# Supplementary material for: Identification and histological validation of autophagy-related core genes ADRB2 and PLK2 in keloids, with integrated immune infiltration analysis
Source: Front Immunol. 2026 Feb 9;17:1724230. doi: 10.3389/fimmu.2026.1724230 (PMC12926160; doi:10.3389/fimmu.2026.1724230)
Supplement: Supplementary file 8 [file DataSheet8.zip › 整合人类自噬数据库+MSIGDB.xlsx]

## Sheet: 自噬数据库
ABL2	ABL proto-oncogene 2, non-receptor tyrosine kinase	SH2 domain containing|Abl family tyrosine kinases	kinase	1q25.2
AKT1	AKT serine/threonine kinase 1	Pleckstrin homology domain containing|AKT kinases	kinase	14q32.33
ALDH1A3	aldehyde dehydrogenase 1 family member A3	Aldehyde dehydrogenases	None	15q26.3
AMBRA1	autophagy and beclin 1 regulator 1	DDB1 and CUL4 associated factors|MicroRNA protein coding host genes|WD repeat domain containing	other	11p11.2
ANXA7	annexin A7	Annexins	ion channel	10q22.2
APOL1	apolipoprotein L1	Apolipoproteins	transporter	22q12.3
ARNT	aryl hydrocarbon receptor nuclear translocator	PAS domain containing|Basic helix-loop-helix proteins	transcription regulator	1q21.3
ARSA	arylsulfatase A	Sulfatases	enzyme	22q13.33
ARSB	arylsulfatase B	Sulfatases	enzyme	5q14.1
ASIC1	acid sensing ion channel subunit 1	Acid sensing ion channel subunits	None	12q13.12
ATF4	activating transcription factor 4	Basic leucine zipper proteins	transcription regulator	22q13.1
ATF6	activating transcription factor 6	Basic leucine zipper proteins	transcription regulator	1q23.3
ATG10	autophagy related 10	Autophagy related	enzyme	5q14.1-q14.2
ATG101	autophagy related 101	Autophagy related	other	12q13.13
ATG12	autophagy related 12	Autophagy related	other	5q22.3
ATG12P1	autophagy related 12 pseudogene 1	None	None	17q25.1
ATG13	autophagy related 13	Autophagy related	other	11p11.2
ATG14	autophagy related 14	Autophagy related|PIK3C3 complex subunits	other	14q22.3
ATG16L1	autophagy related 16 like 1	WD repeat domain containing|Autophagy related	enzyme	2q37.1
ATG16L2	autophagy related 16 like 2	WD repeat domain containing|Autophagy related	other	11q13.4
ATG2A	autophagy related 2A	Autophagy related|MicroRNA protein coding host genes|bridge-like lipid transfer protein family	other	11q13.1
ATG2B	autophagy related 2B	Autophagy related|bridge-like lipid transfer protein family	other	14q32.2
ATG3	autophagy related 3	Autophagy related	enzyme	3q13.2
ATG3P1	autophagy related 3 pseudogene 1	None	None	20q12
ATG4A	autophagy related 4A cysteine peptidase	Autophagy related	peptidase	Xq22.3
ATG4B	autophagy related 4B cysteine peptidase	Autophagy related	peptidase	2q37.3
ATG4C	autophagy related 4C cysteine peptidase	Autophagy related	peptidase	1p31.3
ATG4D	autophagy related 4D cysteine peptidase	MicroRNA protein coding host genes|Autophagy related	peptidase	19p13.2
ATG5	autophagy related 5	Autophagy related	other	6q21
ATG7	autophagy related 7	Ubiquitin like modifier activating enzymes|Autophagy related	enzyme	3p25.3
ATG9A	autophagy related 9A	Autophagy related	other	2q35
ATG9B	autophagy related 9B	Autophagy related	other	7q36.1
ATIC	5-aminoimidazole-4-carboxamide ribonucleotide formyltransferase/IMP cyclohydrolase	Purinosome	enzyme	2q35
ATP13A2	ATPase cation transporting 13A2	ATPase orphan transporters	transporter	1p36.13
ATP6V0C	ATPase H+ transporting V0 subunit c	V-type ATPase subunits	None	16p13.3
AURKA	aurora kinase A	Protein phosphatase 1 regulatory subunits	kinase	20q13.2
BAG1	BAG cochaperone 1	BAG cochaperones	other	9p13.3
BAG3	BAG cochaperone 3	BAG cochaperones	other	10q26.11
BAK1	BCL2 antagonist/killer 1	BCL2 family	other	6p21.31
BANCR	BRAF-activated non-protein coding RNA	Long non-coding RNAs with non-systematic symbols	None	9q21.11-q21.12
BAX	BCL2 associated X, apoptosis regulator	BCL2 family	transporter	19q13.33
BCAS3	BCAS3 microtubule associated cell migration factor	WD repeat domain containing	None	17q23.2
BCL2	BCL2 apoptosis regulator	Protein phosphatase 1 regulatory subunits|BCL2 family	transporter	18q21.33
BCL2L1	BCL2 like 1	Protein phosphatase 1 regulatory subunits|BCL2 family	other	20q11.21
BDNF	brain derived neurotrophic factor	Neurotrophins	growth factor	11p14.1
BECN1	beclin 1	PIK3C3 complex subunits|MicroRNA protein coding host genes|Autophagy related	other	17q21.31
BECN2	beclin 2	None	other	1q43
BIRC5	baculoviral IAP repeat containing 5	Baculoviral IAP repeat containing|Chromosomal passenger complex	other	17q25.3
BNIP1	BCL2 interacting protein 1	SNAREs|BCL2 homology region 3 (BH3) only	transporter	5q35.1
BNIP3	BCL2 interacting protein 3	BCL2 homology region 3 (BH3) only	other	10q26.3
BNIP3L	BCL2 interacting protein 3 like	None	other	8p21.2
BOK	BCL2 family apoptosis regulator BOK	BCL2 family	other	2q37.3
BSN	bassoon presynaptic cytomatrix protein	Zinc fingers PCLO-type	None	3p21.31
C19orf12	chromosome 19 open reading frame 12	None	other	19q12
C9orf72	C9orf72-SMCR8 complex subunit	SWC tripartite complex|DENN domain containing	other	9p21.2
CALCOCO2	calcium binding and coiled-coil domain 2	None	other	17q21.32
CAMK2A	calcium/calmodulin dependent protein kinase II alpha	Calmodulin dependent protein kinases	None	5q32
CAMKK2	calcium/calmodulin dependent protein kinase kinase 2	None	kinase	12q24.31
CANX	calnexin	None	other	5q35.3
CAPN1	calpain 1	EF-hand domain containing|Calpains	peptidase	11q13.1
CAPN10	calpain 10	Calpains	peptidase	2q37.3
CAPN2	calpain 2	EF-hand domain containing|Calpains	peptidase	1q41
CAPNS1	calpain small subunit 1	EF-hand domain containing	peptidase	19q13.12
CASP1	caspase 1	Caspases|Caspase recruitment domain containing	peptidase	11q22.3
CASP3	caspase 3	Caspases|Small nucleolar RNA protein coding host genes	peptidase	4q35.1
CASP4	caspase 4	Caspases|Caspase recruitment domain containing	peptidase	11q22.3
CASP8	caspase 8	Caspases|Death effector domain containing|Death inducing signaling complex |Ripoptosome	peptidase	2q33.1
CCL2	C-C motif chemokine ligand 2	Chemokine ligands	cytokine	17q12
CCNY	cyclin Y	Cyclins	None	10p11.21
CCR2	C-C motif chemokine receptor 2	C-C motif chemokine receptors|CD molecules	G-protein coupled receptor	3p21.31
CDK5	cyclin dependent kinase 5	Cyclin dependent kinases	None	7q36.1
CDKN1A	cyclin dependent kinase inhibitor 1A	None	kinase	6p21.2
CDKN1B	cyclin dependent kinase inhibitor 1B	None	kinase	12p13.1
CDKN2A	cyclin dependent kinase inhibitor 2A	None	transcription regulator	9p21.3
CDKN2B-AS1	CDKN2B antisense RNA 1	Antisense RNAs	None	9p21.3
CHMP2A	charged multivesicular body protein 2A	Charged multivesicular body proteins|ESCRT-III	other	19q13.43
CHMP2B	charged multivesicular body protein 2B	Charged multivesicular body proteins|ESCRT-III	other	3p11.2
CHMP4B	charged multivesicular body protein 4B	Charged multivesicular body proteins|ESCRT-III	other	20q11.22
CISD2	CDGSH iron sulfur domain 2	CDGSH iron sulfur domain containing	other	4q24
CLEC16A	C-type lectin domain containing 16A	C-type lectin domain containing	None	16p13.13
CLN3	CLN3 lysosomal/endosomal transmembrane protein, battenin	None	other	16p12.1
CLOCK	clock circadian regulator	Lysine acetyltransferases|Basic helix-loop-helix proteins|PAS domain containing	None	4q12
CLU	clusterin	Complement system regulators and receptors|MicroRNA protein coding host genes	None	8p21.1
CTSB	cathepsin B	Cathepsins	peptidase	8p23.1
CTSD	cathepsin D	Cathepsins|Peptidase family A1	peptidase	11p15.5
CXCR4	C-X-C motif chemokine receptor 4	C-X-C motif chemokine receptors|CD molecules	G-protein coupled receptor	2q22.1
DAB2IP	DAB2 interacting protein	C2 and RasGAP domain containing	None	9q33.2
DAP	death associated protein	None	transcription regulator	5p15.2
DAPK1	death associated protein kinase 1	ROCO family|Ankyrin repeat domain containing|Death associated protein kinases	kinase	9q21.33
DAPK2	death associated protein kinase 2	Death associated protein kinases	kinase	15q22.31
DAPK3	death associated protein kinase 3	Death associated protein kinases|MicroRNA protein coding host genes	kinase	19p13.3
DCN	decorin	Small leucine rich repeat proteoglycans	other	12q21.33
DDIT3	DNA damage inducible transcript 3	MicroRNA protein coding host genes	transcription regulator	12q13.3
DENND3	DENN domain containing 3	WD repeat domain containing|DENN domain containing	other	8q24.3
DEPP1	DEPP autophagy regulator 1	None	None	10q11.21
DIRAS3	DIRAS family GTPase 3	RAS type GTPase family	enzyme	1p31.3
DNAJB1	DnaJ heat shock protein family (Hsp40) member B1	DNAJ (HSP40) heat shock proteins	transcription regulator	19p13.12
DNAJB9	DnaJ heat shock protein family (Hsp40) member B9	DNAJ (HSP40) heat shock proteins	transcription regulator	7q31.1
DNM1L	dynamin 1 like	None	enzyme	12p11.21
DRAM1	DNA damage regulated autophagy modulator 1	None	other	12q23.2
DRAM2	DNA damage regulated autophagy modulator 2	None	other	1p13.3
DRD3	dopamine receptor D3	Dopamine receptors	None	3q13.31
DYNLT1	dynein light chain Tctex-type 1	Dynein 2 complex subunits|Dynein 1 complex subunits|Dyneins, axonemal outer arm complex subunits	None	6q25.3
EDEM1	ER degradation enhancing alpha-mannosidase like protein 1	Mannosidases alpha class 1	enzyme	3p26.1
EEF2K	eukaryotic elongation factor 2 kinase	Calmodulin dependent protein kinases	None	16p12.2
EI24	EI24 autophagy associated transmembrane protein	None	other	11q24.2
EIF2AK2	eukaryotic translation initiation factor 2 alpha kinase 2	Protein phosphatase 1 regulatory subunits|Eukaryotic translation initiation factor 2 alpha kinases	kinase	2p22.2
EIF2AK3	eukaryotic translation initiation factor 2 alpha kinase 3	Eukaryotic translation initiation factor 2 alpha kinases	kinase	2p11.2
EIF2S1	eukaryotic translation initiation factor 2 subunit alpha	None	translation regulator	14q23.3
EIF4G1	eukaryotic translation initiation factor 4 gamma 1	Small nucleolar RNA protein coding host genes|MIF4G domain containing proteins	translation regulator	3q27.1
ELAPOR1	endosome-lysosome associated apoptosis and autophagy regulator 1	None	None	1p13.3
ELAPOR2	endosome-lysosome associated apoptosis and autophagy regulator family member 2	None	None	7q21.12
EPAS1	endothelial PAS domain protein 1	PAS domain containing|Basic helix-loop-helix proteins	None	2p21
EPG5	ectopic P-granules 5 autophagy tethering factor	None	other	18q12.3-q21.1
EPHB2	EPH receptor B2	EPH receptors|Sterile alpha motif domain containing|MicroRNA protein coding host genes	kinase	1p36.12
ERBB2	erb-b2 receptor tyrosine kinase 2	Erb-b2 receptor tyrosine kinases|CD molecules|MicroRNA protein coding host genes|Minor histocompatibility antigens	kinase	17q12
ERN1	endoplasmic reticulum to nucleus signaling 1	Endoribonucleases	kinase	17q23.3
EVA1A	eva-1 homolog A, regulator of programmed cell death	None	other	2p12
FADD	Fas associated via death domain	Death effector domain containing|Death inducing signaling complex |Ripoptosome	other	11q13.3
FAS	Fas cell surface death receptor	Tumor necrosis factor receptor superfamily|Death inducing signaling complex |CD molecules	transmembrane receptor	10q23.31
FBXO32	F-box protein 32	F-boxes other	None	8q24.13
FBXO7	F-box protein 7	F-boxes other	enzyme	22q12.3
FIS1	fission, mitochondrial 1	Tetratricopeptide repeat domain containing	other	7q22.1
FKBP1A	FKBP prolyl isomerase 1A	MicroRNA protein coding host genes|FKBP prolyl isomerases	enzyme	20p13
FOXO1	forkhead box O1	Forkhead boxes	transcription regulator	13q14.11
FOXO3	forkhead box O3	Forkhead boxes	transcription regulator	6q21
FUNDC1	FUN14 domain containing 1	None	other	Xp11.3
FYCO1	FYVE and coiled-coil domain autophagy adaptor 1	Zinc fingers FYVE-type|GOLD domain containing	None	3p21.31
GAA	alpha glucosidase	Glycoside hydrolase family 31	enzyme	17q25.3
GABARAP	GABA type A receptor-associated protein	Autophagy related	transporter	17p13.1
GABARAPL1	GABA type A receptor associated protein like 1	Autophagy related	other	12p13.2
GABARAPL2	GABA type A receptor associated protein like 2	Autophagy related	other	16q23.1
GAPDH	glyceraldehyde-3-phosphate dehydrogenase	None	enzyme	12p13.31
GAS5	growth arrest specific 5	Long non-coding RNAs with non-systematic symbols|Small nucleolar RNA non-coding host genes	None	1q25.1
GAS8-AS1	GAS8 antisense RNA 1	Antisense RNAs	None	16q24.3
GATA4	GATA binding protein 4	GATA zinc finger domain containing	transcription regulator	8p23.1
GFAP	glial fibrillary acidic protein	Intermediate filaments Type III	other	17q21.31
GLIPR2	GLI pathogenesis related 2	CAP superfamily	other	9p13.3
GNAI3	G protein subunit alpha i3	G protein subunits alpha, group i	enzyme	1p13.3
GOPC	golgi associated PDZ and coiled-coil motif containing	PDZ domain containing	transporter	6q22.1
GRID1	glutamate ionotropic receptor delta type subunit 1	Glutamate ionotropic receptor delta type subunits|MicroRNA protein coding host genes	ion channel	10q23.1-q23.2
GRID2	glutamate ionotropic receptor delta type subunit 2	Glutamate ionotropic receptor delta type subunits	ion channel	4q22.1-q22.2
GSK3B	glycogen synthase kinase 3 beta	None	kinase	3q13.33
H19	H19 imprinted maternally expressed transcript	Long non-coding RNAs with non-systematic symbols|MicroRNA non-coding host genes	None	11p15.5
HAX1	HCLS1 associated protein X-1	None	None	1q21.3
HDAC1	histone deacetylase 1	NuRD complex subunits|Histone deacetylases, class I|MiDAC complex subunits|EMSY complex|SIN3 histone deacetylase complex subunits	transcription regulator	1p35.2-p35.1
HDAC6	histone deacetylase 6	Histone deacetylases, class IIB|Protein phosphatase 1 regulatory subunits	transcription regulator	Xp11.23
HGS	hepatocyte growth factor-regulated tyrosine kinase substrate	ESCRT-0|Zinc fingers FYVE-type|MicroRNA protein coding host genes	other	17q25.3
HIF1A	hypoxia inducible factor 1 subunit alpha	Basic helix-loop-helix proteins|PAS domain containing	transcription regulator	14q23.2
HMGB1	high mobility group box 1	Canonical high mobility group	transcription regulator	13q12.3
HMOX1	heme oxygenase 1	None	enzyme	22q12.3
HNF1A-AS1	HNF1A antisense RNA 1	Antisense RNAs	None	12q24.31
HOTAIR	HOX transcript antisense RNA	Long non-coding RNAs with non-systematic symbols	None	12q13.13
HS1BP3	HCLS1 binding protein 3	None	None	2p24.1
HSP90AA1	heat shock protein 90 alpha family class A member 1	Heat shock 90kDa proteins	enzyme	14q32.31
HSP90AB1	heat shock protein 90 alpha family class B member 1	Heat shock 90kDa proteins	enzyme	6p21.1
HSPA5	heat shock protein family A (Hsp70) member 5	Heat shock 70kDa proteins	enzyme	9q33.3
HSPA8	heat shock protein family A (Hsp70) member 8	Spliceosomal P complex|Heat shock 70kDa proteins|Spliceosomal C complex	enzyme	11q24.1
HSPB8	heat shock protein family B (small) member 8	Small heat shock proteins	kinase	12q24.23
HULC	hepatocellular carcinoma up-regulated long non-coding RNA	Long non-coding RNAs with non-systematic symbols	None	6p24.3
IFNG	interferon gamma	Interferons	cytokine	12q15
IL24	interleukin 24	Interleukins	cytokine	1q32.1
IRGM	immunity related GTPase M	None	enzyme	5q33.1
ITPR1	inositol 1,4,5-trisphosphate receptor type 1	Inositol 1,4,5-triphosphate receptors|Protein phosphatase 1 regulatory subunits	ion channel	3p26.1
KAT5	lysine acetyltransferase 5	Zinc fingers C2HC-type|MYST type domain containing lysine acetyltransferases|Tip60/Nua4 histone acetyltransferase complex subunits	None	11q13.1
KAT8	lysine acetyltransferase 8	MSL histone acetyltransferase complex|NSL histone acetyltransferase complex|Zinc fingers C2HC-type|MYST type domain containing lysine acetyltransferases	enzyme	16p11.2
KCNB1	potassium voltage-gated channel subfamily B member 1	Potassium voltage-gated channels	None	20q13.13
KDR	kinase insert domain receptor	Receptor tyrosine kinases|CD molecules|I-set domain containing|V-set domain containing	kinase	4q12
KEAP1	kelch like ECH associated protein 1	BTB domain containing|Kelch like	transcription regulator	19p13.2
LAMP1	lysosomal associated membrane protein 1	Lysosome associated membrane proteins|CD molecules	other	13q34
LAMP2	lysosomal associated membrane protein 2	Lysosome associated membrane proteins|CD molecules	enzyme	Xq24
LPIN1	lipin 1	Lipins|MicroRNA protein coding host genes	None	2p25.1
LRRK2	leucine rich repeat kinase 2	Armadillo like helical domain containing|ROCO family	kinase	12q12
LRSAM1	leucine rich repeat and sterile alpha motif containing 1	Ring finger proteins|Sterile alpha motif domain containing	enzyme	9q33.3-q34.11
MAGEA3	MAGE family member A3	MAGE family	None	Xq28
MALAT1	metastasis associated lung adenocarcinoma transcript 1	Long non-coding RNAs with non-systematic symbols	None	11q13.1
MAP1LC3A	microtubule associated protein 1 light chain 3 alpha	Autophagy related	other	20q11.22
MAP1LC3B	microtubule associated protein 1 light chain 3 beta	Autophagy related	other	16q24.2
MAP1LC3B2	microtubule associated protein 1 light chain 3 beta 2	Autophagy related	None	12q24.22
MAP1LC3C	microtubule associated protein 1 light chain 3 gamma	Autophagy related	other	1q43
MAP1S	microtubule associated protein 1S	None	enzyme	19p13.12
MAPK1	mitogen-activated protein kinase 1	Mitogen-activated protein kinases	kinase	22q11.22
MAPK10	mitogen-activated protein kinase 10	Mitogen-activated protein kinases|MicroRNA protein coding host genes	kinase	4q21.3
MAPK15	mitogen-activated protein kinase 15	Mitogen-activated protein kinases	None	8q24.3
MAPK3	mitogen-activated protein kinase 3	Mitogen-activated protein kinases	kinase	16p11.2
MAPK8	mitogen-activated protein kinase 8	Mitogen-activated protein kinases	kinase	10q11.22
MAPK9	mitogen-activated protein kinase 9	Mitogen-activated protein kinases	kinase	5q35.3
MAPT	microtubule associated protein tau	Protein phosphatase 1 regulatory subunits	other	17q21.31
MCL1	MCL1 apoptosis regulator, BCL2 family member	BCL2 family	transporter	1q21.2
MEFV	MEFV innate immunity regulator, pyrin	Tripartite motif family|Pyrin domain containing	other	16p13.3
MEG3	maternally expressed 3	Long non-coding RNAs with non-systematic symbols|MicroRNA non-coding host genes	None	14q32.2
MFN2	mitofusin 2	None	enzyme	1p36.22
MLST8	MTOR associated protein, LST8 homolog	WD repeat domain containing|MTOR complex 1|MTOR complex 2	other	16p13.3
MTDH	metadherin	None	transcription regulator	8q22.1
MTMR3	myotubularin related protein 3	Myotubularins|Zinc fingers FYVE-type|Phosphoinositide phosphatases|MicroRNA protein coding host genes	phosphatase	22q12.2
MTOR	mechanistic target of rapamycin kinase	MTOR complex 1|MTOR complex 2|Armadillo like helical domain containing	kinase	1p36.22
MUL1	mitochondrial E3 ubiquitin protein ligase 1	Ring finger proteins	None	1p36.12
MYC	MYC proto-oncogene, bHLH transcription factor	Basic helix-loop-helix proteins	transcription regulator	8q24.21
NBR1	NBR1 autophagy cargo receptor	Zinc fingers ZZ-type	other	17q21.31
NBR2	neighbor of BRCA1 lncRNA 2	Long non-coding RNAs with non-systematic symbols	None	17q21.31
NEAT1	nuclear paraspeckle assembly transcript 1	Long non-coding RNAs with non-systematic symbols|MicroRNA non-coding host genes	None	11q13.1
NEDD4	NEDD4 E3 ubiquitin protein ligase	HECT domain containing	None	15q21.3
NKX2-3	NK2 homeobox 3	NKL subclass homeoboxes and pseudogenes	transcription regulator	10q24.2
NLRC4	NLR family CARD domain containing 4	NLR family|Caspase recruitment domain containing	other	2p22.3
NLRP3	NLR family pyrin domain containing 3	NLR family|Pyrin domain containing	None	1q44
NPC1	NPC intracellular cholesterol transporter 1	Solute carriers	transporter	18q11.2
NR1D1	nuclear receptor subfamily 1 group D member 1	Nuclear receptor subfamily 1 group D	ligand-dependent nuclear receptor	17q21.1
NRBF2	nuclear receptor binding factor 2	PIK3C3 complex subunits	transcription regulator	10q21.3
NRG1	neuregulin 1	Neuregulins|I-set domain containing	growth factor	8p12
OPTN	optineurin	None	other	10p13
P4HB	prolyl 4-hydroxylase subunit beta	Protein disulfide isomerases	enzyme	17q25.3
PAQR3	progestin and adipoQ receptor family member 3	Progestin and adipoQ receptor family	None	4q21.21
PARP1	poly(ADP-ribose) polymerase 1	Zinc fingers PARP-type|Poly(ADP-ribose) polymerases	enzyme	1q42.12
PCGEM1	PCGEM1 prostate-specific transcript	Long non-coding RNAs with non-systematic symbols	None	2q32.3
PDPK1	3-phosphoinositide dependent protein kinase 1	AGC family kinases	kinase	16p13.3
PELP1	proline, glutamate and leucine rich protein 1	Large ribosomal subunit biogenesis complex|Armadillo like helical domain containing	other	17p13.2
PEX14	peroxisomal biogenesis factor 14	Peroxins	transcription regulator	1p36.22
PEX3	peroxisomal biogenesis factor 3	Peroxins	transcription regulator	6q24.2
PGK1	phosphoglycerate kinase 1	None	None	Xq21.1
PIK3C2A	phosphatidylinositol-4-phosphate 3-kinase catalytic subunit type 2 alpha	Phosphatidylinositol 3-kinase subunits	kinase	11p15.1
PIK3C3	phosphatidylinositol 3-kinase catalytic subunit type 3	Phosphatidylinositol 3-kinase subunits|PIK3C3 complex subunits	kinase	18q12.3
PIK3CA	phosphatidylinositol-4,5-bisphosphate 3-kinase catalytic subunit alpha	Phosphatidylinositol 3-kinase subunits	kinase	3q26.32
PIK3R4	phosphoinositide-3-kinase regulatory subunit 4	Armadillo like helical domain containing|WD repeat domain containing|PIK3C3 complex subunits	kinase	3q22.1
PIM2	Pim-2 proto-oncogene, serine/threonine kinase	None	kinase	Xp11.23
PINK1	PTEN induced kinase 1	MicroRNA protein coding host genes	kinase	1p36.12
PIP4K2A	phosphatidylinositol-5-phosphate 4-kinase type 2 alpha	None	kinase	10p12.2
PLEKHF1	pleckstrin homology and FYVE domain containing 1	Zinc fingers FYVE-type|Pleckstrin homology domain containing	other	19q12
PLEKHM1	pleckstrin homology and RUN domain containing M1	Pleckstrin homology domain containing	None	17q21.31
PLEKHM2	pleckstrin homology and RUN domain containing M2	Pleckstrin homology domain containing	None	1p36.21
PPP1R15A	protein phosphatase 1 regulatory subunit 15A	Protein phosphatase 1 regulatory subunits	other	19q13.2
PRKAA1	protein kinase AMP-activated catalytic subunit alpha 1	Protein kinase AMP-activated catalytic subunit alphas	kinase	5p13.1
PRKAA2	protein kinase AMP-activated catalytic subunit alpha 2	Protein kinase AMP-activated catalytic subunit alphas	kinase	1p32.2
PRKAB1	protein kinase AMP-activated non-catalytic subunit beta 1	None	kinase	12q24.23
PRKAR1A	protein kinase cAMP-dependent type I regulatory subunit alpha	Protein kinase A subunits	kinase	17q24.2
PRKCB	protein kinase C beta	AGC family kinases|C2 domain containing protein kinases|MicroRNA protein coding host genes	kinase	16p12.2-p12.1
PRKCD	protein kinase C delta	C2 domain containing protein kinases|AGC family kinases	kinase	3p21.1
PRKCQ	protein kinase C theta	AGC family kinases|C2 domain containing protein kinases	kinase	10p15.1
PRKDC	protein kinase, DNA-activated, catalytic subunit	Armadillo like helical domain containing	kinase	8q11.21
PRKN	parkin RBR E3 ubiquitin protein ligase	RBR E3 ubiquitin ligases	enzyme	6q26
PSEN1	presenilin 1	Peptidase family A22	peptidase	14q24.2
PTEN	phosphatase and tensin homolog	PTEN protein phosphatases|C2 tensin-type domain containing|Phosphoinositide phosphatases	phosphatase	10q23.31
PTENP1	phosphatase and tensin homolog pseudogene 1	None	None	9p13.3
PTPN2	protein tyrosine phosphatase non-receptor type 2	Protein tyrosine phosphatases non-receptor type	phosphatase	18p11.21
RAB12	RAB12, member RAS oncogene family	RAB, member RAS oncogene GTPases	enzyme	18p11.22
RAB13	RAB13, member RAS oncogene family	RAB, member RAS oncogene GTPases	None	1q21.3
RAB1A	RAB1A, member RAS oncogene family	RAB, member RAS oncogene GTPases	enzyme	2p14
RAB1B	RAB1B, member RAS oncogene family	RAB, member RAS oncogene GTPases|Small nucleolar RNA protein coding host genes	None	11q13.2
RAB23	RAB23, member RAS oncogene family	RAB, member RAS oncogene GTPases	None	6p12.1-p11.2
RAB24	RAB24, member RAS oncogene family	RAB, member RAS oncogene GTPases	other	5q35.3
RAB25	RAB25, member RAS oncogene family	RAB, member RAS oncogene GTPases	None	1q22
RAB32	RAB32, member RAS oncogene family	RAB, member RAS oncogene GTPases|A-kinase anchoring proteins	other	6q24.3
RAB33B	RAB33B, member RAS oncogene family	RAB, member RAS oncogene GTPases	other	4q31.1
RAB39B	RAB39B, member RAS oncogene family	RAB, member RAS oncogene GTPases	None	Xq28
RAB5A	RAB5A, member RAS oncogene family	RAB, member RAS oncogene GTPases	other	3p24.3
RAB7A	RAB7A, member RAS oncogene family	RAB, member RAS oncogene GTPases	enzyme	3q21.3
RAB8A	RAB8A, member RAS oncogene family	RAB, member RAS oncogene GTPases	None	19p13.11
RAB8B	RAB8B, member RAS oncogene family	RAB, member RAS oncogene GTPases	None	15q22.2
RAB9A	RAB9A, member RAS oncogene family	RAB, member RAS oncogene GTPases	None	Xp22.2
RAF1	Raf-1 proto-oncogene, serine/threonine kinase	Mitogen-activated protein kinase kinase kinases|RAF family	kinase	3p25.2
RB1	RB transcriptional corepressor 1	Receptor ligands	transcription regulator	13q14.2
RB1CC1	RB1 inducible coiled-coil 1	Autophagy related|Protein phosphatase 1 regulatory subunits	other	8q11.23
RCAN1	regulator of calcineurin 1	None	transcription regulator	21q22.12
RELB	RELB proto-oncogene, NF-kB subunit	IPT domain containing|NF-kappa B complex subunits	None	19q13.32
RGS19	regulator of G protein signaling 19	Regulators of G-protein signaling|MicroRNA protein coding host genes	other	20q13.33
RHEB	Ras homolog, mTORC1 binding	RAS type GTPase family	enzyme	7q36.1
RICTOR	RPTOR independent companion of MTOR complex 2	MTOR complex 2|Armadillo like helical domain containing	other	5p13.1
RPS6KB1	ribosomal protein S6 kinase B1	AGC family kinases	kinase	17q23.1
RPS6KB2	ribosomal protein S6 kinase B2	AGC family kinases	None	11q13.2
RPTOR	regulatory associated protein of MTOR complex 1	MTOR complex 1|Armadillo like helical domain containing|WD repeat domain containing	other	17q25.3
RRAGA	Ras related GTP binding A	Ras related GTP binding proteins	enzyme	9p22.1
RRAGB	Ras related GTP binding B	Ras related GTP binding proteins	enzyme	Xp11.21
RUBCN	rubicon autophagy regulator	MicroRNA protein coding host genes|PIK3C3 complex subunits	other	3q29
RUBCNL	rubicon like autophagy enhancer	PIK3C3 complex subunits	None	13q14.13
RUFY4	RUN and FYVE domain containing 4	Zinc fingers FYVE-type	None	2q35
RYR1	ryanodine receptor 1	Ryanodine receptors|Protein phosphatase 1 regulatory subunits	None	19q13.2
SCOC	short coiled-coil protein	None	other	4q31.1
SEC16A	SEC16 homolog A, endoplasmic reticulum export factor	None	None	9q34.3
SEC16B	SEC16 homolog B, endoplasmic reticulum export factor	None	None	1q25.2
SEC23A	SEC23 homolog A, COPII coat complex component	COPII coat complex	None	14q21.1
SEC23B	SEC23 homolog B, COPII coat complex component	COPII coat complex	None	20p11.23
SERPINA1	serpin family A member 1	Serpin peptidase inhibitors	other	14q32.13
SESN1	sestrin 1	None	other	6q21
SESN2	sestrin 2	None	enzyme	1p35.3
SH3GLB1	SH3 domain containing GRB2 like, endophilin B1	N-BAR domain containing|Protein phosphatase 1 regulatory subunits	enzyme	1p22.3
SIRT1	sirtuin 1	eNoSC complex|Sirtuins	transcription regulator	10q21.3
SIRT2	sirtuin 2	Sirtuins	transcription regulator	19q13.2
SIRT3	sirtuin 3	Sirtuins	None	11p15.5
SMCR8	SMCR8-C9orf72 complex subunit	SWC tripartite complex|DENN domain containing	None	17p11.2
SNAP29	synaptosome associated protein 29	SNAREs	transporter	22q11.21
SNCA	synuclein alpha	None	enzyme	4q22.1
SNCAIP	synuclein alpha interacting protein	Ankyrin repeat domain containing	None	5q23.2
SNRPD1	small nuclear ribonucleoprotein D1 polypeptide	Sm spliceosomal proteins	None	18q11.2
SNRPE	small nuclear ribonucleoprotein polypeptide E	Sm spliceosomal proteins	other	1q32.1
SNX10	sorting nexin 10	Sorting nexins	None	7p15.2
SNX18	sorting nexin 18	Sorting nexins|PX-BAR domain containing	None	5q11.2
SNX7	sorting nexin 7	Sorting nexins|PX-BAR domain containing	None	1p21.3
SOGA1	suppressor of glucose, autophagy associated 1	None	other	20q11.23
SPHK1	sphingosine kinase 1	None	kinase	17q25.1
SPNS1	SPNS lysolipid transporter 1, lysophospholipid	Solute carriers	transporter	16p11.2
SQSTM1	sequestosome 1	Zinc fingers ZZ-type	transcription regulator	5q35.3
SREBF1	sterol regulatory element binding transcription factor 1	Basic helix-loop-helix proteins|MicroRNA protein coding host genes	None	17p11.2
ST13	ST13 Hsp70 interacting protein	Tetratricopeptide repeat domain containing	other	22q13.2
STAT3	signal transducer and activator of transcription 3	SH2 domain containing	None	17q21.2
STBD1	starch binding domain 1	None	None	4q21.1
STIM1	stromal interaction molecule 1	MicroRNA protein coding host genes|Sterile alpha motif domain containing	ion channel	11p15.4
STING1	stimulator of interferon response cGAMP interactor 1	None	other	5q31.2
STK11	serine/threonine kinase 11	None	kinase	19p13.3
STK26	serine/threonine kinase 26	STRIPAK complex	None	Xq26.2
STUB1	STIP1 homology and U-box containing protein 1	U-box domain containing|Tetratricopeptide repeat domain containing	enzyme	16p13.3
STX17	syntaxin 17	Syntaxins	transporter	9q31.1
STX7	syntaxin 7	Syntaxins	transporter	6q23.2
STX8	syntaxin 8	Syntaxins	transporter	17p13.1
TAB3	TGF-beta activated kinase 1 (MAP3K7) binding protein 3	Zinc fingers RANBP2-type	other	Xp21.2
TAX1BP1	Tax1 binding protein 1	None	None	7p15.2
TBC1D14	TBC1 domain family member 14	None	other	4p16.1
TBC1D5	TBC1 domain family member 5	None	other	3p24.3
TBC1D7	TBC1 domain family member 7	TSC complex	None	6p24.1
TBK1	TANK binding kinase 1	I kappa B kinases	kinase	12q14.2
TECPR1	tectonin beta-propeller repeat containing 1	None	other	7q21.3
TECPR2	tectonin beta-propeller repeat containing 2	None	None	14q32.33
TEX264	testis expressed 264, ER-phagy receptor	None	None	3p21.2
TFEB	transcription factor EB	Basic helix-loop-helix proteins	transcription regulator	6p21.1
TGFB2-OT1	TGFB2 overlapping transcript 1	Overlapping transcripts	None	1q41
TIGAR	TP53 induced glycolysis regulatory phosphatase	Sugar phosphatases	enzyme	12p13.32
TM9SF1	transmembrane 9 superfamily member 1	Transmembrane 9 superfamily members	transporter	14q12
TMEM150B	transmembrane protein 150B	None	None	19q13.42
TMEM41B	transmembrane protein 41B	None	None	11p15.4
TMEM74	transmembrane protein 74	None	other	8q23.1
TNFSF10	TNF superfamily member 10	CD molecules|Tumor necrosis factor superfamily	cytokine	3q26
TP53	tumor protein p53	None	transcription regulator	17p13.1
TP53INP1	tumor protein p53 inducible nuclear protein 1	None	other	8q22.1
TP53INP2	tumor protein p53 inducible nuclear protein 2	None	other	20q11.22
TP63	tumor protein p63	MicroRNA protein coding host genes	transcription regulator	3q28
TP73	tumor protein p73	None	transcription regulator	1p36.32
TRAF3	TNF receptor associated factor 3	Zinc fingers TRAF-type|Ring finger proteins|TNF receptor associated factors	None	14q32.32
TRAF6	TNF receptor associated factor 6	Zinc fingers TRAF-type|Ring finger proteins|TNF receptor associated factors	other	11p12
TRAP1	TNF receptor associated protein 1	Heat shock 90kDa proteins	None	16p13.3
TRIM13	tripartite motif containing 13	Ring finger proteins|Tripartite motif family	enzyme	13q14.2
TRIM16	tripartite motif containing 16	Tripartite motif family	None	17p12
TRIM17	tripartite motif containing 17	Ring finger proteins|Tripartite motif family	enzyme	1q42.13
TRIM28	tripartite motif containing 28	Ring finger proteins|PHD finger proteins|Protein phosphatase 1 regulatory subunits|MicroRNA protein coding host genes|Bromodomain containing|Tripartite motif family	None	19q13.43
TRIM5	tripartite motif containing 5	Tripartite motif family|Ring finger proteins	enzyme	11p15.4
TSC1	TSC complex subunit 1	TSC complex|Armadillo like helical domain containing	other	9q34
TSC2	TSC complex subunit 2	TSC complex|Armadillo like helical domain containing|Protein phosphatase 1 regulatory subunits	other	16p13.3
TSG101	tumor susceptibility 101	ESCRT-I	transcription regulator	11p15.1
TTR	transthyretin	Gla domain containing	None	18q12.1
UBQLN1	ubiquilin 1	Ubiquilin family	other	9q21.32
UBQLN2	ubiquilin 2	Ubiquilin family	None	Xp11.21
UBQLN4	ubiquilin 4	Ubiquilin family	None	1q22
UCA1	urothelial cancer associated 1	Long non-coding RNAs with non-systematic symbols	None	19p13.12
ULK1	unc-51 like autophagy activating kinase 1	Autophagy related	kinase	12q24.33
ULK2	unc-51 like autophagy activating kinase 2	Autophagy related	kinase	17p11.2
ULK3	unc-51 like kinase 3	MicroRNA protein coding host genes	kinase	15q24.1
USP10	ubiquitin specific peptidase 10	Ubiquitin specific peptidases	peptidase	16q24.1
USP33	ubiquitin specific peptidase 33	Ubiquitin specific peptidases	peptidase	1p31.1
USP36	ubiquitin specific peptidase 36	Ubiquitin specific peptidases	None	17q25.3
UVRAG	UV radiation resistance associated	C2 domain containing|PIK3C3 complex subunits	other	11q13.5
VAMP8	vesicle associated membrane protein 8	Vesicle associated membrane proteins	transporter	2p11.2
VCP	valosin containing protein	AAA ATPases	enzyme	9p13.3
VDAC1	voltage dependent anion channel 1	Voltage dependent anion channels	ion channel	5q31.1
VMP1	vacuole membrane protein 1	MicroRNA protein coding host genes	other	17q23.1
VPS11	VPS11 core subunit of CORVET and HOPS complexes	CORVET complex|HOPS complex|Ring finger proteins	None	11q23.3
VTI1B	vesicle transport through interaction with t-SNAREs 1B	SNAREs	transporter	14q24.1
WDFY3	WD repeat and FYVE domain containing 3	BEACH domain containing |Armadillo like helical domain containing|Zinc fingers FYVE-type|WD repeat domain containing	enzyme	4q21.23
WDR41	WD repeat domain 41	SWC tripartite complex|WD repeat domain containing	None	5q13.3-q14.1
WDR45	WD repeat domain 45	WIPI family|WD repeat domain containing	other	Xp11.23
WIPI1	WD repeat domain, phosphoinositide interacting 1	WIPI family|Autophagy related|WD repeat domain containing	other	17q24.2
WIPI2	WD repeat domain, phosphoinositide interacting 2	WIPI family|Autophagy related|WD repeat domain containing	other	7p22.1
XBP1	X-box binding protein 1	Basic leucine zipper proteins	transcription regulator	22q12.1
ZFYVE1	zinc finger FYVE-type containing 1	Zinc fingers FYVE-type	other	14q24.2
ZKSCAN3	zinc finger with KRAB and SCAN domains 3	SCAN domain containing|Zinc fingers C2H2-type	transcription regulator	6p22.1

## Sheet: MSIGDB
KEGG_REGULATION_OF_AUTOPHAGY	REACTOME_AUTOPHAGY	GOBP_REGULATION_OF_AUTOPHAGY
ATG12	AMBRA1	ABL1
ATG3	ARL13B	ABL2
ATG4A	ATG10	ACER2
ATG4B	ATG101	ADCY10
ATG4C	ATG12	ADRA1A
ATG4D	ATG13	ADRB2
ATG5	ATG14	AKT1
ATG7	ATG16L1	AMBRA1
BECN1	ATG3	ATF6
BECN2	ATG4A	ATG101
GABARAP	ATG4B	ATG12
GABARAPL1	ATG4C	ATG13
GABARAPL2	ATG4D	ATG14
IFNA1	ATG5	ATG16L1
IFNA10	ATG7	ATG2A
IFNA13	ATG9A	ATG5
IFNA14	ATG9B	ATM
IFNA16	ATM	ATP13A2
IFNA17	BECN1	ATP6V0A1
IFNA2	CETN1	ATP6V0A2
IFNA21	CFTR	ATP6V0B
IFNA4	CHMP2A	ATP6V0C
IFNA5	CHMP2B	ATP6V0D1
IFNA6	CHMP3	ATP6V0D2
IFNA7	CHMP4A	ATP6V0E1
IFNA8	CHMP4B	ATP6V0E2
IFNG	CHMP4C	ATP6V1A
INS	CHMP6	ATP6V1B1
PIK3C3	CHMP7	ATP6V1B2
PIK3R4	CSNK2A1	ATP6V1C1
PRKAA1	CSNK2A2	ATP6V1C2
PRKAA2	CSNK2B	ATP6V1D
ULK1	DYNC1H1	ATP6V1E1
ULK2	DYNC1I1	ATP6V1E2
ULK3	DYNC1I2	ATP6V1G1
	DYNC1LI1	ATP6V1G2
	DYNC1LI2	ATP6V1H
	DYNLL1	BAD
	DYNLL2	BAG3
	EEF1A1	BCL2
	EPAS1	BECN1
	FUNDC1	BMF
	GABARAP	BNIP3
	GABARAPL1	BNIP3L
	GABARAPL2	BOK
	GFAP	C9orf72
	HBB	CALCOCO2
	HDAC6	CAMKK2
	HSF1	CAPN1
	HSP90AA1	CAPNS1
	HSP90AB1	CASP3
	HSPA8	CCNY
	IFT88	CDK16
	LAMP2	CDK5
	LAMTOR1	CDK5R1
	LAMTOR2	CDK5RAP3
	LAMTOR3	CERS1
	LAMTOR4	CHMP4B
	LAMTOR5	CISD1
	MAP1LC3A	CISD2
	MAP1LC3B	CLEC16A
	MAP1LC3C	CLN3
	MFN1	CPTP
	MFN2	CRYBA1
	MLST8	CSNK2A1
	MTERF3	CSNK2A2
	MTMR14	CTSA
	MTMR3	CTTN
	MTOR	DAP
	MVB12A	DAPK1
	MVB12B	DAPK2
	NBR1	DAPK3
	OPTN	DAPL1
	PARK7	DCAF12
	PCNT	DCN
	PEX5	DDIT3
	PGAM5	DDRGK1
	PIK3C3	DELE1
	PIK3R4	DEPDC5
	PINK1	DEPP1
	PLIN2	DEPTOR
	PLIN3	DHRSX
	PRKAA1	DNM1L
	PRKAA2	DRAM1
	PRKAB1	DRAM2
	PRKAB2	EEF1A1
	PRKAG1	EEF1A2
	PRKAG2	EHMT2
	PRKAG3	EIF2AK1
	PRKN	EIF4E
	RB1CC1	EIF4G1
	RHEB	EIF4G2
	RNASE1	EIF4G3
	RPS27A	ELAPOR1
	RPTOR	ENDOG
	RRAGA	EP300
	RRAGB	EPM2A
	RRAGC	ERCC4
	RRAGD	ERFE
	SLC38A9	ERN1
	SQSTM1	EXOC1
	SRC	EXOC4
	TBK1	EXOC7
	TOMM20	EXOC8
	TOMM22	FBXL2
	TOMM40	FBXO7
	TOMM5	FBXW7
	TOMM6	FEZ1
	TOMM7	FEZ2
	TOMM70	FKBP8
	TSC1	FLCN
	TSC2	FOXK1
	TSG101	FOXK2
	TUBA1A	FOXO1
	TUBA1B	FOXO3
	TUBA1C	FYCO1
	TUBA3C	FZD5
	TUBA3D	GAPDH
	TUBA3E	GATA4
	TUBA4A	GBA1
	TUBA4B	GFAP
	TUBA8	GNAI3
	TUBAL3	GOLGA2
	TUBB1	GPR137
	TUBB2A	GPR137B
	TUBB2B	GPSM1
	TUBB3	GSK3A
	TUBB4A	GSK3B
	TUBB4B	HAX1
	TUBB6	HDAC6
	TUBB8	HERC1
	TUBB8B	HGF
	UBA52	HIF1A
	UBAP1	HMGB1
	UBB	HMOX1
	UBC	HSPB1
	UBE2D2	HSPB8
	UBE2D3	HTRA2
	UBE2L3	HTT
	UBE2N	IFI16
	UBE2V1	IFNB1
	ULK1	IFNG
	USP30	IKBKG
	UVRAG	IL10
	VCP	IL10RA
	VDAC1	IL4
	VDAC2	IRGM
	VDAC3	ITPR1
	VIM	KAT5
	VPS28	KAT8
	VPS37A	KDM4A
	VPS37B	KDR
	VPS37C	KEAP1
	VPS37D	KIF25
	WDR45	KLHL22
	WDR45B	LACRT
	WIPI1	LAMP3
	WIPI2	LARP1
		LEP
		LEPR
		LRRK2
		LRSAM1
		LYPLA1
		LZTS1
		MAGEA3
		MAGEA6
		MAP3K7
		MAPK15
		MAPK3
		MAPK8
		MAPT
		MCL1
		MEFV
		MET
		MFSD8
		MID2
		MIR199A1
		MIRLET7B
		MLST8
		MOAP1
		MTCL1
		MTCL2
		MTCL3
		MTDH
		MTM1
		MTMR3
		MTMR4
		MTMR8
		MTMR9
		MTOR
		NEDD4
		NLRP6
		NOD1
		NOD2
		NPC1
		NPRL2
		NPRL3
		NRBP2
		NUPR1
		OPTN
		ORMDL3
		OSBPL7
		PAFAH1B2
		PARK7
		PARL
		PHF23
		PIK3C2A
		PIK3C3
		PIK3CA
		PIK3CB
		PIK3R2
		PIK3R4
		PIM2
		PINK1
		PIP4K2A
		PIP4K2B
		PIP4K2C
		PLEKHF1
		PLK2
		PLK3
		POLDIP2
		PRKAA1
		PRKAA2
		PRKACA
		PRKD1
		PRKN
		PSAP
		PTPN22
		PYCARD
		QSOX1
		RAB39B
		RAB3GAP1
		RAB3GAP2
		RAB8A
		RALB
		RASIP1
		RB1CC1
		RFPL1
		RFPL2
		RFPL3
		RFPL4A
		RFPL4AL1
		RHEB
		RIPK2
		RMC1
		RNF152
		RNF31
		RNF41
		RNF5
		ROCK1
		RPTOR
		RRAGA
		RRAGB
		RRAGC
		RRAGD
		RUBCN
		RUFY4
		SCFD1
		SCOC
		SEC22B
		SESN1
		SESN2
		SESN3
		SETD2
		SH3BP4
		SH3GLB1
		SIRT1
		SIRT2
		SLC25A4
		SLC25A5
		SLC35D3
		SLC7A5
		SMCR8
		SNCA
		SNRNP70
		SNX18
		SNX30
		SNX32
		SNX4
		SNX5
		SNX6
		SNX7
		SPTLC1
		SPTLC2
		SQSTM1
		SREBF1
		SREBF2
		STAT3
		STING1
		STK11
		STK38L
		STUB1
		SUPT5H
		SVIP
		TAB2
		TAB3
		TBC1D14
		TBC1D25
		TBK1
		TECPR1
		TFEB
		TICAM1
		TIGAR
		TLK2
		TLR9
		TMEM39A
		TMEM59
		TOM1
		TP53
		TP53INP1
		TPCN1
		TPCN2
		TREM2
		TRIB3
		TRIM13
		TRIM21
		TRIM22
		TRIM23
		TRIM27
		TRIM32
		TRIM34
		TRIM38
		TRIM5
		TRIM58
		TRIM6
		TRIM65
		TRIM68
		TRIM8
		TSC1
		TSC2
		TSPO
		UBE2A
		UBQLN1
		UBQLN2
		UBQLN4
		UBR4
		UCHL1
		UFL1
		ULK1
		ULK2
		ULK3
		USP10
		USP13
		USP20
		USP30
		USP33
		USP36
		UVRAG
		VDAC1
		VHL
		VPS13C
		VPS13D
		VPS26A
		VPS26B
		VPS29
		VPS35
		WAC
		WASHC1
		WDR24
		WDR41
		WDR45
		WDR6
		WIPI1
		WNK1
		ZC3H12A
		ZDHHC19
		ZKSCAN3
		ZMPSTE24
