# Supplementary material for: Identification and histological validation of autophagy-related core genes ADRB2 and PLK2 in keloids, with integrated immune infiltration analysis
Source: Front Immunol. 2026 Feb 9;17:1724230. doi: 10.3389/fimmu.2026.1724230 (PMC12926160; doi:10.3389/fimmu.2026.1724230)
Supplement: Supplementary file 9 [file DataSheet9.zip]

Archive with 23 entries (17 files):
- GEO/
- GEO/GSE145725/
- GEO/GSE145725/GSE145725.normalize.txt
- GEO/GSE145725/GSE145725.txt
- GEO/GSE145725/s1.txt
- GEO/GSE145725/s2.txt
- GEO/GSE218007/
- GEO/GSE218007/GSE218007.normalize.txt
- GEO/GSE218007/GSE218007.txt
- GEO/GSE218007/s1.txt
- GEO/GSE218007/s2.txt
- GEO/GSE280420/
- GEO/GSE280420/GSE280420.txt
- GEO/GSE44270/
- GEO/GSE44270/GSE44270.normalize.txt
- GEO/GSE44270/GSE44270.txt
- GEO/GSE44270/s1.txt
- GEO/GSE44270/s2.txt
- GEO/GSE7890/
- GEO/GSE7890/GSE7890.normalize.txt
- GEO/GSE7890/GSE7890.txt
- GEO/GSE7890/s1.txt
- GEO/GSE7890/s2.txt
