# Supplementary material for: Identification and histological validation of autophagy-related core genes ADRB2 and PLK2 in keloids, with integrated immune infiltration analysis
Source: Front Immunol. 2026 Feb 9;17:1724230. doi: 10.3389/fimmu.2026.1724230 (PMC12926160; doi:10.3389/fimmu.2026.1724230)
Supplement: Supplementary file 9 [file DataSheet9.zip › GEO/GSE145725/GSE145725.normalize.txt]

id	GSM4331594_Control	GSM4331595_Control	GSM4331596_Control	GSM4331597_Control	GSM4331598_Control	GSM4331599_Control	GSM4331600_Control	GSM4331601_Control	GSM4331602_Control	GSM4331603_Control	GSM4331585_Treat	GSM4331586_Treat	GSM4331587_Treat	GSM4331588_Treat	GSM4331589_Treat	GSM4331590_Treat	GSM4331591_Treat	GSM4331592_Treat	GSM4331593_Treat
A1BG	6.27392694736842	6.39465894736842	6.30885778947368	6.34555694736842	6.07840852631579	6.09977778947368	6.40706063157895	6.28498694736842	6.30546294736842	6.54941005263158	6.12729115789474	6.310202	6.27993526315789	6.68887615789474	6.34436889473684	6.30184952631579	6.3673837368421	6.26464810526316	6.28591510526316
A1CF	3.70100957894737	3.69946894736842	3.56664568421053	3.55466610526316	3.63840078947368	3.51852473684211	3.67145852631579	3.69946894736842	3.67195973684211	3.72554152631579	3.65900731578947	3.80165968421053	3.55669705263158	3.73645815789474	3.60969210526316	3.75687094736842	3.57600831578947	3.58513489473684	3.56355205263158
A2LD1	4.98348368421053	4.76857468421053	3.91477347368421	4.34625363157895	4.26001347368421	3.70801542105263	4.84066531578947	4.97714521052632	4.67353594736842	4.777363	4.261476	4.17283552631579	4.17781536842105	5.04162478947368	5.049635	4.70285421052632	4.24171878947368	4.79876005263158	4.58423105263158
A2M	3.37119642105263	2.99705094736842	4.61177452631579	3.30214405263158	4.42478673684211	4.34553336842105	2.93418757894737	2.99183	3.35429284210526	2.87066736842105	3.81512831578947	3.82453184210526	3.30334236842105	6.23667136842105	5.17426321052632	4.88773273684211	5.13259989473684	4.57855926315789	4.72539636842105
A2ML1	2.67611831578947	2.84213542105263	2.76791147368421	2.53430726315789	2.70903915789474	2.88138684210526	2.73780489473684	2.42902089473684	3.04384031578947	2.78791342105263	2.67650763157895	2.85421715789474	2.73096152631579	2.58902621052632	2.76611410526316	2.78436568421053	2.92007352631579	2.70903915789474	2.66725131578947
A4GALT	3.94768215789474	3.93260505263158	4.16178152631579	4.23468178947368	4.37702278947368	4.54222347368421	3.60376210526316	3.72632005263158	3.76589489473684	3.58852694736842	3.75495189473684	3.73215594736842	4.20548294736842	4.50537194736842	4.42104278947368	3.80329631578947	4.19820342105263	3.61413152631579	3.81587136842105
A4GNT	3.71329057894737	3.74508263157895	3.94162052631579	3.84049989473684	3.68949194736842	3.57799842105263	3.77976921052632	4.04683489473684	3.95032015789474	3.91452710526316	3.79203315789474	3.68570705263158	4.13607821052632	3.79995831578947	3.48519989473684	3.76731873684211	3.96671821052632	3.84133757894737	3.79890910526316
AAA1	3.44270984210526	3.50069915789474	3.40200368421053	3.41474957894737	3.47301552631579	3.38246442105263	3.45717231578947	3.46850610526316	3.46951994736842	3.44724605263158	3.41096510526316	3.42670947368421	3.39667163157895	3.60238510526316	3.45661410526316	3.40200368421053	3.40941668421053	3.403922	3.38857094736842
AAAS	6.306603	6.10680452631579	6.01581657894737	6.34193336842105	5.91830331578947	5.77818757894737	6.20368542105263	6.24383363157895	6.301036	6.62220368421053	6.41844736842105	6.0030802631579	6.11196705263158	5.97855992105263	5.85781257894737	6.06414436842105	6.19058605263158	6.27074468421053	6.19629810526316
AACS	6.13001231578947	6.30698626315789	6.05795531578947	6.16603984210526	5.92452821052632	5.87516831578947	6.0595607368421	6.03837273684211	6.18702247368421	6.041582	6.42631857894737	6.32530168421053	6.481312	6.84607310526316	6.43366889473684	6.38942868421053	6.39567952631579	6.65290421052632	6.53474110526316
AACSP1	3.52732373684211	3.47929376315789	3.67960815789474	3.78388894736842	3.54063405263158	3.74743642105263	3.70778978947368	3.50524184210526	3.48673478947368	3.75522557894737	3.48934052631579	3.75443231578947	3.72902347368421	3.72578110526316	3.63699368421053	3.65552410526316	3.70525473684211	3.68730889473684	3.69863542105263
AADAC	2.75851773684211	2.45756063157895	2.59892394736842	2.65537947368421	2.74677715789474	2.60325671052632	2.78306026315789	2.45371144736842	2.52756939473684	2.66029115789474	2.51711984210526	2.64946789473684	2.65120131578947	2.62299473684211	2.65196273684211	2.52775994736842	2.53559921052632	2.49208273684211	2.69213926315789
AADACL2	2.80064473684211	2.68158697368421	2.80917726315789	2.51933926315789	2.58231226315789	2.75283594736842	2.75792973684211	2.71889678947368	2.69595326315789	2.80886289473684	2.60215210526316	2.96250394736842	2.76544042105263	2.66105005263158	2.57104410526316	2.68487978947368	2.59231084210526	2.61586442105263	2.76012489473684
AADACL3	3.97645663157895	3.66823394736842	3.35615589473684	3.55543136842105	3.65900731578947	3.77702652631579	3.43914663157895	3.70183236842105	3.64901757894737	3.02992836842105	3.44194957894737	3.40066236842105	3.49228221052632	3.63535205263158	3.08774889473684	3.59167152631579	3.66783721052632	3.33271831578947	3.72578110526316
AADACL4	2.84954278947368	2.92481515789474	2.64350457894737	2.82106131578947	2.63245815789474	2.59726710526316	2.83042815789474	2.670857	2.71505110526316	2.87415873684211	2.62087489473684	2.77370868421053	3.05976852631579	2.75851773684211	2.59262178947368	2.89957468421053	2.96884410526316	2.78131157894737	2.81635410526316
AADAT	5.29751231578947	5.39641994736842	4.48495889473684	4.84815542105263	4.27472263157895	4.74967510526316	5.32054447368421	5.40489247368421	5.55810831578947	5.36357689473684	5.26860352631579	5.43552352631579	5.32676152631579	5.40489247368421	4.99220715789474	5.2513225	5.04231036842105	5.41266215789474	5.54659357894737
AAGAB	7.37331563157895	7.32875652631579	7.08104384210526	7.1769502631579	7.10832168421053	7.22014847368421	7.4946457368421	7.34700142105263	7.30022326315789	7.53031631578947	7.15360810526316	7.06539126315789	7.00911063157895	7.44841189473684	7.24777436842105	7.206725	7.16410684210526	7.12725184210526	7.15237505263158
AAK1	5.02007863157895	4.94233363157895	4.70926252631579	4.82090542105263	4.76095478947368	4.68216389473684	4.94731557894737	4.83890910526316	4.75205247368421	4.87731273684211	4.89003468421053	4.79138836842105	4.72924647368421	4.88329968421053	4.72133747368421	4.73093142105263	4.64436210526316	4.74987736842105	4.80388810526316
AAMP	8.51192047368421	8.46830705263158	8.4527617368421	8.4464442631579	8.33799147368421	8.325269	8.57654052631579	8.54632005263158	8.45965552631579	8.71275073684211	8.365136	8.42047378947368	8.47537657894737	8.365136	8.38982984210526	8.38122747368421	8.38339942105263	8.39519284210526	8.33505289473684
AANAT	3.23827589473684	3.46726010526316	3.60958689473684	3.57549394736842	3.51858763157895	3.51945836842105	3.69456563157895	3.64613997368421	3.46282457894737	3.41575257894737	3.64707581578947	3.62074673684211	3.36331215789474	3.47801563157895	3.40677284210526	3.50568247368421	3.51696957894737	3.54709931578947	3.54611194736842
AARS	7.79905947368421	7.43453778947368	7.47965794736842	7.37904610526316	7.57719363157895	7.59446063157895	7.81354268421053	7.76000984210526	7.81397226315789	7.99098494736842	8.11496021052632	7.91276152631579	7.67263026315789	7.9541377368421	7.90387426315789	7.55792405263158	7.62584531578947	8.10218715789474	7.82527531578947
AARS2	5.17322631578947	4.97313294736842	4.95217605263158	5.27427626315789	4.92848805263158	5.031771	5.18892336842105	5.00329536842105	5.28186905263158	5.08519905263158	5.21116794736842	5.38518384210526	5.36434884210526	5.28378878947368	5.02223936842105	5.19659468421053	5.22340410526316	5.28995473684211	5.25922984210526
AARSD1	4.00934584210526	4.07063778947368	3.85635226315789	3.87485631578947	3.72503121052632	3.92911347368421	3.868581	4.04055684210526	4.12702573684211	4.02299673684211	4.04322463157895	4.07355968421053	3.76411886842105	4.22239942105263	4.30287347368421	3.88512647368421	3.85988268421053	4.02903168421053	4.07981415789474
AASDH	5.63102963157895	5.87375010526316	5.53091105263158	6.10980610526316	5.55515710526316	5.37481894736842	5.71154573684211	5.87516831578947	5.67822563157895	5.79532115789474	5.92478810526316	5.92546210526316	5.84032915789474	5.95332184210526	5.93972268421053	6.05200073684211	6.05669405263158	5.79104684210526	5.96981336842105
AASDHPPT	8.38680568421053	8.22535136842105	8.28013505263158	8.28241842105263	8.07709447368421	8.13087536842105	8.32660605263158	8.36213384210526	8.36990605263158	8.27514894736842	8.06678415789474	8.16461431578947	8.09696468421053	8.09907873684211	7.862769	8.22774152631579	8.14530415789474	8.17710305263158	8.20752784210526
AASS	4.38956347368421	4.52702784210526	4.39343831578947	4.31805631578947	4.48942736842105	4.65957031578947	4.3343357368421	4.45210131578947	4.47418478947368	4.55092884210526	4.46843336842105	4.21103542105263	4.098188	4.43954378947368	4.95691110526316	4.58032284210526	4.63659936842105	4.52907805263158	4.81544636842105
AATF	7.54349426315789	7.63957231578947	7.30378	7.27352273684211	7.29526994736842	7.35036284210526	7.89169278947368	7.73812586842105	7.84691736842105	7.88441821052632	7.62482636842105	7.38628457894737	7.20593231578947	7.05140689473684	7.377816	7.46356347368421	7.45397657894737	7.59880342105263	7.56333042105263
AATK	5.31825705263158	5.20982631578947	5.11011205263158	4.91809457894737	5.14536026315789	5.13082357894737	4.93482157894737	5.33000010526316	5.18478136842105	5.24378684210526	4.91773542105263	4.954271	4.90638563157895	5.29306773684211	6.10137847368421	5.10366278947368	5.07749636842105	4.91700894736842	4.70669884210526
ABAT	4.28881742105263	4.21639221052632	4.43553568421053	4.27921784210526	4.60942036842105	4.51154	4.08007110526316	3.93314631578947	4.11301568421053	4.11790242105263	4.44145947368421	4.46201968421053	4.96898194736842	3.61238842105263	4.10398942105263	4.56739442105263	4.34223015789474	4.79105321052632	4.75466647368421
ABCA1	4.45276773684211	5.02893784210526	5.14279310526316	5.20736552631579	4.859594	4.89314994736842	4.53993242105263	4.55187884210526	4.406592	4.14371910526316	4.71361447368421	4.99781368421053	6.01659136842105	5.48993494736842	5.27427626315789	5.37410021052632	5.35722557894737	4.79843757894737	4.86348289473684
ABCA10	2.96735121052632	2.99865568421053	3.03068694736842	3.08179642105263	2.92115884210526	2.90702415789474	3.00021231578947	2.99636142105263	2.93507515789474	2.64509536842105	2.80857352631579	2.95724947368421	3.04185042105263	2.72881510526316	2.80654552631579	2.97835894736842	3.00984636842105	2.90257557894737	2.88806526315789
ABCA11P	3.23675763157895	3.02215726315789	3.07300073684211	3.28888036842105	3.19259673684211	3.03347915789474	3.10614042105263	3.23306663157895	3.17052136842105	3.19883542105263	3.12613042105263	3.05531152631579	3.04833321052632	3.13106194736842	2.95678057894737	2.92595705263158	3.02325231578947	2.86135026315789	3.06872431578947
ABCA12	3.16878126315789	3.13462642105263	2.97471784210526	3.05342647368421	3.16991431578947	2.99120910526316	3.278999	3.24232536842105	3.09137294736842	3.49765678947368	3.07279578947368	3.07089742105263	3.11437710526316	3.07217131578947	3.24003463157895	3.10291615789474	3.07735031578947	3.23224047368421	3.08281568421053
ABCA13	3.31125394736842	3.02496910526316	2.20549894736842	2.46653926315789	2.36844668421053	2.14370184210526	2.81826805263158	2.91748489473684	2.88879105263158	2.83404773684211	2.46489736842105	2.41524310526316	2.21087473684211	2.29768194736842	2.27936463157895	2.04718394736842	2.44116073684211	2.36768394736842	2.48632378947368
ABCA2	3.86261236842105	3.58876110526316	3.62600542105263	3.59375389473684	3.65136747368421	3.54756284210526	3.67290726315789	3.77899031578947	3.65245626315789	3.30182068421053	3.75360221052632	3.65027126315789	3.67770078947368	3.67614421052632	3.76301089473684	3.73388031578947	3.69095584210526	3.60354031578947	3.71096110526316
ABCA3	3.60313115789474	3.63662673684211	3.99894336842105	3.86119615789474	3.84871610526316	3.85035694736842	3.89681652631579	3.65004036842105	3.63330931578947	3.71306215789474	3.46595747368421	3.48577336842105	3.49293794736842	3.559225	3.61573452631579	3.54611194736842	3.51977642105263	3.40615494736842	3.52014110526316
ABCA4	3.48403794736842	3.56355205263158	3.45329968421053	3.31125394736842	3.43817247368421	3.20483536842105	3.552237	3.47581778947368	3.50187021052632	3.65427915789474	3.46972731578947	3.46934042105263	3.32130884210526	3.62773126315789	3.35775042105263	3.43929610526316	3.33431457894737	3.42400289473684	3.31609473684211
ABCA5	3.54625594736842	3.82706	4.22917763157895	4.65314489473684	4.60443657894737	4.44631415789474	3.540289	3.64670821052632	3.26169973684211	3.57009631578947	4.21533273684211	4.60199910526316	4.276491	3.51254821052632	4.18342289473684	4.38189221052632	4.5909132631579	4.41451815789474	4.39798810526316
ABCA6	2.89266952631579	2.86194784210526	4.06625831578947	3.68226168421053	4.48113926315789	4.54809247368421	2.931751	3.04223994736842	2.94026931578947	2.92328536842105	3.01834884210526	3.31144057894737	4.14409905263158	3.12893542105263	3.12136084210526	5.18265457894737	5.21762321052632	3.27752578947368	3.17499310526316
ABCA7	4.44279757894737	4.43242321052632	4.20072310526316	4.36589610526316	4.49464073684211	4.58032284210526	4.54438478947368	4.60713368421053	4.52571905263158	4.23778794736842	4.684565	4.43502778947368	4.28765805263158	4.66531873684211	4.34976478947368	4.1157832631579	4.43432031578947	4.74055384210526	4.43640021052632
ABCA8	3.09602042105263	3.17975389473684	4.775159	4.89457084210526	3.92702015789474	4.10980505263158	3.20283763157895	3.23634373684211	3.29258163157895	3.06201073684211	2.84826889473684	2.93954963157895	2.84171252631579	2.96785905263158	3.24444963157895	4.18599252631579	4.21702136842105	4.06199894736842	4.10235047368421
ABCA9	2.65946305263158	2.57657636842105	3.00618163157895	2.79183631578947	2.78506352631579	3.01834884210526	2.51933926315789	2.63310294736842	2.554415	2.68512563157895	2.64047131578947	2.77715473684211	2.80181705263158	2.47259921052632	2.81121147368421	3.58924989473684	3.41493147368421	2.69634310526316	2.83370789473684
ABCB1	4.29682436842105	4.20815321052632	4.16145263157895	4.24138331578947	4.22381094736842	4.2019	4.28362778947368	4.25113584210526	4.30287347368421	4.30365210526316	4.32781852631579	4.19030031578947	4.22213131578947	4.15538094736842	4.05423168421053	4.33307847368421	4.42870268421053	4.14036636842105	4.09521221052632
ABCB10	7.62584531578947	7.65473431578947	7.62430852631579	7.54621510526316	7.58967136842105	7.64723473684211	7.59239631578947	7.67119078947368	7.72251184210526	7.53678126315789	7.59661878947368	7.67364326315789	7.81691684210526	8.20451242105263	8.19936763157895	7.40612563157895	7.23871973684211	7.77217668421053	7.64572289473684
ABCB11	2.97732463157895	2.83830978947368	2.66256047368421	2.74725942105263	2.77577763157895	2.74270394736842	2.60035284210526	2.71889678947368	2.66230778947368	2.86490278947368	2.78622563157895	2.69595326315789	2.88282063157895	2.73046089473684	2.63725263157895	2.48017284210526	2.90665068421053	2.74041789473684	2.85449815789474
ABCB4	2.98593910526316	3.11062157894737	3.18607173684211	3.42612063157895	3.50187021052632	3.49785115789474	3.05916878947368	3.27793757894737	3.36111547368421	2.84018668421053	3.15393810526316	3.16140868421053	2.75792973684211	2.81169947368421	3.022019	2.86800257894737	2.84235389473684	2.68487978947368	2.87806131578947
ABCB5	3.16545905263158	3.15726363157895	2.95215557894737	3.02653289473684	3.05608447368421	3.01668278947368	3.15793415789474	2.9818	3.23675763157895	3.14108931578947	3.18849863157895	3.02517510526316	2.99286121052632	3.02439978947368	3.25353415789474	2.97939447368421	2.99892431578947	2.99183	3.01892584210526
ABCB7	6.80978368421053	6.86387621052632	7.05852610526316	7.198817	7.01315052631579	7.26073142105263	6.77829105263158	7.01602152631579	6.68502810526316	6.95282784210526	6.95262884210526	7.19625968421053	6.63012952631579	7.02944136842105	7.30432747368421	7.65642652631579	7.53424547368421	6.98457726315789	6.96689131578947
ABCB8	4.339991	4.28513536842105	4.20319910526316	4.21181705263158	4.13216984210526	4.17729947368421	4.41264105263158	4.26824905263158	4.40116205263158	4.41973605263158	4.27921784210526	4.24785257894737	4.34837063157895	4.40590384210526	4.15950557894737	4.35612552631579	4.26538710526316	4.31207442105263	4.28133257894737
ABCB9	3.99333589473684	4.05021247368421	3.90214515789474	3.94377405263158	3.93061989473684	3.82781147368421	4.00966647368421	3.97765531578947	3.99269915789474	3.96900868421053	3.96397268421053	3.97922705263158	3.91884336842105	4.07609363157895	4.07754784210526	3.91859236842105	4.02100242105263	4.01084873684211	3.90253373684211
ABCC1	6.94148910526316	7.01810484210526	7.29526994736842	7.71385863157895	7.84579557894737	7.70855294736842	6.94478384210526	7.04013747368421	6.97866068421053	6.98124757894737	6.38868263157895	6.56536273684211	6.62382273684211	6.18702247368421	6.32169057894737	6.93838326315789	7.03309236842105	6.40923042105263	6.42207315789474
ABCC10	6.03783642105263	5.99195352631579	5.36309010526316	5.82325715789474	5.56361557894737	5.65785884210526	6.135334	6.03640605263158	6.10651673684211	6.023725	6.31059521052632	6.21655136842105	6.04948847368421	6.18580715789474	5.70354457894737	5.62311452631579	5.84793857894737	6.22529636842105	6.41337452631579
ABCC11	3.17651431578947	3.15267789473684	3.01650626315789	2.92528521052632	3.17139657894737	2.99877563157895	3.17445678947368	3.12819821052632	3.19301257894737	2.89536957894737	3.278999	3.03318926315789	3.05693126315789	3.29154226315789	3.16878126315789	3.01560642105263	3.12087663157895	3.133961	3.06524052631579
ABCC12	3.18607173684211	3.23608592105263	3.06570673684211	3.05655994736842	3.15570242105263	3.33632610526316	3.10436326315789	3.36417678947368	3.21608421052632	2.75165142105263	3.30448052631579	3.24428494736842	3.34995515789474	3.12695910526316	3.24527826315789	3.23579294736842	3.16398215789474	3.14048426315789	3.15660736842105
ABCC13	2.75116178947368	2.83882573684211	2.92528521052632	2.76916884210526	2.79501252631579	2.78890021052632	2.77280326315789	2.82169468421053	2.70043563157895	2.84928857894737	2.85143378947368	2.82236621052632	2.71786910526316	2.87335805263158	2.86257426315789	2.90702415789474	2.82919063157895	2.80452047368421	2.94369331578947
ABCC2	4.38557478947368	4.12203163157895	4.429451	4.46907894736842	4.01210378947368	4.00366731578947	4.31903310526316	4.46301857894737	4.14727210526316	4.33927615789474	4.11790242105263	3.76589489473684	4.10375126315789	3.94198289473684	3.95535157894737	4.18034552631579	4.11301568421053	4.08781431578947	4.05943984210526
ABCC3	4.04641689473684	3.94030952631579	3.97734957894737	5.02408842105263	4.31903310526316	4.79328184210526	4.06524573684211	3.77976921052632	3.76007284210526	4.27427263157895	5.39528594736842	5.58199831578947	6.93247705263158	4.06891768421053	5.35881563157895	6.53227536842105	6.86105263157895	5.6569137368421	5.86843852631579
ABCC4	5.50803605263158	5.97064378947368	5.42122163157895	5.68041394736842	5.36732731578947	5.52343463157895	5.50633468421053	5.66765663157895	5.5483517368421	5.61333105263158	5.60772252631579	5.58758331578947	5.15146763157895	5.78805036842105	5.40349389473684	4.65821115789474	5.07469842105263	5.54699331578947	5.73553089473684
ABCC5	5.19459931578947	5.49025442105263	5.60198663157895	5.79873178947368	5.29029742105263	5.41426163157895	5.30083952631579	5.34909273684211	5.23808357894737	5.39443947368421	5.73684894736842	5.67926389473684	5.96067742105263	5.60567373684211	5.26779673684211	5.76137189473684	5.88470063157895	5.59279752631579	5.61918636842105
ABCC6	3.98320336842105	3.94465268421053	3.98104963157895	3.94768215789474	3.96671821052632	3.87536842105263	4.06830863157895	4.04913752631579	4.15289131578947	4.04222910526316	4.10150428947368	3.98858394736842	3.74508263157895	3.93100005263158	4.04322463157895	4.06951889473684	3.99153215789474	4.00567084210526	3.94673521052632
ABCC6P1	2.373443	2.30322736842105	2.42545721052632	2.33763089473684	2.19772384210526	2.24889789473684	2.40877994736842	2.35645078947368	2.35093421052632	2.43833657894737	2.37514289473684	2.38487742105263	2.32623578947368	2.408492	2.47891973684211	2.48594794736842	2.26004710526316	2.29185315789474	2.44811736842105
ABCC8	3.66064157894737	3.66195931578947	3.69750863157895	3.61062352631579	3.58950526315789	3.49855326315789	3.68110905263158	3.66546405263158	3.66001210526316	3.77783215789474	3.75418205263158	3.67991752631579	3.46817121052632	3.67858984210526	3.72455521052632	3.66415721052632	3.52732373684211	3.63492384210526	3.74815478947368
ABCC9	4.74218157894737	4.58062794736842	4.64769578947368	4.67434221052632	5.40888784210526	5.18769252631579	4.71178994736842	4.76488684210526	4.80424073684211	4.69788289473684	5.39826831578947	5.38130652631579	3.35142805263158	4.14901842105263	4.72591	7.20495331578947	7.14426226315789	5.68569178947368	5.62523689473684
ABCD1	5.02866315789474	5.37549394736842	5.13843510526316	5.47833778947368	5.47246942105263	5.371346	4.85891236842105	4.98437547368421	5.17111547368421	5.28508668421053	5.44366552631579	5.44692936842105	5.56385473684211	5.09244589473684	5.43022873684211	5.38072513157895	5.44473547368421	5.17364894736842	5.43854773684211
ABCD2	2.54119	2.53186231578947	2.44479315789474	2.61656810526316	2.60155368421053	2.50959657894737	2.41988731578947	2.64047131578947	2.56971389473684	2.63603884210526	2.74784726315789	2.52101963157895	2.62947757894737	2.57267221052632	2.76648026315789	2.66756742105263	2.64297536842105	2.55480084210526	2.57912631578947
ABCD3	6.704593	6.6575052631579	6.60247010526316	6.59173536842105	6.80702973684211	6.54234305263158	6.45490031578947	6.57061257894737	6.50491857894737	6.10065657894737	6.593005	6.60950915789474	6.38009989473684	6.24682415789474	6.60278357894737	6.65392421052632	6.641258	6.705738	6.75436657894737
ABCD4	5.53530578947368	5.70203905263158	5.76666263157895	5.78674689473684	5.78640947368421	5.73508010526316	5.63946331578947	5.64088694736842	5.61812184210526	5.61724063157895	5.80086252631579	5.75606205263158	5.98392510526316	5.65953178947368	5.64729173684211	6.06593573684211	6.16164421052632	5.49853278947368	5.57598936842105
ABCE1	7.31587394736842	7.19164963157895	7.02550378947368	6.69779242105263	6.78430815789474	6.73384742105263	7.2898497368421	7.272718	7.20822510526316	7.10237047368421	6.93557015789474	6.81830705263158	6.85966031578947	6.67924989473684	6.89355589473684	6.76080405263158	6.75602142105263	7.2124382631579	7.30613515789474
ABCF1	8.00998521052631	8.02458715789474	7.63537657894737	7.60028542105263	7.67521968421053	7.74509184210526	8.07515378947368	8.16960226315789	8.05218773684211	8.13999447368421	7.86018047368421	7.65374836842105	7.94690915789474	8.00733073684211	7.84901910526316	7.50339757894737	7.57345957894737	7.971779	7.86786442105263
ABCF2	7.24441026315789	7.24220257894737	6.81349036842105	6.68887615789474	6.70536631578947	6.88778878947368	7.23375636842105	7.23375636842105	7.26187847368421	7.32332852631579	6.87339147368421	6.68777005263158	6.55983615789474	6.82351910526316	6.53365689473684	6.58349373684211	6.58773094736842	7.04844336842105	6.90781963157895
ABCF3	7.13969984210526	7.172063	7.02452652631579	7.22299263157895	7.06698631578947	7.26419942105263	7.28348794736842	7.29904868421053	7.30938610526316	7.37285931578947	7.48956268421053	7.33035115789474	7.46258315789474	7.21471889473684	6.98960915789474	7.35979521052632	7.41785221052632	7.40200347368421	7.27674378947368
ABCG1	3.03347915789474	2.96804515789474	3.17898336842105	2.95974384210526	3.10031205263158	3.17778994736842	2.96735121052632	2.93471221052632	2.93268484210526	3.08982157894737	3.05413131578947	3.02794589473684	3.10016410526316	2.95664821052632	3.12271094736842	3.06258189473684	2.94517794736842	2.98517347368421	2.97515515789474
ABCG2	3.62553089473684	3.54970836842105	4.83345431578947	4.55207868421053	4.76938405263158	4.74767836842105	3.59437321052632	3.44226547368421	3.69422021052632	3.45158526315789	3.30558163157895	3.29491152631579	3.40183857894737	3.49329678947368	3.24775284210526	3.36929910526316	3.54820205263158	3.46346536842105	3.48403794736842
ABCG4	3.56382684210526	3.69180584210526	3.53294178947368	3.45589594736842	3.43697073684211	3.53021463157895	3.47778263157895	3.40967652631579	3.59490173684211	3.53912952631579	3.65813921052632	3.63099323684211	3.33122352631579	3.527033	3.57622126315789	3.41947015789474	3.65507847368421	3.49561563157895	3.47347878947368
ABCG5	2.99766852631579	3.14602678947368	2.81957621052632	3.01774563157895	3.12013047368421	2.86776763157895	2.99877563157895	3.06298794736842	3.16175052631579	2.79296289473684	2.96602815789474	2.99892431578947	2.79296289473684	3.24324710526316	2.87381405263158	3.06638047368421	3.27423047368421	2.86644710526316	3.01280915789474
ABCG8	3.65525336842105	3.78597394736842	3.45004378947368	3.39336836842105	3.60853884210526	3.60987352631579	3.57473747368421	3.87786147368421	3.66763478947368	3.35450705263158	3.69975494736842	3.78247226315789	3.64847010526316	3.55007368421053	3.74048078947368	3.41639010526316	3.54897331578947	3.81587136842105	3.52949626315789
ABHD1	2.84898105263158	2.64214463157895	2.79390442105263	2.95312878947368	2.90574131578947	2.64509536842105	2.76118763157895	2.73935284210526	2.79219694736842	2.74635647368421	3.03277773684211	2.83270457894737	2.85102326315789	2.91886847368421	2.97274478947368	3.03264231578947	2.89250884210526	2.84396773684211	2.98655589473684
ABHD10	7.28386868421053	7.25192868421053	7.23030494736842	7.63626621052632	6.87150510526316	6.95050268421053	7.36954536842105	7.33983668421053	7.26073142105263	7.38953557894737	7.417223	7.52644531578947	7.07438468421053	7.34239573684211	7.18959221052632	7.34367810526316	7.30432747368421	7.98936252631579	7.88676968421053
ABHD11	5.49750005263158	5.46071615789474	5.54355773684211	5.43231915789474	5.33570978947368	5.37805831578947	5.60819410526316	5.55331247368421	5.58842578947368	5.78432578947368	5.62320052631579	5.54930447368421	5.44366552631579	5.33751594736842	5.33829094736842	5.26495568421053	5.22212668421053	5.54659357894737	5.54316663157895
ABHD12	8.22952568421053	8.26952094736842	8.22952568421053	8.44321278947368	8.13934178947368	8.17804952631579	8.15154205263158	8.168021	8.17169831578947	8.39671031578947	8.43839936842105	8.33653510526316	8.56119326315789	7.6503937368421	7.85834105263158	7.98218384210526	7.94487252631579	8.53840810526316	8.41962357894737
ABHD12B	3.081623	3.03135484210526	2.98258884210526	2.93696842105263	2.97894157894737	2.797776	3.04344421052632	3.05371147368421	3.02626363157895	3.03277773684211	2.88503973684211	2.8672525	3.15169476315789	3.13715321052632	3.00655831578947	2.93988742105263	3.01758021052632	3.18058436842105	2.99427968421053
ABHD13	5.532114	5.6959097368421	5.76886257894737	5.60499026315789	5.78073789473684	5.83018257894737	5.68041394736842	5.76071105263158	5.68387226315789	5.50149421052632	5.15363236842105	5.10422463157895	5.74552563157895	5.70485215789474	5.38956510526316	5.52763031578947	5.29241552631579	5.47693778947368	5.40424047368421
ABHD14A	6.28342789473684	6.61268731578947	6.96521884210526	6.82884873684211	6.56713321052632	7.07307547368421	6.55576763157895	6.31745310526316	6.35531281578947	6.29462994736842	6.95895505263158	6.97722547368421	7.301769	7.08161378947368	6.88551168421053	6.78958715789474	6.638149	6.77914305263158	6.79554815789474
ABHD14B	5.49518731578947	5.60353694736842	5.89922615789474	6.03001421052632	5.55965089473684	5.81752584210526	5.61184194736842	5.54415378947368	5.48254694736842	5.41933136842105	6.45232405263158	6.22640168421053	5.35932705263158	6.10651673684211	5.76110768421053	5.80086252631579	5.80230215789474	5.98774673684211	6.03837273684211
ABHD15	5.13213057894737	5.385812	5.61830031578947	5.12753368421053	5.40605215789474	5.6569137368421	5.16641794736842	5.30541494736842	5.32024721052632	5.50737647368421	5.02310578947368	4.93620584210526	5.40183215789474	5.87254489473684	5.05830047368421	5.10031921052632	4.92800573684211	5.25922984210526	5.27883626315789
ABHD2	6.12075794736842	5.88351068421053	6.589871	6.13727073684211	6.35703678947368	6.10937026315789	6.08417805263158	5.92910463157895	6.05892268421053	6.24049847368421	5.78832821052632	5.66458405263158	5.91002347368421	6.42318905263158	5.50410926315789	4.99050557894737	4.94884573684211	5.65661336842105	5.70791936842105
ABHD3	4.77455615789474	4.56586494736842	4.70247052631579	4.74342147368421	4.66326578947368	4.73288121052632	4.84302836842105	4.67469078947368	4.69757731578947	4.48991642105263	4.82796494736842	4.73688447368421	5.31555047368421	5.08751157894737	4.42144815789474	4.08759789473684	4.14273721052632	5.01248942105263	5.30662757894737
ABHD4	6.15403121052632	6.65939047368421	7.08248873684211	7.17973273684211	6.65363410526316	6.77073147368421	6.4357357368421	6.52019331578947	6.27392694736842	6.68927015789474	7.12693684210526	6.93076015789474	6.45419357894737	6.88629173684211	6.02459478947368	7.07307547368421	7.06631236842105	7.03265663157895	7.01645836842105
ABHD5	4.66362157894737	4.50807742105263	4.88329968421053	4.63497136842105	4.45244121052632	4.41355389473684	4.66768873684211	4.70319352631579	4.67183431578947	4.62138194736842	5.044489	4.971713	5.17519505263158	4.32149863157895	4.51432152631579	5.62717689473684	5.584551	4.71493757894737	4.73718068421053
ABHD6	4.93137989473684	4.89935457894737	4.77167042105263	5.02182252631579	4.69521431578947	4.88362757894737	5.11536536842105	5.05660694736842	4.85431242105263	4.94692789473684	4.74897089473684	4.77267936842105	4.96260842105263	5.25852642105263	4.96503531578947	4.75547768421053	4.75651273684211	4.74932321052632	4.74594478947368
ABHD8	5.67407778947368	5.68092863157895	5.77011231578947	5.77463742105263	5.76613236842105	5.82359194736842	5.69356373684211	5.62320052631579	5.75535031578947	5.57867015789474	5.55544331578947	5.65661336842105	5.66164747368421	5.85952831578947	5.8893567368421	5.96626157894737	6.09352205263158	5.57193989473684	5.46687021052632
ABI1	7.58184194736842	7.55340342105263	7.79709173684211	7.78399394736842	7.73050842105263	7.75433894736842	7.59778836842105	7.54431263157895	7.51125668421053	7.48134031578947	8.07285910526316	8.04371436842105	7.90880078947368	7.75753573684211	8.00435263157895	8.084734	7.98818526315789	7.90029215789474	7.82247242105263
ABI2	6.38313152631579	6.38868263157895	6.43888026315789	6.440227	6.524411	6.54407857894737	6.32508442105263	6.39981368421053	6.33772963157895	6.50451963157895	6.35381768421053	6.36808963157895	6.00758963157895	6.35227952631579	6.48830715789474	6.39683563157895	6.40286463157895	6.29270136842105	6.30885778947368
ABI3	3.559225	3.55568036842105	3.87045021052632	3.66516921052632	3.75624815789474	3.65305663157895	3.73128126315789	3.72740173684211	3.58341921052632	3.46204926315789	3.70467431578947	3.82652368421053	3.64194210526316	3.81029573684211	3.73678394736842	3.92435947368421	3.78473257894737	3.73823826315789	3.74217710526316
ABI3BP	9.78968531578947	9.64659452631579	11.1333788421053	11.5420593684211	10.6776454736842	10.5529484736842	9.64221952631579	9.91425173684211	9.86362531578947	9.73642394736842	8.92179573684211	9.21401636842105	8.91363368421053	10.4738406315789	11.3608341578947	10.4828724210526	10.5159731578947	9.02446626315789	8.97492731578947
ABL1	7.33035115789474	7.44040021052632	7.518663	7.47335189473684	7.48863268421053	7.718524	7.43121457894737	7.36507252631579	7.31453668421053	7.54186189473684	7.10657168421053	6.95450184210526	7.58427705263158	7.37386173684211	7.84761263157895	7.83669026315789	8.04427357894737	7.06069489473684	6.90112594736842
ABL2	6.60170884210526	5.93379163157895	5.69519478947368	5.58796463157895	5.81550794736842	5.54889363157895	6.35677221052632	6.28409326315789	6.33117957894737	6.33772963157895	5.78033384210526	5.70791936842105	6.35194326315789	5.06950889473684	5.33457326315789	5.28766915789474	5.33457326315789	5.50869557894737	5.47625842105263
ABLIM1	3.99700557894737	3.98289363157895	4.55927805263158	4.46333373684211	4.4721837368421	4.51405357894737	3.90685768421053	4.04252684210526	3.95105536842105	4.17193678947368	3.99180384210526	4.00473894736842	3.94330010526316	3.48417742105263	3.79414294736842	4.24956289473684	4.36250463157895	3.77948247368421	3.85656594736842
ABLIM2	3.58341921052632	3.51154452631579	3.53864584210526	3.51418742105263	3.42372331578947	3.31747468421053	3.45937242105263	3.43697073684211	3.46366378947368	3.56861247368421	3.53824136842105	3.50321357894737	3.449578	3.41398305263158	3.45063026315789	3.40615494736842	3.52404247368421	3.55099189473684	3.42700931578947
ABLIM3	5.57598936842105	5.53926489473684	5.82359194736842	5.97600321052632	5.14975615789474	5.13981868421053	5.74965557894737	5.72488410526316	5.67574084210526	5.83257478947368	5.82191005263158	5.88981805263158	7.29036568421053	5.40771905263158	5.95575268421053	5.51906621052632	5.63791757894737	6.08016889473684	6.04219084210526
ABO	4.53046963157895	4.61640557894737	4.42361605263158	4.60443657894737	4.69903463157895	4.64699310526316	4.23920526315789	4.27942039473684	4.45729457894737	4.56505215789474	4.38701747368421	4.61337278947368	4.31980910526316	4.48893226315789	4.26963842105263	4.67703494736842	4.12113068421053	4.42901389473684	4.33865536842105
ABP1	5.74965557894737	5.96380652631579	5.71599784210526	5.41785052631579	5.76178778947368	5.66055221052632	5.68918847368421	5.85118873684211	5.93379163157895	5.73684894736842	5.88675789473684	5.65099942105263	5.62434352631579	5.75255678947368	5.57395594736842	5.81676931578947	5.865844	5.65223957894737	5.706489
ABR	7.29954210526316	7.36244415789474	7.88307657894737	7.66435263157895	7.70003794736842	7.79040063157895	7.3799542631579	7.37442205263158	7.36718215789474	7.40819394736842	7.46948494736842	7.71484852631579	8.19574994736842	8.34353063157895	8.15954705263158	7.77430368421053	7.8324487368421	7.35919994736842	7.406506
ABRA	2.62208289473684	2.49881294736842	2.54449542105263	2.72628436842105	2.54737831578947	2.58655868421053	2.60523552631579	2.50922784210526	2.66569836842105	2.71032821052632	2.434824	2.54645810526316	2.53865647368421	2.63686263157895	2.49607226315789	2.57700063157895	2.46565342105263	2.62185826315789	2.49434005263158
ABT1	5.91619515789474	5.85337868421053	5.65284263157895	5.54814368421053	5.78351915789474	5.86216926315789	5.96485110526316	6.04363378947368	6.01193615789474	5.98392510526316	5.69047326315789	5.60392989473684	5.84000815789474	6.04948847368421	6.07589705263158	5.599003	5.81274178947368	5.80261452631579	5.80417652631579
ABTB1	4.45950457894737	4.67029842105263	4.40346226315789	4.60032315789474	4.64436210526316	4.53647489473684	4.50093868421053	4.58005357894737	4.65709273684211	4.67742289473684	4.83246605263158	4.59718342105263	4.785699	5.01974373684211	4.80881405263158	4.99271621052632	5.04124678947368	4.63093015789474	4.61810089473684
ABTB2	4.51114757894737	4.34976478947368	5.10805742105263	5.23040289473684	5.56800636842105	5.21689747368421	4.35217289473684	4.43432031578947	4.13057089473684	3.97151342105263	5.44839010526316	5.41900678947368	5.53564578947368	4.28226442105263	4.25797410526316	4.96693615789474	4.91993036842105	4.84217778947368	5.07749636842105
ACAA1	7.49056805263158	7.74296321052632	7.75569010526316	7.84847210526316	7.89450884210526	7.87677257894737	7.57954331578947	7.506328	7.57298410526316	7.65114826315789	7.89319710526316	7.76503315789474	7.79333489473684	7.56246826315789	7.46115831578947	7.74755742105263	7.81177647368421	7.68444094736842	7.58967136842105
ACAA2	7.93732984210526	8.13298626315789	8.31872494736842	8.55815715789474	8.16047226315789	8.18803757894737	7.88624284210526	7.85707431578947	7.92763210526316	8.05355705263158	8.01516042105263	8.28300521052632	8.32200584210526	8.17551852631579	8.49202515789474	8.91770594736842	8.90145168421053	8.37642578947368	8.32579515789474
ACACA	5.39260463157895	5.47328815789474	5.33482584210526	5.25064284210526	5.10071705263158	4.99445352631579	5.41785052631579	5.22780589473684	5.24211378947368	5.58046863157895	5.42085478947368	5.462392	5.10726536842105	6.00616031578947	5.78388036842105	5.24828521052632	5.24859247368421	5.34729984210526	5.26817347368421
ACACB	3.75495189473684	3.74713615789474	3.72695652631579	3.93375089473684	3.68709668421053	3.80453468421053	3.76535410526316	3.99812742105263	3.84849831578947	3.65873584210526	3.74530436842105	3.81222310526316	3.80878542105263	3.91107952631579	3.72229315789474	3.74458005263158	3.88043242105263	3.79735957894737	3.813987
ACAD10	4.46159521052632	4.44949431578947	4.38150642105263	4.55688536842105	4.50232915789474	4.31837378947368	4.41854357894737	4.43283573684211	4.42642347368421	4.39914173684211	4.58330521052632	4.54376484210526	4.42992657894737	4.58330521052632	4.521658	4.66326578947368	4.55358436842105	4.53799757894737	4.56332615789474
ACAD8	4.75466647368421	5.02866315789474	5.00865289473684	5.06950889473684	4.94271442105263	5.08322668421053	5.0347347368421	5.05161731578947	5.00292868421053	5.04162478947368	5.12034063157895	5.06400768421053	5.17938636842105	4.96617447368421	5.06313621052632	5.02089278947368	5.07031947368421	4.96162615789474	5.00957636842105
ACAD9	6.58773094736842	6.69616968421053	6.47863847368421	6.37848752631579	6.53668152631579	6.38388394736842	6.58383289473684	6.59897752631579	6.61145678947368	6.83577263157895	6.79775331578947	6.55899047368421	6.39465894736842	6.59556384210526	6.63328689473684	6.24299910526316	6.44346842105263	6.80342505263158	6.69758594736842
ACADL	2.71606152631579	2.60336963157895	2.71889678947368	2.72522005263158	2.73348247368421	2.87317678947368	2.68528957894737	2.70177789473684	2.68169484210526	2.72550284210526	2.71804173684211	2.75607036842105	2.73370042105263	2.74041789473684	2.79296289473684	2.81048289473684	2.75229826315789	2.76075984210526	2.75960415789474
ACADM	6.82884873684211	6.72880857894737	6.98654684210526	6.853428	7.11733389473684	7.00706121052632	6.761361	6.78286215789474	6.90002578947368	6.720725	6.60802589473684	6.63459736842105	6.74882852631579	6.79974784210526	6.48497910526316	6.720725	6.57289815789474	6.88255031578947	6.90754110526316
ACADS	4.73093142105263	4.95363610526316	5.18231678947368	5.27276378947368	5.16135115789474	5.10366278947368	4.81934842105263	5.04597405263158	4.90240726315789	4.62812563157895	5.041988	5.19276242105263	5.07931368421053	5.04929563157895	5.25524531578947	5.23739768421053	5.25330415789474	5.08814415789474	5.06268484210526
ACADSB	4.72350652631579	4.63132805263158	4.86082752631579	4.62205873684211	4.3308932631579	4.42642347368421	4.49354284210526	4.58460389473684	4.58815778947368	4.52213410526316	4.0711962631579	4.20577147368421	4.10538994736842	3.99867410526316	4.95574742105263	4.42808731578947	4.423387	4.53443310526316	4.54133652631579
ACADVL	8.87854726315789	8.98076794736842	9.18463647368421	9.59132126315789	9.30378478947368	9.49118357894737	8.9583902631579	9.01672642105263	8.94340163157895	9.2585227368421	9.707176	9.46992931578947	9.41488657894737	8.47340763157895	9.2585227368421	9.43460847368421	9.58624084210526	9.66967984210526	9.674433
ACAN	4.81753931578947	5.65188431578947	3.77387952631579	3.80810752631579	4.09692794736842	3.95740947368421	4.785699	4.78919752631579	4.71893057894737	4.89625894736842	7.07179363157895	7.05961257894737	3.85571305263158	6.71526068421053	5.91086052631579	4.43842736842105	4.501564	5.39088842105263	5.79338342105263
ACAP1	3.09641763157895	3.18773134210526	3.34137526315789	3.27030131578947	3.09137294736842	3.22570521052632	3.18020610526316	3.45789036842105	3.22982984210526	3.27278055263158	3.44658484210526	3.36688315789474	3.32998110526316	3.13172915789474	3.38562415789474	3.30784221052632	3.65932973684211	3.33922778947368	3.38542084210526
ACAP2	5.98392510526316	6.10980610526316	5.92100589473684	5.86843852631579	5.93707289473684	5.80340142105263	6.06022852631579	6.29838768421053	6.17929915789474	5.34909273684211	5.99819152631579	6.04275336842105	5.91548578947368	5.82548910526316	5.83814905263158	6.09306931578947	5.84708573684211	5.93936478947368	5.94399963157895
ACAP3	6.231763	6.35606978947368	6.09432226315789	6.10291542105263	6.23279978947368	6.10839584210526	6.24583457894737	6.14936594736842	6.10418426315789	6.34777115789474	6.49962015789474	6.31059521052632	6.23349968421053	6.1955847368421	6.34354521052632	6.44226352631579	6.14676894736842	6.02493968421053	6.261451
ACAT1	6.57790589473684	6.76198410526316	6.77166005263158	6.63774457894737	6.80750726315789	6.98094805263158	6.57061257894737	6.82351910526316	6.6749922631579	6.79810284210526	6.65802194736842	6.54640931578947	6.66185289473684	6.90781963157895	6.89071373684211	6.70299210526316	6.47302721052632	6.78390284210526	6.72751947368421
ACAT2	8.06237189473684	7.8649765	7.73252442105263	7.27851136842105	7.962272	8.02592705263158	7.82247242105263	7.72837726315789	7.90529989473684	8.07857805263158	7.77544415789474	7.51502210526316	7.86018047368421	9.14556573684211	8.52310715789474	7.31772742105263	7.32386652631579	8.29072926315789	8.27275468421053
ACBD3	8.35489263157895	8.53980742105263	8.41494731578947	8.64868921052631	8.45670631578947	8.33505289473684	8.20329021052632	8.46539378947368	8.42389910526316	8.33732568421053	8.78310689473684	8.82536310526316	8.43761894736842	7.78685678947368	8.21908194736842	8.40459652631579	8.49309010526316	8.47840094736842	8.66739973684211
ACBD4	4.67703494736842	4.63497136842105	4.59757189473684	4.63754526315789	4.54340984210526	4.71078357894737	4.63754526315789	4.75011957894737	4.59868331578947	4.67997568421053	4.57167778947368	4.62620015789474	4.53195410526316	4.72455257894737	4.67559984210526	4.98230310526316	4.84105447368421	4.592698	4.42283815789474
ACBD5	6.62984278947368	6.65363410526316	6.98184152631579	7.19979568421053	7.23150721052632	7.07410752631579	6.50931710526316	6.50829863157895	6.61610142105263	6.31142789473684	7.28814415789474	7.39411442105263	7.47301736842105	6.75507947368421	7.14026052631579	7.33164521052632	7.08019110526316	7.23303742105263	7.36290957894737
ACBD6	8.95251436842105	9.07879184210526	8.60780263157895	8.42211342105263	8.48035389473684	8.50468642105263	8.95753789473684	9.04486578947368	8.9470372631579	8.96151405263158	8.26176478947368	8.4111252631579	8.24503815789474	8.91923110526316	8.93087221052632	8.64817278947368	8.53656242105263	8.60499378947368	8.52542736842105
ACBD7	4.013541	3.67377457894737	3.92318215789474	3.79145215789474	3.97556615789474	4.40020673684211	3.87195773684211	4.04734457894737	3.97846505263158	3.78326652631579	3.69487236842105	3.78049163157895	3.48356442105263	3.64599	3.57701	3.72165547368421	3.65229263157895	3.81143573684211	3.83406789473684
ACCN1	3.28044605263158	3.12548247368421	3.17672047368421	3.25450331578947	3.10354726315789	3.25890415789474	3.18629152631579	3.19426552631579	3.17030578947368	3.16663152631579	3.08281568421053	3.14087773684211	3.25876121052632	3.26108684210526	3.11171421052632	3.23842773684211	3.40513810526316	3.06509973684211	3.05693126315789
ACCN2	3.87774768421053	3.97672657894737	3.83972984210526	3.83313305263158	3.86816294736842	3.85387068421053	4.05506857894737	3.86097878947368	4.00934584210526	3.83532536842105	3.92192963157895	3.86782363157895	3.78007768421053	4.55837721052632	4.41291836842105	3.88472694736842	4.06703105263158	3.77258184210526	4.00736526315789
ACCN3	4.04913752631579	3.96647910526316	3.46972731578947	4.01914557894737	3.85035694736842	4.11344994736842	4.07691836842105	3.76225063157895	3.98930626315789	4.329784	3.95740947368421	3.92596363157895	4.20722694736842	4.03369163157895	4.01420594736842	3.95587821052632	3.99367510526316	4.03334073684211	3.93219647368421
ACCN4	4.91602205263158	4.95734973684211	4.77123984210526	4.78012589473684	4.75587094736842	4.83775905263158	5.01667536842105	4.88675910526316	4.8478957368421	5.00602505263158	4.76382042105263	4.97538436842105	4.91487331578947	4.82264121052632	4.80604984210526	4.78324510526316	4.78384142105263	4.75725973684211	4.719621
ACCN5	3.21664710526316	2.88945221052632	3.07329426315789	2.89231431578947	2.98480310526316	2.98822686842105	3.16568968421053	3.022019	3.01366436842105	3.30448052631579	2.92577736842105	3.13768126315789	2.84086047368421	2.84053513157895	2.852257	3.03719442105263	2.83332663157895	2.85672821052632	3.05062228947368
ACCS	3.90338431578947	4.10509026315789	4.46751347368421	4.719621	4.07175163157895	4.01022105263158	4.04389973684211	4.098188	4.14409905263158	4.0188807368421	4.57855926315789	4.40590384210526	4.57423484210526	4.49464073684211	4.62109721052632	4.0925722631579	3.99727547368421	4.21057510526316	4.17167194736842
ACCSL	3.35142805263158	3.15962052631579	3.15858378947368	3.16215305263158	3.08947168421053	3.52286489473684	3.15528257894737	3.5411055	3.48059157894737	3.40615494736842	3.32488605263158	3.272557	3.20187184210526	3.60265678947368	3.56956010526316	3.32059657894737	3.31390865789474	3.27550594736842	3.04223994736842
ACD	5.2683885	5.24008268421053	5.13183594736842	5.12316194736842	5.10805742105263	5.14252010526316	5.21800331578947	5.06268484210526	5.25289536842105	5.30701342105263	5.42690494736842	5.24943742105263	5.19176173684211	5.36197905263158	5.26113742105263	5.35094084210526	5.30248394736842	5.15078384210526	5.28424452631579
ACE	4.07414684210526	4.09692794736842	4.05911952631579	4.06917089473684	4.01501231578947	4.01273257894737	4.00905805263158	3.98320336842105	4.08492610526316	4.04105821052632	4.11734605263158	4.07933752631579	4.12002557894737	4.11344994736842	4.07033105263158	4.10744431578947	3.95165363157895	3.98442789473684	3.961615
ACE2	3.11642884210526	3.27962078947368	3.18591	3.29688347368421	3.21409394736842	3.24667442105263	3.15891926315789	3.24273652631579	3.17975389473684	3.06818905263158	3.14492021052632	3.12271094736842	3.34197305263158	3.30509657894737	3.32630794736842	3.16074310526316	3.26540942105263	3.19883542105263	3.20971
ACER1	3.20376521052632	3.47203673684211	3.20384765789474	3.46099663157895	3.34052905263158	3.26573821052632	3.79179068421053	3.46774321052632	3.31596478947368	3.20350042105263	3.40026957894737	3.29072373684211	3.34728921052632	3.35745173684211	3.299753	3.29643226315789	3.27049610526316	3.25800973684211	3.39406757894737
ACER2	2.62185826315789	2.77855547368421	2.71336642105263	2.55662473684211	2.86490278947368	2.62947757894737	2.852257	2.75389436842105	2.79164463157895	2.76561594736842	2.78906468421053	2.74236252631579	2.78791342105263	2.67516884210526	2.68844215789474	2.58655868421053	2.58532921052632	2.72116494736842	2.68215673684211
ACER3	4.20319910526316	4.15172378947368	4.12002557894737	3.77163842105263	4.349421	4.27716642105263	4.23813831578947	4.21582289473684	4.22044547368421	4.30484842105263	3.96042957894737	3.88541515789474	4.18958521052632	4.12547326315789	4.30085826315789	4.22677863157895	4.17094068421053	4.406592	4.41061
ACHE	3.91477347368421	3.87585984210526	3.86782363157895	3.70307594736842	3.79392531578947	3.76589489473684	3.75884689473684	3.75443231578947	3.89880826315789	3.76833078947368	3.85104342105263	3.75569736842105	4.00880578947368	3.66546405263158	3.59622021052632	3.76514378947368	3.85944805263158	3.67858984210526	3.71349547368421
ACIN1	6.44729568421053	6.34741536842105	6.31256826315789	6.481312	6.32471915789474	6.18959921052632	6.31490421052632	6.45167252631579	6.39498489473684	6.487052	6.44346842105263	6.48343336842105	6.35116889473684	6.31926684210526	6.29050410526316	6.41160494736842	6.52077726315789	6.27446373684211	6.32508442105263
ACLY	9.50951136842105	9.61541831578947	9.62907515789474	9.67120278947368	9.47310868421053	9.39924826315789	9.39532321052632	9.33738031578947	9.38268636842105	9.35225157894737	10.1761045789474	9.94572910526316	9.52119515789474	9.67985973684211	9.91604268421053	9.49018910526316	9.53800931578947	9.87429705263158	9.7850567368421
ACMSD	3.43236	3.38732294736842	3.40439547368421	3.28906178947368	3.32713221052632	3.320744	3.45249431578947	3.50140857894737	3.41607328947368	3.43047173684211	3.55448763157895	3.32171831578947	3.38473142105263	3.271175	3.36503442105263	3.31596478947368	3.45463510526316	3.48225578947368	3.40333547368421
ACN9	6.08197668421053	5.76751821052632	6.39314331578947	6.12473647368421	6.21689068421053	5.92415705263158	5.94219515789474	6.01740568421053	6.20244094736842	6.07122284210526	5.94257657894737	5.91398478947368	5.83746026315789	5.99380957894737	5.87700263157895	5.79727789473684	5.62959678947368	6.25599205263158	6.15280247368421
ACO1	8.53656242105263	8.57491268421053	8.20869573684211	8.34353063157895	7.68769452631579	7.39130168421053	8.52686768421053	8.46918021052632	8.51458173684211	8.48943363157895	8.33653510526316	8.24121905263158	6.49048568421053	8.54530284210526	8.40877468421053	8.72663784210526	8.69123726315789	8.43906336842105	8.66275536842105
ACO2	7.28298636842105	7.50851578947368	7.21560205263158	7.46948494736842	7.23629957894737	7.26381878947368	7.43523357894737	7.39130168421053	7.49388184210526	7.83123326315789	7.87160552631579	7.61115252631579	7.48007178947368	7.27388889473684	7.17916526315789	7.36718215789474	7.46297694736842	7.72392836842105	7.54737436842105
ACOT11	3.67331947368421	3.71283073684211	3.61972842105263	3.50824031578947	3.71306215789474	3.57336457894737	3.73026894736842	3.59936847368421	3.42066821052632	3.98736915789474	3.54820205263158	3.49656068421053	3.55371052631579	3.41003	3.53411268421053	3.52898821052632	3.62794426315789	3.79842342105263	3.53809636842105
ACOT12	3.273059	3.38908778947368	4.01914557894737	3.78411584210526	4.19284226315789	3.94286036842105	3.46513989473684	3.52759705263158	3.36898136842105	3.25409542105263	3.20187184210526	2.93231863157895	3.21854984210526	2.93622889473684	3.19797384210526	3.11153694736842	3.21357910526316	3.00918763157895	3.10132621052632
ACOT13	8.24442605263158	8.47077289473684	8.30200836842105	8.85774778947368	8.07427668421053	8.03955721052632	8.18676494736842	8.46241773684211	8.14839105263158	7.27617721052632	7.96054605263158	7.98775194736842	7.64406594736842	8.39958763157895	7.86175705263158	7.89768468421053	7.80836947368421	8.45490421052632	8.46000610526316
ACOT4	3.92783736842105	3.86042226315789	4.16911894736842	3.74771615789474	3.25654026315789	3.33559073684211	3.76301089473684	3.83781121052632	3.71146305263158	3.82542723684211	3.70467431578947	3.71758168421053	4.33665442105263	3.34708494736842	4.33272547368421	3.75026410526316	4.03576510526316	3.75687094736842	3.173179
ACOT6	3.19716594736842	3.10832173684211	3.08240147368421	3.34339181578947	2.92396484210526	3.16235589473684	3.09579226315789	3.16568968421053	3.19093684210526	3.45551626315789	3.10626505263158	3.28550523684211	3.24512621052632	3.19057378947368	3.21445165789474	3.15614928947368	3.30001231578947	3.32998110526316	3.22989621052632
ACOT7	5.78388036842105	5.40284631578947	5.65372384210526	5.71599784210526	5.94257657894737	5.78033384210526	5.64429863157895	5.70940173684211	5.67926389473684	5.67077226315789	5.57228315789474	5.41107842105263	5.41785052631579	5.17766794736842	5.38538868421053	5.11297389473684	4.97865021052632	5.92515105263158	5.69356373684211
ACOT8	4.84105447368421	4.99487905263158	4.77706347368421	4.85357405263158	4.65932547368421	4.68907673684211	4.90818284210526	4.74726805263158	4.83434910526316	5.04570778947368	4.91861247368421	4.91960115789474	4.67404863157895	4.92115478947368	4.76218121052632	4.89660768421053	4.82575978947368	4.99050557894737	4.97899326315789
ACOT9	8.02592705263158	7.98775194736842	7.41106226315789	7.36718215789474	7.49694184210526	7.41180047368421	8.08534563157895	7.96972052631579	8.07285910526316	8.12385963157895	7.81603668421053	7.60697978947368	7.78170478947368	7.67759015789474	7.98575057894737	7.31276021052632	7.31647673684211	7.645085	7.78170478947368
ACOX1	7.04456784210526	7.11463315789474	7.27741489473684	7.48429663157895	7.13304336842105	7.2130792631579	6.88629173684211	7.0045092631579	6.96891221052632	6.68071463157895	7.65114826315789	7.7568542631579	7.05229078947368	7.00706121052632	7.04409542105263	7.6894847368421	8.01718621052632	7.49342894736842	7.46356347368421
ACOX2	5.91502473684211	6.16096005263158	6.530047	7.16156573684211	6.08197668421053	5.66566231578947	6.11704263157895	5.97209915789474	6.17293594736842	5.9565912631579	6.67883821052632	6.54902631578947	6.55576763157895	6.40286463157895	6.06190836842105	7.20160747368421	7.39712321052632	6.979103	6.99301436842105
ACOX3	7.09648521052632	7.33035115789474	6.73684552631579	6.38903268421053	6.81422805263158	6.91736784210526	7.10784894736842	7.07731263157895	7.08278247368421	7.18470868421053	7.40200347368421	7.16827189473684	6.81198047368421	7.52492552631579	7.65328436842105	6.91297768421053	6.866418	7.43318821052632	7.25646042105263
ACOXL	3.05608447368421	3.05214163157895	3.00073178947368	3.09752157894737	2.98547526315789	3.12087663157895	3.13172915789474	3.06453473684211	3.10562084210526	3.055202	3.00284978947368	3.10389205263158	3.04023536842105	3.03621868421053	3.03100447368421	3.13633531578947	3.26483410526316	3.11526363157895	3.19477021052632
ACP1	8.06858015789474	8.08112831578947	7.944325	8.11896352631579	7.78826515789474	7.75935963157895	8.25638852631579	8.12658773684211	8.20329021052632	8.25569105263158	8.04563284210526	8.03829163157895	7.91867963157895	7.98775194736842	8.07141294736842	8.01059015789474	7.95614736842105	8.01684910526316	7.96813294736842
ACP2	6.89389663157895	7.15636684210526	6.67014831578947	6.83468173684211	6.70195631578947	6.88255031578947	6.955469	6.90545668421053	6.91671057894737	7.08068705263158	6.93290621052632	6.80625168421053	7.02597842105263	6.53108673684211	6.72751947368421	6.74636231578947	6.8779827368421	6.86840105263158	6.79203063157895
ACP5	5.44281147368421	5.76613236842105	5.44473547368421	5.77463742105263	5.14644347368421	5.44725505263158	5.62006442105263	5.46146242105263	5.58314163157895	5.72975763157895	5.83694078947368	6.00616031578947	5.672236	5.58882063157895	5.44709221052632	5.31108563157895	5.33122015789474	5.76071105263158	5.53495973684211
ACP6	5.17397615789474	5.29129736842105	5.68520257894737	5.83619931578947	5.02866315789474	5.16988084210526	5.33606052631579	5.46832194736842	5.29417026315789	5.02368868421053	5.40349389473684	5.27229436842105	5.19659468421053	5.91086052631579	5.65551642105263	5.47693778947368	5.53495973684211	5.78992947368421	5.72686357894737
ACPL2	5.24574542105263	5.42085478947368	6.02845294736842	6.07075057894737	6.17458021052632	6.32508442105263	5.29306773684211	5.23253426315789	5.25852642105263	5.350253	5.81888084210526	5.89850352631579	6.41951784210526	5.85997431578947	6.30280931578947	6.03207752631579	5.80532784210526	5.27736721052632	5.21564831578947
ACPP	3.02814263157895	2.84413010526316	2.92833394736842	2.81474089473684	2.89757684210526	2.87149463157895	2.92669826315789	2.89501821052632	2.92314831578947	2.96028147368421	2.79089673684211	2.81620073684211	2.83751657894737	2.87792215789474	2.77131126315789	2.89204031578947	2.898119	2.87906263157895	2.73875163157895
ACPT	5.35834294736842	5.44725505263158	5.26113742105263	5.12532889473684	5.34086015789474	5.14279310526316	5.42160826315789	5.25075557894737	5.49246747368421	5.41672436842105	5.31231405263158	5.25961184210526	5.0192952631579	5.03139815789474	5.39174831578947	5.40957789473684	5.43663978947368	5.21494331578947	5.14644347368421
ACR	3.34913847368421	3.33740805263158	3.27272168421053	3.57713273684211	3.42493736842105	3.41179852631579	3.42794752631579	3.50336573684211	3.24144210526316	3.20729310526316	3.49834547368421	3.44062331578947	3.64284073684211	3.51601663157895	3.40698715789474	3.639531	3.49518468421053	3.35127736842105	3.08640315789474
ACRBP	4.14785357894737	3.94790805263158	3.81654205263158	3.68800126315789	4.1307922631579	3.80878542105263	3.83035673684211	3.95362442105263	4.22381094736842	4.00473894736842	3.95192268421053	4.06178673684211	3.93849089473684	3.92164931578947	4.01326447368421	3.82055594736842	4.01210378947368	4.08363615789474	3.98066452631579
ACRC	3.29721542105263	3.27215621052632	3.54135521052632	3.85876689473684	3.24248168421053	3.00127057894737	3.34268247368421	3.52238015789474	3.34932363157895	3.42965510526316	3.52404247368421	3.45589594736842	3.547338	3.46225473684211	3.38176389473684	3.46850610526316	3.81258221052632	3.23744173684211	3.49252357894737
ACRV1	3.52182473684211	3.32488605263158	3.19729136842105	3.04587647368421	3.39945205263158	3.42612063157895	3.13935326315789	3.35919784210526	3.16376947368421	3.26751794736842	3.34634063157895	3.26337931578947	3.16376947368421	3.24894763157895	3.17052136842105	3.07970815789474	3.22996257894737	3.20828431578947	2.87792215789474
ACSBG1	3.13462642105263	3.18145478947368	3.12479031578947	3.20909515789474	3.33574763157895	3.22834494736842	3.149412	3.06818905263158	3.10291615789474	3.11025710526316	3.004516	3.17735621052632	3.14838715789474	3.09867484210526	3.04492368421053	3.20828431578947	3.01976757894737	3.24915536842105	2.93099494736842
ACSBG2	2.70689994736842	2.62220042105263	2.6141917631579	2.487779	2.51221368421053	2.56350621052632	2.59502105263158	2.72969905263158	2.29617078947368	2.89923247368421	2.70641194736842	2.69047263157895	2.63623773684211	2.37514289473684	2.51040142105263	2.73663031578947	2.67498594736842	2.88806526315789	2.66342489473684
ACSF2	5.82855826315789	6.628869	6.51126205263158	6.79405184210526	6.19105084210526	6.085688	5.51466731578947	6.00997063157895	6.14182060526316	5.89356642105263	7.08208731578947	7.06270389473684	7.419412	7.60276573684211	7.17610078947368	7.57591926315789	7.43361473684211	6.88659852631579	7.05730936842105
ACSF3	5.27276378947368	5.28652436842105	5.0264487368421	5.15006652631579	5.10726536842105	5.32278331578947	5.39702157894737	5.29867847368421	5.43801347368421	5.41107842105263	5.18799857894737	5.17483705263158	5.10527963157895	5.42343952631579	5.23739768421053	5.21313431578947	5.24681278947368	5.12777752631579	5.310301
ACSL1	6.93208310526316	6.969312	7.75825563157895	7.58967136842105	7.78046315789474	7.85056210526316	7.03612515789474	6.99867194736842	7.01602152631579	6.81161773684211	6.90436726315789	6.83617915789474	6.96647647368421	6.80509605263158	7.17783894736842	6.74685010526316	6.5280057368421	7.29298426315789	7.29904868421053
ACSL3	8.98076794736842	9.46287963157895	8.88057852631579	8.95420047368421	8.63137015789474	8.68355855263158	8.85047915789474	8.93328768421053	9.09361684210526	9.21223089473684	8.75904836842105	8.75029221052632	9.11234905263158	9.08933957894737	8.92485326315789	8.237956	8.22300763157895	8.77237952631579	8.91653794736842
ACSL4	5.92870331578947	5.68041394736842	6.41823894736842	6.25228368421053	6.84849857894737	6.77199673684211	5.66819447368421	5.93505678947368	6.04244805263158	5.92910463157895	6.01348063157895	5.98352042105263	6.34522421052632	5.53333210526316	5.79532115789474	6.00277563157895	5.93216331578947	6.07122284210526	6.14277347368421
ACSL5	2.93080163157895	3.09458426315789	3.46774321052632	3.36960857894737	3.72055731578947	3.95032015789474	3.06298794736842	3.12835747368421	2.80917726315789	3.22570521052632	3.09813210526316	3.18287157894737	3.71514542105263	4.26770768421053	4.20722694736842	3.16493189473684	3.20318947368421	3.03832921052632	3.13277042105263
ACSL6	2.40472289473684	2.41158373684211	2.39426963157895	2.45810089473684	2.38994536842105	2.47736236842105	2.41601668421053	2.32531789473684	2.37426494736842	2.41882936842105	2.41601668421053	2.37281036842105	2.31785968421053	2.40705073684211	2.44946757894737	2.46115557894737	2.448987	2.49159631578947	2.408492
ACSM1	4.45076284210526	4.51114757894737	4.43983910526316	4.48548284210526	4.23023639473684	4.39047884210526	4.47754473684211	4.60266557894737	4.63924394736842	4.71640584210526	4.27744121052632	4.43903610526316	4.08718539473684	4.50918015789474	4.46287818421053	4.33160121052632	4.49511468421053	4.45244121052632	4.29198636842105
ACSM2A	2.82398015789474	2.95649768421053	2.78506352631579	2.94335126315789	2.95584763157895	2.99926526315789	2.99483226315789	2.86018036842105	3.01774563157895	3.22001994736842	2.84993978947368	2.81419631578947	2.89842289473684	2.82169468421053	2.81839889473684	2.92889231578947	2.87440368421053	2.72628436842105	2.90542831578947
ACSM2B	3.21884357894737	3.62673542105263	3.48552573684211	3.64426994736842	3.30170084210526	3.28033542105263	3.59196	3.26825073684211	3.49347984210526	3.17419421052632	3.28444789473684	3.32100205263158	2.97362463157895	3.32479347368421	3.46533710526316	3.21417657894737	3.35016521052632	3.42568031578947	3.32191852631579
ACSM3	3.05296026315789	2.78489210526316	3.00320605263158	3.25142015789474	2.93766336842105	2.84586678947368	3.09072163157895	2.733855	3.03719442105263	2.89501821052632	2.89231431578947	3.00371389473684	2.91425273684211	2.93916642105263	2.98547526315789	2.70232921052632	2.86275852631579	3.11831105263158	2.88340863157895
ACSM4	2.75546121052632	3.00683394736842	2.86018036842105	2.85331352631579	2.83593694736842	2.89105	2.82998736842105	2.79695431578947	2.82703736842105	2.62453926315789	2.93397357894737	2.89084068421053	2.7501587368421	2.98753415789474	2.90872521052632	3.08692531578947	2.67175110526316	2.65792668421053	2.84534842105263
ACSM5	4.14342757894737	4.10888284210526	4.04138626315789	4.16030089473684	4.01618415789474	4.30116589473684	4.13122715789474	4.13339173684211	4.17878663157895	4.00966647368421	4.34586052631579	4.20279905263158	4.55187884210526	4.10580115789474	3.92164931578947	4.12181010526316	4.07146010526316	4.0711962631579	3.93570789473684
ACSS1	5.14928463157895	5.32602952631579	5.11398110526316	5.139426	5.384068	5.47328815789474	5.27472984210526	5.08519905263158	5.10366278947368	5.00062431578947	5.04295236842105	4.93080247368421	5.13422489473684	6.49496294736842	6.16524236842105	5.06830331578947	5.26046942105263	5.43801347368421	5.37986068421053
ACSS2	4.46201968421053	4.59995863157895	4.74055384210526	4.73718068421053	4.71104857894737	4.98126268421053	4.41707910526316	4.41973605263158	4.37084742105263	4.40383515789474	4.90006805263158	4.56131026315789	5.00865289473684	5.74018342105263	4.97080589473684	4.89695194736842	5.10071705263158	4.90818284210526	4.82543294736842
ACSS3	5.96626157894737	5.92546210526316	5.76397384210526	5.94257657894737	5.77839984210526	5.87375010526316	5.99404642105263	6.05103531578947	5.91314631578947	5.999155	5.06557547368421	5.36045536842105	5.12354505263158	5.47187689473684	5.48755636842105	5.55736626315789	5.42061626315789	5.26922310526316	5.385812
ACTA1	5.14459252631579	4.97980536842105	4.56863805263158	4.36946036842105	4.43954378947368	4.12641015789474	5.08751157894737	5.09673394736842	5.15749578947368	5.15006652631579	5.24487778947368	5.01761210526316	4.25661810526316	4.96032326315789	5.03269157894737	4.68076389473684	4.85618147368421	5.15792863157895	5.25737621052632
ACTA2	6.15744484210526	7.41785221052632	5.54619115789474	5.57228315789474	5.389153	5.332764	6.17962942105263	6.114776	6.204809	6.261451	6.00529963157895	6.0606042631579	5.3956862631579	7.57493736842105	7.95157157894737	6.05503778947368	5.92515105263158	6.53395878947368	6.92025626315789
ACTB	12.8655573157895	12.8418206842105	12.5955666315789	12.5655024736842	12.6745013157895	12.4410882105263	12.7853302631579	12.8209098421053	12.8655573157895	12.7853302631579	12.9861082105263	12.8655573157895	12.6745013157895	12.6949306842105	12.8887254736842	12.4410882105263	12.4715035263158	13.0594899473684	13.0256311578947
ACTBL2	2.57942363157895	2.63196089473684	2.56064331578947	2.65879442105263	2.60969389473684	2.42204763157895	2.50011157894737	2.58179171052632	2.73805657894737	2.57530615789474	2.63059189473684	2.68606515789474	2.52845089473684	2.55944147368421	2.73916684210526	2.52162168421053	2.52806568421053	2.65849010526316	2.66646368421053
ACTC1	3.68201531578947	4.19444031578947	4.8776707368421	5.9778517368421	5.52343463157895	5.64985857894737	3.50251752631579	3.69750863157895	3.64979515789474	3.53411268421053	7.07731263157895	7.00868947368421	6.83431373684211	5.12633610526316	4.16300163157895	7.05097326315789	7.00088826315789	6.68696305263158	6.66144747368421
ACTG1	13.1822211052632	13.0932772105263	12.9861082105263	12.9861082105263	12.9080356842105	12.8655573157895	13.1452966315789	13.1452966315789	13.1822211052632	13.1207458947368	13.1822211052632	13.1452966315789	12.7684054210526	12.7213842105263	12.9861082105263	12.9436831578947	12.8655573157895	13.2770486842105	13.2770486842105
ACTG2	5.03205278947368	5.03445347368421	3.16818810526316	3.07952484210526	3.07352889473684	3.08454731578947	4.99396689473684	4.77379242105263	5.01860889473684	4.82701947368421	3.39649805263158	3.21200210526316	3.08240147368421	8.43906336842105	8.32446889473684	3.23260689473684	3.12136084210526	3.70504910526316	3.60750289473684
ACTL6A	8.90510352631579	8.60915826315789	8.49671836842105	8.43250889473684	8.28241842105263	8.26696184210526	8.85294857894737	8.94787215789474	8.93328768421053	8.86229489473684	8.3778182631579	8.38059678947368	8.38122747368421	8.53589852631579	8.52480326315789	8.20569089473684	8.05044542105263	8.82297942105263	8.80517589473684
ACTL6B	3.46850610526316	3.18644242105263	3.38306005263158	3.48006226315789	3.37944736842105	3.452049	3.45133294736842	3.50008442105263	3.51807231578947	3.28111478947368	3.25004410526316	3.48802794736842	3.46248231578947	3.77026215789474	3.40048315789474	3.47942	3.48446705263158	3.59665247368421	3.47019278947368
ACTL7A	2.99160436842105	2.85412460526316	3.13424752631579	3.00090668421053	2.997933	2.91482905263158	3.08808563157895	2.98331242105263	2.84235389473684	3.33375005263158	3.12175789473684	3.08496594736842	3.06930689473684	3.17588689473684	2.85848194736842	2.77029410526316	3.04533157894737	2.91886847368421	3.00127057894737
ACTL7B	4.91993036842105	4.80072589473684	4.74082157894737	4.99287342105263	4.53086547368421	4.89432463157895	4.89457084210526	4.80839152631579	4.80326668421053	5.12154852631579	4.80106963157895	4.62479331578947	4.64647905263158	5.00253836842105	4.58162647368421	5.0192952631579	4.84880678947368	4.42575663157895	4.43366863157895
ACTL8	4.16494794736842	3.99976626315789	4.11612631578947	3.80878542105263	4.00934584210526	3.98736915789474	4.19071831578947	4.360982	4.29642615789474	4.18034552631579	4.37960505263158	4.10083531578947	4.06458894736842	4.12702573684211	3.95663442105263	4.19417310526316	4.30308984210526	3.82427252631579	4.04421868421053
ACTL9	3.12715526315789	3.02969068421053	3.08240147368421	3.11821392105263	3.12013047368421	3.07842442105263	3.298102	3.08303052631579	3.54745042105263	2.89158531578947	3.20426094736842	3.15393810526316	3.12490026315789	3.15500973684211	3.35724236842105	3.19158947368421	3.04533157894737	2.99011821052632	3.06992894736842
ACTN1	9.61045889473684	9.72981	8.86583821052632	8.76132694736842	8.79461952631579	8.62610184210526	9.52651889473684	9.64221952631579	9.58288536842105	9.71882131578947	9.8612742631579	9.66823268421053	8.92576457894737	9.54458057894737	9.36637047368421	8.80408768421053	8.99237131578947	9.40116547368421	9.33050831578947
ACTN2	2.77995889473684	2.83332663157895	2.72202031578947	2.69853115789474	2.91886847368421	2.92439515789474	2.77768378947368	2.80317055263158	2.73780489473684	2.71889678947368	2.77351557894737	2.70537557894737	3.10921031578947	2.65355321052632	2.78167552631579	2.66105005263158	2.60093436842105	2.63865868421053	2.76091842105263
ACTN3	3.33988452631579	3.41621121052632	3.253851	3.24678771052632	3.15775905263158	3.05729536842105	3.22618026315789	3.22260868421053	3.23201289473684	3.02354847368421	3.38131731578947	3.48602526315789	3.19259673684211	3.24894763157895	3.15451768421053	3.21884357894737	3.165858	3.31042344736842	3.19205136842105
ACTN4	8.60119810526316	8.73366578947368	7.99227815789474	8.01472947368421	7.82960436842105	7.67607852631579	8.50092589473684	8.37718657894737	8.42794736842105	8.70494184210526	8.6812147368421	8.49309010526316	8.15856394736842	8.63873810526316	8.68479236842105	7.91626505263158	8.13619110526316	8.74248710526316	8.76740247368421
ACTR10	7.81490378947368	8.04041763157895	7.76450278947368	7.66047389473684	7.54988268421053	7.48429663157895	7.85949331578947	7.70356226315789	7.80275742105263	7.72392836842105	7.99302415789474	8.05044542105263	8.11831605263158	8.16047226315789	7.95614736842105	7.59720184210526	7.72179931578947	7.9567582631579	7.84413473684211
ACTR1A	8.31934626315789	8.25721215789474	8.02592705263158	7.96972052631579	7.98907336842105	7.98907336842105	8.25721215789474	8.2609402631579	8.24230426315789	8.42938810526316	8.44958984210526	8.2638987368421	7.98775194736842	8.23066426315789	8.16318010526316	8.06748342105263	8.06678415789474	8.27514894736842	8.27466673684211
ACTR1B	7.68829205263158	7.65798915789474	7.54101218421053	7.55953010526316	7.529513	7.56468647368421	7.64158115789474	7.54813210526316	7.58304621052632	7.537881	7.90529989473684	7.73512552631579	7.45823242105263	7.91356921052632	7.64048094736842	7.56691315789474	7.64406594736842	7.59720184210526	7.55900736842105
ACTR2	8.56698515789474	8.47655894736842	8.08401878947368	8.08112831578947	8.11147184210526	7.881871	8.40628757894737	8.56056684210526	8.60853663157895	8.47416026315789	8.54065157894737	8.56056684210526	7.6966792631579	8.08335236842105	8.30542578947368	7.63577094736842	7.68267494736842	8.18940436842105	8.38680568421053
ACTR3	10.734792	10.6515746315789	10.3766979473684	10.1417285263158	10.2346851578947	10.0676178947368	10.6959837368421	10.6776454736842	10.7113807368421	10.5713541052632	10.7986716315789	10.6776454736842	10.4014126315789	10.5028057894737	10.6483836842105	10.1488851052632	10.024462	10.7746319473684	10.7803125789474
ACTR3C	2.76552818421053	2.90184852631579	3.42265894736842	3.74866857894737	3.02269478947368	3.19205136842105	2.98227315789474	2.96162842105263	2.86458142105263	3.14121631578947	3.01234742105263	3.09700594736842	3.46850610526316	2.89416747368421	3.17139657894737	3.25179142105263	3.43579373684211	3.06841215789474	3.27134084210526
ACTR5	5.58630247368421	5.68830721052632	4.76621252631579	5.19041568421053	5.25330415789474	4.65599015789474	5.40957789473684	5.46482357894737	5.61857336842105	5.83772047368421	5.53530578947368	5.36634521052632	5.261581	5.57689873684211	5.67294215789474	5.508351	5.075988	5.67061860526316	5.42211847368421
ACTR6	6.72196157894737	6.55817357894737	6.76316505263158	6.80384242105263	6.79509984210526	6.71145336842105	6.83666663157895	6.80835931578947	6.81349036842105	6.59193134210526	6.66754547368421	6.93320247368421	7.00242678947368	6.82992373684211	6.75903363157895	6.81956831578947	6.63774457894737	6.98773384210526	7.00088826315789
ACTR8	5.84476078947368	6.174993	6.11627994736842	6.19318226315789	5.938922	6.01267847368421	6.0615702631579	6.06291057894737	6.14417326315789	6.08345784210526	6.08307568421053	6.25295584210526	6.14016015789474	6.009409	6.231763	6.38713952631579	6.28591510526316	6.27608478947368	6.16801636842105
ACTRT1	3.54788226315789	3.59741215789474	3.30176076315789	3.53587468421053	3.46065715789474	3.47330021052632	3.79909636842105	3.57701	3.78144989473684	3.76714178947368	3.46161371052632	3.37231710526316	3.60532694736842	3.48019478947368	3.41247231578947	3.43047173684211	3.46817121052632	3.54756284210526	3.48091584210526
ACTRT2	4.6818977368421	4.60567631578947	4.28455352631579	4.49029089473684	4.45625468421053	4.59242031578947	4.51987536842105	4.6206757368421	4.57467436842105	4.81898305263158	4.47485131578947	4.5889547368421	4.524003	4.59123526315789	4.41080115789474	4.4985517631579	4.36142794736842	4.49901689473684	4.26747542105263
ACVR1	7.99153078947368	8.00045415789474	7.71435	7.676969	7.71385863157895	7.73775657894737	7.91690442105263	7.93692931578947	7.91438594736842	7.88956336842105	7.96972052631579	8.03721810526316	8.17268852631579	8.09302468421053	7.99848468421053	8.1061542631579	8.02210247368421	7.87241084210526	7.87547347368421
ACVR1B	4.84988984210526	4.95667168421053	5.07862647368421	5.17864	5.20982631578947	5.28995473684211	5.06479215789474	4.95615131578947	5.08909805263158	5.14097452631579	5.53091105263158	5.52584405263158	5.25486531578947	4.98975010526316	5.14626142105263	5.566674	5.47224631578947	5.18833242105263	5.15625768421053
ACVR1C	3.07952484210526	3.00794536842105	2.95649768421053	3.16194357894737	3.06841215789474	3.14710752631579	2.97877836842105	2.98347505263158	2.87030989473684	2.97578231578947	3.28214452631579	3.188942	3.16443526315789	3.05119742105263	3.49329678947368	3.42372331578947	3.24468831578947	3.09928289473684	3.02456252631579
ACVR2A	5.68488073684211	5.26080447368421	6.0595607368421	6.24299910526316	7.13260042105263	7.34239573684211	5.68456084210526	5.78832821052632	5.72975763157895	5.26410552631579	6.73521415789474	6.58773094736842	5.43759352631579	5.89952815789474	6.23933573684211	7.53605415789474	7.45823242105263	5.82677352631579	5.90752115789474
ACVR2B	4.61810089473684	4.59515457894737	4.53413547368421	4.62327815789474	4.40304042105263	4.41416578947368	4.51719268421053	4.46201968421053	4.52003952631579	4.51719268421053	4.46446068421053	4.38587147368421	4.587764	4.44536284210526	4.55092884210526	4.51611810526316	4.69696321052632	4.55927805263158	4.30728052631579
ACVRL1	4.00336657894737	3.86550178947368	3.91387605263158	3.92963205263158	4.14585673684211	4.12666152631579	3.773102	3.88043242105263	3.84803621052632	3.92760310526316	4.73093142105263	4.82575978947368	5.21660594736842	4.75948952631579	4.56717721052632	4.48520305263158	4.59297242105263	4.36324173684211	4.45557268421053
ACY1	3.53006884210526	3.50230642105263	3.60958689473684	3.59490173684211	3.71329057894737	3.69095584210526	3.62399610526316	3.83372763157895	3.65552410526316	3.867324	3.56616647368421	3.70205405263158	3.49272642105263	3.87174121052632	3.66201465789474	3.52526542105263	3.39553473684211	3.68344642105263	3.65789031578947
ACY3	3.41304789473684	3.63995963157895	3.44798447368421	3.50590310526316	3.62191494736842	3.55893478947368	3.37133965789474	3.48906789473684	3.40513810526316	3.12854531578947	3.58902505263158	3.57138052631579	3.51619215789474	3.55773005263158	3.47916752631579	3.53155989473684	3.58224010526316	3.36459894736842	3.47038873684211
ACYP1	5.33674442105263	4.11152110526316	6.18138421052632	6.09398221052632	6.41803052631579	6.42784257894737	5.17483705263158	5.08357836842105	5.60169915789474	5.09761394736842	5.52829613157895	5.53771236842105	6.83134694736842	5.55612094736842	5.49518731578947	6.19752242105263	5.90082894736842	5.82116644736842	5.90282836842105
ACYP2	5.18512994736842	5.17322631578947	5.33385821052632	5.30430768421053	5.36357689473684	5.22386647368421	5.08126278947368	5.139426	4.98746989473684	5.24268557894737	5.40284631578947	5.83587784210526	5.49877984210526	5.72904421052632	5.05660694736842	5.31071889473684	5.07241836842105	5.22745673684211	5.78204578947368
ADA	6.78466184210526	5.80838826315789	7.07821031578947	8.83895594736842	6.77329878947368	6.79357721052632	6.95654194736842	7.05140689473684	6.89670494736842	7.01315052631579	8.12302621052632	8.20927247368421	6.77745136842105	7.98118542105263	7.49217610526316	9.13625794736842	9.07879184210526	7.541282	7.32962621052632
ADAD1	2.53823563157895	2.52585973684211	2.53559921052632	2.56503547368421	2.56321289473684	2.55903463157895	2.72156505263158	2.65270436842105	2.31918168421053	2.67384884210526	2.56474715789474	2.56187257894737	2.76346465789474	2.53757010526316	2.39657605263158	2.54737831578947	2.56335955263158	2.69617105263158	2.49251015789474
ADAD2	5.42061626315789	5.592619	5.17020631578947	5.27315857894737	5.283339	5.26779673684211	5.47422721052632	5.69188042105263	5.32644436842105	5.83180152631579	5.60527915789474	5.283339	5.12267123684211	5.36074005263158	5.34953847368421	5.27384331578947	5.45350915789474	5.32387305263158	5.00809557894737
ADAL	4.71395789473684	4.45031573684211	4.47510836842105	4.85794	3.75837231578947	3.85903005263158	4.46159521052632	4.57743573684211	4.52329857894737	4.45173578947368	4.32065915789474	4.29904568421053	4.05408457894737	4.27312815789474	4.01501231578947	3.95444305263158	3.80762331578947	4.40916178947368	4.45210131578947
ADAM10	7.45077052631579	7.52644531578947	8.2500017368421	8.29148352631579	8.48467547368421	8.52243742105263	7.39839973684211	7.39013021052632	7.25939421052632	7.46258315789474	7.59487136842105	7.68571710526316	7.86532768421053	7.33754815789474	7.88114921052632	8.32200584210526	8.31872494736842	7.90214068421053	7.78826515789474
ADAM11	3.73913652631579	3.90377847368421	3.57799842105263	3.71778068421053	3.88152878947368	3.81029573684211	3.95444305263158	3.70548868421053	3.81587136842105	3.60781057894737	3.64920178947368	3.91134226315789	3.72846347368421	3.73269489473684	3.58341921052632	3.67207594736842	3.80354242105263	3.79392531578947	3.67207594736842
ADAM12	6.39235836842105	5.94714826315789	5.95250484210526	6.30546294736842	6.00724036842105	5.93505678947368	6.46276031578947	6.41116673684211	6.37522831578947	6.27152636842105	6.43976536842105	6.55294057894737	5.70558884210526	5.24681278947368	5.21423384210526	6.08129178947368	6.05503778947368	6.48054505263158	6.34820836842105
ADAM15	6.75465884210526	6.82693047368421	7.05448757894737	7.08830142105263	7.02506310526316	7.13767263157895	6.83385842105263	6.86716652631579	6.75739168421053	6.96551584210526	6.58071557894737	6.50574910526316	6.65802194736842	6.59022378947368	6.54234305263158	6.61693994736842	6.64358278947368	6.46623905263158	6.34522421052632
ADAM17	5.6569137368421	5.65099942105263	5.53771236842105	5.51556821052632	5.70203905263158	5.64066268421053	5.56361557894737	5.64029142105263	5.57166457894737	5.63144273684211	5.24574542105263	5.33795089473684	5.49586884210526	5.23224621052632	5.19694205263158	5.17364894736842	5.13843510526316	5.08322668421053	5.15919078947368
ADAM18	2.64187236842105	2.73370042105263	2.88303163157895	2.78590605263158	2.81474089473684	2.63704642105263	2.79969405263158	2.65946305263158	2.62453926315789	2.85672821052632	2.69905247368421	2.70734678947368	2.69853115789474	2.77768378947368	2.78852257894737	2.89055842105263	2.74290573684211	2.92115884210526	2.81990357894737
ADAM19	4.50282963157895	4.55435110526316	3.88207057894737	3.89295205263158	4.00433263157895	4.02299673684211	4.54988331578947	4.43983910526316	4.60072247368421	4.37789094736842	4.56551405263158	4.59017168421053	4.40304042105263	4.60405778947368	4.60632357894737	4.36589610526316	4.46907894736842	4.53086547368421	4.715636
ADAM2	2.28445368421053	2.32623578947368	2.39520757894737	2.30322736842105	2.55856063157895	2.49846152631579	2.09151157894737	2.27936463157895	2.28745842105263	2.35740826315789	2.31296684210526	2.11120368421053	2.16768263157895	2.23871631578947	2.36553047368421	2.47296868421053	2.32216263157895	2.33834421052632	2.27936463157895
ADAM20	2.71162647368421	2.89952489473684	2.84491710526316	2.74784726315789	2.93311605263158	2.60649726315789	2.81826805263158	2.77427581578947	2.91588389473684	3.08865778947368	2.89343763157895	2.91769552631579	2.75663905263158	2.82896878947368	2.75851773684211	2.88647815789474	2.84914205263158	2.81730368421053	2.94893410526316
ADAM21	3.13316652631579	3.09813210526316	3.34137526315789	3.35999389473684	3.06376831578947	3.39097042105263	2.86401789473684	2.97087873684211	2.93595578947368	2.90639984210526	3.28170973684211	3.10976294736842	3.17817089473684	3.24372136842105	3.12599673684211	2.98922757894737	3.45284868421053	3.03564763157895	3.11437710526316
ADAM22	2.60969389473684	2.733855	3.20085115789474	2.77855547368421	2.98940973684211	2.85595878947368	2.61866836842105	2.69831963157895	2.58111284210526	2.64871989473684	2.61656810526316	2.64297536842105	2.72830689473684	2.74540363157895	2.77598736842105	2.60796294736842	2.66304510526316	2.58057263157895	2.65998873684211
ADAM23	4.59718342105263	4.30499434210526	6.01440973684211	5.64132621052632	5.48931663157895	5.69356373684211	4.20629323684211	4.53413547368421	4.26538710526316	4.50397657894737	5.29867847368421	5.25389739473684	3.52512610526316	4.05449884210526	4.3162007368421	4.10798378947368	4.33366673684211	5.11398110526316	4.75948952631579
ADAM28	3.173428	3.12431973684211	3.13981452631579	3.091168	3.15332352631579	3.17518005263158	3.11171421052632	3.21701252631579	3.05772652631579	3.11062157894737	3.13647394736842	3.13025136842105	3.54118115789474	3.19411426315789	3.24489921052632	3.13880331578947	3.16932431578947	3.10539168421053	3.06013668421053
ADAM29	3.04665526315789	3.27073563157895	2.91443510526316	2.92949373684211	3.02125094736842	3.03068694736842	3.15837852631579	3.23619589473684	3.16074310526316	3.07715636842105	3.11498368421053	3.09849473684211	2.88563042105263	3.02269478947368	3.16333263157895	3.14930321052632	3.18014231578947	3.13991768421053	3.27134084210526
ADAM30	2.68620186842105	3.00320605263158	2.85241978947368	2.58973484210526	2.58487936842105	2.87440368421053	3.08535836842105	2.87488815789474	3.03330752631579	3.18247415789474	2.75592076315789	2.80710810526316	2.66554347368421	2.51892210526316	2.59519605263158	2.67817778947368	2.82464115789474	2.62409231578947	2.51422821052632
ADAM32	2.74102868421053	2.78252105263158	2.87366889473684	2.84811463157895	2.95910094736842	2.97170594736842	2.92218515789474	2.96081294736842	2.77959663157895	2.73370042105263	2.94654734210526	2.94662036842105	3.15588342105263	2.86206107894737	2.988772	3.20002752631579	2.76335605263158	3.15837852631579	2.99496660526316
ADAM33	5.23525763157895	5.28116810526316	5.10098442105263	5.206625	5.13747063157895	5.15974747368421	5.13747063157895	5.22968721052632	5.30856773684211	5.16135115789474	4.869726	4.87334563157895	5.14891136842105	5.76718536842105	5.9159052631579	5.78151952631579	5.81460715789474	5.13259989473684	4.96224563157895
ADAM3A	2.34775142105263	2.43581357894737	2.33834421052632	2.38012173684211	2.32216263157895	2.22423526315789	2.29895342105263	2.28209815789474	2.50555252631579	2.25360236842105	2.36844668421053	2.175235	2.29768194736842	2.52836218421053	2.376857	2.29039973684211	2.27936463157895	2.37042731578947	2.39165026315789
ADAM7	3.09945831578947	3.16161805263158	3.18390026315789	3.11025710526316	3.03981526315789	2.85325121052632	3.02379194736842	3.11714842105263	3.19455978947368	3.04120310526316	3.04447984210526	3.07231357894737	3.03548357894737	3.12661931578947	3.05021421052632	2.99892431578947	3.00320605263158	3.02653289473684	3.09700594736842
ADAM8	4.37438168421053	4.31171352631579	4.20692136842105	4.31288789473684	4.15150710526316	4.23376368421053	4.454549	4.34307431578947	4.47258642105263	4.48942736842105	4.27341289473684	4.23376368421053	4.07874231578947	4.252598	4.24335631578947	4.35249142105263	4.08394415789474	4.2854277368421	4.20494268421053
ADAM9	10.3195286315789	10.4575661052632	10.4160463157895	10.5028057894737	10.3164117894737	10.3020789473684	10.2523028421053	10.2417053684211	10.2955485263158	10.4014126315789	9.91295221052632	9.92750415789474	9.78273778947368	9.905945	10.2955485263158	10.0719833157895	10.0798918421053	10.2128509473684	10.2232316315789
ADAMDEC1	2.70114010526316	2.73663031578947	2.67980142105263	2.62596952631579	2.73437210526316	2.802909	2.64071284210526	2.83128547368421	2.67569710526316	2.67469242105263	2.67425747368421	2.70297415789474	2.81742505263158	2.70818073684211	2.81534442105263	2.80886289473684	2.71032821052632	2.75980994736842	2.73644952631579
ADAMTS1	9.45073194736842	8.90294510526316	9.0802662631579	9.16356531578947	9.39412142105263	9.43634505263158	9.49118357894737	9.39691226315789	9.45778347368421	9.36969036842105	9.86362531578947	9.82115484210526	9.37928457894737	10.3766979473684	9.17912568421053	10.5028057894737	10.5446639473684	9.867624	9.7632627368421
ADAMTS10	3.41935021052632	3.22464457894737	3.29778189473684	3.22222147368421	3.32158157894737	3.27103110526316	3.23706494736842	3.42794752631579	3.24173657894737	3.31835594736842	3.29402826315789	3.31876263157895	3.19057378947368	3.11556526315789	3.32059657894737	3.54461084210526	3.51789652631579	3.193667	3.48356442105263
ADAMTS12	4.19071831578947	4.453853	4.46885921052632	4.127784	4.81779215789474	4.81658668421053	4.1307922631579	4.17946442105263	4.04456663157895	4.19358763157895	4.44179047368421	4.52047431578947	4.28055463157895	4.74594478947368	4.57743573684211	4.56658989473684	4.73490784210526	4.785699	5.09190252631579
ADAMTS13	4.17707547368421	4.38282	4.17258994736842	4.60567631578947	4.43842736842105	4.39108989473684	4.53770578947368	4.4834572631579	4.315552	4.15606157894737	4.40428794736842	4.39514694736842	4.49841784210526	4.54557036842105	4.252598	4.64376815789474	4.55729010526316	4.07033105263158	4.24922710526316
ADAMTS14	4.46982515789474	4.73880078947368	4.523127	4.59591231578947	4.52213410526316	4.46982515789474	4.74068771052632	4.72622410526316	4.750747	4.70897978947368	4.46612805263158	4.59404757894737	4.36056068421053	4.39766505263158	4.78453094736842	4.59653815789474	4.73326784210526	4.59433005263158	4.45351084210526
ADAMTS15	4.2019	4.31837378947368	4.17614315789474	4.00966647368421	4.37768952631579	4.20092305263158	4.38314389473684	4.28226442105263	4.39138626315789	4.51214752631579	4.22980021052632	4.27042789473684	4.483789	4.30662921052632	4.37438168421053	4.44179047368421	4.25797410526316	4.19324357894737	4.32004394736842
ADAMTS16	2.947886	2.883241	2.92193347368421	2.73258526315789	2.90523836842105	2.85143378947368	2.91868915789474	2.905034	3.06310768421053	2.71568792105263	2.94335126315789	3.08714031578947	3.10389205263158	2.98203742105263	2.88906842105263	3.11277542105263	3.00362613157895	2.98566431578947	3.12893542105263
ADAMTS17	3.26157215789474	3.07369694736842	2.90750318421053	3.15623957894737	3.02415126315789	3.12411226315789	3.176281	3.09272084210526	3.16095989473684	3.36770052631579	3.175698	2.92007352631579	3.17752184210526	3.29539531578947	3.12613042105263	3.13347605263158	3.14193415789474	3.20318947368421	3.09262147368421
ADAMTS18	2.95853621052632	2.83106326315789	2.79980836842105	2.67002894736842	2.7501587368421	2.785648	2.69831963157895	2.75891136842105	2.85517552631579	2.79969405263158	2.83782989473684	2.80917726315789	2.75607036842105	2.83106326315789	2.921758	2.78890021052632	2.78098405263158	2.70014989473684	2.80260126315789
ADAMTS19	2.70043563157895	3.15683	2.92964605263158	2.96690415789474	2.93249131578947	2.64800163157895	2.99619031578947	2.95707121052632	2.93825563157895	2.95691110526316	2.78940210526316	2.88585926315789	2.82476694736842	2.84152757894737	2.81550510526316	2.95584763157895	2.89693410526316	2.81207952631579	2.77598736842105
ADAMTS2	6.97542410526316	7.20120063157895	6.85108710526316	6.98654684210526	7.04490289473684	7.09687331578947	7.26821557894737	7.21651147368421	7.12433784210526	7.16410684210526	7.63093336842105	7.65798915789474	6.99069247368421	7.38046778947368	7.12137042105263	7.21127805263158	7.26869715789474	7.28140505263158	7.19352
ADAMTS20	3.35615589473684	3.37259778947368	3.18822426315789	3.21388242105263	3.22957668421053	3.22170263157895	3.241168	3.33589942105263	3.50916068421053	3.07279578947368	3.31125394736842	3.23634373684211	3.262199	3.46065715789474	3.27073563157895	3.20576736842105	3.23532684210526	3.30703105263158	3.30310284210526
ADAMTS3	4.10657915789474	3.73563468421053	4.19527952631579	3.70131168421053	4.42729726315789	4.59515457894737	4.21981863157895	4.21488873684211	4.00433263157895	4.04760610526316	3.27490336842105	3.67960815789474	3.36111547368421	3.54625594736842	3.76658242105263	3.45227605263158	3.52316684210526	3.29655168421053	3.36401094736842
ADAMTS4	4.44432089473684	4.66326578947368	4.31288789473684	4.11935289473684	4.72731315789474	4.76621252631579	4.59242031578947	4.26721621052632	4.60405778947368	4.339991	4.92685468421053	5.12812736842105	4.92391331578947	5.12034063157895	5.02893784210526	4.80001610526316	4.95280052631579	4.57778921052632	4.79471847368421
ADAMTS5	7.40411942105263	7.49579436842105	7.23667652631579	7.37163031578947	6.09398221052632	5.91983578947368	7.27928068421053	7.44618336842105	7.19262510526316	7.33893373684211	7.12513078947368	7.45313415789474	8.05885242105263	8.91445726315789	7.70356226315789	8.68724915789474	8.65765357894737	6.58155084210526	6.73840647368421
ADAMTS6	5.16309110526316	4.28261031578947	3.77733126315789	3.67614421052632	4.03979547368421	4.25571889473684	4.96162615789474	5.19276242105263	5.09042578947368	5.15391410526316	4.57133263157895	4.39875110526316	5.16081742105263	3.19004889473684	4.34815947368421	4.53046963157895	4.29485252631579	4.47725	4.45758031578947
ADAMTS7	4.55927805263158	4.70785305263158	4.23067789473684	4.26857857894737	4.32488526315789	4.30852115789474	4.77225178947368	4.57238605263158	4.651665	4.60107531578947	4.19071831578947	4.24138331578947	4.098449	4.75914057894737	4.72763557894737	4.26697621052632	4.36354794736842	4.18010047368421	4.13390184210526
ADAMTS8	2.79531331578947	3.13591478947368	2.64350457894737	2.69266	2.99705094736842	2.88303163157895	2.82651226315789	2.87166252631579	2.87317678947368	2.487779	2.96250394736842	2.89580542105263	2.77106178947368	3.33858047368421	5.49025442105263	2.96355810526316	3.02653289473684	2.98865692105263	2.85241978947368
ADAMTS9	4.02968563157895	4.29363294736842	4.02392642105263	4.00336657894737	4.03911563157895	4.07956663157895	4.18399136842105	4.13309936842105	4.33802305263158	3.91432868421053	4.17657510526316	4.03628489473684	4.52676252631579	4.24983484210526	4.02299673684211	4.00990221052632	4.07808231578947	3.93740994736842	4.00538889473684
ADAMTSL1	4.69269268421053	5.03776357894737	5.64353794736842	5.65588510526316	5.69663626315789	5.66458405263158	4.90006805263158	4.58752952631579	4.70368947368421	4.681241	6.91828378947368	7.03383002631579	5.12571294736842	4.49137763157895	5.61086873684211	5.74478131578947	5.60472773684211	6.13684310526316	6.14781257894737
ADAMTSL2	5.87700263157895	5.90672789473684	5.63401136842105	5.64635673684211	5.83927605263158	5.84824257894737	5.92546210526316	5.71818384210526	5.73323836842105	6.03337789473684	6.16524236842105	5.986467	5.94082068421053	5.93505678947368	5.76178778947368	6.09977778947368	6.11155389473684	5.57097726315789	5.87939857894737
ADAMTSL3	3.15891926315789	3.00182415789474	3.14838715789474	3.50524184210526	4.14300631578947	3.41353568421053	2.89923247368421	3.03368857894737	2.801523	3.154316	2.80181705263158	3.03585336842105	3.01588310526316	3.01012152631579	2.90523836842105	3.07735031578947	2.89169631578947	2.99205615789474	2.85747442105263
ADAMTSL4	4.43640021052632	4.852233	4.75102342105263	4.60107531578947	4.98367073684211	5.12633610526316	4.34701247368421	4.536916	4.45531663157895	4.38003131578947	4.39731863157895	4.29148052631579	4.09096042105263	4.02588173684211	3.99783568421053	4.58489536842105	4.39875110526316	4.08841336842105	4.04014852631579
ADAMTSL5	4.91635936842105	4.78453094736842	4.47192894736842	4.59995863157895	4.78605531578947	4.75845378947368	4.88009857894737	4.79973057894737	4.72067263157895	5.18145915789474	5.07541510526316	4.96658684210526	4.93846942105263	4.93846942105263	4.75123178947368	4.79199684210526	4.79233694736842	4.69903463157895	4.48594284210526
ADAP1	4.52815668421053	4.58980994736842	4.47825010526316	4.50478426315789	4.50039136842105	4.51299442105263	4.71493757894737	4.49198989473684	4.49987057894737	4.24138331578947	4.40735578947368	4.37731231578947	5.07099005263158	4.51837868421053	4.38368584210526	4.33194626315789	4.54637094736842	4.42361605263158	4.48548284210526
ADAP2	3.67858984210526	3.74437257894737	3.42678731578947	3.63241657894737	3.709787	3.69437657894737	3.79474242105263	3.71376589473684	3.72554152631579	3.72261805263158	3.73075184210526	3.68069321052632	3.57950747368421	3.80961047368421	3.53119731578947	3.67913063157895	3.43024705263158	3.84451047368421	3.67533152631579
ADAR	7.28692973684211	7.39198952631579	7.88031289473684	7.81985126315789	8.66509831578947	8.59199694736842	7.2450732631579	7.31112484210526	7.22723952631579	7.30126684210526	7.14203357894737	7.62249021052632	8.22139094736842	7.38296152631579	7.852479	7.4946457368421	7.56623142105263	7.50393873684211	7.32451657894737
ADARB1	5.09797684210526	5.23525763157895	5.09493742105263	5.02967052631579	5.35426147368421	5.43854773684211	5.20783352631579	5.05726973684211	5.04721784210526	5.38981347368421	5.92452821052632	5.989428	5.61812184210526	5.80497110526316	5.57228315789474	5.69326952631579	5.59345721052632	6.04244805263158	6.07122284210526
ADARB2	3.36111547368421	3.41045142105263	3.26406052631579	3.28055668421053	3.30864357894737	3.41398305263158	3.34773810526316	3.40105221052632	3.429499	3.49536105263158	3.43797657894737	3.48489389473684	3.50524184210526	3.46570257894737	3.28392005263158	3.39122247368421	3.47581778947368	3.29467994736842	3.43678236842105
ADAT1	6.35019815789474	6.33595831578947	6.28591510526316	6.015302	6.18411715789474	6.06190836842105	6.53432205263158	6.48179573684211	6.45490031578947	6.47368715789474	6.21070684210526	6.31256826315789	6.2543122631579	6.45365673684211	5.90552705263158	5.85017578947368	5.93624536842105	6.35296684210526	6.37549036842105
ADAT2	3.71978557894737	3.78144989473684	3.57950747368421	3.62149063157895	3.62373673684211	3.52468594736842	3.52632857894737	3.63014952631579	3.69750863157895	3.78719084210526	3.77702652631579	3.64492089473684	3.68020015789474	3.77136436842105	3.82935236842105	3.75164931578947	3.62712405263158	3.95765547368421	3.61368110526316
ADAT3	5.31591389473684	5.47422721052632	5.30592036842105	5.33978536842105	5.27348657894737	5.236004	5.48993494736842	5.43412726315789	5.40605215789474	5.4490622631579	5.38370278947368	5.23485026315789	5.58145510526316	5.40424047368421	5.34049378947368	5.31451710526316	5.33923294736842	5.33182968421053	5.10031921052632
ADC	4.89973284210526	4.90150415789474	4.88590684210526	4.99645926315789	5.02223936842105	4.97055847368421	4.94113452631579	4.86590294736842	4.99487905263158	5.06990652631579	5.050401	5.04335563157895	5.08227994736842	4.95318836842105	4.92419615789474	4.91773542105263	5.05660694736842	4.92048810526316	4.80039415789474
ADCK1	4.78990894736842	4.88101826315789	4.82897268421053	4.91922610526316	4.80703163157895	4.81697226315789	4.91602205263158	4.82465431578947	4.71453694736842	4.62205873684211	4.96503531578947	4.84606478947368	4.82701947368421	5.04124678947368	4.53612068421053	4.74425368421053	4.60594089473684	4.86242915789474	5.12154852631579
ADCK2	6.06330336842105	6.05003	6.25359047368421	5.87300352631579	5.81676931578947	5.90282836842105	6.19470410526316	6.14504715789474	5.99976994736842	6.20066652631579	5.42122163157895	5.35455042105263	5.63302847368421	5.89539789473684	5.81460715789474	5.61692173684211	5.58758331578947	5.37516	5.10900584210526
ADCK3	3.94832	4.06524573684211	4.39599521052632	4.29418136842105	4.638885	4.3600007368421	4.231433	3.99367510526316	4.12423921052632	4.18477121052632	4.29603721052632	4.33160121052632	4.26857857894737	4.75123178947368	4.60736305263158	4.47192894736842	4.39343831578947	4.00684452631579	3.99367510526316
ADCK4	5.96981336842105	6.04948847368421	5.97681410526316	5.99404642105263	5.90047478947368	5.76526905263158	6.03694047368421	6.32089784210526	6.06190836842105	5.94523905263158	6.00243152631579	5.90523310526316	5.65284263157895	5.97209915789474	6.12892063157895	6.13237794736842	5.94856657894737	5.88002552631579	6.02104915789474
ADCK5	5.0157677368421	5.13625484210526	4.88064147368421	5.19276242105263	4.96098952631579	5.13646521052632	5.28220347368421	5.01501205263158	5.207062	5.02704242105263	5.30430768421053	5.21381226315789	5.27736721052632	5.38748252631579	5.24816339473684	5.27229436842105	5.36579826315789	5.55870189473684	5.13108336842105
ADCY1	3.23375889473684	3.122	4.28289484210526	3.37540778947368	3.80313189473684	3.44157247368421	3.13541094736842	3.15332352631579	3.354706	3.44549715789474	2.93155178947368	3.30104805263158	3.54877378947368	3.29204626315789	3.34268247368421	3.06137610526316	3.31390865789474	3.31042344736842	3.37964736842105
ADCY10	3.07078115789474	2.74540363157895	2.54024178947368	3.10370205263158	2.63123121052632	2.94369331578947	2.7471865	2.96946731578947	2.91324142105263	3.08087057894737	3.03294905263158	2.77786547368421	2.76346465789474	2.756969	2.93572778947368	2.88779202631579	2.84171252631579	3.122	2.61489110526316
ADCY2	2.90853368421053	3.05772652631579	3.01355410526316	3.14620752631579	3.173428	3.12599673684211	3.04772868421053	3.12942563157895	2.99308515789474	3.27816463157895	3.15075652631579	3.00073178947368	3.173428	2.992257	3.14232642105263	3.00406626315789	3.06201073684211	2.97170594736842	2.96268257894737
ADCY3	8.27009968421053	8.32809947368421	8.01059015789474	7.896077	8.06944310526316	8.28300521052632	8.30200836842105	8.28086210526316	8.27647284210526	8.50092589473684	8.33047157894737	8.22384842105263	8.57654052631579	8.94614205263158	8.60853663157895	8.88746584210526	8.85390178947369	8.36703521052632	8.36990605263158
ADCY4	4.36482481578947	4.98746989473684	4.07638742105263	4.21414452631579	4.93482157894737	5.40235084210526	4.63439242105263	4.46751347368421	4.23593857894737	4.41291836842105	5.44100368421053	5.08850494736842	4.26081857894737	4.58226094736842	5.25064284210526	6.05003	6.13974621052632	4.64828036842105	4.34157942105263
ADCY5	3.91033936842105	4.06389447368421	4.15435784210526	3.885556	3.96647910526316	4.27854121052632	4.55149110526316	3.92493621052632	4.29198636842105	3.80434610526316	4.02588173684211	3.91089363157895	4.03085378947368	4.18840768421053	3.89089557894737	3.78310215789474	4.12869573684211	4.38115978947368	4.08657452631579
ADCY6	5.26410552631579	5.21351810526316	5.17620694736842	5.40257278947368	5.01667536842105	5.08751157894737	5.21887771052632	5.17839021052632	5.25524531578947	4.26538710526316	4.96428447368421	5.02744947368421	5.02618657894737	5.31480631578947	5.07241836842105	5.31977115789474	5.12070252631579	5.02505294736842	4.97313294736842
ADCY7	5.67673115789474	5.52964810526316	5.83886326315789	5.84761278947368	5.44692936842105	5.54012468421053	5.74731584210526	5.68659794736842	5.72526089473684	5.74018342105263	7.19625968421053	7.21080110526316	6.67716263157895	5.62362236842105	6.39761947368421	6.73347226315789	6.87629189473684	7.07017063157895	7.14899084210526
ADCY8	3.06485778947368	2.718398	3.39898478947368	3.18177684210526	3.10469468421053	3.06554531578947	3.00244505263158	3.21807826315789	2.98275521052632	2.74635647368421	3.04957531578947	2.99892431578947	3.70131168421053	3.06131428947368	2.94539736842105	2.96667289473684	3.02215726315789	3.07329426315789	2.87652457894737
ADCY9	6.882096	7.20206952631579	6.27152636842105	6.93441757894737	7.09153942105263	7.01374789473684	6.98551110526316	6.80068115789474	6.69811436842105	6.82285957894737	6.15356921052632	6.14993778947368	6.21340821052632	6.52486589473684	6.64973568421053	7.04803531578947	6.97147368421053	6.31717742105263	6.42784257894737
ADCYAP1	3.14271721052632	3.22996257894737	3.18707721052632	3.18838926315789	3.15414010526316	3.22222147368421	3.20812194736842	3.27322963157895	3.18465368421053	3.39450136842105	3.16235589473684	3.16754563157895	3.41045142105263	3.19532952631579	3.173179	3.26666568421053	3.19787894736842	3.19004889473684	3.13137147368421
ADCYAP1R1	4.10287389473684	3.97791068421053	3.94728563157895	4.03387405263158	3.79474242105263	3.85754231578947	4.11519431578947	4.00905805263158	4.02492052631579	4.25045489473684	4.02325673684211	4.06917089473684	4.01420594736842	4.09422505263158	3.87045021052632	3.93155863157895	3.84006531578947	3.98672268421053	3.91859236842105
ADD1	8.07218605263158	8.13934178947368	8.13619110526316	8.13413278947368	8.20160310526316	8.22535136842105	8.04371436842105	8.15466	8.11831605263158	8.19648521052632	8.45670631578947	8.30711842105263	7.96634368421053	8.333342	8.53181936842105	8.25320821052632	8.25809257894737	8.14890952631579	8.21011484210526
ADD2	4.24922710526316	4.19799694736842	4.09453205263158	4.12002557894737	4.18154115789474	4.07981415789474	4.11734605263158	4.10398942105263	4.242738	4.06917089473684	4.18711947368421	4.26585484210526	4.08326710526316	4.26910389473684	4.20788521052632	4.10860878947368	4.1071932631579	4.17349884210526	4.19731057894737
ADD3	9.81688931578947	9.65183752631579	9.83731073684211	10.0455500526316	10.4855716842105	10.5064395263158	9.71556394736842	9.81168278947368	9.81168278947368	9.59132126315789	9.61045889473684	9.79994257894737	9.19761947368421	8.8689142631579	9.51501689473684	10.5908519473684	10.5529484736842	9.75106768421053	9.80311636842105
ADH1A	3.41279821052632	3.43352610526316	3.36258415789474	3.52549768421053	3.61952236842105	3.63428178947368	3.67431484210526	3.59575721052632	3.37638226315789	3.44491173684211	3.48242605263158	3.38924247368421	3.44157247368421	3.46366378947368	3.60508257894737	3.61338957894737	3.87033260526316	3.46474842105263	3.48006226315789
ADH1B	3.24397642105263	3.18953073684211	5.49380868421053	5.09556021052632	6.11248584210526	6.83666663157895	3.43746089473684	3.20659	3.18781905263158	3.25487157894737	3.12431973684211	2.97492668421053	3.16835457894737	7.67119078947368	7.02147894736842	8.04683721052632	7.97981289473684	3.14567521052632	3.12111773684211
ADH1C	2.89708163157895	2.95448268421053	2.60155368421053	2.72388736842105	3.20483536842105	3.08146710526316	2.80260126315789	2.91506594736842	3.05371147368421	2.71804173684211	2.916181	3.07752563157895	2.72312547368421	2.97148105263158	3.09849473684211	2.9818	3.08604542105263	2.98092157894737	2.96876957894737
ADH4	2.50829431578947	2.68158697368421	2.62342542105263	2.43239521052632	2.62514321052632	2.91482905263158	2.66230778947368	2.59125326315789	2.42486105263158	2.68169484210526	2.65065989473684	2.69617105263158	2.55589921052632	2.69356968421053	2.51477536842105	3.18116263157895	3.01156210526316	2.72793315789474	2.63662631578947
ADH5	8.99596131578947	9.42224105263158	9.202712	9.06284768421053	9.49844410526316	9.50951136842105	9.133923	9.12526736842105	8.95583547368421	8.94894747368421	9.46140463157895	9.54763947368421	9.23013126315789	10.2776575789474	10.3244313157895	10.2544152631579	10.1602895263158	9.44115115789474	9.39924826315789
ADH6	2.89133647368421	2.88010315789474	2.73017115789474	2.92481515789474	2.91324142105263	2.86401789473684	2.82748410526316	2.81659326315789	2.85848194736842	2.69428410526316	2.89017689473684	2.90318184210526	2.76774868421053	2.81456857894737	2.73829773684211	2.82651226315789	2.86217431578947	2.73805657894737	2.81438436842105
ADH7	2.89829884210526	2.921758	2.947886	2.89875273684211	3.05126123684211	2.89521584210526	3.04861868421053	3.06013668421053	3.07715636842105	3.111266	2.84629763157895	2.96804515789474	3.08573631578947	2.93063547368421	3.02215726315789	3.06027715789474	2.82039321052632	2.82949068421053	2.85848194736842
ADHFE1	3.58660789473684	3.66593426315789	3.66869705263158	3.90627242105263	3.64574615789474	3.52063105263158	3.59816136842105	3.85853752631579	3.48039194736842	3.17445678947368	3.81351378947368	3.92233505263158	3.97791068421053	3.63592521052632	3.64639823684211	3.78963668421053	3.56012336842105	3.74158105263158	3.72616163157895
ADI1	10.0935567368421	9.98401557894737	10.1668012105263	10.1293554210526	10.0008075789474	9.98657742105263	10.0719833157895	9.9678702631579	10.0649648421053	10.1955618421053	9.92063863157895	9.89761763157895	9.54638684210526	10.0775727894737	9.54990410526316	9.93856215789474	9.86550615789474	9.7632627368421	9.77392136842105
ADIG	3.48225578947368	3.57473747368421	3.40439547368421	3.47778263157895	3.36688315789474	3.47942	3.49096647368421	3.42700931578947	3.77803857894737	3.54222094736842	3.33122352631579	3.52286489473684	3.37068405263158	3.47778263157895	3.502834	3.63165305263158	3.61141842105263	3.33988452631579	3.46391863157895
ADIPOQ	3.91261589473684	4.03642063157895	3.77976921052632	4.08363615789474	3.90552415789474	3.89225421052632	3.97203189473684	4.08781431578947	4.02621657894737	4.07834489473684	3.95386473684211	3.97298263157895	4.01379621052632	4.10212142105263	3.96900868421053	4.09096042105263	4.06524573684211	3.94162052631579	4.01618415789474
ADIPOR1	8.53276405263158	8.58165952631579	8.39800215789474	8.59834131578947	8.16523594736842	8.16461431578947	8.56119326315789	8.51535957894737	8.48943363157895	8.62988631578947	8.62806863157895	8.54896205263158	8.89126410526316	8.45213847368421	8.04427357894737	8.5189862631579	8.53589852631579	8.53508526315789	8.49441010526316
ADIPOR2	6.57671273684211	6.9586177368421	6.48454636842105	6.69116421052632	6.6757407368421	6.56397852631579	6.50491857894737	6.70615252631579	6.57617105263158	6.78901836842105	7.04955089473684	7.09563663157895	7.08430736842105	7.21990828947368	6.983745	6.95636484210526	6.95771857894737	6.92059068421053	6.95654194736842
ADK	7.29482321052632	7.30877684210526	7.28692973684211	6.74040436842105	7.34422884210526	7.14738563157895	7.34530052631579	7.420082	7.38114457894737	7.09816594736842	6.69478657894737	6.70195631578947	6.66970326315789	6.92059068421053	6.91101878947368	6.85196294736842	6.49861752631579	6.99482736842105	7.09106578947368
ADM	10.3020789473684	10.8112822105263	10.5408307894737	11.0556186315789	11.3945831052632	11.5302801578947	10.2840965263158	10.3400874210526	10.4575661052632	10.4392032105263	11.5001276315789	11.6535707368421	12.1075963157895	11.4135871052632	12.4410882105263	12.3189504210526	12.3016597894737	11.8544005263158	11.9646480526316
ADM2	5.742062	6.00368936842105	5.12227615789474	5.49877984210526	5.20759952631579	5.14975615789474	5.83451578947368	6.02183842105263	5.73365873684211	5.81635863157895	5.73106552631579	5.59734805263158	5.508351	5.59734805263158	5.12777752631579	5.58407257894737	5.56170057894737	5.04124678947368	5.21833152631579
ADNP	8.37086	8.29511205263158	8.25245347368421	8.49202515789474	8.11896352631579	8.05355705263158	8.34077963157895	8.27153289473684	8.30984531578947	8.2638987368421	8.4484767368421	8.45863157894737	8.31772442105263	8.6702072631579	8.63598563157895	8.32351984210526	8.42328078947368	8.27084478947368	8.27689468421053
ADNP2	7.48385484210526	7.35124268421053	7.39411442105263	7.40200347368421	7.35979521052632	7.31224436842105	7.40612563157895	7.50339757894737	7.39839973684211	7.55172268421053	7.07821031578947	7.37856378947368	7.44351473684211	7.25249942105263	7.58342663157895	7.34894578947368	7.30658131578947	7.20064031578947	7.18634342105263
ADO	8.08112831578947	8.05150721052632	7.77544415789474	7.71643694736842	7.60339021052632	7.60874384210526	8.15536742105263	8.18586647368421	8.12568005263158	7.85443310526316	8.18304826315789	8.23916921052632	8.23646178947368	7.997671	7.83167247368421	7.75512784210526	7.74370015789474	7.99402342105263	7.98936252631579
ADORA1	4.53195410526316	4.67639536842105	5.15043047368421	5.26312784210526	4.80280715789474	4.70196163157895	4.81972410526316	4.65314489473684	4.42035610526316	4.43125610526316	5.202662	5.09384957894737	5.56060721052632	5.41581110526316	5.01369010526316	6.31284115789474	6.32298236842105	5.16641794736842	5.15078384210526
ADORA2B	6.62849510526316	6.378183	7.65729205263158	7.23424289473684	6.69174828947368	6.85843010526316	6.83834431578947	6.74593689473684	6.65363410526316	6.77438042105263	5.72743178947368	5.95158142105263	6.14628731578947	7.57538978947368	7.81603668421053	7.15757121052632	7.24625252631579	6.041582	5.51368589473684
ADORA3	3.20027657894737	3.19797384210526	3.17540963157895	3.63937142105263	3.21293184210526	3.354706	3.27962078947368	3.41518142105263	3.38654594736842	3.13633531578947	3.27531126315789	3.33521184210526	3.51696957894737	3.32913915789474	3.30104805263158	3.31144057894737	3.32191852631579	3.27467863157895	3.20857636842105
ADPGK	6.34305494736842	6.47785621052632	6.48054505263158	6.52121715789474	6.52525131578947	6.62686052631579	6.39639742105263	6.25664584210526	6.29838768421053	6.36398821052632	6.2236887368421	6.085688	6.62453742105263	5.78290336842105	6.01381584210526	6.14750536842105	6.25489089473684	6.39271494736842	6.23933573684211
ADPRH	3.41694310526316	3.46366378947368	3.42522378947368	3.46895426315789	3.22598736842105	3.10626505263158	3.47801563157895	3.42522378947368	3.50774857894737	3.58991784210526	3.45575421052632	3.50187021052632	4.15289131578947	4.34780878947368	3.62444494736842	3.118659	3.09579226315789	3.50524184210526	3.64324131578947
ADPRHL1	5.70723815789474	5.60901389473684	5.50803605263158	5.67574084210526	5.55810831578947	5.67889110526316	5.69519478947368	5.56318163157895	5.72160126315789	5.70462252631579	5.88227889473684	5.81149942105263	5.54546521052632	5.84708573684211	5.82325715789474	5.71979552631579	5.66919968421053	5.68659794736842	5.73401931578947
ADPRHL2	7.65273689473684	7.6622697368421	7.931863	7.61511378947368	8.36306236842105	8.36772889473684	7.718524	7.70232857894737	7.67521968421053	7.73913357894737	7.66361905263158	7.55289336842105	8.28938210526316	7.48673247368421	8.19753	7.46638121052632	7.53489142105263	7.42352326315789	7.21169584210526
ADRA1A	3.35127736842105	3.57138052631579	3.28321215789474	3.38199852631579	3.43746089473684	3.40513810526316	3.49561563157895	3.39992810526316	3.42047305263158	3.63840078947368	3.52549768421053	3.42149542105263	3.32158157894737	3.48225578947368	3.33097363157895	3.42005421052632	3.49815194736842	3.20857636842105	3.50685568421053
ADRA1B	4.99753089473684	4.97380847368421	4.72646705263158	4.94358126315789	4.74187921052632	4.76174368421053	4.96331757894737	5.02450947368421	4.850247	4.98808084210526	5.00199268421053	4.67676973684211	4.78530721052632	4.89444773684211	5.10422463157895	5.27315857894737	5.12777752631579	4.88244626315789	4.51837868421053
ADRA1D	5.08850494736842	5.711014	4.33606031578947	4.18399136842105	4.68934410526316	4.43954378947368	5.13422489473684	5.06400768421053	5.13213057894737	5.16477163157895	4.90178805263158	4.68827857894737	5.39174831578947	5.84000815789474	6.57026031578947	6.09547478947368	6.09432226315789	5.14765652631579	5.27192689473684
ADRA2A	5.30016384210526	4.84642368421053	6.16096005263158	5.45184694736842	6.94576365789474	7.35337631578947	5.71375052631579	5.54546521052632	5.03776357894737	5.53137478947368	8.05355705263158	8.13018815789474	5.986467	5.15524568421053	4.79428963157895	5.72526089473684	5.51663063157895	5.48185152631579	5.77415426315789
ADRA2B	5.61127605263158	5.41145857894737	5.15585421052632	5.39602294736842	5.2323902368421	5.19857042105263	5.37516	5.29272994736842	5.52452626315789	5.12254515789474	5.50713857894737	5.30913478947368	5.29793615789474	5.55638957894737	5.19495736842105	5.30035089473684	5.30205842105263	5.08546352631579	5.25412494736842
ADRA2C	4.85431242105263	4.98348368421053	4.54376484210526	4.592698	4.82729531578947	4.60199910526316	4.80424073684211	4.96693615789474	4.832693	4.90509489473684	5.67251684210526	5.40006736842105	5.21423384210526	6.60995947368421	6.28809373684211	5.24378684210526	5.36597131578947	5.54580578947368	5.60392989473684
ADRB1	3.10031205263158	2.83353889473684	3.13385631578947	3.00390352631579	3.01963936842105	3.05161394736842	2.97800905263158	3.05322689473684	3.00390352631579	3.11046573684211	2.90276610526316	2.95057894736842	2.96552026315789	2.82345694736842	2.98627307894737	2.85875842105263	2.99877563157895	3.05003194736842	2.75532352631579
ADRB2	6.26770852631579	5.51697736842105	5.66458405263158	6.77581715789474	6.39082534210526	6.07075057894737	6.2543122631579	6.05405255263158	6.133207	6.39378684210526	4.44465242105263	3.96397268421053	5.69882668421053	4.65957031578947	4.53799757894737	3.48381178947368	3.79498847368421	3.93947247368421	4.44882052631579
ADRB3	3.44744310526316	3.46895426315789	3.45530136842105	3.39450136842105	3.47688568421053	3.35495989473684	3.36178236842105	3.58247284210526	3.46726010526316	3.67858984210526	3.53021463157895	3.54421	3.45937242105263	3.46595747368421	3.51747721052632	3.57877036842105	3.467492	3.49873089473684	3.46797736842105
ADRBK1	4.65471489473684	4.65599015789474	4.24922710526316	4.19856847368421	4.21672347368421	4.23532873684211	4.64828036842105	4.54133652631579	4.54499710526316	4.55794878947368	4.65970805263158	4.63252568421053	4.35923273684211	4.86651184210526	4.67502647368421	4.46843336842105	4.56739442105263	4.42546647368421	4.58293884210526
ADRBK2	3.36361815789474	3.29587278947368	3.23783694736842	3.22598736842105	3.32697963157895	3.42107594736842	3.35127736842105	3.21947321052632	3.42085978947368	3.39389521052632	3.24867968421053	3.20129752631579	3.29849331578947	3.16058810526316	3.38288631578947	3.35940989473684	3.35202252631579	3.48846973684211	3.60919426315789
ADRM1	8.82717331578947	8.77346105263158	8.55984121052632	8.39149457894737	8.35696457894737	8.50538889473684	8.798679	8.82621752631579	8.74492094736842	8.87638210526316	8.67846257894737	8.47914752631579	8.59371536842105	8.58420989473684	8.47077289473684	8.21102647368421	8.33230147368421	8.56799715789474	8.47416026315789
ADSL	6.46159810526316	6.44295252631579	6.27192126315789	6.170122	6.08451368421053	6.17109063157895	6.61043321052632	6.42817436842105	6.50931710526316	6.50274721052632	6.24793084210526	6.22592668421053	5.88805857894737	6.33374242105263	6.22640168421053	6.19058605263158	6.33595831578947	6.27006278947368	6.31256826315789
ADSS	9.34669342105263	9.11505773684211	9.19944342105263	9.18692673684211	9.03141521052632	8.93604742105263	9.31280368421053	9.28265078947368	9.2532402631579	8.98559636842105	8.52686768421053	8.58900942105263	8.81371078947368	8.52243742105263	8.42537842105263	8.44225621052632	8.3491972631579	8.48943363157895	8.48632694736842
ADSSL1	4.52259289473684	4.90403673684211	5.78108668421053	6.388083	4.894065	5.50410926315789	4.35757657894737	4.31059768421053	4.31692794736842	4.16732078947368	4.87010484210526	5.05333605263158	4.750747	4.55656194736842	5.59976236842105	5.84353063157895	5.57535342105263	4.34780878947368	4.13009084210526
AEBP1	9.77392136842105	9.23740321052632	8.78310689473684	8.51811310526316	9.91106452631579	9.94809384210526	9.99854631578947	9.92975863157895	9.71882131578947	9.85162905263158	8.96721452631579	9.129588	8.73540784210526	10.8676880526316	9.93180789473684	9.08933957894737	9.2705862631579	8.42794736842105	8.4464442631579
AEBP2	4.02873436842105	4.32232578947368	4.05408457894737	4.11819757894737	4.20932221052632	4.10580115789474	4.15378726315789	4.39047884210526	4.18568373684211	4.15120889473684	4.22239942105263	4.16095052631579	4.34553336842105	4.74383310526316	4.69292347368421	4.40694657894737	4.52047431578947	4.40020673684211	4.40304042105263
AEN	7.23473978947368	7.13527973684211	6.81679421052632	7.1429742631579	6.78798736842105	6.87767910526316	7.35853147368421	7.24969673684211	7.18470868421053	7.26248605263158	7.45876684210526	7.19808194736842	7.67839221052632	7.12175184210526	6.40541913157895	6.58578931578947	6.58454989473684	7.40117742105263	7.16006957894737
AES	8.41757857894737	8.47914752631579	8.46145026315789	8.41874573684211	8.68724915789474	8.57344484210526	8.36772889473684	8.33156010526316	8.43173647368421	8.43997405263158	8.43393357894737	8.27731652631579	8.62703589473684	8.92832242105263	8.97956505263158	8.56799715789474	8.60915826315789	8.23066426315789	8.18940436842105
AFAP1	6.86840105263158	6.63173968421053	6.45232405263158	6.53108673684211	6.47031384210526	6.50169678947368	6.81422805263158	6.79007605263158	7.00167510526316	6.90142573684211	6.94308331578947	6.77870284210526	6.49420457894737	6.91540747368421	7.04074968421053	7.04074968421053	7.08486063157895	6.95181894736842	6.68163373684211
AFAP1L1	3.75860478947368	3.42612063157895	3.88911210526316	3.72776121052632	3.50800784210526	3.41639010526316	3.68175410526316	3.65764636842105	3.60334005263158	3.74916673684211	3.08911205263158	3.08622889473684	3.84951142105263	4.25640057894737	4.17981057894737	3.20283763157895	3.18688163157895	3.27988557894737	3.28888036842105
AFAP1L2	3.18707721052632	3.12350789473684	3.38523942105263	3.25393852631579	3.09408336842105	3.15354547368421	3.37218884210526	3.26009973684211	2.98854184210526	3.123303	3.13768126315789	3.13530857894737	2.98702052631579	3.35429284210526	3.14165805263158	3.29709173684211	3.20283763157895	3.02084047368421	3.12642252631579
AFF1	4.41214578947368	4.35564368421053	4.5350092631579	4.46751347368421	4.61833263157895	4.67955557894737	4.3123512631579	4.32413194736842	4.21386352631579	4.26721621052632	4.28741310526316	4.27716642105263	4.67639536842105	4.42546647368421	4.30022378947368	4.47690242105263	4.38395136842105	4.25611078947368	4.36958513157895
AFF2	2.86644710526316	2.84235389473684	2.80393352631579	2.88563042105263	2.87239378947368	2.86574294736842	3.05322689473684	2.89008168421053	3.06545878947368	2.95041989473684	3.12372889473684	2.97471784210526	2.89790636842105	2.95519605263158	2.84108531578947	2.97319668421053	2.99598136842105	3.06188210526316	3.01482510526316
AFF3	5.14801	5.39320431578947	5.18600952631579	5.0595547368421	3.71682615789474	3.55306552631579	5.25147357894737	5.30397457894737	5.24574542105263	5.15327994736842	6.14628731578947	6.36280015789474	4.90438347368421	4.44591047368421	4.36250463157895	4.23115773684211	4.27962294736842	4.41325994736842	4.56465510526316
AFF4	6.03049652631579	6.19665973684211	5.90596042105263	6.05816	6.05350952631579	5.90879436842105	5.77559710526316	6.28591510526316	6.14676894736842	5.86311052631579	6.22568531578947	6.36362194736842	5.94814984210526	5.76697563157895	5.93421168421053	5.68422489473684	5.85017578947368	5.95250484210526	6.10680452631579
AFG3L2	7.23796121052632	7.28814415789474	7.20206952631579	7.12941073684211	7.03505289473684	7.13010742105263	7.44245473684211	7.31250228947368	7.26908694736842	7.43493173684211	7.03010410526316	7.01315052631579	7.13131126315789	7.24625252631579	7.35282305263158	7.23253084210526	7.37442205263158	7.18634342105263	7.13395615789474
AFM	2.76690157894737	2.62514321052632	2.78321863157895	2.87013394736842	2.88900181578947	2.82220921052632	2.822069	2.85716931578947	2.85686726315789	3.01774563157895	2.80931505263158	2.79695431578947	2.76993036842105	2.92911236842105	2.91180152631579	2.93507515789474	2.83012931578947	2.66779768421053	2.60969389473684
AFMID	5.02138668421053	5.050401	4.65366978947368	4.84277094736842	4.40735578947368	4.32380442105263	4.87377563157895	4.79618494736842	4.85571821052632	4.58752952631579	4.64769578947368	4.67269952631579	4.45173578947368	5.00574657894737	5.11536536842105	4.87334563157895	4.73767315789474	4.56025589473684	4.39837989473684
AFP	3.05132505263158	3.35959336842105	3.89060610526316	4.48722321052632	3.09729715789474	3.17248147368421	3.17786071052632	3.15528257894737	3.14025573684211	2.97492668421053	2.99336842105263	2.99403947368421	3.013251	2.95057894736842	2.49208273684211	3.10562084210526	3.02897415789474	3.17839957894737	3.24428494736842
AFTPH	6.05312926315789	5.85952831578947	5.82051478947368	6.05003	5.96655936842105	6.10040194736842	5.86929952631579	6.04542642105263	6.07005515789474	6.01118657894737	5.72239136842105	5.93707289473684	6.01852121052632	6.26445378947368	6.079932	6.27152636842105	6.24438763157895	5.91256384210526	6.10722989473684
AGA	7.57591926315789	7.47449778947368	7.42960194736842	7.48289284210526	7.40069594736842	7.48737431578947	7.67323952631579	7.6894847368421	7.52434215789474	7.54919	6.43048078947368	6.61774857894737	6.95771857894737	6.896328	7.18722073684211	7.84002321052632	7.72525489473684	6.76546168421053	6.61407168421053
AGAP1	4.63860957894737	4.55770905263158	4.61435242105263	4.55770905263158	4.28422905263158	4.26284694736842	4.50587294736842	4.56918842105263	4.52676252631579	4.49638689473684	4.55383857894737	4.50633405263158	4.50440221052632	4.63231089473684	4.51023005263158	4.32885436842105	4.29718494736842	4.26824905263158	4.41391878947368
AGAP11	2.69529884210526	2.82919063157895	2.81742505263158	2.71064884210526	2.70862463157895	2.67536652631579	2.58792002631579	2.59502105263158	2.86401789473684	3.25027631578947	2.77577763157895	2.57884426315789	2.49532721052632	2.49728955263158	2.74697689473684	2.92767973684211	2.89495105263158	2.74477463157895	2.54737831578947
AGAP2	4.47825010526316	4.42250763157895	4.26887768421053	4.12389684210526	4.42992657894737	4.54499710526316	4.40264247368421	4.14371910526316	4.27744121052632	4.47485131578947	4.50440221052632	4.29449963157895	4.46982515789474	4.38088110526316	4.26538710526316	4.35757657894737	4.24956289473684	4.18099115789474	4.48262336842105
AGAP3	6.01485557894737	6.30351810526316	6.31524184210526	6.15505957894737	6.21655136842105	6.29964542105263	5.98774673684211	5.98457368421053	6.05639968421053	6.27446373684211	6.32605494736842	6.32804557894737	6.24793084210526	6.19058605263158	6.15079089473684	6.43599778947368	6.47405389473684	6.27669339473684	6.22994036842105
AGAP4	5.93864847368421	6.07317021052632	5.97565321052632	6.14160673684211	5.85861731578947	5.91314631578947	5.96915352631579	5.63216573684211	5.97716226315789	6.06559784210526	6.01695889473684	5.97810065789474	5.91786073684211	5.92114518421053	5.81435421052632	5.93538947368421	6.28139473684211	6.01440973684211	5.81316342105263
AGAP5	5.63473805263158	5.84202831578947	5.97099963157895	6.13588752631579	5.65372384210526	5.85051778947368	5.62523689473684	5.36074005263158	5.48204621052632	5.72652663157895	5.57415931578947	5.60646789473684	5.87700263157895	5.51663063157895	5.82590928947368	5.93379163157895	5.95504605263158	5.94856657894737	5.76110768421053
AGBL1	4.48810457894737	4.47725	4.06199894736842	4.26617484210526	4.35438584210526	4.56586494736842	4.27427263157895	4.15986784210526	4.43283573684211	4.66326578947368	4.47025221052632	4.32477	4.27091378947368	4.10777973684211	4.39047884210526	4.51719268421053	4.33665442105263	4.38458905263158	4.418817
AGBL2	2.62466468421053	2.79934347368421	2.85421715789474	2.80050757894737	2.77802605263158	2.78643547368421	2.71013542105263	2.83424526315789	2.77419131578947	2.87402057894737	2.752574	2.81550510526316	2.80801173684211	2.95125852631579	2.80347715789474	2.76544042105263	2.846658	2.78837826315789	2.57530615789474
AGBL3	2.54323731578947	2.61489110526316	2.60068626315789	2.59231084210526	2.63399768421053	2.59892394736842	2.532658	2.63756915789474	2.58670257894737	2.60626110526316	2.63005484210526	2.61764194736842	2.65296947368421	2.75136942105263	2.64027078947368	2.63837363157895	2.56661378947368	3.15588342105263	2.62185826315789
AGBL4	3.93219647368421	3.97376178947368	3.79474242105263	3.91808305263158	3.88622321052632	3.75360221052632	3.98630036842105	3.85406257894737	3.91089363157895	3.84049989473684	3.96447152631579	3.96247857894737	3.83108994736842	4.09217594736842	3.95717463157895	3.87916873684211	3.91089363157895	3.87735273684211	3.94232636842105
AGBL5	5.694786	5.66976126315789	5.86730889473684	5.71637178947368	5.66537405263158	5.73179305263158	5.66566231578947	5.60646789473684	5.70019642105263	5.96380652631579	5.85337868421053	5.76352757894737	5.29343942105263	6.07075057894737	5.70393647368421	5.94300257894737	5.95991063157895	5.93421168421053	5.83619931578947
AGER	4.85751205263158	4.750747	4.64078057894737	4.66268278947368	4.681241	4.67382426315789	4.72455257894737	4.80388810526316	4.76174368421053	4.87377563157895	4.65745863157895	4.71776284210526	4.73565763157895	4.64732984210526	4.63532373684211	4.681241	4.73718068421053	4.67901105263158	4.61833263157895
AGFG1	6.75133510526316	6.73684552631579	6.94241573684211	6.83306094736842	6.99127015789474	6.92195015789474	6.694507	6.66055405263158	6.7099387368421	6.66579031578947	6.02924615789474	6.034847	6.25741968421053	6.01118657894737	6.60756478947368	6.95380957894737	6.80835931578947	6.34436889473684	6.36808963157895
AGFG2	4.37540178947368	4.36250463157895	4.46554731578947	4.58162647368421	4.56332615789474	4.48146384210526	4.47944021052632	4.37291789473684	4.47557252631579	4.45276773684211	4.62855121052632	4.42144815789474	4.53922663157895	4.83246605263158	4.56424457894737	4.43773389473684	4.35249142105263	4.53922663157895	4.62232152631579
AGGF1	5.85589657894737	6.00072521052632	6.19372515789474	5.98774673684211	5.95464968421053	6.02716705263158	5.95793373684211	6.05931252631579	6.00724036842105	6.09652147368421	5.94565189473684	6.03001421052632	5.65401931578947	6.023725	5.97681410526316	6.05931252631579	5.91983578947368	5.97600321052632	5.98001752631579
AGK	5.26046942105263	5.25188678947368	4.95501057894737	4.93302463157895	5.02591205263158	5.086072	5.34311163157895	5.27083942105263	5.23224621052632	5.29715978947368	5.12532889473684	4.89752136842105	4.99115021052632	5.18568810526316	5.19276242105263	4.82302652631579	4.90925084210526	5.167272	5.17734336842105
AGL	5.4490622631579	5.75942257894737	5.62400526315789	5.41855136842105	5.666731	5.52452626315789	5.40257278947368	5.50909521052632	5.64772342105263	5.66789478947368	5.90399910526316	6.03245531578947	5.49549678947368	6.08490142105263	6.14417326315789	5.672236	5.89571768421053	5.83147473684211	5.69148757894737
AGMAT	4.04565352631579	4.18798763157895	3.94377405263158	3.93422547368421	3.82237842105263	3.74916673684211	4.20932221052632	4.09453205263158	3.97716884210526	4.39474226315789	4.16494794736842	4.10259778947368	3.77136436842105	3.71530157894737	3.62673542105263	3.42794752631579	3.77282563157895	4.53267878947368	4.34872278947368
AGPAT1	6.15866447368421	6.11849326315789	6.20970710526316	6.21233826315789	6.20766642105263	6.09273652631579	6.10040194736842	5.97758768421053	6.02598205263158	6.07243663157895	6.26668321052632	6.12806057894737	6.05350952631579	6.261451	6.09692810526316	6.22529636842105	6.22331336842105	6.11931552631579	6.12681242105263
AGPAT2	6.84748026315789	7.15118289473684	7.15636684210526	7.08585315789474	7.42409205263158	7.45876684210526	6.93441757894737	6.97508763157895	6.80557363157895	7.09153942105263	7.15118289473684	7.16686094736842	7.40411942105263	7.34652157894737	7.16006957894737	7.30613515789474	7.35979521052632	7.07410752631579	7.09687331578947
AGPAT3	5.989045	5.96536715789474	6.014014	6.01193615789474	6.133207	6.08016889473684	5.880871	5.93259568421053	5.98207805263158	5.93216331578947	5.77476663157895	5.7359932631579	5.8893567368421	5.83493552631579	5.83554436842105	5.77225078947368	5.82677352631579	5.66566231578947	5.64255426315789
AGPAT4	4.46446068421053	4.60107531578947	4.57617521052632	4.89935457894737	4.73401715789474	4.77684626315789	4.68076389473684	4.56424457894737	4.638322	4.65932547368421	5.16256194736842	5.22914884210526	4.73942931578947	5.36503442105263	5.06663363157895	5.51368589473684	5.58353636842105	5.02368868421053	4.89548110526316
AGPAT5	6.26189247368421	5.91112721052632	6.04108115789474	6.03640605263158	5.45890831578947	5.64353794736842	6.33374242105263	6.35606978947368	6.24409726315789	6.07206689473684	5.36197905263158	5.24314005263158	5.60567373684211	6.34226057894737	6.45324205263158	5.83643357894737	5.75325121052632	5.67983010526316	5.56765705263158
AGPAT6	6.92435221052632	7.11957663157895	7.02748257894737	7.05229078947368	6.84522389473684	6.72836968421053	6.94860173684211	6.97308715789474	6.896328	6.82551778947368	6.93208310526316	6.86759473684211	7.05189547368421	6.89482084210526	6.89435410526316	7.06109657894737	7.11733389473684	6.73318597368421	6.78354873684211
AGPAT9	2.47406923684211	2.26586542105263	2.55337105263158	3.13901563157895	2.31467905263158	2.47384831578947	2.376857	2.30322736842105	2.32216263157895	2.360566	2.63819484210526	2.49208273684211	3.12033168421053	2.3782332368421	2.51190463157895	2.41446894736842	2.30025526315789	2.97800905263158	3.08146710526316
AGPHD1	3.09849473684211	3.16376947368421	3.61618873684211	3.59505563157895	3.45768552631579	3.35802594736842	3.26751794736842	3.26144457894737	3.30620826315789	3.24826889473684	3.16058810526316	3.29023147368421	3.25409542105263	3.08303052631579	3.21917552631579	3.31559078947368	3.18486815789474	3.28170973684211	3.30637442105263
AGPS	6.91828378947368	6.83979731578947	6.50829863157895	6.47483484210526	6.34264968421053	6.28704373684211	6.96087747368421	6.87339147368421	6.85196294736842	6.67636242105263	6.78390284210526	6.84712715789474	6.52206384210526	6.43796621052632	6.48343336842105	6.444941	6.33201742105263	6.85649063157895	6.898779
AGR2	2.94183163157895	3.03233463157895	2.988772	3.00543610526316	2.94911563157895	2.95931068421053	2.98566431578947	2.82949068421053	2.93311605263158	2.88860563157895	3.04621226315789	2.836497	2.90952031578947	2.87992078947368	2.81263244736842	2.83860973684211	2.9146	2.86620868421053	2.91656226315789
AGR3	2.61656810526316	2.49796305263158	2.78154494736842	2.60457378947368	2.48965578947368	2.95559668421053	2.58902621052632	2.68528957894737	2.62279210526316	2.81818757894737	2.54952947368421	2.49947347368421	2.82934784210526	2.49728955263158	2.63352852631579	2.55877010526316	2.62971321052632	2.61692973684211	2.56085647368421
AGRN	7.54860815789474	7.74165005263158	7.94690915789474	8.335962	8.11543747368421	8.12462778947368	7.30479205263158	7.58789278947368	7.42270210526316	7.41397110526316	7.62543026315789	7.84152363157895	8.54896205263158	7.88956336842105	8.13482836842105	7.73002363157895	7.733816	7.54813210526316	7.45984647368421
AGRP	3.64324131578947	3.38755505263158	3.74458005263158	3.53088110526316	3.32042742105263	3.61573452631579	3.58660789473684	3.52512610526316	3.55773005263158	3.39212326315789	3.55197731578947	3.48110094736842	3.33607394736842	3.50443126315789	3.75026410526316	3.84364789473684	3.62833821052632	3.35069442105263	3.53077605263158
AGT	3.60987352631579	3.77212994736842	5.55736626315789	5.14719105263158	3.48645210526316	3.87407310526316	3.44987842105263	3.72503121052632	3.46054318421053	3.76568836842105	4.58870652631579	5.07262863157895	3.467492	5.21939242105263	3.95941536842105	3.73488084210526	3.58852694736842	3.41694310526316	3.32934857894737
AGTPBP1	4.41355389473684	4.53922663157895	4.46715578947368	4.40969468421053	4.02842936842105	3.91688915789474	4.58162647368421	4.47378936842105	4.523127	4.38189221052632	4.31334026315789	4.04295378947368	4.25691315789474	4.74841631578947	5.00087031578947	4.43734836842105	4.48594284210526	4.51719268421053	4.56551405263158
AGTR1	5.77135810526316	6.51193615789474	5.24574542105263	5.10527963157895	5.20820505263158	5.65979457894737	6.25489089473684	6.30628589473684	6.07275247368421	6.14628731578947	4.82850626315789	5.22802594736842	4.94692789473684	5.76012031578947	5.36979889473684	5.79338342105263	5.53420294736842	5.21689747368421	5.08322668421053
AGTR2	2.76460942105263	2.74319131578947	2.77063115789474	2.82039321052632	2.67507739473684	2.56531515789474	2.63932342105263	2.68441878947368	2.82125289473684	2.60000252631579	2.7632427631579	2.84928857894737	2.80751757894737	2.74083347368421	2.80103715789474	2.72859257894737	2.76213042105263	2.72202031578947	2.68673989473684
AGTRAP	7.42960194736842	7.518663	7.74296321052632	7.81490378947368	8.40192426315789	8.58987384210526	7.48007178947368	7.45716352631579	7.37442205263158	7.45522478947368	7.41653721052632	7.47050221052632	7.90573521052632	7.68384268421053	7.56398731578947	7.91114447368421	7.97750231578947	7.52053226315789	7.45622294736842
AGXT	4.17594794736842	4.137946	3.81768536842105	4.10681473684211	3.987058	3.99133321052632	4.28790478947368	4.14623247368421	4.24814094736842	4.1157832631579	4.06588194736842	4.00150905263158	3.99570947368421	4.11973289473684	4.05156226315789	4.08113331578947	4.08466236842105	4.04295378947368	3.92911347368421
AGXT2	3.43797657894737	3.57765842105263	3.38821010526316	3.39751431578947	3.41022247368421	3.44143326315789	3.58614778947368	3.37400610526316	3.50163573684211	3.39122247368421	3.34437963157895	3.33988452631579	3.44606736842105	3.30784221052632	3.43656231578947	3.37046394736842	3.268069	3.35999389473684	3.44194957894737
AGXT2L1	2.46902473684211	2.60969389473684	2.64854584210526	2.52585973684211	2.50310152631579	2.63524505263158	2.52413284210526	2.48866442105263	2.61352226315789	2.67583152631579	2.47630357894737	2.44257821052632	2.49208273684211	2.58804405263158	2.63377684210526	2.56531515789474	2.56820573684211	2.52449657894737	2.43723436842105
AGXT2L2	5.07290531578947	5.28866142105263	5.02538	5.21800331578947	5.15450463157895	5.31631210526316	5.06268484210526	5.16508936842105	5.02408842105263	5.42880263157895	5.17805347368421	5.39055242105263	5.44062005263158	5.85051778947368	5.90223536842105	6.11931552631579	6.33731068421053	5.51250063157895	5.22914884210526
AHCTF1	5.61520421052632	5.51487752631579	5.51697736842105	5.46388178947368	5.43081407894737	5.37549394736842	5.46031726315789	5.58796463157895	5.46071615789474	5.20982631578947	5.45400589473684	5.47422721052632	5.77839984210526	5.37359752631579	5.51697736842105	5.385812	5.21638894736842	5.61333105263158	5.70598621052632
AHCY	8.83137378947368	8.89423347368421	8.95753789473684	8.88406610526316	8.41428489473684	8.42794736842105	8.84273921052632	8.79461952631579	8.808121	8.86583821052632	8.77346105263158	8.89969189473684	8.09828389473684	9.10907173684211	8.33436531578947	8.54750336842105	8.55202852631579	8.53754	8.44225621052632
AHCYL1	8.6812147368421	8.76478315789474	8.62499531578947	8.8291997368421	8.64053857894737	8.5704752631579	8.69809642105263	8.7956947368421	8.7810772631579	8.90886778947368	8.73076278947369	8.76948589473684	8.42629689473684	8.81458563157895	8.50394984210526	8.99138231578947	9.113579	8.57964710526316	8.68909247368421
AHCYL2	5.23555989473684	5.63603510526316	5.88390226315789	6.01619610526316	5.90282836842105	5.79690863157895	5.36547457894737	5.209438	5.45793121052632	5.60008984210526	5.55136105263158	5.61441947368421	5.70525	5.39602294736842	5.566674	5.81435421052632	5.65588510526316	5.58630247368421	5.56060721052632
AHDC1	5.27229436842105	5.26663071052632	5.23415652631579	5.25524531578947	5.05830047368421	5.25695021052632	5.05764231578947	5.24747189473684	5.32454273684211	4.93742926315789	5.24211378947368	5.33385821052632	5.37452236842105	5.74478131578947	5.73654884210526	5.03589673684211	5.17322631578947	5.23670305263158	5.28220347368421
AHI1	5.82191005263158	5.75606205263158	5.94257657894737	6.21784831578947	5.60567373684211	5.63791757894737	5.71979552631579	5.92515105263158	5.81060547368421	5.76137189473684	5.68456084210526	5.71724631578947	5.67983010526316	5.70525	5.59682478947368	6.00072521052632	5.89407631578947	5.85589657894737	5.85476794736842
AHNAK	9.33462789473684	9.26594068421053	9.32854278947368	8.98559636842105	9.12131757894737	8.80303673684211	9.29549673684211	9.15454989473684	9.04950121052632	8.98926294736842	9.21401636842105	9.15720894736842	8.75274178947368	9.37272510526316	10.0851437894737	8.99237131578947	8.95313968421053	8.81633042105263	8.89720594736842
AHNAK2	5.03984463157895	5.81149942105263	8.09101068421053	8.03353152631579	7.09315057894737	6.08246831578947	4.81544636842105	4.70007678947368	4.58593163157895	4.29393394736842	7.50770210526316	7.70779489473684	7.00682378947368	8.40120721052632	8.81458563157895	7.21929942105263	7.10188147368421	7.24777436842105	7.37011542105263
AHR	8.29588015789474	8.06612894736842	9.02307615789474	9.23740321052632	9.35706505263158	9.27864942105263	8.20160310526316	8.27929921052632	8.32660605263158	8.16318010526316	7.57954331578947	7.6966792631579	7.7946087368421	8.594741	8.20451242105263	7.47101721052632	7.50812815789474	7.70472636842105	7.70779489473684
AHRR	6.84019426315789	6.93393578947368	6.44148915789474	6.79594431578947	6.704593	6.46557	6.80342505263158	6.73552610526316	6.87592615789474	6.72522510526316	6.95380957894737	7.12261336842105	7.09776005263158	7.20268547368421	7.64272657894737	7.35543436842105	7.36430984210526	6.97722547368421	7.03505289473684
AHSA1	9.15795321052632	8.93087221052632	8.79251594736842	8.94894747368421	8.86008852631579	8.93464431578947	9.22895810526316	9.23740321052632	9.16454673684211	9.16083926315789	9.08510831578947	8.90294510526316	8.94511447368421	9.05883331578947	8.59621468421053	8.90380947368421	8.95925315789474	9.06890410526316	9.16356531578947
AHSA2	4.14559257894737	4.80573778947368	4.42766347368421	5.63739336842105	4.23563463157895	4.57558584210526	3.99620315789474	4.76016821052632	4.22980021052632	4.66581578947368	5.4496767368421	5.37359752631579	5.56008426315789	4.30147231578947	5.07862647368421	5.75727289473684	5.9159052631579	5.27083942105263	5.24792510526316
AHSG	3.21151594736842	3.18177684210526	3.01246115789474	3.03434236842105	3.01774563157895	3.152898	3.10031205263158	3.23201289473684	3.07842442105263	3.30104805263158	3.04694552631579	3.133961	3.11883689473684	3.05846026315789	3.25674273684211	3.288219	3.36041078947368	3.14690931578947	3.26126184210526
AHSP	3.26790021052632	3.32387752631579	3.16175052631579	3.24489921052632	2.94335126315789	3.2376	3.15875663157895	3.36737573684211	3.33157236842105	3.37410218421053	3.36258415789474	3.47960068421053	3.27730994736842	3.51031794736842	3.34820321052632	3.15726363157895	3.39877084210526	3.48974073684211	3.10961121052632
AICDA	2.95763121052632	2.91637636842105	2.92218515789474	2.96293236842105	2.87304678947368	3.02104089473684	2.94134478947368	2.91588389473684	3.06241310526316	3.08146710526316	2.93130889473684	2.97713089473684	2.92669826315789	3.21247957894737	3.08179642105263	2.95724947368421	2.93610789473684	2.91443510526316	3.00984636842105
AIDA	7.62132021052632	7.62765926315789	7.73512552631579	7.53315615789474	8.10904563157895	8.00903663157895	7.64406594736842	7.60110815789474	7.70907978947368	7.42229121052632	7.82623442105263	7.78878057894737	8.01472947368421	8.01255821052632	8.107401	7.84901910526316	7.66786263157895	7.80984084210526	7.81786389473684
AIF1	3.31324821052632	3.40492626315789	3.21533331578947	3.40879421052632	3.38405815789474	3.22908963157895	3.47428315789474	3.46648557894737	3.33416278947368	3.12248884210526	3.27183847368421	3.35127736842105	3.27667878947368	3.36297636842105	3.26030968421053	3.34092594736842	3.28297468421053	3.31504063157895	3.458592
AIF1L	3.82978789473684	3.83155568421053	3.73708242105263	3.802417	3.82086052631579	3.76568836842105	3.83824994736842	3.72879084210526	3.86602363157895	3.60508257894737	3.83862684210526	3.88958836842105	3.66207	3.85603836842105	3.73026894736842	3.89605310526316	3.80810752631579	3.69119057894737	3.77182926315789
AIFM1	7.198817	7.20016163157895	7.27211984210526	7.280819	7.00973763157895	7.03950689473684	7.13890426315789	7.22921615789474	7.18895531578947	7.25979305263158	7.22145168421053	7.22586936842105	7.15272336842105	7.44543584210526	6.73902547368421	7.04218878947368	6.78466184210526	7.46258315789474	7.58062905263158
AIFM2	6.37596289473684	6.30783747368421	5.81709715789474	5.87939857894737	6.31284115789474	6.33117957894737	6.39540647368421	6.42207315789474	6.42207315789474	6.26712236842105	5.43733136842105	5.49025442105263	6.06190836842105	5.80799605263158	6.07918963157895	5.78388036842105	5.77904631578947	5.72775710526316	5.53727863157895
AIFM3	3.84747242105263	3.61778763157895	3.65027126315789	3.83682147368421	3.94974589473684	3.75495189473684	3.71807321052632	4.19633736842105	3.63447968421053	3.94318852631579	3.76514378947368	3.73724926315789	3.78144989473684	4.02349257894737	3.95334105263158	4.02523805263158	4.03097	3.47223789473684	3.72317531578947
AIG1	6.76406742105263	7.17318315789474	6.60950915789474	6.48179573684211	6.40324789473684	6.26401773684211	6.78286215789474	6.68619084210526	6.83577263157895	7.04718557894737	6.96252515789474	7.04919657894737	6.77476347368421	6.91297768421053	6.81098094736842	6.77994742105263	6.72392536842105	6.75976052631579	6.69308421052632
AIM1	5.10324957894737	4.76663363157895	4.02132942105263	3.35959336842105	4.24922710526316	4.04760610526316	4.775159	4.74594478947368	4.995132	5.06162252631579	4.53168184210526	4.36723078947368	5.30366621052632	4.47071026315789	5.72561273684211	3.88651521052632	3.75837231578947	5.01408684210526	5.10280115789474
AIM1L	2.63018563157895	3.05234152631579	2.94624036842105	3.32975042105263	3.07596942105263	3.24599110526316	3.14690931578947	3.00390352631579	3.08758315789474	3.02860342105263	3.12570747368421	3.21357910526316	3.18550868421053	3.22570521052632	2.86776763157895	3.02354847368421	3.04787636842105	3.304688	2.91008457894737
AIM2	3.13768126315789	3.12452963157895	2.67583152631579	2.588239	2.66141031578947	2.82345694736842	3.02289131578947	3.304688	3.20989089473684	3.63592521052632	2.99037526315789	3.38246442105263	3.21181142105263	2.93538952631579	2.87652457894737	2.71162647368421	2.78747684210526	3.00390352631579	2.77230521052632
AIMP1	8.37946626315789	8.45863157894737	7.94383652631579	7.88624284210526	8.08666426315789	8.11328205263158	8.3563282631579	8.27340989473684	8.33884384210526	8.084734	7.90214068421053	7.93066731578947	8.16115731578947	7.80470889473684	8.1944282631579	8.83137378947368	8.60287252631579	8.60287252631579	8.70494184210526
AIMP2	9.28265078947368	9.18230910526316	8.26552021052632	8.29708384210526	7.72837726315789	7.81026815789474	9.39243805263158	9.35585352631579	9.31555178947368	9.11635189473684	8.57344484210526	8.52542736842105	8.03955721052632	8.44321278947368	8.22447384210526	8.03353152631579	8.07857805263158	8.54632005263158	8.30642189473684
AIP	8.13413278947368	8.07798852631579	8.30917621052632	8.28013505263158	8.27210510526316	8.32096778947368	8.11896352631579	8.030715	8.00825063157895	8.20569089473684	8.31409305263158	8.30200836842105	8.011295	9.01962442105263	8.71275073684211	8.59371536842105	8.65455673684211	8.31772442105263	8.24658573684211
AIPL1	4.29393394736842	4.32149863157895	4.17283552631579	4.16972131578947	4.24956289473684	4.12041857894737	4.24061389473684	4.25822947368421	4.16911894736842	4.30048931578947	4.19417310526316	4.27609752631579	4.14342757894737	4.32065915789474	4.17545678947368	4.20932221052632	4.16445447368421	4.15378726315789	4.07721184210526
AIRE	5.24708163157895	5.41426163157895	4.85465326315789	5.15236573684211	5.29442042105263	4.99981826315789	5.23555989473684	5.14570989473684	5.19131528947368	5.03040152631579	5.20126042105263	5.16688589473684	4.92115478947368	5.04983763157895	4.97593121052632	5.11640689473684	5.19459931578947	5.05070284210526	5.02505294736842
AJAP1	3.18324557894737	3.09137294736842	3.16003631578947	2.905925	2.97686736842105	3.14984115789474	3.15267789473684	3.13260215789474	2.95222773684211	3.17540963157895	3.25162210526316	3.33375005263158	2.96180463157895	3.29849331578947	3.26769594736842	3.15858378947368	3.03162257894737	3.14816868421053	3.08416152631579
AK1	7.66944221052632	8.07939794736842	8.35977205263158	8.62988631578947	8.17874489473684	8.24286394736842	7.72114536842105	7.74230021052632	7.64723473684211	7.86382842105263	7.99904305263158	7.97310205263158	8.14890952631579	7.87850757894737	7.55953010526316	8.04113621052632	8.091664	8.24802968421053	8.20160310526316
AK2	6.86759473684211	6.896328	6.93667978947368	6.90846852631579	6.87210273684211	6.92673373684211	6.9885912631579	6.94694105263158	6.93667978947368	7.00831315789474	7.03454389473684	6.97266663157895	6.80783010526316	6.55859326315789	7.23629957894737	6.879664	6.83709494736842	7.04718557894737	6.91397047368421
AK3	7.30479205263158	7.58304621052632	8.21979615789474	8.27210510526316	8.02997942105263	8.07141294736842	7.40231447368421	7.52644531578947	7.49750394736842	7.63626621052632	7.39478842105263	7.41785221052632	7.86892389473684	7.45823242105263	7.60393752631579	7.97374057894737	7.86532768421053	7.32240157894737	7.50495536842105
AK4	5.56467484210526	5.69805147368421	8.39587852631579	8.20451242105263	7.72179931578947	7.89234868421053	5.34759426315789	5.66429910526316	5.40630742105263	5.519736	7.63398068421053	7.60218684210526	7.63205836842105	7.16686094736842	8.68821968421053	7.60560178947368	7.97106763157895	6.17704836842105	6.188123
AK5	7.52053226315789	7.506923	7.35794047368421	8.594741	7.52703694736842	7.2450732631579	7.52324878947368	7.46685794736842	7.43881526315789	7.61905036842105	8.02880368421053	8.11543747368421	8.84358789473684	7.76381452631579	8.181652	7.37534626315789	7.30853078947368	8.93604742105263	8.99452857894737
AK7	2.48594794736842	2.38814647368421	2.56444263157895	2.72881510526316	2.78550642105263	2.44663063157895	2.47922384210526	2.47504910526316	2.64800163157895	2.39861673684211	2.58487936842105	2.48351110526316	2.89861063157895	2.62231794736842	2.65747539473684	2.52845089473684	2.70480178947368	2.50959657894737	2.49796305263158
AKAP1	5.82548910526316	5.79288294736842	5.55136105263158	5.70752410526316	5.51801521052632	5.40807194736842	5.89922615789474	5.99686747368421	5.88503557894737	5.98862042105263	5.70221471052632	5.83814905263158	5.57598936842105	6.38512573684211	6.12526447368421	5.84440310526316	5.89797252631579	5.60101221052632	5.74478131578947
AKAP10	5.60527915789474	5.60008984210526	5.44598084210526	5.69289721052632	5.49923594736842	5.53463178947368	5.51588331578947	5.64386178947368	5.57906068421053	5.64029142105263	5.72652663157895	5.691146	5.67450089473684	5.532114	5.61692173684211	5.87004110526316	5.98317626315789	5.72829405263158	5.63262305263158
AKAP11	7.25099847368421	7.21356594736842	7.24625252631579	7.41024978947368	7.32962621052632	7.069162	7.08430736842105	7.30853078947368	7.33777815789474	7.25550721052632	7.66142178947368	7.80239936842105	7.24111278947368	7.66142178947368	7.55172268421053	7.48673247368421	7.76450278947368	7.20016163157895	7.417223
AKAP12	5.97565321052632	6.53227536842105	9.32112994736842	9.21530036842105	9.264665	9.21926221052632	6.15245431578947	6.20151842105263	5.98738589473684	6.079932	7.15945705263158	7.482271	6.75739168421053	10.2690123684211	11.0991206842105	8.07798852631579	7.90529989473684	7.64624094736842	7.72039563157895
AKAP13	4.99609021052632	4.84482536842105	5.14801	4.83960821052632	5.15363236842105	5.00253836842105	4.85719105263158	4.94170021052632	4.969389	5.05626621052632	5.13492573684211	5.23739768421053	4.8776707368421	5.01501205263158	4.89179594736842	4.89432463157895	5.07359878947368	4.81484657894737	4.87658442105263
AKAP14	2.55689747368421	2.39657605263158	2.65792668421053	2.43723436842105	2.620067	2.51749984210526	2.56848589473684	2.77786547368421	2.55480084210526	2.60996247368421	2.53785763157895	2.44771910526316	2.46453526315789	2.29185315789474	2.67536652631579	2.44663063157895	2.63399768421053	2.55985131578947	2.62392184210526
AKAP17A	5.202662	5.15880505263158	5.10928673684211	5.21313431578947	5.07511505263158	5.27951089473684	5.43022873684211	5.15585421052632	5.08814415789474	5.23630084210526	5.31825705263158	5.14459252631579	5.33360178947368	5.075988	5.16477163157895	5.23322910526316	5.16581094736842	5.30913478947368	5.33899326315789
AKAP3	3.73619947368421	3.983852	3.91318536842105	3.83948115789474	3.90181384210526	3.94377405263158	3.78575047368421	3.95846726315789	3.95444305263158	4.13122715789474	3.80406068421053	3.70852852631579	4.21789457894737	3.93290157894737	3.63535205263158	4.26108847368421	4.276491	3.78816484210526	3.665729
AKAP4	2.86574294736842	2.97531184210526	2.71382168421053	2.91713652631579	2.64230657894737	2.88893521052632	2.64946789473684	2.67727263157895	2.80050757894737	2.60491131578947	2.89204031578947	2.86970878947368	2.75418468421053	2.91024052631579	2.69939705263158	2.88924647368421	2.78034110526316	2.98275521052632	2.84046368421053
AKAP5	2.86925068421053	3.07386742105263	2.77106178947368	2.60996247368421	2.75851773684211	2.82106131578947	2.93330152631579	2.86925068421053	2.902976	2.97170594736842	2.7632427631579	2.77170605263158	2.83270457894737	2.99120910526316	2.82616089473684	2.82147710526316	2.69191768421053	2.85287105263158	3.16027431578947
AKAP6	3.09183952631579	3.08897447368421	3.16896357894737	3.04099194736842	3.22402973684211	3.35676031578947	3.05636294736842	2.99427968421053	2.81957621052632	3.203022	3.57336457894737	3.549451	3.51134115789474	3.11778031578947	3.75164931578947	3.40661568421053	3.241168	3.26357931578947	3.35142805263158
AKAP7	4.51862168421053	4.43903610526316	4.71841968421053	4.46201968421053	4.869726	4.77786694736842	4.48113926315789	4.53571415789474	4.536916	4.40969468421053	4.33272547368421	4.36399226315789	4.638885	4.57318984210526	4.64732984210526	4.46907894736842	4.43192610526316	4.43586905263158	4.38557478947368
AKAP8	5.224685	5.329653	5.30205842105263	5.15625768421053	5.44026426315789	5.42085478947368	5.34578484210526	5.65014084210526	5.33606052631579	5.54730631578947	5.34049378947368	5.24780863157895	5.36701531578947	5.17056831578947	5.51487752631579	5.23074884210526	5.23115005263158	5.199389	5.37209115789474
AKAP8L	6.64171247368421	6.64638352631579	6.54435694736842	6.93867121052632	6.74300184210526	6.86370405263158	6.70615252631579	6.95505647368421	6.72112126315789	6.99256947368421	6.7170512631579	6.56444402631579	7.19730889473684	6.95505647368421	6.50770221052632	6.62601005263158	6.74740984210526	6.70961363157895	6.53627389473684
AKAP9	4.90984957894737	5.18324452631579	5.06180615789474	5.33899326315789	5.19075778947368	4.94766047368421	5.166096	5.31631210526316	5.39826831578947	5.22033257894737	5.41644447368421	5.85441242105263	5.22698847368421	4.81658668421053	4.85980947368421	5.18512994736842	5.41338547368421	5.42537894736842	5.45225110526316
AKD1	2.98795463157895	3.03770494736842	3.17768631578947	2.98854184210526	2.93555552631579	3.214566	2.96690415789474	3.10562084210526	3.09849473684211	3.10207463157895	3.05039784210526	2.92294352631579	2.99705094736842	3.01156210526316	3.10680357894737	2.86375673684211	3.018703	2.96081294736842	2.97024968421053
AKIRIN1	7.58235942105263	7.70779489473684	7.55616205263158	7.66786263157895	7.42904510526316	7.46914284210526	7.55446505263158	7.58009963157895	7.56398731578947	7.54553173684211	7.49903178947368	7.51303547368421	7.62765926315789	7.72311215789474	7.37055389473684	7.42478310526316	7.34064147368421	7.56992710526316	7.51780731578947
AKIRIN2	7.89768468421053	7.94240121052632	7.58491515789474	8.07939794736842	7.62171442105263	7.54672684210526	7.89879226315789	7.96813294736842	7.79537757894737	8.07427668421053	8.28754310526316	8.14201936842105	7.8464027368421	7.35057831578947	7.52703694736842	8.01424336842105	8.04201036842105	7.80539215789474	7.85658842105263
AKNA	4.81305468421053	4.59383426315789	4.010522	4.25909010526316	3.89711910526316	4.00567084210526	4.66556726315789	4.76583673684211	4.6939592631579	4.57891921052632	4.302596	4.16329073684211	4.1946902631579	4.49109821052632	4.25851310526316	4.1071932631579	4.30728052631579	4.00662042105263	4.07534742105263
AKNAD1	2.94335126315789	2.83860973684211	2.81153157894737	2.83491268421053	2.79758568421053	2.93056902631579	2.90639984210526	2.85672821052632	2.86906768421053	2.87864752631579	2.87239378947368	2.78167552631579	2.87191005263158	2.865512	2.72421610526316	2.77170605263158	2.75450157894737	2.82530557894737	3.01044868421053
AKR1A1	8.57296305263158	8.71019163157895	8.70125915789474	8.85390178947369	8.22056478947368	8.49671836842105	8.6702072631579	8.67194531578947	8.60393668421053	8.93464431578947	8.56056684210526	8.4855307368421	8.54750336842105	9.15720894736842	8.66739973684211	8.4527617368421	8.52629678947368	8.54750336842105	8.37946626315789
AKR1B1	10.1227608421053	10.0699662105263	11.2374833684211	11.9505298947368	11.3455095789474	11.8669052631579	10.1602895263158	10.1643095789474	10.0505357368421	10.2955485263158	9.24859278947369	9.48083294736842	12.4638507368421	10.1723791052632	9.77103684210526	11.0345563157895	11.0613338421053	10.271524	10.1293554210526
AKR1B10	3.47537042105263	3.65027126315789	5.20611615789474	5.38885789473684	4.79048684210526	5.40424047368421	3.60987352631579	3.50894210526316	3.67643521052632	4.16566078947368	3.52660405263158	3.499649	3.84076173684211	4.10555157894737	3.32540263157895	4.23593857894737	4.02299673684211	4.10798378947368	3.87868247368421
AKR1B15	3.75237831578947	4.09725626315789	4.72795515789474	4.89860705263158	4.67854710526316	5.00884489473684	4.080376	4.3162007368421	3.99929131578947	4.566218	3.85656594736842	4.05526478947368	4.47586968421053	3.87536842105263	3.80932947368421	4.26214942105263	3.96219478947368	4.23920526315789	4.06856536842105
AKR1C1	6.61898815789474	5.91786073684211	8.86008852631579	8.65032152631579	9.04486578947368	9.707176	6.70195631578947	6.49583984210526	6.49687021052632	6.38067215789474	6.60431005263158	7.41106226315789	9.77562210526316	11.8024594736842	10.7902944210526	10.1573308421053	9.978731	7.79158326315789	7.68571710526316
AKR1C2	3.57877036842105	3.511937	4.57351989473684	4.49949768421053	3.73678394736842	3.92435947368421	3.64734242105263	3.43656231578947	3.59082010526316	3.35901089473684	3.73026894736842	3.85298773684211	4.37117457894737	5.46071615789474	5.48185152631579	5.25984915789474	5.09868194736842	4.16589936842105	4.16701510526316
AKR1C3	4.231433	4.832693	6.39156847368421	6.41041547368421	5.78432578947368	6.11704263157895	4.38587147368421	4.31207442105263	4.44975110526316	4.14585673684211	5.36732731578947	5.67983010526316	5.47422721052632	7.61133489473684	7.15308452631579	6.90509678947368	7.07136742105263	5.54038915789474	5.56845710526316
AKR1C4	2.91165468421053	2.75980994736842	3.14350236842105	3.00106242105263	2.98725121052632	2.91482905263158	2.82851576315789	2.94410047368421	2.770133	2.99836726315789	3.00991681578947	2.91605589473684	2.97602942105263	3.38262147368421	3.51924531578947	3.03719442105263	2.91909631578947	2.92294352631579	2.90803865789474
AKR1CL1	2.86717578947368	2.98221036842105	2.75629747368421	2.91713652631579	2.74126342105263	2.76954368421053	2.73306478947368	2.57235142105263	2.78940210526316	2.98258884210526	2.87726531578947	2.93639663157895	2.80413236842105	3.23988778947368	2.94410047368421	2.93555552631579	2.75903371052632	3.02043589473684	2.89084068421053
AKR1D1	3.07823110526316	2.77419131578947	2.95492489473684	2.98725121052632	2.859723	2.98074378947368	2.99308515789474	2.94713189473684	2.97602942105263	3.13768126315789	3.10814389473684	2.89084068421053	2.97531184210526	3.05937331578947	2.99265765789474	3.12715526315789	3.11778031578947	3.13087584210526	2.67583152631579
AKR1E2	3.89406631578947	4.00473894736842	3.84462210526316	3.77282563157895	3.93873568421053	3.92347873684211	4.00538889473684	3.95286573684211	3.89144631578947	3.91758389473684	4.27806484210526	4.23849105263158	4.01706794736842	4.42808731578947	4.13533131578947	4.08624668421053	3.98578294736842	4.155604	4.29567668421053
AKR7A2	8.48467547368421	8.50092589473684	8.54530284210526	8.60499378947368	8.47187310526316	8.35549205263158	8.45670631578947	8.50636036842105	8.43099563157895	8.55632457894737	8.57829168421053	8.57829168421053	8.00232578947368	8.63707031578947	8.77467021052632	8.29782578947368	8.32901878947368	8.63438378947368	8.60393668421053
AKR7A3	2.928497	3.35271521052632	3.15055289473684	3.07152089473684	2.7937695	2.97939447368421	3.19240831578947	2.87992078947368	2.85168744736842	2.96515557894737	2.97362463157895	2.85314036842105	2.82125289473684	3.20376521052632	3.02397215789474	2.82039321052632	3.11874794736842	2.88990021052632	3.04359852631579
AKR7L	2.67031589473684	2.96250394736842	2.65090678947368	2.77818421052632	2.93491363157895	2.75642478947368	2.66141031578947	2.57700063157895	2.69905247368421	2.62573663157895	2.60491131578947	2.56661378947368	2.783952	2.59892394736842	2.74955889473684	3.10354726315789	2.96136131578947	2.92638605263158	2.62971321052632
AKT1	6.50202257894737	6.59715905263158	6.40324789473684	6.32752310526316	6.47302721052632	6.4407122631579	6.48798894736842	6.42434157894737	6.45365673684211	6.56759363157895	6.45324205263158	6.30227452631579	6.46311915789474	6.60756478947368	6.54941005263158	6.41116673684211	6.5031302631579	6.27290294736842	6.277787
AKT1S1	6.28591510526316	6.44181273684211	6.22529636842105	6.08197668421053	5.91256384210526	5.88049794736842	6.23349968421053	6.28220742105263	6.33246321052632	6.42355784210526	6.23833410526316	6.18580715789474	5.98041047368421	6.16028715789474	5.85810942105263	6.28786257894737	6.23667136842105	6.02873826315789	6.14240252631579
AKT2	5.05004026315789	5.14424894736842	5.16214005263158	5.02505294736842	5.35491710526316	5.33360178947368	5.12196142105263	5.06074268421053	5.09797684210526	5.17839021052632	5.14314994736842	5.03205278947368	4.98858073684211	5.33899326315789	5.35932705263158	5.19752563157895	5.29826473684211	5.13213057894737	5.18084257894737
AKT3	5.10031921052632	5.13713257894737	4.875997	4.73131015789474	4.92704231578947	4.95994221052632	5.09069284210526	5.23808357894737	5.28508668421053	5.14601989473684	5.47812205263158	5.66892931578947	4.91635936842105	5.30169942105263	5.19075778947368	5.15006652631579	5.09470447368421	5.07330152631579	5.19694205263158
AKTIP	4.88710026315789	4.89901605263158	4.80977368421053	4.75622910526316	4.35289010526316	4.40473947368421	4.83594589473684	4.90279063157895	4.869726	4.64732984210526	4.74841631578947	4.76559121052632	4.61268384210526	4.98542942105263	4.77225178947368	4.88977352631579	4.74120405263158	4.83960821052632	4.875997
ALAD	5.53817036842105	5.91167763157895	5.98001752631579	5.85118873684211	5.78758210526316	5.83619931578947	5.63216573684211	5.551036	5.74433678947368	5.79792826315789	6.36398821052632	6.40010336842105	6.133207	6.371822	6.42994868421053	6.11704263157895	6.09398221052632	6.30437268421053	6.45072157894737
ALAS1	6.96891221052632	7.40377726315789	7.160567	7.55678247368421	7.19672857894737	7.22686410526316	7.05818805263158	7.07891673684211	7.07410752631579	6.8779827368421	7.60511936842105	7.55121184210526	7.85603889473684	6.92893578947368	6.73115468421053	7.35853147368421	7.301769	7.80911063157895	7.835847
ALAS2	4.54093836842105	4.42478673684211	4.36946036842105	4.46645494736842	4.587764	4.59017168421053	4.25611078947368	4.41604142105263	4.53443310526316	4.453853	4.70161836842105	4.67901105263158	4.50844610526316	4.47798110526316	4.35810973684211	4.58226094736842	4.51541268421053	4.65314489473684	4.33546910526316
ALB	2.52806568421053	2.48430473684211	2.50722315789474	2.59367242105263	2.76384684210526	2.61375668421053	2.69508505263158	2.71526636842105	2.56425757894737	2.77577763157895	2.51933926315789	2.62110826315789	2.61586442105263	2.60410678947368	2.57498126315789	2.558248	2.61375668421053	2.51249284210526	2.68748126315789
ALCAM	7.78685678947368	7.90773952631579	7.79393731578947	7.48385484210526	8.18232042105263	8.10530468421053	7.63205836842105	8.08905778947368	8.02592705263158	8.05218773684211	8.06858015789474	8.12898657894737	6.52272478947368	6.09926015789474	7.03857731578947	7.64673542105263	7.86956710526316	8.09046957894737	8.14605515789474
ALDH16A1	6.35906894736842	6.53627389473684	6.40010336842105	6.73521415789474	6.43929421052632	6.51103710526316	6.43796621052632	6.30320752631579	6.32223263157895	6.88395084210526	6.48656284210526	6.09692810526316	6.95314915789474	7.03222773684211	6.55424168421053	6.49420457894737	6.46596063157895	6.858727	6.77914305263158
ALDH18A1	9.04019915789474	9.19362231578947	9.04950121052632	9.17321578947368	8.59899578947368	8.72462363157895	9.14183452631579	9.06991631578947	9.01400257894737	9.10312210526316	8.78897710526316	8.68317542105263	8.50798636842105	8.59899578947368	8.78626521052632	8.88977457894737	8.90510352631579	8.98271036842105	8.97103915789474
ALDH1A1	3.03548357894737	3.12738836842105	2.88093463157895	2.89501821052632	2.82488452631579	2.80637984210526	3.00127057894737	3.01297421052632	2.92661847368421	2.74901068421053	2.97342110526316	2.81742505263158	2.95931068421053	2.88112405263158	2.78077926315789	2.962382	2.92085478947368	4.32303031578947	5.51104736842105
ALDH1A2	2.45547726315789	2.4379	2.487226	2.56557531578947	2.57321210526316	2.35575415789474	2.57235142105263	2.47593231578947	2.61489110526316	2.53651742105263	2.31467905263158	2.45810089473684	2.67175110526316	2.41320368421053	2.61598605263158	2.56425757894737	2.65427915789474	2.62062573684211	2.58655868421053
ALDH1A3	6.08246831578947	4.73536042105263	8.7956947368421	7.90387426315789	8.22655531578947	8.25186784210526	6.39378684210526	6.48267226315789	6.17363068421053	6.03640605263158	5.32575594736842	5.81848763157895	8.46465726315789	3.872417	4.21488873684211	6.56500215789474	6.54678378947368	7.88307657894737	7.79269689473684
ALDH1B1	6.449055	6.53812031578947	6.10181694736842	6.03783642105263	5.96950973684211	6.12032610526316	6.371822	6.43655684210526	6.3721692631579	6.40964357894737	7.55572010526316	7.28190884210526	7.23473978947368	8.38248931578947	8.64265631578947	7.7568542631579	7.96108084210526	7.80124226315789	7.63689968421053
ALDH1L1	3.43395531578947	3.47486910526316	3.46282457894737	3.37010036842105	3.51544931578947	3.32454263157895	3.48504136842105	3.44125031578947	3.53641621052632	3.51300410526316	3.51052347368421	3.32238242105263	3.43236	3.42477657894737	3.40084731578947	3.45661410526316	3.51113405263158	3.466202	3.44294584210526
ALDH1L2	5.986467	5.79727789473684	5.08447310526316	5.209438	4.47025221052632	4.65013805263158	5.84761278947368	6.02292221052632	5.88675789473684	5.86061557894737	5.61724063157895	5.76718536842105	4.78704357894737	5.68092863157895	5.32138526315789	5.31631210526316	5.37359752631579	5.19976415789474	5.37452236842105
ALDH2	7.76180284210526	7.95157157894737	7.98307194736842	8.08247589473684	7.84344847368421	8.0096062631579	7.92832784210526	7.93131647368421	7.881871	8.0450242631579	7.40117742105263	7.46748	7.39909315789474	8.27340989473684	7.70152784210526	8.37718657894737	8.36375384210526	7.61414778947368	7.47050221052632
ALDH3A1	3.18512542105263	3.10716573684211	5.47625842105263	5.88646310526316	4.41625363157895	4.20118957894737	3.20909515789474	3.29090173684211	3.26108684210526	2.85198947368421	3.06669357894737	3.09888231578947	3.48292521052632	3.31166331578947	3.17856431578947	3.39514694736842	3.16858152631579	3.18310078947368	3.06716194736842
ALDH3A2	6.21233826315789	6.46666031578947	8.73076278947369	8.34027068421053	7.38732247368421	7.50495536842105	6.42170752631579	6.459504	6.33595831578947	6.15079089473684	6.56713321052632	6.74636231578947	7.32514678947368	7.24220257894737	7.18135405263158	6.7099387368421	6.64533484210526	6.49583984210526	6.48901173684211
ALDH3B1	6.98703884210526	7.00088826315789	6.95144542105263	7.48525242105263	6.79849494736842	6.74374984210526	7.01099363157895	7.07630963157895	7.07488942105263	7.04109242105263	7.38420868421053	7.30700721052632	6.93441757894737	6.17363068421053	6.81471073684211	6.95771857894737	7.08430736842105	7.19859510526316	7.19312952631579
ALDH3B2	3.68322636842105	3.69863542105263	3.61514552631579	3.67311636842105	3.65846457894737	3.81295268421053	3.83574410526316	3.64551052631579	3.71072084210526	3.70504910526316	3.66804194736842	3.80733273684211	3.74416336842105	3.67230757894737	3.68841721052632	3.72827557894737	3.74887721052632	3.65976710526316	3.69659010526316
ALDH4A1	6.25059815789474	6.449055	6.30280931578947	6.16964057894737	6.170122	6.05503778947368	6.33647136842105	6.22927715789474	6.08016889473684	6.22679473684211	6.69159752631579	6.49048568421053	5.34953847368421	6.53853447368421	6.06619121052632	6.21689068421053	5.93662184210526	6.27339868421053	6.09474794736842
ALDH5A1	3.02951426315789	3.14232642105263	3.56407415789474	3.50774857894737	3.44226547368421	3.36417678947368	3.07842442105263	3.06716194736842	3.03434236842105	2.95145515789474	3.241168	3.18020610526316	3.02860342105263	2.85198947368421	2.84086047368421	2.96911594736842	2.98061915789474	2.91241973684211	2.98634263157895
ALDH6A1	6.51462673684211	6.78901836842105	7.07179363157895	7.11957663157895	6.56114615789474	6.43297057894737	6.41803052631579	6.43599778947368	6.61268731578947	6.64441873684211	6.11627994736842	6.35606978947368	5.06916552631579	5.94607242105263	6.371822	6.47405389473684	6.44694789473684	6.16851684210526	6.35980489473684
ALDH7A1	6.39798542105263	6.35677221052632	7.20403005263158	6.98094805263158	7.47918405263158	7.40869705263158	6.57331205263158	6.48944668421053	6.47072336842105	6.02292221052632	6.51723531578947	6.608857	6.00449757894737	6.21475431578947	6.36362194736842	6.62849510526316	6.39798542105263	6.65009652631579	6.78668873684211
ALDH8A1	2.91605589473684	2.90004289473684	2.91368473684211	3.04665526315789	2.94753605263158	2.76032063157895	3.02215726315789	2.87149463157895	3.01156210526316	2.91406736842105	2.98112426315789	3.06281378947368	3.12680605263158	3.02067368421053	3.05655994736842	3.08554410526316	3.19446447368421	2.90812373684211	2.96667289473684
ALDH9A1	7.95294073684211	8.05412005263158	8.38873036842105	8.33884384210526	8.430155	8.51192047368421	7.95979457894737	8.19133952631579	8.16047226315789	8.20160310526316	8.41578668421053	8.31409305263158	7.73050842105263	8.23916921052632	8.36375384210526	8.16411021052632	8.17710305263158	8.31156	8.28158852631579
ALDOA	11.7711469473684	11.8306711578947	12.3461831052632	12.2488655789474	11.9646480526316	11.9758754736842	11.8124714210526	11.7593737894737	11.8124714210526	12.0846284210526	12.2895341052632	12.1297024210526	11.9505298947368	11.8606528947368	12.4638507368421	12.0009436315789	12.1297024210526	11.8912850526316	11.8912850526316
ALDOAP2	2.91304721052632	3.04085268421053	2.802909	2.90853368421053	3.01470589473684	3.16398215789474	3.04648405263158	2.97170594736842	2.91588389473684	2.97996926315789	3.00253086842105	3.06357821052632	3.22982984210526	2.92041305263158	3.14816868421053	3.07115005263158	3.11218621052632	3.20333652631579	3.01366436842105
ALDOB	2.94853689473684	2.83601973684211	2.87513226315789	2.92372136842105	2.90184852631579	2.99205615789474	2.96785905263158	3.013251	3.10122936842105	3.022019	2.98407273684211	2.92481515789474	3.00543610526316	2.94168531578947	2.85314036842105	2.99812389473684	2.93555552631579	2.92193347368421	2.94232626315789
ALDOC	5.77875978947368	6.10453526315789	6.23470494736842	6.20728384210526	6.19907110526316	6.32605494736842	5.81635863157895	5.90879436842105	5.93421168421053	5.91502473684211	7.13304336842105	7.00706121052632	6.70536631578947	6.84849857894737	7.87810742105263	6.99939752631579	7.25149278947368	6.37455263157895	6.34695557894737
ALG1	4.54194747368421	4.63532373684211	4.53239068421053	4.46956189473684	4.10317442105263	4.24031289473684	4.59544847368421	4.43165615789474	4.39798810526316	4.19890494736842	4.392114	4.33522352631579	4.38368584210526	4.5767027631579	4.40788494736842	3.68570705263158	3.92963205263158	4.50587294736842	4.38254231578947
ALG10B	4.17464526315789	3.92672773684211	3.60958689473684	4.18296173684211	3.10389205263158	3.44874194736842	4.39376163157895	4.22338568421053	3.87774768421053	3.55383073684211	3.87679252631579	3.90736552631579	3.78130531578947	4.35438584210526	4.1157832631579	3.94232636842105	3.78473257894737	4.17814126315789	3.90146289473684
ALG12	5.41900678947368	5.48446763157895	5.24843884210526	5.24617794736842	5.42614873684211	5.41177652631579	5.47503563157895	5.64946668421053	5.42343952631579	5.46560978947368	5.41466468421053	5.21902526315789	5.38518384210526	5.58276136842105	5.39320431578947	5.43412726315789	5.39602294736842	5.23193210526316	5.48114021052632
ALG13	7.30242521052632	7.05523494736842	6.79887089473684	6.65572973684211	6.75822752631579	6.78734694736842	7.280819	7.34239573684211	7.25327447368421	7.12815442105263	6.58915568421053	6.47949084210526	6.58484842105263	7.27515968421053	7.21792242105263	6.46414836842105	6.53336321052632	6.74882852631579	6.82031721052632
ALG14	7.21127805263158	7.20308763157895	7.1901032631579	6.91381747368421	6.99234426315789	6.84748026315789	7.23197821052632	7.160567	7.17318315789474	7.22686410526316	6.621831	6.79647178947368	6.79296573684211	6.53668152631579	7.01602152631579	6.78390284210526	6.76651336842105	7.26786573684211	7.11957663157895
ALG1L	3.03665073684211	3.24358042105263	3.00558426315789	2.97996926315789	2.898119	3.08535836842105	3.14492021052632	3.19093684210526	3.11081289473684	2.90184852631579	3.06384039473684	2.83623868421053	2.88533957894737	3.01715163157895	3.26357931578947	3.15101389473684	2.95733665789474	3.23091989473684	3.02215726315789
ALG1L2	3.19293913157895	3.09408336842105	3.09602042105263	3.13246073684211	3.00304968421053	2.95113631578947	3.05958747368421	3.03665073684211	3.14070226315789	2.33942205263158	3.02673852631579	3.09928289473684	2.96891863157895	2.95540642105263	2.86062147368421	3.01537321052632	3.06524052631579	3.04665526315789	3.03770494736842
ALG2	7.40612563157895	7.47175526315789	7.48737431578947	7.36181236842105	7.33354326315789	7.38471868421053	7.53370905263158	7.41397110526316	7.398071	7.35979521052632	7.301769	7.28386868421053	7.81914526315789	7.24349394736842	7.08104384210526	7.36405373684211	7.33679126315789	7.30126684210526	7.22686410526316
ALG3	7.87241084210526	7.97873936842105	7.59981957894737	7.77934531578947	7.59928894736842	7.53852236842105	7.94173184210526	7.85834105263158	7.80911063157895	8.02089710526316	7.85775057894737	7.53605415789474	7.86224131578947	7.78462821052632	7.38212315789474	7.70855294736842	7.78541942105263	7.86693294736842	7.73002363157895
ALG5	9.22555036842105	9.19601005263158	9.58455910526316	9.24203731578947	9.46140463157895	9.40950842105263	9.26170442105263	9.25171110526316	9.28265078947368	9.26901621052632	8.87073021052632	8.96611273684211	9.204447	9.07399331578947	8.84273921052632	9.07780031578947	9.11747826315789	9.00043684210526	9.18692673684211
ALG6	4.00595552631579	4.18425384210526	4.20423436842105	4.29527057894737	3.91107952631579	3.97556615789474	4.08841336842105	4.22084042105263	4.06891768421053	4.26184357894737	4.07534742105263	4.04389973684211	3.987058	3.97810363157895	3.86602363157895	4.04945694736842	3.961615	4.14585673684211	4.20722694736842
ALG8	7.26821557894737	7.14738563157895	7.14355405263158	7.06589078947368	7.00317589473684	6.95618773684211	7.275681	7.36181236842105	7.25192868421053	7.32962621052632	6.750395	6.79810284210526	6.98094805263158	6.62453742105263	6.14089589473684	6.47509763157895	6.449055	7.25646042105263	7.22851510526316
ALG9	4.96361857894737	5.29677252631579	5.00753442105263	5.2048427368421	4.93441278947368	4.99325415789474	5.24346710526316	5.11066726315789	5.167272	5.31316715789474	5.14252010526316	5.06916552631579	5.10581889473684	5.08322668421053	5.30281652631579	5.31675836842105	5.07262863157895	5.32138526315789	5.224685
ALK	3.99620315789474	3.95062357894737	4.27528473684211	3.91635147368421	3.93789310526316	3.95611947368421	3.77000021052632	4.10212142105263	4.00260084210526	3.95644610526316	4.05911952631579	3.95765547368421	3.83972984210526	3.96008110526316	4.12262363157895	4.04322463157895	4.09315110526316	3.766423	3.94286036842105
ALKBH1	5.19005857894737	5.34698931578947	5.22968721052632	5.48727821052632	5.24943742105263	5.45755663157895	5.29635036842105	5.21527889473684	5.10422463157895	5.77042531578947	5.49025442105263	5.39934389473684	5.60646789473684	5.535974	5.38022978947368	5.30500147368421	5.38224926315789	5.62689215789474	5.36167415789474
ALKBH2	6.03207752631579	5.85183542105263	5.96380652631579	5.99380957894737	5.50950647368421	5.62434352631579	6.21612294736842	6.12369121052632	6.03272668421053	5.88785447368421	5.87037426315789	5.75195168421053	5.54930447368421	6.49551968421053	5.98085252631579	6.12768068421053	6.02673689473684	5.99946236842105	5.71945257894737
ALKBH3	6.36443052631579	6.49176163157895	6.29746294736842	6.17903673684211	5.92336515789474	6.02227678947368	6.54869057894737	6.65204289473684	6.59860726315789	6.60995947368421	6.18783252631579	6.133207	5.83075578947368	6.59087047368421	6.68619084210526	6.15790931578947	6.09738068421053	6.14160673684211	5.96166984210526
ALKBH4	5.34349663157895	5.52874331578947	5.75294478947368	5.45687986842105	5.58758331578947	5.23359452631579	5.5374955	5.44504436842105	5.47381615789474	5.3956862631579	5.61244321052632	5.41658442105263	5.293875	6.054702	5.62184463157895	5.63173605263158	5.78260373684211	5.31857563157895	5.49750005263158
ALKBH5	7.16736626315789	7.18959221052632	7.19352	7.37098784210526	7.21929942105263	7.272718	7.18237189473684	7.17747815789474	7.17497889473684	7.172063	7.61619010526316	7.43939242105263	7.53605415789474	7.37055389473684	7.733816	7.60393752631579	7.70472636842105	7.15237505263158	7.08973584210526
ALKBH6	6.71860610526316	6.93513463157895	6.56873021052632	6.8779827368421	6.55328494736842	6.68720831578947	6.81635994736842	6.70333036842105	6.89435410526316	6.75082257894737	6.86196889473684	6.81602442105263	6.81888226315789	6.68401963157895	6.51052336842105	6.81471073684211	6.80590615789474	6.92396715789474	6.93076015789474
ALKBH7	6.67014831578947	6.68212552631579	6.73073894736842	6.71309157894737	6.52405405263158	6.56536273684211	6.68401963157895	6.68212552631579	6.63544047368421	6.74791157894737	6.79554815789474	6.73073894736842	6.46666031578947	6.85108710526316	6.59430468421053	6.61202468421053	6.65602594736842	6.79296573684211	6.63914789473684
ALKBH8	4.70785305263158	4.49109821052632	4.36532742105263	4.23849105263158	4.21208889473684	3.96247857894737	4.76174368421053	4.835578	4.70897978947368	4.50680694736842	4.35328068421053	4.29796484210526	4.07238552631579	4.40383515789474	4.38522910526316	4.12089142105263	4.04197757894737	4.37768952631579	4.44179047368421
ALLC	3.60664436842105	3.37856405263158	3.51279026315789	3.22116315789474	3.24050994736842	3.01560642105263	3.70351	3.42287068421053	3.58042757894737	3.74743642105263	3.84336121052632	3.64756707894737	3.08216289473684	3.63264652631579	3.66516921052632	3.703986	3.90446073684211	3.25307836842105	3.74530436842105
ALMS1	4.89031063157895	4.95318836842105	4.74342147368421	5.05406678947368	4.50633405263158	4.40788494736842	5.2588492631579	5.00809557894737	5.0192952631579	5.43373215789474	5.20572563157895	5.179718	4.62620015789474	4.67676973684211	4.92048810526316	4.97109715789474	5.08814415789474	4.82796494736842	4.79793210526316
ALOX12	2.91406736842105	2.71162647368421	2.66888647368421	2.65792668421053	2.77063115789474	2.53994621052632	2.72437210526316	2.72178331578947	2.72501031578947	2.51844052631579	2.81568463157895	2.83764	2.59317705263158	2.82863631578947	2.58655868421053	2.78242163157895	2.62400707894737	2.82236621052632	2.63686263157895
ALOX12B	3.06485778947368	2.93669268421053	3.18287157894737	2.95910094736842	2.94335126315789	2.837089	3.298102	2.79064836842105	3.05161394736842	3.28321215789474	2.898119	3.00751526315789	2.93311605263158	2.85555789473684	3.12863326315789	2.85314036842105	2.96884410526316	3.02215726315789	3.00702431578947
ALOX15	5.63144273684211	5.68319863157895	5.62689215789474	5.65519378947368	5.69882668421053	5.61830031578947	5.70940173684211	5.61654742105263	5.62302852631579	5.57143857894737	5.72938663157895	5.78260373684211	5.57565105263158	5.69935547368421	5.69356373684211	5.79649121052632	5.91193968421053	5.56385473684211	5.64946668421053
ALOX15B	3.09545884210526	3.16932431578947	2.98169721052632	3.02415126315789	2.99754152631579	2.9599622631579	3.03277773684211	3.01774563157895	3.11642884210526	3.15479894736842	3.02573136842105	3.04447984210526	2.86754531578947	3.02842273684211	2.92911236842105	3.01511063157895	2.95763121052632	2.99080142105263	3.08823773684211
ALOX5	3.363789	3.10614042105263	3.26030968421053	3.25785568421053	3.25819347368421	3.25124063157895	3.35775042105263	3.47238	3.08416152631579	3.46127384210526	3.421263	3.30593589473684	3.20576736842105	3.21083457894737	3.33542589473684	3.25142015789474	3.19093684210526	3.19670642105263	3.29054436842105
ALOX5AP	4.19372355263158	4.05739689473684	4.17222568421053	4.255433	4.17123642105263	4.28674868421053	4.18139494736842	3.69392968421053	4.12389684210526	4.45557268421053	4.29968384210526	4.12977936842105	4.15781263157895	3.856784	4.03446215789474	3.90881826315789	4.41558947368421	4.34976478947368	4.3440067368421
ALOXE3	3.71682615789474	3.732017	3.60704857894737	3.72406073684211	3.68470015789474	3.59528926315789	3.66490705263158	3.66940205263158	3.782851	3.58247284210526	3.70876305263158	3.72186836842105	3.65305663157895	3.71178526315789	3.68610794736842	3.75908078947368	3.56664568421053	3.62884110526316	3.67858984210526
ALPI	3.97098789473684	3.83972984210526	3.84994310526316	3.81654205263158	3.96042957894737	3.76022326315789	3.97765531578947	3.782851	4.13692668421053	3.76789868421053	3.87797526315789	3.93922573684211	3.80832852631579	3.99180384210526	3.85944805263158	3.81374142105263	3.86698868421053	3.88043242105263	3.69456563157895
ALPK1	3.82757568421053	3.77404789473684	3.63404563157895	3.75164931578947	3.68688789473684	3.84414415789474	3.90091373684211	4.01231384210526	3.88101163157895	3.88290405263158	3.82086052631579	3.84049989473684	3.79551105263158	4.01131889473684	3.62289931578947	3.79361447368421	4.05808326315789	3.64920178947368	3.868581
ALPK2	8.32579515789474	8.58900942105263	7.30613515789474	7.95093484210526	7.06152647368421	7.08248873684211	8.47077289473684	8.365136	8.32351984210526	8.38790910526316	9.62753031578947	9.530131	9.76933042105263	9.57639973684211	9.72347886842105	10.8112822105263	10.9338612631579	9.62190652631579	9.722706
ALPK3	3.77163842105263	3.88718736842105	3.68654468421053	3.78479721052632	3.65873584210526	3.66464589473684	3.92011615789474	3.85337394736842	4.00473894736842	3.95165363157895	3.77612436842105	3.85825305263158	3.81427289473684	3.97623226315789	3.74184631578947	3.67145852631579	3.79596752631579	3.74530436842105	3.87155894736842
ALPL	4.68040663157895	4.76783378947368	4.67269952631579	4.55336931578947	4.49198989473684	4.50066536842105	4.80039415789474	4.62659542105263	4.60199910526316	4.55688536842105	4.57558584210526	4.51045257894737	4.73014957894737	4.54988331578947	4.523127	4.651665	4.71493757894737	4.60776573684211	4.47652957894737
ALPP	3.60478852631579	3.65725542105263	3.48242605263158	3.60334005263158	3.68201531578947	3.56890873684211	3.51865052631579	3.67195973684211	3.72813905263158	3.99783568421053	3.78575047368421	3.81011457894737	3.62074673684211	3.71007557894737	3.65674326315789	3.72261805263158	3.71928663157895	3.59054915789474	3.77612436842105
ALPPL2	4.17614315789474	4.21672347368421	3.97400936842105	3.97947478947368	4.05980378947368	3.75164931578947	3.88152878947368	4.11874705263158	4.16639173684211	4.60594089473684	4.26857857894737	3.94882357894737	4.32745710526316	4.15204484210526	4.27774784210526	4.16882963157895	4.11935289473684	4.17814126315789	4.01820878947368
ALS2	4.63165531578947	4.96331757894737	4.75011957894737	4.72000647368421	4.65314489473684	4.69292347368421	4.63293094736842	4.63625542105263	4.63395721052632	4.77786694736842	4.60863705263158	4.69848994736842	4.34907126315789	4.34072894736842	4.52613957894737	4.27165310526316	4.349421	4.57545302631579	4.57532021052632
ALS2CL	4.192043	4.22416778947368	4.19444031578947	4.32619921052632	4.20494268421053	4.22273284210526	4.20147536842105	4.166733	4.26585484210526	3.99727547368421	4.42870268421053	4.24061389473684	4.54026957894737	4.07834489473684	3.94377405263158	4.20092305263158	4.19217952631579	4.22178542105263	4.20072310526316
ALS2CR11	2.68620186842105	2.68158697368421	2.66846173684211	2.78915434210526	2.76937057894737	2.47766763157895	2.85013631578947	2.78665515789474	2.73080542105263	2.55216442105263	2.69047263157895	3.04772868421053	2.55903463157895	2.50354221052632	2.42486105263158	2.28209815789474	2.47630357894737	2.72437210526316	2.88303163157895
ALS2CR12	2.88967552631579	2.902976	2.61450447368421	2.76975584210526	2.83692515789474	2.76411610526316	2.62279210526316	2.64424736842105	2.70319210526316	2.67447989473684	2.85314036842105	2.87488815789474	2.96785905263158	2.43370431578947	2.98922757894737	2.68930384210526	2.78115647368421	2.58231226315789	2.61427668421053
ALS2CR4	7.37950163157895	7.64461289473684	7.12815442105263	7.18319042105263	6.97809957894737	6.94374978947368	7.47858747368421	7.36456594736842	7.45397657894737	7.23528094736842	7.01645836842105	7.03180094736842	7.50009663157895	6.440227	5.96655936842105	7.19730889473684	7.09482442105263	7.27741489473684	7.50009663157895
ALS2CR8	3.36471831578947	3.36919252631579	3.57930926315789	3.54135521052632	3.42864110526316	3.37944736842105	3.39406757894737	3.42749363157895	3.57210489473684	3.28254189473684	3.67230757894737	3.81970736842105	3.44798447368421	3.45463510526316	3.51477942105263	3.79221321052632	3.55828	3.62673542105263	3.61315068421053
ALX1	3.32017336842105	3.53119731578947	3.88132078947368	4.44179047368421	3.07990010526316	3.26637752631579	3.499649	3.68135642105263	3.52806321052632	3.45329968421053	3.13385631578947	3.10976294736842	3.39439184210526	3.00106242105263	3.15752063157895	2.87881142105263	2.97713089473684	3.54273205263158	3.69975494736842
ALX3	3.33146855263158	3.39231757894737	3.31486131578947	3.31275357894737	3.46563057894737	3.56616647368421	3.11145626315789	3.53809636842105	3.46054318421053	3.62029805263158	3.36770052631579	3.34467857894737	3.39439184210526	3.39721357894737	3.35142805263158	3.41678342105263	3.26357931578947	3.36258415789474	3.37148289473684
ALX4	4.47192894736842	4.32705194736842	4.2854277368421	4.44823647368421	4.62547078947368	4.43527973684211	4.63207784210526	4.3123512631579	4.37404689473684	4.44145947368421	4.587764	4.44051847368421	4.54438478947368	4.33625652631579	4.46780831578947	4.66581578947368	4.75687789473684	4.31533542105263	4.19890494736842
AMAC1	3.45530136842105	3.52238015789474	3.35552973684211	3.28863484210526	3.52247192105263	3.55075136842105	3.71419515789474	3.50473247368421	3.45104684210526	3.61444694736842	3.39358294736842	3.32276244736842	3.45768552631579	3.20318947368421	3.28012947368421	3.47916752631579	3.33157236842105	3.32059657894737	3.40229063157895
AMAC1L2	5.18969089473684	4.95785878947368	4.58032284210526	4.79356131578947	4.87992794736842	4.72622410526316	5.12795244736842	4.73688447368421	5.2048427368421	5.11858905263158	5.14189357894737	4.90509489473684	4.81812736842105	4.95849336842105	4.8757	4.969389	4.89785621052632	5.01546557894737	4.95994221052632
AMAC1L3	3.64920178947368	3.80655210526316	3.59839463157895	3.84364789473684	3.69180584210526	3.86150978947368	3.94286036842105	3.77630431578947	3.70100957894737	4.28654163157895	3.67442015789474	3.52424121052632	3.43866026315789	3.71044442105263	3.61107105263158	3.70588457894737	3.62399610526316	3.99749131578947	3.65789031578947
AMACR	5.10471194736842	5.14719105263158	5.212584	5.02812905263158	4.6049382631579	4.25661810526316	5.23525763157895	5.18892336842105	5.00451384210526	5.06950889473684	5.10098442105263	4.58552810526316	4.87952652631579	4.51510057894737	4.57855926315789	5.25798884210526	5.02408842105263	4.57545302631579	4.81697226315789
AMBN	3.30192078947368	3.55748521052632	3.40084731578947	3.17499310526316	3.46248231578947	3.83781121052632	3.51254821052632	3.41843784210526	3.62992568421053	3.07386742105263	3.800164	3.64756707894737	3.51945836842105	3.53411268421053	3.627342	3.32238242105263	3.67937584210526	3.41827273684211	3.56744047368421
AMBP	3.584239	3.41557489473684	3.54534010526316	3.45998952631579	3.45998952631579	3.37776994736842	3.63723868421053	3.37990057894737	3.58876110526316	3.36361815789474	3.55590794736842	3.47203673684211	3.26126184210526	3.64763221052632	3.60682294736842	3.55729984210526	3.45023442105263	3.54674526315789	3.35085105263158
AMBRA1	4.53868394736842	4.43708442105263	4.52613957894737	4.40304042105263	4.57716484210526	4.48262336842105	4.55279542105263	4.45173578947368	4.51684389473684	4.66984968421053	4.49464073684211	4.49583652631579	4.55236963157895	4.690127	4.54222347368421	4.54093836842105	4.56505215789474	4.58005357894737	4.39950821052632
AMD1	8.28861568421053	8.15224478947368	8.73737263157895	8.00998521052631	8.40628757894737	8.33230147368421	8.2346012631579	8.17021847368421	8.24008857894737	8.17551852631579	7.90773952631579	7.58967136842105	8.55884778947368	8.21276336842105	8.17710305263158	7.38568815789474	7.39523615789474	8.15536742105263	8.35333515789474
AMDHD1	3.21268084210526	3.22957668421053	2.88787168421053	2.94713189473684	2.77556094736842	3.10921031578947	3.52361673684211	3.10820752631579	3.08012763157895	3.17839957894737	2.73663031578947	2.82476694736842	3.34323336842105	3.24324710526316	3.06335473684211	2.89008168421053	2.86925068421053	2.96633657894737	2.95559668421053
AMDHD2	5.68422489473684	6.00564621052632	5.94994721052632	5.84246815789474	5.52584405263158	5.743284	5.63739336842105	5.99060531578947	5.64500105263158	5.72323021052632	6.06743805263158	5.98585368421053	5.65588510526316	5.71303868421053	5.46798178947368	5.48063021052632	5.5483517368421	5.95712168421053	5.78523310526316
AMELX	5.09826952631579	5.15585421052632	5.03100405263158	5.09217321052632	5.18367436842105	5.128958	5.09521973684211	4.92558010526316	5.15919078947368	4.97593121052632	5.29475768421053	5.38180815789474	5.11578863157895	5.11011205263158	5.05004026315789	5.23824218421053	5.11367057894737	4.96032326315789	5.11919521052632
AMELY	4.61945115789474	4.454549	4.30365210526316	4.45159044736842	4.42219989473684	4.47754473684211	4.42250763157895	4.48991642105263	4.47301889473684	4.34625363157895	4.38150642105263	4.48658157894737	4.39283278947368	4.34197452631579	4.41325994736842	4.46645494736842	4.37438168421053	4.27609752631579	4.40513026315789
AMFR	8.49536273684211	8.63952836842105	8.81025315789474	8.87969336842105	8.44746263157895	8.46347268421053	8.56799715789474	8.55118210526316	8.49044515789474	8.54632005263158	8.50798636842105	8.44587852631579	8.79080805263158	8.38531226315789	8.34353063157895	8.80904126315789	8.91653794736842	8.22225515789474	8.25872305263158
AMH	4.99303063157895	4.97140436842105	4.89457084210526	4.865251	4.71615863157895	4.86651184210526	5.03518257894737	5.02278742105263	5.02618657894737	4.80173268421053	4.93586647368421	4.90540410526316	4.88564226315789	4.93183157894737	4.89935457894737	5.01408684210526	4.94692789473684	4.81057831578947	4.87137757894737
AMHR2	5.04086468421053	4.97998763157895	4.80249678947368	4.86147984210526	4.77225178947368	4.79508657894737	5.08723257894737	5.01297057894737	4.92353715789474	4.96361857894737	5.02591205263158	4.976751	5.03269157894737	4.92080031578947	4.87952652631579	4.82465431578947	4.89082378947368	4.86565589473684	4.99487905263158
AMICA1	3.30001231578947	3.13935326315789	3.13435894736842	3.20659	3.24315105263158	3.091168	3.38005636842105	3.24527826315789	3.38199852631579	2.98092157894737	3.24512621052632	3.25027631578947	3.21417657894737	3.32934857894737	3.240773	3.29901852631579	3.15793415789474	3.26492457894737	3.22941052631579
AMIGO1	3.12392015789474	3.62325857894737	3.27588547368421	3.19948563157895	3.61282626315789	3.287191	3.36503442105263	3.31177452631579	3.23243131578947	3.22920715789474	3.09907689473684	3.16398215789474	3.05003194736842	3.48496763157895	3.44115068421053	3.36178236842105	3.49373842105263	2.90574131578947	3.09682089473684
AMIGO2	5.81316342105263	6.95745005263158	5.15450463157895	5.28948573684211	5.73726489473684	5.62717689473684	5.77875978947368	5.6802022631579	5.82677352631579	5.60901389473684	7.82834221052632	7.84219647368421	6.86155394736842	4.04913752631579	4.54557036842105	4.64769578947368	4.56060747368421	7.40927421052632	7.629743
AMMECR1	7.25893421052632	6.973916	6.49814526315789	6.04219084210526	6.54815210526316	6.44181273684211	7.10657168421053	7.39956178947368	7.420082	7.41241152631579	6.46623905263158	6.34582315789474	6.51766115789474	6.53303578947368	6.962112	6.50274721052632	6.59764815789474	6.45459631578947	6.59022378947368
AMMECR1L	5.91314631578947	5.82504884210526	5.56203542105263	5.56467484210526	5.360077	5.34510552631579	5.78832821052632	5.91398478947368	5.86929952631579	5.81195605263158	5.609876	5.58046863157895	5.81676931578947	5.53689763157895	5.52343463157895	5.73106552631579	5.77559710526316	5.62060984210526	5.50633468421053
AMN	5.20092352631579	5.09556021052632	4.85794	4.92461531578947	5.01040752631579	4.91809457894737	4.96428447368421	4.83680931578947	5.00809557894737	4.85891236842105	4.98623226315789	5.06868205263158	4.89201736842105	5.04529152631579	5.04231036842105	4.89599626315789	5.11313421052632	5.02408842105263	4.98951936842105
AMN1	4.3162007368421	4.73718068421053	5.0877797368421	5.07749636842105	4.52329857894737	4.67068889473684	4.59591231578947	4.51541268421053	4.44907557894737	4.71776284210526	4.90468094736842	4.969389	5.12461715789474	5.25591963157895	4.99198236842105	4.69976194736842	4.71726631578947	4.96573505263158	5.06479215789474
AMOT	4.61337278947368	4.82351726315789	5.24681278947368	5.05432363157895	5.14314994736842	5.02618657894737	4.66556726315789	4.73131015789474	4.73590926315789	4.94358126315789	3.43180352631579	3.67913063157895	4.03369163157895	4.25611078947368	4.06389447368421	3.38405815789474	3.49592089473684	4.10083531578947	4.30543547368421
AMOTL1	6.42005542105263	6.32223263157895	7.40069594736842	7.02115973684211	7.537881	7.30378	6.36517147368421	6.26920689473684	6.34333868421053	6.44295252631579	7.06450636842105	7.02070610526316	6.84904626315789	6.91736784210526	7.15179752631579	6.72031363157895	6.75465884210526	6.84099789473684	6.78551805263158
AMOTL2	6.16964057894737	6.12124047368421	5.40183215789474	6.06743805263158	5.61127605263158	5.53962542105263	6.10332021052632	6.03207752631579	6.04074963157895	6.24438763157895	5.79873178947368	5.96585263157895	5.76846147368421	6.27950526315789	6.24438763157895	6.14417326315789	6.26958836842105	6.21475431578947	6.03299305263158
AMPD1	3.01297421052632	3.17214078947368	3.14350236842105	3.01069936842105	2.80499463157895	2.65849010526316	3.00073178947368	2.96772231578947	2.9599622631579	2.76850468421053	2.91165468421053	2.93287905263158	2.99271473684211	3.00160084210526	2.88754331578947	2.84254121052632	2.93350173684211	2.80540489473684	2.98922757894737
AMPD2	7.06798184210526	7.12218989473684	7.12314236842105	7.16932205263158	6.91700305263158	6.95102847368421	7.16410684210526	7.04409542105263	7.03454389473684	7.29360405263158	7.46217031578947	7.38471868421053	7.34831326315789	7.04881426315789	7.03265663157895	7.36290957894737	7.51414963157895	7.42270210526316	7.27352273684211
AMPD3	3.63908378947368	3.92318215789474	4.90438347368421	5.31591389473684	4.83246605263158	5.00199268421053	3.69141636842105	3.69033542105263	3.72229315789474	3.83948115789474	4.15503952631579	4.52676252631579	7.16445121052632	3.99929131578947	4.49295478947368	5.06767542105263	5.17552226315789	5.228534	5.15585421052632
AMPH	6.06979621052632	6.34193336842105	5.66289831578947	5.42061626315789	5.64604142105263	5.58199831578947	5.95294415789474	5.89850352631579	6.13202742105263	5.94644763157895	6.16851684210526	6.114511	5.74731584210526	6.25705168421053	6.03178652631579	5.989045	5.78945205263158	6.34777115789474	6.33158605263158
AMT	4.67929447368421	4.78846205263158	4.62205873684211	4.86450842105263	4.65599015789474	4.55623478947368	4.65208442105263	4.74266663157895	4.77053221052632	4.78288563157895	4.82190084210526	4.85522884210526	4.81424268421053	4.64699310526316	4.74120405263158	4.88399105263158	5.02744947368421	4.70785305263158	4.6939592631579
AMTN	3.57765842105263	3.64517305263158	3.60051210526316	3.61672326315789	3.64599	3.74684868421053	3.86390876315789	3.521465	3.66301973684211	3.439727	3.50089931578947	3.56479636842105	3.29177894736842	3.49272642105263	3.53098615789474	3.90091373684211	3.56382684210526	3.48620189473684	3.56691257894737
AMY2B	2.59606721052632	2.40906789473684	2.9599622631579	2.72752310526316	2.57976957894737	2.69580552631579	2.55362252631579	2.66141031578947	2.60740857894737	2.74635647368421	2.72881510526316	2.61469789473684	3.32216421052632	2.3782332368421	2.67650763157895	2.99520881578947	3.48091584210526	3.05478852631579	2.81967002631579
AMZ1	4.09158810526316	4.07553544736842	3.97298263157895	4.09941605263158	3.90840894736842	3.99397836842105	4.03243905263158	4.03334073684211	4.04821457894737	4.240959	4.41391878947368	4.24171878947368	4.06562094736842	3.88290405263158	4.04421868421053	3.987058	3.98016089473684	3.93570789473684	4.10049894736842
AMZ2	8.80517589473684	8.93464431578947	9.17912568421053	9.43248884210526	9.01131831578947	8.89332384210526	9.07257621052632	8.94511447368421	9.01281815789474	9.00773278947368	9.29727342105263	9.22698342105263	8.78014410526316	8.76948589473684	8.91229894736842	9.29727342105263	9.34193863157895	9.31414478947368	9.35585352631579
ANAPC1	7.05481868421053	6.98214263157895	5.87745042105263	5.9565912631579	6.39465894736842	6.38218042105263	7.19262510526316	7.08387094736842	7.14605957894737	6.87767910526316	6.64905797368421	6.78430815789474	6.75822752631579	6.70536631578947	6.85249778947368	6.87829126315789	6.82120494736842	6.91101878947368	7.03407547368421
ANAPC10	6.55592165789474	6.29462994736842	6.37374731578947	6.12652678947368	6.42714321052632	6.41589384210526	6.56943810526316	6.65290421052632	6.58071557894737	6.06593573684211	6.18580715789474	6.18909615789474	6.20308389473684	6.36134763157895	6.53812031578947	6.28220742105263	5.82011978947368	6.31059521052632	6.51766115789474
ANAPC11	9.58003294736842	9.59245589473684	9.44850157894737	9.39840047368421	9.2807802631579	9.24746063157895	9.54990410526316	9.54458057894737	9.53265921052632	9.68810178947368	9.56774705263158	9.48904	9.20132889473684	9.68810178947368	9.64221952631579	9.28390736842105	9.44115115789474	9.496659	9.39691226315789
ANAPC13	9.83893952631579	10.0719833157895	10.0288982105263	10.1955618421053	9.91604268421053	9.94572910526316	9.9563787368421	9.92316726315789	9.9693837368421	9.92975863157895	9.978731	10.0699662105263	10.3863999473684	10.1885424736842	9.85480173684211	9.82115484210526	9.87031347368421	10.3130215263158	10.2485095263158
ANAPC16	7.406506	7.43881526315789	7.84281484210526	7.84975942105263	7.54860815789474	7.58521794736842	7.44089763157895	7.43493173684211	7.37098784210526	7.57040321052632	7.63056842105263	7.73002363157895	7.44471731578947	8.27393305263158	7.91165673684211	7.76725463157895	7.73775657894737	7.31224436842105	7.32332852631579
ANAPC2	4.36876436842105	4.26184357894737	4.12423921052632	4.13366921052632	4.51510057894737	4.21761178947368	4.39599521052632	4.37540178947368	4.35757657894737	4.03133810526316	4.41239915789474	4.18890921052632	4.41625363157895	4.47301889473684	4.34097357894737	4.26036036842105	4.35149973684211	4.31097905263158	4.18568373684211
ANAPC4	7.67059468421053	7.64272657894737	7.66487963157895	7.65273689473684	7.58693178947368	7.57040321052632	7.68161684210526	7.73457547368421	7.66545215789474	7.676969	7.78826515789474	7.84344847368421	7.835847	7.95485773684211	7.94113189473684	7.93380536842105	7.78931036842105	7.93512136842105	7.81985126315789
ANAPC5	9.68810178947368	9.70590415789474	9.61947031578947	9.68637705263158	9.2705862631579	9.22698342105263	9.75337342105263	9.722706	9.70262031578947	9.78273778947368	9.63554231578947	9.58161252631579	9.51357068421053	9.51501689473684	9.57848547368421	9.50040384210526	9.56222963157895	9.67120278947368	9.66352205263158
ANAPC7	6.023725	6.0595607368421	6.01740568421053	5.84861489473684	5.66005905263158	5.63852236842105	5.87600115789474	6.014014	5.99946236842105	5.94758578947368	5.87300352631579	5.82409868421053	5.78388036842105	6.10722989473684	5.78758210526316	5.42648226315789	5.38885789473684	5.75694805263158	6.04503663157895
ANG	4.19598410526316	4.11301568421053	4.93722863157895	4.90571547368421	5.15792863157895	5.80177621052632	4.23532873684211	4.08657452631579	4.13760942105263	4.34976478947368	4.443454	4.12041857894737	4.56551405263158	5.16962068421053	5.61857336842105	4.64802531578947	5.16309110526316	4.61502705263158	4.77786694736842
ANGEL1	3.91721636842105	3.98539	3.99016089473684	3.94520105263158	4.05423168421053	3.99333589473684	3.90412815789474	4.00934584210526	3.95535157894737	4.15740615789474	3.96312821052632	3.98320336842105	3.94728563157895	3.89511021052632	3.92760310526316	3.83457294736842	4.01181894736842	3.97042736842105	3.99749131578947
ANGEL2	5.46031726315789	5.47040752631579	5.46211663157895	5.50713857894737	5.40183215789474	5.49486710526316	5.52143289473684	5.49656568421053	5.60567373684211	5.62717689473684	5.52501036842105	5.54760384210526	5.37481894736842	5.59780647368421	5.41672436842105	5.49317126315789	5.43445115789474	5.55215721052632	5.56203542105263
ANGPT1	6.47269447368421	7.06539126315789	4.67817842105263	4.20463647368421	4.35649957894737	4.57532021052632	6.37335721052632	6.45676163157895	6.51798463157895	6.33956994736842	7.2898497368421	7.46541236842105	6.70914621052632	4.07009178947368	4.66362157894737	4.79793210526316	4.87334563157895	6.58454989473684	6.96987278947368
ANGPT2	2.72600442105263	2.67727263157895	2.73900847368421	2.79476773684211	2.85429671052632	2.90335178947368	2.63439626315789	2.68696868421053	2.70297415789474	2.70155557894737	2.92372136842105	2.70480178947368	2.80857352631579	2.79390442105263	2.79002836842105	2.86475878947368	2.770133	2.83012931578947	2.87776405263158
ANGPT4	3.154316	3.10142305263158	3.152898	3.05214163157895	3.09330673684211	3.10961121052632	3.22222147368421	3.01044868421053	3.24731026315789	2.99510094736842	3.07823110526316	3.16419257894737	3.05021421052632	3.15623957894737	3.03962789473684	3.22557015789474	3.22618026315789	3.43474489473684	3.22386694736842
ANGPTL1	2.67384884210526	2.81810710526316	3.70051015789474	3.40864963157895	5.45633594736842	5.65188431578947	2.81096710526316	2.76903752631579	2.69303084210526	2.69340468421053	2.85914105263158	3.41843784210526	4.38003131578947	2.67961368421053	2.75874405263158	3.64979515789474	3.46065715789474	3.22807289473684	3.20350042105263
ANGPTL2	7.63577094736842	7.16410684210526	7.36244415789474	7.2898497368421	8.24580921052632	8.35936731578947	7.8464027368421	7.99012557894737	7.70526894736842	7.77669378947368	6.37455263157895	6.85382963157895	7.67364326315789	9.28570389473684	8.31934626315789	8.59261421052632	8.57575747368421	6.91335568421053	6.93290621052632
ANGPTL3	2.48543989473684	2.37915710526316	2.37281036842105	2.36954973684211	2.36768394736842	2.39165026315789	2.26004710526316	2.43646089473684	2.35575415789474	2.40705073684211	2.33763089473684	2.35871526315789	2.34374957894737	2.28578552631579	2.22895868421053	2.32078605263158	2.26224	2.26004710526316	2.42486105263158
ANGPTL4	5.64946668421053	5.85228852631579	8.31772442105263	8.22655531578947	6.58843689473684	6.9631242631579	6.01555928947368	6.02142194736842	5.579604	5.67103489473684	6.85484605263158	6.72801842105263	8.58512331578947	6.38475442105263	7.0045092631579	8.05663121052632	8.43511357894737	6.14504715789474	6.27392694736842
ANGPTL5	2.38012173684211	2.31024052631579	4.62276734210526	3.85265347368421	2.75368357894737	2.68433710526316	2.31120421052632	2.33377815789474	2.408492	2.555161	2.24521842105263	2.54197326315789	2.47593231578947	2.60550094736842	2.33635631578947	2.65729857894737	2.41833589473684	2.39861673684211	2.35645078947368
ANGPTL6	4.40116205263158	4.30499434210526	4.69157926315789	4.59242031578947	4.83775905263158	5.03139815789474	4.46956189473684	4.45828278947368	4.53267878947368	4.46715578947368	4.493988	4.45144510526316	4.59933389473684	4.69757731578947	4.63132805263158	4.67353594736842	4.67105757894737	4.50039136842105	4.35046978947368
ANGPTL7	2.63018563157895	2.58532921052632	3.30917394736842	2.84171252631579	2.72937731578947	2.82703736842105	2.71115173684211	2.80122273684211	2.74126342105263	2.53969610526316	2.73722247368421	2.71650226315789	2.83830978947368	2.35645078947368	2.71673115789474	2.77536126315789	2.53911215789474	2.78890021052632	2.63545226315789
ANK1	4.39731863157895	4.23429663157895	5.26080447368421	5.07541510526316	5.42343952631579	5.21527889473684	4.19678878947368	4.18711947368421	4.28674868421053	4.34514110526316	3.63404563157895	3.51807231578947	3.66940205263158	4.30618363157895	4.638885	3.51339657894737	3.43746089473684	3.30850173684211	3.35615589473684
ANK2	4.10860878947368	4.24956289473684	4.5889547368421	4.65054836842105	4.40969468421053	4.51571052631579	4.20898868421053	4.21813589473684	4.13426384210526	3.57447157894737	3.84006531578947	3.89089557894737	3.49785115789474	4.41558947368421	4.84516589473684	3.78411584210526	3.84076173684211	3.70163715789474	3.74048078947368
ANK3	3.17718036842105	3.28863484210526	2.93978952631579	2.68606515789474	2.87352373684211	2.85828431578947	3.12642252631579	3.03811768421053	3.15311610526316	3.12232815789474	2.88112405263158	2.85013631578947	2.73119710526316	2.97686736842105	2.75368357894737	3.15393810526316	3.11437710526316	3.00840305263158	2.85828431578947
ANKAR	2.85595878947368	2.84993978947368	2.88666531578947	2.85828431578947	2.76335605263158	2.76335605263158	2.77612110526316	2.81951378947368	2.77746936842105	2.92239936842105	2.95707121052632	2.92464247368421	2.85875842105263	2.79722526315789	2.83313326315789	2.79089673684211	3.03564763157895	2.78374915789474	2.86102794736842
ANKDD1A	3.91884336842105	4.29234536842105	3.89474268421053	4.08657452631579	4.131945	4.1946902631579	4.05053305263158	4.15172378947368	4.04352557894737	4.04138626315789	4.22084042105263	4.18798763157895	4.56025589473684	4.58162647368421	4.99713852631579	4.52259289473684	4.56586494736842	4.39627368421053	4.15866715789474
ANKFN1	3.16194357894737	3.00406626315789	3.01905252631579	2.95389036842105	3.05987223684211	3.09928289473684	2.78616723684211	2.95153128947368	3.06728065789474	3.40827221052632	3.06056742105263	3.10480584210526	2.94060315789474	3.41678342105263	3.95740947368421	2.90720194736842	3.16514089473684	2.98424752631579	3.04957531578947
ANKFY1	4.54026957894737	4.41034394736842	4.67137289473684	4.60713368421053	4.96693615789474	4.91700894736842	4.42664826315789	4.41625363157895	4.38428531578947	4.44124663157895	4.31421510526316	4.58115063157895	4.75269636842105	4.95246773684211	5.24617794736842	4.47725	4.41214578947368	4.501564	4.52676252631579
ANKH	5.26025310526316	5.25086831578947	5.24008268421053	4.77195026315789	5.21183194736842	5.42315773684211	5.22212668421053	5.25449410526316	5.192406	5.23525763157895	5.93662184210526	5.77011231578947	5.26211778947368	4.87498189473684	5.19041568421053	5.639941	5.61812184210526	6.07243663157895	6.36600515789474
ANKHD1	5.34833852631579	5.35491710526316	5.075988	4.75269636842105	5.22569321052632	5.53283436842105	5.37252321052632	5.32922768421053	5.67889110526316	5.00574657894737	5.04793626315789	5.20165936842105	4.95094268421053	5.10031921052632	5.45093047368421	4.80358247368421	4.73880078947368	5.20092352631579	5.49713210526316
ANKIB1	7.99608684210526	8.12955226315789	8.01622468421053	8.22535136842105	8.53840810526316	8.38531226315789	7.94738194736842	8.02542442105263	8.11224857894737	7.94615994736842	8.19753	8.48296889473684	8.45740089473684	8.40273052631579	8.20927247368421	8.17804952631579	8.21276336842105	8.07798852631579	8.17084894736842
ANKK1	3.16905626315789	3.12613042105263	3.08454731578947	2.99175194736842	3.29258163157895	3.33664842105263	3.38732294736842	3.16493189473684	3.24527826315789	3.33684142105263	3.21200210526316	3.12743734210526	3.15075652631579	3.10820752631579	2.98778436842105	3.21947321052632	3.21218094736842	3.13435894736842	3.182357
ANKLE1	3.87514205263158	3.95083489473684	3.83804431578947	3.856784	3.75071936842105	3.85922584210526	3.84195484210526	3.856953	3.85337394736842	3.88420910526316	3.95286573684211	3.95313747368421	3.97716884210526	3.90627242105263	3.86171968421053	3.96533142105263	3.92493621052632	3.89263905263158	3.75837231578947
ANKLE2	6.82822752631579	6.61610142105263	6.34264968421053	6.37885778947368	6.24478157894737	6.21510752631579	6.71043952631579	6.608857	6.63635063157895	6.688337	6.98703884210526	6.89316289473684	6.89011931578947	6.53167910526316	6.6749922631579	6.49048568421053	6.51227747368421	7.17318315789474	7.053421
ANKMY1	3.68250715789474	3.60574	3.69536115789474	3.67559031578947	3.76126826315789	3.69487236842105	3.77534963157895	3.81739310526316	3.82453184210526	3.87302721052632	3.74937652631579	3.80207842105263	3.70232736842105	3.64359336842105	3.62191494736842	3.69562468421053	3.75418205263158	3.70330984210526	3.64492089473684
ANKMY2	8.52103905263158	8.82297942105263	8.82621752631579	8.58165952631579	8.55815715789474	8.717253	8.43393357894737	8.54065157894737	8.416688	8.51727773684211	8.46711205263158	8.52103905263158	8.72266842105263	8.42938810526316	8.87638210526316	8.21611510526316	8.03267368421053	8.53181936842105	8.52978257894737
ANKRA2	6.14504715789474	6.20283889473684	5.79144278947368	6.40706063157895	6.00529963157895	6.24763231578947	6.08129178947368	6.20897947368421	6.20522284210526	6.15630431578947	6.58942189473684	6.88508210526316	6.89183363157895	6.60389484210526	6.28944968421053	7.05315768421053	6.84099789473684	6.55527331578947	6.47483484210526
ANKRD1	3.08416152631579	3.27816463157895	2.74497968421053	2.78915434210526	2.80701915789474	2.53622178947368	3.08714031578947	2.766735	3.03682263157895	2.99194307894737	5.35012978947368	5.61773757894737	3.45815536842105	4.12702573684211	4.24922710526316	5.46009863157895	5.04412636842105	4.50039136842105	4.69729236842105
ANKRD10	6.41418784210526	6.51633073684211	6.25705168421053	6.655378	6.36398821052632	6.34654131578947	6.13403215789474	6.26189247368421	6.40627994736842	6.4014227368421	6.54640931578947	6.52355289473684	7.04691273684211	6.10418426315789	6.41844736842105	7.00242678947368	7.04844336842105	6.48267226315789	6.46886031578947
ANKRD11	8.32446889473684	8.43839936842105	7.86382842105263	8.03721810526316	7.57831747368421	7.47815626315789	8.3778182631579	8.77721078947368	8.66330757894737	8.75600352631579	8.55202852631579	8.62405773684211	8.07337052631579	7.82834221052632	7.835847	8.26176478947368	8.373361	7.868417	8.02592705263158
ANKRD12	6.05261389473684	6.20435868421053	5.98666505263158	6.22491457894737	6.28220742105263	6.371822	6.11248584210526	6.33800610526316	6.237937	6.31103321052632	6.37596289473684	6.35677221052632	6.21538131578947	6.29381210526316	6.83940826315789	6.40527742105263	6.36398821052632	5.89504805263158	5.95937873684211
ANKRD13A	8.58798447368421	8.373361	8.622981	8.60287252631579	9.40950842105263	9.22895810526316	8.57829168421053	8.30862073684211	8.58590173684211	8.56433752631579	8.17874489473684	7.976812	8.18520815789474	7.93301205263158	8.82419705263158	8.98926294736842	8.98926294736842	8.37086	8.31337294736842
ANKRD13B	4.60902289473684	5.09894426315789	4.58752952631579	4.88954352631579	4.75362410526316	4.88329968421053	5.06950889473684	4.74404339473684	4.94393715789474	4.70038410526316	4.954271	4.89935457894737	4.90984957894737	4.91922610526316	5.02089278947368	5.07075836842105	5.15484410526316	4.89082378947368	4.53168184210526
ANKRD13C	5.35069757894737	5.48357031578947	5.5272312631579	5.15919078947368	5.23359452631579	5.25771747368421	5.34876168421053	5.35281915789474	5.44931184210526	5.25631136842105	5.04702015789474	5.08322668421053	5.24314005263158	5.63702936842105	5.74018342105263	5.60432831578947	5.36899363157895	5.39297226315789	5.405246
ANKRD13D	5.36664	5.45633594736842	5.22105215789474	5.29677252631579	5.31825705263158	5.53639484210526	5.29475768421053	5.25412494736842	5.21150757894737	5.25449410526316	5.34833852631579	5.37015457894737	5.54619115789474	5.43231915789474	5.36503442105263	5.0264487368421	5.319272	5.36167415789474	5.40320636842105
ANKRD16	4.21181705263158	4.03911563157895	4.03551026315789	3.99570947368421	3.93589705263158	3.85876689473684	3.92856589473684	4.14806136842105	4.15317494736842	4.53868394736842	3.98038036842105	4.15642447368421	3.68709668421053	4.41034394736842	4.43030305263158	4.12228673684211	4.24031289473684	4.05911952631579	3.94436452631579
ANKRD17	7.45313415789474	7.56468647368421	7.51052757894737	7.68326426315789	7.34652157894737	7.22586936842105	7.38114457894737	7.5506777368421	7.53963015789474	7.34568405263158	7.66435263157895	7.84413473684211	7.57238310526316	7.67839221052632	7.64723473684211	7.686416	7.73196805263158	7.57238310526316	7.65677331578947
ANKRD18A	3.06221868421053	2.89266952631579	2.66963842105263	2.80129984210526	2.85117105263158	2.82288694736842	2.96772231578947	2.79789921052632	2.88608463157895	2.85403205263158	2.92270047368421	2.87166252631579	2.82147710526316	3.02415126315789	2.837089	2.98808605263158	2.85630021052632	3.02104089473684	2.81938736842105
ANKRD19	2.72339957894737	2.70753589473684	2.81826805263158	2.77666652631579	2.70996963157895	2.86432342105263	2.78906468421053	2.770133	2.81438436842105	2.95268473684211	2.80499463157895	2.80086194736842	2.78643547368421	2.76335605263158	2.63962178947368	2.78550642105263	2.83225694736842	2.89105	2.71153547368421
ANKRD2	3.58567768421053	3.61559526315789	3.51154452631579	3.173179	3.39959926315789	3.64818457894737	3.61043615789474	4.01553105263158	3.36929910526316	3.52134010526316	3.88845268421053	3.45104684210526	3.43416973684211	3.84076173684211	3.83329960526316	3.65103305263158	3.77136436842105	3.60603936842105	3.65004036842105
ANKRD20A5	4.08326710526316	5.07427389473684	3.54135521052632	3.93395721052632	3.69229873684211	3.68913547368421	4.20050221052632	4.41782847368421	4.37992431578947	4.00433263157895	3.70801542105263	3.71958584210526	3.20782915789474	3.51494747368421	3.73783178947368	4.33968605263158	3.93100005263158	4.34197452631579	4.536916
ANKRD22	3.24958705263158	3.06799652631579	3.06485778947368	2.94803705263158	3.17672047368421	2.928497	3.28671394736842	3.41155247368421	3.47960068421053	3.38924247368421	3.02794589473684	3.10031205263158	2.99205615789474	3.06872431578947	3.30932768421053	2.898119	2.96530878947368	2.96180463157895	2.95492489473684
ANKRD24	4.00839789473684	4.03614915789474	4.13495673684211	4.09412060526316	3.96247857894737	4.13635921052632	3.96339410526316	4.14559257894737	3.80563052631579	3.86460973684211	4.35249142105263	4.00308047368421	3.92783736842105	4.21435947368421	4.05884168421053	4.24622594736842	4.21386352631579	3.79096721052632	3.96133368421053
ANKRD26	4.66676268421053	4.53958884210526	4.51154	4.77123984210526	4.32065915789474	4.339991	4.73536042105263	4.6397317368421	4.646781	4.49603542105263	4.72133747368421	4.82924547368421	4.48629994736842	5.05189184210526	4.65208442105263	4.76749636842105	4.48658157894737	4.63945968421053	4.59687289473684
ANKRD27	7.49281110526316	7.57719363157895	7.274589	7.51331976315789	6.9230162631579	7.01243457894737	7.42904510526316	7.29588136842105	7.40200347368421	7.45716352631579	7.76217194736842	7.79269689473684	7.78826515789474	8.13413278947368	8.06291815789474	7.55340342105263	7.56772826315789	7.76503315789474	7.658807
ANKRD28	7.89511836842105	7.50912947368421	7.69941994736842	7.68010531578947	7.72039563157895	7.56505215789474	7.86108678947368	8.03630252631579	8.03955721052632	7.98575057894737	7.07891673684211	6.97431721052632	7.30700721052632	6.98960915789474	7.72452268421053	7.01948718421053	7.01979347368421	6.67680068421053	6.66346452631579
ANKRD29	7.90029215789474	7.7946087368421	9.51191552631579	9.35092247368421	8.95313968421053	8.77837047368421	7.8324487368421	7.9541377368421	7.88504757894737	8.04371436842105	5.25486531578947	5.31555047368421	6.36022573684211	6.90626715789474	6.79185184210526	6.37037221052632	6.28498694736842	6.12624115789474	5.82677352631579
ANKRD30A	2.46183963157895	2.41988731578947	2.22636026315789	2.51933926315789	2.53529736842105	2.38210042105263	2.54449542105263	2.73829773684211	2.63889494736842	2.45884339473684	2.47092978947368	2.73621484210526	2.71032821052632	2.66056005263158	2.51552978947368	2.41833589473684	2.45280110526316	2.52192510526316	2.47891973684211
ANKRD30B	2.56588805263158	2.53911215789474	2.34955131578947	2.53529736842105	2.50504021052632	2.500382	2.50555252631579	2.87906263157895	2.25111605263158	2.39520757894737	2.30025526315789	2.49607226315789	2.46822936842105	2.46183963157895	2.44976042105263	2.54786489473684	2.64047131578947	2.434824	2.65765221052632
ANKRD30BP2	2.77370868421053	2.79041742105263	2.70232921052632	2.79313778947368	2.85086542105263	2.87352373684211	3.08774889473684	2.84427810526316	2.87475152631579	2.89829884210526	2.81491989473684	2.77959663157895	2.77855547368421	2.801523	2.72483663157895	2.77612110526316	2.73258526315789	2.80086194736842	2.785648
ANKRD32	4.28001378947368	3.97282747368421	3.926297	4.15094036842105	3.67026805263158	3.87219436842105	4.07221626315789	4.27583947368421	4.46016026315789	4.09972515789474	3.96724747368421	4.05555842105263	4.28790478947368	4.37404689473684	4.26362657894737	4.04980178947368	4.04295378947368	4.42614484210526	4.35249142105263
ANKRD33	3.53725721052632	3.59505563157895	3.55990321052632	3.69536115789474	3.548027	3.48019478947368	3.72055731578947	3.61120073684211	3.66444	3.76154673684211	3.47038873684211	3.62495515789474	3.46042921052632	3.57009631578947	3.52238015789474	3.521465	3.502834	3.52512610526316	3.44512926315789
ANKRD34A	5.13492573684211	5.26312784210526	4.73718068421053	4.49511468421053	5.01408684210526	4.69903463157895	4.92419615789474	4.52047431578947	4.835578	4.96098952631579	5.46146242105263	5.30366621052632	4.85751205263158	5.14950605263158	4.98951936842105	4.73401715789474	4.46273778947368	4.94233363157895	4.99314239473684
ANKRD34B	2.52069578947368	2.36139015789474	2.29617078947368	2.36641894736842	2.35740826315789	2.38012173684211	2.42943657894737	2.35030447368421	2.20908315789474	2.60336963157895	2.25721078947368	2.34374957894737	2.26004710526316	2.40472289473684	2.38094542105263	2.35173815789474	2.31296684210526	2.28745842105263	2.46158452631579
ANKRD34C	3.61535915789474	3.52526542105263	3.45416384210526	3.43656231578947	3.40661568421053	3.47038873684211	3.48880489473684	3.30637442105263	3.52591473684211	3.70955273684211	3.31662568421053	3.28772563157895	3.38892694736842	3.31225226315789	3.331151	3.37703631578947	3.37802621052632	3.20615721052632	3.28602942105263
ANKRD35	4.36841057894737	4.47652957894737	4.71104857894737	4.72924647368421	4.99868484210526	5.21600115789474	4.82465431578947	4.44212142105263	4.48262336842105	4.40694657894737	4.98311547368421	4.65999915789474	4.6423237368421	5.32387305263158	5.34698931578947	5.08880084210526	5.06180615789474	4.97080589473684	4.83477926315789
ANKRD36	2.71756984210526	2.75874405263158	2.68169484210526	3.14492021052632	2.62279210526316	2.52537947368421	2.68685428947368	2.68063821052632	2.87440368421053	2.47659726315789	2.91066321052632	3.02626363157895	2.72224763157895	2.40137989473684	2.90919	2.79350618421053	2.77510678947368	3.00655831578947	2.95229989473684
ANKRD36B	3.82366694736842	3.66001210526316	3.68110905263158	3.50140857894737	3.49022131578947	3.56503868421053	3.86698868421053	3.49701705263158	3.80313189473684	3.55854763157895	3.91986352631579	4.02968563157895	3.95796331578947	3.70434863157895	4.07666873684211	4.04883963157895	4.51299442105263	3.95083489473684	3.85078268421053
ANKRD36BP2	2.34283684210526	2.34374957894737	2.373443	2.37790868421053	2.33052131578947	2.50354221052632	2.36954973684211	2.45465236842105	2.38012173684211	2.31697763157895	2.22423526315789	2.38094542105263	2.30025526315789	2.33635631578947	2.42642473684211	2.33635631578947	2.47259921052632	2.43995615789474	2.28578552631579
ANKRD37	4.61177452631579	4.47349031578947	4.63590026315789	4.88438252631579	4.81178163157895	5.02866315789474	4.62547078947368	4.58631873684211	4.6423237368421	4.50892357894737	4.96472763157895	4.95280052631579	4.83775905263158	5.10422463157895	5.61957415789474	5.34659221052632	5.33000010526316	5.50633468421053	5.36277989473684
ANKRD39	5.64212168421053	5.224685	5.06479215789474	4.81972410526316	5.01132363157895	4.75242305263158	5.26256047368421	5.51466731578947	5.39676894736842	5.47878915789474	5.36809742105263	5.11066726315789	4.71809126315789	5.34293434210526	5.32454273684211	4.80663873684211	4.99021152631579	5.24441626315789	5.17620694736842
ANKRD40	6.51723531578947	6.60474305263158	6.449055	6.27074468421053	6.44946121052632	6.35296684210526	6.35606978947368	6.46623905263158	6.40527742105263	6.61043321052632	6.720725	6.60756478947368	6.45745805263158	7.12572573684211	6.88924478947368	6.67245642105263	6.59556384210526	6.53533363157895	6.50691321052632
ANKRD42	4.02842936842105	4.37815089473684	4.20548294736842	4.12812284210526	4.14164768421053	4.04031568421053	4.13533131578947	4.08363615789474	4.25640057894737	4.03846605263158	4.36142794736842	4.37905889473684	4.40889447368421	4.10917131578947	4.05053305263158	4.44279757894737	4.09624036842105	4.27341289473684	4.23041231578947
ANKRD43	3.23634373684211	3.23532684210526	3.16705673684211	3.18741321052632	3.30284321052632	3.20085115789474	3.25068815789474	3.26253131578947	3.20500668421053	3.16194357894737	3.10497952631579	3.35039926315789	3.12964568421053	3.20251131578947	3.26851310526316	3.18375894736842	3.27215621052632	3.12490026315789	3.27793757894737
ANKRD44	2.79268	3.11701078947368	2.76753426315789	2.83692515789474	2.86586894736842	2.73543284210526	2.98203742105263	2.76185394736842	2.94654734210526	3.00794536842105	3.39389521052632	3.24867968421053	2.849768	3.00073178947368	2.94774026315789	2.95172073684211	3.10991468421053	3.07640805263158	2.92256921052632
ANKRD45	3.55007368421053	3.59490173684211	3.533949	3.60532694736842	3.50759142105263	3.48417742105263	3.48242605263158	3.63615378947368	3.64103671052632	3.63241657894737	3.61255442105263	3.42625247368421	3.50774857894737	3.76281605263158	3.70825173684211	3.65915594736842	3.55712042105263	3.59008947368421	3.61141842105263
ANKRD46	5.54730631578947	5.90552705263158	5.35455042105263	5.50737647368421	4.98659263157895	5.33729547368421	5.71724631578947	5.82325715789474	5.39784	5.42957268421053	5.40888784210526	5.64535147368421	5.47084321052632	5.53962542105263	5.29241552631579	5.70354457894737	5.33360178947368	5.26989094736842	5.24681278947368
ANKRD49	6.96165631578947	6.91297768421053	6.56536273684211	6.86815078947368	6.63328689473684	6.92435221052632	6.93003657894737	6.96593442105263	6.86790052631579	6.89816763157895	6.78698536842105	6.94825805263158	7.29793242105263	7.19927973684211	7.06745073684211	6.99912642105263	7.10448536842105	6.86031313157895	6.882096
ANKRD5	2.92023584210526	2.93988742105263	2.865512	3.331151	2.57700063157895	2.62750121052632	2.85939173684211	2.84786236842105	2.90364905263158	2.91605589473684	2.75822305263158	2.70209763157895	3.08473310526316	2.65635084210526	3.02340052631579	2.76167594736842	2.42902089473684	2.79041742105263	2.88924647368421
ANKRD50	6.53303578947368	6.77032194736842	6.52313847368421	6.44946121052632	5.75349957894737	5.67185410526316	6.54784984210526	6.58033963157895	6.75861378947368	6.70914621052632	7.34422884210526	7.37331563157895	5.97646321052632	7.13200657894737	7.0266647368421	6.94825805263158	6.94554505263158	6.87060926315789	7.00242678947368
ANKRD52	6.39057431578947	6.37355226315789	6.133207	6.188123	6.24084257894737	5.97550178947368	6.39426931578947	6.13403215789474	6.37741526315789	6.33300615789474	6.45710163157895	6.45167252631579	6.37335721052632	6.28786257894737	6.05669405263158	6.50829863157895	6.31682652631579	6.28083168421053	6.28809373684211
ANKRD53	3.90146289473684	4.20351978947368	3.58590884210526	4.13989189473684	3.90761257894737	3.62171042105263	4.03957963157895	3.85357984210526	3.88512647368421	4.22776594736842	3.84473373684211	4.13989189473684	3.92493621052632	4.11458042105263	4.01553105263158	3.80705657894737	3.98630036842105	3.95882068421053	3.73288
ANKRD54	6.17578863157895	5.96255563157895	6.02459478947368	5.95548042105263	5.66868194736842	5.87120884210526	6.11176047368421	6.041582	6.05816	6.18315905263158	6.28173689473684	6.12595878947368	6.1612992631579	6.37069794736842	6.29926394736842	6.08866036842105	5.90310984210526	6.06291057894737	6.20701705263158
ANKRD55	4.17061947368421	4.16882963157895	4.15222978947368	4.14213076315789	4.23593857894737	4.27402978947368	4.21604631578947	4.01618415789474	4.12812284210526	4.03026852631579	4.13853663157895	4.21139321052632	4.03243905263158	4.16240552631579	4.08326710526316	4.15503952631579	4.25611078947368	4.31937652631579	4.10798378947368
ANKRD56	3.65156889473684	3.64698563157895	3.44105105263158	3.53131178947368	3.36297636842105	3.54709931578947	3.60642568421053	3.55007368421053	3.33933005263158	3.619992	3.61805436842105	3.515639	3.49765678947368	3.55608365789474	3.499649	3.41022247368421	3.43180352631579	3.77522539473684	3.65789031578947
ANKRD57	7.33638315789474	7.14203357894737	7.06975805263158	7.05189547368421	6.95102847368421	6.8779827368421	7.52605863157895	7.56008936842105	7.42606621052632	7.51414963157895	7.43493173684211	7.47708621052632	7.44727047368421	7.53031631578947	7.46808036842105	7.6622697368421	7.83123326315789	6.76605247368421	6.73255089473684
ANKRD58	4.32097810526316	4.58330521052632	4.05283447368421	4.4834572631579	4.24699142105263	4.37228968421053	4.41061	4.06830863157895	4.43954378947368	4.6832707368421	4.25345026315789	4.30965686842105	3.73645815789474	4.30878773684211	3.99570947368421	4.41126521052632	4.54026957894737	4.39108989473684	4.31171352631579
ANKRD6	3.68841721052632	4.11241215789474	4.57133263157895	4.02159689473684	3.72902347368421	3.83372763157895	3.76568836842105	3.86354273684211	3.60969210526316	3.98066452631579	3.93155863157895	3.96956231578947	3.49096647368421	5.33231931578947	4.74812226315789	5.53091105263158	5.46369136842105	3.41353568421053	3.48039194736842
ANKRD7	2.70706489473684	2.82812126315789	2.93538952631579	2.97376931578947	2.73621484210526	2.76823436842105	2.90795357894737	2.88455957894737	2.87123868421053	3.11218621052632	2.71464278947368	2.61246563157895	2.69266	2.68408384210526	2.73348247368421	2.69580552631579	2.56335955263158	2.97939447368421	3.04185042105263
ANKRD9	6.80750726315789	6.79775331578947	6.8779827368421	6.57231263157895	6.83134694736842	6.93667978947368	6.77957542105263	6.81830705263158	6.78668873684211	6.71954489473684	6.38512573684211	5.96698289473684	6.98551110526316	6.55983615789474	6.70361442105263	6.378183	6.48548252631579	6.90952021052632	6.86353189473684
ANKS1A	4.13607821052632	4.20319910526316	4.12628063157895	4.27371773684211	4.15503952631579	4.18890921052632	4.17094068421053	4.05021247368421	4.16145263157895	4.07450363157895	4.22606521052632	4.36437415789474	4.36970989473684	4.44006147368421	4.32854131578947	4.406592	4.37981731578947	4.31497063157895	4.32413194736842
ANKS1B	2.86135026315789	2.81438436842105	2.88806526315789	2.85914105263158	2.76622	2.79871189473684	2.77322957894737	2.76753426315789	2.80452047368421	2.75719668421053	2.70996963157895	2.77230521052632	2.75768873684211	2.84762926315789	2.91637636842105	2.74477463157895	2.82192426315789	2.82055752631579	2.70629015789474
ANKS3	6.16720842105263	6.28855384210526	5.94360721052632	5.94994721052632	5.90752115789474	6.04617657894737	6.25007278947368	6.16964057894737	6.10680452631579	6.15403121052632	6.11539963157895	6.05715010526316	5.89571768421053	5.99404642105263	5.86216926315789	6.222652	6.38253768421053	6.015302	5.86145889473684
ANKS4B	3.37886157894737	3.25376347368421	3.13715321052632	3.14382547368421	2.93696842105263	3.16694305263158	3.32042742105263	3.00840305263158	3.18125763157895	3.151227	3.06930689473684	3.18707721052632	3.23415463157895	3.15075652631579	3.17952536842105	3.12350789473684	3.06677310526316	3.25674273684211	3.16721268421053
ANKS6	5.46927763157895	5.51209684210526	5.50352689473684	5.49750005263158	5.49549678947368	5.61441947368421	5.47664921052632	5.4496767368421	5.42759857894737	5.44281147368421	5.50909521052632	5.43231915789474	5.329653	5.45533084210526	5.44242147368421	5.46071615789474	5.58008926315789	5.31631210526316	5.105028
ANKZF1	4.36250463157895	4.61268384210526	4.21356805263158	4.8862687368421	4.13339173684211	4.37614971052632	4.63363405263158	4.61550636842105	4.67241947368421	4.10317442105263	5.32881678947368	5.13142536842105	4.93586647368421	4.60266557894737	5.17226710526316	5.26346615789474	5.65632305263158	4.82973478947368	4.79105321052632
ANLN	8.61958763157895	6.04617657894737	7.70649021052632	6.81304763157895	8.42328078947368	8.12658773684211	8.27568736842105	8.17084894736842	8.51641763157895	8.27848121052632	7.25939421052632	6.88008305263158	6.11746021052632	6.46988189473684	7.46356347368421	5.51104736842105	5.67673115789474	8.34547910526316	8.31695278947368
ANO1	3.20792305263158	3.18967221052632	3.07596942105263	3.074334	3.00339057894737	2.98301721052632	3.25685326315789	3.27752578947368	3.29587278947368	3.182357	3.40167221052632	3.30965	3.08315226315789	3.14783436842105	3.16818810526316	3.78796931578947	3.61338957894737	3.56435947368421	4.04352557894737
ANO10	7.30022326315789	7.537881	7.28552647368421	7.56960507894737	7.26804065789474	7.07179363157895	7.29067786842105	7.21615573684211	7.3675997368421	7.52605863157895	8.01472947368421	7.54157194736842	7.64328668421053	7.35605294736842	7.16585689473684	7.39178528947368	7.50238052631579	7.54919	7.53249189473684
ANO2	3.70719897368421	3.70362128947368	3.47739268421053	3.60211657894737	3.87797526315789	3.68333639473684	3.47916752631579	3.73803502631579	3.68818605263158	3.77051752631579	3.89605310526316	3.77212994736842	3.69170794736842	3.70434863157895	3.80444039473684	3.53912952631579	3.81351378947368	3.83504068421053	3.63471057894737
ANO3	3.18007852631579	3.21690731578947	3.21807826315789	3.11512647368421	3.08087057894737	3.14588026315789	3.11313142105263	3.05119742105263	3.11171421052632	3.25876121052632	4.44882052631579	4.43842736842105	3.26540942105263	3.18039436842105	3.04533157894737	3.09482210526316	3.15479894736842	3.27922973684211	3.501153
ANO4	3.41729857894737	3.34197305263158	3.41557489473684	3.35802594736842	3.27423047368421	3.36483768421053	3.24428494736842	3.20318947368421	3.22116315789474	3.34075057894737	4.20615973684211	4.29988852631579	5.02591205263158	3.275709	3.44798447368421	3.62191494736842	3.46934042105263	3.91966910526316	4.09773547368421
ANO5	2.59892394736842	2.51616394736842	3.18465368421053	3.01537321052632	3.04492368421053	3.05573315789474	2.53385457894737	2.76043489473684	2.67332968421053	2.71820373684211	2.55629384210526	2.67054947368421	2.55756947368421	2.56943352631579	2.49159631578947	2.59857715789474	2.60436926315789	2.53223242105263	2.72937731578947
ANO6	6.22529636842105	6.32901436842105	6.46557	6.33374242105263	6.57289815789474	6.52206384210526	6.31103321052632	6.24226715789474	6.2093812631579	6.06909031578947	6.76896805263158	6.71043952631579	6.72925731578947	6.84663557894737	6.68980336842105	6.74565042105263	6.57152510526316	6.43888026315789	6.51509842105263
ANO7	3.77658231578947	3.99016089473684	3.85779436842105	4.03957963157895	3.99513563157895	3.76731873684211	3.86602363157895	3.76382115789474	3.82293442105263	3.83844410526316	3.94790805263158	3.95032015789474	4.02842936842105	3.94307694736842	4.18927847368421	4.16732078947368	4.02222984210526	3.97791068421053	4.02239694736842
ANO8	4.19372355263158	4.30048931578947	4.03398592105263	4.10049894736842	4.17123642105263	4.16300163157895	4.30514026315789	4.22381094736842	4.19949826315789	4.32343063157895	4.00336657894737	4.02523805263158	4.48963510526316	4.54438478947368	4.38395136842105	4.28391605263158	4.15950557894737	4.22874489473684	4.02523805263158
ANO9	3.71178526315789	3.63615378947368	3.61897263157895	3.64194210526316	3.64426994736842	3.55371052631579	3.58073984210526	3.56281673684211	3.73619947368421	3.32888578947368	3.70001878947368	3.69422021052632	3.64172542105263	3.90586847368421	3.75466815789474	3.85853752631579	3.60508257894737	3.58742289473684	3.55007368421053
ANP32A	7.91751678947368	7.72525489473684	7.65798915789474	7.7946087368421	7.15360810526316	7.17118368421053	7.79709173684211	7.88378457894737	7.97310205263158	7.97750231578947	7.81490378947368	7.86532768421053	7.41180047368421	8.36990605263158	8.35196752631579	7.88247094736842	7.82247242105263	7.96767626315789	8.06803989473684
ANP32B	10.1784671578947	10.0993862105263	9.56222963157895	9.58851968421053	9.38125152631579	9.34915421052632	10.1761045789474	10.2523028421053	10.2346851578947	10.3967442105263	9.70590415789474	9.70957515789474	9.36371173684211	10.1033163157895	10.0594995263158	9.93180789473684	9.94025415789474	9.81026063157895	9.76933042105263
ANP32C	2.45395631578947	2.37182615789474	2.27936463157895	2.39711115789474	2.30687539473684	2.47659726315789	2.47530405263158	2.45547726315789	2.43164484210526	2.802004	2.45147042105263	2.45905194736842	2.38094542105263	2.49728955263158	2.38678552631579	2.67002894736842	2.75903371052632	2.67536652631579	2.42039894736842
ANP32D	3.24372136842105	3.06585321052632	3.12819821052632	3.14763910526316	2.95519605263158	2.89923247368421	3.10680357894737	3.18667410526316	3.16161805263158	2.97148105263158	3.16215305263158	3.03645515789474	2.94611063157895	3.18007852631579	3.33943231578947	3.00021231578947	3.24397642105263	3.21807826315789	2.92494284210526
ANP32E	7.57170552631579	6.42853047368421	6.82004868421053	6.71526068421053	7.207612	6.96551584210526	7.33439589473684	7.19730889473684	7.45984647368421	7.42117536842105	6.94798152631579	6.74565042105263	6.58731115789474	6.46450621052632	6.93003657894737	6.49687021052632	6.24409726315789	7.65273689473684	7.67521968421053
ANPEP	8.03484389473684	7.77786768421053	8.77544557894737	8.17021847368421	9.52651889473684	9.46810873684211	7.82900626315789	7.93512136842105	7.86565531578947	7.94173184210526	9.40116547368421	9.24563005263158	10.4789149473684	7.12693684210526	8.11441942105263	8.46762857894737	8.54896205263158	9.32854278947368	9.41800694736842
ANTXR1	5.90787789473684	6.09547478947368	6.35606978947368	6.49339894736842	6.84061826315789	6.73289968421053	6.14160673684211	6.14056542105263	6.05043515789474	5.93104636842105	7.92963305263158	8.07709447368421	8.66509831578947	6.56990752631579	5.88156431578947	7.61771731578947	7.60628710526316	7.69163268421053	7.70988952631579
ANTXR2	6.52313847368421	6.55527331578947	7.09153942105263	6.57861089473684	7.01697336842105	7.09027415789474	6.44774126315789	6.45745805263158	6.37252626315789	6.17623915789474	6.87391368421053	6.89287473684211	7.12008563157895	6.22491457894737	6.39354094736842	6.94891336842105	6.87286747368421	6.35677221052632	6.35381768421053
ANUBL1	3.94404078947368	3.78618373684211	3.91721636842105	3.82839736842105	3.49855326315789	3.65385984210526	3.98289363157895	3.8079	3.99455547368421	3.65136747368421	3.47019278947368	3.24915536842105	3.75222536842105	3.58549915789474	3.62833821052632	3.76930910526316	3.59863421052632	3.47864936842105	3.54512321052632
ANXA1	10.4505902631579	10.3469125789474	10.2128509473684	10.2003585789474	10.1142623157895	10.1111203157895	10.3937069473684	10.4575661052632	10.3967442105263	10.3709846842105	10.0262813684211	9.9678702631579	10.4204089473684	9.86550615789474	9.66967984210526	9.89517915789474	9.905945	10.1325416842105	10.0967318421053
ANXA10	2.92528521052632	3.05030602631579	4.50361339473684	4.4721837368421	3.49293794736842	3.48802794736842	2.58194721052632	3.12715526315789	3.02269478947368	2.62161931578947	2.75738373684211	2.65296947368421	2.98931865789474	2.83528189473684	2.78590605263158	3.00224468421053	2.61866836842105	3.55961510526316	3.01976757894737
ANXA11	9.98122168421053	9.89294847368421	10.1325416842105	9.99312684210526	10.1643095789474	10.1388872105263	9.97435473684211	9.96348452631579	9.95349063157895	9.9711262631579	10.1325416842105	9.95858205263158	9.62753031578947	10.5119851052632	10.3766979473684	9.87031347368421	9.8612742631579	9.93614473684211	9.92063863157895
ANXA13	2.69939705263158	2.702508	2.661608	2.72060489473684	2.82616089473684	2.88647815789474	2.54995836842105	2.67980142105263	2.70014989473684	2.82106131578947	2.66230778947368	2.68125510526316	2.56474715789474	2.83384563157895	2.79621089473684	2.79914842105263	2.81938736842105	2.44043052631579	2.67516884210526
ANXA2	11.8669052631579	11.8778645789474	12.0192702631579	11.7593737894737	11.9235825263158	11.7850763684211	11.8912850526316	11.8544005263158	11.8544005263158	11.8992576842105	11.8992576842105	11.8778645789474	11.3797319473684	11.1657274736842	11.3739158947368	11.2565568421053	11.2565568421053	11.9646480526316	11.9077656842105
ANXA2P1	4.72956936842105	4.63439242105263	4.67393644736842	4.53195410526316	4.80106963157895	4.42104278947368	4.59383426315789	4.31980910526316	4.65366978947368	4.42439268421053	4.48262336842105	4.55383857894737	4.16240552631579	3.98930626315789	4.23760426315789	4.34780878947368	4.52907805263158	4.651665	4.68216389473684
ANXA2P2	13.3789688421053	13.3789688421053	13.4252039473684	13.3789688421053	13.4252039473684	13.2770486842105	13.3789688421053	13.3789688421053	13.3789688421053	13.2229691052632	13.4252039473684	13.3789688421053	13.0256311578947	12.6579045789474	13.0594899473684	12.8887254736842	12.8887254736842	13.5120526315789	13.5724603157895
ANXA2P3	6.01381584210526	5.96698289473684	6.00495052631579	5.91112721052632	5.98830342105263	5.92515105263158	5.97924236842105	5.94300257894737	6.07075057894737	5.98666505263158	5.97565321052632	5.92478810526316	5.50803605263158	5.54857921052632	5.72593336842105	5.72829405263158	5.65372384210526	5.93036178947368	5.98497878947368
ANXA3	3.59032847368421	3.11512647368421	5.41900678947368	5.35000657894737	6.80625168421053	6.67014831578947	3.47203673684211	3.64142226315789	3.50360642105263	2.90812373684211	2.71441663157895	2.702508	3.60729173684211	3.28602942105263	3.80677052631579	3.65764636842105	3.49987868421053	2.73119710526316	2.64297536842105
ANXA4	7.83716589473684	8.30200836842105	8.41249268421053	8.34997147368421	8.69050047368421	8.66330757894737	7.9704677368421	7.94001831578947	7.89565568421053	7.89511836842105	8.53656242105263	8.586821	8.68569952631579	8.39882768421053	8.58900942105263	8.34997147368421	8.29782578947368	8.46618684210526	8.40054068421053
ANXA5	11.5117716842105	11.3550198947368	10.9772797368421	10.9964238421053	11.0675411578947	11.0675411578947	11.5302801578947	11.5994572631579	11.6389155263158	11.5665032105263	11.0841628947368	11.1284153157895	11.1607118947368	10.7156252105263	10.9730427894737	11.1909377894737	11.030286	11.3945831052632	11.4421577368421
ANXA6	9.66823268421053	9.93180789473684	9.92316726315789	9.69773163157895	9.78273778947368	9.81688931578947	9.61783073684211	9.70262031578947	9.70957515789474	9.80734221052632	10.5196047368421	10.1461330526316	9.91604268421053	10.2143199210526	10.6424973684211	9.655379	9.70439157894737	10.3376076315789	10.3781489473684
ANXA7	10.1573308421053	10.2128509473684	10.2955485263158	10.0407277894737	10.404436	10.4204089473684	10.1293554210526	10.0967318421053	10.1602895263158	10.1643095789474	9.98881152631579	10.0370479473684	9.83061552631579	9.78273778947368	9.81368268421053	9.84101736842105	9.65697252631579	10.0551824210526	10.1111203157895
ANXA8L1	3.96844347368421	4.12896410526316	3.67832731578947	3.88311736842105	3.82522894736842	3.88718736842105	3.76714178947368	3.83844410526316	3.85754231578947	3.86550178947368	3.90027815789474	3.97846505263158	3.66490705263158	3.78761826315789	3.81295268421053	3.85078268421053	4.03409778947368	3.97556615789474	3.89782463157895
ANXA9	3.31747468421053	3.29491152631579	3.19948563157895	3.23487126315789	3.13106194736842	3.2376	3.34520252631579	3.34268247368421	3.22786868421053	3.34268247368421	3.25640415789474	3.30121621052632	3.34107173684211	3.51300410526316	3.03453957894737	3.16290131578947	3.13049357894737	3.12392015789474	3.06855394736842
AOAH	3.02152605263158	3.22486857894737	2.86217431578947	2.989729	2.98169721052632	2.88162889473684	3.04396663157895	3.09391326315789	3.02612184210526	3.07261263157895	3.15775905263158	3.00140431578947	3.29796073684211	3.07279578947368	2.83543242105263	3.15500973684211	3.29297573684211	3.21723936842105	2.97342110526316
AOC2	3.25876121052632	3.23352531578947	3.17952536842105	3.25508378947368	3.16175052631579	3.2376	3.10263257894737	3.14909194736842	3.03135484210526	3.22957668421053	3.26357931578947	2.99142063157895	3.33765742105263	3.05371147368421	3.02125094736842	3.09458426315789	3.47038873684211	3.19346131578947	3.25625942105263
AOC3	2.92669826315789	2.92134936842105	2.62409231578947	2.78034110526316	2.716275	3.01246115789474	2.84786236842105	2.90657747368421	2.89451031578947	2.79599410526316	2.90574131578947	2.90004289473684	2.86153152631579	4.23236805263158	3.26492457894737	3.02169089473684	2.85086542105263	2.92239936842105	2.81121147368421
AOX1	7.10321294736842	7.09202931578947	8.861183	7.89961084210526	8.52310715789474	8.61712805263158	7.12990063157895	7.06069489473684	7.07213873684211	7.03505289473684	6.60842631578947	6.75739168421053	7.98375405263158	6.750395	7.853761	9.26170442105263	9.35416394736842	7.32929636842105	7.2450732631579
AP1AR	6.40527742105263	6.23349968421053	5.71265957894737	5.80984973684211	5.57346694736842	5.78674689473684	6.39761947368421	6.43297057894737	6.46768089473684	6.20897947368421	6.01193615789474	6.28619194736842	6.57822289473684	6.40249726315789	6.07005515789474	6.00368936842105	5.66289831578947	6.02756368421053	6.0615702631579
AP1B1	6.70914621052632	6.72567378947368	6.76442310526316	6.77113968421053	6.86479042105263	6.57510731578947	6.64395657894737	6.58199889473684	6.58731115789474	6.71860610526316	6.96593442105263	6.628869	6.74740984210526	6.54358347368421	6.44420794736842	6.54815210526316	6.51462673684211	6.720725	6.90668831578947
AP1G1	6.20766642105263	6.16930194736842	5.91548578947368	6.05103531578947	5.55694536842105	5.73033905263158	6.094533	6.07799794736842	6.14240252631579	6.10181694736842	6.10015589473684	6.04617657894737	5.73804757894737	5.57506394736842	5.62434352631579	5.7709222631579	5.87661952631579	6.10722989473684	6.12205294736842
AP1G2	4.995132	5.3956862631579	4.77225178947368	5.04721784210526	5.20534594736842	5.27348657894737	5.25260431578947	5.27427626315789	5.47467763157895	5.72743178947368	5.66473	5.579604	5.82677352631579	5.19041568421053	5.25412494736842	5.18769252631579	5.41900678947368	5.55810831578947	5.49955605263158
AP1M1	7.32772842105263	7.33296847368421	7.51202205263158	7.23528094736842	8.01763457894737	8.01195573684211	7.38852010526316	7.38953557894737	7.31996615789474	7.53489142105263	7.19979568421053	6.77252710526316	7.40231447368421	7.36673163157895	7.53031631578947	7.27790810526316	7.33244431578947	7.22389963157895	7.24220257894737
AP1M2	4.04014852631579	3.92938663157895	3.91583273684211	3.98357763157895	4.06891768421053	4.00003642105263	4.07330415789474	4.09217594736842	4.06658489473684	4.29942915789474	4.11458042105263	3.99367510526316	3.95988594736842	4.13339173684211	4.00759486842105	4.05449884210526	3.98944921052632	3.73053042105263	3.71376589473684
AP1S1	8.40346615789474	8.43625484210526	8.52978257894737	8.57296305263158	8.54160010526316	8.19753	8.28669363157895	8.04737331578947	7.99098494736842	8.08335236842105	8.87135547368421	8.71019163157895	8.416688	8.57344484210526	8.53754	8.24368752631579	8.22774152631579	8.66196715789474	8.807502
AP1S2	5.18799857894737	5.16508936842105	4.83680931578947	4.76783378947368	5.45463668421053	5.42459063157895	5.14146094736842	5.13422489473684	5.26679705263158	5.24780863157895	5.16081742105263	5.09642205263158	5.08968005263158	5.31451710526316	5.23630084210526	5.08152589473684	5.01860889473684	5.09069284210526	5.11037542105263
AP1S3	3.15232389473684	3.07178263157895	3.88927926315789	3.75977757894737	3.35552973684211	3.52444294736842	3.06201073684211	3.152898	3.13137147368421	2.91748489473684	2.71554542105263	2.78980026315789	2.71980942105263	2.93825563157895	2.65222036842105	2.96340978947368	2.77478805263158	2.92270047368421	2.88265226315789
AP2A1	5.68179578947368	5.71303868421053	5.50602810526316	5.55374805263158	5.68179578947368	5.600691	5.55870189473684	5.46211663157895	5.53091105263158	5.76886257894737	6.00724036842105	5.75758436842105	5.42985857894737	5.73365873684211	5.48961642105263	5.90152131578947	5.97681410526316	5.86655668421053	5.64171368421053
AP2A2	6.53533363157895	6.60928763157895	6.56352436842105	6.57546763157895	6.39847068421053	6.37302857894737	6.62601005263158	6.48830715789474	6.58454989473684	6.69758594736842	6.78018926315789	6.65141610526316	6.60278357894737	6.87094278947368	6.77870284210526	6.70536631578947	6.73211689473684	6.63544047368421	6.59938763157895
AP2B1	8.42047378947368	8.55544931578947	8.40346615789474	8.38059678947368	8.47970942105263	8.43173647368421	8.46347268421053	8.25245347368421	8.36095831578947	8.40120721052632	8.43680121052632	8.32744205263158	8.09751489473684	8.41757857894737	8.52629678947368	8.35549205263158	8.34273010526316	8.38187936842105	8.40346615789474
AP2M1	8.50798636842105	8.68479236842105	8.77159326315789	8.95925315789474	8.84459947368421	8.76478315789474	8.47655894736842	8.52629678947368	8.44958984210526	8.65765357894737	9.43634505263158	9.02559147368421	8.39348563157895	8.44446294736842	8.586821	8.81633042105263	8.81025315789474	8.87969336842105	8.88514278947368
AP2S1	10.6656709473684	10.7500807368421	10.327368	10.4906463157895	10.1359359473684	10.0775727894737	10.6268145263158	10.6322835263158	10.6515746315789	10.8938659473684	10.9442392105263	10.7845573157895	10.1083886315789	10.6656709473684	10.5159731578947	10.3902847894737	10.3863999473684	10.7058371578947	10.7156252105263
AP3B1	8.09907873684211	8.09240484210526	7.95093484210526	8.10144389473684	7.80124226315789	7.82247242105263	8.03955721052632	8.06944310526316	8.13298626315789	8.09240484210526	8.10904563157895	8.15798668421053	7.84344847368421	7.75512784210526	7.94383652631579	8.031974	7.89961084210526	8.12730973684211	8.32901878947368
AP3B2	3.62495515789474	3.62343657894737	3.51826878947368	3.42847078947368	3.49272642105263	3.60664436842105	3.56583542105263	3.68046584210526	3.50958578947368	3.75624815789474	3.73678394736842	3.50860394736842	3.477625	3.50916068421053	3.57579878947368	3.54584163157895	3.54118115789474	3.48552573684211	3.516397
AP3D1	9.32427363157895	9.55369647368421	9.44115115789474	9.46140463157895	9.15591910526316	9.12526736842105	9.32427363157895	9.48632847368421	9.40771021052632	9.41800694736842	9.55864747368421	9.56222963157895	9.42431284210526	9.30117326315789	9.496659	9.25754857894737	9.41488657894737	9.54990410526316	9.63061468421053
AP3M1	7.13395615789474	7.18470868421053	7.16932205263158	7.17118368421053	7.21792242105263	7.17566421052632	7.32332852631579	7.24870021052632	7.10974673684211	7.2602887368421	6.85523173684211	6.67757294736842	6.93320247368421	7.01020605263158	7.10188147368421	7.02185694736842	6.91490121052632	6.920893	6.85924678947368
AP3M2	5.21008484210526	5.59463531578947	5.24441626315789	5.61086873684211	4.6397317368421	4.75034415789474	5.32234268421053	5.46369136842105	5.32881678947368	5.35491710526316	5.91193968421053	5.86693510526316	5.98830342105263	4.99538015789474	5.26605731578947	5.44931184210526	5.24008268421053	5.70905205263158	5.63827105263158
AP3S1	10.8152434736842	10.6776454736842	10.8152434736842	10.7902944210526	10.9686521052632	10.8261519473684	10.6213184210526	10.7036426842105	10.6959837368421	10.3020789473684	10.9569952631579	10.9686521052632	10.7014482105263	10.8728245263158	11.2748464210526	10.9772797368421	10.9569952631579	10.8112822105263	10.8728245263158
AP3S2	6.56500215789474	6.65048857894737	6.69478657894737	6.79675910526316	6.51946136842105	6.62045884210526	6.58199889473684	6.57822289473684	6.54407857894737	6.628869	6.69896668421053	6.63277510526316	6.64884526315789	6.61350473684211	6.38388394736842	6.705738	6.55492094736842	6.62849510526316	6.60950915789474
AP4B1	4.80388810526316	4.85924963157895	4.67756778947368	4.88329968421053	4.42614484210526	4.51045257894737	4.74594478947368	4.81753931578947	4.68525668421053	5.18726121052632	4.96098952631579	4.85357405263158	4.79168494736842	4.94464294736842	4.84955331578947	4.68907673684211	4.76938405263158	5.31252368421053	5.11996978947368
AP4E1	3.91610121052632	3.867324	3.77115989473684	3.68544347368421	3.71554289473684	3.75955005263158	4.02937142105263	4.00119652631579	3.94162052631579	4.04683489473684	3.66094184210526	3.75805189473684	3.70759973684211	3.75522557894737	3.79758294736842	3.78990552631579	3.87746557894737	3.78963668421053	3.75204815789474
AP4M1	5.89653863157895	5.84286905263158	6.135334	6.16639421052632	5.73365873684211	5.91907510526316	6.07044794736842	5.8197647368421	5.94565189473684	6.09149363157895	6.37848752631579	6.27839268421053	6.04824778947368	6.45167252631579	6.50829863157895	6.48229868421053	6.53108673684211	6.46699984210526	6.36068947368421
AP4S1	4.27806484210526	4.16178152631579	4.06362221052632	4.04980178947368	3.96929105263158	3.95717463157895	4.22576042105263	3.97346810526316	4.12641015789474	3.91780357894737	3.98798463157895	3.95941536842105	3.88927926315789	4.19494278947368	4.13635921052632	3.93638394736842	3.90377847368421	4.27670368421053	4.32745710526316
APAF1	3.58924989473684	3.66490705263158	3.49096647368421	3.68407221052632	3.42327189473684	3.47467889473684	3.48734847368421	3.57579878947368	3.53685452631579	4.00753842105263	3.58823057894737	3.71908584210526	3.67049489473684	3.44936447368421	3.60603936842105	3.51134115789474	3.62074673684211	3.77212994736842	3.62464821052632
APBA1	3.89369231578947	4.12089142105263	3.69808694736842	3.81079289473684	3.50069915789474	3.67937584210526	3.70051015789474	4.04295378947368	4.08841336842105	4.26986915789474	4.23236805263158	4.03312357894737	3.94492947368421	4.37062273684211	4.278323	4.103427	4.11819757894737	4.10186294736842	4.42614484210526
APBA2	5.51663063157895	5.42957268421053	5.47381615789474	5.304629	5.32350142105263	5.51556821052632	5.72631394736842	5.58008926315789	5.46512757894737	5.66487594736842	4.02183242105263	3.82217442105263	4.97538436842105	4.20615973684211	4.39627368421053	4.88329968421053	4.88710026315789	4.22814473684211	4.39627368421053
APBA3	6.57936747368421	6.60350415789474	6.50009378947368	6.56231184210526	6.24049847368421	6.57387647368421	6.60928763157895	6.40884931578947	6.40010336842105	6.870126	6.53269552631579	6.589871	6.7170512631579	6.47949084210526	6.36600515789474	6.72233457894737	6.68584184210526	6.51253118421053	6.46938826315789
APBB1	5.84072915789474	5.92372794736842	5.77135810526316	5.82677352631579	5.65739431578947	5.79380110526316	5.70239036842105	5.658142	5.68520257894737	5.88227889473684	6.13237794736842	5.89608926315789	6.03272668421053	5.96536715789474	5.99174847368421	6.009409	6.07503521052632	5.87516831578947	5.73726489473684
APBB1IP	3.78388894736842	3.84747242105263	4.87464868421053	4.97109715789474	5.01501205263158	4.82190084210526	3.92318215789474	3.85754231578947	3.89711910526316	4.04734457894737	5.36597131578947	5.28766915789474	3.96108557894737	4.06389447368421	4.22874489473684	5.51291026315789	5.293875	5.30397457894737	5.39860621052632
APBB2	6.21612294736842	6.44111436842105	5.58842578947368	5.73954968421053	5.6026302631579	5.54956442105263	6.23426810526316	6.30958373684211	6.22060115789474	6.43203415789474	5.99785252631579	6.0615702631579	6.50451963157895	5.84945615789474	5.87516831578947	5.99342336842105	6.00564621052632	5.96981336842105	5.95900805263158
APBB3	5.16933447368421	5.34953847368421	5.08635057894737	5.29921310526316	4.93792726315789	5.21116794736842	5.35174673684211	5.46687021052632	5.37384542105263	5.68742426315789	5.42211847368421	5.28652436842105	5.20534594736842	5.31281542105263	5.33637052631579	5.53333210526316	5.48798868421053	5.33122015789474	5.25064284210526
APC	5.03628752631579	5.05660694736842	5.19521505263158	5.20092352631579	4.73326784210526	4.43773389473684	4.84880678947368	4.96898194736842	5.22105215789474	5.11066726315789	5.59780647368421	5.43373215789474	5.34909273684211	5.47381615789474	5.58065636842105	5.05282042105263	5.01369010526316	5.209438	5.45890831578947
APC2	5.08126278947368	4.86147984210526	4.88177936842105	5.04570778947368	5.05004026315789	4.95197447368421	5.06799363157895	4.91335573684211	5.06511589473684	4.74055384210526	5.23485026315789	5.19005857894737	4.97055847368421	4.99271621052632	5.05432363157895	5.23224621052632	5.02781621052632	5.15625768421053	5.15949710526316
APCDD1	7.43453778947368	7.29793242105263	4.23429663157895	3.95083489473684	4.592698	5.24900968421053	7.44659942105263	7.32929636842105	7.54349426315789	7.62375710526316	5.54580578947368	5.57316052631579	6.42665973684211	8.70731968421053	8.69050047368421	4.74594478947368	4.61833263157895	5.30332905263158	4.96993731578947
APCDD1L	5.69383473684211	5.72561273684211	5.81775371052632	5.69718873684211	5.69718873684211	5.54159615789474	5.754998	5.59412852631579	5.78485494736842	5.64729173684211	6.48343336842105	6.69948878947368	6.59938763157895	5.81019210526316	5.93575889473684	6.920893	6.99686847368421	6.56231184210526	6.69811436842105
APCS	2.42039894736842	2.32800857894737	2.48526315789474	2.57619089473684	2.48411115789474	2.65668110526316	2.67611831578947	2.46027936842105	2.77079605263158	2.42286836842105	2.38399957894737	2.48632378947368	2.31120421052632	2.47159436842105	2.41732331578947	2.68487978947368	2.47477236842105	2.45465236842105	2.23187352631579
APEH	7.97435468421053	7.77170084210526	7.64461289473684	7.72179931578947	7.79591615789474	7.85905757894737	7.97873936842105	7.91563436842105	7.86693294736842	8.12730973684211	7.95157157894737	7.74003084210526	7.68219878947368	8.27568736842105	7.94240121052632	7.75635905263158	7.87325036842105	8.15608031578947	8.07337052631579
APEX1	9.96033852631579	9.90905726315789	10.0161514736842	9.92540115789474	9.73891521052632	9.72981	9.94428878947368	9.9693837368421	9.98881152631579	10.0719833157895	9.79508515789474	9.85673468421053	9.28721263157895	10.2143199210526	10.0071401052632	10.0407277894737	10.0071401052632	9.8612742631579	9.93856215789474
APEX2	5.9642857368421	5.97681410526316	5.70284026315789	5.99060531578947	5.55215721052632	5.72133468421053	5.98883271052632	6.05166657894737	6.10722989473684	6.18959921052632	6.00045173684211	5.80694710526316	6.02123555263158	5.95762984210526	5.78108668421053	5.90399910526316	6.00699268421053	6.12343068421053	5.88738110526316
APH1A	7.65677331578947	7.64624094736842	7.66435263157895	7.59304142105263	7.68267494736842	7.61287742105263	7.61771731578947	7.59404989473684	7.5506777368421	7.74953505263158	7.58789278947368	7.55572010526316	7.63577094736842	7.4946457368421	7.63957231578947	7.55751636842105	7.65534184210526	7.43702584210526	7.48956268421053
APH1B	5.82325715789474	6.29381210526316	6.58454989473684	6.44346842105263	6.35359205263158	6.52077726315789	5.85051778947368	5.85733636842105	5.86216926315789	5.84761278947368	6.01992610526316	6.06383452631579	6.36935257894737	5.81588436842105	6.09004336842105	5.98457368421053	6.044457	6.22568531578947	6.22568531578947
API5	6.83510342105263	6.85966031578947	6.76198410526316	6.70536631578947	6.82693047368421	6.83544184210526	6.76011731578947	6.73751326315789	6.86434526315789	6.76272878947368	6.858727	6.74084284210526	6.87718610526316	6.94374978947368	6.98457726315789	6.7811687368421	6.58731115789474	6.98654684210526	7.09442336842105
APIP	8.54896205263158	8.41757857894737	8.42389910526316	8.51101305263158	8.45863157894737	8.45370131578947	8.52629678947368	8.55734484210526	8.57964710526316	8.47970942105263	8.28013505263158	8.35108152631579	8.36990605263158	8.67945452631579	8.48208842105263	8.2547917368421	8.168021	8.55452110526316	8.48106252631579
APITD1	6.79594431578947	6.3749662631579	7.10898236842105	6.80168336842105	6.86610063157895	6.99527836842105	6.84904626315789	6.90466910526316	7.13969984210526	6.80509605263158	6.51509842105263	6.80384242105263	6.53196510526316	6.86790052631579	6.5798037368421	6.98254236842105	6.88353184210526	6.95228115789474	7.11600278947368
APLF	3.90783257894737	3.82328073684211	3.90493236842105	3.94673521052632	3.75977757894737	3.93691363157895	3.92192963157895	3.917426	3.89295205263158	3.78479721052632	3.73941852631579	3.872417	4.00260084210526	4.32126352631579	4.04055684210526	3.99620315789474	3.98265973684211	3.93186963157895	3.93186963157895
APLN	4.15740615789474	4.03773831578947	5.07075836842105	4.58593163157895	4.86082752631579	4.63165531578947	4.47754473684211	4.24814094736842	4.44882052631579	3.73396923684211	4.49583652631579	4.16732078947368	4.57558584210526	5.2048427368421	5.60696547368421	4.94426752631579	4.83345431578947	3.96482778947368	4.35564368421053
APLNR	3.40586684210526	3.42543678947368	3.30310284210526	3.40967652631579	3.39696468421053	3.39358294736842	3.42493736842105	3.39097042105263	3.33271831578947	3.41900489473684	3.43024705263158	3.39514694736842	3.48846973684211	3.28654042105263	3.32336715789474	3.38262147368421	3.31643952631579	3.33015621052632	3.32283878947368
APLP1	4.80881405263158	5.10726536842105	4.61246710526316	5.24859247368421	4.95501057894737	5.15706084210526	4.84185784210526	4.75242305263158	4.82006005263158	4.6397317368421	5.49518731578947	5.55136105263158	5.12633610526316	4.50778778947368	4.46807815789474	4.95318836842105	4.92558010526316	5.30856773684211	5.36579826315789
APLP2	9.93180789473684	10.1203070526316	10.3445105789474	10.0262813684211	10.8071003684211	10.8627103157895	10.0008075789474	9.81688931578947	9.82857578947368	9.87912689473684	11.4028255263158	11.2676877368421	11.3550198947368	10.9615001578947	11.5665032105263	11.8209202631579	11.8209202631579	11.1208962105263	11.1284153157895
APOA1	3.82401784210526	3.75569736842105	3.80878542105263	3.773102	3.70100957894737	3.63908378947368	3.816191	3.89406631578947	3.84104773684211	3.606239	3.73619947368421	3.70778978947368	3.72695652631579	3.82935236842105	3.77783215789474	3.85635226315789	3.96533142105263	3.83647615789474	3.61837815789474
APOA1BP	8.12505694736842	8.22774152631579	8.29340484210526	8.15536742105263	8.14201936842105	8.15856394736842	8.24658573684211	8.24286394736842	8.18987936842105	8.26696184210526	8.33935889473684	8.29148352631579	7.66545215789474	8.44154773684211	8.08401878947368	8.11896352631579	8.09046957894737	8.38790910526316	8.33653510526316
APOA2	2.56820573684211	2.41774105263158	2.50504021052632	2.50666068421053	2.44771910526316	2.66105005263158	2.48829426315789	2.52806568421053	2.487226	2.54343163157895	2.44527673684211	2.39353726315789	2.49466478947368	2.50758815789474	2.45547726315789	2.49947347368421	2.65296947368421	2.60763731578947	2.501268
APOA4	2.96180463157895	3.02992836842105	2.91114968421053	2.64965836842105	2.84811463157895	2.81708342105263	2.81534442105263	3.20729310526316	2.84954278947368	2.78191310526316	2.80801173684211	2.797776	2.82934784210526	2.86516489473684	2.88112405263158	2.71526636842105	2.85686726315789	2.98061915789474	2.70776631578947
APOA5	3.938959	4.008021	3.93422547368421	3.97962684210526	4.01154105263158	3.69119057894737	4.15668610526316	3.97098789473684	4.10398942105263	4.30402615789474	3.96807805263158	3.88063357894737	3.83290994736842	4.12423921052632	3.97878005263158	4.06430352631579	4.07009178947368	3.84803621052632	3.95476242105263
APOB	2.55362252631579	2.65635084210526	2.66029115789474	2.44976042105263	2.42145984210526	2.58024721052632	2.70409210526316	2.62913163157895	2.67632636842105	2.64596989473684	2.52737884210526	2.58011194736842	2.58111284210526	2.58361942105263	2.55985131578947	2.52806568421053	2.65702531578947	2.69508505263158	2.61525494736842
APOB48R	5.84793857894737	5.87834673684211	5.67718410526316	5.77976763157895	5.72160126315789	5.59823321052632	5.76886257894737	5.61977526315789	5.62763473684211	5.65223957894737	5.93104636842105	5.91167763157895	5.78108668421053	5.49380868421053	5.47592884210526	5.74402257894737	5.98114078947368	5.75994194736842	5.69289721052632
APOBEC1	3.13192084210526	3.24867968421053	2.93639663157895	3.154316	3.08982157894737	3.17072368421053	3.38288631578947	2.97131536842105	3.16058810526316	3.20333652631579	3.30620826315789	3.10976294736842	3.21646242105263	3.18849863157895	3.40066236842105	2.95248494736842	2.92439515789474	3.48997110526316	3.22486857894737
APOBEC2	2.68194026315789	2.50462942105263	2.60250447368421	2.50174121052632	2.58069078947368	2.79041742105263	2.57042631578947	2.69385157894737	2.66523731578947	2.64854584210526	2.63196089473684	2.58927815789474	2.58946594736842	2.57942363157895	2.70382910526316	2.56732547368421	2.63725263157895	2.64138384210526	2.55068647368421
APOBEC3A	2.92741994736842	3.09299228947368	2.89553531578947	2.78915434210526	2.94335126315789	2.89360968421053	3.03233463157895	3.03368857894737	3.02215726315789	2.91016255263158	2.98129384210526	2.94662036842105	3.14397973684211	3.04223994736842	2.69777836842105	2.97274478947368	3.32307447368421	3.17166457894737	3.03294905263158
APOBEC3B	6.74791157894737	4.03685205263158	7.07587031578947	5.63070921052632	7.91043705263158	7.42977515789474	6.32169057894737	6.27074468421053	7.01243457894737	5.00753442105263	4.94358126315789	4.55187884210526	4.60072247368421	5.0157677368421	6.76011731578947	3.44466394736842	3.74367878947368	7.692559	7.66700855263158
APOBEC3C	7.385307	7.81177647368421	8.12822063157895	8.20231805263158	7.76870284210526	7.81603668421053	7.46297694736842	7.40011710526316	7.35337631578947	7.56094494736842	8.16006447368421	8.19648521052632	8.31235047368421	8.23646178947368	8.120278	8.00232578947368	7.86892389473684	8.1848077368421	8.21183384210526
APOBEC3D	6.54991347368421	6.53627389473684	6.33117957894737	6.64533484210526	6.59212731578947	6.48497910526316	6.46699984210526	6.37640305263158	6.39639742105263	6.78224431578947	6.55607568421053	6.54407857894737	6.59520736842105	6.45490031578947	6.50972015789474	6.63506631578947	6.76169942105263	6.64600747368421	6.501278
APOBEC3F	3.88958836842105	4.02132942105263	4.46273778947368	4.32720010526316	5.00022978947368	4.93364073684211	3.88600526315789	3.77197510526316	3.90653894736842	3.84308110526316	4.04945694736842	3.97071131578947	4.62659542105263	4.28765805263158	4.44006147368421	3.93849089473684	3.93873568421053	4.15922447368421	4.09692794736842
APOBEC3G	4.49354284210526	4.67382426315789	5.11888078947368	4.98623226315789	5.97370905263158	5.96536715789474	4.47071026315789	4.54222347368421	4.59832905263158	4.29148052631579	4.60107531578947	4.78063557894737	5.64574768421053	5.0972932631579	5.26312784210526	4.56465510526316	4.59470810526316	4.65857321052632	4.42035610526316
APOBEC3H	4.60543305263158	4.62896694736842	4.72067263157895	4.62620015789474	4.72000647368421	4.62812563157895	4.61612868421053	4.53086547368421	4.63945968421053	4.75547768421053	4.64828036842105	4.86946142105263	4.69117173684211	4.67029842105263	4.50633405263158	4.88462294736842	4.69292347368421	4.51114757894737	4.43842736842105
APOBEC4	3.62149063157895	3.62712405263158	3.54897331578947	3.78130531578947	3.44261610526316	3.42776247368421	3.73053042105263	3.55466610526316	3.84994310526316	3.82682005263158	3.39823926315789	3.69891673684211	3.58761915789474	3.70434863157895	3.52134010526316	3.67507284210526	3.53450955263158	3.69141636842105	3.88266026315789
APOC1	3.47517736842105	3.429499	3.54756284210526	3.49096647368421	3.61141842105263	3.49471057894737	3.56638215789474	3.66224257894737	3.59863421052632	3.57725547368421	3.63087621052632	3.55197731578947	3.70488505263158	3.82978789473684	3.68800126315789	3.72101847368421	3.81768536842105	3.52063105263158	3.63330931578947
APOC1P1	3.74556584210526	3.66207	3.63061684210526	3.80165968421053	3.34245968421053	3.56281673684211	3.60313115789474	3.65932973684211	3.63888052631579	3.70077957894737	3.86563286842105	4.00905805263158	3.76281605263158	3.63471057894737	3.36919252631579	3.56890873684211	3.68175410526316	3.58973584210526	3.59554136842105
APOC2	3.44818036842105	3.41712084210526	3.33589942105263	3.499649	3.49373842105263	3.46648557894737	3.33816778947368	3.55371052631579	3.55543136842105	3.60553236842105	3.63471057894737	3.40983473684211	3.65229263157895	3.69206431578947	3.64791289473684	3.52468594736842	3.57799842105263	3.41226310526316	3.75860478947368
APOC3	3.46012057894737	3.59909473684211	3.41541315789474	3.38131731578947	3.44641510526316	3.54562447368421	3.44382084210526	3.26357931578947	3.67352642105263	3.87868247368421	3.38732294736842	3.56166105263158	3.33497194736842	3.66940205263158	3.4830152631579	3.88541515789474	3.36790710526316	3.52660405263158	3.35959336842105
APOC4	3.32975042105263	3.22311715789474	3.07386742105263	3.05384126315789	3.27511294736842	3.06554531578947	3.53970226315789	3.31721547368421	3.35271521052632	3.74795894736842	3.25248473684211	3.11928615789474	3.00346447368421	3.17052136842105	3.31835594736842	3.28111478947368	3.14271721052632	3.29491152631579	3.2557
APOD	4.05283447368421	3.94853757894737	4.87731273684211	4.058498	4.48722321052632	4.61833263157895	4.06891768421053	4.098449	3.96647910526316	3.93947247368421	4.05555842105263	4.00433263157895	3.94346636842105	3.92493621052632	3.95258463157895	3.64359336842105	3.78796931578947	3.66349784210526	3.72295378947368
APOE	6.07840852631579	5.79576263157895	5.59163436842105	5.57819657894737	5.61957415789474	5.48755636842105	6.26048536842105	5.81488215789474	6.10052926315789	6.23371155263158	5.88795652631579	5.95762984210526	5.88002552631579	6.994379	5.65188431578947	6.76169942105263	6.92396715789474	5.74112889473684	5.45918042105263
APOF	2.3644	2.48998021052632	2.60550094736842	2.73306478947368	2.47958273684211	2.67258336842105	2.41931184210526	2.42204763157895	2.41601668421053	2.68930384210526	2.57173510526316	2.55092536842105	2.55787721052632	2.36954973684211	2.63399768421053	2.43581357894737	2.51060068421053	2.53004184210526	2.35499789473684
APOH	2.77598736842105	2.76937057894737	2.94209452631579	3.07028	2.85774615789474	2.68037205263158	2.68825868421053	3.01470589473684	2.69076178947368	2.58973484210526	2.65402089473684	2.89842289473684	2.80347715789474	2.70232921052632	2.82125289473684	2.55337105263158	2.75903371052632	2.23187352631579	2.80857352631579
APOL1	5.76426515789474	6.05931252631579	6.53336321052632	6.90002578947368	6.37596289473684	6.53533363157895	5.82980636842105	5.93662184210526	5.70393647368421	5.57906068421053	6.05103531578947	6.35116889473684	7.96972052631579	5.70059473684211	5.98317626315789	6.11539963157895	6.11357694736842	6.11248584210526	5.87004110526316
APOL2	6.79849494736842	7.16974363157895	8.00153821052632	7.29257942105263	8.89217247368421	8.85150684210526	6.82216642105263	6.91071942105263	6.81602442105263	6.76442310526316	7.00748178947368	7.03222773684211	8.52243742105263	7.13969984210526	7.24870021052632	6.84556447368421	6.49176163157895	7.420082	7.26786573684211
APOL3	4.42104278947368	4.63625542105263	5.83554436842105	5.36242642105263	6.80384242105263	7.09920126315789	4.487569	4.62168	4.43091978947368	4.080376	4.27200478947368	4.69579857894737	7.30568405263158	5.24574542105263	5.41933136842105	5.81752584210526	5.46832194736842	4.73216447368421	4.31207442105263
APOL4	3.20166	3.25236231578947	3.13316652631579	3.06357821052632	3.07802647368421	2.96201905263158	3.09563831578947	3.09209473684211	3.10142305263158	3.10031205263158	3.07859384210526	3.15528257894737	3.15203968421053	3.31948263157895	3.13981452631579	3.12013047368421	3.25142015789474	2.99440415789474	3.10189363157895
APOL5	4.48520305263158	4.28790478947368	4.46409263157895	4.11269410526316	4.44145947368421	4.45758031578947	4.66454389473684	4.36532742105263	4.55435110526316	4.03749378947368	4.47557252631579	4.44778215789474	4.37626784210526	4.49638689473684	4.52499889473684	4.45173578947368	4.69757731578947	4.46751347368421	4.27962294736842
APOL6	5.03067126315789	5.105028	6.19105084210526	5.69326952631579	7.257324	7.29844389473684	5.03205278947368	5.16081742105263	5.05406678947368	5.03235126315789	5.02781621052632	5.53389926315789	6.70615252631579	5.35977515789474	5.938203	5.4627612631579	5.42035705263158	5.08968005263158	4.75547768421053
APOLD1	3.87438284210526	3.70907768421053	3.92216652631579	3.98038036842105	4.09188631578947	4.39314363157895	3.99037694736842	3.87374989473684	3.94330010526316	4.045899	3.62306594736842	3.70679168421053	3.59839463157895	3.46648557894737	3.82757568421053	3.88875405263158	3.86378242105263	3.72740173684211	3.91583273684211
APOM	4.58460389473684	4.71712731578947	5.02676568421053	4.99981826315789	4.61066231578947	4.56465510526316	4.48548284210526	4.77977805263158	4.61821676315789	4.41061	4.56113426315789	4.44536284210526	4.29988852631579	4.34514110526316	4.54531552631579	4.66104410526316	4.8855045	4.98659263157895	4.99314239473684
APOO	7.42270210526316	7.36567142105263	7.33244431578947	7.31276021052632	7.04594789473684	6.97542410526316	7.52545236842105	7.47688457894737	7.54737436842105	7.69941994736842	7.35692673684211	7.36088331578947	7.14605957894737	7.46993621052632	7.10832168421053	7.00636468421053	6.96087747368421	7.74141034210526	7.52605863157895
APOOL	5.70867626315789	5.51533331578947	5.53727863157895	5.50410926315789	5.33035521052632	5.30893452631579	5.59190942105263	5.68830721052632	5.81316342105263	5.78577263157895	5.51104736842105	5.45139131578947	4.99680989473684	5.95504605263158	5.79144278947368	5.11461268421053	5.13625484210526	5.186275	5.34833852631579
APP	9.54763947368421	9.62522415789474	9.84337094736842	9.95099136842105	9.87429705263158	9.77562210526316	9.60216110526316	9.52651889473684	9.48083294736842	9.27604852631579	9.43968815789474	9.69773163157895	9.80917394736842	10.0071401052632	10.1513154736842	9.39840047368421	9.39243805263158	9.33883042105263	9.53459647368421
APPBP2	7.155875	7.47630710526316	7.45581094736842	7.59880342105263	7.30126684210526	7.357385	7.13937531578947	7.18135405263158	7.194882	7.20721557894737	7.16639678947368	7.30067289473684	7.38344026315789	7.37904610526316	7.45622294736842	7.43413594736842	7.41897242105263	7.31067589473684	7.38799421052632
APPL1	6.32508442105263	6.25664584210526	6.28268052631579	6.13634247368421	6.2543122631579	6.16280363157895	6.25270057894737	6.48991657894737	6.46596063157895	6.33835547368421	6.23226873684211	6.30698626315789	5.51872152631579	6.40829857894737	6.63850089473684	6.33992436842105	6.28944968421053	6.13634247368421	6.10377136842105
APPL2	7.08536673684211	7.10010821052632	6.49634310526316	6.90024942105263	5.33866405263158	5.66789478947368	7.04074968421053	7.17318315789474	7.160567	7.13200657894737	7.97106763157895	7.74438636842105	7.12175184210526	7.31709536842105	7.86331747368421	7.26683642105263	7.23030494736842	7.52434215789474	7.56094494736842
APRT	8.91229894736842	8.89849721052632	9.07257621052632	8.93087221052632	8.6446717368421	8.63137015789474	8.96787107894737	8.97583842105263	8.97492731578947	9.08359173684211	8.90797921052632	8.87073021052632	8.52763084210526	8.80665089473684	8.93879168421053	8.78797557894737	8.82621752631579	9.02559147368421	8.95251436842105
APTX	6.26958836842105	6.38903268421053	6.36068947368421	6.27290294736842	6.08417805263158	6.09652147368421	6.25978278947368	6.13684310526316	6.18315905263158	6.24357	6.05816	6.09273652631579	6.31320321052632	6.16930194736842	6.02966915789474	6.23507042105263	6.10839584210526	6.34867663157895	6.40220357894737
AQP1	3.68749657894737	3.80048394736842	3.52976278947368	3.59146605263158	3.73180452631579	3.58708457894737	3.533949	3.65245626315789	3.66272942105263	3.46042921052632	4.46982515789474	4.16068852631579	3.74581152631579	9.94572910526316	9.23425578947368	4.00893192105263	4.08571673684211	3.66618310526316	3.887903
AQP10	4.10016363157895	3.97810363157895	3.84414415789474	4.00284784210526	3.983852	3.69776426315789	4.008021	4.06178673684211	3.89856331578947	3.85978271052632	3.86097878947368	3.98289363157895	4.22677863157895	3.71490731578947	3.95286573684211	3.89632931578947	3.76789868421053	3.64172542105263	4.01478552631579
AQP11	5.21449978947368	6.13066905263158	5.14626142105263	5.44473547368421	4.65245278947368	4.61478084210526	5.45400589473684	5.53727863157895	5.36119131578947	5.4370697368421	3.91432868421053	3.98038036842105	4.523127	4.10434810526316	3.86228510526316	4.65999915789474	4.75166247368421	5.52813442105263	5.17282652631579
AQP2	4.03518794736842	4.12641015789474	3.99133321052632	3.97895726315789	3.99976626315789	3.97716884210526	4.10580115789474	4.045899	4.01954189473684	4.10259778947368	4.07609363157895	4.08113331578947	4.07666873684211	4.06562094736842	4.02654905263158	4.131945	4.17707547368421	4.01181894736842	4.11633205263158
AQP3	4.88773273684211	4.80703163157895	6.46189531578947	5.68879142105263	5.88738110526316	5.98738589473684	4.76382042105263	4.85690515789474	4.820429	4.60336857894737	4.69325368421053	4.66925210526316	4.64008736842105	4.70340763157895	4.93331226315789	4.4008272631579	4.47378936842105	4.60902289473684	4.46733463157895
AQP4	2.43940942105263	2.57122905263158	2.53385457894737	2.53911215789474	2.56374578947368	2.69243594736842	2.48998021052632	2.60093436842105	2.67703526315789	2.58384831578947	2.64316868421053	2.60314378947368	2.59423415789474	2.56971389473684	2.68450010526316	2.66937926315789	2.555161	2.64596989473684	2.52380878947368
AQP5	5.36474284210526	5.25852642105263	5.13713257894737	5.10422463157895	5.29677252631579	5.11819257894737	5.20403731578947	5.21564831578947	5.33923294736842	5.27348657894737	5.48684673684211	5.22256142105263	4.99868484210526	5.16050289473684	5.19615089473684	5.11037542105263	5.20572563157895	5.16546410526316	5.31202694736842
AQP6	3.30236968421053	3.38343626315789	3.42165073684211	3.30284321052632	3.37379557894737	3.28924742105263	3.47156563157895	3.56012336842105	3.33740805263158	3.14478236842105	3.37560394736842	3.28972894736842	3.27511294736842	3.36276542105263	3.51865052631579	3.34571178947368	3.32697963157895	3.30104805263158	3.46533710526316
AQP7	4.11152110526316	4.19922021052632	4.0447867368421	4.013541	4.02429805263158	4.00080847368421	4.09401615789474	3.91688915789474	4.10049894736842	3.89965505263158	4.17946442105263	4.09624036842105	3.92467026315789	4.07476794736842	4.11546789473684	4.15922447368421	4.10434810526316	3.98066452631579	4.10555157894737
AQP8	4.18296173684211	4.11269410526316	3.93037315789474	4.00080847368421	3.98944921052632	4.07721184210526	4.09652257894737	3.96382731578947	3.95334105263158	4.10980505263158	4.15161544736842	4.09158810526316	4.15800105263158	3.94728563157895	4.14273721052632	4.0698167368421	4.19417310526316	4.05669015789474	4.05584215789474
AQP9	3.35930386842105	3.22222147368421	3.16398215789474	3.30864357894737	3.20410994736842	3.32488605263158	3.25853421052632	3.45530136842105	3.27644531578947	3.56355205263158	3.19984942105263	3.27769426315789	3.90181384210526	3.44091373684211	3.36737573684211	3.403922	3.32488605263158	3.48519989473684	3.27442257894737
AQPEP	2.82106131578947	2.86018036842105	2.82672368421053	2.73191526315789	2.83332663157895	3.01823426315789	2.82949068421053	2.85013631578947	2.88138684210526	2.83384563157895	2.77556094736842	2.71673115789474	2.80540489473684	2.74183663157895	2.78350794736842	2.822069	2.75418468421053	2.80393352631579	2.90702415789474
AQR	5.58666752631579	5.91741347368421	5.79018815789474	5.73365873684211	5.57143857894737	5.53817036842105	5.68704736842105	5.74402257894737	5.61559694736842	5.87782952631579	5.89356642105263	5.83075578947368	5.67926389473684	5.91548578947368	5.83109668421053	5.92588294736842	5.80931778947368	5.94758578947368	5.90927678947368
AR	4.0925722631579	4.00538889473684	4.27402978947368	4.34756110526316	3.83108994736842	3.64258447368421	3.81011457894737	3.96042957894737	3.89511021052632	3.57138052631579	3.86755936842105	3.84006531578947	3.68777047368421	3.39062168421053	3.90586847368421	3.98488805263158	4.30852115789474	3.61972842105263	3.99180384210526
ARAF	6.61562331578947	6.74593689473684	6.44295252631579	6.47405389473684	6.64569742105263	6.56759363157895	6.65939047368421	6.63218789473684	6.54815210526316	6.69853468421053	6.74791157894737	6.57546763157895	6.63544047368421	6.61953531578947	6.45203757894737	6.56085247368421	6.65009652631579	6.52206384210526	6.59612278947368
ARAP1	6.45984942105263	6.815136	6.705738	6.81602442105263	6.85308863157895	6.88395084210526	6.41337452631579	6.43153015789474	6.45528963157895	6.58484842105263	7.09063205263158	7.23667652631579	6.85108710526316	6.89962826315789	7.07264005263158	7.21356594736842	7.34652157894737	6.61043321052632	6.54566710526316
ARAP2	2.34470536842105	2.24521842105263	2.34043778947368	2.51528142105263	2.35871526315789	2.37042731578947	2.4379	2.47159436842105	2.4379	2.43524642105263	2.28745842105263	2.47296868421053	2.36844668421053	2.25111605263158	2.48965578947368	2.42821352631579	2.31024052631579	2.40705073684211	2.32216263157895
ARAP3	3.76038173684211	3.76417942105263	3.64750194736842	3.80495905263158	3.61837815789474	3.73783178947368	3.748403	3.65674326315789	3.94138342105263	3.88340678947368	3.56814189473684	3.84195484210526	3.61672326315789	3.89295205263158	3.82729442105263	3.82978789473684	3.84637768421053	3.767537	3.76535410526316
ARC	4.64923510526316	4.64732984210526	4.36399226315789	4.28881742105263	4.63165531578947	4.57467436842105	4.42614484210526	4.21139321052632	4.52213410526316	4.46083515789474	4.75758836842105	4.74967510526316	4.51611810526316	5.12426442105263	4.97980536842105	4.54637094736842	4.73093142105263	4.68247805263158	4.51862168421053
ARCN1	9.04701573684211	9.133923	8.791498	9.10907173684211	8.89969189473684	8.86455694736842	9.09214394736842	9.02994994736842	8.98699052631579	9.11747826315789	9.28265078947368	9.13891168421053	9.04332515789474	8.36703521052632	8.81135410526316	9.00930094736842	9.02190368421053	9.36637047368421	9.3674552631579
AREG	2.37108621052632	2.41446894736842	2.31918168421053	2.28578552631579	2.19269210526316	2.29617078947368	2.72581	2.41732331578947	2.52756939473684	2.53865647368421	2.16989947368421	2.14370184210526	2.63145578947368	2.26224	2.21087473684211	2.20080105263158	2.29454989473684	2.23871631578947	2.16989947368421
ARF1	11.3394618421053	11.2333638421053	10.9301902631579	11.0162625789474	11.1909377894737	11.1763383157895	11.3455095789474	11.2676877368421	11.2202351052632	11.4722144736842	11.2536554736842	11.1160062631579	11.3044027368421	10.9730427894737	11.0948439473684	11.2631103157895	11.2904721578947	11.4212448947368	11.3394618421053
ARF3	7.275681	7.42606621052632	7.52545236842105	7.51502210526316	7.44406073684211	7.44471731578947	7.26908694736842	7.15817452631579	7.27099284210526	7.39956178947368	7.39588510526316	7.25516673684211	7.40069594736842	7.29257942105263	7.35919994736842	7.25939421052632	7.37738947368421	7.24391715789474	7.22101731578947
ARF4	11.8992576842105	12.0094049473684	11.6089664736842	11.6268479473684	11.4212448947368	11.3945831052632	11.9235825263158	11.8669052631579	11.8669052631579	11.8912850526316	11.7850763684211	11.7593737894737	12.0094049473684	11.4901314210526	11.4901314210526	11.6652551578947	11.6389155263158	11.9399641578947	12.0309768421053
ARF5	8.90145168421053	8.94511447368421	8.63598563157895	8.5199227368421	8.64375489473684	8.64053857894737	8.92390831578947	8.88406610526316	8.84750373684211	9.03608905263158	9.02114368421053	8.89217247368421	8.51535957894737	9.60550968421053	9.55667731578947	9.2705862631579	9.33883042105263	9.00930094736842	8.93671657894737
ARF6	9.50216063157895	9.63554231578947	9.18692673684211	9.12674642105263	9.01281815789474	8.97749915789474	9.37125073684211	9.30522726315789	9.33883042105263	8.96721452631579	9.14857292105263	9.09614626315789	9.47511173684211	9.94428878947368	10.3300136842105	8.97342757894737	8.78520805263158	9.18826042105263	9.12131757894737
ARFGAP1	6.25397047368421	6.52873689473684	6.21122084210526	6.29017257894737	5.99306321052632	5.92478810526316	6.35472868421053	6.35472868421053	6.17903673684211	6.41041547368421	6.48859668421053	6.23833410526316	6.29838768421053	5.99036042105263	6.06979621052632	6.01193615789474	6.206104	6.40964357894737	6.46699984210526
ARFGAP2	6.15630431578947	6.133207	5.96626157894737	6.13237794736842	6.04005810526316	6.10206484210526	6.13166221052632	6.17962942105263	6.14582994736842	6.23547542105263	6.27802157894737	6.01118657894737	5.93216331578947	5.9778517368421	6.00699268421053	6.02142194736842	6.00495052631579	6.20815142105263	6.138953
ARFGAP3	8.63707031578947	8.71383736842105	8.56056684210526	8.85150684210526	8.46145026315789	8.37388836842105	8.72266842105263	8.73076278947369	8.66914357894737	8.69235063157895	8.78520805263158	8.94511447368421	8.62168310526316	8.26552021052632	8.633192	8.66739973684211	8.5199227368421	8.87854726315789	8.84459947368421
ARFGEF1	7.25646042105263	7.40315142105263	7.57170552631579	7.78337921052632	7.51502210526316	7.50339757894737	7.30877684210526	7.206725	7.29225457894737	7.14157078947368	7.67263026315789	7.73639531578947	7.49388184210526	7.35450263157895	7.64983015789474	7.59304142105263	7.64928252631579	7.61771731578947	7.63821510526316
ARFGEF2	6.80676305263158	6.74791157894737	6.42005542105263	6.56152273684211	6.51371663157895	6.47863847368421	6.78018926315789	6.67883821052632	6.77581715789474	6.75436657894737	6.66836294736842	6.65841521052632	6.73289968421053	6.5031302631579	6.35606978947368	6.77252710526316	6.61562331578947	6.63277510526316	6.60474305263158
ARFIP1	6.95262884210526	6.98824289473684	6.80835931578947	6.61306421052632	6.69174828947368	6.59860726315789	7.05787768421053	6.96424084210526	7.08680821052632	6.91773431578947	6.86053857894737	6.97592926315789	6.88110352631579	6.82216642105263	6.81161773684211	7.06504457894737	6.84607310526316	6.81471073684211	6.98214263157895
ARFIP2	6.64697578947368	6.95144542105263	6.63364089473684	6.62139357894737	6.41638757894737	6.51462673684211	6.67194605263158	6.64927068421053	6.62849510526316	6.83940826315789	6.77686726315789	6.54106989473684	6.56429357894737	6.49382926315789	6.49861752631579	6.3673837368421	6.51633073684211	6.50931710526316	6.45281705263158
ARFRP1	6.54784984210526	6.60719621052632	6.32049542105263	6.27233268421053	6.35359205263158	6.28619194736842	6.61647842105263	6.61647842105263	6.67060142105263	6.65093321052632	6.71771378947368	6.73902547368421	6.552172	6.63711021052632	6.64790863157895	6.52715021052632	6.53365689473684	6.60719621052632	6.62626605263158
ARG1	2.88010315789474	2.52806568421053	2.61629105263158	2.88967552631579	2.40906789473684	2.81620073684211	2.64341515789474	2.40472289473684	2.69684489473684	2.67556268421053	2.65946305263158	2.60126905263158	2.678931	2.59209894736842	2.76975584210526	2.38893657894737	2.47891973684211	2.45905194736842	2.51602663157895
ARG2	5.91256384210526	5.76352757894737	4.47586968421053	4.14559257894737	3.88845268421053	4.056388	5.91002347368421	5.89312110526316	5.92567252631579	5.88675789473684	4.30206910526316	4.46446068421053	4.38522910526316	6.33158605263158	4.84338010526316	4.41937584210526	4.39989394736842	4.20463647368421	4.27402978947368
ARGFX	2.57267221052632	2.376857	2.43940942105263	2.68125510526316	2.705095	2.68433710526316	2.48411115789474	2.63377684210526	2.64660321052632	2.41931184210526	2.43164484210526	2.71192726315789	2.69990715789474	2.59742776315789	2.59758842105263	2.49331736842105	2.56335955263158	2.71673115789474	2.51079994736842
ARGLU1	7.46590210526316	7.43181578947368	7.21425210526316	7.40069594736842	7.27977310526316	7.28298636842105	7.47815626315789	7.64328668421053	7.61771731578947	7.92486457894737	7.62375710526316	7.55236147368421	7.64572289473684	7.19262510526316	7.49388184210526	7.64765173684211	7.72039563157895	7.48385484210526	7.49056805263158
ARHGAP1	6.91876057894737	7.09442336842105	7.08314163157895	7.04919657894737	7.06865826315789	7.02889494736842	6.87094278947368	6.86314173684211	6.77073147368421	7.02115973684211	8.17434968421053	7.95738315789474	6.97866068421053	7.50591294736842	7.32733047368421	7.28776110526316	7.18470868421053	7.66094473684211	7.62584531578947
ARHGAP10	7.68444094736842	7.82756042105263	7.98907336842105	7.90880078947368	7.87050868421053	8.01718621052632	7.88956336842105	7.8100545	7.72114536842105	7.823164	7.96518815789474	7.54022257894737	7.56191210526316	8.57752805263158	8.47942847368421	8.03775231578947	8.18803757894737	7.853157	7.58832210526316
ARHGAP11A	5.31714952631579	4.05911952631579	4.30172889473684	3.96844347368421	4.47798110526316	4.46843336842105	5.06698552631579	5.05137647368421	5.14801	4.83021394736842	4.13567363157895	4.03409778947368	3.81836489473684	3.92061226315789	4.65857321052632	3.89915789473684	3.96956231578947	4.80635494736842	4.83246605263158
ARHGAP12	6.06944168421053	6.16280363157895	6.42469957894737	6.30698626315789	6.57331205263158	6.28173689473684	5.93750505263158	6.14089589473684	5.95371136842105	5.90082894736842	5.97924236842105	6.06414436842105	6.25007278947368	5.99686747368421	6.69853468421053	6.22568531578947	6.2093812631579	5.81550794736842	5.907024
ARHGAP15	2.78622563157895	2.81568463157895	2.81474089473684	2.70232921052632	2.88332481578947	2.88608463157895	2.85180305263158	2.69657026315789	2.79695431578947	2.89909568421053	2.81534442105263	2.74341931578947	2.90381978947368	2.70665726315789	2.82412694736842	2.69657026315789	2.77733010526316	2.86490278947368	2.80064473684211
ARHGAP17	5.62320052631579	5.51147021052632	5.34311163157895	5.35201626315789	5.51743668421053	5.28866142105263	5.51487752631579	5.48727821052632	5.60292605263158	5.49025442105263	5.35581	5.32881678947368	5.14358831578947	5.77503894736842	5.74253747368421	5.26735405263158	5.19312168421053	5.47920942105263	5.67450089473684
ARHGAP18	6.91586273684211	6.65009652631579	7.68571710526316	7.25516673684211	7.66731121052632	7.518663	6.67786557894737	6.76690921052632	7.07587031578947	6.85523173684211	7.81914526315789	7.53199847368421	8.11047936842105	7.01315052631579	7.58912336842105	7.57238310526316	7.66852836842105	7.50188863157895	7.67263026315789
ARHGAP19	4.13567363157895	3.97330068421053	4.04222910526316	3.89169889473684	4.25045489473684	4.240959	4.14036636842105	4.04760610526316	4.31133136842105	4.07609363157895	4.17781536842105	3.91859236842105	3.92963205263158	4.02968563157895	4.33339452631579	3.84023194736842	4.09096042105263	3.97922705263158	4.05021247368421
ARHGAP20	4.28455352631579	4.12041857894737	4.67183431578947	4.08209426315789	5.59938473684211	5.32313157894737	4.08067505263158	4.06389447368421	4.05204515789474	4.19856847368421	3.89018142105263	3.97895726315789	3.88688436842105	4.23006047368421	4.65314489473684	4.55770905263158	4.17061947368421	4.20423436842105	3.98830573684211
ARHGAP21	5.72686357894737	5.79873178947368	5.67103489473684	5.50869557894737	5.82229921052632	5.64386178947368	5.532114	5.93707289473684	5.82409868421053	5.59463531578947	5.89850352631579	5.81798157894737	5.7996097368421	5.56170057894737	5.75758436842105	5.84476078947368	5.98542610526316	5.37384542105263	5.56257657894737
ARHGAP22	6.39639742105263	6.326759	7.05619352631579	5.73726489473684	5.92588294736842	5.93750505263158	6.16603984210526	6.15912547368421	6.29964542105263	6.42434157894737	7.14355405263158	6.86105263157895	8.2500017368421	6.03694047368421	6.97342363157895	5.88675789473684	5.78883736842105	6.89035626315789	6.69534747368421
ARHGAP23	6.59860726315789	6.77581715789474	6.49901610526316	6.39057431578947	6.18138421052632	6.29229778947368	6.50009378947368	6.66185289473684	6.64569742105263	6.600361	6.63544047368421	6.80978368421053	6.34741536842105	6.01381584210526	6.13974621052632	6.13368021052632	6.16886568421053	6.31490421052632	6.36487284210526
ARHGAP24	6.085688	5.89356642105263	5.90927678947368	5.83018257894737	5.46425336842105	5.59780647368421	6.13202742105263	6.09273652631579	6.01044873684211	5.81358389473684	7.49281110526316	7.36567142105263	7.09106578947368	7.28776110526316	7.48863268421053	6.59430468421053	6.65251578947368	6.84849857894737	6.85604805263158
ARHGAP25	3.47626757894737	3.45133294736842	3.49536105263158	3.57312784210526	3.53006884210526	3.47739268421053	3.51885189473684	3.547338	3.57579878947368	3.52512610526316	3.58281889473684	3.45510278947368	3.55466610526316	3.52038284210526	3.58281889473684	3.61043615789474	3.54168210526316	3.50774857894737	3.48645210526316
ARHGAP26	5.11461268421053	4.82924547368421	4.04105821052632	3.93155863157895	3.74866857894737	3.86297457894737	4.992464	5.32737242105263	5.14013594736842	5.19459931578947	3.665729	3.54897331578947	3.33784815789474	4.39656257894737	4.56894405263158	5.53817036842105	5.54619115789474	3.57115005263158	3.46298078947368
ARHGAP27	3.47063963157895	3.52759705263158	3.53006884210526	3.67991752631579	3.59622021052632	3.66891347368421	3.58341921052632	3.53273452631579	3.48645210526316	3.38383505263158	3.65976710526316	3.60553236842105	3.96647910526316	3.53864584210526	3.57930926315789	3.53615384210526	3.559225	3.54293826315789	3.54584163157895
ARHGAP28	3.34052905263158	3.03118042105263	4.30618363157895	3.54689078947368	3.89760884210526	3.75721252631579	2.95312878947368	3.173179	3.18707721052632	3.21854984210526	3.22598736842105	3.21218094736842	3.23827589473684	4.23742057894737	3.92493621052632	3.88845268421053	3.94790805263158	3.24667442105263	3.09482210526316
ARHGAP29	5.09761394736842	5.30566894736842	6.98904373684211	6.21020531578947	6.81635994736842	6.55070089473684	5.049635	5.18060789473684	5.00519884210526	4.83733215789474	5.45463668421053	5.24981794736842	6.50726405263158	5.79288294736842	6.52486589473684	6.20415428947368	6.10453526315789	5.58796463157895	5.71599784210526
ARHGAP30	3.22402973684211	3.58902505263158	3.31701331578947	3.48734847368421	3.173614	3.341224	3.21024115789474	3.12764973684211	3.24512621052632	3.49728352631579	3.83896784210526	3.28550523684211	3.60508257894737	3.32479347368421	3.38732294736842	3.45789036842105	3.33395126315789	3.34508415789474	3.31355394736842
ARHGAP31	3.76469221052632	4.09096042105263	3.77803857894737	3.91362352631579	3.75780368421053	3.67290726315789	3.74632015789474	4.00753842105263	3.87560147368421	3.81884026315789	4.35409531578947	4.52329857894737	3.94567578947368	4.38701747368421	4.13567363157895	4.17283552631579	4.25909010526316	4.39376163157895	4.52441168421053
ARHGAP32	4.97714521052632	4.90783521052632	4.82430505263158	5.19411657894737	4.82351726315789	4.71256363157895	4.94666389473684	5.05626621052632	4.95542105263158	5.16353373684211	5.22144473684211	5.33751594736842	5.04372089473684	4.75269636842105	5.07835515789474	5.293875	5.24487778947368	4.95890805263158	4.85431242105263
ARHGAP33	3.93789310526316	3.99419826315789	3.856953	3.92528605263158	3.94916426315789	3.75924889473684	4.07146010526316	3.92938663157895	4.0188807368421	3.87438284210526	3.99367510526316	3.91033936842105	3.81102205263158	4.07933752631579	3.96339410526316	3.98320336842105	4.00839789473684	3.94138342105263	3.92216652631579
ARHGAP36	4.197825	4.04014852631579	4.03714478947368	4.13692668421053	4.11935289473684	4.25851310526316	4.23115773684211	4.32781852631579	4.18862126315789	4.0711962631579	4.24983484210526	4.15150710526316	3.92114768421053	4.26184357894737	4.14700547368421	4.20072310526316	4.13426384210526	4.27200478947368	4.29755005263158
ARHGAP39	3.77360663157895	3.877032	3.83035673684211	3.80329631578947	3.77000021052632	3.78479721052632	3.76334847368421	3.91841763157895	4.12315010526316	3.83457294736842	3.84918873684211	3.89474268421053	3.82501684210526	3.77182926315789	3.87407310526316	3.88600526315789	3.93375089473684	3.86354273684211	3.67403878947368
ARHGAP4	5.59780647368421	5.59046321052632	5.35881563157895	5.47664921052632	5.450585	5.519736	5.64985857894737	5.44473547368421	5.41177652631579	5.54889363157895	5.51844284210526	5.53564578947368	5.34049378947368	5.53283436842105	5.4525497368421	5.65661336842105	5.69085915789474	5.43854773684211	5.35525568421053
ARHGAP42	3.83704626315789	3.77197510526316	4.14762578947368	4.21103542105263	3.90903847368421	3.95882068421053	3.87585984210526	3.90783257894737	3.92822447368421	4.20423436842105	3.69422021052632	3.87852615789474	3.87655278947368	4.20015905263158	3.56060410526316	3.87735273684211	3.76617289473684	4.05506857894737	3.99672315789474
ARHGAP44	3.317952	3.39823926315789	3.82111278947368	3.78719084210526	3.77702652631579	3.73363442105263	3.50743426315789	3.47503105263158	3.36313405263158	3.95543918421053	3.26461152631579	3.51852473684211	3.56914936842105	4.00080847368421	4.25945115789474	3.84661363157895	3.71329057894737	3.52238015789474	3.81688705263158
ARHGAP5	6.99482736842105	6.94100315789474	7.12218989473684	6.98295405263158	7.21560205263158	7.02185694736842	6.97542410526316	6.94100315789474	7.02355410526316	6.74636231578947	7.38685921052632	7.412768	6.84748026315789	7.17256278947368	7.29904868421053	7.58062905263158	7.43751021052632	6.76316505263158	7.00275584210526
ARHGAP6	4.53993242105263	4.582548	4.61205126315789	4.55383857894737	4.67676973684211	4.72731315789474	4.56776552631579	4.45981526315789	4.41185252631579	4.52124368421053	4.11704926315789	3.90253373684211	4.10888284210526	4.67105757894737	4.70523036842105	4.43192610526316	4.49227710526316	4.07666873684211	4.08624668421053
ARHGAP8	4.31692794736842	4.26824905263158	4.21604631578947	4.15503952631579	4.29968384210526	4.08134773684211	4.38458905263158	4.33194626315789	4.32004394736842	4.03213073684211	4.44212142105263	4.217316	4.12315010526316	4.39168878947368	4.26184357894737	4.46612805263158	4.26617484210526	4.28513536842105	4.231433
ARHGAP9	3.73388031578947	3.74556584210526	3.66016994736842	3.54820205263158	3.67662684210526	3.48267894736842	3.92990273684211	3.81458921052632	3.90706457894737	3.66349784210526	3.93130531578947	3.81570257894737	3.78644257894737	3.54788226315789	3.71853394736842	3.79688510526316	3.79096721052632	3.78990552631579	3.65280373684211
ARHGDIA	8.55815715789474	8.5199227368421	8.08112831578947	7.96054605263158	8.14890952631579	7.971779	8.44746263157895	8.42328078947368	8.42328078947368	8.586821	8.41757857894737	8.33732568421053	8.19936763157895	8.12249947368421	8.41874573684211	7.78619526315789	7.83716589473684	8.39733394736842	8.44746263157895
ARHGDIB	4.50557821052632	4.46956189473684	4.93364073684211	4.39837989473684	4.46016026315789	4.58711815789474	4.50325021052632	4.66205389473684	4.66768873684211	4.73810642105263	5.72133468421053	5.62006442105263	4.6397317368421	5.12227615789474	5.09997068421053	4.84687084210526	4.77267936842105	5.18002505263158	5.19411657894737
ARHGDIG	4.66388710526316	4.80511542105263	4.52956263157895	4.50793260526316	4.71776284210526	4.81484657894737	4.80388810526316	4.76351252631579	4.68874794736842	5.07511505263158	4.69788289473684	4.60543305263158	4.58162647368421	4.89935457894737	4.56362889473684	4.6816002631579	4.50750984210526	4.72539636842105	4.750747
ARHGEF1	6.16563494736842	6.206104	6.01815747368421	6.12850010526316	6.14936594736842	6.10752857894737	6.14460252631579	6.10291542105263	6.13684310526316	6.19185373684211	6.30752278947368	6.07635210526316	6.19812884210526	6.24014121052632	6.23310815789474	6.24084257894737	6.34333868421053	6.17962942105263	6.15052921052632
ARHGEF10	5.68456084210526	5.67077226315789	5.54290552631579	5.82282089473684	5.43022873684211	5.16353373684211	5.38981347368421	5.58065636842105	5.49025442105263	5.97681410526316	5.75571621052632	5.73401931578947	5.38657221052632	5.49853278947368	5.95220489473684	5.59308763157895	5.66765663157895	5.57268668421053	5.600691
ARHGEF10L	5.29921310526316	5.25771747368421	5.31714952631579	5.43759352631579	5.31510531578947	5.36309010526316	5.38294278947368	5.38690542105263	5.20403731578947	5.03851478947368	5.45139131578947	5.42211847368421	5.61051305263158	6.28173689473684	6.44649984210526	5.51588331578947	5.59682478947368	5.25551078947368	5.08681915789474
ARHGEF11	4.72249384210526	4.86651184210526	4.71395789473684	4.64699310526316	4.74967510526316	4.72981821052632	4.82897268421053	4.75547768421053	4.80280715789474	4.87265736842105	4.835578	4.78264942105263	4.82850626315789	4.93994473684211	4.74870473684211	4.82770110526316	4.86425052631579	4.71532852631579	4.58379189473684
ARHGEF12	5.85228852631579	6.01082778947368	5.91086052631579	6.14750536842105	6.079932	6.0308922631579	5.81435421052632	5.83927605263158	5.80720826315789	6.04583984210526	5.78883736842105	5.87963410526316	5.88191221052632	6.05166657894737	6.12850010526316	6.11357694736842	6.07840852631579	5.79288294736842	5.83109668421053
ARHGEF15	3.83532536842105	3.79279926315789	3.83004157894737	3.60313115789474	3.69422021052632	3.68998531578947	3.82086052631579	3.82955910526316	3.67507284210526	3.67589694736842	3.77931589473684	3.69319	3.69776426315789	4.00684452631579	3.89474268421053	3.86904910526316	3.68250715789474	3.66121489473684	3.77212994736842
ARHGEF16	5.780087	5.66892931578947	5.37853326315789	5.42923752631579	5.63354231578947	5.41900678947368	5.50737647368421	5.37051321052632	5.55870189473684	5.64317536842105	5.63791757894737	5.56467484210526	5.33729547368421	5.46323536842105	5.31231405263158	5.60169915789474	5.52677521052632	5.496877	5.25631136842105
ARHGEF17	6.35703678947368	6.44694789473684	6.08490142105263	6.05978568421053	6.17363068421053	6.10332021052632	6.17704836842105	6.03500071052632	6.28450215789474	6.31882042105263	6.60389484210526	6.57790589473684	6.28342789473684	7.06589078947368	6.79509984210526	6.38067215789474	6.38624031578947	6.487052	6.76690921052632
ARHGEF18	7.50339757894737	7.49171510526316	7.11678978947368	7.36567142105263	7.03071126315789	6.83342915789474	7.51547189473684	7.48344757894737	7.42960194736842	7.51780731578947	7.692559	7.69589857894737	7.47630710526316	7.21854436842105	7.48561763157895	7.33244431578947	7.23629957894737	7.54186189473684	7.40093668421053
ARHGEF19	6.476989	6.38548415789474	5.70940173684211	6.085688	6.31218605263158	6.52660705263158	6.41716926315789	6.39446413157895	6.40184742105263	6.53432205263158	6.14823605263158	5.938922	6.59979331578947	5.86730889473684	5.63401136842105	6.27339868421053	6.18443305263158	6.14460252631579	6.20766642105263
ARHGEF2	7.02506310526316	6.70299210526316	6.08129178947368	6.46886031578947	5.70462252631579	5.59581521052632	6.95144542105263	7.10237047368421	6.97760068421053	6.82936926315789	6.36233542105263	6.47998921052632	6.22229452631579	6.30628589473684	5.84476078947368	6.34867663157895	6.36068947368421	5.97209915789474	6.02413078947368
ARHGEF25	5.69846852631579	6.02845294736842	5.56487389473684	6.11507857894737	5.70752410526316	5.79942992105263	5.84266860526316	5.54814368421053	5.54123515789474	5.84353063157895	6.22640168421053	6.41543378947368	6.02245094736842	7.58062905263158	7.13376505263158	6.78734694736842	6.59474747368421	5.58199831578947	5.79245115789474
ARHGEF26	3.20729310526316	3.16568968421053	3.65645631578947	3.86010294736842	3.63404563157895	3.45083705263158	3.10106305263158	3.02307378947368	3.18375894736842	3.04297752631579	3.39780368421053	3.40200368421053	3.26406052631579	3.25508378947368	3.19301257894737	3.29054436842105	3.27151915789474	3.52134010526316	3.64670821052632
ARHGEF3	4.04883963157895	3.87868247368421	4.524003	4.15435784210526	4.98230310526316	5.03776357894737	3.94377405263158	4.07292368421053	4.04421868421053	4.43920884210526	4.8983527368421	4.75102342105263	4.51299442105263	6.12434	5.37764678947368	5.41672436842105	5.28948573684211	4.77574457894737	4.74218157894737
ARHGEF33	2.90140752631579	2.78791342105263	2.99205615789474	2.85331352631579	2.50462942105263	2.94079615789474	3.05384126315789	2.95153128947368	2.93471221052632	2.67961368421053	2.96764068421053	2.86574294736842	2.57858436842105	2.93885831578947	2.81419631578947	2.62310057894737	2.68930384210526	2.83543242105263	2.84914205263158
ARHGEF37	4.28513536842105	4.37905889473684	4.49354284210526	4.64008736842105	4.41239915789474	4.47798110526316	4.38977684210526	4.05739689473684	4.31737489473684	4.1845537368421	4.24335631578947	4.37768952631579	4.36690342105263	4.24138331578947	4.53379952631579	4.45276773684211	4.62547078947368	4.240959	4.31805631578947
ARHGEF38	2.35871526315789	2.28578552631579	2.36844668421053	2.15467736842105	2.36228578947368	2.32531789473684	2.33260431578947	2.44330605263158	2.40137989473684	2.40979815789474	2.51963868421053	2.20080105263158	2.39711115789474	2.22423526315789	2.55589921052632	2.23871631578947	2.45705621052632	2.16989947368421	2.38152292105263
ARHGEF4	4.59242031578947	4.78264942105263	4.63395721052632	4.53647489473684	4.37654263157895	4.56304368421053	4.681241	4.62369221052632	4.67742289473684	4.80486684210526	4.88914294736842	4.94850652631579	4.33233478947368	4.77541926315789	4.91172278947368	4.894065	5.06452715789474	4.35881273684211	4.50750984210526
ARHGEF40	4.97538436842105	5.06227742105263	4.83119621052632	4.74932321052632	5.08047673684211	5.08968005263158	4.83680931578947	4.80072589473684	4.89599626315789	5.07359878947368	5.13582757894737	5.08935684210526	5.38772357894737	5.42160826315789	5.228534	5.16688589473684	5.20342968421053	4.95641715789474	4.82465431578947
ARHGEF5	4.61577736842105	5.06162252631579	4.97748110526316	5.31480631578947	5.09826952631579	4.94196894736842	4.76857468421053	5.25075557894737	4.89105668421053	5.20611615789474	5.33035521052632	5.209438	5.15706084210526	4.52978605263158	4.93846942105263	5.62311452631579	5.85476794736842	4.88009857894737	4.84642368421053
ARHGEF6	4.58423105263158	4.98951936842105	4.93183157894737	4.76312510526316	4.41156284210526	4.48942736842105	4.66039694736842	4.66268278947368	4.52907805263158	4.14164768421053	4.97714521052632	5.05432363157895	4.91103531578947	5.17839021052632	5.54239284210526	4.35328068421053	4.45351084210526	5.06557547368421	5.04793626315789
ARHGEF7	4.45758031578947	4.35530447368421	4.14036636842105	4.23676905263158	4.20390831578947	4.226458	4.32945236842105	4.34425536842105	4.41999905263158	4.42283815789474	4.18154115789474	4.23995973684211	4.13339173684211	4.69934463157895	4.44465242105263	4.31837378947368	4.28116405263158	4.22980021052632	4.19135152631579
ARHGEF9	5.14536026315789	5.14801	4.86680584210526	4.94588842105263	4.74481105263158	4.75299263157895	5.30430768421053	5.05908910526316	5.21116794736842	5.17483705263158	5.07031947368421	5.14097452631579	4.63032952631579	5.18145915789474	5.09132931578947	4.85643778947368	4.90571547368421	4.93331226315789	5.05257673684211
ARID1A	4.76488684210526	4.70897978947368	4.70340763157895	4.64200521052632	4.43125610526316	4.48629994736842	4.69903463157895	4.62029647368421	4.53958884210526	4.69880763157895	4.46333373684211	4.49901689473684	4.44503310526316	4.66291684210526	4.61876384210526	4.49295478947368	4.51763768421053	4.48262336842105	4.44692447368421
ARID1B	6.66526452631579	6.57061257894737	6.35296684210526	6.33772963157895	6.22491457894737	6.05601589473684	6.55458868421053	6.58383289473684	6.67349852631579	6.03884810526316	6.39426931578947	6.80783010526316	6.5280057368421	6.959163	7.31453668421053	6.82551778947368	6.75133510526316	6.33647136842105	6.42170752631579
ARID2	5.33312647368421	5.43485	5.30281652631579	5.45988	4.96331757894737	5.20783352631579	5.26046942105263	5.70967452631579	5.52874331578947	5.422766	5.33160105263158	5.33729547368421	5.06698552631579	5.43022873684211	5.69148757894737	5.75004310526316	5.80799605263158	5.22144473684211	5.13625484210526
ARID3A	5.38715784210526	5.77042531578947	5.13659489473684	5.91086052631579	5.42035705263158	5.45793121052632	5.422766	5.55573126315789	5.56361557894737	5.45949205263158	5.79452863157895	5.67147578947368	6.15079089473684	5.32700978947368	5.90752115789474	5.691146	5.57415931578947	5.63852236842105	5.80471236842105
ARID3B	4.43954378947368	4.39656257894737	4.26474794736842	4.55656194736842	4.48454031578947	4.53532247368421	4.37062273684211	4.48658157894737	4.53612068421053	4.23711826315789	4.80486684210526	4.78415721052632	4.49547778947368	4.74453931578947	5.02408842105263	4.72489042105263	4.85643778947368	4.60405778947368	4.78324510526316
ARID3C	3.50800784210526	3.323644	3.34137526315789	3.37148289473684	3.43265642105263	3.24372136842105	3.71444684210526	3.71444684210526	3.40048315789474	3.58823057894737	3.67692	3.62964084210526	3.24763210526316	3.94945836842105	3.47038873684211	3.53745563157895	3.81739310526316	3.68175410526316	3.42625247368421
ARID4A	5.16135115789474	5.47503563157895	5.25737621052632	5.73437057894737	5.03139815789474	5.11153057894737	4.93792726315789	5.16256194736842	5.11536536842105	5.25147357894737	5.65739431578947	5.694786	5.89504805263158	5.63791757894737	5.67251684210526	5.81358389473684	5.70107710526316	5.57472721052632	5.55736626315789
ARID4B	4.80703163157895	5.05432363157895	5.06400768421053	5.21223673684211	5.13625484210526	5.21722810526316	4.93080247368421	4.89860705263158	4.98922489473684	4.86869321052632	4.99050557894737	5.25117142105263	5.38981347368421	5.03307131578947	5.29442042105263	5.34349663157895	5.40923178947368	5.09921447368421	5.08935684210526
ARID5A	5.48402068421053	5.68179578947368	5.49811905263158	5.46832194736842	5.99380957894737	5.87152331578947	5.62689215789474	5.71223747368421	5.55136105263158	5.65588510526316	5.56407457894737	5.43531184210526	5.64066268421053	6.30471747368421	6.31439163157895	5.85337868421053	5.70354457894737	5.21762321052632	5.17938636842105
ARID5B	8.75600352631579	8.95420047368421	8.58348384210526	9.00043684210526	9.27380121052632	9.29399331578947	8.77237952631579	9.23194673684211	9.09847463157895	9.17321578947368	9.19761947368421	9.34501226315789	8.65213542105263	9.64526068421053	9.8612742631579	9.87429705263158	10.1643095789474	9.14447973684211	9.33462789473684
ARIH1	6.03133442105263	6.18909615789474	5.94011321052632	6.09625884210526	5.85626821052632	5.95612757894737	6.14089589473684	5.98114078947368	5.994943	6.24014121052632	6.03837273684211	5.98830342105263	5.95294415789474	6.306603	6.058596	6.206104	6.09926015789474	6.12806057894737	5.99578242105263
ARIH2	7.68769452631579	7.88676968421053	7.58342663157895	7.63537657894737	7.64818015789474	7.69589857894737	7.73196805263158	7.80768626315789	7.71792773684211	7.68906426315789	7.70649021052632	7.71591478947368	7.92963305263158	7.83374868421053	7.72338721052632	7.74671710526316	7.91932952631579	7.50495536842105	7.53547305263158
ARL1	8.62703589473684	8.64053857894737	8.73163242105263	8.808121	8.65032152631579	8.50960542105263	8.60694747368421	8.59621468421053	8.61314126315789	8.45917631578947	8.61506626315789	8.70731968421053	8.72359531578947	8.35420531578947	8.47187310526316	8.76863568421053	8.68394168421053	8.836206	8.88278621052632
ARL10	3.64807484210526	3.552237	3.34753573684211	3.53708389473684	3.19324494736842	3.35848752631579	3.49167321052632	3.45836442105263	3.58001068421053	3.70022131578947	3.68201531578947	3.869508	3.45836442105263	3.79498847368421	3.83290994736842	3.53988815789474	3.74771615789474	3.68998531578947	3.60376210526316
ARL11	2.48679236842105	2.64047131578947	2.36488605263158	2.35740826315789	2.37514289473684	2.43425342105263	2.42585621052632	2.39657605263158	2.39056368421053	2.42739015789474	2.25360236842105	2.35390868421053	2.41685684210526	2.36706136842105	2.38994536842105	2.475559	2.59209894736842	2.49466478947368	2.34043778947368
ARL13A	2.54422315789474	2.60093436842105	2.666228	2.44116073684211	2.51963868421053	2.76993036842105	2.45783076315789	2.68169484210526	2.48126626315789	2.69213926315789	2.52678684210526	2.40979815789474	2.55124178947368	2.56222031578947	2.50174121052632	2.373443	2.41931184210526	2.59001684210526	2.48998021052632
ARL13B	5.41581110526316	5.559204	5.73033905263158	5.46687021052632	5.57867015789474	5.41224668421053	5.30944010526316	5.47328815789474	5.27384331578947	5.20534594736842	5.38224926315789	5.39297226315789	5.51663063157895	5.96732968421053	5.73365873684211	5.48254694736842	5.422766	5.39260463157895	5.56467484210526
ARL14	2.44116073684211	2.47891973684211	2.49755726315789	2.32337705263158	2.59606721052632	2.46529152631579	2.64377352631579	2.62625031578947	2.57858436842105	2.55362252631579	2.78890021052632	2.85241978947368	2.45705621052632	2.62796957894737	2.73570784210526	2.65832321052632	2.678931	2.43370431578947	2.57657636842105
ARL15	5.21381226315789	5.45400589473684	5.28082284210526	4.95094268421053	5.66619778947368	5.37729447368421	5.13492573684211	4.98270863157895	5.02278742105263	5.03703847368421	4.79928768421053	5.03040152631579	4.65245278947368	5.63765521052632	5.46211663157895	5.01636015789474	5.09556021052632	4.96098952631579	5.05660694736842
ARL16	5.99946236842105	6.08246831578947	5.87152331578947	5.80384410526316	5.86184005263158	5.65284263157895	6.01922384210526	5.87426652631579	6.06619121052632	6.23507042105263	6.01118657894737	5.85260647368421	5.74700026315789	5.938203	5.80694710526316	6.04824778947368	6.01348063157895	5.94523905263158	6.19105084210526
ARL17A	3.32998110526316	3.08396257894737	3.54421	3.58042757894737	3.78796931578947	3.80354242105263	3.25289763157895	3.27941542105263	3.06048736842105	3.24489921052632	3.12599673684211	3.20615721052632	3.53218436842105	3.83704626315789	3.57973673684211	3.73592784210526	4.04322463157895	3.77931589473684	3.82908231578947
ARL2	5.28914652631579	5.27736721052632	5.33674442105263	5.24533521052632	5.31415936842105	5.36979889473684	5.36242642105263	5.37549394736842	5.29518073684211	5.35656678947368	5.26705089473684	5.12154852631579	5.11461268421053	5.42387284210526	5.38252073684211	5.12812736842105	5.39860621052632	5.26211778947368	5.10443947368421
ARL2BP	7.853157	8.07750331578947	8.15718484210526	8.11831605263158	8.02325936842105	8.00435263157895	7.97509368421053	7.93380536842105	7.91690442105263	7.95485773684211	7.94898910526316	7.93131647368421	8.0450242631579	7.99848468421053	8.13214968421053	8.06291815789474	7.944325	8.03353152631579	7.96394621052632
ARL3	5.62144178947368	5.69882668421053	5.61026515789474	5.55870189473684	5.56094636842105	5.42923752631579	5.53420294736842	5.59308763157895	5.56938073684211	5.64171368421053	5.39482973684211	5.46769115789474	5.32507531578947	5.76794489473684	5.86145889473684	5.84394073684211	5.87614102631579	5.57598936842105	5.50216505263158
ARL4A	6.26882342105263	5.66289831578947	6.06501084210526	6.05166657894737	6.42817436842105	6.34555694736842	6.30320752631579	6.32725231578947	6.257792	5.84032915789474	7.64196089473684	7.87275836842105	6.11416178947368	4.85273631578947	4.91274873684211	5.12316194736842	5.39973436842105	5.94219515789474	6.00175347368421
ARL4C	9.56394231578947	10.1488851052632	7.09776005263158	7.44967621052632	7.33893373684211	7.13937531578947	9.60054889473684	9.94809384210526	9.78273778947368	9.83248310526316	7.46685794736842	7.71543842105263	7.07179363157895	9.78061884210526	9.19761947368421	7.645085	7.68906426315789	7.73196805263158	7.70356226315789
ARL4D	7.30568405263158	7.63093336842105	7.69776431578947	8.05459389473684	7.25893421052632	7.26786573684211	7.39280794736842	7.41593873684211	7.43638163157895	7.30813489473684	7.53963015789474	7.48485431578947	7.43318821052632	7.98645873684211	7.71435	7.76820426315789	7.70152784210526	7.33244431578947	7.272718
ARL5A	7.90529989473684	7.82247242105263	7.89565568421053	8.168021	7.92069447368421	7.76657152631579	7.78878057894737	8.013874	8.00733073684211	7.58912336842105	7.84579557894737	7.90451494736842	7.79969110526316	7.86532768421053	7.79537757894737	8.1407892631579	8.09378910526316	7.81238663157895	7.91804821052632
ARL5B	4.67639536842105	4.62779568421053	4.14623247368421	4.24922710526316	4.60303036842105	4.45557268421053	4.60405778947368	4.85273631578947	4.85618147368421	4.75415489473684	4.50039136842105	4.49949768421053	4.65366978947368	4.34872278947368	4.04138626315789	4.05180168421053	4.13150515789474	4.65428589473684	4.881387
ARL5C	3.004516	2.99153484210526	2.96371415789474	2.85939173684211	3.16074310526316	3.07279578947368	3.30771210526316	2.88806526315789	2.95931068421053	3.08911205263158	3.091168	3.16443526315789	2.89952489473684	2.87005131578947	3.05608447368421	2.95312878947368	3.24131884210526	3.026923	3.00073178947368
ARL6	4.66430957894737	4.49638689473684	4.4834572631579	4.815742	4.18676721052632	4.03826142105263	4.83890910526316	4.69068073684211	4.75299263157895	4.55435110526316	4.69880763157895	4.68299821052632	5.06950889473684	5.26495568421053	4.75269636842105	4.86012068421053	4.85071557894737	4.78919752631579	4.60303036842105
ARL6IP1	9.42864842105263	8.24368752631579	9.23740321052632	8.76319184210526	9.49474247368421	9.3893292631579	9.20132889473684	8.94340163157895	9.14556573684211	9.0802662631579	8.73737263157895	8.72663784210526	9.07536473684211	8.59371536842105	8.7956947368421	8.89849721052632	8.73540784210526	9.38268636842105	9.4199407368421
ARL6IP4	8.31490826315789	8.18232042105263	7.9541377368421	7.971779	8.00572821052632	7.96464610526316	8.27514894736842	8.27647284210526	8.25638852631579	8.34619521052632	8.16182378947368	8.09619194736842	7.91356921052632	8.28241842105263	8.21611510526316	8.15224478947368	8.18092031578947	8.14331815789474	8.22774152631579
ARL6IP5	9.75106768421053	9.98881152631579	10.6382387368421	10.2417053684211	10.2128509473684	10.1955618421053	9.70590415789474	9.85480173684211	9.85162905263158	9.79994257894737	9.85342615789474	9.90375526315789	9.83498031578947	10.3822821052632	10.3095006842105	10.1250898947368	9.9693837368421	9.76585031578947	9.8612742631579
ARL6IP6	8.01718621052632	7.67759015789474	7.71230994736842	7.98936252631579	7.95359263157895	8.02997942105263	7.89369857894737	7.83846605263158	7.99518484210526	7.78878057894737	7.80605963157895	7.83034615789474	8.51458173684211	8.51192047368421	8.47942847368421	7.80605963157895	7.63270810526316	7.74755742105263	7.92486457894737
ARL8A	4.42808731578947	4.48848594736842	4.37789094736842	4.54531552631579	4.41126521052632	4.36841057894737	4.21789457894737	4.37149921052632	4.46301857894737	4.18745331578947	4.31288789473684	4.35011963157895	4.39514694736842	4.35289010526316	4.401979	4.28881742105263	4.38865552631579	4.20932221052632	4.27263563157895
ARL8B	8.55632457894737	8.65765357894737	8.59729026315789	8.61010226315789	8.60287252631579	8.56356363157895	8.56962836842105	8.61219521052632	8.50892342105263	8.43393357894737	8.74248710526316	8.74248710526316	8.81135410526316	8.48035389473684	8.50309005263158	8.76319184210526	8.65874573684211	8.73163242105263	8.72854821052632
ARL9	3.74137857894737	3.61052984210526	3.98357763157895	3.49927094736842	4.39837989473684	4.02053105263158	3.84247515789474	3.64734242105263	3.88688436842105	3.75164931578947	3.46837936842105	3.57312784210526	3.47642947368421	3.60139657894737	3.76259742105263	3.74048078947368	3.83924110526316	3.99050963157895	3.95192268421053
ARMC1	7.971779	7.97981289473684	8.0582302631579	8.18676494736842	7.70301447368421	7.75635905263158	8.02942052631579	8.07427668421053	8.04683721052632	7.84002321052632	8.29926963157895	8.25569105263158	7.86956710526316	8.24802968421053	8.03630252631579	8.14378957894737	8.12505694736842	8.00435263157895	7.96564021052632
ARMC10	8.20927247368421	8.18852247368421	8.373361	8.29588015789474	8.20680947368421	8.1848077368421	8.29148352631579	8.24230426315789	8.17615684210526	8.16960226315789	8.08620931578947	8.17615684210526	8.013874	8.27084478947368	8.12898657894737	8.33047157894737	8.31110068421053	8.13214968421053	8.00232578947368
ARMC2	3.46688042105263	3.41179852631579	3.55893478947368	3.55132989473684	3.34835421052632	3.31504063157895	3.46951994736842	3.70446489473684	3.25674273684211	3.63111026315789	3.58805694736842	3.47330021052632	3.37913473684211	3.51469957894737	3.43836221052632	3.71651389473684	3.73975831578947	3.46493747368421	3.62029805263158
ARMC3	2.74859784210526	2.712713	2.71650226315789	2.76690157894737	2.79041742105263	2.81550510526316	2.69808468421053	2.68268421052632	2.78242163157895	2.84046368421053	2.79244921052632	2.76544042105263	2.71720389473684	2.87776405263158	2.77733010526316	2.88245342105263	2.61310342105263	2.62514321052632	2.72278368421053
ARMC4	3.42847078947368	3.36434726315789	4.18568373684211	4.25851310526316	4.15172378947368	4.24983484210526	3.42246789473684	3.446827	3.30897073684211	3.36618726315789	3.53242384210526	3.48997110526316	3.12284578947368	3.07078115789474	3.20576736842105	2.98753415789474	2.82979257894737	3.51865052631579	3.50025447368421
ARMC5	5.48727821052632	5.47084321052632	5.33923294736842	5.15828926315789	5.54699331578947	5.384068	5.52116936842105	5.49486710526316	5.44330847368421	5.47693778947368	5.39144094736842	5.41933136842105	5.46971063157895	5.64985857894737	5.39121868421053	5.44504436842105	5.371346	5.27595284210526	5.09280331578947
ARMC6	6.30394889473684	6.20332889473684	6.06022852631579	5.97173189473684	5.89092047368421	6.03207752631579	6.27192126315789	6.20660357894737	6.21900315789474	6.20332889473684	6.16780768421053	5.87782952631579	5.84163510526316	6.12850010526316	5.79727789473684	5.66765663157895	5.53689763157895	6.21986021052632	5.98666505263158
ARMC7	4.27127526315789	4.61760057894737	4.29179736842105	4.20319910526316	4.13726052631579	4.47071026315789	4.33522352631579	4.35835263157895	4.23284968421053	4.43708442105263	4.54402757894737	4.65522689473684	4.60384515789474	4.67756778947368	4.30206910526316	4.45351084210526	4.38491578947368	4.35923273684211	4.41214578947368
ARMC8	5.76110768421053	5.89748936842105	5.64132621052632	5.52452626315789	5.58008926315789	5.60008984210526	5.82191005263158	5.71778289473684	5.74064936842105	5.58563957894737	5.47777542105263	5.51801521052632	5.65045721052632	5.83814905263158	5.80340142105263	5.52061294736842	5.46647552631579	5.70558884210526	5.55484815789474
ARMC9	7.56863573684211	8.44070584210526	6.55070089473684	7.51547189473684	6.81071573684211	6.68619084210526	7.80275742105263	7.90632242105263	7.67607852631579	7.79211010526316	8.11896352631579	8.38248931578947	8.48367763157895	8.89849721052632	7.89669284210526	6.15079089473684	6.02966915789474	8.29708384210526	8.13413278947368
ARMCX1	8.89332384210526	9.17321578947368	9.01012968421053	9.20676442105263	9.4199407368421	9.3316002631579	8.76740247368421	8.92179573684211	8.798679	7.79269689473684	8.82835	9.09746805263158	9.33883042105263	8.99596131578947	9.09098773684211	8.90294510526316	8.67846257894737	9.2629812631579	9.31280368421053
ARMCX2	9.71181110526316	9.80311636842105	9.75574605263158	10.0288982105263	9.48083294736842	9.4045457368421	9.84633889473684	9.74744784210526	9.80734221052632	9.33311210526316	9.89101984210526	9.96348452631579	9.20961810526316	9.06991631578947	9.01527942105263	9.55667731578947	9.43248884210526	9.672724	9.61541831578947
ARMCX3	8.77544557894737	8.96721452631579	8.80665089473684	9.10312210526316	8.20869573684211	8.28510515789474	8.65455673684211	8.75029221052632	8.65213542105263	8.64375489473684	8.88746584210526	8.91923110526316	8.65455673684211	8.64679910526316	8.60499378947368	8.73834068421053	8.78626521052632	8.69050047368421	8.87229831578947
ARMCX4	3.06310768421053	3.09235868421053	3.22557015789474	3.20451642105263	3.07329426315789	3.24958705263158	2.99183	2.96432215789474	3.19934236842105	3.21247957894737	3.35353694736842	3.38288631578947	3.21723936842105	2.96804515789474	3.19934236842105	3.04492368421053	3.27202510526316	3.05897521052632	3.28055668421053
ARMCX5	6.63882615789474	6.86680373684211	6.73963726315789	6.68777005263158	6.45109447368421	6.44979715789474	6.69663257894737	6.88353184210526	6.85693836842105	6.17412052631579	6.24049847368421	6.69758594736842	6.33864510526316	6.60928763157895	6.48454636842105	6.34147294736842	6.04322194736842	6.76363584210526	6.66526452631579
ARMCX6	8.46830705263158	8.75145605263158	8.17804952631579	8.10447747368421	7.66047389473684	7.87733594736842	8.56356363157895	8.49801652631579	8.44746263157895	8.65660647368421	8.04371436842105	7.96972052631579	7.83716589473684	8.4484767368421	8.39149457894737	7.65994652631579	7.6966792631579	8.153123	8.27568736842105
ARMS2	4.40428794736842	4.37149921052632	3.78541507894737	4.07450363157895	4.26326957894737	4.2854277368421	4.08227968421053	4.09376347368421	3.91057589473684	3.84133757894737	4.48917981578947	4.06951889473684	3.90091373684211	3.85571305263158	4.03773831578947	4.37190915789474	3.95334105263158	4.02721326315789	4.01954189473684
ARNT	5.73562686842105	5.85376584210526	5.62523689473684	5.64535147368421	5.78674689473684	5.880871	5.62899336842105	5.74152673684211	5.69688294736842	5.61293589473684	5.73804757894737	5.86632410526316	5.43585968421053	5.67889110526316	5.90152131578947	5.95294415789474	6.02598205263158	5.61857336842105	5.69688294736842
ARNT2	4.74870473684211	4.60667021052632	4.00150905263158	4.26108847368421	4.60032315789474	4.78737815789474	4.63165531578947	4.64008736842105	4.75914057894737	4.92523973684211	4.47071026315789	4.50778778947368	4.638322	4.28961289473684	4.75845378947368	4.88914294736842	4.86717363157895	4.57268752631579	4.50992352631579
ARNTL	4.30757642105263	5.17766794736842	5.23701673684211	5.53389926315789	5.14801	5.09673394736842	4.07981415789474	4.26398684210526	4.131945	4.39247447368421	5.49750005263158	5.40212889473684	6.00805436842105	5.00865289473684	5.32737242105263	5.07637594736842	5.14685384210526	5.34183689473684	5.27083942105263
ARNTL2	6.75220094736842	6.38120978947368	6.02873826315789	5.72975763157895	6.53365689473684	6.57231263157895	6.39465894736842	6.53395878947368	6.50634778947368	6.45618694736842	4.99609021052632	4.62168	5.25591963157895	4.98937213157895	5.75004310526316	4.49638689473684	4.22314978947368	5.42923752631579	5.61559694736842
ARPC1A	9.54458057894737	9.31635610526316	9.93614473684211	9.54638684210526	9.51959157894737	9.39691226315789	9.4453592631579	9.35225157894737	9.48904	9.672724	9.48232752631579	9.41488657894737	9.39840047368421	9.14648284210526	9.40608605263158	9.18339647368421	9.17145521052632	9.60360684210526	9.60054889473684
ARPC2	12.0192702631579	12.0309768421053	11.8209202631579	11.6186629473684	11.5745511052632	11.4638856842105	11.8992576842105	12.0009436315789	12.0192702631579	12.2488655789474	12.0846284210526	12.1763562631579	11.6389155263158	11.9758754736842	11.9077656842105	11.4135871052632	11.6089664736842	11.9077656842105	12.0733664210526
ARPC3	10.8217804736842	10.6162425789474	10.5742823157895	10.7014482105263	10.4828724210526	10.4392032105263	10.7113807368421	10.6382387368421	10.768909	10.6125855263158	10.6322835263158	10.7156252105263	10.4883915263158	10.7113807368421	10.734792	10.4477557368421	10.5742823157895	10.8938659473684	10.9686521052632
ARPC4	9.04603731578947	8.9400037368421	8.96408268421053	8.60221842105263	8.74917263157895	8.68909247368421	8.98926294736842	8.79653868421053	8.88665568421053	9.06284768421053	9.22434594736842	8.96151405263158	8.67945452631579	9.05367378947368	8.96020852631579	8.54815121052632	8.50892342105263	8.96543578947368	8.94511447368421
ARPC5	11.1068406842105	10.9615001578947	10.5529484736842	10.6959837368421	10.5064395263158	10.3863999473684	11.180275	11.1607118947368	11.1208962105263	11.0841628947368	10.6692496315789	10.673141	10.5742823157895	10.9877243684211	10.8993152631579	10.6776454736842	10.6776454736842	10.7296908947368	10.673141
ARPC5L	7.46356347368421	7.32609710526316	7.52492552631579	7.16207221052632	7.43881526315789	7.45019368421053	7.46356347368421	7.46541236842105	7.52368336842105	7.33591821052632	7.51924757894737	7.39345263157895	7.63093336842105	7.63577094736842	7.53489142105263	7.19837321052632	7.22586936842105	7.54280284210526	7.55516463157895
ARPM1	3.73098478947368	3.96133368421053	3.65103305263158	3.79842342105263	3.99634947368421	4.16770605263158	3.74291557894737	3.77845836842105	3.87102936842105	3.68896984210526	3.87302721052632	4.10049894736842	3.93757884210526	4.04945694736842	3.87485631578947	4.15950557894737	3.86930547368421	4.19527952631579	3.85721242105263
ARPP19	5.74700026315789	5.52254778947368	5.46769115789474	5.24087531578947	5.37587505263158	5.13492573684211	5.56467484210526	5.63739336842105	5.58666752631579	5.53463178947368	5.69846852631579	5.62184463157895	5.46146242105263	5.8747312631579	5.68041394736842	5.54956442105263	5.37319147368421	5.49750005263158	5.65188431578947
ARPP21	3.15793415789474	3.18076278947368	3.22445021052632	3.14143515789474	3.18607173684211	3.15451768421053	3.18838926315789	3.40879421052632	3.23855842105263	3.44194957894737	3.13858221052632	3.34496578947368	3.13424752631579	3.30620826315789	3.18188557894737	3.17052136842105	3.25103310526316	3.25086463157895	3.19670642105263
ARR3	3.63330931578947	3.503039	3.82328073684211	3.66121489473684	3.72740173684211	3.46513989473684	3.58393357894737	3.24826889473684	3.79334605263158	3.82260836842105	3.62673542105263	3.64172542105263	3.41557489473684	3.77575826315789	3.63471057894737	3.39450136842105	3.68777047368421	3.67403878947368	3.51526284210526
ARRB1	3.73098478947368	4.00433263157895	4.56688773684211	4.09652257894737	4.70639884210526	4.94558121052632	3.78917442105263	3.98630036842105	3.79221321052632	4.20118957894737	4.08938431578947	3.59575721052632	3.95916094736842	4.57027605263158	4.49805310526316	3.94404078947368	3.97716884210526	3.90061405263158	4.09972515789474
ARRB2	3.72503121052632	3.72879084210526	3.87585984210526	3.95062357894737	3.74437257894737	3.66823394736842	3.57210489473684	3.70232736842105	3.73678394736842	3.69487236842105	3.64172542105263	3.63937142105263	3.53665873684211	4.06798584210526	3.90377847368421	3.51113405263158	3.78105305263158	3.53540178947368	3.66783721052632
ARRDC1	6.82158984210526	6.87829126315789	6.90781963157895	6.99912642105263	7.00427889473684	6.94825805263158	6.90781963157895	6.51723531578947	6.96551584210526	6.90706394736842	6.93796684210526	6.96861615789474	6.98622021052632	6.93513463157895	7.04844336842105	6.79405184210526	6.93755184210526	6.69534747368421	6.57708463157895
ARRDC2	5.73855731578947	5.38518384210526	5.44530705263158	5.78758210526316	5.72775710526316	5.890248	5.62144178947368	5.41107842105263	5.77839984210526	5.83046831578947	5.450585	5.78992947368421	6.71526068421053	5.71265957894737	5.74582294736842	6.07918963157895	5.94410318421053	5.82116644736842	5.76505607894737
ARRDC3	5.92686436842105	6.26445378947368	7.26073142105263	7.30479205263158	7.87677257894737	8.01059015789474	6.17330694736842	6.306603	6.2588872631579	6.18095689473684	6.48608547368421	6.65009652631579	7.10415094736842	6.08061147368421	8.11328205263158	8.31772442105263	8.20569089473684	6.50233305263158	6.36859326315789
ARRDC4	7.51997015789474	7.69524884210526	7.89369857894737	7.70472636842105	6.59612278947368	6.54678378947368	7.77006563157895	7.91867963157895	7.51997015789474	7.54349426315789	7.04013747368421	7.20403005263158	6.53395878947368	7.29135710526316	6.23667136842105	6.80384242105263	6.72112126315789	6.31218605263158	6.4357357368421
ARRDC5	3.79938526315789	4.03387405263158	3.99596010526316	4.02429805263158	3.920892	4.07508431578947	4.00284784210526	3.97556615789474	3.83457294736842	4.19135152631579	3.68749657894737	3.99749131578947	3.94790805263158	4.12181010526316	4.02416823684211	4.02680152631579	4.27670368421053	4.04913752631579	3.89965505263158
ARSA	6.35677221052632	6.68071463157895	6.16214684210526	6.42900184210526	6.43366889473684	6.73613878947368	6.57822289473684	6.61306421052632	6.36549363157895	6.64271805263158	6.53365689473684	6.38624031578947	6.56759363157895	6.39891994736842	6.29462994736842	6.310202	6.48304668421053	6.20244094736842	6.17704836842105
ARSB	6.66017278947368	6.60675331578947	6.29381210526316	6.48416626315789	6.62814494736842	6.68024631578947	6.77686726315789	6.66662110526316	6.74040436842105	6.74565042105263	6.96368157894737	6.98654684210526	6.11539963157895	6.25228368421053	5.54123515789474	6.20151842105263	5.90635489473684	6.64973568421053	6.65290421052632
ARSD	4.3253317368421	4.41854357894737	4.60632357894737	4.91335573684211	4.83531842105263	4.95964931578947	4.26747542105263	4.20722694736842	4.23169957894737	3.96516552631579	4.39798810526316	4.31692794736842	4.85490821052632	4.62620015789474	4.74152363157895	4.93331226315789	4.86450842105263	4.97899326315789	4.99781368421053
ARSE	5.22386647368421	5.38981347368421	4.48848594736842	4.53993242105263	4.49638689473684	4.47258642105263	5.12390868421053	5.11996978947368	5.22033257894737	5.224685	4.37332457894737	4.39070157894737	4.82465431578947	4.52907805263158	4.72924647368421	4.69816163157895	4.90540410526316	5.12154852631579	5.21939242105263
ARSF	3.58513489473684	3.59123352631579	3.49656068421053	3.79596752631579	3.67230757894737	3.23415463157895	3.66376226315789	3.70351	3.47384660526316	3.90317210526316	3.60313115789474	3.64756707894737	3.85104342105263	3.85128426315789	3.58991784210526	3.58805694736842	3.65245626315789	3.73708242105263	3.68777047368421
ARSG	6.59173536842105	6.73751326315789	6.48097968421053	6.49861752631579	6.50660747368421	6.59938763157895	6.72471594736842	6.60474305263158	6.69779242105263	6.68584184210526	6.71972352631579	6.72471594736842	7.172063	6.388083	6.21856478947368	6.80433736842105	6.87767910526316	6.27102526315789	6.32089784210526
ARSH	2.590566	2.89190384210526	2.82236621052632	2.78915434210526	2.78530084210526	2.72723505263158	2.93766336842105	2.81568463157895	2.81550510526316	2.61195536842105	2.846658	2.85686726315789	2.91397110526316	2.76690157894737	2.74041789473684	2.73805657894737	2.94151868421053	2.76903752631579	2.83982852631579
ARSI	4.74698536842105	4.40153157894737	4.72731315789474	4.84142026315789	4.55794878947368	4.66610473684211	4.51510057894737	4.46526468421053	4.61760057894737	4.52657531578947	5.228246	5.23074884210526	5.15524568421053	5.00022978947368	4.53993242105263	4.79391163157895	4.90878773684211	5.34311163157895	5.36851031578947
ARSJ	8.38339942105263	8.64165405263158	7.22538536842105	7.13395615789474	6.64317773684211	6.76316505263158	8.29926963157895	8.21011484210526	8.25245347368421	7.93732984210526	7.34568405263158	7.19064994736842	7.528132	8.04113621052632	7.59239631578947	6.593005	6.44259405263158	7.31647673684211	7.34026052631579
ARSK	6.52616594736842	6.50491857894737	6.97592926315789	5.77875978947368	6.44729568421053	6.54015457894737	6.29096652631579	6.38868263157895	6.41377910526316	6.39271494736842	5.90927678947368	5.890248	5.01007484210526	6.62251478947368	5.84246815789474	5.53926489473684	5.53893457894737	5.72133468421053	5.85118873684211
ART1	5.11297389473684	5.28700184210526	5.03555031578947	5.00602505263158	5.36309010526316	5.28726142105263	5.17456426315789	5.00706705263158	5.17426321052632	5.18799857894737	5.10928673684211	5.11222984210526	5.13183594736842	5.07290531578947	4.78605531578947	5.08814415789474	5.21035894736842	5.03589673684211	5.00292868421053
ART3	3.05466421052632	3.05253526315789	3.05107242105263	3.04492368421053	3.14507042105263	2.93696842105263	2.82530557894737	2.81860352631579	3.01791189473684	2.99545736842105	3.06357821052632	3.00671942105263	3.07217131578947	3.00021231578947	3.03347915789474	3.03277773684211	2.90425405263158	3.06693115789474	3.14930321052632
ART4	3.30334236842105	3.45717231578947	3.22222147368421	3.21646242105263	3.40018123684211	3.22386694736842	3.527033	3.66415721052632	3.39231757894737	3.72776121052632	3.37663078947368	3.43289010526316	3.40677284210526	3.33375005263158	3.44115068421053	3.39196368421053	3.43678236842105	3.41584397368421	3.31275357894737
ART5	3.61255442105263	3.40305821052632	3.50205121052632	3.49347984210526	3.80932947368421	3.41096510526316	3.55948563157895	3.51544931578947	3.39992810526316	3.26009973684211	3.46346536842105	3.47642947368421	3.35069442105263	3.72406073684211	3.61778763157895	3.47581778947368	3.68407221052632	3.54102984210526	3.62817378947368
ARTN	4.60150421052632	4.74512942105263	4.33125105263158	4.56304368421053	4.79730757894737	4.52702784210526	4.75034415789474	4.70706552631579	4.57654210526316	4.43527973684211	4.70849089473684	4.63792494736842	4.78670573684211	4.61066231578947	4.62659542105263	4.728357	4.57819163157895	4.66581578947368	4.57617521052632
ARV1	7.84002321052632	7.976812	8.2051347368421	8.33505289473684	8.00463921052632	8.08195705263158	7.90708952631579	7.86693294736842	7.69007094736842	8.02016231578947	7.77217668421053	7.90833321052632	8.15052884210526	7.81397226315789	7.48344757894737	7.98936252631579	7.99451278947368	8.21102647368421	8.14201936842105
ARVCF	5.37986068421053	5.228534	5.09642205263158	5.15180089473684	5.11066726315789	5.03589673684211	5.16508936842105	5.21638894736842	5.378772	5.45572242105263	4.91890273684211	4.84217778947368	4.894065	5.21992331578947	4.97027168421053	4.90043584210526	4.93994473684211	4.79267694736842	4.80604984210526
ARVP6125	3.74632015789474	2.97319668421053	3.123303	2.98309181578947	3.19778405263158	3.08857494736842	3.15020336842105	3.28694321052632	3.28033542105263	2.81818757894737	3.04882268421053	3.09252210526316	3.31125394736842	2.99754152631579	3.22786868421053	3.09888231578947	2.93249131578947	3.21024115789474	2.78220821052632
ARX	2.45465236842105	2.38269247368421	2.32945931578947	2.611294	2.42486105263158	2.68606515789474	2.32337705263158	2.02545842105263	2.22636026315789	2.36894289473684	2.58684647368421	2.76937057894737	2.43940942105263	2.40797463157895	2.27428263157895	2.56280363157895	2.4445655	2.33635631578947	2.56444263157895
AS3MT	5.37922652631579	5.67574084210526	6.70724068421053	6.82451294736842	5.76970026315789	6.07206689473684	5.35722557894737	5.45859584210526	5.44504436842105	5.66582305263158	5.65460252631579	6.06743805263158	5.67771389473684	5.71637178947368	6.204809	5.75470010526316	5.72323021052632	6.21735063157895	6.15744484210526
ASAH1	7.75635905263158	8.43099563157895	9.05084668421053	9.39412142105263	8.62499531578947	8.70731968421053	7.83716589473684	7.87241084210526	7.72179931578947	7.51924757894737	8.46347268421053	8.73540784210526	9.56910552631579	8.53656242105263	8.12166426315789	8.80137905263158	8.68317542105263	8.5072	8.42938810526316
ASAM	8.48296889473684	8.55815715789474	9.18952305263158	9.41360726315789	9.11635189473684	9.08933957894737	8.30399042105263	8.47123552631579	8.50636036842105	8.59899578947368	9.16587789473684	9.24859278947369	9.58851968421053	7.94240121052632	9.01672642105263	9.39532321052632	9.73194784210526	8.94098821052632	9.04701573684211
ASAP1	8.62988631578947	8.57575747368421	8.78520805263158	8.87135547368421	8.42537842105263	8.21495068421053	8.57344484210526	8.61712805263158	8.552723	8.49671836842105	8.28241842105263	8.43906336842105	8.66739973684211	8.62499531578947	8.20407152631579	7.39411442105263	7.52261431578947	8.27153289473684	8.3563282631579
ASAP2	8.38873036842105	8.14530415789474	8.68317542105263	8.79014684210526	9.14051673684211	9.03141521052632	8.39882768421053	8.44070584210526	8.38339942105263	8.08195705263158	7.976812	7.97873936842105	8.11685947368421	8.60694747368421	8.83515947368421	8.35049763157895	8.31156	7.90833321052632	7.76657152631579
ASAP3	5.20902710526316	5.37452236842105	5.19145194736842	5.35656678947368	5.15625768421053	5.15180089473684	5.15327994736842	5.29129736842105	5.10581889473684	5.34659221052632	5.15949710526316	5.28914652631579	5.04162478947368	5.20820505263158	5.06180615789474	5.91112721052632	5.98352042105263	5.02007863157895	5.09320689473684
ASB1	7.91804821052632	7.58491515789474	6.91297768421053	6.92864947368421	6.76947094736842	6.72925731578947	8.06944310526316	7.99904305263158	7.91563436842105	8.08620931578947	7.43574705263158	7.28140505263158	6.57755794736842	7.20016163157895	7.24441026315789	7.66435263157895	7.61905036842105	7.22637784210526	7.11549821052632
ASB10	3.77026215789474	3.77783215789474	3.85571305263158	3.83406789473684	3.73619947368421	3.77230531578947	3.98442789473684	3.85198678947368	3.91134226315789	3.94832	3.75860478947368	3.79968347368421	3.93710231578947	3.73388031578947	3.75360221052632	3.91203173684211	3.86097878947368	3.75955005263158	3.90061405263158
ASB11	2.47092978947368	2.54223415789474	2.50434052631579	2.65222036842105	2.54197326315789	2.76431168421053	2.678931	2.61717731578947	2.53651742105263	2.837089	2.63091605263158	2.64568247368421	2.62913163157895	2.59262178947368	2.51803515789474	2.50722315789474	2.54952947368421	2.67791594736842	2.59388526315789
ASB12	3.63165305263158	3.46513989473684	3.27941542105263	3.30407131578947	3.56183884210526	3.39667163157895	3.25124063157895	3.41659315789474	3.42533028947368	3.67960815789474	3.51768921052632	3.61062352631579	3.20207757894737	3.16835457894737	3.44115068421053	3.56435947368421	3.31835594736842	3.31987236842105	3.31026752631579
ASB13	4.51571052631579	4.67817842105263	4.75587094736842	4.54778815789474	4.69157926315789	4.81025557894737	4.56060747368421	4.62519431578947	4.29363294736842	4.5835492631579	4.79199684210526	4.59868331578947	4.92419615789474	4.99021152631579	4.61833263157895	4.79356131578947	4.80663873684211	4.65394089473684	4.58673989473684
ASB14	3.05729536842105	2.82106131578947	2.83012931578947	2.87166252631579	2.98679289473684	2.89284163157895	2.93471221052632	3.03929289473684	3.01482510526316	3.21701252631579	2.82430747368421	2.82793957894737	2.79244921052632	2.84213542105263	2.84316142105263	2.76484552631579	2.65402089473684	2.74837668421053	2.89266952631579
ASB15	3.44307868421053	3.46445042105263	3.33922778947368	3.38877305263158	3.48242605263158	3.31817	3.28012947368421	3.32238242105263	3.403922	3.40677284210526	3.548027	3.33073594736842	3.36297636842105	3.265222	3.42066821052632	3.30429610526316	3.25353415789474	3.41304789473684	3.50800784210526
ASB16	6.10418426315789	6.08016889473684	6.05892268421053	6.29462994736842	6.24329468421053	5.94689826315789	6.15989884210526	6.05601589473684	6.13727073684211	6.33595831578947	6.29312784210526	6.33323731578947	5.96380652631579	6.05229215789474	6.04824778947368	6.24226715789474	6.13937589473684	5.92465815789474	5.94565189473684
ASB17	2.35740826315789	2.48480010526316	2.81031968421053	2.98440457894737	2.50758815789474	2.41833589473684	2.32427157894737	2.46902473684211	2.68893694736842	2.83507931578947	2.64138384210526	2.60996247368421	2.35173815789474	2.532658	2.55787721052632	2.62310057894737	2.54223415789474	2.44860063157895	2.39783205263158
ASB18	3.77088431578947	3.78479721052632	3.56328542105263	3.88927926315789	3.68374794736842	3.57009631578947	3.74771615789474	3.76072826315789	3.61081957894737	3.87078115789474	3.68175410526316	3.76154673684211	3.71842142105263	3.55179889473684	3.75721252631579	3.59263636842105	3.77630431578947	3.91107952631579	3.73619947368421
ASB2	3.31504063157895	3.36929910526316	3.27183847368421	3.203022	3.17121278947368	3.42149542105263	3.72717142105263	3.549451	3.33589942105263	3.44586263157895	3.45267173684211	3.42327189473684	3.49873089473684	5.75847215789474	4.63590026315789	3.34075057894737	3.47301552631579	3.31817	3.58558842105263
ASB4	4.36482481578947	4.39376163157895	3.95032015789474	4.21702136842105	4.09521221052632	4.15094036842105	4.34051936842105	4.01326447368421	3.92347873684211	4.49123792105263	4.04421868421053	4.3343357368421	4.14916378947368	4.19890494736842	3.94330010526316	4.54959010526316	4.14852894736842	4.16941947368421	4.15078465789474
ASB5	3.32697963157895	3.55647710526316	3.46934042105263	3.55306552631579	3.23273289473684	3.37588247368421	3.51601663157895	3.44015657894737	3.49941136842105	3.525655	3.27215621052632	3.20909515789474	3.16568968421053	3.45685278947368	3.40714915789474	3.46391863157895	3.34197305263158	3.38654594736842	3.25523521052632
ASB6	6.27006278947368	6.41589384210526	6.07075057894737	5.83886326315789	5.98262684210526	6.10377136842105	6.24136868421053	6.23310815789474	6.20970710526316	6.46768089473684	5.907024	5.86655668421053	5.95250484210526	5.83746026315789	5.64212168421053	5.69625647368421	5.68617978947368	6.19727684210526	6.02756368421053
ASB7	4.92666705263158	5.12532889473684	4.78530721052632	4.95501057894737	5.07683289473684	4.89660768421053	5.01132363157895	4.90818284210526	4.86792452631579	5.00778905263158	4.84955331578947	4.98695710526316	5.077213	4.82150652631579	4.98591842105263	5.12532889473684	5.17581731578947	4.75651273684211	4.96752036842105
ASB8	6.91446968421053	6.99798442105263	6.99190755263158	7.04490289473684	6.77632021052632	6.93208310526316	6.88472089473684	6.93160531578947	6.91941678947368	6.82722068421053	6.93349105263158	6.9631242631579	6.61693994736842	7.12008563157895	7.15118289473684	6.90545668421053	7.00135826315789	6.86271394736842	6.95228115789474
ASB9	3.60682294736842	3.66940205263158	3.76980805263158	3.59601715789474	3.56407415789474	3.48552573684211	3.75096884210526	3.689846	3.84247515789474	3.66704394736842	3.51789652631579	3.53685452631579	3.83625968421053	3.572586	3.73458984210526	3.60704857894737	3.56223710526316	3.67256247368421	3.72342731578947
ASCC1	7.30877684210526	7.22145168421053	7.16207221052632	7.28875915789474	6.97308715789474	6.92454978947368	7.37496	7.34285052631579	7.296828	7.390622	7.08161378947368	7.01165010526316	6.640842	7.32657026315789	7.10091063157895	7.31067589473684	7.21854436842105	6.92809773684211	6.87874294736842
ASCC2	5.89142615789474	6.00656989473684	5.61369036842105	5.74478131578947	5.63302847368421	5.66005905263158	6.26712236842105	6.14628731578947	6.15675057894737	6.17194194736842	6.07275247368421	5.99435905263158	5.90787789473684	5.93538947368421	5.66124231578947	6.02413078947368	5.92149534210526	6.06619121052632	5.76505607894737
ASCC3	5.52914936842105	5.70791936842105	5.70326268421053	5.57779284210526	5.38715784210526	5.46071615789474	5.45859584210526	5.54699331578947	5.57565105263158	5.71154573684211	5.69326952631579	5.72133468421053	5.37645447368421	5.36045536842105	5.32024721052632	5.35621242105263	5.43412726315789	5.75037373684211	5.65519378947368
ASCL1	3.03330752631579	3.05531152631579	2.84130257894737	3.01470589473684	3.01450221052632	3.01947842105263	2.92365265789474	2.98480310526316	2.97515515789474	2.95784221052632	2.96817573684211	3.03248315789474	3.03277773684211	3.06603184210526	3.05466421052632	3.00284978947368	3.12284578947368	3.12136084210526	2.96602815789474
ASCL2	4.24304621052632	4.37190915789474	4.08795115789474	4.08875936842105	4.19385947368421	3.60051210526316	4.23408315789474	4.47510836842105	4.32705194736842	4.27806484210526	4.45981526315789	4.49084584210526	4.23920526315789	4.33625652631579	4.28084089473684	4.19071831578947	4.15800105263158	4.45144510526316	4.36876436842105
ASCL3	3.52361673684211	3.41279821052632	3.32661342105263	3.2376	3.44987842105263	3.18764363157895	3.38732294736842	3.5411055	3.44062331578947	3.48620189473684	3.33802957894737	3.48702905263158	3.22920715789474	3.53364378947368	3.40554018421053	3.47238	3.41694310526316	3.50860394736842	3.46322331578947
ASCL4	3.92138078947368	3.92702015789474	3.94916426315789	3.74937652631579	3.88237126315789	4.15986784210526	4.17349884210526	3.84274421052632	3.88958836842105	4.10235047368421	3.91859236842105	3.94492947368421	3.91089363157895	3.95105536842105	3.84195484210526	3.89737005263158	3.95765547368421	3.97994163157895	3.96219478947368
ASF1A	7.72787947368421	7.56992710526316	6.94860173684211	7.406506	7.15945705263158	7.13304336842105	7.65944889473684	7.67759015789474	7.69589857894737	7.39523615789474	7.01099363157895	7.05398736842105	7.22686410526316	7.26545526315789	6.809204	7.22586936842105	7.14157078947368	7.33116368421053	7.35487363157895
ASF1B	5.60008984210526	4.11039442105263	5.01799252631579	4.44854368421053	5.46111594736842	5.35834294736842	5.47625842105263	5.23392252631579	5.61127605263158	5.53333210526316	4.54311247368421	4.36465363157895	5.04477031578947	4.76988468421053	4.95280052631579	4.23468178947368	4.255433	5.16933447368421	5.32278331578947
ASGR1	5.23630084210526	5.11614284210526	5.12532889473684	5.11436478947368	4.91394484210526	5.07637594736842	5.10849468421053	5.20902710526316	5.24378684210526	4.79793210526316	5.05137647368421	5.00022978947368	4.94766047368421	5.05544089473684	5.05908910526316	5.04231036842105	5.12934247368421	5.11066726315789	5.01667536842105
ASGR2	3.57473747368421	3.65846457894737	3.46837936842105	3.65103305263158	3.67207594736842	3.65764636842105	3.665729	3.63746047368421	3.57364668421053	3.60704857894737	3.68135642105263	3.47892836842105	3.50008442105263	3.48620189473684	3.60313115789474	3.62343657894737	3.72229315789474	3.34543910526316	3.57909278947368
ASH1L	6.02459478947368	6.10065657894737	6.17049163157895	6.29168792105263	6.09625884210526	5.73767721052632	5.75080647368421	5.84671521052632	5.9565912631579	5.98262684210526	6.25007278947368	6.45000015789474	6.02292221052632	6.02292221052632	6.33800610526316	6.16318010526316	6.42900184210526	5.77818757894737	6.08345784210526
ASH2L	7.537881	7.52167705263158	7.36818047368421	7.46115831578947	7.53678126315789	7.53724426315789	7.55900736842105	7.55678247368421	7.54988268421053	7.529513	7.52895163157895	7.51547189473684	7.17013615789474	7.46469968421053	7.49527642105263	7.56553542105263	7.43939242105263	7.43523357894737	7.45224436842105
ASIP	3.67352642105263	3.57408126315789	3.47555415789474	3.44307868421053	3.65408452631579	3.65571968421053	3.54512321052632	3.87045021052632	3.70077957894737	4.03466205263158	3.63973589473684	3.70022131578947	3.40513810526316	3.77197510526316	3.78946378947368	3.66387994736842	3.85357984210526	3.77387952631579	3.71978557894737
ASL	7.10558426315789	6.86353189473684	6.36443052631579	6.32223263157895	5.989045	6.03961568421053	7.11640531578947	7.02944136842105	7.02115973684211	7.18282678947368	7.03505289473684	6.86610063157895	6.89743536842105	6.87918357894737	6.96040094736842	6.78286215789474	6.76947094736842	7.40495515789474	7.21202615789474
ASMT	2.88138684210526	2.96586942105263	2.90478468421053	2.80452047368421	2.68018	2.81906668421053	2.88361226315789	2.89875273684211	2.88439852631579	3.10665742105263	2.7042397368421	2.82192426315789	2.79109526315789	3.18428744736842	2.93287905263158	2.85701842105263	2.86603084210526	2.96009831578947	2.85069742105263
ASMTL	7.29623278947368	7.43493173684211	7.06829784210526	7.18634342105263	6.66471542105263	6.61562331578947	7.36673163157895	7.275681	7.12624936842105	7.262859	7.39013021052632	7.42185131578947	7.03180094736842	6.931178	7.67839221052632	7.64196089473684	7.92037744736842	7.49128373684211	7.34105215789474
ASMTL-AS	4.638322	4.57318984210526	4.28578084210526	4.5209282631579	4.45107826315789	4.77977805263158	4.53379952631579	4.79928768421053	4.54402757894737	4.52571905263158	4.68299821052632	4.54557036842105	4.47349031578947	4.46751347368421	4.49547778947368	4.66729784210526	4.44591047368421	4.44212142105263	4.592698
ASNA1	8.47187310526316	8.51727773684211	8.42328078947368	8.32351984210526	8.44154773684211	8.49599568421053	8.37642578947368	8.34353063157895	8.292512	8.49380105263158	8.8689142631579	8.63952836842105	8.37388836842105	8.71383736842105	8.4111252631579	8.47123552631579	8.44446294736842	8.73540784210526	8.55632457894737
ASNS	11.6535707368421	11.4901314210526	9.63942205263158	9.87545736842105	8.40273052631579	8.45213847368421	11.6186629473684	11.5879008947368	11.5577555263158	11.5001276315789	10.1955618421053	10.1142623157895	8.798679	9.93421063157895	8.58061647368421	9.87734426315789	9.87429705263158	9.39412142105263	9.40116547368421
ASNSD1	8.42869452631579	8.45583868421053	8.14605515789474	7.87406684210526	7.91626505263158	7.89111110526316	8.50309005263158	8.46762857894737	8.4464442631579	8.51101305263158	8.09976342105263	8.09828389473684	7.95858742105263	8.53444389473684	8.29340484210526	8.260003	8.21011484210526	7.98118542105263	8.06025431578947
ASPA	3.50251752631579	3.50089931578947	4.29603721052632	4.05077115789474	4.51763768421053	5.34622794736842	3.56814189473684	3.61754931578947	3.49815194736842	3.34034368421053	3.65595078947368	3.63995963157895	3.85825305263158	3.93740994736842	3.55748521052632	3.48446705263158	3.77592731578947	3.72521484210526	3.56890873684211
ASPDH	5.43631426315789	5.186275	5.39121868421053	5.37729447368421	5.27276378947368	5.16011847368421	5.46908647368421	5.23978315789474	5.592619	5.49518731578947	5.49144642105263	5.51906621052632	5.16256194736842	5.32507531578947	5.35281915789474	5.35201626315789	5.40731636842105	5.40006736842105	5.38816521052632
ASPG	5.06162252631579	4.91424794736842	4.83434910526316	4.82006005263158	4.81934842105263	4.97980536842105	5.28508668421053	5.11919521052632	4.91144863157895	4.80455447368421	4.87105947368421	4.84248831578947	4.86425052631579	4.96428447368421	4.87811321052632	4.89314994736842	4.87265736842105	4.83119621052632	4.88506115789474
ASPH	6.90142573684211	6.98184152631579	7.05229078947368	7.00275584210526	7.00611278947368	6.89701489473684	6.88597294736842	6.853428	6.882096	6.69616968421053	7.09957889473684	7.10091063157895	7.11874663157895	6.25359047368421	6.94054842105263	6.94207705263158	6.969312	6.96891221052632	6.962112
ASPHD1	6.68071463157895	7.01772426315789	5.84824257894737	6.79203063157895	5.94758578947368	5.88390226315789	7.09816594736842	6.888356	6.89962826315789	7.03010410526316	5.86184005263158	5.99271621052632	6.71771378947368	4.87010484210526	5.46257663157895	6.54313073684211	6.47656984210526	6.44461321052632	6.42570563157895
ASPHD2	4.73880078947368	4.44385652631579	5.83018257894737	5.29635036842105	6.38588142105263	6.59474747368421	4.64802531578947	4.67210068421053	4.30957568421053	4.4834572631579	4.32097810526316	4.69627452631579	5.17081263157895	4.76621252631579	4.240959	4.97140436842105	4.90509489473684	4.50992352631579	4.46526468421053
ASPM	7.91211431578947	5.11536536842105	6.73840647368421	5.96833847368421	7.41653721052632	7.22299263157895	7.58342663157895	7.29225457894737	7.85056210526316	7.66435263157895	6.22020936842105	6.01348063157895	5.82359194736842	5.14765652631579	6.556549	5.33122015789474	5.46927763157895	7.63957231578947	7.4890312631579
ASPN	5.68879142105263	6.42570563157895	5.66619778947368	3.91966910526316	5.00379836842105	5.48512110526316	6.19752242105263	6.19700968421053	5.67525531578947	5.71724631578947	5.37853326315789	5.304629	3.46175178947368	5.50713857894737	6.83205673684211	5.95189689473684	5.81515573684211	3.72203794736842	4.00839789473684
ASPRV1	4.72309652631579	4.60942036842105	4.55855597368421	4.34553336842105	4.43773389473684	4.51684389473684	4.52329857894737	4.47418478947368	4.59898657894737	4.72133747368421	4.47106089473684	4.67854710526316	4.49434673684211	4.39047884210526	4.73688447368421	4.73428989473684	4.65428589473684	4.73452563157895	4.53379952631579
ASPSCR1	7.05647010526316	7.04364936842105	6.84556447368421	6.92059068421053	6.59022378947368	6.77384757894737	7.09153942105263	7.15290394736842	6.96040094736842	7.15690789473684	7.03102726315789	6.973916	6.9230162631579	6.83431373684211	6.86314173684211	6.65093321052632	6.79554815789474	6.88965536842105	6.84556447368421
ASRGL1	3.78882631578947	3.83372763157895	3.62074673684211	3.62964084210526	3.766423	3.71283073684211	3.65214868421053	3.64960026315789	3.66593426315789	3.55893478947368	3.55688410526316	3.65976710526316	3.66516921052632	3.70612236842105	3.68426215789474	3.76281605263158	3.66736405263158	3.69975494736842	3.76658242105263
ASS1	7.81354268421053	7.96767626315789	10.5945602631579	10.4855716842105	9.86362531578947	10.1885424736842	8.00119852631579	7.78619526315789	7.70855294736842	8.00998521052631	8.96852763157895	9.20592173684211	9.31635610526316	9.76933042105263	9.80917394736842	10.090418	10.1227608421053	8.50798636842105	8.34177978947368
ASTE1	4.56233463157895	4.69192821052632	4.49987057894737	4.26747542105263	4.06430352631579	4.59544847368421	4.85891236842105	4.66911521052632	4.82729531578947	4.48303615789474	4.87419357894737	4.87377563157895	4.65667984210526	4.60689610526316	4.69934463157895	4.59958268421053	4.62752894736842	4.64200521052632	4.58032284210526
ASTL	5.09673394736842	4.80001610526316	4.79618494736842	4.83212989473684	4.93651957894737	5.01501205263158	4.73348915789474	4.66695331578947	4.93815063157895	4.41937584210526	4.89785621052632	5.13910752631579	4.76621252631579	4.8862687368421	4.91375136842105	5.12196142105263	5.10962742105263	4.85826326315789	4.94464294736842
ASTN1	3.11690326315789	3.20265168421053	3.09408336842105	3.15983978947368	3.22052368421053	3.25758484210526	3.11101942105263	3.15775905263158	3.15075652631579	3.27793757894737	3.09752157894737	3.04621226315789	3.22519857894737	2.90184852631579	3.17109478947368	3.11902736842105	3.08658784210526	3.22900110526316	3.10458352631579
ASTN2	3.895454	3.93155863157895	4.28881742105263	4.42642347368421	4.00229642105263	4.06770084210526	3.91089363157895	4.12065721052632	3.99749131578947	4.18862126315789	4.68663573684211	4.47349031578947	3.92011615789474	4.03133810526316	3.69750863157895	4.56688773684211	4.78101473684211	4.48893226315789	4.57212315789474
ASXL1	5.907024	5.84032915789474	5.83451578947368	5.77503894736842	5.82359194736842	5.77661563157895	5.75294478947368	5.80007873684211	5.97026389473684	5.87088326315789	5.69519478947368	5.62993421052632	5.53727863157895	5.81942178947368	5.89142615789474	5.61026515789474	5.76718536842105	5.77450821052632	5.77135810526316
ASXL2	5.38956510526316	5.33829094736842	5.22569321052632	5.24681278947368	5.25412494736842	5.19075778947368	5.22646752631579	5.41615142105263	5.32575594736842	5.41704978947368	5.22887342105263	5.20783352631579	5.28866142105263	5.30281652631579	5.45139131578947	5.17620694736842	5.19075778947368	5.17426321052632	5.13142536842105
ASXL3	2.785648	2.77577763157895	2.64660321052632	2.75068863157895	2.57235142105263	2.67678010526316	2.58289710526316	2.72907705263158	2.69713815789474	2.96876957894737	2.93938510526316	2.80050757894737	2.69170089473684	2.71289342105263	2.71997989473684	2.73306478947368	2.80452047368421	2.360566	2.81491989473684
ASZ1	2.50886331578947	2.49331736842105	2.35575415789474	2.44663063157895	2.44976042105263	2.55787721052632	2.46353763157895	2.49846152631579	2.36139015789474	2.68450010526316	2.40645284210526	2.45147042105263	2.56557531578947	2.39608126315789	2.55877010526316	2.52607984210526	2.42254489473684	2.66056005263158	2.56474715789474
ATAD1	8.15536742105263	8.38339942105263	7.94487252631579	8.0582302631579	7.86565531578947	8.01763457894737	8.28013505263158	8.36772889473684	8.26234047368421	8.31772442105263	8.3563282631579	8.38426484210526	8.18803757894737	8.12505694736842	7.90451494736842	8.40965289473684	8.36306236842105	8.06175710526316	8.06375557894737
ATAD2	6.09149363157895	5.08635057894737	5.65661336842105	5.371346	5.87426652631579	5.78729915789474	6.0308922631579	5.74478131578947	6.16068642105263	5.70619647368421	5.39641994736842	5.26080447368421	5.75727289473684	5.64946668421053	6.00403552631579	5.30332905263158	5.42985857894737	5.9642857368421	6.07694121052632
ATAD2B	4.14194710526316	4.38115978947368	3.94520105263158	4.43527973684211	3.87746557894737	3.97895726315789	3.84023194736842	3.94030952631579	4.05472973684211	3.72521484210526	4.29857842105263	4.27091378947368	4.11269410526316	4.18321873684211	4.36919931578947	4.24680757894737	4.48262336842105	4.45693210526316	4.47455352631579
ATAD3A	7.40454884210526	7.28190884210526	6.9631242631579	6.75861378947368	6.76896805263158	6.95380957894737	7.40411942105263	7.40200347368421	7.27977310526316	7.36718215789474	7.09521878947368	6.89922847368421	6.98010663157895	6.82328147368421	6.80702973684211	6.77384757894737	6.48656284210526	7.21792242105263	7.20721557894737
ATAD3B	6.11539963157895	5.82325715789474	5.50549284210526	5.46455447368421	5.59823321052632	5.58919484210526	5.99086126315789	5.81149942105263	5.76697563157895	5.91700957894737	5.79576263157895	5.68067128947368	6.02036378947368	5.44874073684211	5.55965089473684	5.81237736842105	5.73855731578947	5.72631394736842	5.81316342105263
ATAD3C	4.22467452631579	4.46446068421053	4.21533273684211	4.11612631578947	4.080376	4.30022378947368	4.24743594736842	4.17349884210526	4.521658	4.33522352631579	4.27583947368421	4.33546910526316	4.37654263157895	4.41917442105263	4.26081857894737	4.70958057894737	4.454986	4.11633205263158	4.08734852631579
ATAD5	3.38363442105263	3.14397973684211	3.33943231578947	3.38060226315789	3.37494884210526	3.35127736842105	3.51544931578947	3.58450142105263	3.53294178947368	3.47450915789474	3.14763910526316	3.29778189473684	3.52512610526316	3.50545036842105	3.63679484210526	3.16095989473684	2.92507052631579	3.22445021052632	3.64901757894737
ATAT1	4.45729457894737	4.45144510526316	4.07834489473684	4.30757642105263	4.03312357894737	4.12089142105263	4.34157942105263	4.17781536842105	4.31288789473684	4.37117457894737	4.25945115789474	4.35564368421053	4.25640057894737	4.24374810526316	4.18182168421053	4.33482773684211	4.38428531578947	4.25691315789474	4.17283552631579
ATCAY	3.27183847368421	3.20773526315789	3.21093881578947	3.06524052631579	3.21830442105263	3.18838926315789	3.25052742105263	3.19948563157895	3.25103310526316	3.06992894736842	3.16140868421053	3.15075652631579	3.15311610526316	3.27922973684211	3.16663152631579	3.20551915789474	3.12570747368421	3.12304742105263	3.01947842105263
ATE1	4.96693615789474	4.88177936842105	4.7344077631579	4.56688773684211	4.74218157894737	4.77333873684211	4.95177289473684	5.02450947368421	5.15880505263158	5.166096	4.72924647368421	4.73288121052632	4.37404689473684	4.89625894736842	4.65932547368421	4.79906242105263	4.56264078947368	4.92848805263158	4.69325368421053
ATF1	7.05898547368421	6.87180557894737	6.94451621052632	6.88427942105263	7.14392236842105	7.08736042105263	7.04881426315789	7.03141115789474	7.00404852631579	6.77772515789474	6.90180852631579	6.94988089473684	7.12624936842105	7.07934621052632	7.11296694736842	7.09920126315789	6.96473057894737	7.01645836842105	7.17051268421053
ATF2	5.71223747368421	5.61773757894737	5.43552352631579	5.5010387368421	5.48114021052632	5.54730631578947	5.60198663157895	5.46179942105263	5.551036	5.42588831578947	5.70485215789474	5.74300568421053	5.56318163157895	5.60292605263158	5.79338342105263	5.75571621052632	5.72362142105263	5.67012684210526	5.59412852631579
ATF3	4.63093015789474	4.73326784210526	3.75300947368421	4.12203163157895	4.16145263157895	4.32149863157895	4.76218121052632	4.83594589473684	4.57212315789474	4.57133263157895	4.09401615789474	3.99620315789474	4.88362757894737	5.63496605263158	5.03346005263158	3.98672268421053	3.85387068421053	4.02937142105263	4.05760710526316
ATF4	12.2895341052632	12.3189504210526	11.3455095789474	11.8418124736842	11.1385494736842	11.2333638421053	12.3461831052632	12.3547730526316	12.2488655789474	12.2895341052632	11.8912850526316	11.9235825263158	12.1763562631579	12.0009436315789	11.9235825263158	12.1763562631579	12.1763562631579	11.7593737894737	11.6268479473684
ATF5	4.38150642105263	4.29016389473684	4.94884573684211	4.90925084210526	5.01839784210526	5.12102036842105	4.38428531578947	4.51862168421053	4.37679384210526	4.28322473684211	4.94917447368421	5.12461715789474	5.99714510526316	4.98155231578947	4.66104410526316	4.54254036842105	4.58752952631579	5.20876710526316	4.88101826315789
ATF6	7.59354705263158	7.68769452631579	6.95505647368421	7.08208731578947	7.04364936842105	7.03180094736842	7.66487963157895	7.80275742105263	7.73512552631579	7.645085	6.90995121052632	6.90706394736842	7.11098952631579	6.76169942105263	6.35677221052632	6.72660510526316	6.63677589473684	6.88292721052632	7.13890426315789
ATF6B	6.92673373684211	7.08248873684211	6.97193926315789	7.01165010526316	7.05097326315789	7.02748257894737	6.86561794736842	6.96861615789474	6.94554505263158	7.05481868421053	7.37581463157895	7.28875915789474	7.21169584210526	7.03309236842105	6.98773384210526	7.06631236842105	7.24391715789474	7.19672857894737	7.33116368421053
ATF7	4.56332615789474	4.59297242105263	4.43954378947368	4.20015905263158	4.49354284210526	4.34307431578947	4.65522689473684	4.50587294736842	4.61090973684211	4.41625363157895	4.49109821052632	4.50992352631579	4.33366673684211	4.50093868421053	4.43527973684211	4.31649215789474	4.31461689473684	4.54402757894737	4.47418478947368
ATF7IP	4.70247052631579	4.69880763157895	4.65245278947368	4.80741373684211	4.53168184210526	4.49511468421053	4.76559121052632	4.995132	5.00476784210526	5.12426442105263	5.30856773684211	5.144969	5.05660694736842	4.84955331578947	4.73490784210526	4.75362410526316	4.88064147368421	5.04721784210526	5.05189184210526
ATF7IP2	2.89790636842105	2.81169947368421	2.99403947368421	3.20773526315789	3.03997631578947	3.02169089473684	2.92239936842105	2.89250884210526	2.88223873684211	2.86194784210526	2.89632957894737	2.96564326315789	2.99101068421053	3.01390710526316	3.115989	2.90665068421053	3.06563184210526	2.95974384210526	2.85555789473684
ATG10	4.33606031578947	4.39731863157895	4.37578626315789	4.57778921052632	4.30085826315789	4.4008272631579	4.51571052631579	4.58940184210526	4.57423484210526	4.4008272631579	4.45173578947368	4.51837868421053	4.11704926315789	4.37603157894737	4.29718494736842	4.54068978947368	4.38977684210526	4.45791978947368	4.48848594736842
ATG12	7.25939421052632	7.26908694736842	7.11733389473684	7.17566421052632	7.27851136842105	7.23528094736842	7.13635352631579	7.29749994736842	7.35393536842105	7.38253563157895	7.34948663157895	7.39013021052632	7.42856489473684	6.96647647368421	7.15757121052632	7.21080110526316	7.12363357894737	7.10558426315789	7.23197821052632
ATG13	6.80835931578947	6.81098094736842	6.71173594736842	6.69189905263158	6.82804752631579	6.87629189473684	6.93702742105263	6.93513463157895	6.88065610526316	6.72320326315789	6.81037168421053	6.83510342105263	7.01165010526316	6.56044363157895	6.62728626315789	7.08278247368421	7.07821031578947	6.94241573684211	6.88629173684211
ATG14	5.33360178947368	5.6486482631579	5.56385473684211	5.7564412631579	5.52143289473684	5.50950647368421	5.35932705263158	5.39934389473684	5.46179942105263	5.21800331578947	5.6116222631579	5.69326952631579	5.44803373684211	5.50779621052632	5.58524547368421	6.00495052631579	6.02493968421053	5.44504436842105	5.41855136842105
ATG16L1	5.75004310526316	5.63031773684211	5.55638957894737	5.43412726315789	5.385812	5.278574	5.51663063157895	5.73954968421053	5.52555231578947	5.80838826315789	5.70791936842105	5.65045721052632	5.72996894736842	6.07406984210526	5.60392989473684	5.68092863157895	5.57395594736842	5.65460252631579	5.66164747368421
ATG16L2	4.62519431578947	4.72178031578947	4.73628615789474	4.68874794736842	4.74152363157895	4.80782878947368	4.750747	4.61024605263158	4.57716484210526	4.59757189473684	4.83921010526316	4.77977805263158	5.39218268421053	4.97349142105263	5.01248942105263	5.03408463157895	4.92848805263158	4.71841968421053	4.574979
ATG2A	5.72362142105263	5.84568994736842	5.96536715789474	6.14582994736842	5.99946236842105	6.11125089473684	5.74700026315789	5.85260647368421	5.73767721052632	5.84072915789474	5.70723815789474	5.80882442105263	5.880871	5.80882442105263	5.84568994736842	6.03515442105263	5.85087015789474	5.87628089473684	5.87600115789474
ATG2B	5.33122015789474	5.43915326315789	5.51368589473684	5.329653	5.24378684210526	5.18512994736842	5.20373131578947	5.26211778947368	5.310301	5.32881678947368	5.61692173684211	5.50573136842105	5.37209115789474	5.57867015789474	5.43759352631579	5.46798178947368	5.55694536842105	5.40257278947368	5.48357031578947
ATG3	8.09101068421053	7.96564021052632	7.93446247368421	7.82247242105263	7.89111110526316	7.853761	8.09976342105263	7.97981289473684	8.02672331578947	7.98907336842105	7.81354268421053	7.84691736842105	7.84281484210526	7.89319710526316	7.824523	7.73331510526316	7.66545215789474	8.13690747368421	8.12568005263158
ATG4A	6.32901436842105	6.47072336842105	6.23614873684211	6.4974787368421	6.25397047368421	6.13588752631579	6.38443473684211	6.25007278947368	6.38713952631579	6.19372515789474	6.5280057368421	6.71376636842105	6.86840105263158	6.69616968421053	6.20066652631579	6.34741536842105	6.251388	6.61693994736842	6.54407857894737
ATG4B	7.34317768421053	7.40069594736842	7.22145168421053	7.44727047368421	7.07535557894737	7.07891673684211	7.39956178947368	7.29298426315789	7.28348794736842	7.46808036842105	7.55396778947368	7.37098784210526	7.37011542105263	7.301769	7.23743026315789	7.41106226315789	7.405606	7.37950163157895	7.31647673684211
ATG4C	4.64923510526316	4.5916747368421	4.88009857894737	4.99198236842105	4.101665	4.13918642105263	4.73348915789474	4.93080247368421	4.79233694736842	4.46409263157895	4.64954463157895	5.09163973684211	4.54173921052632	5.55331247368421	5.25486531578947	5.45572242105263	4.94426752631579	5.27276378947368	5.31631210526316
ATG4D	5.44648994736842	5.33122015789474	5.09217321052632	5.23915415789474	5.19411657894737	5.18060789473684	5.43531184210526	5.30701342105263	5.42721684210526	5.43733136842105	5.59850531578947	5.29343942105263	5.53893457894737	5.58666752631579	5.31451710526316	5.49750005263158	5.54038915789474	5.44725505263158	5.25147357894737
ATG5	7.43881526315789	7.34084681578947	7.09648521052632	7.20064031578947	7.23796121052632	7.21792242105263	7.42606621052632	7.34568405263158	7.30658131578947	7.35794047368421	7.15237505263158	7.33116368421053	7.66595742105263	7.48185494736842	7.31709536842105	7.48828926315789	7.37856378947368	7.56772826315789	7.54813210526316
ATG7	6.48376436842105	6.487052	6.24682415789474	6.310202	6.16563494736842	6.11931552631579	6.64569742105263	6.52313847368421	6.42631857894737	6.67101552631579	6.37302857894737	6.27608478947368	6.68696305263158	6.15912547368421	6.32901436842105	6.33374242105263	6.30508110526316	6.40395321052632	6.29144689473684
ATG9A	7.07179363157895	7.02550378947368	6.85249778947368	6.89922847368421	6.82504426315789	6.79849494736842	6.98703884210526	6.92130842105263	6.88924478947368	6.98433594736842	6.97266663157895	6.98064194736842	6.85604805263158	7.40495515789474	6.96473057894737	7.16497010526316	7.44089763157895	6.74525357894737	6.74421710526316
ATG9B	5.02676568421053	5.02089278947368	4.91172278947368	5.04162478947368	5.09761394736842	5.00677973684211	5.06313621052632	4.89599626315789	5.01799252631579	4.75034415789474	5.01761210526316	5.01667536842105	4.81857442105263	4.99981826315789	4.969389	5.04014278947368	5.1542332631579	4.80486684210526	5.07262863157895
ATHL1	5.85392797368421	5.97716226315789	5.90458157894737	5.86184005263158	5.96067742105263	5.81550794736842	5.95017518421053	5.81122931578947	5.97535036842105	6.01992610526316	5.79608810526316	5.92100589473684	6.04637413157895	6.19907110526316	5.96380652631579	6.14277347368421	6.19185373684211	5.71846331578947	5.52796368421053
ATIC	8.83895594736842	8.81543389473684	8.60499378947368	8.61811557894737	8.56119326315789	8.54460784210526	8.87969336842105	8.90797921052632	8.96543578947368	8.98498657894737	9.00043684210526	8.82669542105263	8.58420989473684	8.73919121052632	8.51641763157895	8.75274178947368	8.71187189473684	8.90886778947368	8.85047915789474
ATL1	4.98975010526316	5.20902710526316	5.67889110526316	5.32313157894737	5.18265457894737	5.25591963157895	4.83775905263158	4.92602094736842	4.8776707368421	4.92760831578947	5.87426652631579	5.84246815789474	3.77212994736842	5.82191005263158	5.59345721052632	4.63625542105263	4.56131026315789	4.94917447368421	5.08152589473684
ATL2	5.90082894736842	5.73508010526316	5.56800636842105	6.01118657894737	5.66458405263158	5.64635673684211	5.81515573684211	5.76794489473684	5.79925010526316	5.82607547368421	5.58353636842105	5.63262305263158	6.02538078947368	5.65014084210526	5.72323021052632	5.78033384210526	5.63533984210526	5.99036042105263	5.73437057894737
ATL3	9.64886594736842	9.24044094736842	9.43634505263158	9.09965036842105	9.38471989473684	9.32730421052632	9.56910552631579	9.59598363157895	9.57639973684211	9.7632627368421	9.36371173684211	9.36637047368421	8.69656468421053	9.33462789473684	9.43634505263158	9.18463647368421	9.14556573684211	9.19362231578947	9.26901621052632
ATM	5.68979884210526	5.62006442105263	5.58247884210526	5.66582305263158	5.69148757894737	5.51291026315789	5.62400526315789	5.61408431578947	5.49144642105263	5.33866405263158	5.551036	5.69882668421053	5.42957268421053	5.51329763157895	5.76718536842105	5.75994194736842	5.73437057894737	5.52254778947368	5.60499026315789
ATMIN	7.46685794736842	7.60110815789474	7.46993621052632	7.48134031578947	7.239686	7.30877684210526	7.38685921052632	7.43071173684211	7.42775926315789	7.160567	7.39712321052632	7.48525242105263	7.56623142105263	7.37820542105263	7.39956178947368	7.53724426315789	7.27352273684211	7.22014847368421	7.28348794736842
ATN1	3.88569684210526	3.83427542105263	3.79024184210526	3.84637768421053	3.67692	3.46774321052632	3.75977757894737	3.72386594736842	3.65085973684211	3.51418742105263	3.64517305263158	3.79890910526316	3.80630073684211	3.75977757894737	3.79049526315789	3.70467431578947	3.92911347368421	3.72055731578947	3.62242568421053
ATOH1	3.341224	3.34052905263158	3.04447984210526	3.25751044736842	3.01197936842105	3.32503689473684	3.06818905263158	3.11902736842105	3.21218094736842	3.25640415789474	3.24248168421053	3.10207463157895	3.16514089473684	3.02188331578947	3.19778405263158	3.23415463157895	3.18838926315789	3.24537910526316	3.13858221052632
ATOH7	2.84002347368421	2.67536652631579	2.74102868421053	2.72723505263158	2.68725236842105	2.78154494736842	2.62320642105263	2.65792668421053	2.75475852631579	2.63962178947368	2.73591010526316	2.74290573684211	2.77195868421053	2.79531331578947	2.67031589473684	2.74152226315789	2.81742505263158	2.77786547368421	2.76975584210526
ATOH8	5.73954968421053	5.84476078947368	6.34333868421053	6.92454978947368	7.05398736842105	7.00831315789474	5.73991084210526	5.78073789473684	5.83018257894737	6.27916868421053	7.01548689473684	6.95654194736842	6.97101315789474	5.94257657894737	5.86407315789474	8.17169831578947	8.32744205263158	7.08736042105263	7.04174031578947
ATOX1	9.81168278947368	10.0775727894737	9.82857578947368	10.0817791052632	9.81688931578947	9.88101794736842	9.79260252631579	9.740945	9.77392136842105	10.0042998947368	10.0071401052632	9.96033852631579	10.3738313157895	10.024462	9.75574605263158	9.90905726315789	9.92316726315789	10.0798918421053	10.0202416315789
ATP10A	4.53127094736842	4.74082157894737	3.84637768421053	3.94084768421053	4.35835263157895	4.28226442105263	4.49434673684211	4.49029089473684	4.46159521052632	4.40761821052632	4.785699	4.894065	4.50778778947368	4.23563463157895	4.44882052631579	4.73942931578947	4.79199684210526	4.54592605263158	4.66430957894737
ATP10B	3.37614847368421	3.32434184210526	3.34399336842105	3.36217010526316	3.34624589473684	3.26267263157895	3.43001373684211	3.45436515789474	3.41764776315789	3.466202	3.36960857894737	3.39389521052632	3.29721542105263	3.30864357894737	3.40846642105263	3.52487152631579	3.33136473684211	3.22338178947368	3.47408126315789
ATP10D	6.25100068421053	6.57822289473684	5.80532784210526	5.77699189473684	5.94011321052632	5.86761931578947	6.23126857894737	6.22395936842105	6.09625884210526	5.86802921052632	6.60278357894737	6.63075952631579	5.94856657894737	5.85144731578947	5.66919968421053	6.46988189473684	6.49687021052632	6.48179573684211	6.56500215789474
ATP11A	6.13588752631579	6.16780768421053	5.46908647368421	5.44026426315789	5.50869557894737	5.49955605263158	6.11585284210526	5.90310984210526	5.95504605263158	5.87963410526316	5.27736721052632	5.51368589473684	5.38442352631579	5.75004310526316	5.89539789473684	5.60513471052632	5.55573126315789	5.20373131578947	5.33518015789474
ATP11B	6.37885778947368	6.55576763157895	6.11248584210526	5.97834957894737	6.19424726315789	5.94607242105263	6.36068947368421	6.35253494736842	6.34741536842105	6.19274947368421	6.57432426315789	6.63012952631579	6.15545994736842	6.23470494736842	6.42400736842105	6.25295584210526	6.26048536842105	6.12434	6.25397047368421
ATP11C	8.35196752631579	8.48712278947368	8.595259	8.39227757894737	8.67120889473684	8.66117410526316	8.30453389473684	8.20927247368421	8.30200836842105	8.335962	8.75600352631579	8.74729389473684	8.60033168421053	9.09214394736842	9.08128563157895	8.38426484210526	8.35274821052632	9.00773278947368	9.06284768421053
ATP12A	4.02325673684211	3.87735273684211	3.85298773684211	3.68451552631579	3.93519736842105	3.78618373684211	3.78575047368421	3.84515257894737	3.84414415789474	3.42670947368421	3.88043242105263	3.89295205263158	3.73708242105263	4.10109810526316	3.82453184210526	3.70568105263158	3.68501984210526	4.00284784210526	3.80655210526316
ATP13A1	7.43825968421053	7.6514747631579	7.42904510526316	7.31772742105263	7.28190884210526	7.30853078947368	7.49694184210526	7.36818047368421	7.40978931578947	7.35014736842105	7.40011710526316	7.22340189473684	7.20308763157895	6.91256231578947	6.78224431578947	7.02703815789474	7.07761705263158	7.25371231578947	7.29298426315789
ATP13A2	6.42665973684211	6.38388394736842	6.29229778947368	6.15835	5.91086052631579	6.09306931578947	6.37037221052632	6.301036	6.46026252631579	6.17789047368421	6.48991657894737	6.35782	6.52616594736842	6.27839268421053	6.01300736842105	6.25397047368421	6.18988331578947	6.26361789473684	6.28409326315789
ATP13A3	9.29727342105263	9.52119515789474	9.29134	9.43815163157895	8.95420047368421	8.88406610526316	9.20961810526316	9.26742894736842	9.32427363157895	8.791498	8.86960805263158	8.93328768421053	9.70262031578947	9.09098773684211	9.57455478947368	9.40950842105263	9.35706505263158	9.47171915789474	9.49844410526316
ATP13A4	2.83012931578947	2.88608463157895	2.89451031578947	2.81635410526316	2.69853115789474	2.75980994736842	3.06620452631579	2.82569273684211	2.84557773684211	3.04359852631579	2.80751757894737	2.80673463157895	2.90739263157895	2.94893410526316	2.81048289473684	2.712713	2.80903157894737	2.86800257894737	2.70014989473684
ATP13A5	3.17009410526316	3.23744173684211	3.24213357894737	3.18914984210526	3.33521184210526	3.07448078947368	3.38085426315789	3.37964736842105	3.27272168421053	3.24941731578947	3.35142805263158	3.115989	3.30558163157895	3.49500368421053	3.29491152631579	3.05958747368421	3.37680263157895	2.964601	3.18048936842105
ATP1A1	9.93856215789474	10.0880267894737	10.1695802105263	10.0594995263158	10.0649648421053	10.0407277894737	9.95349063157895	9.87429705263158	9.83893952631579	10.0262813684211	9.49284510526316	9.39691226315789	9.7242517368421	10.2262377368421	9.65183752631579	9.52651889473684	9.64659452631579	9.674433	9.54763947368421
ATP1A2	3.84414415789474	3.75026410526316	3.64818457894737	3.70163715789474	3.64901757894737	3.62242568421053	3.82111278947368	3.79995831578947	3.75418205263158	3.73180452631579	3.71758168421053	3.82086052631579	3.68521121052632	3.85298773684211	3.70077957894737	3.72659136842105	3.62964084210526	3.70525473684211	3.66094184210526
ATP1A3	4.11129326315789	4.12934536842105	4.03576510526316	4.01388692105263	4.06588194736842	4.06101157894737	4.0447867368421	3.98830573684211	4.09725626315789	4.28001378947368	4.07355968421053	4.137946	3.93354789473684	4.1307922631579	4.12963410526316	4.02746805263158	4.12262363157895	4.10555157894737	4.00150905263158
ATP1A4	3.18261026315789	3.14002084210526	2.98440457894737	2.77436031578947	3.05987223684211	3.16354289473684	2.97996926315789	2.93145236842105	3.24334315789474	2.85774615789474	3.0373222631579	3.122	2.92415952631579	3.10016410526316	3.04063521052632	3.21512157894737	2.80475689473684	3.11701078947368	3.03944910526316
ATP1B1	6.7170512631579	7.03407547368421	7.03180094736842	6.88110352631579	6.37069794736842	6.19274947368421	6.66882015789474	6.46768089473684	6.66017278947368	6.73613878947368	7.6794092631579	7.76000984210526	7.07358289473684	9.24203731578947	7.77073242105263	6.57755794736842	6.36517147368421	7.71543842105263	7.81603668421053
ATP1B2	3.46282457894737	3.572586	3.49701705263158	3.49615110526316	3.36790710526316	3.41266421052632	3.66272942105263	3.50824031578947	3.73098478947368	3.61573452631579	3.66001210526316	3.72578110526316	3.43929610526316	3.58393357894737	3.51154452631579	3.71146305263158	3.71096110526316	3.51461973684211	3.46595747368421
ATP1B3	9.09614626315789	9.42698489473684	9.35585352631579	9.14327831578947	9.39840047368421	9.37125073684211	9.09965036842105	9.16205226315789	9.16989036842105	9.20781331578947	9.41488657894737	9.47171915789474	9.99854631578947	9.92063863157895	9.31280368421053	8.90886778947368	8.75274178947368	9.49018910526316	9.50040384210526
ATP1B4	2.82748410526316	2.82949068421053	2.90318184210526	2.86062147368421	2.72907705263158	2.90679542105263	2.88879105263158	2.69684489473684	2.81491989473684	2.75559889473684	2.79677505263158	2.86166942105263	2.66278842105263	2.76791147368421	2.83982852631579	2.78872236842105	2.81278957894737	2.89302642105263	2.81587736842105
ATP2A1	3.75026410526316	3.72122136842105	3.54135521052632	3.60781057894737	3.63535205263158	3.41988515789474	3.45510278947368	3.57909278947368	3.56583542105263	3.45998952631579	3.46298078947368	3.59263636842105	3.48734847368421	3.53824136842105	3.62100278947368	3.51988878947368	3.24026747368421	3.34728921052632	3.64142226315789
ATP2A2	7.94173184210526	7.78878057894737	8.05150721052632	7.89169278947368	8.31934626315789	8.18031910526316	7.87850757894737	7.87275836842105	7.868417	7.79102215789474	7.83716589473684	7.89319710526316	7.91114447368421	8.20569089473684	8.58165952631579	8.44958984210526	8.49671836842105	7.94383652631579	8.02404126315789
ATP2A3	4.39950821052632	4.33834194736842	4.23254684210526	4.26651710526316	4.253857	4.29329973684211	4.46083515789474	4.50513936842105	4.63093015789474	4.44569268421053	4.32500052631579	4.19385947368421	4.25332231578947	4.54919573684211	4.31903310526316	4.30147231578947	4.30234942105263	4.39656257894737	4.24138331578947
ATP2B1	6.88924478947368	6.66055405263158	7.18572352631579	6.84402747368421	7.72338721052632	7.88114921052632	6.69779242105263	7.18470868421053	6.92130842105263	6.49634310526316	7.35124268421053	7.310365	8.22611426315789	6.37951110526316	6.25599205263158	6.22640168421053	6.06240684210526	7.61905036842105	7.71484852631579
ATP2B2	2.88906842105263	2.94558147368421	2.93311605263158	3.04085268421053	2.95125852631579	3.06241310526316	2.91343057894737	2.89861063157895	2.97299052631579	3.07859384210526	2.95974384210526	2.94317105263158	2.91670378947368	2.80540489473684	3.04728221052632	3.02307378947368	3.09252210526316	3.07178263157895	2.91848521052632
ATP2B3	3.14984115789474	3.16545905263158	2.89204031578947	2.99011821052632	3.07279578947368	2.90019378947368	2.93988742105263	3.04754221052632	2.96477205263158	2.77436031578947	3.09170036842105	3.00224468421053	2.87352373684211	3.17752184210526	3.22098405263158	2.98331242105263	3.04261352631579	3.01115894736842	3.03010147368421
ATP2B4	5.66765663157895	5.69289721052632	5.59938473684211	5.33457326315789	5.59734805263158	5.38130652631579	5.44556973684211	5.37101668421053	5.53463178947368	5.40888784210526	5.53926489473684	5.63643173684211	5.37516	5.937881	6.27578863157895	5.28220347368421	5.43986578947368	5.28834584210526	5.40284631578947
ATP2C1	7.5903412631579	7.8144347368421	7.74230021052632	7.92832784210526	7.84281484210526	7.84901910526316	7.62375710526316	7.63331489473684	7.5903412631579	7.50393873684211	8.0582302631579	8.05885242105263	7.91751678947368	7.52053226315789	7.65642652631579	7.82392689473684	7.73575926315789	7.93252757894737	7.97233494736842
ATP2C2	3.98578294736842	4.21981863157895	4.12896410526316	4.14950863157895	4.16851042105263	4.26651710526316	4.1101	3.93375089473684	4.11840415789474	4.38282	4.21181705263158	4.37438168421053	4.02299673684211	4.22467452631579	4.07933752631579	4.07638742105263	4.07691836842105	4.10235047368421	4.17123642105263
ATP4A	4.08394415789474	3.70232736842105	3.82809847368421	3.83256468421053	3.79890910526316	3.50025447368421	3.83647615789474	3.81768536842105	4.02053105263158	3.63471057894737	3.95916094736842	4.09063168421053	3.74437257894737	3.98930626315789	3.42893352631579	3.86602363157895	3.91477347368421	3.83792776315789	3.67960815789474
ATP4B	3.16235589473684	2.63993289473684	2.78550642105263	2.89451031578947	2.72421610526316	2.98572094736842	3.13541094736842	2.63993289473684	2.98275521052632	3.00702431578947	2.87547510526316	3.00485042105263	2.78718868421053	2.90523836842105	2.76903752631579	2.77733010526316	2.50174121052632	2.90523836842105	2.94410047368421
ATP5A1	11.4901314210526	11.4722144736842	11.2676877368421	11.2333638421053	11.1856042105263	11.0766666315789	11.4722144736842	11.4488948421053	11.4722144736842	10.9338612631579	11.1763383157895	11.1120495789474	10.880523	11.3945831052632	11.3671413684211	11.1763383157895	11.1607118947368	11.4901314210526	11.5001276315789
ATP5B	11.6652551578947	11.5420593684211	11.4951295263158	11.3044027368421	11.3123563157895	11.3201666315789	11.6535707368421	11.5745511052632	11.6268479473684	11.8544005263158	11.4135871052632	11.2904721578947	11.2148167368421	11.3394618421053	11.3284391052632	11.2453137368421	11.2261752631579	11.7049136842105	11.5745511052632
ATP5C1	8.72359531578947	8.59729026315789	8.52763084210526	8.32660605263158	8.47481689473684	8.4111252631579	8.65660647368421	8.622981	8.79777626315789	8.71841026315789	8.50309005263158	8.48367763157895	8.28013505263158	8.61506626315789	8.88057852631579	8.32660605263158	8.1407892631579	8.60853663157895	8.69656468421053
ATP5D	9.27245631578947	9.22276868421053	9.18025373684211	9.14447973684211	8.85390178947369	8.92971384210526	9.34501226315789	9.30631021052632	9.31414478947368	9.4598537368421	9.10907173684211	9.04019915789474	8.90886778947368	9.43460847368421	9.31958931578947	9.17552289473684	9.15947210526316	9.20676442105263	9.14327831578947
ATP5E	11.7263933157895	11.7711469473684	11.4951295263158	11.3550198947368	11.2453137368421	11.2453137368421	11.7263933157895	11.6758922631579	11.7850763684211	11.6652551578947	11.8778645789474	11.9077656842105	11.7384899473684	11.9399641578947	11.7711469473684	11.7147932105263	11.6652551578947	11.8669052631579	11.9399641578947
ATP5F1	7.40011710526316	7.31276021052632	7.39588510526316	7.36818047368421	7.08830142105263	6.99482736842105	7.28440973684211	7.26786573684211	7.14392236842105	7.25327447368421	7.43361473684211	7.38162268421053	6.80590615789474	7.20064031578947	7.21651147368421	7.23030494736842	7.12624936842105	7.50851578947368	7.46914284210526
ATP5G1	8.79080805263158	8.51260836842105	8.50798636842105	8.35196752631579	8.22878715789474	8.15466	8.63438378947368	8.64817278947368	8.66117410526316	8.78797557894737	8.41428489473684	8.2547917368421	8.08972142105263	8.16115731578947	8.08013452631579	7.71385863157895	7.63398068421053	8.65455673684211	8.55202852631579
ATP5G2	10.1602895263158	10.0967318421053	10.2099137368421	10.4543800526316	9.9678702631579	10.1142623157895	10.2192001578947	10.1761045789474	10.1849834210526	10.4738406315789	9.99312684210526	10.0719833157895	9.45073194736842	10.4950067368421	10.4160463157895	10.3052079473684	10.3550031578947	10.1955618421053	10.0594995263158
ATP5G3	9.35874221052632	9.3674552631579	9.31414478947368	9.25171110526316	8.71841026315789	8.75378294736842	9.42224105263158	9.35092247368421	9.37429068421053	9.28390736842105	9.37928457894737	9.38471989473684	9.18230910526316	9.55141678947368	9.51357068421053	9.2807802631579	9.22555036842105	9.65375610526316	9.64886594736842
ATP5H	10.7500807368421	10.5945602631579	10.3595159473684	10.4883915263158	10.3937069473684	10.3376076315789	10.7845573157895	10.7666812105263	10.7666812105263	10.9032221578947	10.6483836842105	10.6014245263158	10.3677815263158	10.673141	10.5408307894737	10.4160463157895	10.4505902631579	10.7937931578947	10.8774203684211
ATP5I	10.6162425789474	10.5668013684211	10.5371307368421	10.548952	10.3244313157895	10.2232316315789	10.5945602631579	10.4714196842105	10.6776454736842	10.5282262631579	10.4714196842105	10.4298605263158	10.0188247894737	10.508512	10.6162425789474	10.3992622105263	10.3400874210526	10.6818814736842	10.7399509473684
ATP5J	9.68186663157895	9.56222963157895	9.58851968421053	9.66130373684211	9.55667731578947	9.28265078947368	9.58624084210526	9.66130373684211	9.674433	9.465417	9.45363289473684	9.60216110526316	9.40250731578947	9.63310694736842	9.52846989473684	9.48232752631579	9.40950842105263	9.69188742105263	9.59598363157895
ATP5J2	9.21530036842105	9.33462789473684	9.34777278947368	9.31555178947368	9.28957978947368	9.23740321052632	9.19761947368421	9.16356531578947	9.26170442105263	9.36371173684211	9.30117326315789	9.18577010526316	9.18577010526316	9.32547789473684	9.14327831578947	9.04171073684211	9.0802662631579	9.40366236842105	9.32730421052632
ATP5L	9.18826042105263	9.19095057894737	9.22555036842105	9.19601005263158	9.16683836842105	9.11234905263158	9.13625794736842	9.11505773684211	9.20592173684211	9.01962442105263	8.9400037368421	8.990392	8.97492731578947	9.28265078947368	8.84905836842105	9.18952305263158	9.05883331578947	9.20592173684211	9.22698342105263
ATP5L2	3.87174121052632	3.76912178947368	3.52256368421053	3.89144631578947	3.72013378947368	3.61081957894737	3.87797526315789	3.73363442105263	4.02349257894737	3.92216652631579	3.94330010526316	3.66891347368421	3.24537910526316	3.69891673684211	3.71122310526316	3.81079289473684	3.70631921052632	3.83603621052632	3.78363726315789
ATP5O	10.8294784736842	10.7845573157895	10.673141	10.7243807368421	10.3902847894737	10.3400874210526	10.7618124736842	10.7296908947368	10.8522685789474	10.8112822105263	10.548952	10.6614357894737	10.1227608421053	11.0613338421053	11.1284153157895	10.6058976315789	10.6162425789474	10.8676880526316	10.8294784736842
ATP5S	6.06619121052632	5.96102673684211	6.12681242105263	5.79403578947368	6.06593573684211	6.15790931578947	6.06593573684211	6.00214773684211	6.07162273684211	6.00892663157895	5.79727789473684	5.90494868421053	5.32792631578947	6.11585284210526	6.17258352631579	5.43102210526316	5.35656678947368	5.81460715789474	5.74367068421053
ATP5SL	6.315662	6.17049163157895	6.11001857894737	6.08246831578947	6.22443010526316	6.204809	6.37302857894737	6.32508442105263	6.27745184210526	6.42207315789474	6.13770968421053	5.99946236842105	6.01992610526316	6.87060926315789	6.33864510526316	6.20244094736842	6.204809	6.18988331578947	6.11539963157895
ATP6AP1	8.92066621052632	9.30782294736842	8.95420047368421	9.37125073684211	8.47537657894737	8.71187189473684	9.02994994736842	9.14556573684211	8.99894889473684	9.15795321052632	9.57455478947368	9.36230268421053	9.659328	8.98498657894737	8.63496194736842	9.00174605263158	8.93328768421053	9.36969036842105	9.35706505263158
ATP6AP1L	4.40694657894737	4.50513936842105	4.43791763157895	4.85522884210526	4.16415084210526	4.28790478947368	4.15831610526316	4.39599521052632	4.33013826315789	4.34780878947368	4.63317015789474	4.61024605263158	4.29282542105263	4.39950821052632	4.33729157894737	4.87232905263158	4.80072589473684	4.40889447368421	4.72000647368421
ATP6AP2	9.88618678947368	9.87429705263158	10.0042998947368	10.1388872105263	10.0262813684211	9.99546563157895	9.91604268421053	9.92750415789474	9.80573936842105	9.71181110526316	10.2579245789474	10.2523028421053	10.5371307368421	9.71882131578947	9.872201	10.3020789473684	10.1325416842105	9.85954147368421	10.0505357368421
ATP6V0A1	6.21321389473684	6.28450215789474	6.20728384210526	6.23585410526316	6.05931252631579	6.18909615789474	6.15714442105263	6.10453526315789	6.14341684210526	6.25397047368421	6.28704373684211	6.16964057894737	6.11585284210526	6.014014	5.85952831578947	5.99946236842105	5.96485110526316	6.13273084210526	5.98352042105263
ATP6V0A2	6.02036378947368	6.10752857894737	5.60008984210526	5.45572242105263	5.74112889473684	5.67147578947368	6.07840852631579	6.03418768421053	5.94856657894737	6.14676894736842	5.58882063157895	5.60607915789474	5.83643357894737	5.58842578947368	5.47246942105263	5.41855136842105	5.50633468421053	5.58490726315789	5.61957415789474
ATP6V0A4	3.10207463157895	3.16140868421053	2.94671736842105	2.97978515789474	3.08037252631579	2.84762926315789	3.16095989473684	3.25434510526316	3.01905252631579	3.63404563157895	3.03944910526316	3.29605136842105	2.98459894736842	3.07823110526316	3.31177452631579	3.19863857894737	3.20500668421053	3.15037605263158	3.03487468421053
ATP6V0B	9.79994257894737	9.94025415789474	9.66602184210526	9.76585031578947	9.42224105263158	9.51357068421053	9.82857578947368	9.78273778947368	9.72108663157895	9.87429705263158	9.77562210526316	9.67812326315789	9.9563787368421	9.52651889473684	8.89126410526316	9.264665	9.32854278947368	9.86550615789474	9.7612097368421
ATP6V0C	9.39840047368421	9.58455910526316	9.49474247368421	9.58455910526316	9.18577010526316	9.11842989473684	9.31635610526316	9.42431284210526	9.39924826315789	9.52846989473684	9.88344763157895	9.594555	9.7545597368421	9.20132889473684	9.09214394736842	9.21810689473684	9.30117326315789	9.66602184210526	9.60216110526316
ATP6V0D1	8.52686768421053	8.7432497368421	8.5189862631579	8.54750336842105	8.22774152631579	8.31409305263158	8.49724684210526	8.53840810526316	8.54065157894737	8.74019178947368	8.83343052631579	8.78797557894737	8.71275073684211	8.71275073684211	8.41962357894737	8.36703521052632	8.31235047368421	8.78415784210526	8.71275073684211
ATP6V0D2	2.77786547368421	2.84954278947368	2.69939705263158	2.87030989473684	2.66209152631579	2.847201	2.71934989473684	2.75559889473684	2.71382168421053	2.83128547368421	2.85421715789474	2.70818073684211	2.76753426315789	2.90102442105263	2.76484552631579	2.72312547368421	2.83830978947368	2.766735	2.81659326315789
ATP6V0E1	10.9442392105263	11.2536554736842	11.429311	11.4135871052632	11.2374833684211	11.2565568421053	10.9385408421053	11.0004668421053	11.0209013157895	10.8217804736842	11.1284153157895	11.1952437894737	11.5879008947368	11.2832017368421	11.0727653684211	11.2904721578947	11.2148167368421	11.4638856842105	11.5302801578947
ATP6V0E2	5.04162478947368	4.94666389473684	5.19075778947368	5.18036068421053	5.20014610526316	5.12426442105263	5.18709518421053	5.13646521052632	4.95734973684211	4.89314994736842	4.71395789473684	4.71178994736842	4.67559984210526	4.99753089473684	4.95057936842105	4.79138836842105	4.75123178947368	4.69521431578947	4.75687789473684
ATP6V1A	8.58165952631579	8.98498657894737	8.15224478947368	8.49671836842105	7.98307194736842	7.92006042105263	8.29511205263158	8.808121	8.52897236842105	8.30917621052632	8.32011763157895	8.42794736842105	7.96564021052632	7.43071173684211	7.57298410526316	7.66944221052632	7.95157157894737	8.14530415789474	8.31577836842105
ATP6V1B1	3.67717563157895	3.72195315789474	4.03911563157895	3.92233505263158	3.73309726315789	3.85988268421053	3.77899031578947	3.61393789473684	3.64960026315789	3.82427252631579	4.056388	3.78744189473684	3.96870378947368	3.62480168421053	3.880533	3.86989	4.11669668421053	3.63428178947368	3.76126826315789
ATP6V1B2	8.86583821052632	8.9470372631579	8.61506626315789	8.68037068421053	8.69907884210526	8.64576742105263	9.01962442105263	9.14924463157895	9.07879184210526	8.67659821052632	9.15454989473684	9.13254526315789	9.08128563157895	8.89217247368421	9.06411247368421	8.97583842105263	8.90886778947368	9.18952305263158	9.03608905263158
ATP6V1C1	7.02185694736842	7.37738947368421	7.13131126315789	7.2124382631579	6.94641768421053	6.94520347368421	7.04364936842105	7.14710452631579	7.10784894736842	7.17610078947368	6.97866068421053	7.08585315789474	7.53724426315789	6.93867121052632	6.92318142105263	7.00973763157895	6.95102847368421	7.11356794736842	7.155875
ATP6V1C2	3.29154226315789	3.30534184210526	3.09777563157895	2.99892431578947	3.19751194736842	3.21917552631579	3.16878126315789	3.18465368421053	3.37231710526316	3.45300457894737	3.41541315789474	3.26699078947368	3.09928289473684	3.18953073684211	3.51339657894737	3.18219094736842	3.13462642105263	3.22464457894737	3.27531126315789
ATP6V1D	8.993545	8.90886778947368	8.93087221052632	8.87752884210526	8.7255097368421	8.60915826315789	8.97749915789474	8.94214215789474	8.997158	8.89532494736842	8.98498657894737	8.94614205263158	9.0802662631579	8.69123726315789	8.57344484210526	8.51458173684211	8.50798636842105	9.19944342105263	9.15720894736842
ATP6V1E1	9.49118357894737	9.825694	9.89294847368421	9.96531821052632	9.54458057894737	9.64886594736842	9.65375610526316	9.62190652631579	9.59598363157895	9.68637705263158	10.0851437894737	9.97435473684211	10.0071401052632	9.66823268421053	9.50591915789474	9.80734221052632	9.75106768421053	10.1083886315789	10.0370479473684
ATP6V1E2	4.12761457894737	4.00038594736842	4.00538889473684	4.08326710526316	3.98757789473684	3.88266026315789	4.02523805263158	3.80074868421053	4.03097	4.08185426315789	3.99016089473684	3.96724747368421	3.85337394736842	3.87195773684211	3.843864	4.56505215789474	4.12291394736842	4.03773831578947	3.90214515789474
ATP6V1F	8.70285289473684	8.86743247368421	9.14327831578947	9.15237605263158	9.08835631578947	9.16829910526316	8.874916	8.85774778947368	8.77346105263158	8.95753789473684	9.19095057894737	9.07641121052631	9.14327831578947	9.17665984210526	8.70198157894737	8.93753968421053	8.97583842105263	9.14556573684211	9.01962442105263
ATP6V1G1	7.08680821052632	7.22265689473684	6.96424084210526	7.09733510526316	6.99686847368421	7.003628	7.16445121052632	7.17916526315789	7.15690789473684	7.207612	7.06326147368421	7.19443415789474	7.18572352631579	6.71822221052632	6.42469957894737	7.03719936842105	7.00275584210526	7.30938610526316	7.23253084210526
ATP6V1G2	4.21533273684211	4.70996847368421	4.68600921052632	5.08546352631579	4.68874794736842	4.35684184210526	4.74512942105263	4.58526352631579	4.36841057894737	4.73628615789474	5.02349057894737	5.14314994736842	4.57212315789474	4.67305373684211	4.52883331578947	5.06362810526316	4.95139515789474	4.93815063157895	4.67742289473684
ATP6V1G3	3.04905005263158	2.78852257894737	3.71463805263158	3.22277073684211	3.11831105263158	3.10106305263158	3.22786868421053	3.17898336842105	2.86334321052632	3.06930689473684	4.13250284210526	4.29603721052632	3.34152652631579	3.22519857894737	3.06335473684211	3.23487126315789	2.99037526315789	4.26555521052632	3.80762331578947
ATP6V1H	7.81914526315789	7.94564257894737	8.084734	8.28361936842105	7.79040063157895	7.66545215789474	7.78098389473684	7.7568542631579	7.65374836842105	7.79537757894737	8.26452042105263	8.31934626315789	8.24442605263158	7.84152363157895	7.61287742105263	8.09240484210526	8.12385963157895	8.39958763157895	8.36095831578947
ATP7A	6.16164421052632	6.49773115789474	6.04039589473684	6.01992610526316	5.77320573684211	5.78351915789474	5.94194168421053	6.20970710526316	6.08770673684211	5.86889489473684	6.21435221052632	6.35556731578947	6.09547478947368	5.70905205263158	6.30394889473684	6.41803052631579	6.50574910526316	5.88351068421053	6.18702247368421
ATP7B	3.29006557894737	3.55423894736842	3.10062521052632	3.19883542105263	3.11277542105263	3.06221868421053	3.31166331578947	3.62629421052632	3.44270984210526	3.314021	3.60139657894737	3.64920178947368	3.75418205263158	3.73873957894737	3.62855215789474	3.25409542105263	3.25793271052632	3.68201531578947	3.72406073684211
ATP8A1	3.22502963157895	2.80260126315789	3.11171421052632	2.81048289473684	3.06258189473684	3.108817	2.91953642105263	3.00963068421053	2.95624089473684	3.01407173684211	2.73017115789474	2.95097247368421	2.88010315789474	2.93448973684211	2.90952031578947	2.82530557894737	2.99308515789474	2.77449963157895	2.79313778947368
ATP8A2	3.60426557894737	3.46263336842105	3.52361673684211	3.48446705263158	3.56137552631579	3.45276021052632	3.49987868421053	3.42107594736842	3.60077210526316	3.72800252631579	3.50743426315789	3.502834	3.56814189473684	3.56407415789474	3.73388031578947	3.40305821052632	3.51367752631579	3.42347273684211	3.49941136842105
ATP8B1	8.60853663157895	8.88278621052632	8.55452110526316	8.90294510526316	9.22095521052632	8.85513815789474	8.48208842105263	8.32901878947368	8.53181936842105	7.90708952631579	8.92576457894737	8.63598563157895	8.69050047368421	8.78626521052632	10.1488851052632	9.15795321052632	9.12401821052632	8.80137905263158	8.81948189473684
ATP8B2	6.88110352631579	7.06023247368421	6.93320247368421	6.96087747368421	7.01602152631579	7.06364994736842	6.83544184210526	6.85108710526316	6.74791157894737	6.84099789473684	6.74235189473684	6.705738	6.68619084210526	6.64884526315789	6.58678673684211	6.77113968421053	6.93838326315789	6.66346452631579	6.56397852631579
ATP8B3	3.41451747368421	3.50860394736842	3.25965547368421	3.34000578947368	3.39177189473684	3.08658784210526	3.44326131578947	3.47019278947368	3.34496578947368	3.34708494736842	3.34092594736842	3.28278736842105	3.15858378947368	3.12304742105263	3.13435894736842	3.29023147368421	3.38442615789474	3.42847078947368	3.35775042105263
ATP8B4	3.00618163157895	3.29237142105263	6.04275336842105	4.05021247368421	6.75391136842105	7.11392936842105	3.30680789473684	3.29090173684211	3.05573315789474	3.37913473684211	3.70307594736842	3.85922584210526	5.30629410526316	3.99976626315789	3.68501984210526	6.60646273684211	6.46938826315789	3.97878005263158	4.19444031578947
ATP9A	5.50573136842105	5.87152331578947	6.22592668421053	6.14277347368421	6.16603984210526	5.94565189473684	5.76397384210526	5.64212168421053	5.47812205263158	5.71017163157895	6.00214773684211	5.907024	5.535974	5.61957415789474	5.96732968421053	6.20368542105263	6.12395868421053	5.7996097368421	5.938203
ATP9B	4.94464294736842	5.26046942105263	5.00545263157895	5.11888078947368	4.90116405263158	4.79876005263158	5.07140984210526	5.12849410526316	4.96162615789474	5.14950605263158	5.12227615789474	4.92489968421053	4.79618494736842	4.85924963157895	4.9414097368421	5.22436057894737	5.05004026315789	5.00170121052632	4.90638563157895
ATPAF1	7.04364936842105	7.03857731578947	6.90668831578947	6.95816178947368	6.88924478947368	6.85196294736842	7.12467484210526	6.95050268421053	6.99569215789474	7.04844336842105	6.78551805263158	6.94308331578947	6.67349852631579	7.12990063157895	6.955469	7.05398736842105	6.76805842105263	6.93513463157895	6.85649063157895
ATPAF2	4.72067263157895	4.87532926315789	4.67742289473684	4.73326784210526	4.73590926315789	4.76117331578947	4.82264121052632	4.76621252631579	4.70523036842105	4.92080031578947	4.75391915789474	4.70897978947368	4.63659936842105	4.73249631578947	4.66925210526316	4.75983989473684	4.72763557894737	4.54637094736842	4.57855926315789
ATPBD4	2.96355810526316	2.96371415789474	2.93897310526316	2.96735121052632	2.88879105263158	2.93249131578947	2.88183063157895	2.91953642105263	2.99260057894737	3.08535836842105	2.86693126315789	2.84683194736842	2.91099894736842	2.90364905263158	3.14087773684211	2.97299052631579	3.02860342105263	2.98593910526316	3.09437542105263
ATPIF1	8.22711615789474	8.16318010526316	8.3616177368421	8.43393357894737	8.18755542105263	8.14378957894737	8.13934178947368	8.10099331578947	8.28448489473684	8.35936731578947	8.5199227368421	8.49536273684211	8.18586647368421	8.25078868421053	8.30711842105263	8.18520815789474	8.268782	8.74729389473684	8.71438236842105
ATR	6.48179573684211	6.33992436842105	6.10878515789474	6.02644510526316	5.98862042105263	5.83847210526316	6.41685036842105	6.45000015789474	6.33693015789474	6.36134763157895	6.18411715789474	5.94758578947368	6.38475442105263	6.14240252631579	5.91502473684211	5.57097726315789	5.74520689473684	6.51913068421053	6.25228368421053
ATRIP	5.10581889473684	4.85571821052632	4.87687926315789	4.74698536842105	4.56717721052632	4.73326784210526	4.95814473684211	4.78764373684211	4.92824689473684	5.09042578947368	4.66454389473684	4.62896694736842	4.750747	4.99271621052632	4.84750263157895	4.53267878947368	4.61876384210526	4.84374194736842	4.87464868421053
ATRN	6.46848789473684	6.42665973684211	6.44828326315789	6.52206384210526	6.41512473684211	6.37252626315789	6.51633073684211	6.39156847368421	6.41465352631579	6.30437268421053	6.38713952631579	6.38009989473684	6.15582442105263	6.43366889473684	6.51010194736842	6.55250042105263	6.63850089473684	6.30589873684211	6.35019815789474
ATRNL1	3.47555415789474	3.85265347368421	3.20114273684211	3.241168	3.38908778947368	3.42893352631579	3.57408126315789	3.49471057894737	3.73998	3.87954905263158	3.18007852631579	3.29467994736842	3.30062294736842	3.06855394736842	3.29128736842105	3.11576868421053	3.21854984210526	3.1554925	3.09813210526316
ATRX	6.01581657894737	6.17741305263158	6.14993778947368	6.34906	5.86655668421053	5.80230215789474	5.85017578947368	6.33543147368421	6.41844736842105	6.30184952631579	6.70402768421053	6.87918357894737	5.92452821052632	6.3721692631579	6.33772963157895	6.42994868421053	6.56114615789474	6.04657168421053	6.27608478947368
ATXN1	4.81898305263158	5.07075836842105	4.58293884210526	4.49262694736842	4.25515905263158	4.454549	4.82658663157895	4.78883331578947	4.81934842105263	4.97125076315789	5.01408684210526	5.22212668421053	4.48658157894737	5.04335563157895	4.97865021052632	4.96032326315789	4.96398357894737	4.63439242105263	4.72795515789474
ATXN10	9.60216110526316	9.59788168421053	9.54075163157895	9.61334389473684	9.48632847368421	9.47879573684211	9.62522415789474	9.58003294736842	9.53652921052632	9.55494142105263	9.28570389473684	9.27245631578947	9.3674552631579	9.21109021052632	9.33462789473684	9.29868463157895	9.22095521052632	9.4598537368421	9.496659
ATXN1L	7.30813489473684	7.59113789473684	7.06798184210526	7.14126242105263	7.16358521052632	7.19837321052632	7.49342894736842	7.48134031578947	7.48134031578947	7.58062905263158	7.46541236842105	7.25455215789474	7.36405373684211	7.49813378947368	7.48608805263158	7.6314067368421	7.60454205263158	7.16207221052632	7.39523615789474
ATXN2	6.40010336842105	6.31602026315789	6.24620321052632	6.45771036842105	6.17704836842105	6.134451	6.26484242105263	6.24763231578947	6.20394989473684	6.38983773684211	6.19994357894737	6.2543122631579	5.96197431578947	6.30990826315789	6.00175347368421	6.18988331578947	6.40556084210526	6.1955847368421	6.44461321052632
ATXN2L	5.84671521052632	5.7996097368421	5.56444957894737	5.61692173684211	5.51032505263158	5.46592894736842	5.94082068421053	5.91418894736842	5.98041047368421	6.02716705263158	5.88128510526316	5.90927678947368	5.82170984210526	5.69688294736842	5.58666752631579	5.91167763157895	5.92720242105263	5.68488073684211	5.61127605263158
ATXN3	5.584551	5.57120542105263	5.49955605263158	5.70059473684211	5.70791936842105	5.71375052631579	5.52584405263158	5.44242147368421	5.61212442105263	5.13843510526316	5.77559710526316	5.92870331578947	5.75571621052632	5.95937873684211	6.15989884210526	6.10015589473684	5.81089426315789	5.70752410526316	5.73251821052632
ATXN3L	3.25409542105263	2.96860189473684	3.36065063157895	3.09579226315789	2.74784726315789	3.08588626315789	3.05234152631579	3.10579384210526	3.193667	3.39428231578947	3.06753984210526	2.91848521052632	2.92964605263158	3.09777563157895	2.97438536842105	3.24428494736842	3.41226310526316	3.35872610526316	3.14025573684211
ATXN7	5.51743668421053	5.46111594736842	5.24314005263158	5.35281915789474	5.61184194736842	5.48063021052632	5.28424452631579	5.47224631578947	5.30944010526316	5.48224089473684	5.21008484210526	5.33035521052632	5.70681089473684	5.43189736842105	5.57819657894737	5.21902526315789	5.19976415789474	5.25064284210526	5.36401794736842
ATXN7L1	4.17123642105263	4.11546789473684	4.23813831578947	4.30618363157895	4.34756110526316	4.31288789473684	4.1768017368421	4.25691315789474	4.08734852631579	4.03518794736842	4.26986915789474	4.18124873684211	4.35217289473684	4.39989394736842	4.3308932631579	4.21103542105263	4.17024768421053	4.21208889473684	4.02429805263158
ATXN7L2	5.62464947368421	5.63102963157895	5.58919484210526	5.72938663157895	5.71303868421053	5.62097068421053	5.61830031578947	5.15078384210526	5.54458031578947	5.65551642105263	5.65953178947368	5.63533984210526	5.29084736842105	5.51697736842105	5.55810831578947	5.84708573684211	5.77770721052632	5.47833778947368	5.68357363157895
ATXN7L3	5.52116936842105	5.52914936842105	5.27951089473684	5.11578863157895	5.41644447368421	5.4490622631579	5.46323536842105	5.48293789473684	5.54316663157895	5.67842889473684	5.711014	5.592619	5.47955984210526	5.74520689473684	5.62523689473684	5.42847742105263	5.55241568421053	5.27883626315789	5.62006442105263
ATXN7L3B	6.10377136842105	6.14676894736842	6.17741305263158	6.27651094736842	6.05003	5.98207805263158	6.16851684210526	6.26802047368421	6.29818978947368	6.32255868421053	6.19372515789474	6.20522284210526	6.13974621052632	6.14386931578947	5.93864847368421	6.48416626315789	6.45036047368421	5.84671521052632	6.01781747368421
ATXN8OS	2.45756063157895	2.22035973684211	2.43370431578947	2.33635631578947	2.41446894736842	2.46183963157895	2.14370184210526	2.42943657894737	2.28578552631579	2.35030447368421	2.373443	2.38487742105263	2.45810089473684	2.39056368421053	2.20080105263158	2.33834421052632	2.14370184210526	2.45705621052632	2.38152292105263
AUH	6.08660010526316	5.88173826315789	6.42900184210526	6.73963726315789	6.77438042105263	6.88472089473684	6.15144694736842	6.09857689473684	6.00072521052632	5.986467	5.98207805263158	6.30628589473684	6.99798442105263	6.71043952631579	6.60605689473684	7.63821510526316	7.54919	6.36859326315789	6.45984942105263
[truncated: 17,785 more rows]
