# Supplementary material for: Identification and histological validation of autophagy-related core genes ADRB2 and PLK2 in keloids, with integrated immune infiltration analysis
Source: Front Immunol. 2026 Feb 9;17:1724230. doi: 10.3389/fimmu.2026.1724230 (PMC12926160; doi:10.3389/fimmu.2026.1724230)
Supplement: Supplementary file 9 [file DataSheet9.zip › GEO/GSE145725/GSE145725.txt]

geneNames	GSM4331585	GSM4331586	GSM4331587	GSM4331588	GSM4331589	GSM4331590	GSM4331591	GSM4331592	GSM4331593	GSM4331594	GSM4331595	GSM4331596	GSM4331597	GSM4331598	GSM4331599	GSM4331600	GSM4331601	GSM4331602	GSM4331603
A1BG	6.10313	6.29148	6.30084	6.71069	6.35846	6.27442	6.34354	6.28437	6.30084	6.24853	6.3688	6.31344	6.32277	6.04124	6.09196	6.38932	6.28033	6.28334	6.71745
A1CF	3.67389	3.814085	3.547975	3.720235	3.563095	3.77405	3.593045	3.55949	3.50663	3.681045	3.68347	3.54726	3.54284	3.63909	3.51516	3.670735	3.652	3.647295	3.95641
A2LD1	4.27354	4.19436	4.17935	5.04001	5.03338	4.71185	4.24965	4.80018	4.55619	4.95684	4.7422	3.91023	4.35722	4.25919	3.71331	4.82393	4.93364	4.64691	4.9739
A2M	3.8254	3.83992	3.29282	6.25415	5.15611	4.90046	5.13869	4.57201	4.68981	3.3581	2.995	4.61051	3.29213	4.42074	4.35031	2.94744	2.96457	3.32055	3.08551
A2ML1	2.672615	2.854715	2.70804	2.589745	2.73471	2.78864	2.926785	2.698805	2.624545	2.673125	2.844435	2.74685	2.517975	2.69581	2.878445	2.748	2.41886	3.022275	2.999845
A4GALT	3.76829666666667	3.74582666666667	4.20848	4.48889333333333	4.39744	3.82388666666667	4.20576333333333	3.58702333333333	3.75196	3.9238	3.90357666666667	4.15622	4.24297333333333	4.37051666666667	4.53976666666667	3.6053	3.67598333333333	3.73113	3.81238
A4GNT	3.80297	3.69945	4.14778	3.78161	3.44512	3.78507	3.97838	3.8076	3.73175	3.69325	3.73117	3.93617	3.82869	3.69297	3.57287	3.77835	3.99756	3.92138	4.14022
AAA1	3.430921	3.449394	3.383578	3.586417	3.410167	3.421449	3.417883	3.382736	3.333717	3.424565	3.483504	3.385335	3.40519	3.467468	3.38155	3.457796	3.418839	3.441796	3.66535
AAAS	6.39203	5.98922	6.13464	5.9916	5.86743	6.04146	6.17925	6.29082	6.21108	6.27999	6.06817	6.01035	6.31754	5.88162	5.76789	6.18728	6.23382	6.27921	6.78988
AACS	6.3973475	6.3073425	6.4907625	6.86721	6.454225	6.357185	6.379075	6.6830725	6.558535	6.10119	6.276725	6.0488875	6.14602	5.8894775	5.869265	6.02877	6.02517	6.1677375	6.2181325
AACSP1	3.51275	3.77097	3.72203	3.7085	3.59336	3.6679	3.72053	3.66029	3.63292	3.51264	3.46438	3.66329	3.76888	3.5391	3.7564	3.70966	3.45897	3.45439	3.98622
AADAC	2.50214	2.64977	2.63188	2.62116	2.62116	2.53504	2.5313	2.48439	2.64946	2.7545	2.45548	2.57632	2.63801	2.73135	2.60773	2.79241	2.4368	2.51084	2.85479
AADACL2	2.58503	2.96819	2.7457	2.65157	2.5435	2.68385	2.5934	2.60483	2.71494	2.79494	2.68385	2.7794	2.50507	2.56323	2.75495	2.76448	2.70047	2.67949	3.02317
AADACL3	3.46438	3.42335	3.48169	3.61518	3.04485	3.60183	3.6832	3.31038	3.66151	3.95463	3.65412	3.33213	3.54402	3.65717	3.78235	3.43855	3.65317	3.62324	3.2516
AADACL4	2.60734	2.77006	3.04799	2.74935	2.56297	2.90948	2.97474	2.77006	2.77006	2.83934	2.92447	2.62323	2.79624	2.62066	2.60113	2.84209	2.65145	2.69587	3.08814
AADAT	5.2565	5.42841	5.33335	5.40262	4.97642	5.24419	5.04916	5.42093	5.54084	5.27446	5.38068	4.48561	4.85495	4.27195	4.74547	5.30705	5.37785	5.53043	5.54537
AAGAB	7.11271666666667	7.02860333333333	7.02108333333333	7.45659666666667	7.25699666666667	7.16711666666667	7.12516666666667	7.16309	7.18228333333333	7.35786333333333	7.32670333333333	7.08441666666667	7.1505	7.07143666666667	7.21599	7.49556	7.35952	7.30091	7.67966
AAK1	4.88787666666667	4.79728	4.733115	4.87329666666667	4.707235	4.74359333333333	4.662625	4.74999833333333	4.78073833333333	4.98858833333333	4.90657	4.69769666666667	4.82915833333333	4.74007833333333	4.67441	4.92779833333333	4.795535	4.72403333333333	5.07096
AAMP	8.307545	8.34694	8.47236	8.37392	8.36817	8.343255	8.325695	8.434675	8.374335	8.495695	8.456805	8.47949	8.417315	8.34809	8.360205	8.560585	8.537185	8.4587	8.798445
AANAT	3.66338	3.63805	3.35076	3.46451	3.36247	3.51775	3.53055	3.51959	3.48908	3.22568	3.45213	3.58833	3.5667	3.51775	3.51775	3.69592	3.59801	3.43412	3.63466
AARS	8.058645	7.850005	7.68978	7.950735	7.895375	7.525165	7.57221	8.141225	7.855595	7.79007	7.434615	7.491065	7.34479	7.57742	7.6108	7.820485	7.762855	7.80409	8.109755
AARS2	5.19669	5.377475	5.37494	5.285735	5.00504	5.19553	5.23515	5.30218	5.237905	5.14654	4.9435	4.950135	5.282385	4.90663	5.029705	5.161875	4.961175	5.253285	5.27285
AARSD1	4.05676666666667	4.08728666666667	3.7567	4.20439	4.27904333333333	3.90473333333333	3.86961	4.00154	4.02656	3.98798	4.04189	3.84843333333333	3.86731666666667	3.72655666666667	3.94091333333333	3.86125666666667	3.99314666666667	4.09328	4.23848
AASDH	5.90058	5.91234666666667	5.86559666666667	5.96268	5.96211333333333	6.02579333333333	6.04624	5.80991666666667	5.97863333333333	5.60394333333333	5.83331666666667	5.5365	6.08874666666667	5.52090333333333	5.36264	5.68695	5.85418	5.65344	5.98536333333333
AASDHPPT	8.00500666666667	8.10325	8.12522666666667	8.09873333333333	7.86495666666667	8.16667	8.06604	8.21127666666667	8.23665	8.37749	8.22392333333333	8.31320666666667	8.26147333333333	8.10120333333333	8.17088333333333	8.32187333333333	8.36917666666667	8.36907	8.38466666666667
AASS	4.46836	4.2308175	4.10311	4.425285	4.9459075	4.5829025	4.6545525	4.527605	4.792215	4.3686225	4.486	4.3909025	4.32749	4.4764925	4.65183	4.31373	4.402525	4.433945	4.757855
AATF	7.56445	7.33605	7.21386	7.06664	7.38701	7.42461	7.40901	7.64024	7.58494	7.52354	7.63517	7.31002	7.24705	7.25344	7.35196	7.89697	7.74074	7.84241	7.99655
AATK	4.91741	4.95804	4.90861	5.29472	6.11897	5.11274	5.08749	4.91277	4.66873	5.28871	5.18566	5.11274	4.92072	5.11274	5.13003	4.91511	5.2994	5.15668	5.42671
ABAT	4.43927	4.465795	4.976555	3.59275	4.074605	4.57178	4.352165	4.791775	4.725995	4.26482	4.191425	4.43691	4.288265	4.58888	4.51594	4.066585	3.87981	4.07733	4.32044
ABCA1	4.71034	5.00245333333333	6.03679666666667	5.48651	5.26035	5.35824666666667	5.35907666666667	4.80017	4.83781	4.42878333333333	4.99681333333333	5.14621333333333	5.21839666666667	4.83639	4.88560666666667	4.52521	4.50658333333333	4.37570666666667	4.34171
ABCA10	2.8102275	2.9620425	3.0262825	2.7243625	2.77354	2.9852725	3.0153175	2.8854325	2.8415925	2.959895	2.9967375	3.0026075	3.06939	2.91069	2.906595	3.004155	2.9702775	2.9100225	2.8419975
ABCA11P	3.13395	3.06121	3.03427	3.118135	2.92252	2.939675	3.030445	2.849705	3.013125	3.224755	3.01976	3.049105	3.2773	3.180435	3.03723	3.109915	3.189935	3.152985	3.420855
ABCA12	3.07078	3.07781	3.099925	3.060915	3.195195	3.11405	3.086975	3.20925	3.0249	3.156815	3.133505	2.94704	3.041155	3.158055	2.993585	3.28168	3.200265	3.072005	3.71447
ABCA13	2.45361	2.40319	2.2092	2.29345	2.26557	2.02071	2.44755	2.35651	2.45361	3.29579	3.02405	2.2092	2.45044	2.33012	2.13394	2.82903	2.88948	2.86605	3.04882
ABCA2	3.76737	3.66447	3.66871	3.65956	3.723065	3.748705	3.706465	3.577605	3.648295	3.842755	3.575185	3.609395	3.58056	3.650285	3.542695	3.672305	3.728455	3.62677	3.525775
ABCA3	3.49069333333333	3.51213666666667	3.48301666666667	3.54306333333333	3.57233	3.55790333333333	3.53349333333333	3.38521666666667	3.46397333333333	3.58798666666667	3.62022333333333	4.00123333333333	3.85299333333333	3.85310333333333	3.85655333333333	3.89422333333333	3.60356333333333	3.60524666666667	3.94520666666667
ABCA4	3.49382	3.49045	3.309735	3.60614	3.30806	3.457665	3.34407	3.40333	3.2581	3.466455	3.54428	3.431595	3.30041	3.43586	3.212845	3.55197	3.42643	3.471935	3.88047
ABCA5	4.22385333333333	4.60914333333333	4.2801	3.49901	4.16125	4.39263	4.60804666666667	4.40412333333333	4.36125	3.53006	3.80701666666667	4.22428666666667	4.66193333333333	4.58240666666667	4.45707666666667	3.53645666666667	3.59879333333333	3.23657	3.79289
ABCA6	3.01732	3.3345	4.15514	3.11667333333333	3.08149666666667	5.18242666666667	5.22792666666667	3.24979	3.11972	2.88245	2.86018666666667	4.06723666666667	3.66848	4.47036333333333	4.54913333333333	2.94458	3.00848333333333	2.91587666666667	3.13846
ABCA7	4.683605	4.44273	4.292475	4.65408	4.32778	4.130465	4.44537	4.74056	4.397695	4.41969	4.397305	4.198775	4.37457	4.48223	4.57746	4.52988	4.56282	4.490925	4.445975
ABCA8	2.847888	2.941258	2.820968	2.952224	3.199884	4.199358	4.223478	4.0404	4.048714	3.085058	3.17436	4.763246	4.90258	3.935904	4.116914	3.203928	3.193524	3.263104	3.28606
ABCA9	2.6264625	2.7747025	2.7835	2.46859	2.7791725	3.59905	3.426695	2.6861475	2.785585	2.65662	2.5778025	2.9782625	2.766125	2.7693575	3.0230325	2.52952	2.612255	2.5343775	2.8802225
ABCB1	4.33916	4.208115	4.2223325	4.138555	4.020735	4.341105	4.4403175	4.1242825	4.041275	4.2714125	4.18243	4.1562175	4.249365	4.2222	4.2069025	4.26475	4.19887	4.2700325	4.5094925
ABCB10	7.53546	7.59914	7.84064	8.20605	8.1897	7.36356	7.20056	7.80279	7.66846	7.60863	7.64281	7.63835	7.52189	7.58913	7.65757	7.58783	7.67659	7.71616	7.68435
ABCB11	2.78723	2.69781	2.86289	2.726	2.60752	2.49249	2.91137	2.72774	2.80753	2.97023	2.84097	2.63823	2.72695	2.76195	2.74489	2.61131	2.70047	2.64346	3.08019
ABCB4	3.165185	3.173775	2.740705	2.805765	2.98449	2.88129	2.845525	2.67499	2.83142	2.97893	3.110255	3.16382	3.41102	3.499185	3.4998	3.0631	3.2363	3.326005	3.05534
ABCB5	3.2018475	3.0330175	2.9787625	3.0122275	3.20985	2.98676	3.00485	2.9722475	2.9703225	3.15279	3.1561825	2.9242275	3.0106225	3.04745	3.02014	3.160295	2.954385	3.2133375	3.3669875
ABCB7	6.92327	7.15737	6.63881	7.04718	7.30756	7.62245	7.48658	7.02124	6.99223	6.77732	6.83561	7.05769	7.17213	6.97715	7.26101	6.75665	7.02124	6.66965	7.10794
ABCB8	4.29262	4.2623275	4.3512825	4.3864375	4.1315925	4.364635	4.27913	4.297545	4.2297625	4.316625	4.2554975	4.2025875	4.2183925	4.1321025	4.1818025	4.3955475	4.2133075	4.37087	4.6235975
ABCB9	3.973545	3.9977475	3.91772875	4.0595425	4.04325	3.9339925	4.02928	3.9806625	3.84689	3.970855	4.02175875	3.8933425	3.9395375	3.940205	3.833095	3.99483	3.92258625	3.96264125	4.1875975
ABCC1	6.36229	6.55242	6.63294	6.21341	6.32992333333333	6.90158	6.99755	6.44647333333333	6.43946666666667	6.91796	7.01193	7.30587333333333	7.69707333333333	7.86046666666667	7.72240666666667	6.93917333333333	7.04414	6.96771666666667	7.13792
ABCC10	6.28451	6.19241	6.06567	6.21255	5.7026	5.62236	5.84525	6.2369	6.42911	6.01177	5.95122	5.37511	5.8123	5.52756	5.64283	6.11666	6.02298	6.08823	6.2029
ABCC11	3.296675	3.041865	3.045085	3.27596	3.122495	3.02566	3.129475	3.112045	3.01008	3.164545	3.15093	2.991085	2.90426	3.158525	2.99933	3.17754	3.09045	3.17264	3.112275
ABCC12	3.321575	3.254205	3.33854	3.11393	3.2003	3.248625	3.172425	3.117205	3.09835	3.175415	3.23185	3.04191	3.046055	3.14225	3.33904	3.1088	3.321685	3.19374	2.952975
ABCC13	2.852855	2.8245075	2.6922975	2.8676875	2.82832	2.9174275	2.831865	2.794215	2.8961175	2.74976	2.84112	2.897	2.74874	2.78005	2.786285	2.7799175	2.7979125	2.6837675	3.06362
ABCC2	4.128575	3.78219	4.110165	3.917655	3.91904	4.193755	4.123755	4.071575	4.006385	4.364985	4.0918	4.427685	4.47475	4.013795	4.005985	4.299775	4.41235	4.112015	4.548835
ABCC3	5.37661	5.574855	6.938395	4.052155	5.355645	6.495315	6.826445	5.67046	5.871105	4.0282	3.912985	3.976865	5.03584	4.31512	4.789585	4.05201	3.72975	3.725675	4.483175
ABCC4	5.5893775	5.5789775	5.16018	5.781975	5.40363	4.661225	5.084925	5.5650275	5.7331475	5.48579	5.93006	5.43173	5.68788	5.3312275	5.5168175	5.48656	5.6453925	5.5191175	5.8023675
ABCC5	5.717665	5.674785	5.9819375	5.6032225	5.254395	5.756285	5.8808325	5.61173	5.610735	5.1674025	5.468965	5.6072725	5.791435	5.2523125	5.4075275	5.28656	5.31934	5.20885	5.57941
ABCC6	4.11446	4.00762	3.739055	3.907115	4.009225	4.08488	4.006245	3.976165	3.89249	3.96251	3.91851	3.98046	3.942905	3.973445	3.886135	4.054835	3.999315	4.120885	4.254135
ABCC6P1	2.36855	2.37668	2.31371	2.40204	2.45993	2.49506	2.25039	2.29127	2.41396	2.36855	2.3102	2.40877	2.34597	2.15833	2.22005	2.42004	2.36072	2.33705	2.60011
ABCC8	3.76765333333333	3.69307666666667	3.45840333333333	3.664	3.68693333333333	3.67607333333333	3.54183333333333	3.60964	3.68166	3.64864666666667	3.64942333333333	3.68126333333333	3.6008	3.59099333333333	3.50016333333333	3.68199	3.61939333333333	3.63530666666667	4.01038333333333
ABCC9	5.38003333333333	5.37413	3.33901	4.13306333333333	4.71097333333333	7.16553666666667	7.10067666666667	5.69672666666667	5.61712	4.70552333333333	4.55030666666667	4.64366333333333	4.67952333333333	5.36976333333333	5.17754	4.69978	4.71704	4.76886333333333	4.90667666666667
ABCD1	5.42282	5.44246	5.57538	5.09171	5.42528	5.36864	5.43789	5.18847	5.41965	4.9987	5.35388	5.14292	5.47287	5.43723	5.35978	4.83994	4.9416	5.14056	5.47289
ABCD2	2.74545	2.518735	2.62059	2.56825	2.73501	2.66981	2.64433	2.54987	2.54004	2.537495	2.531435	2.429875	2.599015	2.58183	2.50218	2.428465	2.620885	2.551205	2.830165
ABCD3	6.57601	6.593676	6.395262	6.266422	6.621698	6.611376	6.614822	6.730734	6.75771	6.68184	6.631582	6.598152	6.57305	6.762468	6.532906	6.438364	6.56837	6.487306	6.281888
ABCD4	5.77390666666667	5.74813	6.00021333333333	5.65413	5.64390666666667	6.04361666666667	6.15251666666667	5.50485333333333	5.57540333333333	5.51282666666667	5.66793	5.76808	5.77716666666667	5.75449	5.72743333333333	5.61450666666667	5.61673333333333	5.58908	5.80740333333333
ABCE1	6.905752	6.802808	6.872168	6.701222	6.891166	6.72349	6.726512	7.238574	7.329186	7.301812	7.1949	7.024286	6.6871	6.742732	6.725052	7.280938	7.286226	7.202348	7.255318
ABCF1	7.795175	7.571555	7.97696	8.0044	7.85345	7.4644	7.520085	7.99972	7.901785	7.989985	8.021875	7.651635	7.57879	7.66625	7.767915	8.069335	8.18257	8.0376	8.25977
ABCF2	6.84549	6.66719	6.56562	6.8501025	6.5514875	6.5462075	6.56132	7.0799875	6.9327725	7.2263975	7.2432925	6.8108575	6.680475	6.669365	6.88689	7.2267925	7.241925	7.258005	7.48613
ABCF3	7.4333275	7.2823025	7.4822075	7.22925	6.9880675	7.3201	7.3725475	7.42204	7.295355	7.124715	7.1758575	7.0235275	7.1956875	7.0354975	7.265285	7.2722325	7.30766	7.3101275	7.530975
ABCG1	3.052922	3.036348	3.084132	2.945962	3.082312	3.074436	2.95021	2.964148	2.922656	3.022876	2.968196	3.155486	2.94325	3.088618	3.178914	2.977798	2.909408	2.907842	3.313668
ABCG2	3.322985	3.31549	3.388925	3.478975	3.20321	3.38532	3.565895	3.44242	3.428845	3.615155	3.529525	4.828415	4.55925	4.747615	4.743255	3.595685	3.393795	3.665285	3.669395
ABCG4	3.67324333333333	3.64932	3.32039	3.51441	3.52834666666667	3.43739	3.66594333333333	3.4765	3.41704	3.54895	3.67679333333333	3.50975333333333	3.44132333333333	3.43321666666667	3.52719	3.47671	3.3658	3.56747	3.76132666666667
ABCG5	2.96259	3.00344	2.77525	3.22994	2.83937	3.07835	3.28301	2.85489	2.96357	2.99003	3.14545	2.7896	3.00344	3.10968	2.86611	3.00301	3.02731	3.14484	3.00754
ABCG8	3.71199	3.79734	3.64194	3.53348	3.69892	3.43353	3.5666	3.78377	3.4695	3.64194	3.76764	3.42828	3.38464	3.60845	3.60806	3.57257	3.82221	3.64194	3.57701
ABHD1	3.03315	2.83312	2.82976	2.90838	2.93444	3.04558	2.89752	2.83312	2.93419	2.83893	2.6451	2.76657	2.93455	2.89222	2.6451	2.7671	2.72326	2.76954	2.9468
ABHD10	7.37243666666667	7.45406333333333	7.08398666666667	7.35094333333333	7.19504	7.30140666666667	7.27173333333333	8.01992666666666	7.91649333333333	7.27276333333333	7.25585	7.23254333333333	7.61756	6.83187666666667	6.94537333333333	7.36713	7.35127333333333	7.25636333333333	7.54969333333333
ABHD11	5.60958166666667	5.538365	5.45083333333333	5.339225	5.33991666666667	5.256	5.234395	5.56364833333333	5.53635666666667	5.47357666666667	5.4398	5.547225	5.43193166666667	5.29750333333333	5.36585666666667	5.58682166666667	5.52659833333333	5.56131	5.97702333333333
ABHD12	8.384722	8.2682	8.552914	7.66579	7.862806	7.91831	7.883058	8.574158	8.459938	8.21293	8.27036	8.260208	8.415424	8.167166	8.212452	8.151698	8.181126	8.157468	8.503776
ABHD12B	2.88792	2.86701	3.13518	3.12373	2.96564	2.952395	3.02335	3.1543	2.945405	3.07122	3.031565	2.954795	2.916705	2.964965	2.795735	3.05065	3.01841	3.00305	3.25548
ABHD13	5.147365	5.099355	5.764355	5.700955	5.388645	5.51909	5.294115	5.482725	5.38079	5.51022	5.66218	5.771485	5.60372	5.74821	5.82585	5.65434	5.74313	5.657655	5.694025
ABHD14A	6.93035	6.94904	7.31892	7.09518	6.88397	6.75069	6.61224	6.80922	6.80088	6.25894	6.58016	6.96173	6.82136	6.52004	7.06859	6.53055	6.31706	6.33698	6.46923
ABHD14B	6.42618	6.20243	5.371475	6.13022	5.765175	5.79015	5.795895	6.013135	6.04419	5.472155	5.56413	5.903955	6.012865	5.523435	5.81204	5.591855	5.51838	5.45799	5.615605
ABHD15	5.02583	4.943605	5.41239	5.87063	5.04177	5.110065	4.94424	5.2723	5.26047	5.10664	5.36567	5.62312	5.137705	5.36744	5.64199	5.14281	5.27125	5.29791	5.70157
ABHD2	5.762215	5.6570775	5.93215	6.438265	5.50147	5.0009175	4.9631575	5.670165	5.69988	6.091485	5.8427325	6.590085	6.1179575	6.305115	6.103565	6.0556525	5.913255	6.0405275	6.4105075
ABHD3	4.82757	4.748145	5.322825	5.087195	4.398	4.10135	4.15146	5.013525	5.287815	4.73941	4.53312	4.692105	4.75088	4.639385	4.725625	4.82605	4.636655	4.670325	4.695825
ABHD4	7.08815	6.9066	6.46731333333333	6.90165	6.04413	7.03402333333333	7.02197	7.06696666666667	7.04410333333333	6.12344	6.63293333333333	7.08512333333333	7.15284333333333	6.61947666666667	6.76487333333333	6.41762666666667	6.51229	6.25256666666667	6.85246666666667
ABHD5	5.04359333333333	4.97765666666667	5.18572833333333	4.30617333333333	4.48911333333333	5.62622333333333	5.57894666666667	4.71703666666667	4.704835	4.62820833333333	4.46930833333333	4.87689166666667	4.64014833333333	4.44702333333333	4.42652833333333	4.65543	4.66442333333333	4.64632166666667	4.829395
ABHD6	4.74166666666667	4.77977333333333	4.96943333333333	5.25958333333333	4.9545	4.76770666666667	4.77310666666667	4.74863666666667	4.71478666666667	4.90720666666667	4.86522666666667	4.75996	5.03367333333333	4.67092666666667	4.87787333333333	5.09241666666667	5.02027	4.82141333333333	5.13479666666667
ABHD8	5.53990333333333	5.64958333333333	5.67728	5.86251333333333	5.90866666666667	5.94417	6.08929333333333	5.59117666666667	5.45021666666667	5.64893666666667	5.64419666666667	5.77273666666667	5.76977	5.72933666666667	5.82020333333333	5.67058	5.59824666666667	5.73745	5.77
ABI1	8.00999333333333	7.98891866666667	7.93291733333333	7.75589666666667	7.99641066666667	8.018958	7.917198	7.929352	7.85474933333333	7.56747066666667	7.53877933333333	7.81331333333333	7.76495	7.725976	7.77741933333333	7.59609466666667	7.550684	7.50943266666667	7.639244
ABI2	6.32959555555555	6.34680555555556	6.02506111111111	6.37313333333333	6.50578666666667	6.36182	6.38350777777778	6.31621444444444	6.32248888888889	6.35815555555556	6.36318111111111	6.44164555555556	6.41880666666667	6.47399111111111	6.53425777777778	6.31300555555556	6.40358	6.31868222222222	6.67223222222222
ABI3	3.71625	3.84227	3.63386	3.79313	3.69461	3.93861	3.79875	3.71498	3.67459	3.54373	3.53559	3.86091	3.65303	3.76032	3.65303	3.73239	3.67675	3.55429	3.68096
ABI3BP	8.87164	9.169675	8.91947	10.47025	11.31085	10.43855	10.45035	9.05387	9.027375	9.768205	9.6462	11.1461	11.53085	10.7182	10.59185	9.64705	9.910805	9.86898	9.82549
ABL1	7.072045	6.9263575	7.5953475	7.38354	7.851845	7.791185	7.9706675	7.09587	6.9249975	7.3162725	7.4380575	7.5294025	7.448575	7.4776	7.7354125	7.42304	7.3793	7.317215	7.6888525
ABL2	5.7554275	5.700445	6.3661825	5.06915	5.3372275	5.27931	5.335945	5.518425	5.4618375	6.5766925	5.88926	5.6907075	5.58802	5.77944	5.5410975	6.346465	6.2795675	6.3084075	6.5041075
ABLIM1	4.0014225	4.02559	3.9482975	3.4698275	3.7568125	4.258365	4.374355	3.75281	3.7945825	3.974555	3.9576	4.56831	4.4698925	4.461825	4.51764	3.9022825	3.9939625	3.92269	4.375155
ABLIM2	3.562266	3.531234	3.441442	3.39887	3.403434	3.42575	3.537836	3.52472	3.37243	3.57014	3.493764	3.516138	3.500272	3.41701	3.320894	3.460254	3.388468	3.435494	3.790924
ABLIM3	5.79522666666667	5.87938666666667	7.30654333333333	5.40502333333333	5.97678	5.50832333333333	5.64144666666667	6.10258666666667	6.04664666666667	5.54728666666667	5.51066	5.82385333333333	5.95384333333333	5.11819	5.13807	5.72199	5.70679333333333	5.65092666666667	6.02158
ABO	4.39174	4.61988	4.3274	4.47172	4.24913	4.68373	4.13096	4.41992	4.2962	4.50413	4.5834	4.41992	4.61434	4.67489	4.64104	4.22469	4.22192	4.41992	4.77299
ABP1	5.86667	5.64276	5.64273	5.74776	5.56967	5.80714	5.86252	5.66606	5.69725	5.71803	5.92468	5.70842	5.41853	5.72413	5.64538	5.66257	5.83015	5.91457	5.92864
ABR	7.41743	7.645995	8.2198225	8.35706	8.1508275	7.738015	7.77743	7.3797425	7.424295	7.28686	7.3629525	7.90324	7.647805	7.6993375	7.815335	7.377465	7.390885	7.3673575	7.5665575
ABRA	2.42321	2.538585	2.52002	2.62859	2.47417	2.582655	2.464455	2.609675	2.458905	2.61853	2.498535	2.528505	2.70595	2.529425	2.5883	2.616715	2.496285	2.646075	2.909845
ABT1	5.673085	5.59833	5.865335	6.07543	6.096045	5.59577	5.806435	5.823465	5.79698	5.885245	5.814515	5.657185	5.54926	5.751305	5.85731	5.935205	6.031125	5.988475	6.16508
ABTB1	4.832322	4.605888	4.79336	5.00832	4.796182	5.00243	5.048204	4.633668	4.588942	4.433622	4.639034	4.400628	4.61025	4.62563	4.533682	4.48865	4.534026	4.63018	4.887
ABTB2	5.42798	5.411645	5.54514	4.26482	4.23568	4.97322	4.933425	4.840585	5.057495	4.483045	4.31881	5.111355	5.239105	5.53194	5.21113	4.327335	4.3854	4.09497	4.18947
ACAA1	7.83368666666667	7.700665	7.819985	7.56578	7.45843666666667	7.71194833333333	7.75746666666667	7.72973166666667	7.612125	7.47654	7.72909833333333	7.77383166666667	7.82445666666667	7.90221333333333	7.91543333333333	7.57870333333333	7.51718666666667	7.57917833333333	7.78996833333333
ACAA2	7.95283	8.21517	8.33885	8.18106	8.48393	8.88288	8.84603	8.41077	8.36562	7.92913	8.13305	8.346	8.53666	8.18493	8.22059	7.88773	7.86417	7.92477	8.17228
ACACA	5.40196	5.45603333333333	5.11408666666667	6.02580666666667	5.79023	5.24249666666667	5.25661666666667	5.3555	5.24816333333333	5.36903333333333	5.45327666666667	5.34452	5.25662666666667	5.06626333333333	4.99279333333333	5.40817666666667	5.20808333333333	5.21299	5.772
ACACB	3.76092333333333	3.82681666666667	3.80246	3.89242	3.68515333333333	3.75684	3.89262333333333	3.7694	3.74909333333333	3.73426333333333	3.73174	3.71292666666667	3.93133666666667	3.68915	3.81393333333333	3.76328333333333	3.94738333333333	3.82434333333333	3.88483666666667
ACAD10	4.584665	4.54924666666667	4.43159666666667	4.56725833333333	4.49759166666667	4.66843333333333	4.571165	4.534425	4.53265166666667	4.43547666666667	4.41350833333333	4.378195	4.56204666666667	4.49179666666667	4.32328833333333	4.39983166666667	4.38368833333333	4.39554	4.605095
ACAD8	5.113995	5.06559166666667	5.18906333333333	4.95417333333333	5.04697166666667	5.02655166666667	5.08120333333333	4.96112666666667	4.98832666666667	4.71842833333333	4.996745	5.00828666666667	5.0756	4.92314333333333	5.07913333333333	5.01409	5.01587333333333	4.96669333333333	5.22596
ACAD9	6.773035	6.54768	6.4106175	6.6162975	6.6503125	6.22187	6.42773	6.8342525	6.70906	6.5594275	6.6653825	6.482375	6.3590125	6.4856775	6.372655	6.5582425	6.5960125	6.5939175	7.0005075
ACADL	2.7138075	2.75317	2.71115	2.736135	2.7604925	2.8169775	2.75636	2.7447625	2.71485	2.710435	2.607025	2.6966	2.704705	2.7157925	2.869715	2.6909325	2.68655	2.661205	2.924635
ACADM	6.59433428571428	6.61648714285714	6.75671714285714	6.82410285714286	6.50131142857143	6.67930285714286	6.54897857142857	6.91883285714286	6.93271428571429	6.79629142857143	6.69345142857143	6.98272571428571	6.84180428571428	7.07831	7.00292142857143	6.74065	6.78216571428572	6.89038571428571	6.88225428571429
ACADS	5.041745	5.192375	5.09136	5.04737	5.23933	5.234745	5.26025	5.09481	5.042705	4.696135	4.91989	5.18731	5.28116	5.128615	5.10127	4.802795	5.007655	4.871495	4.834735
ACADSB	4.084915	4.22602	4.11199	3.97734	4.943705	4.43928	4.43655	4.53221	4.509405	4.688795	4.598815	4.858275	4.62768	4.327695	4.439265	4.477695	4.539775	4.5563	4.7273
ACADVL	9.67679333333333	9.42397666666667	9.40902333333334	8.49695	9.24741	9.4214	9.55433666666667	9.70014	9.74170666666667	8.85076	8.97045333333333	9.19963	9.55488666666667	9.34472333333333	9.55060333333333	8.97376666666667	9.01471	8.94484	9.32704333333333
ACAN	7.0365875	7.023905	3.8509425	6.744185	5.9316475	4.450565	4.51549	5.40198	5.7861825	4.7922375	5.612895	3.7627525	3.7938225	4.095275	3.962855	4.7717475	4.7388875	4.69629	5.0869475
ACAP1	3.46875	3.39032	3.3193	3.11873	3.34137	3.3193	3.67082	3.3193	3.33027	3.08534	3.18179	3.3193	3.25842	3.08033	3.231	3.18263	3.40579	3.20691	3.49971
ACAP2	5.979745	6.027575	5.936585	5.825385	5.84469	6.073075	5.845125	5.96534	5.950235	5.954355	6.073915	5.92596	5.851805	5.89631	5.79733	6.02934	6.297175	6.161655	5.533205
ACAP3	6.473655	6.292265	6.251665	6.22057	6.358075	6.41091	6.1363	6.049205	6.28068	6.208605	6.32563	6.08676	6.0839	6.188725	6.1031	6.23173	6.140645	6.086465	6.51256
ACAT1	6.64431	6.53644	6.66812	6.9254	6.88809	6.661565	6.454225	6.81691	6.736535	6.54652	6.72886	6.775135	6.626145	6.76254	6.97868	6.544105	6.81893	6.6607	6.961375
ACAT2	7.71601	7.444	7.88255666666667	9.15573666666667	8.52028	7.27557333333333	7.28827	8.32104	8.31425	8.04649666666667	7.84632	7.74715666666667	7.25043	7.98446666666667	8.06532333333333	7.82800666666667	7.73405666666667	7.90266666666667	8.19466333333333
ACBD3	8.722695	8.776705	8.43844	7.788045	8.20934	8.36273	8.452225	8.521175	8.71584	8.339885	8.52444	8.442025	8.64189	8.467255	8.37201	8.210125	8.46335	8.42708	8.446715
ACBD4	4.57136	4.632335	4.535985	4.712505	4.65447	4.992585	4.85392	4.58585	4.386635	4.642875	4.60301	4.600695	4.6422	4.52806	4.70349	4.624705	4.70522	4.56721	4.890375
ACBD5	7.250435	7.342365	7.49391	6.780205	7.1386	7.287805	7.03973	7.261895	7.38129	6.60592	6.627875	6.9793	7.17301	7.191935	7.069785	6.48928	6.50385	6.59718	6.4855
ACBD6	8.2065	8.339465	8.263805	8.93097	8.92491	8.626085	8.496385	8.647395	8.57663	8.92901	9.07086	8.626535	8.400815	8.491335	8.538715	8.9734	9.03708	8.94743	9.052045
ACBD7	3.7081	3.795525	3.47262	3.628985	3.530065	3.73542	3.663315	3.779705	3.77273	3.99262	3.65995	3.915365	3.778445	3.980435	4.41201	3.864295	3.99831	3.95198	4.01469
ACCN1	3.08175	3.152945	3.24815	3.24155	3.071635	3.25171	3.411975	3.04698	2.99869	3.26548	3.121275	3.151445	3.242865	3.094375	3.265615	3.18807	3.152945	3.152945	3.39252
ACCN2	3.93101666666667	3.88032666666667	3.77196	4.54568333333333	4.38626666666667	3.90461	4.07298	3.74782333333333	3.95104333333333	3.85607333333333	3.95154	3.83244666666667	3.82234	3.87465	3.85800333333333	4.0386	3.80890333333333	3.98068	4.06359666666667
ACCN3	3.9689	3.93977	4.20977	4.01548	3.97862	3.96797	4.00922	4.00549	3.8764	4.03078	3.94243	3.4513	4.01548	3.85496	4.12078	4.0646	3.71169	3.96113	4.53524
ACCN4	4.75739	4.980845	4.915635	4.80777	4.793425	4.7911	4.80053	4.756465	4.682715	4.890765	4.92385	4.759855	4.784795	4.734125	4.831335	4.996865	4.844235	4.81436	5.19432
ACCN5	2.92528	3.1501	2.81986	2.83206	2.82204	3.04899	2.83589	2.84626	2.99287	3.20358	2.89075	3.04946	2.87406	2.97244	2.99287	3.1685	2.99287	2.99287	3.52849
ACCS	4.58049	4.4143	4.577185	4.4804875	4.59573	4.1053125	4.01146	4.194855	4.1200775	3.88187	4.07865	4.4662825	4.729305	4.065565	4.0121175	4.02941	4.0529275	4.1090325	4.2339725
ACCSL	3.34153	3.28767	3.19198	3.58648	3.52463	3.33043	3.32636	3.2473	2.98533	3.33714	3.15814	3.13104	3.15353	3.07894	3.52062	3.15814	3.49617	3.44745	3.62424
ACD	5.40839	5.2474	5.19991333333333	5.35951	5.24724333333333	5.34	5.30686666666667	5.1616	5.26663	5.24567	5.21072	5.13661333333333	5.13342666666667	5.07222666666667	5.13927	5.1968	5.02383666666667	5.22608	5.49569333333333
ACE	4.12824	4.0939975	4.1266125	4.0992125	4.03663	4.12352	3.96187	3.9538925	3.9089375	4.052	4.0692775	4.060485	4.067875	4.01821	4.018195	3.99416	3.9286125	4.051	4.2534325
ACE2	3.15469666666667	3.13357	3.33291	3.28975333333333	3.28107666666667	3.17651	3.27222	3.17438666666667	3.15157	3.10802666666667	3.27612666666667	3.16369333333333	3.28774	3.20325666666667	3.24729	3.16152	3.20080333333333	3.16208666666667	3.29327333333333
ACER1	3.41848	3.31037	3.33682	3.33682	3.25483	3.30655	3.2781	3.2285	3.33682	3.19046	3.45688	3.18179	3.44714	3.33682	3.27111	3.78888	3.41811	3.28512	3.42577
ACER2	2.79102	2.74105	2.77112333333333	2.66556	2.65376	2.59356	2.58585	2.70973333333333	2.63803333333333	2.61849	2.78027333333333	2.69030666666667	2.53981333333333	2.84904666666667	2.62955666666667	2.86381333333333	2.73892333333333	2.76881333333333	2.97554666666667
ACER3	3.96974	3.89740333333333	4.19239	4.11398166666667	4.27787666666667	4.23719833333333	4.17544166666667	4.39547333333333	4.37542833333333	4.17679	4.12085	4.11729666666667	3.758055	4.34600166666667	4.282965	4.22412333333333	4.16111666666667	4.18637166666667	4.510315
ACHE	3.8646	3.77157	4.016355	3.650185	3.54733	3.783035	3.86894	3.652815	3.650245	3.8933	3.85128	3.85775	3.68763	3.801745	3.774145	3.75772	3.701155	3.874185	4.00136
ACIN1	6.41868333333333	6.45963666666667	6.36597	6.33795	6.29662666666667	6.38041666666667	6.50071333333333	6.29384	6.33895666666667	6.42305666666667	6.31659	6.31731	6.46864	6.28024333333333	6.17205666666667	6.30084333333333	6.44745333333333	6.37692666666667	6.65502333333333
ACLY	10.14214	9.91364	9.534	9.663425	9.85417	9.47079	9.49791	9.941065	9.8451	9.511625	9.611125	9.598465	9.63097	9.520475	9.441505	9.38794	9.34686	9.36232	9.425015
ACMSD	3.57942	3.34612	3.37413	3.2528	3.31569	3.32669	3.47162	3.46176	3.34612	3.4152	3.37878	3.38571	3.27749	3.3242	3.32247	3.45209	3.45293	3.38571	3.64913
ACN9	5.91987	5.90296	5.86143	6.00951	5.89517	5.78756	5.6283	6.27535	6.16114	6.04907	5.73515	6.39632	6.10331	6.16763	5.9257	5.91079	6.00658	6.18351	6.24702
ACO1	8.28008	8.17542	6.50012	8.57456	8.390615	8.69765	8.64328	8.48188	8.7131	8.52025	8.551625	8.245035	8.32624	7.67975	7.393145	8.51763	8.46908	8.51258	8.58264
ACO2	7.80627	7.53664	7.50185	7.291145	7.1824	7.3275	7.415205	7.763905	7.563565	7.27215	7.49868	7.218985	7.44249	7.1958	7.264195	7.429365	7.410025	7.490465	7.949285
ACOT11	3.57204666666667	3.52492	3.54467666666667	3.39440333333333	3.48923333333333	3.54238333333333	3.64072	3.77021666666667	3.47913	3.65644333333333	3.69684666666667	3.59912666666667	3.49198666666667	3.71539666666667	3.56753666666667	3.73160666666667	3.55400666666667	3.39001333333333	4.20678
ACOT12	3.21634	2.932525	3.210455	2.923615	3.156325	3.119215	3.219485	2.992415	3.04341	3.25735	3.379695	4.023155	3.769315	4.184815	3.951235	3.46236	3.48164	3.33273	3.47869
ACOT13	7.90233	7.92087	7.65186	8.40702	7.86456	7.84915	7.75487	8.49765	8.51237	8.22666	8.46246	8.33093	8.84378	8.09888	8.07604	8.18721	8.45912	8.14061	7.43234
ACOT4	3.71625	3.72751	4.34073	3.3265	4.30709	3.7657	4.04297	3.73103	3.11726	3.90455	3.8372	4.16366	3.73146	3.24758	3.338	3.76137	3.78708	3.68291	4.05454
ACOT6	3.1079	3.30391	3.23828	3.17164	3.17164	3.17164	3.31296	3.30608	3.17164	3.18483	3.10687	3.05624	3.33391	2.91272	3.16415	3.1025	3.12281	3.17164	3.67278
ACOT7	5.558375	5.40308	5.426625	5.17043	5.386565	5.11985	4.9899	5.95069	5.68604	5.75455	5.385005	5.65739	5.72269	5.90337	5.769645	5.618755	5.687755	5.65407	5.85966
ACOT8	4.91761166666667	4.92682666666667	4.68173166666667	4.91229	4.74907666666667	4.90837833333333	4.839125	4.98821166666667	4.96080833333333	4.81591166666667	4.96475833333333	4.76629666666667	4.86043333333333	4.63688833333333	4.68246333333333	4.89119166666667	4.70335833333333	4.80303333333333	5.22977333333333
ACOT9	7.747445	7.53265	7.8068825	7.6924125	7.9762975	7.268925	7.2830575	7.689135	7.814915	8.004285	7.982885	7.418795	7.33219	7.484415	7.4138	8.0812125	7.98319	8.065935	8.239505
ACOX1	7.59500333333333	7.69326666666667	7.06327	7.02578	7.04032666666667	7.65416666666667	7.94540666666667	7.51630666666667	7.48089666666667	7.02051666666667	7.11676	7.28305333333333	7.45903333333333	7.09385333333333	7.21097	6.87758333333333	7.01205	6.95533333333333	6.84254
ACOX2	6.6659	6.53883	6.5642	6.41502	6.07737	7.16099	7.35759	7.01557	7.02153	5.88514	6.13307	6.53356	7.13822	6.04404	5.65349	6.09309	5.95585	6.15618	6.13676
ACOX3	7.35633	7.13204	6.82457	7.5317	7.65844	6.87616	6.83142	7.45274	7.27398	7.0751	7.3276	6.73602	6.3672	6.76825	6.91752	7.10114	7.08061	7.0751	7.33503
ACOXL	3.0038675	3.1159325	3.0246725	3.0233025	2.9925125	3.14677	3.2715925	3.09353	3.1412925	3.0483425	3.0490325	2.9732925	3.08685	2.973895	3.11855	3.138395	3.0308275	3.086795	3.2785
ACP1	7.9847225	7.9823375	7.9434925	7.9829375	8.0702025	7.9403	7.89326	8.056735	8.0068225	8.0499775	8.07945	7.9706125	8.09334	7.7906125	7.78658	8.25578	8.1262125	8.191485	8.3713825
ACP2	6.90254222222222	6.79041666666667	7.03832333333333	6.55230222222222	6.73879666666667	6.70532111111111	6.83847444444444	6.90617111111111	6.79648333333333	6.86466222222222	7.15979555555556	6.66539777777778	6.82639333333333	6.66522	6.88250111111111	6.95069777777778	6.90974222222222	6.90528222222222	7.23660555555556
ACP5	5.81175	5.9954	5.68895	5.58503	5.44552	5.30078	5.33443	5.77645	5.52231	5.41896	5.73393	5.45246	5.76977	5.11388	5.44232	5.59917	5.43794	5.55678	5.92031
ACP6	5.38507	5.26742	5.20358	5.91174	5.6544	5.46432	5.5297	5.80857	5.72109	5.14689	5.26541	5.68222	5.82393	5.00512	5.16202	5.32161	5.44467	5.2689	5.20806
ACPL2	5.79349	5.885945	6.43516	5.862665	6.309295	6.00622	5.7990775	5.287285	5.194095	5.21524	5.398315	6.02345	6.0485875	6.131245	6.3155975	5.271535	5.2121675	5.2338025	5.53392
ACPP	2.792518	2.817918	2.81784	2.873644	2.739714	2.902708	2.900236	2.86423	2.695002	3.017764	2.845876	2.899566	2.788904	2.884414	2.868276	2.94043	2.866036	2.89753	3.181316
ACPT	5.29552	5.25639	5.02917	5.02571	5.39118	5.39685	5.43105	5.22397	5.12796	5.33831	5.42789	5.26945	5.13601	5.30304	5.13944	5.41161	5.22814	5.47108	5.61379
ACR	3.51839	3.46462	3.63578	3.5026	3.36255	3.65338	3.5069	3.33372	3.02869	3.3348	3.32806	3.25155	3.56671	3.41801	3.41166	3.42708	3.45606	3.2181	3.42888
ACRBP	3.96305	4.07868	3.94387	3.89998	3.97747	3.84037	4.02329	4.06476	3.92455	4.11607	3.92137	3.80678	3.67322	4.13119	3.81685	3.82637	3.90015	4.19022	4.22291
ACRC	3.54676	3.4786	3.53834	3.4505	3.33592	3.48614	3.82676	3.21208	3.43766	3.28099	3.26899	3.51775	3.84932	3.23138	3.00241	3.34353	3.47761	3.31671	3.64887
ACRV1	3.36356	3.27771	3.14839	3.23354	3.12408	3.09288	3.23354	3.18517	2.83082	3.50735	3.31826	3.17558	3.0323	3.39362	3.4269	3.14123	3.3155	3.14675	3.49331
ACSBG1	3.005665	3.18842	3.13266	3.08611	3.00648	3.21756	3.025585	3.22104	2.88216	3.121685	3.17648	3.098455	3.198375	3.3339	3.234255	3.15121	3.034975	3.08355	3.335485
ACSBG2	2.70054	2.6926	2.62323	2.37199	2.48842	2.74506	2.67469	2.87214	2.62323	2.70054	2.62323	2.59349	2.47386	2.4945	2.56228	2.60647	2.71081	2.27174	3.11642
ACSF2	7.04286	7.0252	7.4408	7.62021	7.18013	7.54249	7.3864	6.92321	7.0892	5.80185	6.59569	6.51491	6.79216	6.14527	6.0761	5.49479	5.99637	6.12161	6.07452
ACSF3	5.17771	5.1768	5.1117	5.42	5.222675	5.20989	5.253975	5.136135	5.29174	5.249955	5.2619	5.028585	5.157905	5.07189	5.315335	5.39048	5.26694	5.410415	5.602795
ACSL1	6.87555	6.818155	6.974735	6.8303	7.182205	6.70546	6.507255	7.314945	7.319715	6.907755	6.957765	7.778705	7.5687	7.78229	7.880155	7.028865	7.00362	7.00238	6.97933
ACSL3	8.70221	8.685245	9.119075	9.10188	8.919245	8.178365	8.14616	8.824805	8.953765	8.963725	9.428505	8.891505	8.927145	8.65456	8.71721	8.84203	8.933715	9.08303	9.283945
ACSL4	5.99398	5.968745	6.359205	5.527445	5.80058	5.977575	5.929725	6.09884	6.148415	5.89608	5.64366	6.423995	6.23745	6.808975	6.765615	5.64154	5.918515	6.020485	6.107695
ACSL5	3.09951	3.19333666666667	3.70706	4.25009333333333	4.18289333333333	3.18134666666667	3.20858333333333	3.01646333333333	3.07735333333333	2.92523333333333	3.09367	3.44783666666667	3.36017	3.72203	3.95511666666667	3.06691333333333	3.09074	2.78799	3.44888666666667
ACSL6	2.409674	2.369334	2.309624	2.400784	2.43054	2.47169	2.448314	2.4843	2.373496	2.40276	2.408486	2.376256	2.444242	2.359842	2.464846	2.421458	2.33123	2.361876	2.581156
ACSM1	4.29172	4.44527	4.0938	4.49181	4.44527	4.33979	4.51	4.44527	4.24413	4.42796	4.47337	4.44209	4.4916	4.22881	4.40078	4.46064	4.55828	4.61281	4.92338
ACSM2A	2.85016666666667	2.81602333333333	2.87710666666667	2.81187	2.78536666666667	2.94302	2.87735666666667	2.71326333333333	2.85707666666667	2.81446	2.95802333333333	2.75752333333333	2.92402	2.94174666666667	3.00012333333333	2.99873666666667	2.83534	2.99662666666667	3.44213333333333
ACSM2B	3.30196	3.34581	2.96022	3.30725	3.4193	3.22645	3.36403	3.40456	3.26489	3.20507	3.60957	3.46455	3.63341	3.29564	3.28447	3.59269	3.22645	3.46374	3.39951
ACSM3	2.893295	3.00766	2.894095	2.925695	2.946805	2.701115	2.86734	3.095515	2.83604	3.045735	2.784365	2.97641	3.23957	2.92645	2.840765	3.099095	2.714915	3.01582	3.11188
ACSM4	2.9329	2.89098	2.73247	2.97413	2.87924	3.09857	2.67244	2.64966	2.79856	2.75322	3.00502	2.83051	2.82903	2.82326	2.89032	2.84061	2.77243	2.80495	2.8182
ACSM5	4.35548	4.22308	4.553765	4.090875	3.8873	4.137625	4.077555	4.05106	3.88043	4.113545	4.08207	4.041705	4.167055	4.019275	4.306775	4.116795	4.08621	4.149445	4.227815
ACSS1	5.04263	4.93902666666667	5.14307666666667	6.51456666666667	6.17623	5.07731666666667	5.26490333333333	5.44897666666667	5.35771	5.12568	5.30009333333333	5.11566	5.14629666666667	5.34695333333333	5.46803666666667	5.25339	5.04327	5.07088	5.18786333333333
ACSS2	4.900355	4.565525	5.017815	5.735695	4.959955	4.908465	5.108505	4.90384	4.800165	4.436695	4.566795	4.726255	4.74421	4.68656	4.975205	4.398755	4.37322	4.33904	4.610215
ACSS3	5.06233	5.35636666666667	5.12918333333333	5.47023666666667	5.48353	5.55253333333333	5.41713333333333	5.28035333333333	5.36270333333333	5.93432	5.88435	5.76444	5.92093333333333	5.7431	5.86854	5.96443666666667	6.04042666666667	5.8965	6.18134666666667
ACTA1	5.23535666666667	5.02396666666667	4.25706	4.94712333333333	5.0162	4.68752666666667	4.86697333333333	5.17016666666667	5.23584	5.11916	4.94985666666667	4.57538333333333	4.3774	4.43455666666667	4.13446	5.06461	5.05989	5.12787333333333	5.33522333333333
ACTA2	5.98656666666667	6.04472333333333	5.40748	7.58505666666667	7.93758666666667	6.03122333333333	5.92000666666667	6.56795666666667	6.94277	6.12900666666667	7.41642	5.54938	5.57227666666667	5.35012666666667	5.32497666666667	6.16065333333333	6.10425	6.18689	6.43492666666667
ACTB	12.9745833333333	12.8087833333333	12.5381	12.8629333333333	12.89065	12.4865666666667	12.5211833333333	12.9402666666667	12.9658166666667	12.91255	12.84315	12.5590166666667	12.53785	12.6623166666667	12.44685	12.84125	12.8404333333333	12.8811666666667	12.8505166666667
ACTBL2	2.619385	2.688475	2.510885	2.55628	2.706045	2.528465	2.521135	2.650865	2.62334	2.570905	2.62912	2.542525	2.643135	2.590855	2.41103	2.50611	2.56521	2.715745	2.76728
ACTC1	7.040685	6.98028	6.843355	5.12207	4.135885	7.01675	6.9625	6.7149	6.676515	3.664925	4.167265	4.871045	5.95648	5.49102	5.63468	3.50085	3.65095	3.62418	3.75472
ACTG1	13.18064	13.13572	12.74442	12.86848	13.03858	12.92978	12.88472	13.24048	13.20582	13.17242	13.0517	12.97064	12.91202	12.89372	12.79164	13.15438	13.14012	13.22824	13.10988
ACTG2	3.41339	3.227932	3.065708	8.450928	8.303346	3.246224	3.13003	3.678184	3.546904	5.00265	5.001256	3.142236	3.066592	3.06133	3.083904	4.973982	4.725288	4.988624	5.024382
ACTL6A	8.31825	8.30869	8.38648	8.56405	8.5206	8.14344	7.97729	8.85758	8.85717	8.87212	8.58734	8.5206	8.40939	8.29261	8.3009	8.84482	8.95077	8.92979	8.95969
ACTL6B	3.26635	3.51414	3.45054	3.75628	3.35659	3.4968	3.49617	3.56949	3.41434	3.45054	3.18178	3.36392	3.4656	3.3755	3.45054	3.45054	3.45054	3.49223	3.50704
ACTL7A	3.12732	3.09316	3.05409	3.162	2.82477	2.77572	3.04899	2.90069	2.95275	2.9847	2.85479	3.10692	2.9847	2.98805	2.91247	3.09646	2.9561	2.8203	3.55692
ACTL7B	4.79384	4.63043	4.64948	4.99238	4.55669	5.02511	4.8615	4.41529	4.39541	4.89565	4.77594	4.72645	4.99976	4.51845	4.88649	4.87692	4.7587	4.76845	5.30804
ACTL8	4.38457	4.11439	4.07415	4.11439	3.92106	4.20818	4.31253	3.79243	3.98757	4.13604	3.96966	4.11439	3.79494	4.01217	3.98911	4.17396	4.31133	4.26492	4.38409
ACTL9	3.21824	3.16602	3.10968	3.14237	3.30771	3.20268	3.04899	2.96951	3.01383	3.11695	3.03024	3.05624	3.10968	3.10968	3.07819	3.30059	3.0505	3.52049	3.10968
ACTN1	9.84463142857143	9.61154571428571	8.93075857142857	9.54336	9.34313	8.76225714285714	8.94084142857143	9.46061571428571	9.38224571428571	9.59685428571428	9.72548571428571	8.88324285714286	8.74863	8.81908857142857	8.67096571428571	9.53450714285714	9.63599857142857	9.58344714285714	9.80991142857143
ACTN2	2.77170666666667	2.70974333333333	3.09453333333333	2.64286333333333	2.75016333333333	2.66179833333333	2.59996833333333	2.62888666666667	2.71519333333333	2.77527	2.83571166666667	2.698465	2.68408	2.90816833333333	2.92142666666667	2.78542166666667	2.77906833333333	2.71539833333333	2.91853166666667
ACTN3	3.39747	3.51249	3.17818	3.23354	3.11002	3.23354	3.1741	3.28297	3.13954	3.32804	3.40448	3.23354	3.23354	3.14361	3.06221	3.22289	3.17718	3.20877	3.24539
ACTN4	8.619948	8.417016	8.192712	8.660874	8.693126	7.863038	8.054274	8.794724	8.824794	8.57812	8.72642	8.02345	7.987446	7.84063	7.68523	8.495006	8.385726	8.42993	8.780456
ACTR10	7.935835	7.997675	8.15181	8.169225	7.945455	7.5618	7.675485	7.987685	7.87519	7.80463	8.03774	7.78477	7.6448	7.54644	7.49805	7.86009	7.70307	7.795725	7.856595
ACTR1A	8.393178	8.200286	8.016462	8.240366	8.154994	8.001674	7.990684	8.305568	8.315248	8.300868	8.258666	8.06154	7.947486	8.01062	8.035008	8.256036	8.271086	8.232424	8.534888
ACTR1B	7.84725	7.67001	7.479245	7.908035	7.649395	7.532935	7.59053	7.639105	7.57591	7.67498	7.64645	7.554635	7.532285	7.52219	7.582495	7.64439	7.554045	7.584615	7.686355
ACTR2	8.49606	8.49483363636364	7.71131818181818	8.08342909090909	8.28326545454545	7.60422727272727	7.62940181818182	8.21883454545455	8.42618545454545	8.55449	8.46576545454545	8.12179909090909	8.05351272727273	8.13347909090909	7.92126454545455	8.40001272727273	8.55247363636364	8.60462181818182	8.57104545454546
ACTR3	10.78045	10.63725	10.44075	10.5049	10.5993	10.113965	9.960365	10.82985	10.84465	10.7181	10.6196	10.36505	10.118795	10.29455	10.11906	10.68405	10.68555	10.7106	10.6533
ACTR3C	3.01036	3.10839	3.4585	2.88613	3.12686	3.2657	3.45243	3.05047	3.21661	2.76124	2.90379	3.39803	3.73229	3.00944	3.19634	2.98773	2.93186	2.84237	3.36728
ACTR5	5.52011	5.36127	5.26779	5.57531	5.67036	5.49742	5.08689	5.68273	5.40012	5.56109	5.65321	4.75359	5.1965	5.21698	4.64982	5.4014	5.44281	5.58931	6.02465
ACTR6	6.65568333333333	6.90806	7.01353	6.85486	6.76611	6.78494666666667	6.6118	7.02458	7.02987666666667	6.69948333333333	6.52345333333333	6.76362333333333	6.79841333333333	6.75403666666667	6.70387333333333	6.82521333333333	6.80707	6.80569666666667	6.75721
ACTR8	6.060975	6.230155	6.16069	6.028825	6.242555	6.354325	6.269325	6.29563	6.17666	5.81794	6.14856	6.11243	6.17831	5.899785	6.00285	6.031985	6.05305	6.12301	6.26298
ACTRT1	3.48714	3.39649	3.59483	3.46578	3.36843	3.45009	3.48447	3.52024	3.42358	3.53184	3.58433	3.27916	3.52388	3.45769	3.47295	3.79571	3.53131	3.7519	3.9992
ACTRT2	4.47387	4.59886	4.52729	4.5751	4.3849	4.50726	4.37383	4.49783	4.22061	4.64558	4.57154	4.28259	4.49639	4.44828	4.59069	4.50726	4.5751	4.54303	5.01613
ACVR1	7.9146025	7.982135	8.202445	8.0908475	7.9883025	8.036485	7.9486575	7.9024725	7.9073425	7.9783225	7.99924	7.7276325	7.662935	7.711765	7.75675	7.918605	7.953565	7.909525	8.0018775
ACVR1B	5.51711	5.515674	5.262322	4.978718	5.13135	5.560962	5.470996	5.200746	5.137216	4.822734	4.923552	5.07668	5.183808	5.181606	5.281536	5.042568	4.914084	5.056856	5.329746
ACVR1C	3.30043666666667	3.2005	3.14908333333333	3.03658333333333	3.45256	3.44254333333333	3.25313	3.07554	2.97204333333333	3.06941333333333	3.0064	2.92809666666667	3.15339333333333	3.05562333333333	3.14729	2.98497333333333	2.9563	2.84637333333333	3.20230333333333
ACVR2A	6.71473666666667	6.57614333333333	5.44543	5.89865	6.24895	7.50513333333333	7.41061333333333	5.84673333333333	5.91041666666667	5.65845666666667	5.23395666666667	6.05083333333333	6.22831	7.09381333333333	7.34260333333333	5.6586	5.76909	5.71114	5.45059666666667
ACVR2B	4.463515	4.39632	4.59045	4.43162	4.52294	4.52421	4.707225	4.55526	4.26462	4.589645	4.56341	4.54055	4.629885	4.39978	4.427325	4.50418	4.41211	4.48625	4.72225
ACVRL1	4.72506	4.83286	5.227515	4.750315	4.540745	4.4929	4.610105	4.348835	4.42099	3.98209	3.84291	3.9089	3.927495	4.147795	4.13476	3.772655	3.822765	3.824055	4.15225
ACY1	3.5898	3.7155	3.48284	3.85134	3.62328	3.5395	3.40546	3.65757	3.59284	3.51508	3.48487	3.58833	3.58197	3.7155	3.69436	3.62328	3.78184	3.62978	4.09592
ACY3	3.61025333333333	3.59441666666667	3.50721666666667	3.54177666666667	3.43928	3.54548666666667	3.59921333333333	3.34358	3.41438333333333	3.39859333333333	3.62314666666667	3.42514333333333	3.48918	3.62204666666667	3.55526	3.37409333333333	3.43912333333333	3.37270333333333	3.35515666666667
ACYP1	5.51522	5.52561	6.83931	5.55132	5.49087	6.17857	5.89734	5.84211	5.9052	5.31246	4.08428	6.17826	6.0756	6.37099	6.41861	5.1501	5.04151	5.57301	5.28627
ACYP2	5.38468	5.82615	5.50692	5.72493	5.03979	5.30011	5.08253	5.23815	5.77421	5.15994	5.14797	5.34366	5.30889	5.32634	5.21746	5.058	5.10089	4.94962	5.42607
ADA	8.06417	8.140225	6.791405	7.97425	7.49765	9.098545	9.029525	7.57588	7.350705	6.75365	5.77343	7.080235	8.829785	6.733855	6.79176	6.951795	7.0561	6.88658	7.16878
ADAD1	2.54997	2.55593	2.74564	2.52861	2.37843	2.56015	2.5638	2.68595	2.45667	2.53274	2.52363	2.52023	2.54997	2.54485	2.55877	2.73271	2.628	2.29725	2.86732
ADAD2	5.58588	5.27581	5.12796	5.35775	5.34781	5.26572	5.44969	5.33169	4.98758	5.39712	5.55495	5.17262	5.28156	5.24789	5.2579	5.45595	5.67122	5.30467	6.02017
ADAL	4.32858	4.310114	4.06069	4.253164	3.979024	3.966678	3.822448	4.398362	4.417368	4.679956	4.415002	4.47461	4.864022	3.761834	3.864706	4.443562	4.531354	4.48809	4.653332
ADAM10	7.5343025	7.611725	7.88569	7.3476575	7.8798475	8.28576	8.251645	7.9318775	7.8200825	7.434725	7.5104975	8.2835175	8.2701675	8.4949	8.55963	7.392735	7.4088725	7.2559675	7.6185375
ADAM11	3.66524666666667	3.92437666666667	3.72099666666667	3.71534	3.53501666666667	3.6847	3.81788666666667	3.76573	3.60483666666667	3.71847333333333	3.87469333333333	3.557	3.70528666666667	3.88824333333333	3.81903	3.94634666666667	3.65885	3.78981666666667	3.83242
ADAM12	6.414872	6.541646	5.724764	5.24435	5.194918	6.062832	6.044738	6.517078	6.359414	6.36754	5.905348	5.953626	6.282024	5.962692	5.937332	6.444434	6.412086	6.35712	6.443762
ADAM15	6.56421166666667	6.49101333333333	6.66500166666667	6.61020166666667	6.56294833333333	6.57574	6.61559833333333	6.50484833333333	6.35604166666667	6.72778833333333	6.80025	7.05468833333333	7.06877333333333	6.99374	7.13736833333333	6.82173166666667	6.86489166666667	6.74879333333333	7.12449666666667
ADAM17	5.2370425	5.32996	5.5038	5.22568	5.17737	5.1752625	5.1417975	5.0893675	5.1402975	5.631405	5.6114325	5.5418225	5.51603	5.6661275	5.6265525	5.54543	5.6162	5.5417825	5.82294
ADAM18	2.69432333333333	2.71071333333333	2.67473333333333	2.76662333333333	2.75521666666667	2.90006	2.74598	2.90265333333333	2.77495333333333	2.63854333333333	2.73299666666667	2.85086666666667	2.76438666666667	2.80006	2.63701666666667	2.81295666666667	2.63617333333333	2.60711	3.07027333333333
ADAM19	4.5654875	4.6003	4.39992	4.58853	4.57785	4.375905	4.4841225	4.5290925	4.677965	4.474095	4.5175575	3.87374	3.88308	4.00781	4.029925	4.533865	4.39118	4.5687525	4.5839325
ADAM2	2.31069	2.12497	2.14639	2.2281	2.35569	2.48567	2.31069	2.33176	2.2441	2.28629	2.32394	2.3763	2.31335	2.53877	2.48609	2.10636	2.29557	2.26586	2.49164
ADAM20	2.89493	2.9199	2.73929	2.81936	2.72818	2.89794	2.85349	2.80783	2.90114	2.70588	2.90114	2.81442	2.72829	2.9199	2.61266	2.82903	2.75666	2.89098	3.31219
ADAM21	3.30027	3.12034	3.16484	3.23045	3.08519	2.99591	3.46896	3.01381	3.05907	3.12034	3.09828	3.3193	3.35047	3.05163	3.39278	2.87548	2.94359	2.91044	3.12034
ADAM22	2.6031925	2.641195	2.70454	2.740855	2.743375	2.6113675	2.661415	2.57529	2.62096	2.6042575	2.73301	3.180405	2.7570325	2.9792075	2.8541175	2.627155	2.6840075	2.564385	2.8454775
ADAM23	5.28055	5.25129	3.51383	4.03702	4.29256	4.12439	4.34255	5.12341	4.73132	4.56858	4.27278	6.0095	5.64215	5.45535	5.68187	4.18987	4.4871	4.22973	4.70756
ADAM28	3.145165	3.1436225	3.530615	3.1750725	3.2000625	3.1497475	3.1772425	3.0825675	3.002915	3.16211	3.1202025	3.11544	3.0810375	3.140235	3.1757375	3.11585	3.171155	3.0388375	3.3356875
ADAM29	3.11695	3.10913	2.86735	3.00961	3.11695	3.16341	3.18611	3.11695	3.21661	3.03781	3.26778	2.88336	2.90855	3.008	3.03459	3.16078	3.19352	3.144	3.30167
ADAM30	2.75322	2.80876	2.64491	2.50788	2.56849	2.67905	2.82903	2.61304	2.47529	2.68385	3.00212	2.82258	2.57444	2.5638	2.87042	3.09495	2.84713	3.01157	3.40318
ADAM32	2.9468	2.9468	3.13902	2.85577	2.94984	3.20973	2.76509	3.13509	2.9468	2.7373	2.78297	2.84216	2.82742	2.9468	2.97939	2.93527	2.93052	2.76117	2.93392
ADAM33	4.86798142857143	4.88496714285714	5.15659	5.76128714285714	5.93782	5.77208714285714	5.80774714285714	5.14101714285714	4.94229714285714	5.20411714285714	5.25581	5.10211857142857	5.21685428571429	5.10626428571429	5.15204428571429	5.11244857142857	5.21062285714286	5.28157714285714	5.34795285714286
ADAM3A	2.36212	2.16737	2.29523	2.51804	2.36504	2.30144	2.27885	2.35837	2.35572	2.34408	2.43232	2.3173	2.37436	2.28299	2.19655	2.31323	2.29679	2.48917	2.37515
ADAM7	3.04434	3.07987	3.01990333333333	3.11387	3.01168	3.00658333333333	3.00953666666667	3.00498333333333	3.03895	3.08844666666667	3.15986666666667	3.16189	3.10112666666667	3.03123	2.84975333333333	3.03082666666667	3.07809666666667	3.17396	3.26481333333333
ADAM8	4.2872475	4.250725	4.08825	4.235785	4.22264	4.3607875	4.09081	4.2693875	4.1539825	4.352915	4.2779825	4.2062425	4.3226025	4.1537525	4.23683	4.4381025	4.2926975	4.432445	4.6950075
ADAM9	9.886825	9.8829925	9.822	9.88482	10.264315	10.0257825	10.018995	10.263265	10.237845	10.2934425	10.3957275	10.39043	10.436765	10.36845	10.3546475	10.25602	10.2350575	10.29574	10.444855
ADAMDEC1	2.668628	2.707596	2.798794	2.699876	2.782164	2.815552	2.710936	2.743642	2.692588	2.694644	2.735618	2.655476	2.610874	2.716596	2.801258	2.651412	2.808032	2.65587	2.86822
ADAMTS1	9.849725	9.780715	9.36567	10.36869	9.17422	10.470385	10.480065	9.934785	9.826165	9.4458	8.877535	9.08584	9.13658	9.449335	9.48405	9.49445	9.394215	9.43499	9.44694
ADAMTS10	3.31285	3.34238	3.17783	3.09997	3.27492	3.55682	3.53204	3.16882	3.42704	3.40434	3.22023	3.27492	3.21008	3.32006	3.27492	3.23414	3.38168	3.21834	3.54471
ADAMTS12	4.439335	4.521575	4.284215	4.735325	4.551085	4.571695	4.749595	4.78574	5.07432	4.16483	4.41878	4.468115	4.130635	4.792055	4.811515	4.116295	4.127625	4.016905	4.398665
ADAMTS13	4.40557	4.405775	4.501175	4.52734	4.2305	4.6448	4.573115	4.050575	4.20218	4.15196	4.34463	4.168015	4.61687	4.43275	4.40137	4.523355	4.432945	4.286145	4.3554
ADAMTS14	4.46491	4.603695	4.362445	4.379205	4.77373	4.598045	4.74686	4.59089	4.419115	4.445755	4.71167	4.527465	4.6055	4.50989	4.479515	4.72926	4.682615	4.721985	4.91763
ADAMTS15	4.236575	4.285175	4.48715	4.29175	4.349175	4.452885	4.2685	4.1755	4.277915	4.175545	4.28634	4.172065	4.007545	4.37111	4.205785	4.36248	4.224225	4.359385	4.717505
ADAMTS16	2.942105	3.09763	3.089285	2.967825	2.85452	3.12077	3.0098	2.96455	3.072605	2.936865	2.882205	2.893085	2.71201	2.892015	2.84718	2.93031	2.87715	3.045155	2.91536
ADAMTS17	3.1889	2.92237	3.16405	3.2789	3.08568	3.14429	3.14894	3.17907	3.03454	3.24856	3.07094	2.8773	3.14713	3.01074	3.12227	3.1786	3.05999	3.14429	3.58745
ADAMTS18	2.8350525	2.8098525	2.738365	2.8211425	2.8899475	2.7935975	2.782455	2.69145	2.755405	2.94808	2.8329475	2.7714125	2.6532375	2.73508	2.78344	2.7052375	2.7438	2.8306925	3.0133275
ADAMTS19	2.791515	2.887895	2.80697	2.83305	2.782385	2.96617	2.89876	2.803495	2.730255	2.693905	3.155765	2.9004	2.95007	2.919265	2.648175	3.00023	2.92632	2.913195	3.176655
ADAMTS2	7.570285	7.575135	7.00173	7.390915	7.120145	7.168205	7.234495	7.30456	7.21792	6.950455	7.203895	6.843615	6.964175	7.012275	7.09655	7.254735	7.22486	7.120705	7.31446
ADAMTS20	3.3278	3.246205	3.252815	3.44862	3.227975	3.215625	3.239325	3.280265	3.24364	3.342095	3.365685	3.165625	3.20309	3.21919	3.227895	3.24	3.28732	3.47983	3.29751
ADAMTS3	3.29320333333333	3.69296	3.34922	3.52972	3.72712333333333	3.46913333333333	3.53725666666667	3.27050666666667	3.31257333333333	4.08147333333333	3.72145333333333	4.19342333333333	3.68575	4.42320333333333	4.59328666666667	4.20345333333333	4.1599	3.97552333333333	4.25807
ADAMTS4	4.93059	5.120005	4.927225	5.116	5.009825	4.81081	4.96616	4.571345	4.769235	4.422315	4.631685	4.310045	4.12037	4.704545	4.762265	4.57479	4.211435	4.57195	4.549045
ADAMTS5	7.08633	7.3927225	8.089325	8.9293625	7.700025	8.6571425	8.61604	6.618035	6.744545	7.3889175	7.48877	7.2374175	7.336075	6.05612	5.9221025	7.2684175	7.46236	7.184975	7.499365
ADAMTS6	4.571335	4.406695	5.174785	3.17142	4.32657	4.53711	4.303375	4.47331	4.42384	5.13982	4.25261	3.767035	3.66272	4.038935	4.26055	4.943215	5.164525	5.058495	5.339885
ADAMTS7	4.20364	4.2572	4.10362333333333	4.75025333333333	4.71282333333333	4.27428	4.37545666666667	4.16407	4.08258666666667	4.53612	4.68154333333333	4.22537	4.276	4.32144666666667	4.31407666666667	4.75796	4.52658333333333	4.62320333333333	4.81106
ADAMTS8	2.96133	2.8949	2.75343	3.31658	5.4873	2.97415	3.03351	2.96816	2.80453	2.78922	3.13486	2.62323	2.67972	2.98706	2.88	2.83793	2.84591	2.8487	2.6593
ADAMTS9	4.190055	4.0532	4.530945	4.232795	3.98729	4.02165	4.08328	3.9062	3.949295	4.008685	4.263385	4.0268	4.002875	4.03872	4.088565	4.167765	4.086195	4.30452	4.13998
ADAMTSL1	6.89062375	6.99777	5.1321925	4.476755	5.60681375	5.74204375	5.60303125	6.15533875	6.15393	4.65645	5.00487125	5.64930375	5.6617925	5.6618575	5.65313	4.88215625	4.54123625	4.67601875	4.891
ADAMTSL2	6.136225	5.970905	5.959825	5.94117	5.76529	6.07894	6.102715	5.59007	5.883365	5.84737	5.86479	5.638115	5.648685	5.798475	5.842605	5.892525	5.69673	5.71668	6.20932
ADAMTSL3	2.80327	3.04381	3.00004	2.99663	2.87504	3.0907	2.89689	2.97241	2.80997	3.14719	3.00004	3.12054	3.48886	4.14293	3.41346	2.90967	3.00004	2.77904	3.38064
ADAMTSL4	4.40021666666667	4.30357	4.09627	4.00502333333333	3.9631	4.58845666666667	4.41280333333333	4.07169	3.98391666666667	4.41382333333333	4.82184333333333	4.73520333333333	4.61122	4.96007666666667	5.12582666666667	4.32552333333333	4.48978666666667	4.41711666666667	4.58688
ADAMTSL5	5.07213666666667	4.97138333333333	4.94538	4.92994333333333	4.73704	4.79954666666667	4.80858333333333	4.69827	4.45336	4.89130333333333	4.75949333333333	4.47141666666667	4.60949	4.76560333333333	4.75358666666667	4.86414	4.74780333333333	4.69708333333333	5.36664666666667
ADAP1	4.407345	4.388865	5.0815	4.502985	4.35848	4.339805	4.56312	4.413635	4.452955	4.50114	4.559105	4.47761	4.51243	4.490465	4.51674	4.70113	4.442445	4.464485	4.449995
ADAP2	3.74516	3.693595	3.573255	3.792595	3.486385	3.69148	3.446265	3.812925	3.60829	3.66151	3.730795	3.401125	3.618915	3.712855	3.69665	3.791105	3.664145	3.69739	3.95339
ADAR	7.10151	7.54630833333333	8.24550166666667	7.39365666666667	7.85817166666667	7.45467166666667	7.51333333333333	7.52578833333333	7.34533	7.274815	7.38832166666667	7.90024666666667	7.79921666666667	8.68222333333333	8.634835	7.23561666666667	7.321315	7.22624666666667	7.45761166666667
ADARB1	5.900464	5.972142	5.63508	5.800522	5.56822	5.686322	5.589402	6.072328	6.078348	5.07572	5.205698	5.09578	5.039648	5.31735	5.435836	5.184838	5.020546	5.011476	5.574728
ADARB2	3.46157	3.511544	3.4956	3.454258	3.241558	3.408626	3.49166	3.26823	3.383496	3.348782	3.397882	3.243464	3.270226	3.30401	3.413698	3.352644	3.357422	3.399088	3.71172
ADAT1	6.18989	6.294275	6.272415	6.46834	5.9265	5.840055	5.93189	6.38675	6.387695	6.32533	6.306495	6.2847	5.99942	6.137165	6.054685	6.51262	6.478275	6.43451	6.640315
ADAT2	3.78623	3.66212	3.67103666666667	3.75699666666667	3.78576333333333	3.76686	3.63988333333333	3.92523	3.55378333333333	3.70211666666667	3.76205666666667	3.55841	3.61036333333333	3.624	3.52284333333333	3.52639	3.58435	3.66779	4.01871333333333
ADAT3	5.36803	5.23423	5.59814	5.40241	5.34084	5.30359	5.34084	5.34084	5.08301	5.28781	5.45417	5.31659	5.33952	5.23623	5.22835	5.47027	5.41149	5.37941	5.64221
ADC	5.04889272727273	5.04513545454545	5.09289363636364	4.94167181818182	4.90961363636364	4.92881727272727	5.06351818181818	4.91572909090909	4.77564454545455	4.87335636363636	4.86615454545455	4.88021636363636	5.00396272727273	4.99696909090909	4.96278727272727	4.92199909090909	4.82015090909091	4.95974818181818	5.25291090909091
ADCK1	4.9707525	4.85665	4.8334875	5.0398075	4.5079325	4.755795	4.62134	4.859275	5.1034675	4.761425	4.84878	4.8225375	4.9213475	4.78193	4.8117925	4.89662	4.777025	4.6902325	4.8305925
ADCK2	5.40333666666667	5.34841	5.65239	5.89263	5.81751333333333	5.61673666666667	5.58148	5.38448333333333	5.08940666666667	6.03600333333333	6.00654333333333	6.24678333333333	5.85685666666667	5.78070333333333	5.90289333333333	6.17808	6.13699666666667	5.97561333333333	6.37283
ADCK3	4.30347666666667	4.34119	4.27175333333333	4.73997333333333	4.57922666666667	4.48171666666667	4.40443666666667	3.97692333333333	3.93717666666667	3.92416333333333	4.03883666666667	4.39398666666667	4.30361666666667	4.61978	4.36469666666667	4.21714	3.94212666666667	4.08915	4.38995333333333
ADCK4	5.98443	5.89778	5.67183	5.98443	6.1422	6.10941	5.94733	5.89795	6.02697	5.93879	6.00631	5.97332	5.97658	5.86437	5.75661	6.00621	6.31997	6.04421	6.12546
ADCK5	5.28655	5.2119	5.28268	5.38252	5.23215	5.26439	5.36652	5.5748	5.11312	4.98591	5.10967	4.87377	5.19877	4.9426	5.13549	5.26067	4.97183	5.17734	5.2119
ADCY1	2.93047	3.32361	3.53984	3.27608	3.29484	3.07356	3.32636	3.28297	3.32661	3.22072	3.11737	4.28103	3.36466	3.81227	3.44081	3.13979	3.11404	3.32082	3.66367
ADCY10	3.03316	2.77549	2.74564	2.74818	2.90366	2.89817	2.8447	3.09957	2.57043	3.06101	2.73974	2.52244	3.09363	2.61881	2.94752	2.75676	2.9417	2.89094	3.30487
ADCY2	3.162315	3.004105	3.1594625	2.978845	3.10292	3.01281	3.06677	2.95202	2.9116025	2.8995975	3.055975	2.98828	3.1359875	3.16041	3.1243075	3.054725	3.091355	2.972975	3.503115
ADCY3	8.2766	8.16011	8.57593	8.95353	8.6139	8.85479	8.80554	8.40238	8.40848	8.24864	8.32398	8.04597	7.87002	8.09405	8.31223	8.29452	8.29678	8.27512	8.59435
ADCY4	5.42049	5.08629	4.26277	4.56633	5.23623	6.02354	6.12879	4.64916	4.29891	4.34243	4.95739	4.07825	4.22087	4.91453	5.39412	4.61997	4.41762	4.20278	4.61846
ADCY5	4.03702	3.92402	4.03702	4.17676	3.85353	3.80491	4.13557	4.36577	4.03397	3.88868	4.03702	4.14947	3.87674	3.97343	4.28414	4.53483	3.86897	4.26211	4.03379
ADCY6	4.968945	5.031785	5.03493	5.316885	5.05871	5.307635	5.124975	5.026355	4.95486	5.242495	5.18858	5.17936	5.400615	4.992055	5.082785	5.19746	5.14813	5.229495	4.47423
ADCY7	7.15423	7.17104666666667	6.68358333333333	5.61812	6.41392333333333	6.69407333333333	6.83824666666667	7.10770666666667	7.17851333333333	5.65086	5.49964	5.83824666666667	5.83233666666667	5.4104	5.53291333333333	5.71975666666667	5.66489	5.70759333333333	5.93246
ADCY8	3.04899	3.00344	3.6951	3.04899	2.91092	2.97474	3.02946	3.05498	2.8299	3.05624	2.71804	3.38107	3.17641	3.09538	3.06786	3.00868	3.17196	2.96133	2.9468
ADCY9	6.12569666666667	6.12967666666667	6.23441666666667	6.54375666666667	6.66494333333333	7.01496666666667	6.93030333333333	6.34707333333333	6.44394666666667	6.85658666666667	7.20467666666667	6.27018	6.91292333333333	7.05738666666667	7.01060666666667	6.97967666666667	6.79743	6.68111666666667	6.99059
ADCYAP1	3.17239	3.18065333333333	3.39909666666667	3.17595666666667	3.1292	3.27714	3.20252	3.16455666666667	3.07572333333333	3.12929333333333	3.22423666666667	3.16430666666667	3.18327	3.14071333333333	3.2285	3.20897666666667	3.23168	3.16703666666667	3.61225333333333
ADCYAP1R1	4.03512	4.08503666666667	4.02127666666667	4.07760666666667	3.83209333333333	3.94617666666667	3.85258333333333	3.95779333333333	3.86145666666667	4.07721333333333	3.95306333333333	3.94383333333333	4.03279666666667	3.80234666666667	3.86357333333333	4.09951	3.96047333333333	3.99581333333333	4.46107333333333
ADD1	8.39896	8.237944	7.99154	8.345852	8.529724	8.20252	8.192348	8.183118	8.241506	8.052642	8.139356	8.17936	8.106682	8.229338	8.26397	8.03164	8.160554	8.108288	8.318152
ADD2	4.20183666666667	4.28051	4.09158333333333	4.251335	4.183455	4.12486666666667	4.114845	4.15936833333333	4.14627666666667	4.22242166666667	4.17005166666667	4.09456833333333	4.12225	4.174225	4.08886833333333	4.10226166666667	4.058655	4.20909	4.27617833333333
ADD3	9.566546	9.75817	9.207092	8.896842	9.472878	10.54632	10.49172	9.78621	9.864384	9.793926	9.650398	9.803088	10.02509	10.56542	10.5509	9.71843	9.812852	9.820062	9.671486
ADH1A	3.503955	3.41287	3.433525	3.452035	3.558265	3.627185	3.88074	3.443465	3.42343	3.3985	3.421165	3.338945	3.51064	3.619405	3.632845	3.673755	3.5506	3.34223	3.66355
ADH1B	3.131154	2.98029	3.155026	7.68511	7.015948	7.982346	7.911216	3.121932	3.064142	3.23151	3.18246	5.499954	5.106982	6.07326	6.836404	3.43649	3.16543	3.170332	3.479278
ADH1C	2.916565	3.085915	2.697665	2.95534	3.058225	2.988405	3.09713	2.960375	2.91765	2.888555	2.95543	2.578595	2.703215	3.192615	3.081665	2.81588	2.88708	3.03523	2.917575
ADH4	2.63906	2.69796	2.53972	2.68385	2.49084	3.19267	3.01723	2.71503	2.59722	2.50352	2.68385	2.60236	2.41844	2.60824	2.91247	2.67476	2.57447	2.40893	2.87584
ADH5	9.4172525	9.498555	9.232865	10.2762725	10.2922525	10.2231725	10.098505	9.50253	9.4556375	8.9821575	9.3941525	9.2148975	9.0496525	9.54795	9.57619	9.1224625	9.12614	8.95193	9.03821
ADH6	2.89076	2.90333666666667	2.74882333333333	2.80933666666667	2.70489666666667	2.83397	2.86687666666667	2.72553666666667	2.76882333333333	2.88157666666667	2.87913666666667	2.70584666666667	2.90375666666667	2.90118333333333	2.86193666666667	2.83853333333333	2.79277333333333	2.83456666666667	2.88982666666667
ADH7	2.84563	2.973805	3.0687	2.918275	2.984555	3.071965	2.827125	2.819825	2.810705	2.889395	2.920165	2.919905	2.88126	3.04321	2.896195	3.055935	3.024165	3.05676	3.33652
ADHFE1	3.824175	3.934575	3.98233	3.616125	3.60399	3.813305	3.576995	3.718215	3.661865	3.575205	3.65283	3.65601	3.89964	3.644325	3.51822	3.59962	3.80661	3.44729	3.399545
ADI1	9.89103333333333	9.85193	9.55675333333333	10.0320333333333	9.51005333333333	9.88283666666667	9.80260333333333	9.80577666666667	9.83105333333333	10.0710533333333	9.96754333333333	10.1441433333333	10.1081566666667	10.0478333333333	10.0506033333333	10.0714766666667	9.95832333333333	10.0619	10.2617933333333
ADIG	3.34769	3.54614	3.35786	3.46438	3.46192	3.64635	3.62618	3.31987	3.40954	3.46438	3.55776	3.38571	3.46415	3.36135	3.47815	3.48931	3.38107	3.74734	3.76516
ADIPOQ	3.9651325	3.99113	4.0201875	4.086675	3.9326075	4.1044275	4.0721475	3.9107	3.961475	3.891365	4.0043625	3.7696725	4.0835925	3.912015	3.8988925	3.9592625	4.0394025	3.9963375	4.2857825
ADIPOR1	8.568445	8.48362	8.8967675	8.46544	8.037205	8.4946325	8.494835	8.57202	8.543755	8.5147375	8.5586	8.4287525	8.5837575	8.1905175	8.2048175	8.5495125	8.5145575	8.486735	8.7173975
ADIPOR2	7.0188	7.05781	7.09387	7.23335	6.98154	6.9165	6.919505	6.96056	6.982135	6.5457	6.947725	6.48846	6.681445	6.64398	6.550195	6.485735	6.704615	6.555905	6.954085
ADK	6.68368	6.68473	6.67366	6.93675	6.908325	6.81976	6.478615	7.03188	7.12318	7.28235	7.30789	7.296255	6.738575	7.307065	7.147665	7.342155	7.436255	7.38157	7.25213
ADM	11.5451	11.6297666666667	12.0383666666667	11.3988666666667	12.4261	12.3512333333333	12.3664	11.8643666666667	11.9438	10.27377	10.77677	10.5273433333333	11.0921	11.4611	11.5966333333333	10.2796866666667	10.3248666666667	10.4417533333333	10.51208
ADM2	5.711625	5.592775	5.514025	5.593865	5.11527	5.578555	5.55398	5.042495	5.19712	5.71137	5.965695	5.12583	5.49644	5.17926	5.144475	5.81158	6.0098	5.716865	6.00824
ADNP	8.39247666666667	8.38096333333333	8.33501	8.69571	8.63898	8.28770666666667	8.36913	8.29890666666667	8.3181	8.36236333333333	8.29839333333334	8.28770333333333	8.45562	8.13760333333333	8.09034666666667	8.33564333333334	8.28175	8.30721333333333	8.37661
ADNP2	7.04157	7.3288	7.464165	7.27251	7.59209	7.308155	7.27436	7.231285	7.21419	7.468295	7.352915	7.39855	7.368035	7.324215	7.31332	7.39892	7.51395	7.402635	7.698355
ADO	8.12026	8.17417	8.26033	7.99602666666667	7.83484666666667	7.71852	7.69448	8.02765333333333	8.02567666666667	8.05853666666667	8.05130333333333	7.79277333333333	7.69866333333333	7.60076333333333	7.62209666666667	8.15646666666667	8.19872	8.11486	7.96819333333333
ADORA1	5.19104	5.09127666666667	5.57243	5.41374333333333	4.9973	6.28411333333333	6.30434666666667	5.18099666666667	5.13019	4.50598666666667	4.64704	5.15319666666667	5.2716	4.77783	4.6944	4.80293666666667	4.61417333333333	4.38827	4.63262666666667
ADORA2B	5.7097	5.93903	6.16502	7.58547	7.81781	7.11977	7.20798	6.07162	5.50309	6.60359	6.35387	7.67083	7.20815	6.65602	6.8586	6.82761	6.74705	6.63761	6.93895
ADORA3	3.29352	3.360615	3.50854	3.309395	3.255665	3.322365	3.331245	3.24635	3.15096	3.18771	3.19322	3.14985	3.628865	3.202215	3.355375	3.2819	3.37071	3.35407	3.361955
ADPGK	6.20207333333333	6.06652666666667	6.63345666666667	5.77566	6.03293666666667	6.12218	6.23785	6.43477	6.25849	6.31831333333333	6.45042333333333	6.48551666666667	6.50615	6.47482666666667	6.61408	6.37884333333333	6.24839333333333	6.27748333333333	6.52391
ADPRH	3.48079	3.53040333333333	4.15889333333333	4.33188666666667	3.58179666666667	3.12926333333333	3.10712333333333	3.48467	3.58354333333333	3.40241	3.44773333333333	3.39926666666667	3.45473666666667	3.21634333333333	3.10535333333333	3.47688666666667	3.37938666666667	3.47865333333333	3.81334
ADPRHL1	5.86225666666667	5.79981	5.55849333333333	5.85195666666667	5.82686333333333	5.71876666666667	5.67273666666667	5.69711	5.73183	5.68021333333333	5.56947333333333	5.51432	5.68491	5.5223	5.66359333333333	5.67102333333333	5.53673666666667	5.70386333333333	5.89468666666667
ADPRHL2	7.607065	7.48457	8.307375	7.497935	8.188945	7.425855	7.486595	7.44456	7.23258	7.63583	7.650755	7.954815	7.595795	8.370285	8.402855	7.71721	7.70263	7.66919	7.86847
ADRA1A	3.548876	3.4454	3.310564	3.468132	3.285356	3.438164	3.511222	3.185418	3.45208	3.337128	3.553614	3.258782	3.371778	3.434642	3.407578	3.493794	3.356918	3.389952	3.864648
ADRA1B	5.00776	4.6818	4.79312	4.88648	5.08816	5.26554	5.13381	4.88034	4.48982	4.97159	4.9446	4.71283	4.9446	4.71978	4.75589	4.9446	4.98328	4.81831	5.17198
ADRA1D	4.90283	4.695015	5.4027	5.84185	6.59148	6.076055	6.089735	5.15775	5.25243	5.067435	5.679385	4.330475	4.18853	4.665835	4.45069	5.10949	5.02483	5.10115	5.35022
ADRA2A	7.99061	8.06969	6.00203	5.15191	4.78391	5.72426	5.51181	5.48672	5.76624	5.27741	4.81498	6.15811	5.44865	6.91083	7.35656	5.6884	5.51971	5.004	5.72354
ADRA2B	5.49058	5.30315	5.30315	5.55187	5.17603	5.28945	5.30661	5.09116	5.2326	5.58422	5.39105	5.15776	5.39387	5.19753	5.19142	5.37168	5.26169	5.50178	5.30832
ADRA2C	5.656445	5.39211	5.22636	6.6333	6.293995	5.23827	5.366545	5.562825	5.596925	4.82651	4.95385	4.549295	4.601615	4.80137	4.599845	4.78751	4.92453	4.80055	5.09674
ADRB1	2.903865	2.951825	2.95047	2.81345	2.947315	2.87041	3.00483	3.029285	2.709885	3.08918	2.83592	3.106505	2.988335	3.00603	3.054545	2.984185	3.017955	2.98315	3.335555
ADRB2	4.44328	3.98088	5.71632	4.6463	4.50968	3.50023	3.80718	3.90875	4.41428	6.24434	5.48971	5.66536	6.77301	6.33792	6.06249	6.24006	6.04433	6.11182	6.55583
ADRB3	3.55483	3.568625	3.447255	3.4545	3.470545	3.589375	3.483035	3.47906	3.41306	3.428625	3.453065	3.43383	3.38565	3.471335	3.35544	3.365475	3.53599	3.439335	3.906025
ADRBK1	4.662745	4.638535	4.360765	4.857535	4.654095	4.477345	4.583705	4.415025	4.555465	4.618745	4.62201	4.24334	4.203095	4.21394	4.237875	4.63644	4.49539	4.509805	4.767405
ADRBK2	3.264812	3.21582	3.287014	3.14545	3.338276	3.373398	3.36582	3.467792	3.549994	3.350882	3.291136	3.217896	3.213592	3.324136	3.422928	3.355458	3.174382	3.390092	3.611444
ADRM1	8.61739333333333	8.40578	8.58799666666667	8.61155666666667	8.46197333333333	8.15154666666667	8.26823333333333	8.60213	8.52364666666667	8.80687333333333	8.76032333333333	8.57914333333333	8.37414666666667	8.3664	8.53965	8.78662666666667	8.82315333333333	8.73274666666667	8.96997333333333
ADSL	6.224215	6.201555	5.91036	6.351525	6.23954	6.17114	6.31501	6.290265	6.325835	6.437865	6.415425	6.27057	6.151495	6.04561	6.158805	6.58824	6.42625	6.49155	6.669505
ADSS	8.47782	8.52526	8.80212	8.55227333333333	8.40986333333333	8.41043	8.28479333333333	8.53198333333333	8.53745333333333	9.32766666666667	9.10867333333333	9.21245666666667	9.17223	9.06039333333333	8.96502666666667	9.31006666666667	9.29187333333333	9.2511	9.07501
ADSSL1	4.86838	5.05408	4.75533	4.54298	5.59423	5.83287	5.57	4.33206	4.07793	4.49724	4.86919	5.78523	6.36613	4.87491	5.49861	4.33441	4.25878	4.28663	4.37015
AEBP1	8.92371	9.08047	8.73063	10.8166	9.877	9.05334	9.22781	8.46559	8.49827	9.76056	9.22608	8.80255	8.47956	9.96608	10.022	10.0133	9.92474	9.72998	9.9371
AEBP2	4.229282	4.181088	4.34885	4.731926	4.67644	4.418452	4.530552	4.389582	4.366626	4.0081	4.291938	4.054328	4.118172	4.205118	4.111696	4.14265	4.342648	4.155438	4.350362
AEN	7.40604	7.15897	7.69505	7.13276	6.42445	6.54873	6.55689	7.42084	7.18876	7.21784	7.13566	6.8131	7.12	6.74709	6.87676	7.35574	7.26095	7.17709	7.41875
AES	8.37963666666667	8.21159	8.62184	8.93552666666667	8.96923333333333	8.54311333333333	8.57178666666667	8.26194666666667	8.21935333333333	8.40428666666667	8.46969666666667	8.49102666666667	8.39806	8.70719	8.60693333333333	8.36359666666667	8.34099666666667	8.43201666666667	8.54458666666667
AFAP1	6.91504	6.7606325	6.5021725	6.9320625	7.0372275	7.004495	7.0431225	6.9891625	6.69237	6.8406925	6.59883	6.456515	6.51536	6.420115	6.4915525	6.798975	6.7883075	6.9903725	7.0598825
AFAP1L1	3.089295	3.09484	3.844805	4.2386725	4.1572925	3.212705	3.19032	3.25187	3.231835	3.736335	3.4139575	3.881265	3.7147775	3.50858	3.4166325	3.6823475	3.6108825	3.577285	3.97857
AFAP1L2	3.14659333333333	3.14807	2.97480333333333	3.33356333333333	3.10209333333333	3.30701666666667	3.20832	3.00048333333333	3.06901333333333	3.17688	3.11965	3.36647333333333	3.24208333333333	3.08320333333333	3.15529	3.37431333333333	3.21786666666667	2.96709666666667	3.34905666666667
AFF1	4.298538	4.290394	4.684554	4.408338	4.277178	4.486706	4.39563	4.242874	4.33344	4.39168	4.323496	4.541446	4.473806	4.599968	4.67079	4.292942	4.270332	4.176758	4.476166
AFF2	3.12933	2.98026333333333	2.87638666666667	2.94373666666667	2.81248333333333	2.97851666666667	3.00049666666667	3.04179333333333	2.96527666666667	2.86162333333333	2.84488333333333	2.77536333333333	2.86543	2.85825666666667	2.86347	3.05747333333333	2.86097333333333	3.04755666666667	3.17027666666667
AFF3	6.1193075	6.3412125	4.90666	4.4322625	4.338925	4.24136	4.29043	4.40345	4.534175	5.12397	5.376145	5.1901625	5.0661025	3.719485	3.54845	5.2311075	5.2695575	5.2188325	5.3394825
AFF4	6.20314833333333	6.34201333333333	5.96780166666667	5.76089833333333	5.954695	5.67958166666667	5.84809666666667	5.98125333333333	6.11156333333333	6.00371833333333	6.16947	5.90935666666667	6.03603666666667	6.01408333333333	5.90708666666667	5.752145	6.28147333333333	6.12582333333333	6.045955
AFG3L2	6.99572	6.98215	7.14079	7.26766	7.35803	7.18889	7.33479	7.22217	7.16225	7.22137	7.29109	7.20541	7.10578	7.00268	7.13142	7.43561	7.32332	7.26429	7.59697
AFM	2.81112	2.79611	2.75253	2.91724	2.88096	2.94847	2.83259	2.66041	2.56566	2.76204	2.62348	2.75526	2.84757	2.87899	2.82111	2.83259	2.83259	2.83259	3.23796
AFMID	4.65199	4.678235	4.45332	4.995105	5.10303	4.88873	4.75154	4.55673	4.361595	4.99025	5.018205	4.648105	4.85059	4.40454	4.32893	4.858325	4.74482	4.823375	4.798515
AFP	2.993105	2.99906	2.99697	2.938545	2.47222	3.1167	3.037225	3.152155	3.18816	3.043525	3.35112	3.882615	4.492605	3.085605	3.172205	3.18046	3.11574	3.11875	3.20207
AFTPH	5.7031075	5.92453	6.0388825	6.2848275	6.0994175	6.2472525	6.22786	5.9369925	6.1116625	6.0279275	5.819105	5.821665	6.0303075	5.92439	6.0932325	5.8434475	6.0342	6.0508225	6.1933475
AGA	6.4020525	6.5996625	6.96768	6.9142975	7.1919725	7.79693	7.6775875	6.792705	6.6297225	7.562915	7.469925	7.4385175	7.45846	7.374565	7.5001525	7.6761675	7.691855	7.5239	7.69697
AGAP1	4.556415	4.50930833333333	4.505465	4.61491	4.48535666666667	4.33799166666667	4.30608	4.254625	4.377575	4.60941833333333	4.52484666666667	4.61379	4.56234166666667	4.28223166666667	4.26743833333333	4.49256666666667	4.52244833333333	4.491495	4.70183833333333
AGAP11	2.77551	2.57194	2.48638	2.49564	2.71379	2.94124	2.89817	2.73015	2.51074	2.69046	2.83083	2.78669	2.69426	2.69532	2.67866	2.59877	2.57757	2.84193	3.47525
AGAP2	4.50484	4.30752666666667	4.47321	4.36452666666667	4.24503	4.36692666666667	4.25978	4.16473666666667	4.4483	4.45184333333333	4.38664333333333	4.26661333333333	4.12492666666667	4.42496333333333	4.54594666666667	4.38407	4.09243	4.24316	4.67862666666667
AGAP3	6.3012	6.30797666666667	6.2674	6.21785666666667	6.16339333333333	6.40501333333333	6.45564	6.29584333333333	6.24849	5.98485666666667	6.27229333333333	6.31963666666667	6.13632666666667	6.16744	6.28857666666667	5.95861666666667	5.96792	6.03782666666667	6.44583
AGAP4	5.99622	5.96632	5.9395	5.92193	5.81742	5.91187	6.26359	6.03665	5.80728	5.90427	6.02996	5.97212	6.12307	5.82077	5.91309	5.9385	5.60534	5.95416	6.24306
AGAP5	5.55935	5.59977	5.89822	5.51166	5.82881	5.91051	5.95277	5.97838	5.75214	5.60883	5.80328	5.96702	6.1154	5.61904	5.84516	5.60151	5.33036	5.45798	5.91774
AGBL1	4.471665	4.33534	4.27308	4.09351	4.364825	4.5249	4.346525	4.368925	4.382965	4.46008	4.44059	4.062275	4.27388	4.35003	4.56346	4.253725	4.10692	4.40066	4.869305
AGBL2	2.7499425	2.8172175	2.789495	2.939595	2.76992	2.7695175	2.8492	2.781875	2.5366425	2.6217625	2.79724	2.825085	2.775605	2.76576	2.7837375	2.718225	2.81079	2.7544625	3.0880875
AGBL3	2.6187	2.6187	2.63333	2.74564	2.61027	2.63573	2.56446	3.13236	2.57797	2.53886	2.6187	2.57797	2.57893	2.6229	2.60242	2.54528	2.6187	2.56665	2.79789
AGBL4	3.97360333333333	3.97991666666667	3.82659333333333	4.07575333333333	3.92203666666667	3.89709333333333	3.92471	3.84636666666667	3.88629666666667	3.90917666666667	3.94932333333333	3.78483	3.91287333333333	3.89222333333333	3.76359333333333	3.97401666666667	3.80359666666667	3.88566666666667	4.06777666666667
AGBL5	5.828325	5.755145	5.301395	6.099525	5.703075	5.921025	5.958275	5.96182	5.833275	5.66571	5.63467	5.87154	5.72288	5.633385	5.723545	5.638945	5.58106	5.672555	6.148545
AGER	4.661558	4.727922	4.739868	4.632002	4.613963	4.687533	4.751007	4.677295	4.588949	4.8284	4.726681	4.638502	4.669966	4.658355	4.664969	4.711531	4.751022	4.731185	5.070069
AGFG1	6.00889166666667	6.021715	6.27535333333333	6.03107	6.6283	6.91510833333333	6.77281666666667	6.37622333333333	6.37945166666667	6.72433	6.70181666666667	6.93941666666667	6.82524	6.95748166666667	6.92084666666667	6.676555	6.65648333333333	6.69430166666667	6.82681
AGFG2	4.63143	4.432286	4.542296	4.817194	4.536652	4.449244	4.360704	4.535738	4.592804	4.353892	4.328952	4.464484	4.58851	4.543372	4.489962	4.460686	4.321002	4.435794	4.654472
AGGF1	5.92265571428571	6.01727714285714	5.67309857142857	6.04440142857143	5.99680285714286	6.03604	5.91581142857143	6.00485285714286	5.98813571428571	5.82840285714286	5.96303142857143	6.19088714285714	5.96801714285714	5.91415	6.02272714285714	5.92814714285714	6.04824857142857	5.98327	6.27753142857143
AGK	5.11943	4.90828	5.00000333333333	5.17872666666667	5.17369	4.83332	4.92269	5.18237	5.1562	5.23745333333333	5.22421	4.95315	4.93344	5.00058666666667	5.08145333333333	5.33008	5.24565666666667	5.20136666666667	5.48463
AGL	5.88229	6.02007333333333	5.50297333333333	6.11139	6.15847	5.67060333333333	5.89278666666667	5.85056666666667	5.68429	5.42506333333333	5.72444333333333	5.62791666666667	5.41946666666667	5.63534	5.51740333333333	5.39664666666667	5.48271	5.61735333333333	5.85472333333333
AGMAT	4.179735	4.1163	3.763745	3.69912	3.5847	3.446785	3.787195	4.529735	4.30887	4.02701	4.1599	3.93921	3.93161	3.827775	3.758325	4.1928	4.04793	3.950915	4.60022
AGPAT1	6.2439475	6.1061575	6.071475	6.28183	6.1135625	6.203845	6.2130125	6.1377925	6.1323275	6.130135	6.084535	6.2028875	6.197145	6.15784	6.08556	6.072785	5.9629475	6.0044	6.2485
AGPAT2	7.10992	7.13088	7.425	7.356485	7.16495	7.263365	7.318965	7.11129	7.12826	6.8194	7.15352	7.161545	7.066275	7.401195	7.47069	6.92599	6.98392	6.79733	7.24791
AGPAT3	5.75167571428571	5.72432428571429	5.91132	5.83496714285714	5.84075428571429	5.7652	5.82083142857143	5.67775142857143	5.63333285714286	5.96167142857143	5.92578285714286	6.00929142857143	5.99429428571429	6.09165571428571	6.07182285714286	5.85075142857143	5.91613428571429	5.95808285714286	6.11053
AGPAT4	5.15664125	5.227105	4.74448625	5.36279125	5.05089875	5.50320375	5.578425	5.02321125	4.87260625	4.43995875	4.56824	4.582095	4.90659125	4.7092475	4.77382875	4.667345	4.51741375	4.6107025	4.86600125
AGPAT5	5.3486525	5.2408875	5.6238075	6.3603675	6.4699125	5.825525	5.7461525	5.6894875	5.5641675	6.2398375	5.87036	6.034255	6.0177175	5.4261625	5.6293525	6.3272525	6.35711	6.2241425	6.24804
AGPAT6	6.90213	6.848475	7.06143	6.913145	6.891925	7.02529	7.07897	6.764105	6.787655	6.898185	7.121635	7.026525	7.02727	6.805815	6.719405	6.94435	6.982505	6.886465	6.993535
AGPAT9	2.62559	2.48306	3.10642	2.37365	2.48915	2.42566	2.2901	2.95628	3.02429	2.46507	2.27249	2.53615	3.13051	2.27493	2.46004	2.38885	2.30682	2.30146	2.49615
AGPHD1	3.16993	3.3095675	3.2441325	3.071915	3.1743075	3.3265975	3.1889325	3.2535825	3.246455	3.087355	3.16254	3.59448	3.582355	3.4554175	3.3582625	3.2692225	3.21929	3.2763625	3.4730975
AGPS	6.76087	6.827276	6.5306	6.453668	6.499924	6.41384	6.310882	6.893256	6.92185	6.889604	6.815502	6.512124	6.459454	6.295028	6.27344	6.956104	6.87436	6.840344	6.837502
AGR2	3.04608	2.835835	2.889235	2.8770225	2.78002	2.84744	2.919505	2.8547775	2.8692825	2.93101	3.0329075	2.9624325	2.989835	2.93611	2.964395	2.9905925	2.8067375	2.9079325	3.10588
AGR3	2.53661	2.49564	2.80985	2.49564	2.60276	2.56549	2.62802	2.60537	2.52295	2.61062	2.49831	2.75403	2.5882	2.47412	2.96116	2.59959	2.6677	2.60537	3.03149
AGRN	7.565005	7.78436	8.54149	7.88628	8.12648	7.69403	7.68895	7.582705	7.47831	7.52977	7.728665	7.97434	8.315585	8.135685	8.165715	7.297065	7.58986	7.425005	7.574515
AGRP	3.57655	3.505285	3.326695	3.48795	3.70861	3.864955	3.641725	3.33347	3.47006	3.629205	3.37884	3.730015	3.51775	3.31822	3.61318	3.58685	3.479625	3.52854	3.60946
AGT	4.58988	5.071755	3.457895	5.21172	3.923335	3.749675	3.60505	3.3948	3.2738	3.597615	3.754685	5.5601	5.155275	3.48358	3.885025	3.448905	3.674205	3.43247	3.99819
AGTPBP1	4.32237333333333	4.06055666666667	4.25766	4.73723333333333	4.98707333333333	4.44853	4.50151	4.51648	4.53471666666667	4.39294666666667	4.50278333333333	4.46555333333333	4.41194333333333	4.03016	3.92624666666667	4.56465	4.42361	4.48793666666667	4.58805333333333
AGTR1	4.82761	5.22545	4.952685	5.75517	5.368965	5.78458	5.52878	5.22755	5.06458	5.74179	6.48307	5.255815	5.11568	5.179285	5.64504	6.240745	6.305535	6.052815	6.324235
AGTR2	2.763475	2.849055	2.789025	2.736425	2.76841	2.738505	2.763115	2.71118	2.644	2.76033	2.73901	2.749225	2.79598	2.665035	2.565375	2.64971	2.666205	2.79852	2.79196
AGTRAP	7.3714225	7.4084725	7.927505	7.69568	7.57136	7.8595075	7.9092325	7.5475775	7.4736	7.4112225	7.5059975	7.7620625	7.7952525	8.4075525	8.6325325	7.4772225	7.473055	7.3742425	7.6136125
AGXT	4.07911	4.02165666666667	4.00283	4.10795	4.01805666666667	4.09475666666667	4.09107333333333	4.02030666666667	3.87371666666667	4.15057	4.10548333333333	3.80758	4.10840666666667	3.98986333333333	3.99370333333333	4.2688	4.09381	4.21539	4.31944333333333
AGXT2	3.363265	3.361705	3.437835	3.293285	3.39221	3.386005	3.276025	3.340595	3.387845	3.419985	3.561235	3.369135	3.387675	3.40097	3.440775	3.58579	3.32674	3.47182	3.60855
AGXT2L1	2.468545	2.43362	2.483485	2.589575	2.602805	2.571175	2.566025	2.522595	2.40544	2.461845	2.61294	2.625625	2.509065	2.48798	2.634365	2.534645	2.47212	2.594425	2.869325
AGXT2L2	5.16872	5.38412	5.44719	5.85397	5.92193	6.0959	6.3163	5.52284	5.20799	5.04829	5.26437	5.02761	5.22733	5.12327	5.31076	5.04077	5.13228	4.99475	5.62381
AHCTF1	5.43338	5.467045	5.799795	5.37029	5.51337	5.3729	5.227115	5.631195	5.697065	5.587785	5.488195	5.523055	5.45746	5.39106	5.363135	5.44265	5.559325	5.43424	5.39586
AHCY	8.71360333333333	8.84398333333333	8.12570666666667	9.12109666666667	8.31308	8.5204	8.51147	8.57278333333333	8.48753333333333	8.80971333333333	8.87335666666667	8.96203333333333	8.86911	8.42035333333333	8.45695666666666	8.83049	8.79669666666667	8.79061	8.96161
AHCYL1	8.67270666666667	8.70797	8.429155	8.83645666666667	8.49505166666667	8.95959	9.063165	8.61650833333333	8.73400666666667	8.66256	8.74618	8.64174666666667	8.82027333333333	8.66023666666667	8.6043	8.68412333333333	8.79710333333333	8.75981833333333	9.003365
AHCYL2	5.537025	5.606995	5.72402	5.391405	5.56275	5.80581	5.65986	5.60812	5.5548	5.20427	5.600205	5.89174	6.000135	5.866485	5.791265	5.358775	5.184965	5.43046	5.791435
AHDC1	5.23309	5.32762	5.38454	5.73948	5.73715	5.04429	5.18072	5.24979	5.2653	5.24979	5.24019	5.24235	5.26093	5.03333	5.24979	5.03619	5.22532	5.30146	5.1258
AHI1	5.66705	5.7092225	5.6983875	5.7014575	5.59116	5.976325	5.8922925	5.8726125	5.85596	5.7916675	5.71962	5.9475075	6.2026975	5.56911	5.6235775	5.6940175	5.9061575	5.79009	5.9528325
AHNAK	9.18595	9.10963	8.748265	9.37673	10.06127	8.959685	8.900635	8.85349	8.93583	9.317115	9.250025	9.31155	8.968585	9.15322	8.836675	9.28466	9.15261	9.03662	9.077545
AHNAK2	7.45395	7.63807	7.01934666666667	8.40735	8.82349666666667	7.17823333333333	7.0578	7.27599333333333	7.38776333333333	5.01436666666667	5.77681	8.12941333333333	8.00743666666667	7.05802	6.07411	4.79932333333333	4.66111	4.55379	4.50128333333333
AHR	7.52072666666667	7.62805333333333	7.82098	8.61851333333333	8.19509666666667	7.43263	7.4591	7.74743	7.74275	8.27774333333333	8.06841666666667	9.02350666666667	9.20554	9.40674	9.31009	8.20697	8.29486	8.32609666666667	8.28509333333333
AHRR	6.92449	7.08423	7.108635	7.21649	7.65144	7.313995	7.3227	7.013685	7.06325	6.811405	6.916685	6.44565	6.794305	6.668735	6.45424	6.788655	6.736245	6.865205	6.8865
AHSA1	9.04772333333333	8.84694666666667	8.95505333333333	9.06641333333333	8.59599333333333	8.86633	8.90420333333334	9.10544333333333	9.20455	9.13045	8.91392666666667	8.8172	8.92525333333333	8.88755666666667	8.96459666666667	9.21188	9.23361	9.1479	9.23963333333333
AHSA2	5.42905	5.366725	5.57237	4.28737	5.06271	5.75185	5.911825	5.28187	5.22823	4.11457	4.779375	4.42556	5.636385	4.23278	4.571395	3.98149	4.71383	4.19829	4.87133
AHSG	3.04692	3.14712	3.104945	3.046275	3.213155	3.298235	3.374485	3.122755	3.206925	3.199065	3.17672	2.98764	3.018225	3.00395	3.15513	3.1052	3.18858	3.05774	3.52527
AHSP	3.3787	3.50394	3.26801	3.49729	3.30059	3.17277	3.40651	3.46992	3.05472	3.2527	3.31734	3.13583	3.23263	2.92972	3.24139	3.16146	3.32247	3.30059	3.59284
AICDA	2.9304175	2.98246	2.90966	3.194265	3.038965	2.9671975	2.94039	2.8960975	2.9597025	2.9475425	2.9186525	2.8937475	2.9468525	2.860875	3.0256875	2.95356	2.887815	3.0444675	3.3052
AIDA	7.75511166666667	7.72883166666667	8.04802166666667	8.01298333333333	8.10229833333333	7.80180333333333	7.617565	7.84028166666667	7.849635	7.60204333333333	7.62581	7.75061166666667	7.50960333333333	8.12906	8.05237666666667	7.64546333333333	7.60297166666667	7.70726333333333	7.58218166666667
AIF1	3.289658	3.37317	3.267082	3.343454	3.216818	3.35385	3.293188	3.287224	3.403592	3.297322	3.39691	3.192238	3.398952	3.379952	3.234858	3.473392	3.417008	3.30381	3.348656
AIF1L	3.85355	3.900938	3.653112	3.83505	3.68797	3.915196	3.822934	3.661828	3.707428	3.81125	3.810724	3.720402	3.78881	3.827048	3.774074	3.834164	3.677746	3.841398	3.82957
AIFM1	7.1817	7.1825	7.1592	7.45292	6.75001	7.00639	6.75111	7.48548	7.60203	7.1825	7.2029	7.27603	7.25205	6.97287	7.03707	7.13588	7.23682	7.1825	7.41496
AIFM2	5.4173775	5.4798475	6.08044	5.803065	6.0988275	5.774465	5.7699925	5.736	5.5272025	6.351005	6.27834	5.819195	5.8632725	6.26985	6.3193025	6.3776475	6.4225525	6.4033725	6.440435
AIFM3	3.77625	3.751505	3.77398	4.00209	3.91661	4.036325	4.03846	3.45167	3.659305	3.830285	3.600705	3.636275	3.82658	3.95765	3.76437	3.71744	4.14472	3.605685	4.16594
AIG1	6.932535	7.016155	6.789585	6.92982	6.818205	6.74008	6.69003	6.78802	6.70247	6.736955	7.17652	6.60354	6.46872	6.353145	6.251105	6.763665	6.68536	6.825035	7.201125
AIM1	4.53383	4.37884333333333	5.31185333333333	4.45599666666667	5.72737666666667	3.90601666666667	3.7739	5.01431666666667	5.08415	5.08222666666667	4.74079	4.02477333333333	3.35018	4.24432666666667	4.05361666666667	4.76093333333333	4.70193	4.95979666666667	5.24479666666667
AIM1L	3.13306	3.23005	3.17319	3.20864	2.8324	3.03544	3.04968	3.27832	2.86306	2.62613	3.04968	2.9186	3.32036	3.0628	3.24677	3.14821	2.97807	3.06886	3.2503
AIM2	2.98898	3.406205	3.203535	2.92295	2.84268	2.71714	2.79116	2.985325	2.72681	3.124055	3.12027	2.6519	2.573015	2.650815	2.822065	3.029455	3.257495	3.18799	3.86269
AIMP1	7.84342	7.867468	8.194896	7.80402	8.187924	8.792246	8.56784	8.64444	8.7493	8.369858	8.451598	7.96977	7.859494	8.114918	8.15504	8.350098	8.284898	8.342482	8.19728
AIMP2	8.518	8.445215	8.071295	8.45725	8.213265	7.965225	8.00263	8.583205	8.346315	9.25713	9.171305	8.302745	8.27903	7.7257	7.833935	9.38588	9.364825	9.3048	9.197935
AIP	8.25726	8.23089	8.04441	9.03383	8.7198	8.57277	8.61368	8.34965	8.28755	8.11889	8.07729	8.33655	8.26039	8.28519	8.35681	8.11889	8.03953	8.00295	8.32591
AIPL1	4.207982	4.289408	4.154894	4.305848	4.151598	4.222138	4.169782	4.138724	4.024648	4.268754	4.291138	4.168626	4.174436	4.244584	4.128026	4.22632	4.204944	4.139642	4.506356
AIRE	5.18923	5.167135	4.924785	5.047685	4.963965	5.121505	5.20625	5.058265	5.005925	5.21679	5.393525	4.849775	5.15976	5.258065	4.99627	5.21261	5.10944	5.16078	5.214645
AJAP1	3.26818333333333	3.35907333333333	2.94552	3.28301666666667	3.22578666666667	3.17359666666667	3.03869333333333	3.12371666666667	3.02568666666667	3.17258333333333	3.0898	3.13247666666667	2.88852666666667	2.96251	3.15160333333333	3.15503666666667	3.09474666666667	2.93022333333333	3.40037333333333
AK1	7.939075	7.905805	8.18316	7.877505	7.566265	7.978125	8.01499	8.27848	8.231905	7.65524	8.077845	8.38638	8.62069	8.20312	8.282725	7.718945	7.7432	7.639515	7.975695
AK2	6.9992025	6.945065	6.82096125	6.57984	7.24592375	6.84914375	6.80620375	7.07933375	6.9366775	6.839355	6.8714475	6.93535875	6.8942025	6.83263125	6.9251225	6.98149	6.95275125	6.92655375	7.1639125
AK3	7.3498925	7.36856	7.88811	7.47011	7.611155	7.9126575	7.81674	7.3469125	7.5236675	7.2938875	7.571385	8.25261	8.2513875	8.06094	8.109065	7.3958025	7.5364025	7.4957725	7.775395
AK4	7.57461	7.53027	7.63792333333333	7.18498333333333	8.69471	7.56804	7.90595333333333	6.19218333333333	6.19925333333333	5.53850666666667	5.66415666666667	8.42838666666667	8.18967666666667	7.7175	7.92944333333333	5.33537	5.64198	5.38038	5.71047666666667
AK5	7.96845333333333	8.05747	8.82823	7.76673666666667	8.17660666666667	7.33532333333333	7.27682666666667	8.96608333333333	9.04297333333333	7.50691333333333	7.49708333333333	7.35666666666667	8.58047666666667	7.51854333333333	7.24487333333333	7.52310333333333	7.48504666666667	7.44109	7.75537666666667
AK7	2.57244	2.47419	2.87722	2.62059	2.62323	2.53539	2.70476	2.50406	2.46005	2.47892	2.38989	2.54394	2.70956	2.76961	2.4343	2.48741	2.46005	2.62831	2.54935
AKAP1	5.68561	5.827632	5.58794	6.39839	6.140102	5.835876	5.893896	5.621024	5.738132	5.799032	5.756906	5.555316	5.714408	5.485056	5.402464	5.869596	5.983044	5.866488	6.172292
AKAP10	5.7086575	5.6874	5.6912625	5.526305	5.612335	5.8545775	5.9784075	5.73705	5.6252125	5.580455	5.5613925	5.4524975	5.700015	5.466125	5.52838	5.4954475	5.62081	5.5537225	5.8297975
AKAP11	7.60546	7.74481	7.25994	7.67397666666667	7.55869333333333	7.44956333333333	7.71133	7.23122	7.43304333333333	7.23397666666667	7.21540333333333	7.24666666666667	7.38137	7.28987	7.06529333333333	7.08206333333333	7.31913333333333	7.33854333333333	7.41151666666667
AKAP12	7.118045	7.415555	6.76567	10.269325	11.0649	8.014505	7.8538	7.69077	7.75393	5.946215	6.502645	9.310435	9.1925	9.30509	9.24435	6.136545	6.18699	5.96652	6.25597
AKAP13	5.12837	5.236616	4.881422	5.004466	4.879396	4.907182	5.083034	4.816074	4.852936	4.970608	4.813772	5.15072	4.846416	5.12117	4.997186	4.837362	4.89874	4.931856	5.23895
AKAP14	2.523185	2.439825	2.45664	2.28648	2.638305	2.45829	2.63321	2.554235	2.58104	2.55427	2.39653	2.63401	2.423705	2.602155	2.516535	2.575475	2.75998	2.53443	2.80212
AKAP17A	5.30287666666667	5.13932	5.34314333333333	5.07367666666667	5.14682	5.22987333333333	5.17132666666667	5.31783	5.31815666666667	5.17121333333333	5.13274333333333	5.11263	5.22316666666667	5.04671333333333	5.2713	5.41776	5.11935333333333	5.0548	5.42299666666667
AKAP3	3.81674	3.72161	4.21685	3.90852	3.59272	4.26917	4.2873	3.76138	3.59888	3.71507	3.95816	3.90852	3.82839	3.90852	3.95184	3.78279	3.90292	3.92699	4.33225
AKAP4	2.89301	2.86941	2.73703	2.89966	2.66733	2.89838	2.7816	2.96165	2.79268	2.8613	2.97539	2.69069	2.89817	2.62805	2.88874	2.65979	2.65897	2.77782	2.79646
AKAP5	2.763475	2.768745	2.811225	2.97759	2.793685	2.827795	2.693755	2.842705	3.103715	2.863855	3.071065	2.74975	2.593985	2.7428	2.81946	2.946825	2.8439	2.88185	3.19864
AKAP6	3.59504666666667	3.57341333333333	3.50229333333333	3.1021	3.71034666666667	3.42615666666667	3.24752333333333	3.23687333333333	3.29744	3.08117333333333	3.08700666666667	3.14311666666667	3.02562666666667	3.21489333333333	3.35728666666667	3.06118333333333	2.96819	2.79722666666667	3.42557666666667
AKAP7	4.34512428571429	4.37468	4.63968285714286	4.55882857142857	4.62874285714286	4.47749428571429	4.44404714285714	4.42629857142857	4.35034714285714	4.49113571428571	4.40289571428571	4.70719428571429	4.46733571428571	4.84645571428571	4.77494714285714	4.46346428571429	4.48885571428571	4.50019428571429	4.61569571428571
AKAP8	5.326725	5.24494	5.3775425	5.16538	5.5116725	5.22803	5.2419875	5.2111175	5.3505225	5.1937225	5.3030775	5.31247	5.1618925	5.4030875	5.41405	5.33248	5.6266675	5.31077	5.73705
AKAP8L	6.700045	6.551465	7.208225	6.97234	6.524625	6.58381	6.71456	6.73538	6.560575	6.61819	6.61755	6.54631	6.9159	6.70431	6.86183	6.686345	6.96169	6.70394	7.149345
AKAP9	5.398715	5.8426825	5.237235	4.8022875	4.8456975	5.1846175	5.41146	5.4332625	5.43526	4.883665	5.15918	5.062155	5.339425	5.1600375	4.9378875	5.142715	5.284085	5.37017	5.4074225
AKD1	3.0497175	2.924485	2.9835775	2.9979475	3.066815	2.87674	3.02426	2.9360375	2.9184575	2.9816975	3.03933	3.15341	2.972335	2.92476	3.220475	2.977345	3.0710325	3.07877	3.3282675
AKIRIN1	7.44540125	7.44198	7.63421125	7.72733625	7.3806025	7.38578625	7.30059125	7.60709875	7.53515	7.5680825	7.6930325	7.56878625	7.65653125	7.411325	7.480115	7.547865	7.58598625	7.568325	7.6923725
AKIRIN2	8.23668	8.078775	7.872115	7.361575	7.53766	7.943795	7.968585	7.83633	7.888455	7.892745	7.933925	7.60078	8.050355	7.61927	7.564235	7.9027	7.98116	7.787615	8.19032
AKNA	4.30951666666667	4.18287	4.19788	4.47638333333333	4.2361	4.12291666666667	4.31496	3.97650666666667	4.02248666666667	4.78627	4.56229	4.01352333333333	4.26571	3.90333333333333	4.00793333333333	4.65432	4.71805666666667	4.66659333333333	4.78729333333333
AKNAD1	2.87559333333333	2.77979333333333	2.85325333333333	2.85942	2.68933333333333	2.77681	2.75986666666667	2.81619666666667	2.96076333333333	2.93236666666667	2.84111333333333	2.78245333333333	2.81367666666667	2.78241333333333	2.93079	2.91766	2.83227333333333	2.84579666666667	3.09203666666667
AKR1A1	8.50828	8.41289	8.54031	9.16676	8.67316	8.42315	8.48753	8.58379	8.41901	8.55657	8.69419	8.72553	8.84193	8.2471	8.52589	8.64967	8.66637	8.59865	9.02513
AKR1B1	9.21618	9.432	12.3187	10.1182	9.72148	10.983	10.9852	10.3072	10.1787	10.1081	10.0327	11.232	11.9882	11.4239	11.9165	10.1675	10.1673	10.0419	10.3627
AKR1B10	3.54995	3.52834	3.83588	4.09087	3.27938	4.245695	4.030905	4.088655	3.82131	3.45645	3.637025	5.2121	5.38455	4.76903	5.396615	3.611395	3.46244	3.651545	4.36851
AKR1B15	3.86878	4.0713	4.47767	3.85489	3.76735	4.27015	3.97473	4.22448	4.01664	3.73254	4.06999	4.71427	4.90586	4.65649	5.00443	4.06696	4.26317	3.96964	4.77472
AKR1C1	6.59097	7.36254	9.815965	11.71	10.7289	10.128685	9.91249	7.82509	7.720275	6.590695	5.876345	8.875745	8.64251	9.07323	9.760785	6.682465	6.49102	6.479805	6.53942
AKR1C2	3.744106	3.864868	4.370976	5.46163	5.479902	5.249686	5.106186	4.15399	4.116262	3.564892	3.494096	4.579132	4.503284	3.742574	3.934816	3.646226	3.38811	3.56387	3.579126
AKR1C3	5.353055	5.67516	5.48295	7.625205	7.158445	6.870855	7.0294	5.554205	5.565575	4.209475	4.805155	6.394495	6.388245	5.752095	6.10984	4.366635	4.25901	4.41121	4.34498
AKR1C4	3.00987	2.91855	2.96242	3.36643	3.47262	3.04899	2.92638	2.90403	2.86047	2.90372	2.75734	3.11695	2.98522	2.97527	2.91247	2.83937	2.91855	2.75164	3.22083
AKR1CL1	2.87902	2.93809	2.78544	3.22628	2.90989	2.94879	2.7631	3.00027	2.84389	2.86218	2.98171	2.73432	2.89817	2.72506	2.76856	2.74393	2.55628	2.76717	3.20836
AKR1D1	3.10968	2.89098	2.96143	3.04697	2.95289	3.1382	3.12681	3.10898	2.63199	3.06834	2.77482	2.92668	2.97137	2.84331	2.9877	2.99764	2.92143	2.9543	3.36357
AKR1E2	4.292068	4.253886	4.024106	4.411774	4.10928	4.100628	3.999446	4.140766	4.25006	3.874836	3.976696	3.83647	3.75892	3.946096	3.933796	3.991366	3.899432	3.864604	4.14255
AKR7A2	8.52063333333333	8.51569666666667	8.03650666666667	8.6598	8.78504	8.2462	8.26351	8.67628666666667	8.64379666666667	8.47032333333333	8.49217333333333	8.56850333333333	8.59804	8.48516	8.39129	8.45392666666667	8.50693	8.43172333333333	8.64543
AKR7A3	2.971	2.85443	2.80335	3.18446	2.98639	2.82682	3.12781	2.874	2.98639	2.92284	3.34554	3.12401	3.05866	2.7794	2.98639	3.19321	2.84989	2.82903	3.18968
AKR7L	2.5895	2.56116	2.76733	2.59852	2.71824	3.11467	2.96826	2.90651	2.5895	2.66844	2.96358	2.62689	2.75676	2.92316	2.75676	2.67332	2.56033	2.6827	2.81868
AKT1	6.42778333333333	6.28203333333333	6.47469	6.63027	6.56881	6.37905666666667	6.48583666666667	6.29255	6.29405333333333	6.47239	6.56690333333333	6.40961	6.30583333333333	6.42291	6.43223666666667	6.46856	6.4233	6.43393333333333	6.73383333333333
AKT1S1	6.21374	6.15949666666667	5.99748	6.18545	5.86751333333333	6.26155	6.2228	6.05309333333333	6.14710333333333	6.26180666666667	6.41389666666667	6.22133666666667	6.06412	5.87425333333333	5.87363666666667	6.22029333333333	6.27723666666667	6.31097333333333	6.58231666666667
AKT2	5.1360875	5.03475833333333	4.99858416666667	5.34033833333333	5.3563925	5.19613333333333	5.30086583333333	5.14089583333333	5.16066166666667	5.02471083333333	5.11905083333333	5.1646625	5.03611916666667	5.31760583333333	5.32572	5.0992675	5.0222125	5.06449	5.36258166666667
AKT3	5.46169	5.66166666666667	4.91710833333333	5.30279833333333	5.17218166666667	5.154775	5.10333	5.07879833333333	5.17635833333333	5.07816666666667	5.110275	4.869995	4.73901166666667	4.90440166666667	4.95307	5.06725333333333	5.21772333333333	5.25682333333333	5.33255
AKTIP	4.74099333333333	4.773705	4.61271166666667	4.97634	4.760185	4.90269666666667	4.75481166666667	4.83716166666667	4.85153833333333	4.85760333333333	4.865055	4.80604666666667	4.761495	4.34928166666667	4.41697333333333	4.81694666666667	4.86143166666667	4.83545666666667	4.85249333333333
ALAD	6.33877	6.378865	6.1538	6.39032	6.447955	6.09506	6.08966	6.33243	6.46753	5.514895	5.870755	5.978955	5.835425	5.755205	5.83091	5.608635	5.525005	5.725825	5.988285
ALAS1	7.5478575	7.483945	7.8785875	6.94502	6.7426175	7.318965	7.2677225	7.84014	7.865335	6.941605	7.40034	7.1644075	7.5316875	7.15976	7.2201525	7.0513725	7.083935	7.0663575	7.041025
ALAS2	4.69942	4.68532666666667	4.50984	4.46277	4.33512333333333	4.58530666666667	4.52678	4.65380333333333	4.29288333333333	4.51148333333333	4.38878666666667	4.36535666666667	4.47274666666667	4.5651	4.58713	4.23930666666667	4.36911333333333	4.49882	4.65588
ALB	2.50311666666667	2.62142666666667	2.60569	2.60283333333333	2.54753	2.56512666666667	2.61254333333333	2.50713333333333	2.64502666666667	2.5218	2.48394666666667	2.49392333333333	2.58056666666667	2.74905666666667	2.61927666666667	2.70038	2.69836	2.54501333333333	2.98511333333333
ALCAM	8.00579625	8.0689775	6.53083875	6.12463125	7.036065	7.61795125	7.82079375	8.1317075	8.17281375	7.7773225	7.89358125	7.8093875	7.4589375	8.2057025	8.1424375	7.63328875	8.09189125	8.01398375	8.17012125
ALDH16A1	6.46084	6.07498	6.95948	7.04906	6.5741	6.462	6.44709	6.89696	6.78336	6.33318	6.50608	6.40551	6.73146	6.39175	6.50106	6.42062	6.30369	6.29932	7.04435
ALDH18A1	8.72803	8.629235	8.505005	8.62351	8.79482	8.856025	8.85324	9.0124	9.02155	9.01976	9.179225	9.053665	9.15793	8.616855	8.743085	9.12975	9.057105	8.996975	9.18298
ALDH1A1	2.97092333333333	2.81901666666667	2.94255	2.8786	2.74972333333333	2.97302333333333	2.92715666666667	4.30862333333333	5.49921666666667	3.02506333333333	3.12353	2.84985333333333	2.87752333333333	2.81168	2.80382	3.00569666666667	2.98628	2.90225333333333	2.94875333333333
ALDH1A2	2.31081666666667	2.45045666666667	2.64942333333333	2.40929666666667	2.58677666666667	2.57017333333333	2.65549666666667	2.60808666666667	2.54801	2.44842333333333	2.43299666666667	2.47155666666667	2.55159333333333	2.55686333333333	2.34162666666667	2.58003	2.46011333333333	2.59609333333333	2.71742
ALDH1A3	5.3109625	5.8074	8.4616525	3.851595	4.19294	6.5330225	6.5242225	7.91529	7.8211375	6.0497275	4.709265	8.8215775	7.8771575	8.2516575	8.2902875	6.37642	6.4806925	6.1571125	6.2131575
ALDH1B1	7.49799	7.23176	7.25212	8.388465	8.652555	7.719085	7.89728	7.83427	7.66058	6.426605	6.5076	6.09345	6.020015	5.92969	6.11168	6.357175	6.43165	6.35435	6.56925
ALDH1L1	3.533775	3.3465	3.420975	3.41094	3.35695	3.473275	3.52352	3.44482	3.388815	3.416525	3.461325	3.442045	3.360655	3.51437	3.32497	3.483955	3.39249	3.513175	3.731415
ALDH1L2	5.602215	5.759015	4.795435	5.67689	5.321495	5.30424	5.37462	5.21205	5.352355	5.95786	5.765055	5.0844	5.21923	4.458975	4.6427	5.822785	6.011035	5.867055	6.042335
ALDH2	7.35597	7.4068	7.41782	8.28713	7.696575	8.338475	8.30031	7.65702	7.48671	7.74447	7.94208	8.01029	8.05915	7.858405	8.05262	7.929425	7.948525	7.87892	8.163885
ALDH3A1	3.06368	3.1101	3.47211	3.29668	3.13472	3.41438	3.17663	3.15705	3.01174	3.17441	3.10567	5.48347	5.86928	4.41168	4.20601	3.20984	3.2454	3.23606	3.06626
ALDH3A2	6.55209333333333	6.72962	7.34788666666667	7.2605	7.18553333333333	6.66994333333333	6.61856333333333	6.53272	6.50267666666667	6.18540666666667	6.44114	8.75410333333333	8.32139666666667	7.35619	7.51883	6.40326666666667	6.45331	6.31428333333333	6.32728666666667
ALDH3B1	7.34217	7.25938	6.94106333333333	6.20203333333333	6.82006333333333	6.91733	7.04256666666667	7.23086	7.21753333333333	6.96119333333333	6.99057666666667	6.94843666666667	7.45936666666667	6.75512666666667	6.73860333333333	7.00244333333333	7.07882	7.06700333333333	7.19592
ALDH3B2	3.6828725	3.8224525	3.7379325	3.65697	3.64983	3.742925	3.7627575	3.632575	3.63118	3.66582	3.6829925	3.59325	3.6595275	3.6570125	3.82084	3.832075	3.597925	3.68221	3.9353275
ALDH4A1	6.67943	6.469365	5.361205	6.560975	6.08322	6.195905	5.93214	6.29276	6.099965	6.230125	6.422325	6.307645	6.15073	6.126455	6.04832	6.32899	6.213555	6.059945	6.399465
ALDH5A1	3.259205	3.190775	3.01344	2.846	2.812435	2.975405	2.983975	2.894815	2.93409	3.019495	3.140755	3.5443	3.491055	3.440015	3.36334	3.08643	3.034495	3.012345	3.17095
ALDH6A1	6.09424	6.33547	5.07993	5.95415	6.38978	6.44112	6.43125	6.18511	6.37061	6.48191	6.75722	7.07109	7.098	6.51312	6.42686	6.39993	6.43125	6.59427	6.81276
ALDH7A1	6.498725	6.59338	6.021755	6.236835	6.3808225	6.58637	6.380005	6.6780875	6.789655	6.3745725	6.326515	7.208875	6.95896	7.46871	7.4108075	6.5489575	6.48618	6.45426	6.2027375
ALDH8A1	2.97828	3.069855	3.110115	3.00777	3.017585	3.09771	3.1995	2.89091	2.91451	2.90847	2.90137	2.882635	3.033105	2.9332	2.758455	3.028055	2.845755	2.990685	3.12844
ALDH9A1	8.36447333333333	8.24344666666667	7.75145666666667	8.25140333333333	8.34206	8.09541666666667	8.09455666666667	8.34625666666667	8.32558	7.94073	8.05291	8.42330333333333	8.31877333333333	8.44229	8.54826333333333	7.95377333333333	8.20523333333333	8.14967	8.32251333333333
ALDOA	12.2349	12.14715	11.94235	11.80475	12.43665	12.0156	12.0763	11.89085	11.8813	11.7491	11.77845	12.31005	12.17405	12.00395	12.0999	11.7908	11.7724	11.81925	12.06105
ALDOAP2	3.00344	3.07103	3.2234	2.90886	3.10658	3.08487	3.12129	3.1791	2.96467	2.90483	3.04257	2.77399	2.89098	3.00045	3.16649	3.05403	2.94426	2.89098	3.2059
ALDOB	2.9821625	2.926	2.9896725	2.9285625	2.823245	3.0055475	2.9398025	2.90317	2.894945	2.9376075	2.8391425	2.8439125	2.9033525	2.8893	2.9941375	2.9781925	2.9863125	3.081895	3.242505
ALDOC	7.094902	6.978708	6.714832	6.869602	7.87865	6.965228	7.21378	6.412014	6.35883	5.750808	6.065512	6.229722	6.19271	6.151836	6.316078	5.791214	5.888336	5.914834	6.093804
ALG1	4.39494	4.34564	4.38363	4.5617	4.38363	3.69783	3.9449	4.50452	4.34693	4.51365	4.60308	4.53865	4.47532	4.10367	4.24341	4.57879	4.38146	4.36746	4.40281
ALG10B	3.8875	3.9194	3.77396	4.33875	4.08674	3.95676	3.79875	4.16366	3.84575	4.14845	3.89548	3.58833	4.1875	3.09468	3.44675	4.37479	4.1671	3.85275	3.77644
ALG12	5.39593	5.21644	5.39593	5.57783	5.39153	5.42244	5.39593	5.24252	5.4661	5.39593	5.46291	5.25813	5.25184	5.3884	5.40557	5.45727	5.6262	5.39593	5.65973
ALG13	6.57143	6.455622	6.596488	7.292378	7.226102	6.434818	6.514304	6.779604	6.830376	7.292382	7.050972	6.801248	6.647108	6.723448	6.785882	7.268796	7.355632	7.250886	7.277742
ALG14	6.60952	6.77998	6.80615	6.55928	7.01261	6.74497	6.73529	7.29441	7.14865	7.19423	7.20479	7.19518	6.89733	6.95844	6.84959	7.22493	7.16042	7.16652	7.38568
ALG1L	3.05913	2.83548	2.86666	3.00362	3.22072	3.16459	2.96425	3.20735	2.97137	3.02703	3.23975	2.97795	2.96206	2.88505	3.08469	3.14595	3.14941	3.09191	3.11695
ALG1L2	3.02558	3.11046	2.95309	2.94404	2.82657	3.02558	3.0704	3.02558	2.98179	3.18179	3.09343	3.06839	3.12349	2.98948	2.95515	3.06354	3.00171	3.11927	2.47409
ALG2	7.26620666666667	7.23562	7.84414	7.26248666666667	7.07885	7.32340666666667	7.29663	7.32195333333333	7.2455	7.39169333333333	7.46754666666667	7.49829333333333	7.32695666666667	7.29787666666667	7.38442	7.53103666666667	7.43054	7.40228	7.51863
ALG3	7.792905	7.46601	7.88389	7.78541	7.39094	7.66967	7.730715	7.89944	7.764255	7.865565	7.97005	7.61733	7.7608	7.59904	7.55751	7.939185	7.865685	7.80208	8.14177
ALG5	8.81524	8.90383	9.21559	9.08471	8.84562	9.04557	9.06485	9.03197	9.2248	9.1948	9.18006	9.55023	9.20753	9.51264	9.45283	9.2557	9.25922	9.27673	9.33388
ALG6	4.08934666666667	4.06150333333333	3.99384	3.9585	3.82705333333333	4.06220333333333	3.97442666666667	4.1298	4.15667333333333	3.98425333333333	4.15522333333333	4.20412333333333	4.30444666666667	3.91967666666667	3.98047333333333	4.07323666666667	4.16490666666667	4.03478	4.46877666666667
ALG8	6.72793	6.78167	6.99277	6.6468	6.15511	6.44136	6.43369	7.28093	7.24658	7.2562	7.14898	7.14968	7.04227	6.96753	6.9497	7.26318	7.37761	7.24963	7.49184
ALG9	5.1355725	5.068415	5.11239	5.0836525	5.30149	5.3050275	5.08254	5.3302775	5.2024725	4.940175	5.27105	5.0077	5.2137475	4.9145	4.9911525	5.22386	5.0720725	5.1370725	5.5002075
ALK	4.074235	3.97413	3.83518	3.938235	4.094035	4.055945	4.098485	3.740475	3.887065	3.97422	3.923755	4.273445	3.910695	3.94497	3.962375	3.76808	4.05677	3.973875	4.17702
ALKBH1	5.475835	5.39187	5.62464	5.531625	5.37916	5.292865	5.383765	5.64173	5.341785	5.164255	5.32514	5.23599	5.482735	5.21377	5.450915	5.27718	5.192935	5.073135	5.963375
ALKBH2	5.84773	5.744365	5.562945	6.515125	6.00159	6.106295	6.01683	6.02294	5.71406	6.00506	5.813655	5.96215	5.976545	5.47508	5.610425	6.20014	6.113505	6.01176	6.069005
ALKBH3	6.16256	6.11327	5.85534	6.6103	6.7004	6.13319	6.09125	6.16197	5.97002	6.33645	6.46314	6.30276	6.16228	5.88806	6.01599	6.52375	6.64888	6.5807	6.77653
ALKBH4	5.5989	5.40848	5.30175	6.08064	5.61617	5.62996	5.77303	5.32669	5.48739	5.31827	5.49897	5.75481	5.45247	5.55179	5.22672	5.52019	5.42013	5.45102	5.58
ALKBH5	7.55894666666667	7.38258666666667	7.5548	7.38143	7.73040333333333	7.56739333333333	7.65418666666667	7.18948	7.12179666666667	7.1481	7.19251333333333	7.19840333333333	7.33593	7.18054666666667	7.27213666666667	7.17469666666667	7.17768	7.16682	7.3221
ALKBH6	6.83410666666667	6.79939333333333	6.82797333333333	6.70531333333333	6.52776	6.77946	6.77042	6.96385666666667	6.95262	6.69586	6.91736666666667	6.57226666666667	6.86476333333333	6.50536333333333	6.68108333333333	6.80283666666667	6.70225666666667	6.88452	6.91620333333333
ALKBH7	6.769975	6.71096	6.4763875	6.873395	6.61424	6.572915	6.629445	6.82482	6.65167	6.6503425	6.65256	6.7292175	6.704735	6.47363	6.5507725	6.6646925	6.6814175	6.6191775	6.9129775
ALKBH8	4.361625	4.30948	4.082965	4.38526	4.35947	4.13687	4.05027	4.362005	4.40509	4.672755	4.451205	4.361585	4.246265	4.20907	3.96691	4.75058	4.78989	4.683085	4.711065
ALLC	3.85789	3.66338	3.0657	3.61076	3.62566	3.71769	3.92017	3.22448	3.67902	3.5932	3.37108	3.48906	3.20946	3.22993	3.01899	3.70471	3.37814	3.55057	3.97691
ALMS1	5.19281	5.18079	4.62727	4.66294	4.90674	4.97866	5.09868	4.8271	4.77224	4.86008	4.91954	4.72944	5.05736	4.49812	4.42124	5.23925	4.96595	4.98924	5.62573
ALOX12	2.81785	2.83661	2.57799	2.81924	2.56029	2.78721	2.62323	2.81156	2.59731	2.90658	2.7108	2.64484	2.64192	2.75593	2.54584	2.73484	2.70111	2.7035	2.69605
ALOX12B	2.89946	3.01239	2.91534	2.84993	3.08724	2.86539	2.97474	3.00155	2.95791	3.05624	2.93921	3.16139	2.94249	2.92972	2.83319	3.30059	2.76985	3.03331	3.5083
ALOX15	5.71138	5.77321333333333	5.58770666666667	5.69575666666667	5.69165666666667	5.78634	5.90485666666667	5.58274333333333	5.63749333333333	5.60431333333333	5.64666	5.63060666666667	5.66127	5.66352	5.60491333333333	5.68538333333333	5.59257333333333	5.59446666666667	5.76061666666667
ALOX15B	3.02466	3.053024	2.847334	3.017196	2.897552	3.02535	2.964432	2.970394	3.030498	3.084402	3.167536	2.95398	3.008946	2.987646	2.965148	3.039264	2.98924	3.098554	3.380886
ALOX5	3.4427	3.328885	3.19644	3.191995	3.288105	3.2649	3.1949	3.17237	3.233085	3.351005	3.10464	3.239325	3.246715	3.250945	3.255145	3.361865	3.422605	3.06555	3.680035
ALOX5AP	4.30809	4.14547	4.16087	3.83676	3.99795	3.92477	4.4298	4.33418	4.30262	4.1673	4.02984	4.1673	4.26264	4.1673	4.29542	4.1673	3.64695	4.08884	4.65833
ALOXE3	3.7203	3.7344975	3.6449525	3.693185	3.64535	3.7766175	3.5842925	3.601985	3.6122775	3.697195	3.71593	3.5873475	3.711225	3.6871525	3.591425	3.66397	3.622825	3.75396	3.80679
ALPI	3.88897	3.955825	3.801615	3.970705	3.819445	3.834165	3.876815	3.849485	3.628315	3.95009	3.820095	3.84098	3.80368	3.96903	3.76984	3.96238	3.7319	4.10273	3.999995
ALPK1	3.83129	3.85345333333333	3.78689666666667	3.98937	3.57911666666667	3.81641333333333	4.06480333333333	3.62276666666667	3.80869666666667	3.80875333333333	3.75582666666667	3.61867	3.73639666666667	3.68906333333333	3.8508	3.89752666666667	3.96392333333333	3.85530666666667	4.11115333333333
ALPK2	9.5823	9.47036	9.80854	9.57464	9.68642	10.8089	10.8926	9.64864	9.78168	8.30672	8.56525	7.31165	7.92814	7.03088	7.07931	8.46408	8.37142	8.32426	8.49464
ALPK3	3.78512666666667	3.87072333333333	3.80803666666667	3.95628333333333	3.70021	3.68354	3.8092	3.72306666666667	3.81117	3.74985333333333	3.86007666666667	3.67191333333333	3.77034666666667	3.65705333333333	3.66577	3.91130333333333	3.80242666666667	3.97592333333333	4.17280333333333
ALPL	4.575334	4.51537	4.73356	4.53407	4.49843	4.65105	4.726014	4.60767	4.444462	4.645262	4.741278	4.66935	4.560332	4.478938	4.509742	4.78454	4.580488	4.5696	4.766784
ALPP	3.796075	3.82472	3.613255	3.69135	3.61427	3.736955	3.732345	3.564545	3.712885	3.589975	3.64544	3.461885	3.5924	3.685095	3.564265	3.51641	3.62478	3.700525	4.21608
ALPPL2	4.28252	3.96549	4.33274	4.13617	4.25524	4.17978	4.12944	4.16366	3.96549	4.1511	4.19149	3.97466	3.97712	4.05648	3.76114	3.87812	4.07122	4.13644	4.81567
ALS2	4.610198	4.7088	4.352468	4.325416	4.50063	4.281172	4.358388	4.56884	4.546774	4.60137	4.932164	4.7346	4.729378	4.632602	4.685554	4.617676	4.594008	4.606446	4.97451
ALS2CL	4.42962	4.25674333333333	4.54344666666667	4.06212666666667	3.90842666666667	4.21648333333333	4.19736333333333	4.20658	4.14867333333333	4.166	4.19982333333333	4.19105333333333	4.33578	4.19937666666667	4.22492666666667	4.18348666666667	4.11535333333333	4.23004	4.21568
ALS2CR11	2.68658	3.05683	2.54471	2.49758	2.4068	2.29664	2.47555	2.71196	2.83551	2.68385	2.68385	2.64478	2.76585	2.75519	2.46524	2.86263	2.76876	2.70746	2.73468
ALS2CR12	2.855645	2.87709	2.952195	2.430865	2.950155	2.687685	2.7825	2.576075	2.569715	2.87931	2.904865	2.59367	2.74909	2.824925	2.76283	2.632755	2.624735	2.684465	2.86749
ALS2CR4	6.983775	6.99586	7.526595	6.454345	5.986535	7.15892	7.0506675	7.3008125	7.5151475	7.3644375	7.638705	7.130205	7.156195	6.9423075	6.9414975	7.4745075	7.3792625	7.4522	7.396465
ALS2CR8	3.68591333333333	3.83486833333333	3.43956166666667	3.44252	3.46764333333333	3.81515666666667	3.57557166666667	3.59939333333333	3.55326166666667	3.35153166666667	3.36208	3.55831	3.53018333333333	3.42246166666667	3.37847333333333	3.39158833333333	3.38145833333333	3.54126666666667	3.50806166666667
ALX1	3.14281	3.12034	3.38236	2.98883	3.11215	2.89067	2.98209	3.51712	3.63524	3.30574	3.51449	3.87286	4.44347	3.06717	3.27141	3.49771	3.63362	3.50408	3.67024
ALX3	3.38236	3.36584	3.38236	3.38236	3.30404	3.43407	3.26992	3.34214	3.31946	3.3193	3.38236	3.29241	3.30236	3.46098	3.56168	3.11578	3.49308	3.43247	3.8478
ALX4	4.58938	4.44732	4.54571	4.3229	4.44732	4.67059	4.77344	4.30057	4.14783	4.44732	4.29608	4.28364	4.4496	4.6102	4.44732	4.61693	4.25925	4.3421	4.64358
AMAC1	3.40919	3.3466	3.444055	3.18425	3.23724	3.49637	3.341275	3.294335	3.345165	3.43704	3.50675	3.33159	3.27683	3.520645	3.54582	3.714155	3.458805	3.422165	3.84184
AMAC1L2	5.13523	4.91544	4.82628	4.94617	4.85956	4.97703	4.9104	5.01543	4.9412	5.16407	4.92411	4.58624	4.79647	4.85787	4.71845	5.10402	4.69336	5.1756	5.30532
AMAC1L3	3.68797	3.54777	3.42851	3.69209	3.56368	3.7195	3.63683	3.96667	3.59284	3.63533	3.7867	3.57995	3.83268	3.69544	3.86812	3.93459	3.72498	3.67277	4.49222
AMACR	5.0923	4.59156	4.88346	4.497175	4.55241	5.247155	5.029635	4.56884	4.79325	5.082785	5.12237	5.217325	5.038615	4.582735	4.261085	5.21258	5.159625	4.9703	5.25277
AMBN	3.81105	3.66338	3.5104	3.52175	3.5848	3.33269	3.69445	3.39724	3.5104	3.28586	3.53769	3.38286	3.16866	3.46019	3.8434	3.5104	3.3739	3.6019	3.29886
AMBP	3.58157333333333	3.49303	3.25101666666667	3.63059666666667	3.55994333333333	3.57199333333333	3.46528666666667	3.51915666666667	3.29629333333333	3.57266333333333	3.40377333333333	3.52247666666667	3.44456	3.45726666666667	3.37682	3.63575666666667	3.33340333333333	3.56227666666667	3.58276666666667
AMBRA1	4.49445	4.49702666666667	4.55430666666667	4.67610333333333	4.51344333333333	4.55009333333333	4.58078333333333	4.57320333333333	4.36268666666667	4.50951333333333	4.40102333333333	4.53087333333333	4.40585333333333	4.55554	4.49174333333333	4.53554333333333	4.40155333333333	4.48211333333333	4.87711333333333
AMD1	7.85113	7.51652428571429	8.54895	8.21632428571429	8.17220571428571	7.3439	7.35407	8.18819142857143	8.39204	8.2679	8.15049285714286	8.76137857142857	7.97936714285714	8.41159428571429	8.36949571428571	8.22955857142857	8.18340142857143	8.22985	8.29475714285714
AMDHD1	2.73472	2.8275	3.33382	3.22994	3.02429	2.89974	2.87235	2.94423	2.90663	3.20001	3.22401	2.85567	2.92873	2.76166	3.10817	3.52241	3.07437	3.05981	3.40079
AMDHD2	6.0490925	5.9704725	5.6736225	5.708735	5.4631375	5.46783	5.5416325	5.9849325	5.7786925	5.6582125	5.9686275	5.9527225	5.82971	5.492565	5.7357775	5.612495	5.9776875	5.6145325	5.9153275
AMELX	5.277785	5.37457	5.12381	5.10765	5.03387	5.23515	5.117775	4.960295	5.10124	5.07603	5.1314	5.03334	5.103335	5.15329	5.12831	5.072105	4.886035	5.12896	5.15967
AMELY	4.38529666666667	4.48765666666667	4.38998	4.32673666666667	4.38647	4.47572666666667	4.38706333333333	4.26016666666667	4.36843333333333	4.59013333333333	4.41922333333333	4.30190666666667	4.45411	4.41791666666667	4.48748	4.40316333333333	4.44022	4.43351666666667	4.55683666666667
AMFR	8.452495	8.370735	8.775505	8.39095	8.320185	8.76673	8.870165	8.251665	8.301925	8.482115	8.62027	8.838815	8.863335	8.456455	8.497405	8.55364	8.544105	8.487455	8.63231
AMH	4.93973666666667	4.91548333333333	4.8905	4.92410666666667	4.88439	5.01968666666667	4.96123	4.81055	4.84557	4.96721666666667	4.93901333333333	4.88768	4.87077	4.69130333333333	4.85755666666667	5.01430666666667	4.98294333333333	4.99703	5.00186666666667
AMHR2	5.02871333333333	4.98155	5.04170666666667	4.9119	4.86488666666667	4.83498	4.90447333333333	4.86246666666667	4.97178	5.01519	4.95003666666667	4.79503666666667	4.86691666666667	4.75343	4.79247666666667	5.06414	4.97003	4.89390333333333	5.15025666666667
AMICA1	3.261205	3.26301	3.20527	3.30956	3.195855	3.30863	3.16684	3.23785	3.17123	3.28385	3.13823	3.107075	3.19586	3.23267	3.089275	3.38057	3.202985	3.347975	3.20661
AMIGO1	3.10179	3.17695	3.03575	3.47036	3.39407	3.37677	3.50527	2.88864	3.03849	3.11412	3.60616	3.25301	3.19001	3.6128	3.29015	3.36896	3.26393	3.20942	3.45343
AMIGO2	7.757502	7.785168	6.874066	4.031932	4.519326	4.64807	4.576618	7.427752	7.649652	5.783102	6.946688	5.15532	5.296686	5.698946	5.612918	5.756786	5.658986	5.808524	5.79927
AMMECR1	6.43731	6.32656	6.52555	6.554415	6.962405	6.46884	6.57068	6.49387	6.60929	7.244605	6.963165	6.50238	6.02335	6.50007	6.43253	7.0994	7.415465	7.420995	7.573085
AMMECR1L	5.59126	5.572006	5.842754	5.532518	5.515718	5.728108	5.767642	5.636276	5.494816	5.88378	5.788742	5.564284	5.566818	5.321366	5.335042	5.763594	5.894262	5.85095	6.002438
AMN	4.99204333333333	5.06810666666667	4.8946	5.04307333333333	5.02591	4.90790333333333	5.11775	5.02395333333333	4.96805666666667	5.17093666666667	5.06590666666667	4.85425	4.92553	4.98686666666667	4.90819666666667	4.94505	4.79247333333333	4.97465333333333	5.05597333333333
AMN1	4.9048	4.973565	5.130625	5.255405	4.976235	4.707945	4.73028	4.9662	5.04453	4.29241	4.711105	5.08753	5.084515	4.511475	4.661355	4.57893	4.461265	4.41064	4.924455
AMOT	3.45473	3.6920875	4.038665	4.23828	4.0311275	3.40188	3.5081875	4.0820675	4.2607625	4.58514	4.7975225	5.2573825	5.0574325	5.1114025	5.0238375	4.65432	4.687785	4.71144	5.132435
AMOTL1	7.03101	6.9865325	6.860565	6.9337375	7.1580425	6.67901	6.72392	6.877975	6.788885	6.3967075	6.293595	7.4079125	7.0024775	7.5336975	7.305505	6.353895	6.2605775	6.3263625	6.6021875
AMOTL2	5.7704	5.95241	5.79026666666667	6.29988	6.25386333333333	6.11910666666667	6.25469	6.22555	6.03834666666667	6.14439666666667	6.08844	5.40936333333333	6.04249	5.57544333333333	5.53241	6.07556333333333	6.01737	6.01794333333333	6.41558666666667
AMPD1	2.91238	2.933	2.97847	2.98898	2.85244	2.85222	2.93821	2.79529	2.93821	3.00162	3.16938	3.11695	2.99739	2.7916	2.66018	3.00476	2.93821	2.93656	2.97762
AMPD2	7.410045	7.3344625	7.3672625	7.0655425	7.0292425	7.321425	7.46374	7.444315	7.29396	7.04582	7.1232575	7.1264075	7.142415	6.8839175	6.94551	7.1593925	7.0482425	7.020965	7.447705
AMPD3	4.16920285714286	4.52884428571429	7.17039285714286	3.97778857142857	4.47186428571429	5.07676142857143	5.18349142857143	5.23918428571429	5.13628428571429	3.62614714285714	3.89185	4.90181571428572	5.31807285714286	4.80764571428571	4.99704428571429	3.69334142857143	3.64438714285714	3.69443857142857	4.06697714285714
AMPH	6.13913	6.09401	5.766955	6.27647	6.05102	5.96525	5.781025	6.3815	6.34599	6.041135	6.313135	5.66432	5.421125	5.61129	5.57263	5.921615	5.87698	6.11101	6.125505
AMT	4.82039125	4.86693375	4.82323625	4.6319325	4.72517375	4.89751375	5.03487625	4.7080675	4.65713	4.64425625	4.7643975	4.621375	4.8694375	4.63350875	4.55506875	4.64076375	4.699605	4.73948125	4.9785875
AMTN	3.52116	3.58833	3.28123	3.47787	3.48623	3.91823	3.58108	3.46665	3.50952	3.56302	3.63015	3.58178	3.60641	3.64433	3.756	3.85775	3.47693	3.63866	3.65823
AMY2B	2.72516	2.61571	3.31097	2.37365	2.63937	3.00224	3.49511	3.03461	2.77471	2.58895	2.40515	2.93221	2.70696	2.56035	2.6935	2.56035	2.63937	2.5861	2.9468
AMZ1	4.414785	4.25738	4.074895	3.86301	4.00973	3.99886	3.993665	3.904645	4.04709	4.068695	4.04671	3.974225	4.097935	3.917725	3.997255	4.021735	3.98788	4.01906	4.44992
AMZ2	9.26511	9.18344	8.76892	8.79395	8.90957	9.25972	9.29256	9.38874	9.41184	8.77884	8.91538	9.19409	9.38585	9.03749	8.92203	9.07131	8.94891	8.9942	9.09964
ANAPC1	6.63574	6.76748	6.76781	6.73026	6.84771	6.84771	6.78386	6.94803	7.06196	7.03542	6.9726	5.88394	5.93522	6.34381	6.37166	7.18743	7.08813	7.1414	7.04048
ANAPC10	6.16011	6.16321	6.22166	6.38109	6.55632	6.25618	5.81241	6.33796	6.53503	6.52186	6.2637	6.37613	6.10626	6.38109	6.40262	6.54289	6.6496	6.5642	6.24307
ANAPC11	9.515292	9.439352	9.214886	9.671496	9.596608	9.251462	9.397816	9.553094	9.452142	9.56583	9.590212	9.418362	9.360708	9.319634	9.280334	9.555724	9.550934	9.532062	9.775154
ANAPC13	9.959225	10.031655	10.4149	10.141795	9.798195	9.772505	9.806115	10.34705	10.26459	9.817865	10.033735	10.022365	10.16474	9.97043	10.021855	9.973015	9.91767	9.947695	10.013065
ANAPC16	7.570035	7.661835	7.46591	8.28765	7.90018	7.72936	7.690415	7.33394	7.34245	7.39172	7.43686	7.858705	7.824605	7.545355	7.60204	7.434505	7.453255	7.36954	7.71601
ANAPC2	4.413035	4.20704	4.417165	4.45764	4.31629	4.26873	4.359705	4.296475	4.1341	4.34608	4.231025	4.11955	4.13508	4.50388	4.221955	4.37634	4.32366	4.32551	4.24608
ANAPC4	7.72743	7.78621	7.86319	7.951	7.92792	7.87852	7.73452	7.96214	7.85176	7.65634	7.63794	7.6767	7.63666	7.58613	7.58692	7.68353	7.73708	7.66012	7.81334
ANAPC5	9.59151	9.52418	9.519435	9.518565	9.534555	9.47533	9.524265	9.701035	9.73458	9.68224	9.711425	9.59262	9.64012	9.30827	9.25336	9.749475	9.7275	9.713745	9.86414
ANAPC7	5.85162333333333	5.81088	5.80739666666667	6.13047666666667	5.79429	5.41414666666667	5.38980333333333	5.77298333333333	6.04981333333333	5.99786333333333	6.01885333333333	6.01118333333333	5.83325333333333	5.62614666666667	5.62487	5.847	6.00099	5.9756	6.12601333333333
ANG	4.44211	4.13495	4.5677	5.16506	5.61367	4.64857	5.16734	4.61754	4.75275	4.1701	4.08564	4.93577	4.91239	5.12585	5.79528	4.22213	4.03809	4.10388	4.55871
ANGEL1	3.972395	4.001895	3.951065	3.876335	3.892595	3.854585	4.023195	3.9403	3.94041	3.89709	3.959145	3.989455	3.940835	4.05151	3.994615	3.901055	3.960725	3.928655	4.35686
ANGEL2	5.51189666666667	5.53702666666667	5.38496333333333	5.59419	5.41385	5.48029666666667	5.42892	5.56876	5.55716333333333	5.43863	5.44949666666667	5.46823333333333	5.50660333333333	5.36225333333333	5.48748666666667	5.50404	5.47223666666667	5.57768666666667	5.81974333333333
ANGPT1	7.253105	7.4048525	6.717985	4.0535775	4.64322	4.8084075	4.88742	6.6212975	6.994845	6.4483125	7.06153	4.6725525	4.2096475	4.3516275	4.5713625	6.3587725	6.4512225	6.500165	6.5049525
ANGPT2	2.92323666666667	2.70952666666667	2.78996	2.78321	2.75692	2.87809	2.76964333333333	2.82023	2.83057666666667	2.72266666666667	2.68175	2.71471333333333	2.76950666666667	2.83671	2.90299666666667	2.64512	2.67021333333333	2.68443666666667	2.89893
ANGPT4	3.07701	3.177045	3.03658	3.14287	3.00241	3.24112	3.23026	3.41356	3.16578	3.14287	3.10072	3.12565	3.04005	3.0827	3.108855	3.219865	2.98281	3.2227	3.21803
ANGPTL1	2.86425333333333	3.44203	4.38016	2.66923	2.72823333333333	3.66441	3.47734	3.20503333333333	3.14644333333333	2.67207333333333	2.81799666666667	3.68324	3.39882333333333	5.42265666666667	5.63701333333333	2.82411666666667	2.75304333333333	2.67625	2.88896333333333
ANGPTL2	6.35024333333333	6.83647666666667	7.69031	9.29458	8.29995	8.57185333333334	8.54089	6.95143666666667	6.95361	7.61765	7.16699333333333	7.36535	7.25999333333333	8.26220666666667	8.39459333333333	7.84955	8.00436333333333	7.70482	7.90091666666667
ANGPTL3	2.332665	2.35267	2.33966	2.275175	2.20362	2.31858	2.25096	2.266445	2.391615	2.47843	2.383735	2.35398	2.36857	2.32996	2.373235	2.260625	2.424125	2.344435	2.56643
ANGPTL4	6.82849	6.7076	8.5802	6.3981	7.00161	7.98777	8.37998	6.16517	6.29052	5.62277	5.81399	8.34475	8.2115	6.55042	6.95895	5.98922	6.00969	5.55379	5.85983
ANGPTL5	2.23586	2.53507	2.46748	2.60326	2.3188	2.65734	2.41625	2.38846	2.32811	2.37358	2.31522	4.62199	3.84311	2.73769	2.68385	2.32811	2.33623	2.40112	2.73827
ANGPTL6	4.49354	4.45703	4.60142	4.68173	4.61123	4.68169	4.68346	4.49812	4.31125	4.38062	4.27278	4.68364	4.60064	4.81367	5.02942	4.45493	4.40703	4.49714	4.67037
ANGPTL7	2.73492	2.71991	2.81863	2.35114	2.68385	2.78053	2.53453	2.78221	2.59639	2.62613	2.58823	3.28663	2.82097	2.71118	2.82687	2.71991	2.77692	2.71991	2.71991
ANK1	3.65171428571429	3.54153714285714	3.66218571428571	4.29137857142857	4.61887428571429	3.52499857142857	3.45405	3.28255714285714	3.30262714285714	4.37621857142857	4.20886428571429	5.26907857142857	5.08242142857143	5.38510857142857	5.20976285714286	4.17952571428571	4.13617571428571	4.25359571428571	4.55580571428571
ANK2	3.854714	3.90208	3.489432	4.395512	4.833014	3.805498	3.852976	3.674584	3.673654	4.0827	4.220498	4.594268	4.658852	4.406448	4.518932	4.192596	4.16348	4.100306	3.798782
ANK3	2.8832425	2.850385	2.70808	2.9625125	2.72254	3.1682325	3.1224825	2.9905	2.8106325	3.16518	3.28453	2.9104375	2.67328	2.8614425	2.8560175	3.1307425	3.003595	3.132625	3.34852
ANKAR	2.95666333333333	2.92581333333333	2.83775	2.78775	2.80239333333333	2.79658	3.04301666666667	2.77401	2.81264333333333	2.84713666666667	2.85120333333333	2.85432333333333	2.83348333333333	2.74894	2.76114333333333	2.78403666666667	2.79636666666667	2.75778666666667	3.13797666666667
ANKDD1A	4.22801	4.20489	4.56211	4.56611666666667	4.98417	4.53258	4.58129666666667	4.38636666666667	4.10978666666667	3.89899333333333	4.26252333333333	3.88545333333333	4.08639333333333	4.13207	4.20104333333333	4.03505333333333	4.10073	4.01554333333333	4.25345
ANKFN1	3.05624	3.11659	2.92304	3.40127	3.92251	2.91743	3.17317	2.96313	2.99176	3.14936	3.00319	2.99345	2.93573	3.04899	3.09791	2.79615	2.92304	3.04899	3.62711
ANKFY1	4.32290166666667	4.58583833333333	4.75710333333333	4.94091333333333	5.23007333333333	4.48678166666667	4.42680666666667	4.49831333333333	4.49727166666667	4.51087	4.37387166666667	4.66678333333333	4.61786166666667	4.94635166666667	4.90773166666667	4.40623	4.369255	4.352105	4.64339666666667
ANKH	5.913375	5.76053	5.268025	4.8664225	5.1715925	5.6372125	5.61791	6.09936	6.377335	5.2371	5.2234275	5.248615	4.7777025	5.1836075	5.4150375	5.20096	5.2317575	5.16184	5.4213925
ANKHD1	5.046585	5.201125	4.95697	5.099195	5.44963	4.812995	4.75293	5.21239	5.48702	5.32581	5.33193	5.073235	4.759435	5.1939	5.527215	5.368475	5.29878	5.6538	5.193805
ANKIB1	8.13218	8.41044333333333	8.45251333333333	8.40927333333333	8.20221333333333	8.11337	8.13763	8.11891333333333	8.19574666666667	7.98059333333333	8.12963666666667	8.05003666666667	8.20771333333333	8.55861	8.41471	7.94273333333333	8.03543666666667	8.09933	8.06441
ANKK1	3.22789	3.13979	3.1347	3.09584	2.94911	3.23433	3.2172	3.1123	3.12832	3.15687	3.12191	3.05743	2.97474	3.2862	3.33936	3.38571	3.12231	3.22164	3.56084
ANKLE1	3.964385	3.97008833333333	3.98138333333333	3.88748166666667	3.82099166666667	3.97597333333333	3.94044333333333	3.86046166666667	3.69064166666667	3.85304833333333	3.92377	3.830695	3.84686833333333	3.75560833333333	3.864765	3.83766666666667	3.80501666666667	3.828825	4.112015
ANKLE2	6.9513425	6.8739675	6.8992375	6.5533475	6.68826	6.457535	6.4928975	7.2103275	7.08337	6.7956325	6.58459	6.348	6.3592175	6.2007525	6.2045075	6.69011	6.6063425	6.6204725	6.85177
ANKMY1	3.7644	3.81458333333333	3.69683333333333	3.62576	3.57836666666667	3.71045666666667	3.76783666666667	3.67638666666667	3.58497333333333	3.66542666666667	3.59237666666667	3.68023333333333	3.66153333333333	3.76524666666667	3.69730666666667	3.77371	3.76588666666667	3.79757333333333	4.09931333333333
ANKMY2	8.40594	8.4414	8.71919	8.44379	8.87764	8.1545	7.95837	8.56761	8.58218	8.50525	8.80273	8.8511	8.5626	8.58147	8.73829	8.4362	8.53301	8.42151	8.60757
ANKRA2	6.5715	6.865995	6.89996	6.62479	6.295795	7.018975	6.810495	6.587855	6.4901	6.112005	6.177185	5.79276	6.384705	5.95973	6.2349	6.052365	6.19148	6.187005	6.33387
ANKRD1	5.33709	5.61109	3.44532	4.11439	4.22585	5.44726	5.05051	4.49812	4.66071	3.07393	3.27506	2.72103	2.76585	2.79373	2.54008	3.09604	2.75033	3.01537	3.21661
ANKRD10	6.528685	6.512065	7.054735	6.128635	6.43854	6.968435	7.009465	6.518245	6.483295	6.390245	6.48804	6.250695	6.647035	6.314355	6.335865	6.11429	6.25301	6.38786	6.56221
ANKRD11	8.50271333333333	8.56086	8.10678666666667	7.83357333333333	7.83768333333333	8.21064666666667	8.3123	7.90035666666667	8.06045666666667	8.30550666666667	8.42539	7.88257	8.00994333333333	7.57851333333333	7.48703666666667	8.37668666666667	8.76943666666667	8.65470666666667	8.85075333333333
ANKRD12	6.3514125	6.337775	6.23697	6.3111125	6.836575	6.3728325	6.341275	5.913065	5.96851	6.027865	6.1784575	5.9857825	6.210155	6.23858	6.359715	6.08675	6.3390975	6.2176	6.4844325
ANKRD13A	8.11303666666667	7.90924333333333	8.21013	7.92833333333333	8.83519	8.95417	8.93773333333333	8.40539666666667	8.35340333333333	8.56656333333333	8.36844	8.64041333333333	8.59362333333333	9.46949666666667	9.25411666666667	8.56235333333333	8.32139	8.57996	8.65467
ANKRD13B	4.95892	4.90981	4.91328	4.91101	5.00345	5.08034	5.15975	4.88747	4.50266	4.58091	5.06843	4.59299	4.89793	4.73086	4.87735	5.04672	4.70042	4.90981	4.90981
ANKRD13C	5.04546714285714	5.08056714285714	5.25204571428571	5.62983285714286	5.74275285714286	5.60202	5.36961428571429	5.40511428571428	5.38207	5.32789	5.46090142857143	5.53253857142857	5.16479285714286	5.19780428571428	5.25029142857143	5.33618285714286	5.32195714285714	5.42137	5.44129714285714
ANKRD13D	5.33624	5.364275	5.55889	5.427105	5.360975	5.033135	5.321605	5.3683	5.37991	5.34775	5.435895	5.225625	5.30152	5.28011	5.52941	5.27349	5.23155	5.182485	5.43989
ANKRD16	3.989865	4.176355	3.68139	4.390415	4.405985	4.13771	4.248775	4.038515	3.889065	4.18719	4.008115	4.037535	3.99544	3.943645	3.86435	3.919165	4.097275	4.121025	4.746975
ANKRD17	7.607274	7.787142	7.583518	7.693322	7.655048	7.649826	7.686162	7.609024	7.68672	7.437098	7.552238	7.518804	7.66967	7.310742	7.219862	7.377838	7.557988	7.542394	7.504072
ANKRD18A	2.92251	2.873105	2.803395	3.01209	2.80621	2.994775	2.860895	3.00064	2.774525	3.054985	2.893555	2.646615	2.77618	2.83316	2.821605	2.978165	2.773645	2.86258	3.06807
ANKRD19	2.8071	2.8005875	2.7698325	2.7533575	2.6096725	2.789255	2.834755	2.875315	2.66896	2.719635	2.7075575	2.7878725	2.755915	2.69763	2.8621775	2.8002825	2.753685	2.7916825	3.172235
ANKRD2	3.90148	3.47582	3.42244	3.82216	3.78937	3.6651	3.78646	3.58268	3.58934	3.57401	3.59859	3.48828	3.16728	3.39364	3.64836	3.61142	3.96615	3.33311	3.73979
ANKRD20A5	3.71958	3.73103	3.19945	3.50201	3.69651	4.34946	3.94724	4.32529	4.50726	4.0584	5.04442	3.51775	3.93145	3.69651	3.69274	4.18318	4.3709	4.349	4.22232
ANKRD22	3.026705	3.111995	2.97814	3.05725	3.265235	2.908545	2.971795	2.938295	2.90623	3.23846	3.06689	3.04088	2.930165	3.164305	2.92633	3.28849	3.36716	3.4467	3.60686
ANKRD24	4.36107	4.02344	3.93053	4.19894	4.02596	4.25558	4.22002	3.76389	3.90889	3.98754	4.0039	4.12914	4.0938	3.97091	4.14465	3.95224	4.0938	3.77838	4.0938
ANKRD26	4.71837	4.835195	4.489615	5.049445	4.63164	4.77841	4.50242	4.640845	4.567055	4.630935	4.503205	4.51531	4.777405	4.316905	4.34474	4.722195	4.59625	4.61865	4.701785
ANKRD27	7.7084	7.73214	7.81345	8.13851	8.05384	7.52217	7.51378	7.7971	7.68796	7.48039	7.56367	7.27942	7.48972	6.88801	7.00856	7.42209	7.30601	7.40746	7.61557
ANKRD28	7.0421125	6.9470325	7.323185	7.0073	7.7222725	6.9819	6.98199	6.7077575	6.6776225	7.8916675	7.4998975	7.7144875	7.6654	7.7171925	7.58269	7.8609975	8.04458	8.0256175	8.10397
ANKRD29	5.24529	5.3096	6.37833	6.92349	6.79799	6.33824	6.26756	6.14648	5.82339	7.89403	7.78208	9.49334	9.31371	8.98146	8.80578	7.83479	7.96589	7.88435	8.1618
ANKRD30A	2.46109	2.737	2.68386	2.65127	2.49158	2.42606	2.45084	2.51634	2.44687	2.45567	2.41927	2.22247	2.50507	2.51878	2.35989	2.55721	2.72243	2.62461	2.62323
ANKRD30B	2.29452	2.48908	2.4599	2.45834	2.43057	2.56025	2.6406	2.42319	2.6193	2.5623	2.54098	2.32799	2.51907	2.48908	2.48908	2.51403	2.84963	2.23735	2.54448
ANKRD30BP2	2.816845	2.77719	2.760835	2.79417	2.689535	2.781515	2.734915	2.79059	2.73902	2.769505	2.790685	2.68204	2.76765	2.83278	2.86994	3.096345	2.82135	2.850305	3.11557
ANKRD32	3.97761	4.071475	4.2924875	4.35871	4.2436025	4.0623	4.0506975	4.4170275	4.3126925	4.25664	3.9488025	3.917715	4.15371	3.67091	3.8827225	4.059515	4.22054	4.42225	4.3055875
ANKRD33	3.494075	3.6426	3.447825	3.55338	3.477765	3.535315	3.51635	3.502445	3.391495	3.518925	3.582115	3.539345	3.67721	3.548815	3.478625	3.720265	3.56703	3.640215	3.993105
ANKRD34A	5.4418	5.2983	4.8614	5.14775	4.97465	4.74681	4.47768	4.94078	4.9715	5.11067	5.23636	4.72373	4.50119	4.99075	4.6932	4.90435	4.46686	4.80336	5.14826
ANKRD34B	2.25314	2.332765	2.26549	2.399625	2.36901	2.3651	2.297095	2.28936	2.42782	2.516925	2.36654	2.286835	2.3665	2.324865	2.359385	2.4429	2.35538	2.198845	2.79503
ANKRD34C	3.33393666666667	3.30650666666667	3.37735333333333	3.29711666666667	3.28551666666667	3.39278666666667	3.39007666666667	3.18305666666667	3.22911	3.60297666666667	3.50961	3.43239666666667	3.42017666666667	3.40060333333333	3.46976	3.48738333333333	3.25870333333333	3.50069333333333	3.94220333333333
ANKRD35	4.98601	4.665545	4.64447	5.326575	5.34584	5.098125	5.068385	4.970225	4.80799	4.345215	4.44046	4.699185	4.736935	4.975945	5.2103	4.806915	4.392395	4.44494	4.61281
ANKRD36	2.911725	3.034435	2.69676	2.396205	2.88009	2.79822	2.77513	2.987695	2.90384	2.712285	2.75647	2.659325	3.134735	2.60524	2.5263	2.69195	2.66204	2.849935	2.642245
ANKRD36B	3.9297	4.04731	3.96216	3.68703	4.04261	4.06193	4.52538	3.92113	3.79131	3.80355	3.64782	3.66587	3.48714	3.48743	3.56103	3.85965	3.44647	3.77644	3.78038
ANKRD36BP2	2.20575	2.37564	2.29761	2.332265	2.40718	2.345295	2.4699	2.42837	2.24678	2.342175	2.34765	2.35408	2.372505	2.293005	2.49312	2.376005	2.437835	2.36884	2.449195
ANKRD37	4.970665	4.956935	4.84181	5.103585	5.61451	5.334365	5.333545	5.51737	5.34321	4.584315	4.43827	4.63245	4.88953	4.785435	5.02611	4.611425	4.540805	4.615955	4.71389
ANKRD39	5.35345	5.10395	4.72185	5.34271	5.32587	4.81495	4.99976	5.25867	5.155	5.61602	5.19685	5.06409	4.82708	4.98845	4.7483	5.2413	5.4882	5.36899	5.67071
ANKRD40	6.702535	6.59156	6.471685	7.13677	6.887075	6.626445	6.569265	6.569615	6.52316	6.48436	6.572635	6.453775	6.25582	6.40138	6.34139	6.34628	6.460505	6.38741	6.777175
ANKRD42	4.36811	4.389335	4.40872	4.09428	4.01713	4.45353	4.102155	4.25852	4.181335	4.006535	4.34061	4.204885	4.130945	4.141135	4.04628	4.11993	4.036435	4.222195	4.251425
ANKRD43	3.10672	3.37241	3.11327	3.182975	3.22654	3.195765	3.27955	3.102715	3.221215	3.224475	3.22945	3.14087	3.1827	3.296865	3.20895	3.25085	3.220435	3.18346	3.38734
ANKRD44	3.4101225	3.26127	2.82935	2.9888075	2.913665	2.9639675	3.119455	3.0580975	2.8738575	2.78634	3.1166525	2.746445	2.8146025	2.8502625	2.7366725	2.9875975	2.745795	2.92415	3.22928
ANKRD45	3.63041	3.44906	3.49759	3.748565	3.67057	3.67071	3.574365	3.56365	3.55256	3.533755	3.58199	3.510865	3.59542	3.50826	3.4837	3.481245	3.589835	3.61331	3.858105
ANKRD46	5.391025	5.63761	5.48204	5.536355	5.286605	5.699145	5.33546	5.28114	5.22687	5.521135	5.863245	5.36507	5.50733	4.96278	5.32892	5.6931	5.801195	5.37003	5.623965
ANKRD49	6.76275	6.92259	7.31654	7.21281	7.06423	6.96473	7.06	6.89861	6.90197	6.93632	6.88736	6.56923	6.85598	6.59802	6.92259	6.92259	6.97324	6.85471	7.05637
ANKRD5	2.758115	2.705735	3.06771	2.64598	2.985875	2.76523	2.43706	2.78424	2.84318	2.913585	2.94061	2.83451	3.321185	2.559465	2.62879	2.8711	2.824815	2.882625	3.129875
ANKRD50	7.309735	7.326495	5.99481	7.14118	7.02009	6.910005	6.90456	6.90804	7.030745	6.50145	6.74063	6.526835	6.428365	5.716285	5.657165	6.52282	6.57721	6.749715	6.871305
ANKRD52	6.43063	6.43057	6.3898	6.30596	6.07308	6.47299	6.2974	6.30277	6.30277	6.36715	6.34541	6.1288	6.1729	6.19696	5.96875	6.37661	6.12615	6.35927	6.50003
ANKRD53	3.8584	4.15846	3.9268	4.10023	3.97972	3.82829	3.99955	3.9268	3.66643	3.87971	4.17854	3.56688	4.14154	3.91677	3.61961	4.02605	3.80256	3.85899	4.43567
ANKRD54	6.25933	6.10405	6.18033	6.38928	6.30627	6.06762	5.8989	6.0906	6.22517	6.14858	5.92224	6.02112	5.93354	5.63616	5.86609	6.08628	6.02869	6.0403	6.35602
ANKRD55	4.153	4.23126	4.03721	4.14547	4.05028	4.16777	4.26553	4.30523	4.05375	4.14279	4.13947	4.14547	4.14547	4.23284	4.27789	4.20071	3.96656	4.0938	4.24467
ANKRD56	3.63455	3.54049	3.48929	3.54049	3.45855	3.43114	3.44827	3.74892	3.59284	3.63779	3.63112	3.41677	3.51795	3.35836	3.54252	3.60824	3.50298	3.30725	3.84759
ANKRD57	7.38948	7.4132	7.46828	7.53401	7.46354	7.628655	7.77619	6.793515	6.74035	7.32301	7.14284	7.068955	7.027095	6.91658	6.87807	7.52458	7.56969	7.43104	7.665165
ANKRD58	4.26662	4.31996	3.73035	4.2936	3.9612	4.42178	4.55769	4.37972	4.27023	4.29651	4.55193	4.05349	4.48965	4.24223	4.37972	4.39238	4.01878	4.4066	4.89598
ANKRD6	3.939705	3.98872	3.48084	5.33503	4.734045	5.52322	5.461285	3.391585	3.42347	3.66974	4.08518	4.577245	4.019315	3.73213	3.838515	3.763465	3.812575	3.586635	4.199675
ANKRD7	2.70957	2.61226	2.66884	2.67678	2.70043	2.69386	2.5638	2.95846	2.98477	2.70108	2.82992	2.90575	2.95755	2.71871	2.76758	2.91969	2.8526	2.84723	3.3377
ANKRD9	6.357625	5.95314	6.998115	6.58099	6.71722	6.34511	6.469125	6.94499	6.878645	6.775845	6.7677	6.87368	6.55887	6.79211	6.934605	6.76028	6.815585	6.77797	6.88174
ANKS1A	4.232514	4.37507	4.369712	4.425888	4.30299	4.416994	4.390304	4.300058	4.281068	4.106084	4.177796	4.121466	4.282592	4.156326	4.192652	4.156564	4.000132	4.131548	4.281782
ANKS1B	2.704856	2.769232	2.740434	2.840533	2.885613	2.752432	2.828598	2.810165	2.66426	2.855205	2.81373	2.855741	2.834848	2.75234	2.798025	2.780168	2.75112	2.783746	2.964196
ANKS3	6.093415	6.0421025	5.917995	6.0102475	5.872005	6.20129	6.3634725	6.036905	5.864255	6.14122	6.257005	5.9488325	5.9292225	5.8702975	6.04082	6.2364725	6.15759	6.08828	6.3292475
ANKS4B	3.066665	3.199025	3.227705	3.1391	3.13639	3.13402	3.071535	3.228055	3.11185	3.36446	3.25193	3.11307	3.134185	2.92622	3.16829	3.320845	2.98172	3.163025	3.3782
ANKS6	5.49287	5.42628333333333	5.33982	5.45458666666667	5.43956666666667	5.44788333333333	5.57428666666667	5.32445333333333	5.08591	5.44787666666667	5.48602666666667	5.50984666666667	5.4945	5.46187333333333	5.60237333333333	5.45839	5.42596333333333	5.40235	5.63593333333333
ANKZF1	5.31457	5.12417	4.93837	4.584125	5.153975	5.25313	5.660355	4.8291	4.76397	4.341245	4.5784	4.21219	4.89253	4.13273	4.382245	4.61837	4.57046	4.64652	4.30854
ANLN	7.2254675	6.8613275	6.1382975	6.485075	7.4596875	5.4999025	5.67932	8.3827275	8.3579825	8.5949375	6.0041025	7.7212175	6.8081725	8.4341775	8.16706	8.27527	8.1836575	8.5130375	8.3912025
ANO1	3.42032333333333	3.33139	3.06644666666667	3.13746666666667	3.12188	3.81033	3.6277	3.53769333333333	3.98698333333333	3.1939	3.18298666666667	3.05088	3.06279666666667	2.98989666666667	2.98936	3.25632333333333	3.23555333333333	3.26523	3.40314
ANO10	7.95253	7.47486	7.65103	7.36794	7.16993	7.35002	7.45556	7.58367	7.54899	7.28832	7.52255	7.29515	7.54199	7.2293	7.06674	7.28294	7.22484	7.3674	7.67423
ANO2	3.9089	3.78657	3.68703	3.68703	3.7656	3.55241	3.8274	3.8014	3.5763	3.68703	3.68703	3.45812	3.59009	3.88413	3.68703	3.47845	3.68703	3.66212	4.00473
ANO3	4.44835	4.4449325	3.2558775	3.165265	3.006685	3.10681	3.163665	3.2511775	3.44677	3.1689775	3.21208	3.1964675	3.1074025	3.0689675	3.1466975	3.117645	3.0159725	3.09266	3.48285
ANO4	4.21644666666667	4.31102666666667	5.03426333333333	3.25678333333333	3.39960666666667	3.63589333333333	3.48551	3.88685666666667	4.04462333333333	3.40292666666667	3.33135	3.39312333333333	3.34883	3.26784333333333	3.36365333333333	3.24309333333333	3.16219	3.19893	3.56415666666667
ANO5	2.54103	2.675075	2.54182	2.564765	2.472105	2.60231	2.60425	2.530275	2.685425	2.5924	2.514785	3.162395	3.001795	3.0373	3.06031	2.54721	2.74517	2.65453	2.917785
ANO6	6.74588	6.69252333333333	6.73877833333333	6.86730666666667	6.70526666666667	6.70508166666667	6.546635	6.47879166666667	6.53213	6.20222	6.30071333333333	6.47017166666667	6.31138	6.52949333333333	6.51086833333333	6.29526833333333	6.23256166666667	6.19121666666667	6.24527833333333
ANO7	3.95943	3.96762333333333	4.03513	3.91845666666667	4.16711333333333	4.17836333333333	4.03055666666667	3.94925333333333	3.96943333333333	3.75459333333333	3.96151	3.84957333333333	4.03719333333333	3.99945666666667	3.77530333333333	3.85854666666667	3.71249	3.79527666666667	4.06664333333333
ANO8	4.01534	4.04461	4.49277	4.52694	4.35918	4.29177	4.1673	4.2142	3.97183	4.1673	4.26935	4.03702	4.10041	4.1673	4.1673	4.28735	4.1673	4.16548	4.52796
ANO9	3.712275	3.707555	3.633815	3.88715	3.714845	3.878045	3.62058	3.562425	3.491865	3.692825	3.619805	3.59885	3.631575	3.64275	3.549805	3.580065	3.513515	3.7063	3.55386
ANP32A	7.74574	7.807545	7.432675	8.3780025	8.32912	7.83375	7.7666325	7.9941675	8.1051875	7.91315	7.7112025	7.6710925	7.7747975	7.10923	7.1674175	7.8022675	7.8965925	7.9687675	8.0957075
ANP32B	9.67445	9.65486	9.34725	10.063855	10.02828	9.877765	9.876575	9.866535	9.829875	10.16345	10.05638	9.5391	9.552145	9.43973	9.385655	10.173715	10.24105	10.24355	10.437085
ANP32C	2.43851	2.45222	2.38026	2.49564	2.37303	2.67272	2.7631	2.66603	2.38768	2.44634	2.38064	2.26545	2.38862	2.27017	2.46365	2.48655	2.43851	2.4158	3.01782
ANP32D	3.17196	3.044235	2.92812	3.16467	3.291035	3.007245	3.25193	3.19466	2.87541	3.231245	3.064875	3.102615	3.137155	2.941405	2.899095	3.110665	3.144495	3.144775	3.198105
ANP32E	6.918892	6.729104	6.600124	6.478358	6.933606	6.463876	6.22711	7.69613	7.703854	7.558004	6.401752	6.815756	6.707938	7.16817	6.960984	7.334686	7.202532	7.45598	7.580566
ANPEP	9.361555	9.200455	10.53718	7.13735	8.108185	8.441765	8.51062	9.397475	9.468935	8.013925	7.76444	8.794665	8.148765	9.576005	9.513375	7.8329	7.953055	7.859035	8.05768
ANTXR1	7.8731	8.018215	8.65604	6.5901375	5.9000575	7.582755	7.5511525	7.734115	7.74606	5.878345	6.05098	6.3590525	6.4788425	6.8028525	6.7242675	6.123625	6.133035	6.0299975	6.10966
ANTXR2	6.84622	6.87396	7.1269925	6.2453925	6.4108575	6.910175	6.8354175	6.3900525	6.366065	6.4917975	6.521485	7.0930825	6.5638825	6.98305	7.0881775	6.4294175	6.4523975	6.354435	6.3490625
ANUBL1	3.493955	3.261935	3.744535	3.571655	3.586135	3.786035	3.615945	3.45828	3.48822	3.92076	3.767735	3.9126	3.81789	3.496535	3.65395	3.970035	3.756025	3.96511	3.87723
ANXA1	9.987742	9.946	10.461078	9.83536	9.627584	9.845696	9.840476	10.187308	10.148298	10.407292	10.278316	10.18497	10.168322	10.164704	10.15747	10.391718	10.449008	10.386478	10.421748
ANXA10	2.75667	2.65466	2.97652	2.82609	2.75322	3.0096	2.61728	3.53239	2.97072	2.91989	3.04899	4.50726	4.47772	3.49024	3.48915	2.59173	3.08972	3.00072	2.81492
ANXA11	10.07996	9.9401375	9.68103625	10.50939	10.35008125	9.8213575	9.796625	10.00565875	9.98863625	9.958515	9.87506375	10.1231425	9.97019875	10.22739	10.19938875	9.99728	9.95357625	9.932905	10.06039375
ANXA13	2.651975	2.684135	2.551865	2.82454	2.763555	2.805405	2.825815	2.429635	2.63143	2.693185	2.703375	2.63781	2.7003	2.81256	2.884525	2.55919	2.661555	2.68341	3.03318
ANXA2	11.924785	11.87727	11.4281016666667	11.1164966666667	11.3215216666667	11.202215	11.182375	11.9253083333333	11.8907683333333	11.8708833333333	11.8576583333333	12.0392016666667	11.7441516666667	11.9469183333333	11.83032	11.8638183333333	11.8137516666667	11.8689366666667	11.9356066666667
ANXA2P1	4.48337	4.55871	4.16363	3.96929	4.2142	4.35442	4.54233	4.65261	4.64796	4.69547	4.60225	4.66943	4.54233	4.77676	4.43488	4.57637	4.26499	4.6255	4.62667
ANXA2P2	13.4173	13.4044	13.1669	12.8121	13.129	12.9	12.8915	13.4575	13.5023	13.3655	13.3663	13.5068	13.3085	13.4645	13.3042	13.3651	13.3769	13.3755	13.1883
ANXA2P3	5.95654	5.91172	5.51364	5.54405	5.72777	5.72686	5.65819	5.95695	5.99379	5.98443	5.92674	6.00153	5.89171	5.94474	5.92674	5.95046	5.92844	6.05123	6.16938
ANXA3	2.709355	2.707005	3.596005	3.26913	3.76579	3.66814	3.512315	2.718235	2.60432	3.578895	3.11498	5.428495	5.349545	6.7622	6.66173	3.47004	3.595345	3.47364	3.121855
ANXA4	8.49094111111111	8.52237555555556	8.67412777777778	8.40598777777778	8.58586888888889	8.31060111111111	8.23027333333333	8.50528444444445	8.44082444444444	7.82790777777778	8.30391888888889	8.44049222222222	8.33588222222222	8.70829777777778	8.70447888888889	7.96235333333333	7.95497111111111	7.89340111111111	8.01040444444444
ANXA5	11.1032066666667	11.1641533333333	11.187765	10.682405	10.9262433333333	11.1202716666667	10.9440433333333	11.42501	11.4950566666667	11.52002	11.3036483333333	11.0135266666667	11.0257566666667	11.0910416666667	11.0929016666667	11.4944816666667	11.6030366666667	11.6354166666667	11.60752
ANXA6	10.53	10.1179	9.95441	10.1957	10.5949	9.61451	9.64862	10.3715	10.4306	9.66698	9.90962	9.87928	9.65136	9.82518	9.87817	9.62386	9.69655	9.72168	9.89454
ANXA7	9.96582	10.00897	9.851475	9.75113	9.75429	9.789595	9.60245	10.117665	10.160925	10.141855	10.154765	10.2951	10.019685	10.47525	10.449	10.13946	10.10563	10.16017	10.2252
ANXA8L1	3.913555	3.997405	3.65731	3.768755	3.77102	3.87008	4.04117	3.946565	3.8417	3.948725	4.096275	3.661765	3.876175	3.830215	3.89483	3.7642	3.788355	3.833615	4.09416
ANXA9	3.27289	3.32402	3.33255	3.49912	2.99706	3.17849	3.13789	3.10122	3.01299	3.30265	3.29049	3.17849	3.22252	3.11787	3.24139	3.34678	3.29573	3.20502	3.56496
AOAH	3.16829	3.00499	3.28646	3.0616	2.8049	3.16894	3.30624	3.19424	2.92079	3.01026	3.2203	2.83225	2.97384	2.96862	2.8785	3.05097	3.0616	3.00297	3.29709
AOC2	3.28	2.99582	3.32812	3.0403	2.98318	3.10669	3.48656	3.16848	3.20205	3.2464	3.22725	3.15721	3.24349	3.14808	3.24139	3.10669	3.11076	3.00896	3.45433
AOC3	2.90706	2.9	2.840505	4.216335	3.22161	3.033645	2.855095	2.90357	2.765305	2.921345	2.92012	2.602695	2.75851	2.702165	3.015905	2.859905	2.878065	2.872375	3.009015
AOX1	6.59533	6.73873	8.01327	6.77752	7.8602	9.22672	9.31139	7.35486	7.26428	7.08362	7.08952	8.87713	7.87151	8.54315	8.66193	7.12708	7.06383	7.06553	7.19098
AP1AR	5.99339	6.26625	6.59148	6.415005	6.088655	5.97783	5.667715	6.05133	6.069345	6.381835	6.204865	5.70671	5.799425	5.53521	5.777945	6.379485	6.42963	6.45093	6.383065
AP1B1	6.934105	6.61168	6.75591	6.5647	6.462895	6.509455	6.49393	6.747855	6.932075	6.685135	6.691485	6.765215	6.766335	6.823455	6.55834	6.623225	6.57845	6.56825	6.881115
AP1G1	6.07827	6.03183166666667	5.75787166666667	5.57261166666667	5.61706833333333	5.763435	5.87180333333333	6.12482166666667	6.12660166666667	6.182115	6.14443833333333	5.919025	6.031355	5.52208	5.72098833333333	6.06617833333333	6.07149	6.12162666666667	6.28379666666667
AP1G2	5.64984	5.57149	5.85161	5.18489	5.2388	5.18596	5.41555	5.57434	5.48842	4.97003	5.37963	4.76052	5.05283	5.17763	5.26473	5.23161	5.24823	5.45207	5.91831
AP1M1	7.16043	6.754705	7.420035	7.376455	7.539105	7.234815	7.293135	7.252505	7.26227	7.31538	7.331055	7.52143	7.20923	8.04282	8.05343	7.38583	7.408175	7.32261	7.683005
AP1M2	4.12633	4.01249	3.96406	4.11849	3.97164	4.06806	4.00337	3.70741	3.65032	4.02243	3.89903	3.9106	3.98163	4.06357	4.00337	4.06068	4.04573	4.03267	4.5052
AP1S1	8.81667	8.65591	8.419015	8.59467	8.533355	8.1884	8.151875	8.705685	8.85734	8.39581	8.424975	8.55309	8.553675	8.56133	8.229375	8.28447	8.051735	7.987205	8.195945
AP1S2	5.15471	5.093414	5.098676	5.316682	5.222116	5.089958	5.024534	5.096584	5.09056	5.16255	5.140152	4.83045	4.773446	5.42045	5.41694	5.116512	5.096052	5.241712	5.432148
AP1S3	2.71032333333333	2.78535333333333	2.69463333333333	2.92479	2.62138	2.97413333333333	2.77493333333333	2.90401666666667	2.83520333333333	3.13963333333333	3.06991666666667	3.88136	3.74536666666667	3.35009333333333	3.52216666666667	3.06595	3.11326	3.10877	3.13111
AP2A1	5.988695	5.74927	5.437615	5.7314925	5.486595	5.8834425	5.97188	5.8832375	5.63313	5.6560075	5.6811225	5.5121425	5.55621	5.6499025	5.5889275	5.5401375	5.438385	5.5092825	5.9616675
AP2A2	6.75858333333333	6.62870666666667	6.61233333333333	6.88988666666667	6.78603333333333	6.66486666666667	6.69925666666667	6.66527666666667	6.61945666666667	6.50362666666667	6.57699666666667	6.56774	6.56104333333333	6.34695333333333	6.36066333333333	6.60448	6.48526666666667	6.56645	6.86083333333333
AP2B1	8.382805	8.263535	8.12569	8.429325	8.52321	8.31582	8.278475	8.417515	8.44365	8.41137	8.531735	8.43482	8.365445	8.49126	8.4613	8.46092	8.26549	8.360115	8.51073
AP2M1	9.398622	8.986188	8.399534	8.458374	8.583406	8.776658	8.758916	8.916078	8.921516	8.492338	8.66377	8.791042	8.934132	8.87178	8.794174	8.468484	8.523466	8.451614	8.740064
AP2S1	10.9234666666667	10.7422333333333	10.16362	10.6398666666667	10.4782333333333	10.3355	10.3464	10.7595333333333	10.7605	10.6498333333333	10.7085666666667	10.3183	10.4332666666667	10.1930433333333	10.1225866666667	10.6319666666667	10.6340333333333	10.6328	10.9248666666667
AP3B1	8.051645	8.094985	7.869155	7.755315	7.92983	7.963835	7.848575	8.17054	8.36697	8.082115	8.096355	7.976555	8.074305	7.805595	7.849375	8.025215	8.071025	8.12522	8.212105
AP3B2	3.75155333333333	3.53544333333333	3.46724	3.49559666666667	3.52809	3.55788	3.55541	3.46524333333333	3.46051	3.61490666666667	3.6063	3.49514666666667	3.41254666666667	3.48983	3.60607	3.56225666666667	3.63244	3.48093	3.98800666666667
AP3D1	9.50980666666667	9.51114666666667	9.41851333333333	9.30840666666667	9.46418	9.22144666666667	9.37499666666667	9.59253	9.70504666666667	9.30777333333333	9.54036	9.41175333333333	9.40482666666667	9.1926	9.15021333333333	9.31797333333333	9.46919333333333	9.39069666666667	9.49947666666667
AP3M1	6.8288425	6.65415	6.9388675	7.0280825	7.1027925	6.984835	6.87583	6.9614	6.87378	7.116375	7.189445	7.171805	7.14412	7.17929	7.17553	7.3240475	7.2600825	7.10343	7.41511
AP3M2	5.889365	5.8563225	6.0040175	4.9863325	5.2520125	5.4359525	5.2492625	5.7188975	5.63049	5.18033	5.55694	5.2533475	5.60958	4.62051	4.74655	5.30881	5.4413875	5.307	5.5376125
AP3S1	10.9261	10.9477	10.7585	10.8196	11.2161	10.9422	10.9057	10.8455	10.9196	10.7844	10.6335	10.8226	10.8262	11.0125	10.8575	10.628	10.7088	10.6795	10.3668
AP3S2	6.6865675	6.6140875	6.6578025	6.6352125	6.4019025	6.6654075	6.533185	6.66181	6.6267625	6.5326825	6.6238825	6.691775	6.7947675	6.4676275	6.609995	6.555935	6.57527	6.524345	6.80206
AP4B1	4.96498333333333	4.86519666666667	4.79943333333333	4.93577	4.83737	4.69477666666667	4.78458333333333	5.32091	5.10183666666667	4.77594	4.82781666666667	4.67171	4.88869666666667	4.42253	4.51568	4.73558	4.76797	4.65686666666667	5.37386
AP4E1	3.67543	3.773205	3.70117333333333	3.74096166666667	3.760045	3.81380166666667	3.890125	3.76305833333333	3.68391333333333	3.89603833333333	3.84394666666667	3.76018333333333	3.67114333333333	3.71766666666667	3.76956666666667	4.018395	3.95058333333333	3.91339666666667	4.25747166666667
AP4M1	6.352252	6.256966	6.064906	6.465926	6.525092	6.449774	6.511296	6.50547	6.371936	5.867078	5.804096	6.130872	6.146244	5.695312	5.921416	6.04224	5.799182	5.925206	6.27405
AP4S1	3.995615	3.97636	3.8869	4.181075	4.10987	3.95151	3.92	4.260305	4.28428	4.2541	4.13302	4.063395	4.04929	3.97517	3.962705	4.21097	3.91868	4.09246	4.1426
APAF1	3.60857	3.7304825	3.66291	3.4366125	3.5591875	3.5239675	3.6341175	3.74738	3.5667175	3.5779175	3.6514225	3.4697425	3.670175	3.4153375	3.4737925	3.4859075	3.5290225	3.513645	4.22435
APBA1	4.239845	4.0512	3.949415	4.354765	4.25589	4.117125	4.128645	4.083265	4.39055	3.87483	4.09136	3.68161	3.79755	3.49846	3.683955	3.70204	3.99476	4.05389	4.47964
APBA2	4.03394666666667	3.83724666666667	4.98379	4.19068666666667	4.36948333333333	4.89724666666667	4.89951	4.21365666666667	4.35757	5.49361	5.41150666666667	5.48143666666667	5.30945333333333	5.28417666666667	5.50822333333333	5.70062333333333	5.55099	5.44021	5.8529
APBA3	6.51411	6.57738	6.72768	6.4969	6.38281	6.68073	6.65666	6.54807	6.48392	6.54807	6.5719	6.50327	6.54611	6.19573	6.55618	6.58642	6.40962	6.38115	7.03654
APBB1	6.10692428571429	5.88346571428571	6.04912285714286	5.97805714285714	6.01195571428571	5.98264857142857	6.06543571428571	5.89352714285714	5.73431428571429	5.81363714285714	5.88365857142857	5.77317	5.81438857142857	5.62287714285714	5.78736142857143	5.67809428571429	5.63308857142857	5.65913428571429	6.06325571428571
APBB1IP	5.35196	5.280325	3.96462	4.04696	4.204705	5.502635	5.29526	5.312935	5.37594	3.76118	3.82518	4.868845	4.972285	4.991195	4.8147	3.913475	3.805885	3.8718	4.25801
APBB2	5.97959285714286	6.04507428571429	6.51063285714286	5.85360571428571	5.89100714285714	5.96791571428571	5.99796142857143	5.99618142857143	5.96846857142857	6.19006428571429	6.4131	5.59387142857143	5.73988428571429	5.56729857142857	5.54176	6.22185571428572	6.30879285714286	6.20476571428571	6.59158857142857
APBB3	5.40416333333333	5.27902333333333	5.21474	5.31391	5.33852666666667	5.52435666666667	5.48576	5.34062666666667	5.22957666666667	5.14179	5.32611666666667	5.08616	5.30346666666667	4.91728666666667	5.20363	5.33809666666667	5.44381666666667	5.34819	5.87581
APC	5.57843333333333	5.42681	5.36101	5.47348333333333	5.57506333333333	5.06243333333333	5.01929	5.2201	5.44135666666667	5.01	5.02641666666667	5.19976333333333	5.20806666666667	4.70793333333333	4.44833333333333	4.83147666666667	4.92731	5.19158666666667	5.29929333333333
APC2	5.22503	5.19034	4.97773	4.98328	5.03716	5.2284	5.03619	5.16638	5.14066	5.05671	4.82878	4.87587	5.05198	5.02666	4.94486	5.04536	4.87167	5.03151	4.94202
APCDD1	5.532495	5.565665	6.438445	8.73532	8.69586	4.75845	4.63356	5.312625	4.952165	7.41678	7.298185	4.22961	3.94797	4.56954	5.239875	7.439935	7.339475	7.54505	7.7593
APCDD1L	6.45604666666667	6.68063666666667	6.60908	5.80605333333333	5.95614666666667	6.88246	6.95967333333333	6.59542	6.70995666666667	5.66465333333333	5.69095333333333	5.81927	5.70431666666667	5.66208333333333	5.53381	5.72596	5.56840666666667	5.76481333333333	5.83579
APCS	2.37652	2.47455	2.30753	2.46823	2.4004	2.68385	2.4717	2.44588	2.19801	2.41184	2.32678	2.47069	2.56327	2.46823	2.65834	2.68397	2.44326	2.75224	2.58742
APEH	7.89362	7.67703	7.69904	8.28845	7.9286	7.71901	7.8273	8.18826	8.10871	7.96273	7.75716	7.65828	7.70316	7.79697	7.89169	7.97559	7.93022	7.86192	8.24568
APEX1	9.78048	9.80922	9.28173	10.1957	9.96616	10.0008	9.93957	9.93157	10.0103	9.93971	9.8862	9.99966	9.89147	9.78064	9.79005	9.95621	9.9587	9.98425	10.1427
APEX2	5.982575	5.79473	6.04013	5.968685	5.78753	5.88556	5.998745	6.143545	5.89055	5.92904	5.935685	5.6978	5.972255	5.51888	5.7087	5.95963	6.04128	6.08829	6.36184
APH1A	7.52834857142857	7.48667571428571	7.64526	7.50663714285714	7.64743571428571	7.52514428571429	7.60150428571429	7.45885571428571	7.50624714285714	7.64113571428571	7.63903142857143	7.67630142857143	7.57284142857143	7.67299285714286	7.62463428571429	7.62057714285714	7.59679571428571	7.55448714285714	7.87649857142857
APH1B	5.997905	6.04688166666667	6.38634166666667	5.81223666666667	6.106755	5.96175166666667	6.03560666666667	6.23763833333333	6.24306166666667	5.79605	6.26331833333333	6.582455	6.42342833333333	6.3034	6.50928	5.82470166666667	5.83693833333333	5.84392166666667	6.0315
API5	6.8322975	6.7246075	6.8867575	6.961025	6.9823475	6.740505	6.5610475	7.0230275	7.125745	6.8038975	6.8314225	6.7626525	6.6976275	6.786345	6.8357525	6.739435	6.73832	6.8507475	6.9267675
APIP	8.22502	8.282475	8.37673	8.703495	8.473725	8.203175	8.08668	8.58913	8.53407	8.53466	8.40671	8.44858	8.47337	8.470565	8.48501	8.51691	8.55016	8.56981	8.577145
APITD1	6.49715	6.78821	6.53926	6.88773	6.5995	6.94632	6.84456	6.98976	7.14502	6.76681	6.34606	7.10794	6.79796	6.82555	6.99234	6.83804	6.90915	7.13629	6.97251
APLF	3.753615	3.884955	4.00949	4.30604	4.00634	4.008195	3.996615	3.901875	3.876185	3.886265	3.80446	3.896925	3.942095	3.7636	3.945485	3.912235	3.86206	3.86613	4.015305
APLN	4.49523	4.18648	4.5788	5.19673	5.60223	4.95344	4.84547	3.93327	4.31545	4.12702	4.00641	5.06789	4.59193	4.83837	4.62918	4.46064	4.19543	4.41057	3.96507
APLNR	3.452015	3.41863	3.47849	3.26999	3.277635	3.399395	3.327605	3.306335	3.265765	3.390925	3.413715	3.281215	3.40037	3.390165	3.395555	3.424805	3.34696	3.303035	3.63812
APLP1	5.48173	5.54079333333333	5.13232666666667	4.49052333333333	4.44749666666667	4.96216	4.93885	5.31742333333333	5.34530666666667	4.78146333333333	5.07817666666667	4.61113666666667	5.25456666666667	4.93691	5.14960333333333	4.82516666666667	4.70628666666667	4.7871	4.84495333333333
APLP2	11.491825	11.30605	11.4138	10.8956875	11.505875	11.856875	11.8529	11.1636	11.18911	9.9224425	10.082405	10.337615	9.996905	10.8119175	10.882035	10.01897	9.8162475	9.8344425	9.9562625
APOA1	3.750545	3.72119	3.718035	3.81241166666667	3.73863	3.87613	3.97783333333333	3.80202833333333	3.55982666666667	3.80428333333333	3.74293166666667	3.79743	3.75976	3.70621166666667	3.63683666666667	3.81254666666667	3.83709	3.81385	3.83030666666667
APOA1BP	8.28245	8.22185	7.68557	8.45342	8.08339	8.04533	8.01462	8.42362	8.376075	8.11024	8.226325	8.32418	8.130445	8.169885	8.19974	8.23651	8.256055	8.18073	8.37898
APOA2	2.43283	2.38022333333333	2.48545	2.50112	2.43841333333333	2.51004333333333	2.65404	2.60065	2.46390666666667	2.56484666666667	2.41534666666667	2.49118666666667	2.49093333333333	2.43121333333333	2.66284333333333	2.49714	2.51321666666667	2.46626	2.72595333333333
APOA4	2.80972	2.79785	2.80985	2.85872	2.8474	2.72284	2.86125	2.95996	2.66541	2.95176	3.03045	2.87964	2.63238	2.83101	2.81473	2.82785	3.16605	2.82785	2.99365
APOA5	3.97836	3.8927	3.829025	4.11284	3.94373	4.077765	4.076125	3.81628	3.90281	3.914815	3.97942	3.92627	3.977165	4.013435	3.694395	4.144445	3.915495	4.06955	4.5097
APOB	2.5127925	2.5749	2.56461	2.582945	2.5306	2.5350675	2.6571025	2.684275	2.5706325	2.5486	2.6620575	2.63597	2.436855	2.3987675	2.579275	2.712135	2.609325	2.65624	2.84247
APOB48R	5.907	5.90215	5.8029	5.48959	5.4729	5.74155	5.97737	5.77574	5.68568	5.81996	5.83681	5.67596	5.77206	5.68584	5.58588	5.74155	5.59484	5.6003	5.84101
APOBEC1	3.32322	3.12034	3.20868	3.17007	3.35663	2.96427	2.93123	3.47004	3.16683	3.11917	3.24568	2.90662	3.14624	3.07904	3.17007	3.3825	2.94371	3.14394	3.42567
APOBEC2	2.62181	2.585205	2.574815	2.577785	2.672505	2.572375	2.63843	2.632205	2.5147	2.68092	2.504725	2.58041	2.487225	2.56117	2.7873	2.57773	2.6798	2.64545	2.845455
APOBEC3A	2.97836	2.9468	3.12803	3.02858	2.66664	2.97836	3.33206	3.14559	2.97836	2.92178	3.09136	2.86597	2.76585	2.92972	2.89332	3.03898	3.00004	3.00053	3.12498
APOBEC3B	4.9462	4.55719	4.6024	5.00542	6.76761	3.46233	3.75813	7.73507	7.6943	6.7207	4.005	7.07712	5.62984	7.9234	7.43416	6.3095	6.26265	6.99819	5.19579
APOBEC3C	8.09401333333333	8.12796333333333	8.32940666666667	8.24890666666667	8.11396	7.93521333333333	7.81981	8.21611666666667	8.24308333333333	7.36887333333333	7.79439	8.16987	8.18712666666667	7.77056666666667	7.84203	7.46182666666667	7.41591666666667	7.35107666666667	7.70994666666667
APOBEC3D	6.53923	6.53265	6.60481	6.47002	6.5267	6.59116	6.73025	6.67497	6.51619	6.51619	6.50608	6.3371	6.63655	6.5544	6.47567	6.44943	6.37844	6.37844	6.94757
APOBEC3F	4.062228	3.989422	4.628104	4.271376	4.416614	3.95386	3.951266	4.143934	4.042974	3.869556	3.988624	4.461944	4.336946	4.976954	4.924316	3.884034	3.720736	3.881402	4.070026
APOBEC3G	4.60466	4.78706	5.666205	5.096505	5.24935	4.56772	4.6126	4.66038	4.38408	4.46546	4.643695	5.120925	4.992895	5.932975	5.959835	4.45541	4.496195	4.567205	4.49646
APOBEC3H	4.65313666666667	4.88240666666667	4.69659	4.65816333333333	4.48310333333333	4.89860333333333	4.70298333333333	4.50923666666667	4.40039	4.57794333333333	4.59659333333333	4.70988666666667	4.63420666666667	4.69493333333333	4.62552	4.60435666666667	4.48365666666667	4.61300666666667	4.95514333333333
APOBEC4	3.41627	3.71233	3.57749	3.68703	3.47678	3.68692	3.54819	3.66194	3.82646	3.61064	3.61064	3.52639	3.76754	3.44037	3.428	3.73208	3.50778	3.82609	4.05524
APOC1	3.6480075	3.5760475	3.699155	3.81271	3.6489775	3.735225	3.8313	3.49903	3.575465	3.4560825	3.417805	3.52461	3.4755	3.6113825	3.4966725	3.56259	3.616355	3.5708475	3.8018125
APOC1P1	3.87805	4.02835	3.75505	3.61382	3.3193	3.58353	3.69721	3.56361	3.53658	3.72527	3.64958	3.61382	3.78845	3.33842	3.55937	3.60473	3.61382	3.61108	3.93123
APOC2	3.65280666666667	3.43336	3.64432666666667	3.67521333333333	3.60584	3.53851333333333	3.59528	3.39069666666667	3.69090666666667	3.42914	3.40539666666667	3.31331666666667	3.48705	3.49138333333333	3.46617333333333	3.33814666666667	3.50708333333333	3.52715	3.82978666666667
APOC3	3.40543	3.58594	3.32593	3.65404	3.44342	3.9048	3.3824	3.50352	3.30686	3.44342	3.58558	3.39308	3.371	3.44342	3.54185	3.44342	3.22072	3.6491	4.10789
APOC4	3.26907	3.12942	2.98909	3.15681	3.27242	3.29132	3.14977	3.26907	3.20161	3.3186	3.21773	3.04975	3.04185	3.26907	3.06786	3.53579	3.26907	3.3194	3.97752
APOD	4.07019666666667	4.02494666666667	3.94832666666667	3.90309	3.91531333333333	3.65821333333333	3.80049666666667	3.63702333333333	3.6593	4.03307333333333	3.92156666666667	4.87095666666667	4.05616666666667	4.47517666666667	4.61753666666667	4.05558333333333	4.05306666666667	3.94078666666667	4.16413666666667
APOE	5.86704	5.94535	5.90209	7.01396	5.64779	6.7251	6.88526	5.75219	5.44179	6.04688	5.76254	5.59748	5.5776	5.58405	5.48164	6.24582	5.79695	6.08181	6.40576
APOF	2.5599	2.54303	2.54303	2.36667	2.60295	2.44605	2.50507	2.52881	2.32446	2.35937	2.48988	2.58295	2.71282	2.46478	2.67694	2.4264	2.41436	2.40297	2.88564
APOH	2.64359	2.89848	2.78469	2.69266	2.78833	2.56153	2.7631	2.24879	2.7631	2.77104	2.76966	2.91342	3.0578	2.84114	2.68281	2.69266	2.987	2.67358	2.77865
APOL1	6.03219444444445	6.33153777777778	7.99334777777778	5.69672	6.00414777777778	6.09455222222222	6.10457222222222	6.13161333333333	5.87273888888889	5.73289777777778	6.01861222222222	6.53731888888889	6.88699555555556	6.32600333333333	6.52529444444444	5.80580333333333	5.92159777777778	5.67953111111111	5.7711
APOL2	6.97302	6.99614	8.51727	7.14855	7.25744	6.81265	6.47483	7.44204	7.28915	6.7678	7.17453	8.03347	7.26153	8.91434	8.89145	6.80799	6.91801	6.80865	6.92842
APOL3	4.28625333333333	4.70550666666667	7.32132	5.24293333333333	5.41606333333333	5.80794333333333	5.46622333333333	4.73183	4.27024	4.39838333333333	4.60450666666667	5.83573333333333	5.35976	6.76099333333333	7.09828333333333	4.47165	4.57576	4.39933	4.28793
APOL4	3.07747	3.1672725	3.135195	3.3049775	3.10059	3.1300375	3.25876	2.9753975	3.043465	3.189025	3.25004	3.106275	3.0495625	3.064165	2.9675225	3.1024025	3.05934	3.0820225	3.3261525
APOL5	4.47544	4.45246	4.37546	4.482	4.49957	4.46287	4.70748	4.46287	4.22881	4.45749	4.25935	4.46287	4.11273	4.4376	4.46926	4.65272	4.31481	4.52262	4.25027
APOL6	5.03007	5.522366	6.715266	5.356648	5.960502	5.449976	5.41676	5.09601	4.726076	4.99995	5.077256	6.188828	5.700618	7.214464	7.299484	5.012014	5.127242	5.01767	5.216238
APOLD1	3.638815	3.719605	3.588105	3.45553	3.783875	3.909245	3.873755	3.703455	3.858045	3.85281	3.69293	3.91464	3.977925	4.0896	4.403965	3.97763	3.820175	3.915145	4.255945
APOM	4.5617	4.45048	4.3079	4.3297	4.51919	4.66627	4.8982	4.98395	4.9715	4.55996	4.68843	5.02881	5.00718	4.59165	4.56305	4.47062	4.73164	4.5861	4.61625
APOO	7.31956	7.31576	7.15521	7.48258	7.10772	6.9714	6.92093	7.77927	7.54454	7.40666	7.36431	7.33471	7.27956	7.01295	6.9719	7.52392	7.49604	7.55125	7.83553
APOOL	5.493465	5.446405	5.005915	5.96462	5.79843	5.12091	5.139935	5.19959	5.327735	5.68208	5.48835	5.541735	5.50348	5.290155	5.301675	5.571415	5.667605	5.79375	5.977805
APP	9.40102076923077	9.64260615384615	9.83952384615385	9.95796538461538	10.1220546153846	9.37595153846154	9.35228923076923	9.40166692307692	9.60928615384615	9.53877153846154	9.63049769230769	9.80725	9.92485076923077	9.93932461538462	9.84664692307692	9.60963230769231	9.52784	9.47211	9.33782
APPBP2	7.124168	7.252852	7.403288	7.390482	7.454896	7.396	7.374484	7.331766	7.407544	7.139072	7.47119	7.468388	7.57862	7.26339	7.361	7.1359	7.182398	7.188598	7.361178
APPL1	6.2091775	6.2892075	5.52832375	6.41900625	6.65491875	6.30747375	6.2753525	6.15483625	6.10895625	6.297465	6.22796625	6.27974375	6.11608	6.21026875	6.1539025	6.2391475	6.486415	6.44942375	6.50414875
APPL2	7.9166375	7.6826425	7.1292725	7.3272975	7.865625	7.220685	7.19212	7.55252	7.58028	7.0621575	7.0986575	6.4999125	6.8870975	5.299985	5.6547275	7.0326325	7.17417	7.1547125	7.2812575
APRT	8.85885	8.8221	8.52272	8.82536	8.92839	8.74658	8.77471	9.0543	8.99297	8.87961	8.87668	9.08161	8.90708	8.66308	8.67467	8.97981	8.98211	8.96837	9.16302
APTX	6.038495	6.07114	6.32641	6.194635	6.049425	6.21413166666667	6.10039333333333	6.381845	6.415925	6.24632333333333	6.36319	6.36311166666667	6.25796166666667	6.04542833333333	6.08926166666667	6.245355	6.129235	6.16391833333333	6.41341166666667
AQP1	4.470525	4.1806575	3.7400775	9.917055	9.22322	4.020545	4.0926225	3.6390075	3.831465	3.668775	3.7812925	3.50634	3.5786675	3.7347975	3.5828075	3.53027	3.6063375	3.6382525	3.67983
AQP10	3.873515	4.00167	4.22917	3.69853	3.9157	3.91568	3.78448	3.617045	3.9608	4.07602	3.953205	3.836435	4.00194	3.988405	3.701955	3.993775	4.01364	3.873545	4.08911
AQP11	3.926755	3.999645	4.52653	4.08849	3.821325	4.664775	4.769145	5.539365	5.15171	5.18425	6.09922	5.14925	5.44288	4.632155	4.613285	5.4377	5.512805	5.338015	5.629095
AQP2	4.08946333333333	4.09566333333333	4.08653666666667	4.05065	3.99023666666667	4.14512333333333	4.18224333333333	3.98142666666667	4.06343666666667	4.01619333333333	4.09456666666667	3.99084333333333	3.97693666666667	4.00302666666667	3.98119333333333	4.09277	3.99721	3.99159	4.30841
AQP3	4.69	4.67548666666667	4.64122	4.68798333333333	4.91862666666667	4.41353666666667	4.49062666666667	4.60949333333333	4.43588	4.85813666666667	4.77964666666667	6.46642333333333	5.69554	5.85434666666667	5.98072	4.75237	4.81134333333333	4.78746	4.81296333333333
AQP4	2.63033	2.6001	2.578904	2.565164	2.64879	2.672234	2.55663	2.637518	2.485848	2.429834	2.571148	2.519506	2.522188	2.545314	2.689702	2.498646	2.582504	2.657306	2.769928
AQP5	5.46964	5.22062	5.00812	5.15572	5.17706	5.11809	5.21903	5.18084	5.29314	5.34639	5.23062	5.14163	5.11435	5.25937	5.12001	5.18178	5.19339	5.31482	5.46025
AQP6	3.392915	3.309115	3.265485	3.3432	3.471795	3.35928	3.33567	3.27635	3.41043	3.28676	3.375305	3.39732	3.293015	3.369375	3.29162	3.469785	3.51122	3.306425	3.371665
AQP7	4.19277166666667	4.11089	3.92605166666667	4.0574	4.08669833333333	4.17122	4.11130333333333	3.95094	4.05126333333333	4.08655333333333	4.17262833333333	4.045395	4.01053666666667	4.02482333333333	4.00367833333333	4.07985	3.861815	4.06643	4.12444166666667
AQP8	4.1673	4.10572	4.16111	3.92274	4.11264	4.0853	4.20096	4.0361	4.00282	4.15978	4.0853	3.92198	3.99969	3.99335	4.0853	4.08267	3.90917	3.92477	4.31445
AQP9	3.21388666666667	3.29781666666667	3.89786333333333	3.42607	3.31823	3.42252666666667	3.33410666666667	3.46524	3.21892333333333	3.34657666666667	3.21693333333333	3.13755333333333	3.29797666666667	3.19231	3.32573	3.25844666666667	3.40522666666667	3.24718666666667	3.78590333333333
AQPEP	2.77488333333333	2.71994666666667	2.78648333333333	2.73671666666667	2.75244333333333	2.82853333333333	2.75896666666667	2.79374666666667	2.85961333333333	2.81161	2.85889	2.79625	2.71170333333333	2.82099	3.02297333333333	2.84002666666667	2.82626666666667	2.85804666666667	3.04857666666667
AQR	5.872505	5.82011	5.697115	5.91503	5.834355	5.90314	5.804345	5.977	5.91437	5.56233	5.876135	5.79175	5.73532	5.533875	5.53135	5.65982	5.7257	5.58694	6.059165
AR	3.88012	3.85318	3.6815775	3.37488	3.86603	3.9963	4.3164925	3.5928325	3.93573	4.068905	3.9777275	4.272295	4.35774	3.8381025	3.643095	3.8061525	3.9052925	3.8685225	3.794045
ARAF	6.72537	6.563156	6.64349	6.642942	6.469406	6.527162	6.62314	6.558474	6.61543	6.586782	6.712106	6.447716	6.457864	6.609724	6.552362	6.638398	6.629312	6.52776	6.861762
ARAP1	7.05104	7.192695	6.86531	6.917245	7.06752	7.17236	7.30552	6.647695	6.57023	6.436165	6.78719	6.705535	6.810385	6.813305	6.88449	6.39662	6.428635	6.434635	6.750075
ARAP2	2.284855	2.464675	2.36352	2.24056	2.47001	2.433725	2.29557	2.39821	2.29582	2.34291	2.247045	2.31841	2.50307	2.32633	2.348785	2.448495	2.454675	2.421295	2.597345
ARAP3	3.590935	3.85507	3.608465	3.87282	3.78308	3.84934	3.859905	3.74161	3.69933	3.738685	3.74948	3.631955	3.790885	3.618115	3.74395	3.75072	3.61028	3.913235	4.111355
ARC	4.75136	4.75879	4.5195	5.11881	4.96731	4.55617	4.74411	4.67928	4.48992	4.6146	4.6146	4.35959	4.29658	4.6146	4.57046	4.40596	4.15705	4.48703	4.66393
ARCN1	9.25360333333333	9.09188	9.05650666666667	8.37587333333333	8.82115666666667	8.97959	8.96923333333333	9.42773333333333	9.42065333333333	9.02279666666667	9.12237666666667	8.81645	9.08172	8.92682666666667	8.90293333333333	9.08942666666667	9.02911	8.97911666666667	9.19875333333333
AREG	2.14493	2.15161	2.62238	2.25007	2.20034	2.18767	2.28212	2.25007	2.11202	2.36614	2.41094	2.3037	2.28771	2.15646	2.28771	2.7362	2.41094	2.51084	2.71909
ARF1	11.2835	11.1401	11.3573	10.90815	11.0636	11.20565	11.2314	11.4362	11.3895	11.26545	11.20385	10.96815	11.06095	11.21825	11.18105	11.2962	11.224	11.20305	11.5076
ARF3	7.3518925	7.20737	7.41942	7.3065775	7.36479	7.2137725	7.33773	7.2716	7.2387175	7.26172	7.4252975	7.5371675	7.491115	7.423665	7.4538425	7.2553825	7.1583225	7.2663125	7.5583525
ARF4	11.7718	11.7709	11.9838	11.4617	11.41665	11.6288	11.58765	11.90865	11.97765	11.87785	11.93005	11.5676	11.63335	11.5199	11.42225	11.883	11.82115	11.8705	11.9277
ARF5	8.968825	8.83991	8.5130675	9.6015575	9.5180975	9.235165	9.2903625	9.036115	8.9801225	8.8712925	8.9292225	8.65567	8.4826575	8.6623775	8.686215	8.937425	8.8811125	8.832665	9.128735
ARF6	9.11835	9.04434333333333	9.48447	9.91638333333333	10.2954666666667	8.9394	8.7419	9.22777333333333	9.15844	9.50112666666667	9.63863333333333	9.20165666666667	9.09225666666667	9.04087333333333	9.00083333333333	9.36757666666667	9.31473	9.33523666666667	9.06020333333333
ARFGAP1	6.461662	6.214766	6.315912	6.00601	6.088634	5.9854	6.193652	6.446526	6.480908	6.23279	6.500626	6.203872	6.269882	5.949588	5.92606	6.344564	6.355386	6.16141	6.57003
ARFGAP2	6.2559425	5.99956	5.9521025	5.9907375	6.0261775	5.9957425	5.9975775	6.2194525	6.1448425	6.1278775	6.1017	5.9639925	6.110545	5.9990925	6.0947075	6.11181	6.1703125	6.12478	6.4070425
ARFGAP3	8.72365	8.88723	8.617505	8.27904	8.633575	8.6374	8.482765	8.914515	8.881975	8.60773	8.697515	8.579205	8.83946	8.47346	8.40839	8.70524	8.727025	8.659475	8.770195
ARFGEF1	7.61593	7.67397	7.52042	7.365335	7.656555	7.55748	7.596635	7.66108	7.6618	7.241965	7.399885	7.584435	7.764505	7.50447	7.517625	7.301155	7.213795	7.28932	7.291705
ARFGEF2	6.65709	6.63477	6.74258	6.522795	6.37277	6.733575	6.58996	6.66381	6.6248	6.775485	6.714175	6.425705	6.545395	6.46121	6.468025	6.760365	6.676985	6.76414	6.91963
ARFIP1	6.8337	6.947265	6.8899975	6.8490475	6.81837	7.027925	6.8138975	6.852815	7.00964	6.92943	6.978995	6.80898	6.597655	6.65602	6.5814625	7.0513375	6.9716525	7.07814	7.072965
ARFIP2	6.75548142857143	6.53028857142857	6.56880142857143	6.51416857142857	6.51628428571429	6.33440571428571	6.49527285714286	6.54601571428571	6.46945142857143	6.62522571428571	6.94029571428571	6.62423571428571	6.60654571428571	6.36901285714286	6.50416428571429	6.65193428571429	6.64588142857143	6.61311142857143	7.00484142857143
ARFRP1	6.70010666666667	6.72214333333333	6.56111333333333	6.66125333333333	6.66361	6.49038333333333	6.51481666666667	6.64414666666667	6.63796666666667	6.51430666666667	6.57552666666667	6.32306333333333	6.25732333333333	6.3034	6.27282	6.59536666666667	6.61417	6.65550666666667	6.81672
ARG1	2.6487	2.59829	2.65601	2.59197	2.7377	2.40282	2.47723	2.45243	2.47723	2.87355	2.52707	2.59539	2.87033	2.38454	2.81262	2.65487	2.39913	2.67994	2.86908
ARG2	4.309075	4.468165	4.38489	6.34907	4.830825	4.431765	4.413675	4.189135	4.22573	5.88338	5.73143	4.47493	4.14824	3.893945	4.065905	5.87857	5.871705	5.9074	6.06814
ARGFX	2.42003	2.71654	2.67684	2.59722	2.57025	2.50425	2.5638	2.70578	2.47169	2.56665	2.38239	2.42188	2.66823	2.69205	2.68385	2.49294	2.61313	2.62716	2.58127
ARGLU1	7.563472	7.48408	7.652988	7.208182	7.498824	7.618508	7.673228	7.503746	7.507744	7.447668	7.431328	7.218146	7.36581	7.237696	7.285492	7.474418	7.647396	7.611218	8.040946
ARHGAP1	8.10333	7.89305	6.98961	7.51557	7.328385	7.245905	7.15332	7.70566	7.647425	6.88999	7.09132	7.08605	7.025515	7.03695	7.02454	6.86087	6.85998	6.75973	7.177775
ARHGAP10	7.90933	7.47268	7.57596	8.60182	8.46931	7.97518	8.10798	7.88616	7.61091	7.672	7.80877	8.02075	7.88144	7.88204	8.05667	7.89288	7.81477	7.71512	7.94341
ARHGAP11A	4.150945	4.05219	3.8134775	3.899025	4.63748	3.917005	3.9811775	4.80775	4.80638	5.2882825	4.0316475	4.300255	3.9632875	4.466765	4.47892	5.044295	5.0156925	5.1187575	5.0270225
ARHGAP12	5.958185	6.046905	6.26846	6.013	6.7145	6.204055	6.197345	5.836415	5.91029	6.040845	6.13609	6.42959	6.283925	6.529765	6.26882	5.90387	6.133495	5.931375	6.07975
ARHGAP15	2.817255	2.741855	2.884265	2.697425	2.79136	2.694955	2.776665	2.85322	2.753855	2.78098	2.81476	2.784965	2.68757	2.87409	2.88403	2.86353	2.683045	2.774625	3.11631
ARHGAP17	5.34299	5.32224	5.152506	5.767844	5.746194	5.259014	5.204692	5.485104	5.66188	5.597328	5.48561	5.35198	5.35133	5.484922	5.280282	5.494884	5.465044	5.574748	5.682124
ARHGAP18	7.74935333333333	7.46076666666667	8.13976666666667	7.03107666666667	7.59903333333333	7.53977	7.61795666666667	7.52292666666667	7.69876333333333	6.88811	6.62346	7.70096333333333	7.23219333333333	7.6624	7.53572333333333	6.65869	6.76382666666667	7.0679	7.02361
ARHGAP19	4.19148	3.93207333333333	3.93413333333333	4.00814666666667	4.30843	3.86197	4.09582666666667	3.94985333333333	3.99628333333333	4.10607333333333	3.94903666666667	4.04198333333333	3.88185666666667	4.24512333333333	4.24494333333333	4.12928333333333	3.99858666666667	4.27968	4.28364
ARHGAP20	3.90361	3.99752	3.885535	4.212045	4.632785	4.56232	4.17516	4.18816	3.9295	4.25962	4.0908	4.66833	4.082075	5.56407	5.315885	4.067045	4.015315	4.022305	4.40264
ARHGAP21	5.8771825	5.807365	5.82146	5.559115	5.75949	5.8367175	5.981615	5.382655	5.5572025	5.6974725	5.7668375	5.6701225	5.5084525	5.784985	5.6293875	5.515005	5.922705	5.8065925	5.787125
ARHGAP22	7.10249	6.84167	8.26845	6.05959	6.97395	5.8712	5.78021	6.92721	6.70485	6.37185	6.29708	7.05594	5.73855	5.89045	5.93849	6.1481	6.14933	6.27842	6.58316
ARHGAP23	6.620455	6.79487	6.36253	6.033685	6.152455	6.11047	6.160485	6.3427	6.3767	6.573895	6.74362	6.50294	6.368875	6.135795	6.28072	6.480645	6.6572	6.62857	6.764295
ARHGAP24	7.43734	7.32094	7.10126666666667	7.30331666666667	7.49273666666667	6.55680666666667	6.62463333333333	6.88514333333333	6.87103	6.05383	5.85389666666667	5.91281666666667	5.81777	5.43069	5.58572333333333	6.11272666666667	6.08437	5.98669333333333	6.00455
ARHGAP25	3.603582	3.478248	3.546478	3.508222	3.534812	3.623846	3.55657	3.486284	3.432196	3.457422	3.438348	3.472474	3.563298	3.528356	3.476148	3.516574	3.499728	3.54655	3.744336
ARHGAP26	3.68041833333333	3.57321	3.328375	4.37846666666667	4.544215	5.52864166666667	5.53914833333333	3.54353666666667	3.40863166666667	5.09284833333333	4.80326	4.04159833333333	3.92913666666667	3.75413333333333	3.87014166666667	4.97179	5.29726333333333	5.108865	5.37989166666667
ARHGAP27	3.67435	3.622806	3.967948	3.52645	3.533444	3.54914	3.57661	3.51713	3.489076	3.452726	3.51163	3.507042	3.665946	3.596702	3.67191	3.582508	3.485804	3.454294	3.60094
ARHGAP28	3.24326333333333	3.22848666666667	3.23171	4.22313	3.8907	3.90884666666667	3.95878666666667	3.21889	3.03645	3.32865	3.03154333333333	4.30361	3.53622333333333	3.90419333333333	3.76630666666667	2.96559	3.12996666666667	3.16977333333333	3.44047
ARHGAP29	5.43415166666667	5.24745833333333	6.51594	5.78749666666667	6.54373833333333	6.18465	6.09622666666667	5.60967	5.7108	5.07548166666667	5.28067333333333	6.98437833333333	6.19529666666667	6.77005	6.538125	5.02883833333333	5.150485	4.97147833333333	5.03287
ARHGAP30	3.85401	3.30391	3.59419	3.30725	3.34354	3.47433	3.34354	3.32733	3.25424	3.21205	3.57555	3.29446	3.47273	3.16058	3.34354	3.21128	3.0901	3.22095	3.71423
ARHGAP31	4.3624	4.52395666666667	3.94959333333333	4.37051333333333	4.10935333333333	4.18461333333333	4.26964333333333	4.38505333333333	4.49451	3.74409666666667	4.06298333333333	3.76793666666667	3.90703333333333	3.76137	3.67727	3.74835666666667	3.95874666666667	3.85114333333333	4.04835333333333
ARHGAP32	5.21115	5.32955666666667	5.05222666666667	4.74183	5.06208	5.28537666666667	5.25253666666667	4.95984	4.82852	4.95105333333333	4.87220666666667	4.81724333333333	5.20128666666667	4.79734	4.70614333333333	4.92719666666667	5.02007666666667	4.92170666666667	5.34863666666667
ARHGAP33	4.00462	3.9231025	3.80454	4.06247	3.92802	3.993205	4.0202375	3.910505	3.8652575	3.9140975	3.9643625	3.849125	3.922735	3.9568875	3.7685825	4.0584975	3.8747925	3.9913275	4.1009575
ARHGAP36	4.26241	4.17153	3.921045	4.243695	4.11747	4.216425	4.14499	4.25701	4.25149	4.17241	4.0101	4.03878	4.13902	4.1192	4.262495	4.216885	4.276735	4.15711	4.27841
ARHGAP39	3.86243	3.905525	3.82038	3.757295	3.83303	3.905705	3.949805	3.83241	3.607485	3.75145	3.852255	3.823745	3.789625	3.77264	3.78866	3.76157	3.86262	4.08861	4.062385
ARHGAP4	5.5043975	5.5243975	5.3489575	5.5273175	5.4507275	5.6566625	5.689725	5.4490225	5.335125	5.57018	5.55306	5.36784	5.471585	5.4159375	5.5117825	5.626165	5.4194475	5.3834625	5.73839
ARHGAP42	3.70741	3.890885	3.87466	4.18679	3.51711	3.896095	3.781945	4.03412	3.939555	3.820835	3.75427	4.140655	4.21784	3.917755	3.96492	3.871755	3.85236	3.9011	4.406175
ARHGAP44	3.2813	3.54227	3.56132	3.97847	4.23741	3.866855	3.726555	3.500005	3.75413	3.30318	3.387455	3.8115	3.77379	3.78187	3.741825	3.5051	3.424595	3.327005	4.17679
ARHGAP5	7.34422857142857	7.36426	6.85961142857143	7.18931857142857	7.30193714285714	7.54560285714286	7.39018428571429	6.79112285714286	7.03079857142857	6.96953	6.92684428571429	7.12540142857143	6.96102571428571	7.17703428571429	7.01901571428571	6.97207857142857	6.94981	7.01137428571429	6.91194428571429
ARHGAP6	4.1281875	3.91568	4.1146775	4.65867	4.68877	4.442165	4.50722	4.059125	4.033825	4.5107725	4.5512575	4.610935	4.5610625	4.6542875	4.72077	4.5504975	4.40854	4.37964	4.72646
ARHGAP8	4.439795	4.23728	4.13187	4.37511	4.2401	4.47571	4.279485	4.269285	4.18175	4.29256	4.23825	4.21384	4.159075	4.29413	4.09215	4.364745	4.28022	4.28955	4.24677
ARHGAP9	3.939635	3.8317675	3.7779625	3.53191	3.6818725	3.8194	3.80272	3.76313	3.59055	3.710635	3.7312925	3.645735	3.53734	3.68052	3.4825575	3.9202875	3.7638075	3.881595	3.8905975
ARHGDIA	8.365765	8.26854	8.221125	8.12642	8.40008	7.7462825	7.7853125	8.43973	8.498785	8.5499275	8.505785	8.117585	7.9333125	8.175345	8.0193775	8.448885	8.431365	8.4270675	8.6711
ARHGDIB	5.70172	5.61404	4.64062	5.1177	5.081875	4.86504	4.789695	5.19403	5.17468	4.47779	4.43414	4.930585	4.40119	4.449535	4.58449	4.490375	4.62353	4.641275	4.941115
ARHGDIG	4.69391	4.61143	4.58526	4.89076	4.53626	4.68804	4.52028	4.72473	4.72021	4.6283	4.77818	4.5349	4.51484	4.69278	4.80998	4.78693	4.71564	4.6626	5.25937
ARHGEF1	6.2832775	6.05854	6.2177325	6.25868	6.24428	6.2202425	6.3239575	6.19393	6.15975	6.13949	6.18066	6.0114225	6.1077075	6.10785	6.102145	6.1259425	6.0920575	6.1155625	6.36378
ARHGEF10	5.73295333333333	5.72163333333333	5.39714333333333	5.49356	5.97202333333333	5.59015	5.67097333333333	5.59202333333333	5.59383333333333	5.65837333333333	5.63688333333333	5.54689	5.8117	5.39075666666667	5.15493	5.38639	5.55121333333333	5.46845666666667	6.16085333333333
ARHGEF10L	5.43096166666667	5.41470666666667	5.62787666666667	6.30203333333333	6.46497	5.50464666666667	5.59365	5.26997666666667	5.06858	5.27608666666667	5.22976166666667	5.328875	5.43608666666667	5.27685333333333	5.351775	5.37928666666667	5.35870166666667	5.17475166666667	5.22376166666667
ARHGEF11	4.83482333333333	4.78866333333333	4.83484	4.93146333333333	4.73473333333333	4.83840666666667	4.87674666666667	4.71707	4.55603	4.68790666666667	4.83357333333333	4.70122666666667	4.65407666666667	4.72809666666667	4.72288	4.81207666666667	4.70920666666667	4.76807	5.06982666666667
ARHGEF12	5.762902	5.86756	5.904634	6.077524	6.142008	6.094136	6.07149	5.811596	5.827112	5.826054	5.97213	5.915132	6.127672	6.043294	6.025896	5.789984	5.819896	5.78757	6.22446
ARHGEF15	3.788055	3.7071	3.692125	3.984855	3.855855	3.888205	3.69853	3.63481	3.70755	3.81828	3.77385	3.823205	3.59224	3.69932	3.693045	3.81803	3.77655	3.65041	3.90321
ARHGEF16	5.62603333333333	5.55811666666667	5.34687333333333	5.46297333333333	5.31182	5.59966333333333	5.52164	5.50351	5.23550333333333	5.75218	5.63393	5.38997666666667	5.42950333333333	5.59856333333333	5.40981	5.48729666666667	5.34189666666667	5.53163333333333	5.83210666666667
ARHGEF17	6.59077	6.56631	6.30316	7.08208	6.80061	6.34669	6.3661	6.5228	6.77004	6.33076	6.42182	6.07445	6.03741	6.12942	6.09579	6.15968	6.02113	6.26397	6.4916
ARHGEF18	7.63538	7.62656	7.49992	7.23245	7.48672	7.2883	7.19809	7.57593	7.41783	7.48971	7.48435	7.1174	7.33042	6.99871	6.8333	7.51702	7.50099	7.43331	7.66865
ARHGEF19	6.12127	5.92555	6.60916	5.86709	5.62851	6.25001	6.17477	6.16469	6.22598	6.45226	6.36112	5.70473	6.06665	6.26953	6.51437	6.39938	6.39858	6.38335	6.70247
ARHGEF2	6.33787333333333	6.45620666666667	6.24148666666667	6.32707666666667	5.85122	6.31646	6.33778333333333	5.99996	6.02991666666667	7.00259	6.67226666666667	6.06828666666667	6.45345666666667	5.66837666666667	5.58422666666667	6.94795333333333	7.10892	6.96653	6.99613666666667
ARHGEF25	6.20395	6.39279	6.04181	7.59387	7.13196	6.74731	6.56892	5.60301	5.78433	5.66901	5.9889	5.56738	6.09389	5.67067	5.79366	5.81943	5.52225	5.51522	6.02957
ARHGEF26	3.41572	3.423382	3.255334	3.236632	3.1514	3.300942	3.279368	3.499322	3.58628	3.193264	3.163654	3.641586	3.851532	3.635214	3.44916	3.105946	2.99321	3.166212	3.26701
ARHGEF3	4.8996275	4.7602925	4.51513	6.1482325	5.3771925	5.406145	5.2918	4.77619	4.7117125	4.030715	3.85329	4.52804	4.158745	4.9587375	5.033885	3.93595	4.024015	4.0168725	4.6412275
ARHGEF33	2.9657	2.86545	2.5638	2.92539	2.78098	2.62323	2.68937	2.82553	2.80188	2.8925	2.78697	2.9657	2.82903	2.48886	2.94407	3.05799	2.92304	2.90912	2.87297
ARHGEF37	4.25519	4.38891	4.36729333333333	4.22706666666667	4.50663	4.46442	4.64114	4.22647	4.27519666666667	4.26079	4.34283666666667	4.49849333333333	4.64597	4.40920666666667	4.48752333333333	4.36983333333333	4.00738666666667	4.28665666666667	4.3899
ARHGEF38	2.50347	2.19079	2.39876	2.21908	2.52708	2.24614	2.45348	2.17024	2.35057	2.35745	2.29298	2.35057	2.17557	2.32781	2.31185	2.35057	2.43236	2.39707	2.56714
ARHGEF4	4.88701	4.9522275	4.33697	4.765595	4.89549	4.9067975	5.071655	4.3454225	4.480815	4.5667025	4.7559275	4.63005	4.546435	4.36994	4.56149	4.6675375	4.5787125	4.6499525	5.0044975
ARHGEF40	5.129215	5.08789	5.39782	5.418825	5.20897	5.1681	5.216765	4.95736	4.79954	4.947405	5.031265	4.825695	4.75761	5.049885	5.085035	4.8183	4.74813	4.86431	5.258375
ARHGEF5	5.31621	5.20732	5.1684	4.5111	4.92371	5.62236	5.85343	4.87697	4.81978	4.58759	5.03017	4.97328	5.31777	5.0623	4.92991	4.75501	5.22814	4.85997	5.39242
ARHGEF6	4.98216	5.05618666666667	4.91374666666667	5.17139666666667	5.53362666666667	4.36108	4.46624666666667	5.07208666666667	5.02701666666667	4.55988333333333	4.96023	4.92873333333333	4.76786666666667	4.40774666666667	4.4981	4.65012666666667	4.62424	4.49364333333333	4.33997666666667
ARHGEF7	4.19502	4.25622285714286	4.14527571428571	4.68381571428571	4.42105428571429	4.32624	4.29166428571429	4.21530571428571	4.14142571428571	4.43230857142857	4.32323428571429	4.13408428571429	4.24418285714286	4.19721428571429	4.22772857142857	4.30917571428571	4.29420857142857	4.38806	4.62479
ARHGEF9	5.06841333333333	5.13644	4.63107333333333	5.17488666666667	5.07327333333333	4.87228333333333	4.91743333333333	4.93094666666667	5.03219333333333	5.11970333333333	5.12259	4.86171666666667	4.94628	4.72256333333333	4.74843666666667	5.28896666666667	5.02145333333333	5.18242666666667	5.35886
ARID1A	4.46219833333333	4.50189	4.44527833333333	4.651385	4.59148333333333	4.49959333333333	4.52873166666667	4.48098666666667	4.412175	4.726595	4.68173333333333	4.69259	4.6477	4.42563	4.495455	4.68771166666667	4.57473166666667	4.504315	4.90853666666667
ARID1B	6.36822	6.7926	6.536285	6.97732	7.3157	6.791605	6.71851	6.36813	6.43917	6.644955	6.53492	6.356435	6.315285	6.17692	6.048685	6.530315	6.58032	6.65973	6.214455
ARID2	5.31795	5.32923666666667	5.07727333333333	5.42574333333333	5.68798	5.74534	5.80039333333333	5.23271666666667	5.11810666666667	5.30794333333333	5.41598333333333	5.31272666666667	5.45399333333333	4.94416666666667	5.20117	5.24061	5.6879	5.50719666666667	5.61881333333333
ARID3A	5.76797	5.66456	6.16801	5.32917	5.92784	5.68537	5.56934	5.6516	5.79723	5.36593	5.7388	5.14082	5.89162	5.38257	5.45167	5.41205	5.52924	5.53637	5.65587
ARID3B	4.79628	4.79108	4.49681	4.73246333333333	5.00618666666667	4.73543666666667	4.86736	4.602	4.75761333333333	4.41697333333333	4.35834	4.26265666666667	4.56177	4.47396	4.53314666666667	4.34966	4.43718333333333	4.49946666666667	4.44585666666667
ARID3C	3.68979	3.64843	3.24134	3.92609	3.42686	3.5505	3.83128	3.65699	3.3716	3.49266	3.31731	3.3193	3.36105	3.43033	3.24535	3.71418	3.66463	3.36703	3.81221
ARID4A	5.643694	5.691604	5.917376	5.631042	5.670194	5.80546	5.70006	5.59671	5.553004	5.136868	5.454614	5.266608	5.73627	5.00695	5.112018	4.91905	5.131272	5.085136	5.435828
ARID4B	4.99623	5.248378	5.400118	5.028154	5.289578	5.331844	5.407282	5.110374	5.07143	4.780608	5.021566	5.063852	5.22271	5.104326	5.211168	4.910036	4.857226	4.951538	5.065768
ARID5A	5.54921666666667	5.42838	5.65863	6.32496333333333	6.32212333333333	5.84248666666667	5.70275	5.22878	5.15841333333333	5.46039	5.64521666666667	5.50578666666667	5.46324333333333	5.95182333333333	5.86644	5.60399	5.68990666666667	5.52201666666667	5.84480333333333
ARID5B	9.17515	9.28815333333333	8.64672666666667	9.63567666666667	9.80206	9.82674	10.10076	9.18824	9.38579666666667	8.72756666666667	8.93970333333333	8.60583333333333	8.98608	9.3138	9.33005	8.75622666666666	9.23246333333333	9.08991	9.25348
ARIH1	6.01803666666667	5.97145	5.97048	6.32766	6.07402333333333	6.18599333333333	6.09247666666667	6.14786	6.00670666666667	6.00454333333333	6.16445333333333	5.94576	6.07873	5.81851333333333	5.9526	6.12148333333333	5.96610666666667	5.97309666666667	6.40995333333333
ARIH2	7.64422666666667	7.64717666666667	7.95251333333333	7.83631333333333	7.72064666666667	7.71169666666667	7.86079666666667	7.52761333333333	7.55156333333333	7.67493333333333	7.86844	7.59596333333333	7.61653333333333	7.64724	7.71250333333333	7.72811333333333	7.81371333333333	7.71203333333333	7.82556666666667
ARL1	8.548635	8.65467875	8.7196975	8.367865	8.4627675	8.729245	8.6358275	8.8706675	8.91814125	8.599585	8.620305	8.755475	8.80718625	8.66767125	8.54652	8.59210875	8.5899975	8.61061875	8.5573925
ARL10	3.695355	3.881605	3.44567	3.77666	3.789325	3.553865	3.76201	3.6612	3.544485	3.633625	3.531195	3.324195	3.52444	3.18081	3.35832	3.489935	3.405865	3.55035	3.93023
ARL11	2.247755	2.345365	2.41452	2.36228	2.376465	2.48896	2.592895	2.48662	2.31054	2.479005	2.643045	2.349245	2.36025	2.34017	2.41914	2.436115	2.392375	2.384435	2.59051
ARL13A	2.512235	2.39822	2.53644	2.55953	2.479495	2.38049	2.417435	2.58271	2.454615	2.540445	2.605445	2.642365	2.42705	2.503145	2.769015	2.46972	2.66259	2.459765	2.88787
ARL13B	5.36743333333333	5.38705333333333	5.52384	5.98091666666667	5.73382	5.46928333333333	5.41785666666667	5.40421	5.55849333333333	5.39321	5.52793333333333	5.72638333333333	5.46098666666667	5.54081333333333	5.40575666666667	5.29564	5.45049666666667	5.24749666666667	5.39186
ARL14	2.79058	2.85267	2.45385	2.62323	2.70245	2.65904	2.68017	2.42199	2.5377	2.43113	2.47768	2.48278	2.33341	2.57451	2.45385	2.65566	2.60533	2.56229	2.73559
ARL15	4.791565	5.033225	4.657195	5.63082	5.45841	5.022265	5.1038	4.96078	5.03609	5.183575	5.43462	5.292775	4.951265	5.634905	5.365	5.110625	4.939695	4.994245	5.221695
ARL16	5.992145	5.84189	5.76669	5.945665	5.811225	6.022485	6.005865	5.972105	6.201115	5.97138	6.039145	5.875545	5.79606	5.82522	5.638355	5.99189	5.852805	6.049405	6.406875
ARL17A	3.1337675	3.2227675	3.5208225	3.81888	3.53358	3.7511275	4.05071	3.75273	3.7652	3.3187375	3.08094	3.5200525	3.568185	3.796675	3.8106275	3.2528025	3.23735	3.041295	3.469665
ARL2	5.254265	5.11274	5.123475	5.420865	5.381335	5.133745	5.398235	5.274535	5.0855	5.265605	5.25398	5.3457	5.25127	5.27419	5.357955	5.35521	5.3476	5.26949	5.53894
ARL2BP	7.889805	7.8677275	8.0728975	7.99618	8.1232925	7.997125	7.882645	8.0742575	8.00215	7.8475125	8.0765475	8.194895	8.0915725	8.0525575	8.0491225	7.97149	7.9525775	7.913015	8.0759725
ARL3	5.37650666666667	5.45862	5.33242	5.76195666666667	5.87010666666667	5.83380666666667	5.87168666666667	5.59796333333333	5.49119333333333	5.59595	5.66446	5.61677333333333	5.56211333333333	5.52468	5.42238666666667	5.51622333333333	5.56672	5.54010666666667	5.83044666666667
ARL4A	7.579475	7.814295	6.1361275	4.840105	4.89889	5.128735	5.3991425	5.9684325	6.011735	6.2459125	5.6258275	6.0548125	6.0314475	6.3813175	6.3344075	6.28615	6.326725	6.2349775	6.0274475
ARL4C	7.41551333333333	7.64620666666667	7.08282	9.74521666666667	9.18594666666667	7.61635	7.63249333333333	7.76902333333333	7.74075	9.55255	10.1043333333333	7.09861	7.42634333333333	7.30221333333333	7.1409	9.60772333333333	9.94179333333333	9.79803	9.921
ARL4D	7.478055	7.417605	7.454145	7.98119	7.71149	7.730185	7.650975	7.357825	7.29378	7.29422	7.629345	7.713495	8.02861	7.21723	7.268475	7.38848	7.432395	7.437515	7.4672
ARL5A	7.778276	7.844038	7.82402	7.863202	7.794766	8.064876	8.016378	7.84607	7.946968	7.898676	7.803362	7.91833	8.145978	7.928792	7.792622	7.794824	8.022158	8.002592	7.734182
ARL5B	4.50035	4.50283	4.65854	4.33244	4.00721666666667	4.06540333333333	4.13937666666667	4.65521333333333	4.85829333333333	4.64239666666667	4.59575333333333	4.13935666666667	4.25757666666667	4.58206666666667	4.46703666666667	4.58820666666667	4.80696	4.82341666666667	4.95487666666667
ARL5C	3.09092	3.17729	2.878565	2.86464	3.017525	2.964965	3.247895	3.005035	2.95209	2.9962	2.98988	2.933145	2.835185	3.14675	3.072355	3.306705	2.857875	2.936125	3.31294
ARL6	4.6942575	4.688785	5.0801	5.266375	4.739	4.8765825	4.8624325	4.7904375	4.5752275	4.62832	4.457175	4.482465	4.8219025	4.1799225	4.0438225	4.82163	4.654635	4.724905	4.7635225
ARL6IP1	8.67734666666667	8.66742666666667	9.08576333333333	8.61839666666667	8.80197333333333	8.86194333333333	8.68307666666667	9.44596333333333	9.46908333333333	9.42365333333333	8.24350333333333	9.23510666666667	8.75147666666667	9.5451	9.43223	9.18174333333334	8.94625	9.13381666666667	9.16159333333333
ARL6IP4	8.095365	8.03731	7.93570375	8.2972375	8.20680125	8.0807075	8.0985225	8.18019625	8.26813875	8.294255	8.1821125	7.9797225	7.94786125	8.02747375	8.011245	8.27493625	8.28884875	8.24811625	8.45278
ARL6IP5	9.832825	9.8560275	9.852	10.3783275	10.273165	10.07043	9.91035	9.8121025	9.9129825	9.7399725	9.96862	10.611285	10.2061875	10.2709775	10.259475	9.7133375	9.85537	9.854875	9.8843375
ARL6IP6	7.74115	7.77134	8.51301	8.53599	8.46931	7.76505	7.5782	7.78594	7.95358	7.9963	7.66544	7.72648	7.9641	7.97559	8.06744	7.89982	7.84636	7.98903	7.9117
ARL8A	4.32193	4.36151666666667	4.39253666666667	4.33632666666667	4.37619333333333	4.29697	4.40093333333333	4.19366	4.22445333333333	4.40648	4.44935666666667	4.37517333333333	4.55390333333333	4.40761666666667	4.37423	4.20252	4.31971	4.42508333333333	4.39243
ARL8B	8.68140714285714	8.67893428571429	8.79815428571428	8.50268142857143	8.49473	8.7274	8.61706428571429	8.78436428571428	8.77450571428571	8.54453571428571	8.63516714285714	8.61710714285714	8.60373142857143	8.62020142857143	8.59734142857143	8.55546714285714	8.60363142857143	8.50627571428572	8.53722285714286
ARL9	3.49294	3.59556	3.46624	3.58577	3.72248	3.75495	3.85151	3.96113	3.89836	3.72152	3.59554	3.9823	3.48644	4.39589	4.02837	3.8378	3.59913	3.86001	3.98197
ARMC1	8.24439	8.19254	7.888325	8.26207	8.024095	8.06874	8.04454	8.0388	8.004335	7.9592	7.97225	8.099475	8.16649	7.702435	7.77988	8.019425	8.07667	8.03139	7.95445
ARMC10	8.023986	8.117172	8.045778	8.285216	8.121484	8.2913	8.243012	8.17467	8.038036	8.189826	8.1878	8.40439	8.275276	8.236112	8.216652	8.288266	8.255394	8.165132	8.290738
ARMC2	3.60851	3.4942	3.367405	3.50154	3.39393	3.731315	3.75443	3.4437	3.56128	3.44901	3.398625	3.53765	3.540415	3.3457	3.318105	3.46681	3.65712	3.231695	3.857175
ARMC3	2.794145	2.76208	2.690775	2.873515	2.74481	2.89391	2.612085	2.614405	2.68223	2.74742	2.71119	2.69377	2.74725	2.77554	2.811235	2.70484	2.663535	2.76507	3.05553
ARMC4	3.55739333333333	3.51707333333333	3.10877333333333	3.05886333333333	3.16692	2.99385	2.83235	3.49629333333333	3.44591333333333	3.41134666666667	3.35704	4.18038333333333	4.26506666666667	4.1538	4.25377666666667	3.42137333333333	3.39706333333333	3.27850333333333	3.58570666666667
ARMC5	5.37426	5.41165	5.48065666666667	5.64327	5.39079666666667	5.43185333333333	5.37152333333333	5.28651666666667	5.07538	5.46297333333333	5.45139333333333	5.34781333333333	5.16426	5.51548333333333	5.37170666666667	5.50397666666667	5.47140666666667	5.41731	5.66760666666667
ARMC6	6.1389	5.8663425	5.86706	6.151695	5.801815	5.6669325	5.5326025	6.23152	5.997065	6.277845	6.177325	6.0514225	5.950445	5.8558525	6.0266925	6.2578925	6.1893075	6.2039225	6.3764575
ARMC7	4.545275	4.66114	4.60484	4.66382	4.278485	4.464995	4.39632	4.34543	4.37606	4.245635	4.584765	4.290435	4.20773	4.138205	4.480025	4.314765	4.30922	4.20054	4.6388
ARMC8	5.46157	5.507075	5.670445	5.83900166666667	5.80770833333333	5.51170666666667	5.46554	5.71557333333333	5.55046	5.72955666666667	5.85683333333333	5.64673166666667	5.52522	5.54316	5.58797833333333	5.79693666666667	5.69576666666667	5.72173333333333	5.77926166666667
ARMC9	8.06081	8.30906	8.48121	8.92028	7.89243	6.12489	6.02022	8.33372	8.16197	7.55204	8.42619	6.55342	7.49189	6.76418	6.68055	7.81005	7.92052	7.66991	7.91355
ARMCX1	8.77136666666667	9.04459333333333	9.32236666666667	9.00692666666667	9.09233	8.86595333333333	8.63153333333333	9.32066666666667	9.36987333333333	8.86361666666667	9.16274666666667	9.01311	9.18599	9.48032	9.36892666666667	8.75266666666667	8.92431333333333	8.78282	7.91417
ARMCX2	9.86451	9.94533	9.22261	9.08246	9.00494	9.51766	9.39486	9.70126	9.68834	9.70121	9.80377	9.7222	9.99742	9.52572	9.44632	9.85275	9.75051	9.81513	9.39767
ARMCX3	8.83869333333333	8.86429333333333	8.64839666666667	8.66899	8.60744333333333	8.70561333333333	8.74298666666667	8.74640333333333	8.90902333333333	8.7529	8.95234666666667	8.83344	9.07881	8.23721333333333	8.31429333333333	8.63257666666667	8.74277	8.64744333333333	8.72728
ARMCX4	3.36981	3.406475	3.20912	2.95233	3.1593	3.054715	3.279485	3.038725	3.224495	3.05573	3.091155	3.205	3.193745	3.061235	3.25245	2.995975	2.93502	3.177825	3.43282
ARMCX5	6.2158	6.67627	6.3541	6.63238	6.50109	6.30844	6.03463	6.7913	6.67933	6.61564	6.83948	6.73732	6.67933	6.40189	6.43951	6.67825	6.88643	6.84631	6.34656
ARMCX6	7.98173	7.90294	7.86333	8.46022	8.36916	7.6278	7.64259	8.18758	8.31618	8.45235	8.73826	8.21407	8.07823	7.65748	7.9157	8.55041	8.49858	8.44859	8.7379
ARMS2	4.4892	4.08524	3.89666	3.83502	4.00275	4.38065	3.96451	3.9998	3.96645	4.38355	4.33754	3.77644	4.07332	4.26048	4.29439	4.06811	4.04715	3.8855	4.06811
ARNT	5.718276	5.855822	5.444306	5.67198	5.921836	5.929618	6.016506	5.635154	5.688306	5.703712	5.814576	5.628448	5.647862	5.754618	5.874266	5.60747	5.722958	5.668206	5.802248
ARNT2	4.471895	4.5123375	4.638605	4.2745475	4.7463175	4.9020975	4.87903	4.567585	4.48236	4.711525	4.5732525	4.0035575	4.2681925	4.57947	4.7818925	4.6165375	4.5963475	4.7285075	5.116875
ARNTL	5.48304333333333	5.39360333333333	6.02630333333333	4.99673333333333	5.32927333333333	5.08596333333333	5.15129	5.35126666666667	5.25166333333333	4.28390666666667	5.15447	5.24508666666667	5.53486666666667	5.11578333333333	5.09284333333333	4.06655	4.20983666666667	4.09680333333333	4.59879
ARNTL2	5.00207	4.62742	5.26317	4.9786	5.75273	4.50585	4.23044	5.43791	5.60826	6.72537	6.35716	6.02372	5.73404	6.48218	6.55535	6.37674	6.52599	6.48863	6.6197
ARPC1A	9.43689	9.36935	9.39089	9.15587	9.37935	9.13915	9.11898	9.63417	9.66611	9.5374	9.30055	9.88833	9.49238	9.57185	9.43689	9.44987	9.36237	9.48059	9.75707
ARPC2	12.1315	12.1823	11.7171	11.9778	11.8782	11.3692	11.5101	11.8991	12.0419	11.9711	11.9492	11.7762	11.62	11.6689	11.5041	11.8705	11.9706	12.0131	12.2597
ARPC3	10.62195	10.7022	10.5493	10.67585	10.67385	10.4161	10.51975	10.9312	11.0003	10.7865	10.60265	10.55165	10.6778	10.56415	10.47445	10.6962	10.645	10.7765	10.7022
ARPC4	9.19669333333333	8.90174666666667	8.67065	9.06305666666667	8.94553666666667	8.52043	8.47129	8.99442333333333	8.98683	9.02263666666667	8.91940666666667	8.96867	8.59309666666667	8.76628666666667	8.72055	9.00290333333333	8.79798333333333	8.87071	9.14893666666667
ARPC5	10.6495466666667	10.6329866666667	10.6409266666667	10.9455666666667	10.8314666666667	10.6238966666667	10.6364966666667	10.7739	10.7295666666667	11.0932	10.9344	10.5302366666667	10.67681	10.5729333333333	10.4291066666667	11.1753666666667	11.1609	11.0993333333333	11.1082666666667
ARPC5L	7.464648	7.342326	7.63672	7.65391	7.545472	7.159242	7.190184	7.576134	7.571842	7.445616	7.323416	7.536928	7.138406	7.419356	7.46086	7.46208	7.483974	7.523742	7.496258
ARPM1	3.88545	4.11421	3.94299	4.03207	3.83344	4.17136	3.87962	4.17809	3.79537	3.70982	3.93334	3.63695	3.7849	3.99981	4.17369	3.74603	3.72802	3.84641	3.91698
ARPP19	5.682822	5.617608	5.469038	5.872574	5.678898	5.545392	5.37296	5.504534	5.637964	5.716024	5.494368	5.474676	5.24835	5.33742	5.133536	5.54681	5.613588	5.560176	5.725216
ARPP21	3.14703666666667	3.36585	3.11639333333333	3.29160333333333	3.13923	3.18635333333333	3.25768	3.22212666666667	3.14339666666667	3.14630333333333	3.17525666666667	3.20380333333333	3.13232333333333	3.17225333333333	3.15610333333333	3.18954333333333	3.36556666666667	3.21621	3.66046333333333
ARR3	3.64313	3.65924	3.4045	3.75887	3.59173	3.41314	3.7036	3.64939	3.45927	3.62284	3.48646	3.81502	3.64939	3.72976	3.46486	3.58288	3.20525	3.76518	4.05333
ARRB1	4.10269	3.61224	3.96385	4.55715	4.47637	3.95816	3.98931	3.87133	4.04646	3.70982	3.97587	4.57398	4.09453	4.68364	4.9353	3.78625	3.93183	3.76472	4.40442
ARRB2	3.65852	3.65695666666667	3.52742333333333	4.05172	3.86464666666667	3.52339	3.79618333333333	3.51154	3.60157333333333	3.70607666666667	3.71335	3.86719	3.94764333333333	3.75070666666667	3.67078333333333	3.56788333333333	3.65394	3.70634666666667	3.92492666666667
ARRDC1	6.90768	6.94118	6.99828	6.95305	7.0447	6.75519	6.89861	6.72288	6.59738	6.78952	6.84993	6.91014	6.97763	6.96818	6.9437	6.89861	6.50915	6.95337	7.06256
ARRDC2	5.42971	5.7809	6.72645	5.70784	5.74917	6.06126	5.94183	5.84211	5.75762	5.70814	5.36545	5.45247	5.778	5.69091	5.88534	5.59978	5.38317	5.75806	6.01968
ARRDC3	6.46035333333333	6.62800333333333	7.11617666666667	6.10720666666667	8.10741	8.27922333333333	8.1318	6.53834	6.37991	5.89389333333333	6.23627666666667	7.26325333333333	7.27418666666667	7.88538	8.05289333333333	6.15728666666667	6.30570666666667	6.23636	6.35279333333333
ARRDC4	7.00542666666667	7.16342333333333	6.54156666666667	7.30583	6.24606666666667	6.76652	6.68711	6.33890333333333	6.44988	7.50668333333333	7.68295333333333	7.91409333333333	7.68913	6.55668666666667	6.53667333333333	7.77500333333333	7.93460333333333	7.52000333333333	7.69095666666667
ARRDC5	3.70137	4.01697	3.95199	4.11077	3.98854	4.03719	4.28734	4.02605	3.84414	3.77644	4.00248	3.99672	4.02257	3.93	4.08248	3.98854	3.9203	3.8073	4.39738
ARSA	6.51506666666667	6.36742666666667	6.57451333333333	6.41126666666667	6.29941333333333	6.2821	6.46504666666667	6.21553333333333	6.18581333333333	6.33001333333333	6.65189666666667	6.15966666666667	6.40833333333333	6.38630333333333	6.72746666666667	6.55345	6.60928333333333	6.34678333333333	6.81123666666667
ARSB	6.9326575	6.95776	6.1371375	6.2726675	5.5329875	6.1814025	5.90106	6.678075	6.6641675	6.637725	6.5748625	6.29833	6.4716475	6.591245	6.6742875	6.756185	6.6632825	6.73022	6.9098375
ARSD	4.40036333333333	4.32891	4.85934	4.60998666666667	4.7252	4.94213333333333	4.87743	4.97769	4.97435333333333	4.30183666666667	4.38285333333333	4.60795666666667	4.91789333333333	4.81081666666667	4.95211666666667	4.24751666666667	4.15313333333333	4.19989666666667	4.18349
ARSE	4.3794125	4.4017125	4.8319975	4.5101175	4.7146675	4.7064025	4.9174175	5.1301325	5.19747	5.193425	5.37081	4.491905	4.5495	4.4832375	4.4816925	5.10227	5.081715	5.1910925	5.4112125
ARSF	3.62087	3.66338	3.84641	3.83121	3.54034	3.59764	3.66338	3.71445	3.62235	3.57378	3.57886	3.47326	3.7834	3.6737	3.24085	3.66338	3.65619	3.44342	4.12847
ARSG	6.70186	6.70529	7.1825	6.4019	6.23297	6.76704	6.83846	6.29094	6.33538	6.56424	6.70276	6.48571	6.4839	6.45679	6.58175	6.70564	6.60246	6.68097	6.84875
ARSH	2.84605	2.85758	2.89388	2.75652	2.70716	2.74601	2.94666	2.75383	2.79216	2.58307	2.89301	2.79216	2.76585	2.7694	2.72972	2.95028	2.79216	2.79216	2.8037
ARSI	5.21596	5.22963	5.166635	4.990505	4.511325	4.801615	4.921045	5.35321	5.346675	4.70955	4.36324	4.713885	4.848535	4.540765	4.657795	4.50153	4.41343	4.586005	4.733365
ARSJ	7.3105825	7.1511875	7.550585	8.04238	7.5996475	6.55607	6.42735	7.338485	7.3588025	8.372685	8.620455	7.22816	7.1096475	6.607815	6.7588725	8.2938025	8.2236025	8.24366	8.053675
ARSK	5.88538333333333	5.87951666666667	5.01908	6.64563	5.84796333333333	5.53062	5.53378	5.72956666666667	5.85126666666667	6.4935	6.47851666666667	6.97406666666667	5.77108333333333	6.40028	6.52942	6.27542	6.39015	6.3971	6.55476333333333
ART1	5.10032	5.10402	5.13932	5.07148	4.77587	5.09775	5.22315	5.03418	4.98135	5.09104	5.26344	5.03715	5.01506	5.32593	5.27905	5.1494	4.96458	5.1439	5.37413
ART3	3.059074	3.011812	3.0573	2.987834	2.99574	3.045588	2.907576	3.04962	3.090988	3.047706	3.049778	3.024762	3.031376	3.13228	2.938282	2.836742	2.795682	2.996728	3.218454
ART4	3.39407	3.45421	3.39407	3.31303	3.39407	3.40929	3.45293	3.39407	3.25346	3.28785	3.44381	3.2003	3.20601	3.39407	3.22923	3.52683	3.61797	3.35976	3.95816
ART5	3.488335	3.50052	3.33894	3.706355	3.57485	3.493755	3.698995	3.514835	3.57076	3.60071	3.3945	3.4788	3.47831	3.819025	3.41013	3.557445	3.470015	3.366515	3.483795
ARTN	4.706105	4.646635	4.79458	4.59516	4.60194	4.73997	4.593835	4.665385	4.547315	4.57409	4.721685	4.326785	4.570355	4.77466	4.52815	4.739545	4.66741	4.54625	4.636965
ARV1	7.7135	7.84721	8.18526	7.81744	7.48486	7.92371	7.92525	8.24129	8.17109	7.83111	7.9691	8.24064	8.31453	8.02439	8.11761	7.90789	7.8789	7.6852	8.13973
ARVCF	4.91802	4.85259	4.897675	5.211765	4.95929	4.910885	4.95241	4.794445	4.782315	5.358825	5.201145	5.09781	5.159115	5.07506	5.03247	5.141325	5.195105	5.353525	5.649615
ARVP6125	3.04869	3.10423	3.30085	2.98396	3.18325	3.11025	2.93761	3.18745	2.73485	3.72647	2.97212	3.09677	2.96677	3.18511	3.08698	3.15287	3.24453	3.25084	3.03149
ARX	2.57353	2.76591	2.44067	2.40144	2.26258	2.56874	2.44783	2.32925	2.52808	2.44783	2.38618	2.31148	2.59444	2.40144	2.68402	2.33906	2.04056	2.2113	2.51057
AS3MT	5.639635	6.04838	5.69501	5.713425	6.220395	5.7492	5.71824	6.229445	6.16726	5.357605	5.639745	6.706535	6.81644	5.73282	6.064005	5.34871	5.43543	5.41867	5.85371
ASAH1	8.40352	8.674978	9.577144	8.56441	8.114328	8.758888	8.63526	8.547236	8.471176	7.736926	8.421852	9.055352	9.359452	8.646236	8.729582	7.84142	7.882314	7.715536	7.669852
ASAM	9.14081666666667	9.20090333333333	9.60503666666667	7.93552666666667	9.00720666666667	9.37509	9.67120666666666	8.96941333333333	9.08507	8.46718333333333	8.5346	9.20457666666667	9.37051666666667	9.15081666666667	9.11666333333333	8.29694333333333	8.46972333333333	8.50347333333333	8.68505
ASAP1	8.22735	8.36398	8.6618225	8.651815	8.1937275	7.35306	7.4715525	8.2993825	8.399325	8.601815	8.551845	8.80781	8.8543475	8.4369825	8.2476875	8.5598325	8.6068275	8.548285	8.591115
ASAP2	7.92259	7.91117	8.14939	8.63242	8.84238	8.31134	8.24302	7.93875	7.80462	8.38076	8.14394	8.70895	8.78981	9.17268	9.05551	8.39484	8.44137	8.39215	8.19589
ASAP3	5.15347	5.28257	5.04994	5.200715	5.045865	5.89143	5.979225	5.0173	5.07541	5.17846	5.353455	5.196035	5.35409	5.12425	5.146295	5.12934	5.260475	5.07573	5.53182
ASB1	7.391145	7.23146	6.59053	7.21383	7.254435	7.63246	7.56302	7.254275	7.144475	7.913895	7.57183	6.912875	6.908765	6.7313	6.720025	8.063105	8.01298	7.91181	8.199365
ASB10	3.772335	3.812885	3.94239	3.71755	3.71267	3.927935	3.871035	3.73378	3.845215	3.74921	3.75922	3.847955	3.82318	3.742425	3.77912	3.97249	3.80078	3.88614	4.171155
ASB11	2.62007	2.64332666666667	2.62051666666667	2.59311666666667	2.49617	2.51623	2.54863	2.66927666666667	2.55489666666667	2.46328	2.54503	2.49062666666667	2.63514666666667	2.5241	2.76284666666667	2.68548666666667	2.59569	2.51677666666667	3.05266333333333
ASB12	3.54028	3.62868	3.19202	3.15364	3.39407	3.5794	3.32896	3.29394	3.25159	3.62207	3.44989	3.25465	3.29459	3.56248	3.39983	3.25145	3.37294	3.39407	3.90692
ASB13	4.78501	4.60685	4.927445	4.97877	4.59097	4.801505	4.82526	4.654665	4.557155	4.48757	4.65084	4.74135	4.556475	4.66753	4.80628	4.543565	4.57957	4.26343	4.79429
ASB14	2.823405	2.82918	2.775155	2.833355	2.81462	2.76918	2.65433	2.732435	2.844745	3.0489	2.822255	2.801275	2.850055	2.975105	2.89199	2.947665	3.004845	2.993395	3.439245
ASB15	3.571875	3.354535	3.35073	3.24639	3.375755	3.314375	3.260565	3.391255	3.452995	3.42533	3.448835	3.31828	3.37852	3.47942	3.321855	3.282295	3.273255	3.37197	3.624795
ASB16	6.26936333333333	6.31500333333333	5.98574	6.07921666666667	6.06624333333333	6.22066333333333	6.12822666666667	5.95012	5.95337	6.07391333333333	6.0356	6.04981	6.27265666666667	6.19950333333333	5.94361	6.14265666666667	6.04614666666667	6.11558	6.50245
ASB17	2.62728	2.6094	2.34829	2.52301	2.52854	2.62323	2.53799	2.43883	2.36006	2.35632	2.48488	2.7813	2.9684	2.48994	2.40674	2.34386	2.45185	2.6729	3.05052
ASB18	3.69526	3.77798	3.70982	3.5355	3.71722	3.6029	3.79213	3.88031	3.6693	3.74964	3.76676	3.54318	3.87849	3.68641	3.56575	3.74964	3.70982	3.58717	4.09846
ASB2	3.47567	3.44717	3.48984	5.75433	4.61456	3.35372	3.48968	3.29221	3.52806	3.29974	3.36211	3.25082	3.19282	3.15845	3.4233	3.72757	3.50257	3.30497	3.66419
ASB4	4.05729	4.34345	4.1571	4.18589	3.90759	4.55777	4.1571	4.1571	4.10014	4.34243	4.35389	3.94778	4.22625	4.09392	4.1571	4.31994	3.96476	3.89687	4.69754
ASB5	3.290015	3.22614	3.151895	3.44518	3.36266	3.481095	3.35416	3.362975	3.20055	3.31536	3.536095	3.45029	3.54184	3.225295	3.37418	3.51362	3.39051	3.46844	3.745305
ASB6	5.88402	5.85611333333333	5.97040666666667	5.83803	5.63735	5.69114333333333	5.68721333333333	6.21112333333333	6.03408666666667	6.24656	6.39054333333333	6.05829666666667	5.82647333333333	5.94038666666667	6.09763666666667	6.22764333333333	6.2207	6.19183666666667	6.63476333333333
ASB7	4.84745333333333	4.99411666666667	5.08865333333333	4.80659	4.97167333333333	5.13078666666667	5.18351666666667	4.75532333333333	4.94919666666667	4.90078	5.09303333333333	4.77454666666667	4.95590666666667	5.04750666666667	4.88845333333333	4.99216	4.86646666666667	4.83410333333333	5.1963
ASB8	6.90307666666667	6.93467	6.62607666666667	7.13156333333333	7.15689333333333	6.87085666666667	6.96297333333333	6.89978666666667	6.97748666666667	6.88628333333333	6.98832	6.98934	7.02085333333333	6.73730666666667	6.93127333333333	6.87540333333333	6.93829	6.90792	6.99421666666667
ASB9	3.54029	3.56101333333333	3.83163	3.55563	3.69247666666667	3.61972	3.57944666666667	3.64806333333333	3.65951666666667	3.59323	3.65487666666667	3.75947333333333	3.58296333333333	3.56500666666667	3.48635	3.75156666666667	3.64400333333333	3.81643666666667	3.89388333333333
ASCC1	7.04272333333333	6.98168166666667	6.64885833333333	7.339525	7.09927	7.26744	7.185665	6.96732	6.89604333333333	7.29710833333333	7.22379	7.16531833333333	7.25910666666667	6.93731333333333	6.922945	7.37197	7.35577166666667	7.297015	7.550415
ASCC2	6.05321	5.97779	5.92899	5.94168	5.65738	5.9979	5.91691	6.09336	5.75762	5.85951	5.96943	5.61946	5.74481	5.59816	5.64519	6.2535	6.13862	6.14065	6.3454
ASCC3	5.6771875	5.7116225	5.387475	5.3577125	5.3209675	5.345015	5.4284775	5.765395	5.64324	5.5060975	5.67367	5.6991375	5.5775125	5.3487275	5.45462	5.4418625	5.52069	5.548455	5.900335
ASCL1	2.96594333333333	3.04090666666667	3.01773333333333	3.05481	3.01599	3.01064	3.13142333333333	3.09921666666667	2.91407	3.02262666666667	3.05248666666667	2.81089666666667	3.0015	3.00028333333333	3.02401	2.93676	2.95748666666667	2.95333	3.17691666666667
ASCL2	4.45964	4.49311	4.23715	4.3229	4.25813	4.20342	4.16608	4.44503	4.33238	4.22007	4.33793	4.08937	4.08989	4.1862	3.59637	4.22007	4.42551	4.29351	4.48597
ASCL3	3.35626	3.51354	3.22277	3.52145	3.36172	3.48923	3.4305	3.48702	3.40906	3.5092	3.39966	3.30541	3.22514	3.44701	3.19138	3.38571	3.49617	3.41086	3.70448
ASCL4	3.92892	3.96209	3.90688	3.928145	3.800675	3.916355	3.9694	3.95007	3.90921	3.901755	3.895955	3.94612	3.73297	3.88907	4.165555	4.158725	3.791115	3.86244	4.308375
ASF1A	6.97727333333333	7.01951666666667	7.23959	7.28059333333333	6.81277	7.18335666666667	7.09756333333333	7.35637	7.37214666666667	7.71355666666667	7.55761	6.94524666666667	7.37467666666667	7.11785333333333	7.13383666666667	7.66264	7.68192	7.69603333333333	7.55585
ASF1B	4.54393	4.37609666666667	5.05294	4.76107666666667	4.93956666666667	4.24449333333333	4.26502	5.18439333333333	5.30276666666667	5.57388	4.08346	5.01791	4.44969333333333	5.428	5.34747	5.45827666666667	5.21463666666667	5.58286	5.72450333333333
ASGR1	5.049475	5.005405	4.95335	5.05287	5.04276	5.05115	5.135585	5.11935	4.99565	5.2044	5.08788	5.130495	5.12512	4.89488	5.07382	5.08507	5.184775	5.215415	4.998225
ASGR2	3.693875	3.50284	3.49066	3.47164	3.55509	3.636975	3.73589	3.327355	3.522765	3.56051	3.647045	3.44897	3.64013	3.67292	3.65862	3.66426	3.591895	3.542835	3.831955
ASH1L	6.225505	6.4281825	6.042315	6.0436025	6.3508	6.1395975	6.4103925	5.794705	6.0892075	5.9980225	6.0618925	6.16658	6.27056	6.05803	5.7282675	5.72275	5.823785	5.93362	6.1638175
ASH2L	7.47187	7.444045	7.1798	7.47683	7.49977	7.53217	7.39351	7.45583	7.4676	7.517845	7.507375	7.37145	7.43399	7.53102	7.55637	7.556455	7.56362	7.552755	7.678165
ASIP	3.65677	3.71353	3.39255	3.75735	3.75348	3.67602	3.86567	3.74841	3.65677	3.65677	3.55711	3.45758	3.4266	3.65226	3.65677	3.54523	3.81789	3.67237	4.24856
ASL	6.999382	6.848134	6.902808	6.895	6.96189	6.74314	6.738276	7.425456	7.232616	7.08656	6.83557	6.367888	6.299704	5.946104	6.035868	7.109396	7.038658	7.008948	7.331744
ASMT	2.69798	2.82393	2.77321	3.16829	2.90154	2.86948	2.86948	2.93529	2.80359	2.87419	2.9671	2.87673	2.77948	2.66881	2.81667	2.89699	2.86948	2.86109	3.33175
ASMTL	7.34637	7.37173	7.04308	6.94675	7.68004	7.61416	7.86221	7.51248	7.35942	7.28294	7.43558	7.066	7.15892	6.63231	6.60382	7.36538	7.28923	7.12125	7.41915
ASMTL-AS	4.6830725	4.5515125	4.474335	4.4541225	4.47383	4.67271	4.460155	4.43159	4.562835	4.6092525	4.542255	4.2838075	4.531825	4.4460975	4.776105	4.5205325	4.7472125	4.508075	4.73299
ASNA1	8.814225	8.580735	8.379745	8.741455	8.392625	8.446105	8.39176	8.78898	8.60506	8.45653	8.502685	8.44788	8.30303	8.45344	8.525585	8.37289	8.35108	8.289195	8.58854
ASNS	10.1581625	10.0845675	8.7836575	9.90954	8.577285	9.827865	9.809665	9.453675	9.4557375	11.618075	11.486625	9.60872	9.8248225	8.407715	8.484275	11.630775	11.5861	11.53995	11.5313
ASNSD1	8.0419	8.038705	7.98581	8.56274	8.27524	8.206505	8.13506	8.01064	8.098095	8.418025	8.44565	8.18865	7.847845	7.92566	7.92888	8.49644	8.466255	8.447005	8.60131
ASPA	3.67179	3.65788	3.85345	3.91334	3.51359	3.50114	3.79192	3.70121	3.51269	3.48784	3.48361	4.29492	4.04983	4.50692	5.33526	3.56345	3.57376	3.46725	3.56381
ASPDH	5.47651	5.50848	5.17587	5.32763	5.35035	5.34052	5.40567	5.41005	5.36359	5.41509	5.16353	5.4011	5.3768	5.2335	5.1522	5.4498	5.21934	5.56509	5.68716
ASPG	4.868615	4.852645	4.870685	4.95241	4.862825	4.906185	4.886235	4.829835	4.86153	5.037055	4.87739	4.828625	4.82798	4.792995	4.973935	5.26347	5.080375	4.883925	5.00429
ASPH	7.06265777777778	7.06080222222222	7.12644	6.27368	6.94394111111111	6.90559888888889	6.92953666666667	7.00458333333333	6.98789111111111	6.87161555555556	6.97206666666667	7.05234888888889	6.98170777777778	6.96878222222222	6.89626	6.87752777777778	6.84765666666667	6.87198	6.85883666666667
ASPHD1	5.83904	5.97396	6.72797	4.86181	5.45847	6.50296	6.45849	6.48365	6.44188	6.66094	7.0111	5.84948	6.78921	5.90639	5.87763	7.09231	6.88973	6.88961	7.18675
ASPHD2	4.328595	4.706355	5.18279	4.75737	4.218015	4.979215	4.917315	4.507985	4.43349	4.702385	4.40703	5.82937	5.301185	6.335125	6.57895	4.636225	4.63295	4.277755	4.689015
ASPM	6.199045	6.00205	5.849325	5.14601	6.577395	5.31946	5.466795	7.683765	7.50582	7.90904	5.08757	6.73682	5.94534	7.38877	7.217665	7.58119	7.304895	7.845675	7.79968
ASPN	5.3642575	5.2993525	3.44908	5.50243	6.8339975	5.929145	5.808035	3.6969275	3.9518675	5.66144	6.39874	5.66643	3.9174775	4.9792025	5.48031	6.1795425	6.183415	5.650405	5.9085475
ASPRV1	4.47204	4.68508	4.49598	4.37392	4.72248	4.74695	4.67214	4.73591	4.5047	4.68807	4.57581	4.5676	4.35648	4.43155	4.51947	4.51083	4.42384	4.5676	4.92659
ASPSCR1	6.996625	6.946765	6.930325	6.85824	6.860905	6.607935	6.7609	6.926875	6.85648	7.03626	7.04273	6.840045	6.902675	6.552895	6.767225	7.087675	7.150415	6.94844	7.305585
ASRGL1	3.58228666666667	3.67260333333333	3.65768	3.68758333333333	3.64289333333333	3.78002666666667	3.68218333333333	3.67239333333333	3.70137666666667	3.76564333333333	3.81286666666667	3.60103333333333	3.61682333333333	3.76897	3.72024	3.65142333333333	3.60292	3.64099	3.78044666666667
ASS1	8.92384	9.16104	9.30186	9.735845	9.750585	10.03728	10.06442	8.54774	8.38005	7.804425	7.95694	10.5639	10.4301	9.92321	10.25595	7.997095	7.79158	7.70713	8.12795
ASTE1	4.87211	4.88503	4.66071	4.59198	4.68338	4.60097	4.64321	4.64321	4.55064	4.53942	4.66817	4.5057	4.27481	4.05969	4.59387	4.83994	4.63131	4.7944	4.68812
ASTL	4.89924	5.1348	4.7754	4.8767	4.89924	5.12687	5.11375	4.85524	4.92749	5.07467	4.77572	4.78786	4.8388	4.91605	5.01092	4.71966	4.63004	4.90629	4.62355
ASTN1	3.099045	3.055805	3.216865	2.89375	3.126285	3.129355	3.097355	3.206165	3.046255	3.108665	3.19732	3.06624	3.15153	3.21165	3.26281	3.11476	3.11788	3.130355	3.502915
ASTN2	4.68465333333333	4.47605	3.92012666666667	4.01108333333333	3.65998666666667	4.57171666666667	4.79743	4.48834333333333	4.54261333333333	3.87541666666667	3.90219666666667	4.2881	4.42583666666667	4.00485333333333	4.07674666666667	3.90545333333333	4.07396	3.96740333333333	4.39388333333333
ASXL1	5.67970571428571	5.62529714285714	5.54855428571429	5.81801	5.91109428571429	5.60762714285714	5.76092571428571	5.78953714285714	5.76303857142857	5.87718	5.80281142857143	5.8343	5.76991714285714	5.78525428571429	5.76635714285714	5.72397571428571	5.78359285714286	5.94829428571428	6.05232142857143
ASXL2	5.21633	5.206376	5.295216	5.305346	5.449638	5.176844	5.201628	5.188556	5.11323	5.366906	5.311806	5.230504	5.252134	5.217924	5.181308	5.205938	5.389044	5.303808	5.613846
ASXL3	2.93941	2.80016	2.6672	2.70414	2.684815	2.742335	2.808625	2.34886	2.76924	2.780575	2.77654	2.623315	2.73133	2.555535	2.680085	2.5921	2.71047	2.68021	3.194285
ASZ1	2.400705	2.445385	2.552255	2.389405	2.529355	2.5327	2.423305	2.65419	2.52809	2.50443	2.494055	2.335915	2.433135	2.432785	2.557815	2.47705	2.480655	2.34937	2.879035
ATAD1	8.299325	8.3124425	8.211075	8.1288075	7.89584	8.37231	8.2990675	8.1012275	8.1020425	8.1422225	8.37677	7.9709325	8.0334625	7.879005	8.056945	8.2791625	8.3732425	8.25847	8.4279025
ATAD2	5.37735	5.257625	5.778405	5.642465	6.0233	5.29094	5.423995	5.99278	6.082915	6.05896	5.05412	5.65882	5.37014	5.839675	5.778715	6.000415	5.72625	6.143475	5.896905
ATAD2B	4.30695	4.28526	4.117985	4.168585	4.34496	4.25608	4.49904	4.449765	4.443165	4.112645	4.343815	3.94088	4.438095	3.88311	3.982425	3.835405	3.88672	4.02372	3.95597
ATAD3A	7.05759	6.880365	6.99119	6.849835	6.810735	6.73453	6.46962	7.247865	7.229235	7.38976	7.28476	6.95982	6.756815	6.73096	6.947135	7.39815	7.41882	7.27706	7.526235
ATAD3B	5.76871	5.67532	6.03958	5.44778	5.5557	5.80422	5.73234	5.73407	5.80728	6.08356	5.78676	5.51142	5.45866	5.56374	5.57987	5.96117	5.79336	5.74776	6.09608
ATAD3C	4.290255	4.34598	4.3765	4.399735	4.239155	4.71693	4.46695	4.09494	4.034785	4.20149	4.42957	4.212775	4.116485	4.075195	4.306285	4.23283	4.12266	4.48682	4.54274
ATAD5	3.15825	3.3194	3.51383	3.48948	3.5932	3.17693	2.93244	3.20223	3.58841	3.37048	3.14269	3.31914	3.37048	3.37048	3.3518	3.51301	3.53865	3.50944	3.69062
ATAT1	4.27187333333333	4.36702333333333	4.25689	4.22865666666667	4.15964666666667	4.344255	4.395875	4.24387666666667	4.12119666666667	4.43224666666667	4.41613166666667	4.08013666666667	4.31506333333333	4.03366166666667	4.12856333333333	4.32062333333333	4.12583	4.28180166666667	4.578135
ATCAY	3.170996	3.162124	3.135698	3.259998	3.1205	3.215524	3.133766	3.100196	2.970582	3.256692	3.20216	3.18687	3.051568	3.208494	3.192398	3.250836	3.158018	3.22578	3.29459
ATE1	4.72327	4.74611	4.37417	4.88856	4.63868	4.80992	4.57786	4.92283	4.6558	4.94272	4.84946	4.71966	4.57374	4.72025	4.77079	4.93038	4.98328	5.12889	5.35115
ATF1	6.87383666666667	6.92357	7.13774666666667	7.09328333333333	7.11266333333333	7.06003333333333	6.92502666666667	7.05310333333333	7.19945	7.03918666666667	6.84496	6.94196	6.86979	7.10371333333333	7.08545	7.04030666666667	7.04027	6.99193666666667	6.9411
ATF2	5.688056	5.730136	5.57452	5.598756	5.800062	5.749862	5.71869	5.682528	5.588376	5.687358	5.578334	5.44634	5.499722	5.447588	5.53983	5.58011	5.438204	5.521678	5.620864
ATF3	4.10790571428571	4.01499857142857	4.88757	5.62854	5.01795714285714	3.99860571428571	3.86609428571429	4.00209428571429	4.00462571428571	4.59996285714286	4.70703428571429	3.73929142857143	4.12336857142857	4.16222142857143	4.32639857142857	4.75114142857143	4.79125714285714	4.54086571428571	4.78127428571429
ATF4	11.8996	11.9489	12.0872	12.013	11.8869	12.1401	12.1612	11.7961	11.7101	12.2956	12.3164	11.3152	11.7843	11.1806	11.2639	12.3462	12.3573	12.2537	12.3122
ATF5	4.9522775	5.114415	6.01247	4.97182	4.6402725	4.55127	4.6037375	5.2195975	4.8578125	4.3602125	4.26112	4.9459925	4.9156575	4.994155	5.1232625	4.36463	4.4652525	4.3457025	4.4897775
ATF6	6.88085333333333	6.88957333333333	7.12093333333333	6.78827333333333	6.37420333333333	6.68558333333333	6.61132	6.91885666666667	7.16700333333333	7.57648	7.67468	6.95164	7.06202333333333	7.01119333333333	7.02926333333333	7.66775333333333	7.80828666666667	7.73043666666667	7.78505666666667
ATF6B	7.334345	7.239155	7.21937	7.04948	6.9858	7.02862	7.205775	7.229755	7.352075	6.90085	7.080785	6.9692	6.994785	7.019245	7.022415	6.85668	6.97674	6.93517	7.211355
ATF7	4.491384	4.514898	4.338278	4.485504	4.41083	4.324038	4.323168	4.539378	4.442002	4.540562	4.56214	4.441354	4.204332	4.480704	4.348252	4.644022	4.45072	4.576378	4.621906
ATF7IP	5.2926775	5.140025	5.0665475	4.83815	4.7217025	4.764745	4.89205	5.05499	5.03181	4.6671075	4.6724625	4.6469625	4.810845	4.519245	4.5039925	4.7533775	4.9525525	4.9705775	5.309845
ATF7IP2	2.89787666666667	2.97196333333333	2.97758666666667	3.00023	3.07536333333333	2.91652666666667	3.07077	2.93520333333333	2.80883	2.88918666666667	2.81152	2.96713666666667	3.19768666666667	3.03150333333333	3.02600333333333	2.93539	2.86389666666667	2.85871	3.07616
ATG10	4.45213	4.519975	4.12326	4.36023	4.27466	4.55003	4.401505	4.45033	4.456	4.3113	4.35899	4.3734	4.584935	4.295185	4.41383	4.502655	4.54337	4.542905	4.607005
ATG12	7.31226	7.340115	7.449715	6.98106	7.16115	7.168105	7.084535	7.144465	7.25189	7.24477	7.27243	7.119725	7.149315	7.23696	7.23133	7.134255	7.306365	7.35182	7.540565
ATG13	6.78446666666667	6.81749666666667	7.02274333333333	6.58145333333333	6.64462	7.04363	7.03823333333333	6.98066666666667	6.90615	6.77614	6.78294	6.71207333333333	6.68188	6.78848333333333	6.87598333333333	6.92809	6.94147	6.87183666666667	6.88499
ATG14	5.5962225	5.68968	5.45633	5.5032275	5.57762	5.978695	6.0160225	5.45406	5.3970725	5.308325	5.609945	5.566075	5.7572125	5.4881875	5.504	5.3519475	5.372295	5.4357375	5.4048925
ATG16L1	5.6906	5.64236	5.74765	6.1021	5.59734	5.677155	5.56915	5.66905	5.648165	5.71846	5.59396	5.55964	5.43346	5.34763	5.270435	5.49688	5.721755	5.50298	5.99951
ATG16L2	4.83845	4.78645	5.40309666666667	4.96287666666667	4.99709	5.04178666666667	4.94435666666667	4.71937	4.54655333333333	4.59465	4.69396	4.72226666666667	4.69631	4.71930333333333	4.80532666666667	4.74008	4.56730333333333	4.54745333333333	4.80833666666667
ATG2A	5.690315	5.7973075	5.902255	5.8042775	5.852335	6.0090425	5.84951	5.89433	5.8798675	5.6951875	5.808095	5.9635975	6.126485	5.9554725	6.1045875	5.7189475	5.8310175	5.7198475	6.02752
ATG2B	5.60186	5.4935775	5.382215	5.5759825	5.43461	5.4570875	5.547905	5.4124	5.4705675	5.3061	5.4192875	5.519395	5.327465	5.2062075	5.1756175	5.181615	5.2369525	5.28297	5.516675
ATG3	7.74549333333333	7.78935166666667	7.86857	7.88873833333333	7.82558166666667	7.69836333333333	7.61524833333333	8.17750333333333	8.154765	8.06805166666667	7.95387333333333	7.95634333333333	7.80289333333333	7.90063	7.884695	8.097765	7.99312166666667	8.014475	8.10758666666667
ATG4A	6.50972	6.694375	6.881845	6.721675	6.21582	6.31536	6.236065	6.65187	6.568115	6.301595	6.444795	6.230775	6.48272	6.2101	6.127865	6.367525	6.23907	6.36926	6.366935
ATG4B	7.49564833333333	7.32532833333333	7.39146666666667	7.31283166666667	7.246175	7.36931833333333	7.36442666666667	7.40031333333333	7.33676833333333	7.33106	7.39419	7.22328833333333	7.422505	7.04005333333333	7.07548666666667	7.39414833333333	7.305155	7.28001	7.62601
ATG4C	4.65427	5.08993	4.54462	5.54826	5.23924	5.44333	4.95712	5.28419	5.29652	4.6146	4.56107	4.87367	4.9989	4.102	4.14655	4.71966	4.89064	4.75685	4.6665
ATG4D	5.57884666666667	5.28719666666667	5.54975333333333	5.58252333333333	5.31370666666667	5.48561666666667	5.53620333333333	5.45578666666667	5.23073333333333	5.42351333333333	5.30346333333333	5.09279	5.24725	5.16394	5.17136666666667	5.42086	5.27304	5.40199666666667	5.62922
ATG5	7.11132	7.28268666666667	7.68579	7.49368666666667	7.31713666666667	7.45068666666667	7.33859	7.60525	7.56424666666667	7.41902666666667	7.3399	7.09666666666667	7.17329	7.19640666666667	7.21497666666667	7.42103666666667	7.35891666666667	7.30851333333333	7.51692333333333
ATG7	6.34855333333333	6.25594666666667	6.69382666666667	6.18443	6.33900666666667	6.30194	6.28998333333333	6.44248333333333	6.30479666666667	6.45689333333333	6.45811666666667	6.23994333333333	6.28780666666667	6.12257	6.11038	6.62579333333333	6.51488333333333	6.40833	6.83250666666667
ATG9A	6.940346	6.952242	6.86918	7.415756	6.964302	7.128016	7.395056	6.776282	6.748986	7.049882	7.019004	6.844868	6.884942	6.784756	6.797372	6.98058	6.928716	6.880266	7.140272
ATG9B	5.0233625	5.02262	4.826355	4.9901175	4.9578225	5.0482775	5.159015	4.8069575	5.0516675	4.9960525	4.989495	4.9079975	5.0496125	5.0617525	5.001405	5.0411375	4.8531175	4.987765	4.9502225
ATHL1	5.76879	5.90763	6.06262	6.22486	5.98317	6.11765	6.18049	5.72811	5.51715	5.82748	5.93573	5.9084	5.84564	5.91942	5.80997	5.91942	5.79295	5.95233	6.1998
ATIC	8.94682	8.77738	8.58019	8.76272	8.51413	8.71647	8.66286	8.94357	8.88433	8.81664	8.79325	8.62273	8.60799	8.58238	8.57752	8.88795	8.90976	8.95927	9.07498
ATL1	5.85294333333333	5.83042	3.76405333333333	5.82158666666667	5.58775333333333	4.63819	4.57723666666667	4.94998333333333	5.06294666666667	4.96279333333333	5.18391333333333	5.67841666666667	5.32223666666667	5.15282	5.24944333333333	4.81989666666667	4.8862	4.84545333333333	5.11928666666667
ATL2	5.56665333333333	5.62696333333333	6.04413666666667	5.64354	5.72480666666667	5.77135333333333	5.63931	6.01510666666667	5.73184	5.86917	5.70086	5.56989333333333	5.99382333333333	5.63184	5.63136	5.79042333333333	5.75016333333333	5.77806333333333	6.01580666666667
ATL3	9.325515	9.310275	8.68821	9.338915	9.41549	9.14035	9.093185	9.230845	9.33156	9.6438	9.227725	9.408045	9.077745	9.441325	9.36311	9.579995	9.599825	9.578	9.85299
ATM	5.536962	5.693988	5.437432	5.508728	5.77282	5.754548	5.727858	5.532842	5.59738	5.66249	5.580438	5.58585	5.671014	5.659534	5.506004	5.600344	5.589416	5.470296	5.524972
ATMIN	7.3534	7.417875	7.579125	7.388625	7.404685	7.506485	7.23758	7.24881	7.30238	7.448945	7.592965	7.484115	7.458135	7.199005	7.31101	7.38433	7.447045	7.431445	7.308895
ATN1	3.662465	3.81249	3.800195	3.74603	3.75473	3.71862	3.944455	3.695545	3.56566	3.86424	3.81317	3.780125	3.83468	3.680855	3.467095	3.75831	3.67363	3.62542	3.7319
ATOH1	3.25947	3.11335	3.15131	3.00865	3.15605	3.24728	3.19205	3.21666	3.08385	3.32931	3.33068	3.01813	3.24635	2.99772	3.32574	3.07354	3.08053	3.18977	3.48097
ATOH7	2.733485	2.741455	2.75475	2.784765	2.6325	2.749655	2.821385	2.766135	2.72446	2.83085	2.679455	2.715455	2.70682	2.67704	2.77987	2.63323	2.633095	2.73403	2.83483
ATOH8	6.982285	6.927785	6.980155	5.95036	5.879325	8.108845	8.262745	7.122975	7.070905	5.708335	5.807405	6.348325	6.90487	7.02153	7.005055	5.71336	5.76283	5.811595	6.45002
ATOX1	9.972385	9.94129	10.3996	9.972795	9.70983	9.857895	9.859535	10.1377	10.0714	9.79108	10.03885	9.791655	10.0663	9.859115	9.957255	9.792895	9.745825	9.78942	10.0804
ATP10A	4.77894	4.90568	4.50853	4.2193575	4.4299725	4.751625	4.8082	4.5406275	4.6314825	4.5052575	4.7149	3.83837	3.93817	4.3539275	4.2888975	4.47923	4.4403775	4.42463	4.61329
ATP10B	3.38640285714286	3.41744571428571	3.28523571428571	3.29408571428571	3.36410714285714	3.53896	3.34127142857143	3.20107428571429	3.41825857142857	3.36267	3.31741714285714	3.32026857142857	3.35253857142857	3.34359857142857	3.26809142857143	3.42901857142857	3.40357714285714	3.38652	3.68558428571429
ATP10D	6.5901575	6.61276	5.9680675	5.8545	5.666225	6.438185	6.4782725	6.517995	6.5896075	6.23018	6.5448025	5.80568	5.770335	5.9008975	5.86184	6.216855	6.2090725	6.078615	6.05051
ATP11A	5.26365	5.505085	5.395205	5.74375	5.916755	5.602365	5.54729	5.21497	5.312825	6.103815	6.143305	5.475645	5.43837	5.474985	5.490595	6.09125	5.881555	5.932065	6.06035
ATP11B	6.55903625	6.612625	6.1742325	6.252275	6.44251875	6.2305175	6.24263875	6.14476875	6.27367375	6.3546825	6.52157125	6.10921625	5.95666625	6.14845625	5.9433725	6.35018125	6.3536075	6.33078375	6.3653675
ATP11C	8.70042	8.68239	8.59628	9.10252	9.07882	8.34464	8.28901	9.03564	9.09432	8.33678	8.48019	8.61586	8.37587	8.68852	8.70179	8.29701	8.22289	8.29678	8.44456
ATP12A	3.89145	3.90446	3.73145	4.08582	3.78095	3.7193	3.69991	3.97068	3.73896	4.00232	3.85261	3.84385	3.67058	3.94339	3.78984	3.78279	3.79321	3.81948	3.64709
ATP13A1	7.35557	7.18122	7.21292	6.92961	6.78883	6.99025	7.037	7.2783	7.31067	7.41821	7.64169	7.43776	7.28458	7.23893	7.31067	7.49732	7.38413	7.4144	7.50984
ATP13A2	6.4642	6.33813666666667	6.53497666666667	6.29851333333333	6.03244	6.23202333333333	6.17916666666667	6.28370333333333	6.30032333333333	6.40413333333333	6.35964	6.29241666666667	6.14032	5.87358	6.08559666666667	6.35644	6.30041666666667	6.4407	6.35098666666667
ATP13A3	8.8143	8.87391	9.76321	9.10239	9.53322	9.39191	9.31487	9.53228	9.57421	9.27528	9.47986	9.27528	9.3916	8.98172	8.91721	9.19614	9.27528	9.31779	8.87756
ATP13A4	2.808675	2.80848	2.88762	2.93595	2.77731	2.719395	2.81079	2.85579	2.65763	2.821135	2.886005	2.864545	2.79136	2.68663	2.75825	3.071165	2.802115	2.824325	3.267375
ATP13A5	3.367685	3.12619	3.295115	3.480265	3.250105	3.071105	3.389515	2.941165	3.1254	3.157935	3.2338	3.2225	3.183775	3.33325	3.07468	3.38117	3.3334	3.24275	3.474345
ATP1A1	9.4527075	9.3501275	9.782025	10.2140525	9.609025	9.496025	9.5896975	9.706935	9.612515	9.92605	10.0437125	10.1491275	10.0478	10.1083825	10.097975	9.9685425	9.881505	9.8454575	10.0931925
ATP1A2	3.731782	3.835492	3.679682	3.833254	3.663082	3.741678	3.64399	3.678416	3.593958	3.827258	3.735296	3.63328	3.686116	3.647618	3.619746	3.818112	3.748806	3.720126	3.963734
ATP1A3	4.08815666666667	4.15677666666667	3.93950333333333	4.11668666666667	4.10309	4.03773666666667	4.13126	4.08623	3.94522333333333	4.08622	4.09637666666667	4.03791	4.01055	4.06050333333333	4.07106	4.03025666666667	3.93547333333333	4.06196666666667	4.48777333333333
ATP1A4	3.03652	3.1327	2.90796	3.08816	3.00294	3.22745	2.80875	3.09487	2.9831	3.17135	3.1387	2.95703	2.75412	3.04899	3.16598	2.98592	2.90636	3.21941	3.07195
ATP1B1	7.62371	7.69563	7.08347	9.25106666666667	7.76706333333333	6.54218	6.34203666666667	7.75551	7.84669666666667	6.69319	7.03111	7.02867333333333	6.86712333333333	6.32160333333333	6.17506333333333	6.64874	6.46308	6.64495666666667	6.89890666666667
ATP1B2	3.67462	3.737405	3.429355	3.56968	3.465685	3.72691	3.725095	3.493135	3.411065	3.444445	3.555835	3.474105	3.482815	3.362305	3.41277	3.662665	3.46176	3.70292	3.843465
ATP1B3	9.37348	9.42519	10.047185	9.900905	9.30137	8.87162	8.703275	9.547015	9.574355	9.07481	9.398805	9.33666	9.117375	9.45666	9.41662	9.094295	9.15846	9.154065	9.281995
ATP1B4	2.79843	2.862615	2.64234	2.757425	2.81115	2.793545	2.814245	2.876825	2.76985	2.818665	2.831225	2.873805	2.836915	2.711125	2.90652	2.903805	2.68354	2.791875	2.960695
ATP2A1	3.48798	3.60834	3.47738	3.52617	3.5777	3.53297	3.24675	3.32978	3.58231	3.72996	3.7049	3.51775	3.59737	3.63678	3.42215	3.45489	3.53297	3.53587	3.67959
ATP2A2	7.77006333333333	7.832075	7.93444	8.20818	8.5783	8.422275	8.455615	7.97336666666667	8.059405	7.93221833333333	7.777705	8.08726666666667	7.86410166666667	8.32810833333333	8.21424	7.88114833333333	7.88236333333333	7.863095	7.91265833333333
ATP2A3	4.33432	4.21229333333333	4.25377666666667	4.53297333333333	4.29479333333333	4.31049	4.31244666666667	4.38640666666667	4.19204333333333	4.37926	4.30827	4.22736	4.27429	4.25059666666667	4.30161333333333	4.44329	4.45040666666667	4.60307333333333	4.64853
ATP2B1	7.3146675	7.26264	8.25368	6.394915	6.2648775	6.20433	6.05053	7.66221	7.7487925	6.8595975	6.634155	7.1904725	6.83289	7.7203275	7.9206775	6.6786025	7.1864875	6.9090675	6.663625
ATP2B2	2.95897	2.944892	2.898052	2.79727	3.009428	3.035172	3.103732	3.054264	2.871554	2.878872	2.946682	2.903974	3.02562	2.938418	3.066926	2.92599	2.869444	2.951618	3.302828
ATP2B3	3.09128	3.00639666666667	2.85563666666667	3.16308333333333	3.17676333333333	2.99047333333333	3.04841666666667	2.99442333333333	2.97621	3.13754333333333	3.16357333333333	2.86221333333333	2.97423333333333	3.06036333333333	2.90018333333333	2.95240333333333	3.01319666666667	2.94264333333333	2.98403
ATP2B4	5.523726	5.63081	5.385108	5.94562	6.28299	5.274766	5.433318	5.299202	5.379182	5.642734	5.65797	5.60454	5.334552	5.562232	5.36852	5.429868	5.342072	5.51248	5.600474
ATP2C1	7.99284833333333	8.004	7.94221166666667	7.52959833333333	7.66107166666667	7.77844333333333	7.68965666666667	7.95822833333333	8.009175	7.57428666666667	7.79768333333333	7.76201666666667	7.900825	7.857095	7.87883666666667	7.62842666666667	7.63758666666667	7.58968666666667	7.65793333333334
ATP2C2	4.219875	4.38627	4.0306	4.20678	4.04496	4.09156	4.08241	4.083735	4.120075	3.965195	4.19583	4.124575	4.152945	4.166505	4.27064	4.09406	3.880715	4.082855	4.58868
ATP4A	3.96929	4.10502	3.73817	3.96929	3.38553	3.88545	3.93043	3.80279	3.61276	4.05865	3.68598	3.82221	3.82221	3.80871	3.50107	3.83236	3.7667	3.99176	3.86095
ATP4B	2.8773	3.00855	2.77036	2.89632	2.73733	2.78245	2.50022	2.88825	2.89632	3.15039	2.64239	2.75788	2.8773	2.70968	2.99256	3.13979	2.6206	2.96133	3.2284
ATP5A1	11.21075	11.138725	10.916325	11.385375	11.316025	11.11475	11.077975	11.5024	11.5511	11.47765	11.47385	11.26545	11.2629	11.217675	11.09675	11.440375	11.3892	11.453975	10.9846025
ATP5B	11.5026	11.3202	11.2482	11.33545	11.2763	11.19055	11.152	11.7582	11.63655	11.6434	11.5295	11.4431	11.3403	11.35915	11.336	11.65345	11.5716	11.6292	11.90615
ATP5C1	8.44632666666667	8.41077333333333	8.29408666666667	8.64248666666666	8.88356333333333	8.29019666666667	8.06120333333333	8.64907333333333	8.73621666666667	8.69706333333333	8.57481333333333	8.55158333333333	8.30593666666667	8.48689	8.44037	8.63906	8.61016666666667	8.78039666666667	8.80768666666667
ATP5D	9.08148333333333	8.99130333333333	8.91694333333333	9.44679333333333	9.30834	9.13507333333333	9.10707666666667	9.25046	9.1746	9.24925333333333	9.20417666666667	9.19433666666667	9.11859	8.87929	8.95778666666667	9.34722666666667	9.31641	9.30435666666667	9.53442333333333
ATP5E	11.8864	11.9027	11.8138	11.9188	11.7926	11.6518	11.6079	11.867	11.9124	11.7234	11.7359	11.4431	11.3838	11.2955	11.2696	11.7271	11.7029	11.7658	11.6986
ATP5F1	7.387825	7.33181	6.8191925	7.214715	7.225225	7.1880275	7.0858075	7.53181	7.485795	7.3858175	7.3117875	7.40214	7.3328225	7.054125	6.9920675	7.27458	7.27929	7.1392325	7.4095775
ATP5G1	8.36236	8.19168	8.12165	8.16997	8.07823	7.67564	7.57968	8.69549	8.59932	8.7621	8.49865	8.52849	8.33719	8.2529	8.19785	8.61525	8.63261	8.65377	8.87537
ATP5G2	9.96908	10.0319	9.45727	10.4926	10.3663	10.2625	10.3073	10.2429	10.112	10.1433	10.0523	10.1808	10.4006	10.0081	10.1602	10.2088	10.1808	10.1854	10.5453
ATP5G3	9.34236	9.340025	9.190565	9.55023	9.4707375	9.24799	9.17068	9.685955	9.7208975	9.3380175	9.355145	9.3033425	9.2182575	8.7350375	8.781835	9.4243475	9.3593525	9.359195	9.346835
ATP5H	10.6244	10.5736	10.3954	10.6466	10.5049	10.373	10.391	10.8385	10.931	10.7238	10.5736	10.3503	10.4315	10.4659	10.3898	10.7545	10.753	10.7724	10.9389
ATP5I	10.46425	10.4202	10.06825	10.507	10.57175	10.34715	10.27275	10.7157	10.7872	10.5765	10.54525	10.52475	10.4971	10.39055	10.28575	10.61265	10.4615	10.65095	10.61095
ATP5J	9.40681	9.53996	9.394	9.62314	9.48524	9.46452	9.36982	9.7331	9.66477	9.67668	9.54822	9.55996	9.62143	9.59595	9.31109	9.59245	9.66004	9.66416	9.5361
ATP5J2	9.27177	9.140384	9.194378	9.332214	9.13526	9.009	9.030962	9.46236	9.377808	9.183848	9.317728	9.328304	9.278618	9.333182	9.265754	9.180818	9.158892	9.25677	9.4418
ATP5L	8.89198	8.93197333333333	8.98139	9.29132333333333	8.85114	9.14549	9.00383333333333	9.25026666666667	9.29649666666667	9.16386333333333	9.17827	9.22793666666667	9.17621333333333	9.20752666666667	9.13971333333333	9.12409333333333	9.11762666666667	9.19665666666667	9.10809
ATP5L2	3.95206	3.68048	3.23843	3.68198	3.67475	3.83272	3.72186	3.80192	3.71848	3.85095	3.75198	3.50033	3.88149	3.72186	3.60888	3.87418	3.68303	3.99405	4.1479
ATP5O	10.5472333333333	10.6253	10.1779666666667	11.0257333333333	11.0784666666667	10.5572666666667	10.5483333333333	10.8858333333333	10.8837333333333	10.7943	10.7478666666667	10.6886	10.692	10.4641333333333	10.393	10.7374	10.7210666666667	10.8505666666667	10.8451666666667
ATP5S	5.769795	5.89762	5.33447	6.13912	6.185205	5.41858	5.35873	5.834935	5.73777	6.03873	5.91887	6.122485	5.785535	6.02817	6.14852	6.03786	5.989095	6.05166	6.19087
ATP5SL	6.11187857142857	5.98578428571429	6.03957285714286	6.88973285714286	6.35128285714286	6.18180142857143	6.19219	6.20429571428571	6.11883142857143	6.28973857142857	6.14457714285714	6.10660285714286	6.06422428571428	6.17646571428571	6.19125714285714	6.35872857142857	6.32358142857143	6.25677285714286	6.57916142857143
ATP6AP1	9.520785	9.304615	9.71701	8.994745	8.636025	8.97282	8.886805	9.43226	9.412875	8.888505	9.29268	8.961035	9.33143	8.487575	8.73366	9.02994	9.147385	8.98669	9.23795
ATP6AP1L	4.6358	4.616515	4.299725	4.38114	4.312585	4.88754	4.81552	4.398285	4.68284	4.386325	4.46613	4.43971	4.8615	4.163975	4.296075	4.145505	4.34841	4.2958	4.5586
ATP6AP2	10.227014	10.236328	10.597116	9.698678	9.809714	10.26034	10.074192	9.928724	10.097136	9.869814	9.85967	9.994972	10.110594	10.081306	10.057614	9.92067	9.9209	9.814538	9.801312
ATP6V0A1	6.263945	6.14877	6.137205	6.033735	5.868945	5.97399	5.96092	6.15234	5.99274	6.186545	6.2536	6.20193	6.220195	6.02004	6.17203	6.140265	6.093735	6.12229	6.42597
ATP6V0A2	5.56936	5.59971333333333	5.86072	5.58482666666667	5.46652333333333	5.40758	5.50188333333333	5.60648	5.61080333333333	5.99401	6.06894666666667	5.6049	5.45242	5.70344333333333	5.65705666666667	6.04950666666667	6.02076333333333	5.92696333333333	6.32426
ATP6V0A4	3.038595	3.317055	2.973665	3.06772	3.267795	3.208245	3.20988	3.12609	2.979545	3.09048	3.15984	2.918945	2.962025	3.0682	2.84302	3.16348	3.21212	2.99808	3.859375
ATP6V0B	9.75035833333333	9.62033	9.98314833333333	9.52983666666667	8.89444833333333	9.22836166666667	9.285375	9.93406	9.82583166666667	9.77874666666667	9.92328666666667	9.63346	9.70499166666667	9.48091833333333	9.57858	9.82638666666667	9.791205	9.73168	9.95226166666667
ATP6V0C	9.86056	9.53238	9.7997	9.21367	9.09261	9.17879	9.25405	9.69576	9.6678	9.39147	9.57553	9.4815	9.54505	9.22575	9.14471	9.31257	9.41298	9.38424	9.60644
ATP6V0D1	8.78055428571428	8.72577285714286	8.70834714285714	8.73907857142857	8.40222571428571	8.33003571428571	8.24334428571428	8.82921428571428	8.76049	8.51047428571429	8.73486142857143	8.54006857142857	8.52058142857143	8.25198714285714	8.34853571428571	8.49211285714286	8.52983285714286	8.53300428571429	8.82896857142857
ATP6V0D2	2.85671	2.71187	2.748505	2.893235	2.73283	2.73263	2.841805	2.75165	2.770065	2.773545	2.85047	2.679225	2.84823	2.65185	2.84284	2.73111	2.740885	2.693985	3.045015
ATP6V0E1	11.14375	11.224625	11.662325	11.26615	11.034325	11.2259	11.142875	11.480975	11.577925	10.924375	11.22965	11.386725	11.44315	11.2872	11.2773	10.94275	10.986825	11.027075	10.877825
ATP6V0E2	4.71172	4.72227333333333	4.68319666666667	4.98804	4.93676333333333	4.79873333333333	4.76883	4.69525	4.72837666666667	5.01573333333333	4.91199333333333	5.19550666666667	5.18542666666667	5.17182333333333	5.12488333333333	5.16053	5.09784666666667	4.92310666666667	5.08256666666667
ATP6V1A	8.265752	8.351914	7.99125	7.435974	7.581132	7.633876	7.890404	8.180494	8.357024	8.563298	8.973736	8.191278	8.459272	8.00673	7.96288	8.291042	8.806138	8.524152	8.420814
ATP6V1B1	4.07058	3.80206	3.96997	3.60431	3.84186	3.88863	4.12785	3.60932	3.69408	3.66015	3.70538	4.0402	3.92021	3.73811	3.86508	3.77735	3.56988	3.6238	4.05447
ATP6V1B2	9.12931333333333	9.08241	9.08845333333333	8.91312333333333	9.06205	8.94116666666667	8.86057	9.22852666666667	9.07791	8.84035	8.93047333333333	8.63504666666667	8.66883	8.71520333333333	8.69059666666667	9.02102	9.15138	9.06419333333333	8.75672
ATP6V1C1	6.945774	7.04956	7.555404	6.95649	6.92656	6.97445	6.912308	7.149768	7.185966	7.000124	7.373998	7.134832	7.184312	6.91125	6.942694	7.034622	7.146382	7.0995	7.324876
ATP6V1C2	3.43716	3.28085	3.083025	3.17065	3.46683	3.193735	3.142475	3.20244	3.21954	3.27528	3.300305	3.070885	2.98248	3.185105	3.226915	3.172255	3.1426	3.33742	3.67003
ATP6V1D	8.93454	8.888	9.08752	8.71496333333333	8.57209666666667	8.48937333333333	8.46975	9.24308333333333	9.19489333333333	8.97763	8.88528333333333	8.94642333333333	8.86289333333333	8.74561666666667	8.6532	8.99163333333333	8.94508	8.98642333333333	8.99066333333333
ATP6V1E1	10.03593	9.95472	10.057635	9.648765	9.467465	9.75824	9.700615	10.1664	10.084695	9.481675	9.819015	9.85792	9.944225	9.587845	9.70558	9.662555	9.614515	9.58921	9.773365
ATP6V1E2	3.99867	3.98527	3.84817	3.851385	3.80369	4.56808	4.131295	4.01236	3.846255	4.098365	3.971175	4.00734	4.083525	3.98996	3.89118	4.014035	3.75019	3.99979	4.28977
ATP6V1F	9.16567	9.030945	9.14727	9.185745	8.71111	8.910575	8.9223	9.18921	9.06419	8.67975	8.850085	9.15964	9.12416	9.12711	9.202555	8.881905	8.85748	8.752815	9.047635
ATP6V1G1	7.029578	7.156176	7.195394	6.74689	6.443528	7.001008	6.964574	7.330444	7.252246	7.063706	7.22518	6.961318	7.078798	6.96203	7.000062	7.159426	7.178506	7.151522	7.361948
ATP6V1G2	5.02639	5.138685	4.575165	4.66042	4.503365	5.0715	4.965035	4.93672	4.6441	4.190465	4.682775	4.67865	5.09556	4.66514	4.36297	4.733895	4.54025	4.33692	4.93886
ATP6V1G3	4.14771	4.30805	3.33277	3.20828	3.02429	3.24799	2.99483	4.25295	3.74003	3.04144	2.78801	3.69922	3.21054	3.10936	3.10027	3.2249	3.13656	2.83992	3.29427
ATP6V1H	8.20866	8.24928	8.26312	7.84152	7.623	8.02567	8.04396	8.44255	8.40211	7.80743	7.93662	8.12189	8.26187	7.7908	7.67946	7.78685	7.76121	7.6478	7.91701
ATP7A	6.192775	6.334375	6.117645	5.704185	6.310845	6.386665	6.487255	5.90209	6.19819	6.13439	6.4711	6.03391	6.003525	5.736835	5.774205	5.91057	6.191855	6.06948	6.051195
ATP7B	3.62000666666667	3.66351333333333	3.74603666666667	3.72354333333333	3.5863	3.26774666666667	3.26375	3.65705333333333	3.65989333333333	3.27387666666667	3.53426	3.07277666666667	3.18914666666667	3.10481333333333	3.06666333333333	3.3124	3.58009666666667	3.41328	3.53809333333333
ATP8A1	2.7278675	2.9527075	2.86079	2.92226	2.8807325	2.83266	2.997985	2.7616925	2.74581	3.2124675	2.800625	3.08329	2.784025	3.0501825	3.107835	2.9312525	2.982135	2.9334575	3.234445
ATP8A2	3.52928	3.53096	3.56038	3.54805666666667	3.69188666666667	3.42181666666667	3.52786333333333	3.40314666666667	3.44476333333333	3.58891666666667	3.44709666666667	3.50085	3.46988666666667	3.56172	3.45188	3.49784666666667	3.37613	3.57299	3.95817333333333
ATP8B1	8.877425	8.577205	8.683165	8.805925	10.11936	9.12505	9.071235	8.84068	8.86298	8.584485	8.86253	8.57436	8.882485	9.26619	8.89402	8.473875	8.34008	8.52541	8.021035
ATP8B2	6.71915	6.68806333333333	6.69338333333333	6.67684	6.60760666666667	6.73193666666667	6.89865	6.69479	6.58866666666667	6.85458666666667	7.05443	6.93214	6.93833333333333	6.9808	7.06210333333333	6.82478666666667	6.84593666666667	6.73961666666667	7.00787
ATP8B3	3.358835	3.300715	3.142195	3.10933	3.094005	3.300575	3.395865	3.407555	3.304305	3.400435	3.490765	3.238415	3.33047	3.386455	3.0859	3.442925	3.420775	3.311475	3.569295
ATP8B4	3.71508	3.87119	5.3145	3.97779	3.64402	6.56598	6.45056	3.9498	4.14478	2.99668	3.28851	6.03549	4.04964	6.71877	7.11446	3.30612	3.2454	3.03684	3.59613
ATP9A	5.984175	5.899665	5.54526	5.615255	5.987285	6.183795	6.114285	5.819035	5.945025	5.482435	5.83197	6.222495	6.123435	6.12277	5.94261	5.73663	5.61731	5.45353	5.898975
ATP9B	5.11705	4.9347275	4.8042275	4.8476475	4.926215	5.21936	5.054945	4.9985375	4.8837925	4.9206275	5.2339075	5.00546	5.1303575	4.8825925	4.7968975	5.0481675	5.089355	4.9271075	5.3349375
ATPAF1	6.7613	6.917096	6.6794	7.139356	6.956962	7.019306	6.736564	6.973858	6.871548	7.019724	7.037332	6.908296	6.936774	6.854292	6.854184	7.118402	6.95715	6.984272	7.202662
ATPAF2	4.7474275	4.719715	4.63748	4.7194225	4.64756	4.7714575	4.7404525	4.5413325	4.549085	4.68629	4.84162	4.6716075	4.7400675	4.712125	4.7553475	4.80548	4.718185	4.6782625	5.1149975
ATPBD4	2.86886666666667	2.84561666666667	2.89117333333333	2.89538666666667	3.10172666666667	2.97843	3.03665666666667	2.96498666666667	3.03612	2.95483666666667	2.96433333333333	2.90891333333333	2.95021666666667	2.87897	2.93269666666667	2.89531333333333	2.8915	2.97268	3.31089
ATPIF1	8.466725	8.4192025	8.21025	8.26387	8.2847875	8.123755	8.20643	8.797315	8.7623125	8.2096175	8.1659575	8.392405	8.410735	8.2107625	8.1825075	8.1398	8.1053075	8.2789225	8.465635
ATR	6.15844	5.93585	6.39992	6.16924	5.93666	5.5664	5.73791	6.55399	6.27123	6.45575	6.31203	6.10548	6.00752	5.94596	5.83286	6.39891	6.44628	6.31668	6.52206
ATRIP	4.66573	4.63476	4.75533	4.98328	4.8347	4.54049	4.63435	4.84135	4.84987	5.08386	4.82415	4.87079	4.75472	4.54509	4.72599	4.93676	4.73785	4.8982	5.27628
ATRN	6.3596175	6.3631825	6.174805	6.448895	6.5268825	6.516155	6.612415	6.3327325	6.361665	6.4439775	6.3994125	6.4527325	6.5085125	6.3671325	6.360615	6.496835	6.395105	6.3976125	6.4767475
ATRNL1	3.194604	3.315408	3.289268	3.05703	3.246368	3.124668	3.22378	3.13216	3.040166	3.456594	3.830016	3.180972	3.228626	3.383448	3.429322	3.571456	3.444864	3.709678	4.108786
ATRX	6.692545	6.8588125	5.94555375	6.39034625	6.3498175	6.40010875	6.53684625	6.07527875	6.29332875	5.98829375	6.1500575	6.145825	6.32504625	5.8311875	5.79565375	5.82437375	6.33704375	6.40044	6.47544125
ATXN1	5.01959	5.219635	4.48981	5.04136	4.96675	4.968745	4.979015	4.635985	4.693785	4.793325	5.041105	4.588625	4.5	4.251385	4.46579	4.808905	4.738365	4.78594	5.1572
ATXN10	9.25716	9.22714	9.35066333333333	9.22114666666667	9.31493666666667	9.26149	9.16670666666667	9.52438333333333	9.56914333333333	9.58548666666667	9.59645666666667	9.51417666666667	9.57418666666667	9.53599666666667	9.52598	9.63613	9.59069333333333	9.53784333333333	9.63688333333334
ATXN1L	7.41338	7.20701	7.38473	7.50975	7.48782	7.59961	7.55003	7.19919	7.41338	7.29685	7.58085	7.06593	7.11808	7.12429	7.19409	7.49071	7.4992	7.47585	7.72472
ATXN2	6.175635	6.23354	5.98344	6.32945	6.020925	6.170595	6.385785	6.20967	6.45995	6.37691	6.286585	6.239655	6.436245	6.13397	6.12572	6.25129	6.235845	6.18545	6.550325
ATXN2L	5.861734	5.900728	5.848614	5.693112	5.580112	5.892244	5.924042	5.696214	5.604536	5.818914	5.767416	5.566876	5.615692	5.476168	5.46002	5.90841	5.894296	5.956386	6.204132
ATXN3	5.75208	5.91662	5.77631	5.97108333333333	6.17160666666667	6.08	5.80516666666667	5.71718666666667	5.73034	5.55988666666667	5.53540333333333	5.50707	5.70787	5.67076333333333	5.69987	5.51068	5.418	5.58321333333333	5.32789
ATXN3L	3.0643	2.9211	2.91172	3.08517	2.93707	3.25767	3.42172	3.33952	3.08517	3.24272	2.9686	3.33631	3.08517	2.73253	3.08517	3.05674	3.0711	3.17348	3.61215
ATXN7	5.196098	5.324098	5.7254	5.426816	5.573204	5.21324	5.213074	5.265496	5.344692	5.495102	5.440656	5.251842	5.351754	5.575578	5.476152	5.263118	5.448104	5.282852	5.675084
ATXN7L1	4.28384333333333	4.19983666666667	4.355255	4.38239	4.30475	4.223545	4.17455333333333	4.1967	3.97122666666667	4.14328	4.08895666666667	4.23294	4.31412166666667	4.34371333333333	4.31760166666667	4.16213166666667	4.20337833333333	4.05317	4.24873833333333
ATXN7L2	5.6465	5.62869	5.29783	5.51276	5.55392	5.83737	5.76886	5.48423	5.67392	5.59748	5.59414	5.59443	5.73341	5.67838	5.60749	5.59748	5.11371	5.51611	5.84418
ATXN7L3	5.692885	5.583835	5.486395	5.739805	5.618565	5.416565	5.544495	5.28892	5.611295	5.496775	5.49904	5.29009	5.12726	5.378155	5.44372	5.44576	5.46172	5.515535	5.86808
ATXN7L3B	6.1675	6.18159	6.1604	6.170225	5.96052	6.45098	6.436065	5.867155	6.025065	6.073115	6.119565	6.17419	6.260305	6.01065	5.974155	6.15149	6.25917	6.277265	6.49436
ATXN8OS	2.366065	2.37668	2.454425	2.383645	2.194385	2.34803	2.11306	2.44897	2.35057	2.4515	2.22919	2.41687	2.345745	2.38973	2.44918	2.179255	2.419585	2.265605	2.48233
AUH	5.96104	6.288585	7.009935	6.73704	6.62548	7.60761	7.49915	6.407265	6.473865	6.054065	5.84045	6.4327	6.73696	6.73591	6.885225	6.134605	6.087565	5.977145	6.169235
AUP1	6.05531333333333	5.81273333333333	6.20966666666667	5.79774666666667	5.42541666666667	5.92748333333333	5.81592	5.85244333333333	6.00351666666667	5.89684	6.0259	5.87086333333333	5.70573	5.72844333333333	5.69272333333333	5.82064333333333	5.67948333333333	5.96972333333333	6.09993666666667
AURKA	7.15429	6.95676	6.99637	6.58538	7.33875	6.21425	6.17369	8.18225	8.18552	8.81809	6.24654	7.93966	6.87098	8.18296	7.93199	8.62025	8.24145	8.64675	8.70594
AURKAIP1	8.55134	8.37795666666667	8.28970666666667	8.53321	8.31748	8.29904	8.29653	8.93283666666667	8.94552666666667	8.76735	8.55068333333333	8.41970666666667	8.34063333333333	8.29321666666667	8.31231333333333	8.79896666666667	8.72413333333333	8.81700666666667	8.60051
AURKB	5.54575	5.22105	5.73288	5.12967	5.8543	4.76876	4.65405	6.47583	6.17219	6.66867	5.0908	5.78266	5.27708	6.14862	6.15598	6.60534	6.41194	6.59036	6.80378
AURKC	3.73309	3.835775	3.97098	3.941425	3.942135	3.63682	3.887465	3.62107	3.638665	3.70826	3.701465	3.822135	3.725485	3.637175	3.839555	3.65338	3.662615	3.756775	4.2796
AUTS2	4.2176575	4.2285525	4.136665	4.2488375	4.355285	4.110885	4.1463675	4.094065	4.2450625	4.054145	4.082765	4.0259275	4.1423975	3.981855	3.9414625	4.046965	3.806765	4.026305	4.317055
AVEN	8.92764	8.80437	8.50716	9.16868	8.5289	8.82743	8.78674	9.00315	8.80606	8.90014	8.81408	8.45308	8.25403	8.33311	8.40708	9.00943	8.82518	8.77789	9.04966
AVIL	3.20454	3.4652	3.34089	2.83727	3.11157	3.90037	3.78684	3.36308	3.33391	2.93456	3.0704	2.70097	3.1235	2.92972	2.62323	3.11157	2.97839	3.00604	2.85063
AVL9	3.84516	3.91969	4.09429	3.65045	3.78238	3.44227	3.62834	4.0325	4.03695	4.111025	4.03377	3.271935	3.58344	3.266575	3.425015	4.251225	4.375785	4.18914	4.19636
AVP	4.02605	4.11549	4.02605	4.12885	3.89651	3.98854	4.05195	3.75096	3.83643	3.96929	3.87607	4.16023	4.04304	4.00597	3.98233	4.2732	4.26314	3.94858	4.37104
AVPI1	6.62377	6.61365	7.83045	6.78438	6.79403	8.03582	7.95632	7.32972	7.14865	9.06788	8.81546	9.21063	9.22189	9.51507	9.63807	9.29307	9.39507	9.17082	9.42573
AVPR1A	3.924035	3.7805525	3.7626725	3.8940325	3.8635825	3.88556	3.9973025	3.8074625	3.752445	3.87735	3.8414275	3.811895	3.734595	3.82443	3.874035	3.80669	3.823345	3.794465	4.2682975
AVPR1B	4.23534	4.40872	4.07904	4.12343	4.1436	4.13954	4.01092	4.1673	4.1673	4.2016	4.27278	4.07086	4.29014	3.94886	4.18857	4.0938	4.2068	4.349	4.14424
AVPR2	3.68121	3.81705	3.40732	3.68102	3.49322	3.6679	3.72014	3.66029	3.25201	3.6679	3.66232	3.58833	3.72289	3.6679	3.86951	3.75297	3.32159	3.7696	3.72689
AWAT1	3.0364	3.01126	3.07588	2.73658	2.93547	2.77091	2.81861	2.90306	2.79999	2.92972	2.81383	2.75322	2.63793	2.89044	2.96805	2.86807	2.73261	2.89583	2.54797
AWAT2	3.05566	3.039865	3.1003	3.132485	3.044775	3.09785	3.200935	2.996055	3.08191	3.152475	2.97938	3.06257	2.93404	3.072765	3.113575	3.10491	2.9343	3.0986	3.12905
AXIN1	5.72465	5.81836	5.78348	6.08026	6.02702	6.02017	5.77887	5.63907	5.59203	5.70157	5.97448	5.53407	5.47517	5.63899	5.85529	5.81235	5.95545	5.81836	6.28403
AXIN2	3.26395	3.50758666666667	3.16892333333333	4.17311666666667	4.16298666666667	3.61175	3.74762666666667	3.33952333333333	3.27806666666667	3.44883	3.44149333333333	3.30506333333333	3.59369666666667	3.6379	3.72378666666667	3.51102666666667	3.34286	3.43216666666667	3.60384333333333
AXL	8.158745	8.271145	8.69461	8.574625	8.75824	8.75594	8.673165	8.82856	8.768505	9.009045	8.634795	8.486705	8.67186	8.81007	8.639925	8.97981	8.97956	9.152265	8.96777
AZGP1	4.68654	4.4121	4.38825	4.76386	4.63893	4.38192	4.43079	4.36826	4.36294	4.61672	4.58367	4.77036	4.46802	4.5366	4.56521	4.94785	4.4534	4.75533	4.73566
AZI1	4.83516	4.81843	4.70293	4.73316	4.85351	4.63357	4.94486	4.52541	4.53074	4.31733	4.12251	4.09922	4.34301	4.13684	4.27278	4.63357	4.84443	4.96075	5.13636
AZI2	8.12462666666667	8.3851	7.98309666666667	8.04106666666667	7.97849333333333	8.59278333333333	8.47251	8.15155	8.18449666666667	8.25200666666667	8.26306666666667	8.34067	8.34243333333333	8.41258333333333	8.37179666666667	8.25851333333333	8.36113	8.35019666666667	8.25226333333333
AZIN1	9.17806	9.178095	9.049985	9.05722	8.89532	8.85083	8.70864	9.21072	9.3989	9.568645	9.410765	9.038605	9.07407	9.00951	8.986715	9.524045	9.57729	9.566675	9.56084
AZU1	4.07026	4.13823	4.15653	3.89159	3.95628	4.29412	4.17398	4.24064	4.12913	4.03702	4.0688	4.07696	4.20384	4.04084	4.26763	4.1922	4.12174	4.05257	4.67075
B2M	12.5380125	12.7482125	13.2557375	12.62705	12.8348125	12.7855625	12.7103375	12.64995	12.6142375	12.2764125	12.3031	12.6557	12.8242625	12.869125	12.7812625	12.2379125	12.34275	12.3264875	11.9019875
B3GALNT1	7.23070333333333	7.38921333333333	7.55808	6.27503666666667	6.10662666666667	5.90448	5.82645333333333	7.19733333333333	7.36148666666667	6.39671666666667	6.55123333333333	7.39419666666667	7.10835	7.70167	7.66508	6.40633666666667	6.51547	6.39056	6.41545333333333
B3GALNT2	5.815365	5.69784	5.634035	6.16545	5.91996	5.673655	5.91797	5.80129	5.86452	5.83043	5.855175	5.475425	5.534655	5.31601	5.460895	5.76937	5.890175	5.762405	5.75254
B3GALT1	2.94735	2.936655	2.91893	3.208535	3.114365	2.931585	3.103195	3.057735	3.004205	2.973805	3.088455	2.970935	3.053475	3.0691	2.934175	2.864475	2.97285	3.072705	2.99196
B3GALT2	4.56766	4.3034	3.04594	3.68099	3.72327	3.84844	4.0195	4.98328	5.17924	5.2616	4.21531	2.75322	3.03541	2.92967	3.16829	4.77944	5.04883	4.77932	5.12457
B3GALT4	4.67199	4.66071	4.90702	5.38144	5.88922	4.62744	4.62057	4.6146	4.66736	4.29592	4.74087	4.90702	4.73634	5.33875	5.30869	4.46064	4.82324	4.60108	4.1975
B3GALT5	3.397355	3.275425	3.290825	3.14771	3.2662	3.47352	3.49296	3.39118	3.02323	3.250665	3.430215	3.37383	3.398735	3.35531	3.38545	3.377405	3.29245	3.224295	3.86277
B3GALT6	7.30917	7.180275	7.1162	7.317945	7.25107	6.66806	6.70809	7.12934	7.157575	7.235365	7.315815	7.01403	6.902195	6.70871	6.693025	7.327565	7.269125	7.158755	7.44621
B3GALTL	6.1025375	6.0375425	5.6712775	5.8555775	5.8901575	6.1207825	6.08304	5.43408	5.6466675	5.2959425	5.2088075	4.8513075	4.8384825	5.1276275	5.074715	5.449495	5.32345	5.422955	5.445215
B3GAT1	4.19755333333333	3.99002	4.06796	4.05624333333333	4.0659	4.02454	3.97858333333333	4.08256333333333	3.86960333333333	4.02210666666667	4.13550333333333	3.94883	3.99352333333333	3.94964	4.18825666666667	4.03105333333333	3.97143	4.11303666666667	4.24311
B3GAT2	3.65473	3.6144275	3.5484275	4.0542725	4.0103775	3.6980375	3.72801	3.7175975	3.5945575	3.69367	3.7961775	3.736755	3.83083	3.6537925	3.70617	3.63847	3.61754	3.54935	3.66514
B3GAT3	6.77558	6.50546	6.74611	6.41365	6.09986	5.88121	6.18117	6.72637	6.627385	6.082055	6.223145	6.311195	6.34501	6.102425	6.11672	6.10724	6.061495	5.95117	6.42875
B3GNT1	6.99365666666667	7.04273	7.26047333333333	7.76455	7.39889666666667	7.53646666666667	7.53999	7.14475666666667	6.99203	7.01172	7.32799	7.95971	7.67655	7.53232333333333	7.83992	7.21211333333333	7.19564666666667	6.98002333333333	7.46762
B3GNT2	6.771835	6.667425	7.95985	7.48446	7.29335	6.141245	6.162925	6.932655	6.766975	6.87343	7.1445	7.63147	7.275315	7.121185	7.157655	6.795515	6.92571	6.81358	7.01347
B3GNT3	3.49412	3.53354333333333	3.43363	3.45639333333333	3.45259	3.5215	3.66863	3.59055	3.41818666666667	3.55968333333333	3.52301333333333	3.47850333333333	3.56981666666667	3.42595333333333	3.27818333333333	3.37864	3.38952	3.52098666666667	3.64098333333333
B3GNT4	4.57851	4.45096	4.5679	4.5617	4.5617	4.62821	4.42818	4.34293	4.29503	4.61045	4.36048	4.59582	4.65757	4.29162	4.6214	4.77396	4.64104	4.57079	4.82338
B3GNT5	3.484495	3.69072	3.93924	4.468375	4.61245	4.380825	4.176105	3.796605	3.83182	4.420385	4.45939	4.28052	4.004015	4.33089	4.658055	4.46076	4.383025	4.39483	4.53425
B3GNT6	4.34504	4.421015	4.09576	4.29218	4.151085	4.422195	4.34884	4.028155	4.2989	4.295175	4.204875	4.20865	4.26366	4.22992	4.165685	4.26473	4.321905	4.35196	4.279325
B3GNT7	3.438905	3.53409	3.622585	3.59135	3.287375	3.5243	3.39139	3.23698	3.15063	3.308815	3.34824	3.2124	3.3863	3.310865	3.26493	3.34893	3.220995	3.28219	3.520255
B3GNT8	5.64984	5.91161	5.67532	5.87346	5.81505	5.87939	5.858	5.95112	5.77579	5.40927	5.66361	5.38592	5.52914	5.44055	5.50091	5.5327	5.32866	5.33845	5.75481
B3GNT9	6.9615	6.97748	7.0498	6.83478	6.85916	7.18093	7.26705	7.12698	7.13617	6.58016	6.9582	7.08144	6.97862	7.15611	7.27972	6.83684	7.01567	6.77624	7.01567
B3GNTL1	4.21074	4.297975	4.219585	3.96363	4.108325	3.93749	3.998505	4.157465	4.34495	4.064025	4.0789	3.9918	4.23961	3.92879	4.07367	4.10432	3.91892	4.02359	4.322905
B4GALNT1	3.97363142857143	3.93062	3.72777142857143	4.10861428571429	3.76921714285714	3.75550571428571	3.72125571428571	3.92362142857143	3.81335285714286	3.90453	3.88222428571429	3.59042714285714	3.69128714285714	3.85069571428571	3.70079857142857	3.88765	3.81388571428571	3.89415	4.27528142857143
B4GALNT2	3.73264	3.52806	3.35247	3.52806	3.39407	3.58341	3.513	3.58525	3.54523	3.52806	3.69371	3.52806	3.65679	3.49952	3.15493	3.60097	3.57724	3.73519	3.96117
B4GALNT3	3.966325	4.19607	3.916685	4.027485	3.98473	4.242285	4.13546	4.14357	3.949125	4.096415	3.96195	4.06982	4.043395	4.00027	4.057275	3.978025	4.001325	4.147385	4.092815
B4GALNT4	3.22769	3.149485	3.217695	3.20002	3.30666	3.361415	3.34114	3.19139	3.088625	3.24431	3.27057	3.34288	3.362965	3.162215	3.457655	3.10685	3.09037	3.106025	3.38891
B4GALT1	6.92108	7.07072	6.47143	5.551316	5.723174	6.450574	6.546556	6.450044	6.579198	6.511866	6.495774	6.65856	6.880512	6.65422	6.694518	6.497456	6.543078	6.497292	6.652152
B4GALT2	8.244795	8.21133	8.0861325	8.321055	8.225305	7.9408	7.9734175	8.16342	8.22806	8.24441	8.241415	7.842465	7.782495	7.6697875	7.6204875	8.2048975	8.1293925	8.1177575	8.3689525
B4GALT3	7.72552	7.64019	7.41142	7.55578	7.00411	7.58605	7.52742	7.57176	7.41142	7.33458	7.6204	7.37275	7.35195	7.06292	7.1818	7.35606	7.27332	7.39201	7.76502
B4GALT4	7.175445	7.115885	7.127775	6.56436	6.69869	7.258485	7.3227	7.34173	7.36712	7.04384	7.108795	7.092395	7.24201	7.22348	7.25556	7.257035	7.11772	7.06224	7.02964
B4GALT5	5.87968333333333	6.1014	6.52079666666667	6.88246	6.55046	6.26631333333333	6.37221333333333	6.24729666666667	6.28841666666667	6.00765333333333	6.06443	6.59094333333333	5.80462333333333	7.18315666666667	7.09928666666667	5.79820333333333	5.76264	5.92421666666667	6.21969333333333
B4GALT6	3.008284	2.96005	3.271942	2.866644	2.81946	3.045296	3.092566	3.289182	3.37614	2.989462	2.971916	3.557952	3.268428	3.072758	3.064752	3.016466	3.13109	3.012648	3.229494
B4GALT7	6.27399	6.20688	6.04147333333333	6.08489	5.86812333333333	6.09444666666667	6.21743333333333	6.40525666666667	6.32373	6.12420666666667	6.40916	6.03043666666667	6.35569333333333	5.89711333333333	5.99454333333333	6.26608	6.40553666666667	6.22183	6.55839666666667
B9D1	6.7131	6.67533	6.46491	7.19907333333333	6.98149	6.756	6.76476	6.87647333333333	6.86913	7.13382666666667	7.20983	7.06902666666667	7.04735	6.81155666666667	6.9012	7.2405	7.15952333333333	7.15817666666667	7.56178666666667
B9D2	6.6235	6.63014	6.76256	6.91855	6.81763	7.07159	6.99164	6.84195	6.70198	6.86513	6.72856	6.68982	6.7026	6.64092	6.81579	6.90301	6.88422	6.91814	6.90747
BAALC	8.05603333333333	7.85707	7.27942	7.25095	7.73987	6.31407333333333	6.26305666666667	7.39649666666667	7.30057666666667	6.40436333333333	6.56857666666667	7.18773333333333	6.15722333333333	6.10006333333333	5.89868	6.39519666666667	6.35797666666667	6.38341333333333	6.24384666666667
BAAT	3.06348	3.15412	3.11668666666667	3.16283333333333	3.19035333333333	2.90469666666667	3.07456666666667	3.06355333333333	3.11324666666667	3.01823666666667	3.03525666666667	3.09351	3.06376666666667	3.20654666666667	3.13231	3.16594	2.96107666666667	3.01068666666667	3.33018333333333
BACE1	6.55677166666667	6.58542333333333	5.988485	6.31171833333333	6.26545166666667	6.46196166666667	6.71830166666667	6.51817166666667	6.608305	6.05531333333333	6.18939833333333	5.982395	6.03442333333333	6.05131	5.98072833333333	6.19786333333333	6.18901666666667	6.176245	6.471315
BACE2	6.25465666666667	6.51652666666667	7.83822666666667	6.85491	6.93315333333333	6.19837333333333	6.24924333333333	6.60212333333333	6.67354666666667	5.71183333333333	5.83786	7.16876666666667	6.89227	7.07857333333333	7.28583666666667	6.02579333333333	6.06065666666667	5.83762	6.25576
BACH1	4.84025666666667	4.91398	5.33206	5.13062666666667	5.31226333333333	5.29061	5.46818	4.96282666666667	4.89474	5.46243333333333	5.33442	5.17773666666667	5.26742333333333	5.38975666666667	5.39027333333333	5.44886	5.41847666666667	5.41502666666667	5.46021333333333
BACH2	2.898675	2.89292	2.82734	2.95304	2.76091	2.80561	2.81944	2.82489	2.65511	2.89606	3.06013	2.71928	2.770615	2.87119	2.71199	2.74001	3.016695	2.835635	2.97262
BAD	8.29851	8.19558	8.19634	8.742025	8.60632	8.42239	8.478535	8.31466	8.186315	8.12619	8.230075	8.381495	8.226395	8.07318	8.201395	8.187055	8.09507	8.08286	8.407065
BAG1	6.101895	6.134765	7.178165	6.46803	6.2663225	6.3683775	6.284485	6.1401425	6.1753025	6.426965	6.4999575	7.18674	6.868045	7.4656925	7.4995425	6.6483625	6.5576	6.50728	6.712285
BAG2	9.152865	9.06834	9.149225	9.027785	9.807115	8.75515	8.554385	9.441135	9.538065	9.806755	9.70375	9.050475	8.89601	9.29894	8.9844	9.76425	9.754275	9.887625	9.82719
BAG3	9.2262	9.14639	9.32676	8.76726	8.87162	9.27072	9.20199	9.43405	9.44828	9.00562	9.10176	9.27125	9.25268	9.08438	9.04055	8.95633	8.98962	8.95648	9.31018
BAG4	6.10444	6.15056666666667	6.15274333333333	6.50766333333333	5.98579666666667	5.8398	5.79718666666667	6.38159666666667	6.26132333333333	6.19390666666667	6.52601	6.34377666666667	6.43580666666667	6.08136666666667	6.20858333333333	6.23102333333333	6.40528666666667	6.43208666666667	6.74561
BAG5	7.247576	7.244308	7.544924	7.423878	7.6957	7.442046	7.31553	7.321792	7.435492	7.626842	7.686208	7.700928	7.706354	7.615182	7.61221	7.583004	7.662282	7.605448	7.738982
BAGE	2.64071	2.52031142857143	2.68308285714286	2.50549571428571	2.54513571428571	2.54338714285714	2.48466142857143	2.59047142857143	2.61989	2.54370571428571	2.55151428571429	2.56478285714286	2.55790857142857	2.54816714285714	2.73516571428571	2.62499714285714	2.65364714285714	2.52723714285714	2.86884
BAGE2	3.40952	3.38889	3.30725	3.13292	3.45418	3.0723	3.32636	3.3607	3.30159	3.32636	3.44327	3.31199	3.40546	3.58525	3.40281	3.28004	3.25918	3.24082	3.26931
BAHCC1	5.75125	6.04586	5.90386	7.2288	7.26492	6.64126	6.47324	6.07756	5.60495	6.10437	6.22283	6.44986	6.16629	6.61966	6.27136	6.03167	6.1294	6.02136	6.18151
BAHD1	7.00946	7.24856	7.13941	7.36938	7.36318	7.34589	7.27719	7.14307	7.00152	7.21965	7.03629	7.2322	7.20285	6.8638	6.83673	7.22476	7.20325	7.30348	7.26859
BAI1	4.83994	5.13927	4.83994	4.53963	4.79059	5.30614	4.96736	4.76024	4.92445	5.10445	4.76632	4.51348	4.49412	4.93692	4.83994	4.81316	4.82159	4.93134	5.52266
BAI2	4.14708	4.27043	4.18528	4.656195	4.332405	4.59847	4.401205	4.154615	4.09426	4.486225	4.24507	3.93218	4.350185	4.14303	4.476855	4.312455	4.234635	4.12896	4.718135
BAI3	2.76652	2.96815	2.695425	2.85837	2.85164	2.99199	2.70158	2.672805	2.784135	2.815745	2.9335	3.018795	2.743795	2.996205	3.12424	3.040115	3.054895	2.973635	3.17664
BAIAP2	5.73110363636364	5.60721636363636	5.40926818181818	5.35366454545455	5.54924090909091	5.62871545454546	5.66846818181818	5.63649818181818	5.59234363636364	5.48251909090909	5.52590363636364	5.51833272727273	5.39872545454545	5.43629454545455	5.47847818181818	5.47193181818182	5.49110454545455	5.47739818181818	5.80139272727273
BAIAP2L1	5.34688	5.470135	5.2276	4.674585	5.000825	5.18488	5.22486	5.71427	5.774095	4.61416	4.78037	4.97934	5.21132	4.912975	4.740075	4.581375	4.587385	4.84932	4.959965
BAIAP2L2	5.44843	5.12362	4.70293	5.2448	5.12332	4.90594	4.65503	4.76191	4.82315	4.6335	4.72564	4.69778	4.6737	4.84411	4.77005	4.47343	4.56153	4.57382	4.95943
BAIAP3	4.252446	4.133558	4.031566	4.001254	4.110222	4.022964	4.159396	4.004374	4.08501	4.028264	4.128454	3.850112	4.056	4.000962	3.897314	3.978656	4.02174	4.129674	4.555046
BAK1	5.935376	5.688506	5.728138	5.86479	5.53165	5.409146	5.289708	5.792298	5.762812	5.743486	5.70589	5.456548	5.355438	5.25927	5.327292	5.735012	5.774744	5.745646	5.617262
BAMBI	3.71625	3.1373	6.46503	6.75979	6.59673	6.70713	6.39987	7.02813	7.02227	6.39615	6.37616	6.37287	6.95744	6.59835	6.5333	6.26824	6.37498	6.33698	6.10287
BANF1	6.60679166666667	6.28481833333333	6.03785666666667	6.42721666666667	6.21073	5.86944666666667	5.97062333333333	6.39087166666667	6.36869	6.47540666666667	6.36335166666667	6.61715	6.50609	6.18891833333333	6.17330333333333	6.38636833333333	6.50488833333333	6.49917833333333	6.49724166666667
BANF2	3.63769	4.21091	4.04414	3.76497	3.83071	3.94019	4.0306	3.92904	3.73175	3.82482	3.73116	3.623	3.54736	3.75489	4.10274	3.90989	4.11125	4.09314	4.06727
BANK1	2.68501666666667	2.85086666666667	3.5309	3.00796	3.05819333333333	3.04517	2.93567333333333	2.98076	3.05203	2.54655	2.7743	2.9673	2.88037333333333	3.69942333333333	4.21396666666667	2.75307	2.55386333333333	2.62508333333333	3.01297
BANP	7.0308725	7.00212	7.1421525	7.505735	6.885025	6.993955	7.082235	7.14629	6.796815	6.972285	6.3953025	6.1116775	6.914765	6.1073475	6.09532	6.9559525	6.9569875	6.9213425	7.15218
BAP1	4.95088333333333	4.95207666666667	5.01415333333333	5.09860666666667	5.10244333333333	4.89964666666667	5.06697666666667	4.93053333333333	4.84103	5.07614666666667	5.13381	4.98018	4.96302666666667	4.94553333333333	4.87177	5.14579333333333	5.08757	5.0998	5.59966666666667
BARD1	4.88357	4.50273	5.03253	5.68188	5.8552	3.84083	3.97723	5.19546	5.50515	5.7799	4.71395	5.44379	4.56521	5.77227	5.8153	5.74642	5.71055	5.92396	6.22857
BARHL1	4.07545	4.13477	3.7327	4.16348	3.87103	3.80306	4.05056	3.96113	3.71811	3.93135	4.08669	3.71131	3.94177	3.96113	4.06616	3.87701	4.06661	3.79046	4.04663
BARHL2	3.17178	3.0978	3.00004	3.02998	2.94856	3.00918	2.76403	2.85808	3.14429	3.00004	2.94823	3.05245	2.83976	3.00004	2.78654	3.05904	3.00004	2.78166	3.08604
BARX1	6.00643	5.27581	5.00529	5.16735	4.89087	5.26827	5.39373	4.8678	5.94372	8.00915	7.89735	9.26036	8.93948	9.16064	9.17663	8.0027	7.99425	7.89671	7.98517
BARX2	3.899075	4.036815	3.835545	3.99768	3.863055	3.959535	3.88878	3.939065	3.72552	3.89544	3.853495	3.738125	4.071465	4.03328	3.992855	3.928085	3.81958	3.89447	4.147685
BASE	3.00793	3.07517	2.97837	2.9733	2.87158	3.09318	3.27617	3.1635	3.09318	3.2798	2.91948	3.03659	3.30623	3.09318	3.09318	3.14182	3.0579	3.26902	4.04358
BASP1	10.8330666666667	10.8701	11.0320666666667	10.8474666666667	10.9298666666667	11.597	11.637	11.153	11.0963333333333	10.9979666666667	10.7940333333333	10.8456	10.8486333333333	11.3101333333333	11.3605666666667	10.9715333333333	11.0829666666667	11.0684666666667	11.2526
BAT1	6.15198	5.8289	5.68568	5.16764	5.80048	5.80592	5.81236	5.51896	5.30485	5.35556	5.61089	5.39338	5.41738	5.33659	5.52864	5.4206	5.53382	5.6711	6.00891
BAT2	5.2025425	5.182345	5.11979	5.3081525	5.12373	5.11375	5.0514975	5.104495	5.2012675	5.1914975	5.00374	4.9570175	4.9930575	5.1591225	4.95036	5.056105	4.98499	5.0976425	5.1531925
BAT2L1	6.396242	6.393838	6.276416	6.517922	6.496108	6.330334	6.575202	6.3635	6.34645	6.406676	6.475688	6.248168	6.375916	6.083282	6.054488	6.339322	6.31038	6.2554	6.476282
BAT2L2	7.38479666666667	7.58477833333333	7.20871666666667	7.28288833333333	7.572075	7.46937333333333	7.551055	7.342725	7.54854666666667	7.53033333333333	7.55423166666667	7.30572	7.42577	7.58243166666667	7.33635333333333	7.38986166666667	7.577675	7.59203	7.50046833333333
BAT3	7.86384	7.8875	7.77128333333333	8.42933333333333	8.19283333333333	7.87518666666667	7.82734	7.94148666666667	7.95307333333333	8.03862333333333	7.86983333333334	7.97910666666667	8.01325333333333	8.00235666666667	7.9802	8.00282	8.05347666666667	8.00658333333333	8.29009
BAT4	6.81233	6.98835	6.899695	7.17764	6.834955	7.046195	6.99238	6.76556	6.73921	6.747205	6.703495	6.872655	6.88802	6.549295	6.7595	6.798605	6.86122	6.98225	7.059065
BAT5	7.2541325	7.0586625	7.79579	7.20062	6.5213675	7.0374425	7.082475	7.063645	6.91196	7.2246475	7.4370425	7.4879075	7.35844	7.7794975	7.9458175	7.284745	7.379955	7.339175	7.481455
BATF	3.82914	3.60093	4.12272	4.50911	4.12272	3.65723	3.61177	3.64766	3.3649	4.16366	4.02605	3.77256	3.60819	3.63073	3.69235	4.75218	3.81905	4.37756	4.41089
BATF2	3.035545	3.15071	4.631195	3.167415	3.427715	3.04971	2.87525	2.968365	3.01096	2.7633	3.106735	3.58081	3.349615	5.710285	5.467085	3.14099	2.910185	2.96036	3.2907
BATF3	4.76764	4.54188	5.06528	6.97206	6.59486	4.95125	4.91727	4.73562	4.64412	5.73227	5.49853	4.71966	4.35126	5.05957	5.36841	5.65089	5.81895	5.63899	6.15452
BAX	8.415715	8.502415	8.540135	8.5191	8.271305	8.123265	8.284145	8.38728	8.453865	8.17175	8.232415	8.141585	8.26831	8.45877	8.360795	8.107755	8.057355	8.05938	8.38247
BAZ1A	6.69333	6.9276025	7.1383	7.086805	6.8480875	6.52929	6.6017025	6.8069875	6.94908	6.5343925	6.35437	6.7253225	6.5969225	7.0901	6.92342	6.4072525	6.7000775	6.7547725	6.8492
BAZ1B	7.78023	7.83476333333333	7.78242	7.62246	7.65523333333333	7.65823666666667	7.84924333333333	7.51925333333333	7.63378666666667	7.66777	7.64018666666667	7.71904	7.77909333333333	7.60642333333333	7.43317666666667	7.55744666666667	7.85773	7.83722333333333	7.92169333333333
BAZ2A	5.25820666666667	5.31931666666667	5.35249666666667	5.36332	5.42292333333333	5.22148666666667	5.34249333333333	5.28929333333333	5.39804	5.17095333333333	5.13384666666667	5.19387	5.36018	5.42032666666667	5.21995666666667	4.93032333333333	4.96213666666667	5.1578	5.01253
BAZ2B	5.26268666666667	5.34127	5.32393666666667	4.94028666666667	5.01586	5.29483333333333	5.25944666666667	5.08516333333333	5.28032333333333	4.94660666666667	5.09498	4.93577666666667	5.56209666666667	5.08802	4.94897666666667	4.85092666666667	5.2591	5.25274333333333	5.42161666666667
BBC3	7.090805	7.044525	7.41522	7.02585	7.07246	6.960755	6.81527	6.4693	6.445715	7.175265	7.328195	6.414735	6.602115	6.753915	6.752985	7.25874	7.364095	7.168645	7.42728
BBOX1	2.58336	2.58336	2.68947	2.53352	2.50042	2.60917	2.59017	2.58336	2.29525	2.54684	2.50568	3.05127	2.77936	2.79595	2.63308	2.46475	2.49905	2.58598	2.50726
BBS1	4.383452	4.394838	4.384112	4.42821	4.464708	4.641086	4.524944	4.277858	4.272334	4.358998	4.358836	4.354454	4.39278	4.3876	4.383562	4.437702	4.23717	4.255862	4.324054
BBS10	6.623785	6.63937	6.263475	6.47416	6.3014	6.49571	6.4814	6.436675	6.4035	6.046505	5.814015	6.236915	6.561165	5.75223	5.80959	5.878245	6.093785	6.102285	6.041915
BBS12	5.0798	5.06027	4.924265	4.99654	4.91638	5.020825	5.16028	4.818715	4.91331	4.49911	4.78289	4.830095	4.878545	4.53538	4.50861	4.46898	4.39458	4.600005	4.82229
BBS2	7.75301	7.69236	7.37293	7.89116	7.78887	7.61869	7.53449	7.36701	7.51304	7.06388	7.1634	7.37293	7.6572	7.27168	7.2638	7.076	6.85257	7.08311	7.16181
BBS4	6.76397	6.62854	6.01407	6.242145	6.210825	6.706885	6.649545	6.445745	6.44258	6.305585	6.686975	6.631905	6.539155	6.687105	6.581555	6.38151	6.51739	6.524935	6.68298
BBS5	5.27165	5.46733	5.26993	5.11774	5.24965	5.00895	5.33553	5.42093	5.3084	5.51821	5.67952	5.59748	5.47425	5.3887	5.33521	5.42303	5.47482	5.42093	5.99409
BBS7	5.71973666666667	5.68635	5.73821666666667	5.80175333333333	6.02643333333333	5.54676333333333	5.74654666666667	5.86017666666667	6.01959333333333	5.81523666666667	5.78304333333333	5.63661666666667	5.52775	5.51711333333333	5.57146333333333	5.67366	5.73348666666667	5.69606333333333	5.89882666666667
BBS9	5.93924	5.90217333333333	5.98722666666667	5.94832	6.11681333333333	6.01217333333333	5.98561333333333	6.11089	6.04894	5.92647333333333	6.23874	6.43129333333333	6.36340333333333	5.98897333333333	6.00396666666667	5.97807666666667	5.84607	5.78937333333333	5.96875
BBX	7.22895833333333	7.37646166666667	7.26698833333333	6.986565	7.20287333333333	7.311355	7.45937166666667	7.06182	7.21651333333333	7.12929166666667	7.14689333333333	7.17844166666667	7.513015	7.59284666666667	7.55390166666667	6.96073166666667	7.28898666666667	7.19727333333333	7.37679833333333
BCAM	3.885495	3.820925	3.726905	3.933055	3.71867	3.99218	3.929355	3.642925	3.70839	3.76284	3.85625	3.85582	3.856145	3.84257	3.803505	3.89047	3.980615	3.724755	3.90995
BCAN	3.457125	3.42262	3.331635	3.305535	3.28835	3.4539	3.352575	3.31587	3.277625	3.29994	3.234535	3.325545	3.301925	3.35839	3.30253	3.452865	3.331215	3.53794	3.45284
BCAP29	6.02290818181818	6.04330363636364	6.27906545454545	6.15510181818182	6.29735	5.88950818181818	5.81204272727273	5.98855454545455	6.01218454545455	5.87649909090909	5.99461363636364	6.00338818181818	5.74433636363636	6.10582363636364	6.09185727272727	5.95836	5.96652636363636	5.93945272727273	6.03921090909091
BCAP31	10.08835	10.000085	10.469715	9.8475575	9.72667	9.811675	9.8238025	10.161225	10.089255	9.6094175	9.9680725	10.29505	10.3178525	9.99456	10.1126225	9.641445	9.563245	9.5582175	9.8337075
BCAR1	6.801224	6.806252	7.198652	7.07905	6.61147	6.3902	6.63049	6.881802	6.734918	6.998416	6.993514	6.900194	6.780382	6.608168	6.612004	6.955298	6.936444	6.856696	7.13506
BCAR3	6.852115	6.759525	7.692045	5.677835	6.550915	6.2926	6.2246	7.04156	6.987915	6.191645	5.894985	7.486625	6.60165	6.75287	6.52106	6.12678	6.06427	6.23019	5.20227
BCAS1	3.23407666666667	3.088875	3.13444666666667	3.08978	3.051705	3.35032666666667	3.29731666666667	3.06113166666667	2.97516166666667	3.01475666666667	3.047595	3.01459166666667	3.00219833333333	3.09757	3.087145	3.042235	3.01334666666667	3.09923833333333	3.16701166666667
BCAS2	7.97624	8.12978	8.07791	8.19081	8.10118	8.02534	7.99435	8.22157	8.16251	8.44885	8.34354	8.10278	8.06673	7.76851	7.75337	8.461	8.55921	8.42188	8.44984
BCAS3	6.226785	6.22426	6.144555	6.23005	6.0589	6.500805	6.54081	6.05071	5.94469	6.222715	6.22446	6.30311	6.48806	6.06356	6.04312	6.26561	6.273555	6.2105	6.52188
BCAS4	7.17092333333333	7.20311	7.09032333333333	6.99724	6.92438666666667	7.04806333333333	7.00474333333333	7.02174666666667	7.02967333333333	7.22235666666667	7.17252333333333	6.95341	7.04936333333333	7.05963333333333	7.01954666666667	7.20294333333333	7.14218666666667	7.08212666666667	7.21471
BCAT1	7.396882	7.502986	7.088772	7.54871	7.681852	8.141476	8.026498	7.132858	7.096222	9.002856	8.70931	7.165118	7.665362	7.43115	7.362496	8.982904	9.005994	8.984474	8.908044
BCAT2	7.56624	7.23094	6.56053	8.16021	7.88076	7.30056	7.23591	7.39308	7.45721	7.373	7.5322	7.14694	7.26696	6.85029	6.90125	7.37242	7.47442	7.38689	7.80053
BCCIP	6.19415333333333	6.25611166666667	6.19312333333333	6.34562	6.10681666666667	6.25070333333333	6.10809166666667	6.805855	6.73780666666667	6.456085	6.32476666666667	6.33898666666667	6.27799166666667	6.22497	6.18851666666667	6.48633	6.43108833333333	6.50088833333333	6.81472833333333
BCDIN3D	3.995355	4.06824	4.24953	4.229975	4.30912	4.2733	4.280565	4.039795	4.144935	4.033395	4.03164	3.982925	3.946945	3.97697	4.07181	4.12146	4.046795	4.039705	3.977425
BCHE	2.203765	2.144325	2.72789	2.41012	2.81754	3.587385	3.7104	2.648305	2.84494	2.344765	2.25872	2.188715	2.353965	2.338325	2.296885	2.40353	2.387095	2.27121	2.75253
BCKDHA	6.80506	6.73354	6.52593	6.72171	6.90079	7.13974	6.74229	6.59939	6.60534	6.74143	6.69949	6.63121	6.77594	6.72352	6.80902	6.75568	6.59599	6.75203	7.06112
BCKDHB	5.8780275	5.8755275	5.831565	5.7449425	6.044275	5.8290325	5.8990425	5.975175	5.9244825	6.1011125	6.261465	6.17737	6.083075	5.958145	6.043125	6.0842175	6.0674675	6.00323	6.376645
BCKDK	6.9955425	6.9097625	6.521265	6.9715425	7.19759	7.049095	7.17411	6.826695	6.7093875	6.618	6.66869	6.77488	6.755	6.82016	6.8473775	6.6915325	6.6801375	6.5857125	6.87915
BCL10	7.41625333333333	7.39304666666667	7.77861666666667	6.97094333333333	7.27365	7.10458333333333	7.01719	7.05078666666667	7.11323666666667	7.56867666666667	7.17676333333333	7.22425333333333	7.33177666666667	7.29033333333333	7.21501333333333	7.42978333333333	7.48707666666667	7.55788	7.65910333333333
BCL11A	4.2662825	4.25896375	3.615435	3.60667	3.44898375	4.594915	4.56199	3.69074875	3.68404	3.8913175	3.85583625	3.5051025	3.4114925	3.468865	3.287945	3.9383225	3.89797875	3.928305	4.1658775
BCL11B	3.01843	2.93204	3.04334	5.71814	5.50262	2.94545	3.10837	3.16245	3.32903	3.05624	2.91948	2.99598	2.92795	3.04334	3.16678	3.5599	3.16678	3.11126	3.49971
BCL2	4.01965166666667	4.05502	4.00353833333333	4.64081166666667	3.91311333333333	4.01611	4.02005833333333	3.94115166666667	3.81235333333333	4.120365	4.11991833333333	4.30059833333333	4.047065	4.16653	4.22737166666667	4.22994833333333	4.35251666666667	4.25635833333333	4.41991833333333
BCL2A1	2.513525	2.631255	2.59675	2.652745	2.72536	2.471345	2.51687	2.477215	2.47241	2.649245	2.409055	3.57898	2.60466	3.710405	4.09601	2.53391	2.74805	2.570285	2.88555
BCL2L1	5.99449666666667	5.79576333333333	6.30722333333333	5.8988	5.84809	5.60055333333333	5.76409666666667	5.85437333333333	5.67622666666667	5.70078666666667	5.81631	6.00823	5.79630666666667	5.78043	5.77342	5.72854	5.55969333333333	5.79063666666667	5.88342666666667
BCL2L10	2.769675	2.880735	3.019955	3.03665	3.04177	2.932805	2.92636	2.93071	2.80644	2.929605	2.90521	2.775065	2.862145	2.768735	2.95501	2.926645	2.905825	2.94726	3.333395
BCL2L11	3.241385	3.35123142857143	3.42188714285714	3.40429785714286	3.32342928571429	3.42542214285714	3.47119785714286	3.26080357142857	3.25777642857143	3.34657714285714	3.33055857142857	3.26775571428572	3.34084071428571	3.33326785714286	3.350275	3.29902571428571	3.27872071428571	3.26866357142857	3.464935
BCL2L12	7.20265	7.14245	7.39404	7.34824	7.20566	6.9307	7.02903	7.47741	7.5134	7.8751	7.16415	7.17034	7.00645	7.17177	7.30871	7.63393	7.57701	7.8031	7.8794
BCL2L13	6.24206428571429	6.23429	6.39638285714286	6.12649857142857	6.27335285714286	6.17971714285714	6.22309571428571	6.32775428571428	6.12891857142857	6.47968571428571	6.64853714285714	6.54504142857143	6.58853142857143	6.62960571428571	6.70315428571429	6.38475857142857	6.50702571428571	6.46283428571429	6.29509714285714
BCL2L14	3.26746333333333	3.19933	3.01270666666667	2.90670666666667	2.83851333333333	3.13403333333333	3.20673333333333	3.01643666666667	2.99530333333333	3.19688	3.14285666666667	2.90453	3.05938	3.33427666666667	3.06342666666667	2.93639	3.05388	2.86327333333333	3.57780333333333
BCL2L15	3.61354	3.57015	3.623302	3.551624	3.624238	3.677852	3.67747	3.56767	3.553	3.511314	3.714598	3.554816	3.596306	3.5354	3.501004	3.601542	3.514082	3.659974	3.830912
BCL2L2	6.38400666666667	6.23915333333333	6.78628666666667	6.07446666666667	6.71728666666667	6.80242	6.82129333333333	6.55117666666667	6.36634	6.04894666666667	6.32543666666667	6.25697	6.41804333333333	6.24049	6.39497	6.11087333333333	6.26234666666667	6.07763	6.30426333333333
BCL3	4.2440625	4.2342575	4.18787	4.3618725	4.2939875	4.5875875	4.4779925	4.1780275	4.06753	4.2100775	4.152975	4.177525	4.2627525	4.35995	4.2831725	4.287375	4.1997375	4.3327375	4.35731
BCL6	7.309064	7.307536	7.951644	7.199174	7.052014	7.312034	7.468184	7.072366	6.997382	7.014988	6.829774	6.5052	6.997894	6.612782	6.716576	7.165314	7.15228	7.038118	7.319686
BCL6B	2.98074	3.05515	2.875725	2.92232	2.71193	3.07191	2.97401	2.91306	2.96328	2.97631	2.87335	2.911275	2.75661	2.87431	2.911275	2.59383	2.80332	2.93853	3.10906
BCL7A	4.77959333333333	4.66076333333333	4.26617	4.71898	4.64616666666667	4.60201	4.59846333333333	4.37239666666667	4.38301	4.29002	4.34811666666667	4.09549333333333	4.20517	3.97259333333333	4.03514666666667	4.10331	4.48943	4.48821666666667	4.80532666666667
BCL7B	7.346845	7.050705	7.501775	7.64139	7.7435	7.108915	6.99801	7.025595	7.11664	7.260235	7.26673	7.503795	7.167165	7.60179	7.442945	7.318055	7.25181	7.24052	7.68269
BCL7C	6.11378	6.130425	5.79997	6.057185	6.19511	5.84695	6.04698	6.1703	6.0481	6.080855	5.95723	5.95215	5.81352	5.958365	5.97598	6.194165	6.0128	6.208955	6.49794
BCL9	4.211855	4.435785	4.18158	4.021945	4.034805	4.231445	4.39023	4.190105	4.152965	4.12617	4.197605	4.47692	4.336235	4.282255	4.28569	4.307555	4.19742	4.294035	4.648815
BCL9L	7.816045	7.9598025	7.4599575	6.9430775	7.3868425	7.39158	7.6143525	7.4401225	7.455835	7.2977775	7.435765	7.2727625	7.428575	6.9870475	7.126615	7.2115825	7.42314	7.3473175	7.5274625
BCLAF1	6.49804222222222	6.52848111111111	6.32813222222222	6.31682888888889	6.22419666666667	6.33375555555556	6.28837666666667	6.55173333333333	6.75022777777778	6.43276777777778	6.39534333333333	6.38198111111111	6.28952	6.39427888888889	6.24534	6.41757444444444	6.63478555555556	6.68921444444444	6.78606
BCMO1	3.84998333333333	3.83912666666667	3.75299333333333	3.86433	3.85114666666667	3.80968333333333	3.84849	3.71593333333333	3.77326333333333	3.82923666666667	3.92460666666667	3.78336666666667	3.79493666666667	3.75184666666667	3.94483666666667	3.80181	3.77413333333333	3.93296666666667	4.29786333333333
BCO2	3.33897	3.46213	3.52346	3.567905	3.24547	3.616155	3.26969	3.44605	3.40484	3.555005	3.45251	3.399005	3.31222	3.3444	3.37294	3.436035	3.512565	3.50989	3.710495
BCOR	5.02362666666667	4.91897	4.95691	4.77111666666667	5.07939	5.17974333333333	5.27082666666667	4.78693666666667	4.75196333333333	4.73981666666667	4.80803333333333	4.74807666666667	4.41254333333333	4.88220666666667	4.74654	4.63506	4.69296333333333	4.73613333333333	5.04845666666667
BCORL1	5.3174	5.21666	5.10174	5.23215	4.78593	5.34254	5.18303	4.98328	5.08666	4.71126	4.65464	5.02804	5.04594	4.61882	4.8347	4.92247	5.02093	4.77786	4.88864
BCORP1	3.70149	3.88165	3.65047	3.78579	3.72809	3.45944	3.60529	3.40222	3.52806	3.64886	3.69702	3.48048	3.57966	3.73172	3.52556	3.80529	3.6827	3.63498	3.56444
BCR	4.36883777777778	4.24796555555556	4.08908333333333	4.52995333333333	4.33064555555555	4.28291	4.26886444444444	4.42129	4.22182666666667	4.43756	4.49228888888889	4.26513555555556	4.25915888888889	4.44591111111111	4.30294333333333	4.50887444444444	4.36285555555556	4.41476777777778	4.64722555555556
BCS1L	6.057775	5.932955	5.851085	6.13071	5.77956	5.85655	5.94149	6.417835	6.230745	6.153375	6.059705	5.874395	5.87874	5.41474	5.56804	6.158345	6.19613	6.17136	6.33767
BDH1	3.471255	3.4446	3.742435	3.80468	3.9054	3.84612	3.72812	3.71141	3.59016	3.846925	3.787875	3.501635	3.36207	3.605685	3.542655	3.668615	3.630095	3.71817	4.33761
BDH2	5.87247	5.84303	6.26373	4.84842	5.12976	6.26350333333333	6.18677	5.93985333333333	5.87456666666667	4.61322666666667	5.17766666666667	5.59014333333333	5.98682666666667	5.9718	6.28887333333333	4.64868333333333	4.83620333333333	4.69489	4.97495666666667
BDKRB1	6.23274	6.48808	10.2707	4.23876	5.12654	8.83615	8.76375	8.03167	7.71462	6.50682	5.53837	8.08879	8.61877	9.65005	9.87657	6.70676	6.3035	6.48193	6.57895
BDKRB2	4.24804	4.4724	5.79475	4.253055	4.646775	7.580375	7.66366	4.864455	4.708035	4.61753	4.19688	7.887885	7.729585	8.658385	8.77225	4.45119	4.66838	4.40929	5.01436
BDNF	7.986722	7.883136	6.28023	4.201592	4.713434	5.861334	5.86921	7.288412	7.348128	8.328298	7.38889	6.35334	6.951188	6.677246	6.78534	8.311104	8.361658	8.269208	8.43177
BDP1	5.04490666666667	4.76433	4.91913333333333	4.86489666666667	4.81483	4.54462333333333	4.6097	4.70695	4.81926	4.66452666666667	4.81129333333333	4.5715	4.69114666666667	4.43979666666667	4.36187333333333	4.62402333333333	5.12158333333333	4.91675	5.00257333333333
BEAN1	3.98371	3.80339	3.69099	3.83929	3.77698	4.38912	4.24735	4.12381	3.6832	3.55018	3.80339	3.85959	3.56281	3.78606	3.59199	3.85177	3.41949	3.59284	4.07801
BECN1	9.10461166666667	9.16655	9.04895166666667	8.79401166666667	8.82613833333333	9.121855	9.04713666666667	9.08917833333333	9.1564	8.667155	8.86095333333333	9.071145	9.09410666666667	8.972905	9.01321333333333	8.799215	8.80308	8.76811666666667	8.87415333333333
BEGAIN	4.63303	4.37063	4.5847	4.72106	4.3849	4.51115	4.40591	4.66567	4.33117	4.55863	4.62328	4.53895	4.48769	4.48769	4.46052	4.59269	4.40424	4.48769	4.79363
BEND2	2.53029	2.4737	2.610965	2.584965	2.54001	2.523205	2.52216	2.72063	2.554385	2.443035	2.487195	2.520805	2.417095	2.527205	2.566345	2.62189	2.52111	2.578645	2.708415
BEND3	4.96258333333333	4.71551333333333	4.95129333333333	5.01059333333333	5.00866666666667	4.65599333333333	4.73696	4.86479666666667	4.77655	4.92275	5.11774	5.01332	4.68278333333333	4.89642333333333	4.76969666666667	4.90559	4.97487333333333	4.98237666666667	5.10313333333333
BEND4	3.068085	3.118355	2.935145	2.990365	3.06928	3.14476	3.12312	3.1652	3.054065	3.09614	2.94035	3.093295	3.01747	2.923625	2.918865	3.09962	3.148425	3.15704	3.12683
BEND5	2.39678	2.85452	2.73445	2.57874	4.03702	2.6523	2.68757	2.57246	2.38582	2.81092	2.68385	3.30043	3.30084	3.29487	2.93469	2.70888	2.78022	2.74837	2.69952
BEND6	5.85452	5.9922	5.57529666666667	6.59435333333333	6.60833	5.31583666666667	5.41762333333333	5.70024	5.88015666666667	6.12992666666667	6.00497333333333	5.57839	5.10731	5.48571	5.53239666666667	6.10021666666667	6.13089333333333	6.20902666666667	6.1278
BEND7	4.090955	4.14246	4.28636	4.28683	4.674975	4.44633	4.27966	3.856565	4.018365	3.25734	3.473	4.699695	4.608015	4.34129	4.10999	3.106585	3.220375	3.22201	3.401395
BEST1	3.82956285714286	3.80775	3.58523285714286	3.44670571428571	3.39316	3.59443571428571	3.70581428571429	3.62661428571429	3.52997428571429	3.58694857142857	3.65426714285714	3.46216714285714	3.40674714285714	3.50414714285714	3.50698571428571	3.68447285714286	3.66771714285714	3.71030142857143	3.82342142857143
BEST2	5.1704	5.10978	5.01613	5.11727	4.99706	4.96505	4.85015	4.9689	4.92803	5.14335	4.86572	4.99739	4.80782	5.10121	4.8742	5.32695	5.08788	4.99739	5.47814
BEST3	3.29513333333333	3.17382666666667	3.26319333333333	3.12128	3.23691	3.26467333333333	3.31591666666667	3.23358333333333	3.24458	3.24951	3.25217666666667	3.37392333333333	3.21655333333333	3.28125666666667	3.38698333333333	3.37783	3.33423333333333	3.22893333333333	3.80490333333333
BEST4	3.32876	3.17783	3.35682	3.24829	3.58272	3.10109	3.21771	3.0292	3.14429	3.15115	3.29323	3.30597	3.22484	3.21792	2.99487	3.08176	3.25739	3.17783	2.9468
BET1	6.211344	6.368174	6.669016	6.131286	6.114716	6.500518	6.37964	6.64667	6.553834	6.28169	6.197286	6.747702	7.204748	6.690354	6.651384	6.307472	6.361644	6.27205	6.321294
BET1L	6.07804	6.21443333333333	5.99207666666667	5.91290666666667	5.95255	5.88526	5.98295333333333	6.02165	5.92695666666667	6.25226	6.49616666666667	6.04808	6.14138666666667	5.84849333333333	5.77739666666667	6.55070333333333	6.32284333333333	6.30117666666667	6.51127666666667
BET3L	2.74256	2.79463	2.74564	2.74564	2.68274	2.96848	2.61697	2.54495	2.74564	2.708	2.80626	2.83089	2.52329	3.40584	3.28903	2.96133	2.74564	2.79179	2.69512
BEX1	7.09375	6.98141	8.60881	5.79485	8.29677	11.4334	11.5008	10.0626	9.48333	5.21481	5.49464	7.40847	9.05703	8.17421	7.52714	5.10402	5.91367	5.71778	6.27656
BEX2	3.43023	3.72182	4.95397	3.46642	3.41157	3.35326	3.42658	3.64218	3.54223	5.28548	4.39738	4.95187	5.13176	3.51775	3.90323	5.46916	5.66038	5.23345	5.15136
BEX4	6.74972	6.97801	6.41721	7.33377	7.55981	7.79259	7.81309	7.71637	7.68681	7.54321	7.72293	9.2129	9.65232	8.72755	8.77968	7.83957	7.89526	7.65055	7.78059
BEX5	3.18041	3.19967	3.66186	3.09842	3.02664	3.02234	3.16825	3.87877	3.52806	3.28098	3.00247	3.25301	3.14682	3.19262	3.08592	3.31073	3.06858	3.0855	3.33614
BFAR	7.8886075	8.01561	7.72016	7.787415	7.478735	7.777845	7.6818575	7.9400275	7.8467575	7.97476	7.8515025	7.724815	7.791115	7.2695525	7.2906125	7.9842275	8.035205	7.915525	7.9831675
BFSP1	2.92392	3.13821	3.03029	3.24048	3.03029	2.95976	2.82593	2.89543	3.15933	3.15933	3.46181	3.23752	3.54151	3.05178	3.42741	3.21661	3.20507	3.14781	3.69164
BFSP2	3.5014	3.40705	3.66647	3.59414	3.54689	3.68552	3.40705	3.51775	3.49209	3.57494	3.41394	3.27367	3.38276	3.66987	3.55181	3.40705	3.48734	3.61196	3.41265
BGLAP	5.1246	5.06626	5.06734	5.07301	5.09888	5.16792	5.13911	4.95175	4.68507	4.61992	5.13764	5.1458	5.38791	4.9772	4.96825	5.07301	4.62423	4.83502	5.41785
BGN	8.52457142857143	8.56720571428571	7.98787857142857	8.29213714285714	7.36694142857143	8.82142571428571	8.95636857142857	8.19350285714286	8.41168428571429	7.39516285714286	7.19697571428571	6.72535571428571	6.90542285714286	7.12819428571429	7.10543285714286	7.35547857142857	7.40789	7.22124	7.61307857142857
BHLHA15	3.87854	3.79427	3.8706	3.8357	3.83272	3.94485	3.93384	3.69687	3.96615	3.69323	3.69687	3.64521	3.69998	4.06414	4.07881	3.82262	3.84031	3.85718	4.10554
BHLHB9	4.85108	5.23981	5.11957	5.60938	5.21798	4.86986	4.60186	5.08136	4.85258	4.98328	4.96427	4.99023	5.09242	4.7263	4.72998	4.82858	5.27385	4.99023	4.91599
BHLHE22	3.191775	3.19868	3.087525	3.39865	3.356345	2.98686	3.51037	2.934395	3.10445	3.12722	3.19459	3.20078	2.93428	3.290005	3.097795	3.26923	3.07541	3.28671	3.127585
BHLHE23	3.18449	3.24948	2.80985	3.13643	3.14011	2.94008	3.22735	3.092	3.04541	3.19598	3.17696	3.17164	3.0827	3.04839	3.17164	3.18899	3.28198	3.14588	3.53206
BHLHE40	8.02045	7.80342	7.20994	6.24281	7.1825	7.08983	7.16462	7.2161	7.03917	7.19441	6.87729	7.62841	7.22524	7.16462	7.26587	7.16636	7.38852	7.40654	7.57661
BHLHE41	4.98063333333333	5.19821	4.60154666666667	4.48430666666667	5.07163666666667	5.11745666666667	5.2385	5.09604333333333	5.10848333333333	3.74177	3.72309666666667	6.34597	5.57646	5.12795	5.21004666666667	3.79349333333333	3.72698333333333	3.95923333333333	3.93427
BHMT	2.877035	2.886385	2.75891	2.835005	2.739165	2.82336	2.73796	2.82425	2.857075	2.686545	2.713105	2.67304	2.67	2.81304	2.967235	2.81233	2.757575	2.85034	3.152305
BHMT2	6.79399	6.88196	7.7402	4.52202	5.16665	5.34557	5.67769	6.72424	6.59192	6.28218	6.44928	6.12071	6.70927	6.08828	6.21834	6.45768	6.50858	6.20508	7.03061
BICC1	7.29023	7.42775666666667	7.29497	6.6519	6.73150333333333	8.11301	8.35799	6.51380666666667	6.62635333333333	7.04251	7.11849666666667	6.73608	6.82141666666667	7.23719	7.34001333333333	7.03957333333333	7.26224333333333	7.14049666666667	7.19397666666667
BICD1	5.02014	5.04228	5.23183	4.44124	4.57709	4.75216	4.85538	4.78581	4.72746	4.84484	4.4394	4.9879	4.84305	4.22397	4.13674	4.59336	4.77233	4.84754	4.95816
BICD2	6.99324666666667	6.84888666666667	6.66071333333333	6.67365333333333	6.610845	6.66783	6.637735	6.80153666666667	6.74758	6.63005833333333	6.82998166666667	6.58582833333333	6.52694	6.44226166666667	6.42900333333333	6.71145666666667	6.77672	6.925175	7.102615
BID	6.8091975	6.845905	7.87933	6.5915725	6.6860675	6.6700225	6.5941675	7.0924925	7.05917	7.4702	7.605055	7.9372525	7.89031	7.55173	7.70958	7.50912	7.4971225	7.48234	7.7021675
BIK	4.08955666666667	4.0189	4.10882333333333	3.75361333333333	3.85609666666667	4.00935333333333	4.08673666666667	4.07071666666667	3.83704666666667	3.94127333333333	4.01443333333333	3.92592666666667	3.95152	4.03360666666667	3.93819666666667	3.98050333333333	3.84944	3.96054	4.31848666666667
BIN1	7.0324625	7.0946175	7.2130375	8.600375	8.22703	7.8798575	7.899965	7.752075	7.460965	7.8974425	8.13752	8.2305225	8.0222175	7.6560925	7.8230575	7.86658	7.87143	7.85691	8.185865
BIN2	3.36536	3.3704	3.292775	3.12368	3.26753	3.461715	3.369825	3.397875	3.242345	3.28696	3.32836	3.27371	3.26862	3.45841	3.28443	3.304775	3.318345	3.302365	3.38463
BIN3	6.624295	6.44781	6.952535	6.89441	6.93703	6.820215	6.967135	6.93619	6.802885	7.03249	7.00666	6.93619	6.76301	7.139675	7.21286	7.067015	7.101385	7.081965	7.278215
BIRC2	9.228396	9.283086	10.129028	9.309208	9.347228	9.365512	9.341572	9.209556	9.221012	9.429544	9.236902	9.239024	9.344256	9.356692	9.336614	9.441042	9.403798	9.38076	9.40658
BIRC3	2.53637333333333	2.65182	5.83311333333333	3.52522666666667	3.74788666666667	2.96559	3.13269666666667	3.08632666666667	2.68231666666667	3.77482	3.18041333333333	4.14390333333333	5.09932333333333	6.20597666666667	6.34251	3.81936	4.06972666666667	3.73059	4.14247333333333
BIRC5	5.53184166666667	5.3829	4.85142083333333	4.82825833333333	5.31173666666667	4.48849666666667	4.67725166666667	6.1512375	6.06981833333333	6.3050775	4.71549083333333	5.657715	4.921415	6.1491175	6.11647416666667	6.15913333333333	5.9458525	6.22933416666667	6.35678166666667
BIRC6	6.07134	6.27681	5.67481	6.038745	6.289085	5.572085	5.869685	5.640105	6.05415	6.056885	6.023035	5.78697	5.98335	5.90595	5.53801	5.59635	5.931925	5.833685	6.057015
BIRC7	6.10855	6.18889	5.99847666666667	6.21706666666667	6.10601	6.09893	6.20204333333333	6.09937	5.94700666666667	6.23692	6.16157333333333	6.08506666666667	6.02779666666667	6.08746666666667	5.95207666666667	6.15292	6.07553333333333	6.21991666666667	6.28777666666667
BIRC8	2.69798	2.91387	2.98909	2.78628	2.68483	2.88931	2.74724	2.80983	2.53678	2.79766	2.74724	2.56183	2.64161	2.82604	2.78695	2.71068	2.70056	2.59684	3.37734
BIVM	6.987175	6.9826975	7.19473	7.0251775	6.75825	7.2202825	7.2162575	7.1424625	7.2158825	6.516315	6.51766	6.733195	6.8206225	6.4515125	6.5344625	6.56512	6.68274	6.5496075	6.5201675
BLCAP	9.30319	9.17031	9.31122	9.16475	8.8146	8.85857	8.88841	9.3762	9.35712	8.97585	9.25811	9.10018	9.09005	8.90168	9.00266	9.08528	9.05193	9.10162	9.06818
BLID	2.95748	3.18091	3.01146	2.82106	2.90636	2.63605	2.9934	3.1211	2.90883	2.99668	2.91948	2.73941	2.89372	2.89098	2.61857	2.68994	2.62613	2.61857	3.52055
BLK	3.241295	3.2127	3.27216	3.17605	3.20585	3.06236	3.398655	3.37439	3.14561	3.25732	3.14324	3.15119	3.17861	3.24268	3.227855	3.141655	3.236345	3.40362	3.442625
BLM	3.02694	3.07942	3.02294	3.12073	3.17164	3.17164	2.93703	3.47479	3.66338	4.07685	3.0301	2.81828	2.89817	3.12299	3.05093	3.78279	3.71273	3.64551	3.47124
BLMH	7.327205	7.369375	6.54879	8.1714	7.451885	7.628405	7.59643	7.266655	7.39239	7.681425	7.603065	6.93472	7.004375	6.42027	6.606265	7.78467	7.838255	7.621145	7.70164
BLNK	2.37336	2.44783	2.44783	2.44783	2.4281	2.40867	2.45162	2.71071	2.45361	2.41184	2.40604	2.54683	2.49909	2.53617	2.47703	2.44783	2.30516	2.23228	2.80582
BLOC1S1	8.0674	7.81727	7.66804	7.3411	7.69095	7.92262	7.76453	7.99576	7.91445	8.08488	8.02919	7.82188	7.82398	7.96388	8.00431	7.97229	8.0165	8.0461	8.13647
BLOC1S2	7.22976333333333	7.27002	7.35903666666667	6.64576666666667	6.71529666666667	7.01062333333333	6.79331333333333	7.15401333333333	7.19275	6.94022333333333	7.17570333333333	7.30788	7.17564333333333	7.21809333333333	7.13984	6.96446666666667	7.04151	7.05707666666667	7.17225666666667
BLOC1S3	6.01022333333333	5.9516	5.95240666666667	5.91823333333333	6.03121333333333	6.01181333333333	5.88852	5.93247666666667	5.73792	6.15663666666667	6.07658333333333	5.91248	5.90937666666667	6.12241666666667	6.14822666666667	6.01572666666667	6.00476	5.96336333333333	6.30850666666667
BLVRA	8.71821	8.77887	8.57463	8.8267	8.67687	7.6708	7.66793	8.64764	8.50902	8.68813	8.98879	9.2218	8.64189	9.27979	9.35076	8.65939	8.75698	8.71532	8.85011
BLVRB	7.62885	7.73767	7.56436	8.25104	8.04121	7.9444	8.09191	8.40109	8.27191	7.6077	8.10579	8.07607	7.97606	7.73595	7.85009	7.88107	7.98535	7.76578	8.1147
BLZF1	5.034792	5.146616	5.720286	4.840046	4.968918	4.972496	4.691606	5.139322	5.170292	5.130208	5.130122	5.23552	5.156748	5.715522	5.559616	5.126168	5.100572	5.13096	5.0998
BMF	4.9413225	5.2443375	5.033205	5.00981	4.79545	5.063985	5.1927525	5.08548	4.9582125	4.9534875	5.0587525	4.887335	4.90569	4.9528725	4.9706975	5.0096625	4.8571675	5.033485	5.2586975
BMI1	8.099885	8.206585	8.064395	8.07435	7.813435	8.34976	8.255685	7.980495	7.94589	7.936785	8.02349	7.975885	8.0201	7.76546	7.71964	8.04982	8.10654	7.850615	8.108985
BMP1	6.460942	6.374338	5.940434	6.621734	6.274148	6.264508	6.22709	6.197472	6.118656	6.217024	6.282038	6.267916	6.425854	5.932584	6.04944	6.351364	6.34231	6.176874	6.594126
BMP10	4.75207	4.74737	4.45217	4.5617	4.25149	4.49812	4.25411	4.59498	4.16921	4.4626	4.45178	4.6576	4.24902	4.60082	4.51349	4.74703	4.44337	4.75533	4.51132
BMP15	2.74439	3.01484	2.70535	2.68385	2.68385	2.60484	2.68763	2.66538	2.68385	2.68069	2.71467	2.61968	2.68385	2.75958	2.80201	2.55721	2.63281	2.63511	2.52174
BMP2	2.910435	2.758505	5.3925	3.068595	2.909665	3.370875	3.330075	3.333975	3.36642	2.641805	2.738185	3.783665	3.15037	3.828465	4.67864	2.760595	2.68619	2.70203	3.16721
BMP2K	6.06005	6.231525	6.27631	6.22161	6.390955	6.022335	6.255705	5.994875	5.974985	5.74392	5.7767	6.07362	5.702025	6.38774	6.359115	5.537195	5.67818	5.71375	6.143645
BMP3	2.73794	2.78433	2.736945	2.72418	2.56149	2.66691	2.77021	2.700865	2.51648	2.796035	2.712275	2.60475	2.674885	2.821745	2.911655	2.73914	2.642735	2.70366	2.691795
BMP4	4.45382	4.6497	4.58211	5.02646	4.33194	4.71967	4.77032	4.51638	4.34243	6.93724	7.0809	7.24034	7.69716	8.65351	8.6982	6.96814	6.72862	6.98994	7.05742
BMP5	2.947275	3.006575	3.050715	3.07003	2.84512	3.088235	2.81582	3.11293	2.933905	2.84472	3.079575	2.93166	2.937245	3.032245	3.053635	3.016475	3.107495	2.924065	3.55218
BMP6	3.590835	3.603015	3.463545	3.305765	3.633815	4.9756	5.16626	4.030345	4.194125	3.219105	3.47705	4.17593	3.50934	3.65208	3.767995	3.35273	3.498915	3.309095	3.524565
BMP7	3.33976	3.274085	3.246445	3.52613	3.3038	3.30238	3.4054	3.286005	3.396855	3.39678	3.45691	3.362	3.248225	3.3868	3.367565	3.25298	3.077885	3.263515	3.37659
BMP8A	4.093485	4.06645	4.026515	4.29886	4.03376	4.155445	4.057575	4.015665	3.984965	4.10705	4.2609	4.092155	4.2422	4.15385	4.13249	4.086695	4.137755	4.128395	4.245815
BMP8B	3.72046333333333	3.85189666666667	3.69987	3.98918	3.72987666666667	3.75706666666667	3.84425	3.62158666666667	3.55055	3.74747333333333	3.85516	3.53942666666667	3.69451333333333	3.75895333333333	3.72854	3.77755666666667	3.62542666666667	3.68776666666667	4.05240333333333
BMPER	8.540185	8.26678	8.509845	8.1309	10.13685	8.85859	8.797595	8.1367	8.08465	6.18773	5.727715	7.700125	6.94317	8.518735	8.69126	6.376215	6.17559	6.38224	6.347455
BMPR1A	6.47284666666667	6.61104	6.94705666666667	7.15994333333333	7.11997666666667	7.34290666666667	7.23001	6.85524666666667	6.97064333333333	7.09168333333333	7.33633666666667	7.16397333333333	7.13617	7.43251666666667	7.38092333333333	7.09740666666667	7.11204666666667	7.10620666666667	7.27988666666667
BMPR1B	3.110485	3.227205	3.33898	3.32097	3.19502	2.996095	3.00448	3.178405	3.20692	2.864875	3.063895	3.722715	3.18398	3.10968	3.237495	3.073445	2.894715	2.969355	3.13268
BMPR2	8.58917666666667	8.73173333333333	8.1358	8.12678333333333	8.12910666666667	7.97693	8.23474333333333	7.87069333333333	8.12737333333333	7.91643	8.14487666666667	8.13997333333333	8.01829666666667	8.2572	7.94251333333333	7.69487666666667	7.99863	7.98815333333333	8.03316666666667
BMS1	5.60164666666667	5.4396	5.62767	5.55235666666667	5.34655333333333	5.70703333333333	5.71323333333333	5.84991333333333	5.77098333333333	5.77460333333333	5.77551333333333	5.58243333333333	5.76160333333333	5.46747333333333	5.62526666666667	5.87580333333333	5.87620666666667	5.72061333333333	5.94900333333333
BMS1P4	3.98659	3.83868	3.69853	3.55072	3.85321	3.50825	3.66044	3.46298	3.64438	3.78857	3.95796	3.83183	3.75575	3.7656	3.97419	3.80529	3.69921	3.71615	4.17696
BMX	3.26609	2.93787	3.06786	3.01784	2.99945	3.26789	3.06786	2.96898	2.98861	3.06786	2.99849	2.90772	3.07053	3.06786	3.00769	3.37088	3.16829	3.3356	3.05512
BNC1	3.894184	4.08947	4.514186	2.956334	2.943752	3.187338	3.052426	4.09054	4.114784	3.157584	3.06306	4.916234	4.652806	4.361806	4.411106	3.11315	3.061594	3.162578	3.3942
BNC2	5.04205444444444	5.21184111111111	4.49294777777778	5.26162666666667	6.14432555555556	5.96285444444444	5.94295222222222	5.40816	5.43764555555555	5.20167333333333	4.90082777777778	5.66987888888889	5.51689444444444	5.43378333333333	5.39994111111111	5.04745777777778	5.08219333333333	5.18301666666667	5.41405222222222
BNIP1	6.151485	6.18808	6.26066	6.041855	6.34953	6.32366	6.11681	6.44505	6.381215	6.524785	6.448745	6.276915	6.37126	5.974435	6.24387	6.67058	6.5442	6.53949	6.638135
BNIP2	8.20338666666667	8.20837333333333	8.20964	8.14983333333333	8.02331666666667	8.05306	7.86061333333333	8.27475666666667	8.18742	8.24175	8.3842	8.20447666666667	8.07044	8.27412333333333	8.2217	8.33042666666667	8.25243666666667	8.27387666666667	8.39682333333333
BNIP3	7.184235	7.502795	7.28708	6.808445	7.752405	7.733295	7.67659	6.845385	6.695275	6.8554	6.549405	7.070755	7.34583	7.06745	7.296265	6.800435	6.726455	6.647365	6.92412
BNIP3L	10.18488	10.3418666666667	9.99566666666667	10.0628283333333	10.7246833333333	10.6508833333333	10.7386666666667	9.81973333333333	9.912295	9.86651666666667	9.93264	10.0720266666667	10.1431966666667	9.964815	10.0270716666667	9.82509166666667	10.0325166666667	10.015775	9.94871
BNIPL	3.35172666666667	3.53570666666667	3.33056333333333	3.3132	3.14617666666667	3.20726	3.37312333333333	3.22613666666667	3.33856	3.26257	3.34917333333333	3.27685333333333	3.37980666666667	3.36383666666667	3.27499666666667	3.20698666666667	3.17049333333333	3.23405333333333	3.36464
BOC	4.745265	4.785855	4.88887	5.168835	5.162865	4.86718	5.0881	4.853775	4.773725	4.97465	4.875665	5.12531	4.988965	5.2522	5.28456	4.969805	5.03612	4.812555	5.440575
BOD1	9.34007	9.45353	9.51389	9.44467	9.32948	9.51503	9.41496	9.63908	9.7472	9.39543	9.45682	9.24314	9.41639	9.12798	9.15012	9.44831	9.53157	9.45389	9.50636
BOD1L	6.439315	6.688165	6.183675	6.29494	6.143355	6.3857	6.388295	6.126275	6.308195	5.92818	6.154475	6.10318	6.418625	5.983185	5.970725	6.129825	6.52326	6.392715	6.541475
BOD1P	2.17697	2.24613	2.24879	2.24879	2.30949	2.12002	2.3331	2.24879	2.15844	2.35158	2.28469	2.24351	2.43504	2.01501	2.30949	2.34805	2.36749	2.13336	2.37983
BOK	6.78944333333333	6.62213333333333	6.19913	6.53625666666667	6.41325666666667	5.71557	5.98838	6.51870333333333	6.44622666666667	6.71272	6.74809666666667	6.20025333333333	6.09468666666667	5.90787	6.05093333333333	6.73674666666667	6.68636	6.66903	7.04288333333333
BOLA1	7.02584	6.89837	6.73864	7.31714	6.90189	6.95875	6.91903	7.00057	6.83352	6.52186	6.33764	6.83352	7.1579	6.49575	6.69108	6.58413	6.6373	6.64505	7.07236
BOLA3	9.18852	9.02234	9.00916	9.05868	8.87392	8.4101	8.42922	9.46749	9.45683	9.44998	9.1114	9.10778	9.06051	9.02327	8.98106	9.4293	9.39784	9.45545	9.62431
BOLL	2.71126	2.69948	2.517625	2.7568	2.67808	2.60315	2.715865	2.5721	2.731105	2.65483	2.671215	2.66672	2.68738	2.62335	2.659635	2.73393	2.761665	2.72015	2.897375
BOP1	7.49494	7.22623	6.91056	7.32896	7.08557	6.60658	6.88154	7.55884	7.4145	7.72006	7.52354	7.25896	6.72313	6.72349	7.14382	7.7408	7.65377	7.58114	7.80477
BPA-1	2.51662	2.63278	2.64106	2.71215	2.82326	2.84655	2.68385	2.68385	2.54324	2.82958	2.59098	2.77377	2.77998	2.76751	2.75676	2.52017	2.80315	2.40071	2.5386
BPESC1	2.70207	2.56184	2.64251	2.77237	2.68763	2.68763	2.68763	2.65673	2.68763	2.62011	2.62323	2.76724	2.58351	2.62701	2.88059	2.86661	2.60151	2.5788	2.89368
BPGM	6.132915	6.14166	6.232815	6.3937	5.81736	5.88329	5.73505	6.36446	6.62544	7.05952	7.380825	6.528725	6.741595	6.35626	6.32031	7.19499	7.13009	7.04982	6.678245
BPHL	4.8619175	4.79747	4.2311725	5.6796175	5.4991825	4.7012625	4.650515	4.9938825	4.9902625	4.6418425	4.891845	5.3926475	5.2434275	4.6606125	4.703415	4.4412625	4.7256025	4.7506275	4.924055
BPI	2.78831	2.73284	2.75988	2.55913	2.61702	3.24521	2.69494	2.86023	2.79383	2.98964	2.68385	2.82061	2.62613	2.69409	2.62326	2.79137	3.01018	2.5744	3.34657
BPIL1	2.86764	2.9902	2.74564	2.43851	3.00868	3.03961	2.76985	2.79046	2.70191	2.76985	2.54264	2.69521	2.80736	2.70896	2.83624	2.5641	2.76985	2.58816	2.85479
BPIL2	3.26267666666667	3.19984333333333	3.16562333333333	3.20757666666667	3.08576333333333	3.18886666666667	3.35821333333333	2.95690333333333	2.99163	3.26334333333333	3.31703	3.09668	3.10225666666667	3.12002	3.19713666666667	3.11792	2.96055	3.19855333333333	3.26618666666667
BPIL3	3.06368	3.3344	3.38984	3.13361	3.134	2.99861	3.26869	3.00004	3.30038	3.16304	3.04899	3.07848	3.11124	3.33315	2.89651	3.23493	3.06512	3.11393	3.71789
BPNT1	5.20892	5.361594	5.636504	5.511362	5.418416	5.312298	5.228096	5.829194	5.974636	5.144318	5.260754	5.406748	5.583982	5.332182	5.419542	4.936572	5.072842	4.924402	5.04062
BPTF	6.15815	6.30361	6.08106333333333	6.59084166666667	6.64330666666667	6.167255	6.30181666666667	6.16659666666667	6.30339666666667	6.26490333333333	6.175485	6.14495833333333	6.21074666666667	5.91495166666667	5.67829166666667	6.01508833333333	6.184525	6.20849666666667	6.30810333333333
BRAF	5.17365	5.02476	4.93708	5.09142	5.02172	5.12211	5.09963	5.07433	4.98915	5.19686	5.06414	4.94486	4.9394	5.07433	5.08948	5.20107	4.97878	5.07433	5.36544
BRAP	6.237305	6.278055	6.564895	6.0576	6.16686	6.23565	6.166685	6.32428	6.224605	6.17416	6.33627	6.452525	6.423705	6.15245	6.313465	6.336555	6.276315	6.244195	6.52545
BRCA1	3.696378	3.560628	3.812992	3.776582	3.700526	3.490806	3.517492	3.96729	3.832784	4.031972	3.647666	3.790222	3.717422	3.989932	3.7207	4.074342	4.077022	4.224638	4.36553
BRCA2	3.67748	3.63743	4.42995	3.75887	3.85764	3.82181	3.63887	3.90032	4.08921	4.36933	3.9268	3.83226	3.25462	4.40287	4.05123	4.17023	4.05078	4.15264	4.12114
BRCC3	6.43613	6.44164666666667	6.41349833333333	6.24242166666667	6.60702833333333	6.40429333333333	6.44097	6.49578666666667	6.48747166666667	6.29464333333333	6.303945	6.73672666666667	6.50194333333333	6.43306833333333	6.45369166666667	6.40114	6.44171833333333	6.42540833333333	6.59366166666667
BRD1	5.62583333333333	5.73258333333333	5.79117333333333	5.61889666666667	5.90624333333333	6.01497666666667	5.96351333333333	5.86316666666667	5.84179	5.86817	5.74739333333333	5.48327333333333	5.83438333333333	5.60817333333333	5.6694	5.5758	5.7009	5.63677666666667	5.87035333333333
BRD2	7.4831	7.624265	7.64678	7.156765	7.59283	7.421165	7.530805	7.21322	7.468955	7.348205	7.49456	7.61206	7.321885	7.577945	7.552075	7.345915	7.56018	7.339865	7.7151
BRD3	6.536645	6.571855	6.312955	7.0375375	6.82547	6.975745	7.0108225	6.3685075	6.196365	6.6955425	6.6395	6.6195225	6.7341075	6.5793875	6.67442	6.588795	6.78225	6.6396975	6.870065
BRD4	6.167895	6.2428125	6.001305	6.48514	6.36347	6.102725	6.283535	6.0943125	6.1431225	6.500735	6.4335525	6.13024	5.9953	6.188825	6.130925	6.4157975	6.41849	6.3366475	6.687585
BRD7	7.37351	7.42493	7.57343	7.51069	7.53946	7.56337	7.52208	7.60718	7.59753	7.45519	7.37197	7.27001	7.49021	7.37485	7.57977	7.58375	7.48766	7.47821	7.62626
BRD7P3	2.96988333333333	3.00539	2.90633	3.01409666666667	2.93270666666667	3.12259666666667	3.06872666666667	3.00029	3.06414666666667	3.04311666666667	3.08823	3.02037666666667	3.06641666666667	3.04589333333333	2.87521	2.87552	3.00359333333333	3.03954	3.26611
BRD8	6.7594125	6.7357175	6.658115	6.7712325	6.58155	6.8361375	6.7544375	6.817225	6.8531275	6.7691325	6.6168975	6.5987075	6.734435	6.6256675	6.7404225	6.8504625	6.7802775	6.7808875	6.5991025
BRD9	6.33931	6.12972666666667	6.29449333333333	6.20422333333333	6.26415333333333	6.24438	6.29602333333333	6.49251666666667	6.26234666666667	6.21249333333333	6.23877333333333	6.08947666666667	6.02998666666667	5.84457666666667	6.05630666666667	6.44378333333333	6.29133	6.24968	6.67912333333333
BRDT	2.2674	2.37668	2.51084	2.34561	2.41818	2.5897	2.64101	2.42004	2.38245	2.43703	2.4802	2.47703	2.67607	2.47703	2.64008	2.62846	2.5334	2.31674	2.65382
BRE	8.24434	8.07377	7.87278	8.35293	8.22066	8.399	8.45769	8.10492	7.94153	8.09691	8.23034	8.31958	8.4151	8.08288	8.23688	8.23346	8.24635	8.17541	8.42559
BRF1	4.740954	4.790958	4.650103	4.747511	4.748123	4.690471	4.821894	4.746795	4.702797	4.70817	4.84151	4.609595	4.683743	4.702716	4.608981	4.775419	4.780031	4.762767	5.112578
BRF2	7.405875	7.188775	7.23029	6.728975	7.060535	7.100715	7.10107	7.131975	7.141895	7.067285	7.164055	7.125185	7.063935	6.950135	7.035335	7.068805	7.13518	7.09038	7.301965
BRI3	7.402675	7.263555	7.583075	7.147555	6.953805	6.833525	6.86403	7.49532	7.423585	6.891565	7.042525	7.021755	6.987565	7.22099	7.03894	6.807735	7.014775	6.93082	7.22175
BRI3BP	4.22105333333333	4.35588333333333	4.20688	4.16202	3.96805666666667	3.92772333333333	3.94001	4.30191	4.25078666666667	4.54844	4.21186333333333	4.32159666666667	4.22933	3.99395666666667	3.9621	4.32167	4.28290333333333	4.48661666666667	4.72141666666667
BRIP1	2.76794	2.809085	2.81376	2.6809	2.94227	2.784665	2.713655	2.98056	3.135395	2.92724	2.587575	2.990665	2.674885	3.78842	3.904315	2.887605	2.661165	2.726095	3.11482
BRIX1	7.7049375	7.801245	8.193355	7.3643125	7.265295	7.664565	7.5681575	8.3494375	8.344445	8.301505	8.54718	7.6378275	8.0492875	8.0438025	8.01289	8.3598575	8.4236325	8.46961	8.2747575
BRMS1	6.68166833333333	6.579435	6.53610333333333	6.61491333333333	6.50550333333333	6.32934833333333	6.362425	6.64024	6.57671666666667	6.82103166666667	6.72293333333333	6.53634666666667	6.389885	6.50409	6.45786	6.89682166666667	6.82212833333333	6.82486333333333	6.95784333333333
BRMS1L	5.44552	5.6364625	5.4263025	5.930735	5.8164225	5.5679325	5.4968275	5.6599925	5.6273625	5.4398575	5.4464325	5.749965	5.5818475	5.5864025	5.558075	5.6013875	5.61629	5.50677	5.686295
BRP44	8.24742	8.2340675	8.5156125	7.947995	7.598285	8.8343375	8.930255	8.74792	8.7001375	8.0000875	8.3016775	8.0535025	8.288535	8.138895	8.08196	7.964585	8.01419	7.97542	8.17621
BRP44L	7.37829	7.29795	6.94687	7.66705	7.11396	6.99148	6.7768	7.91037	8.0621	7.50965	7.37851	6.79779	6.80302	6.89478	6.9992	7.52619	7.65561	7.48752	7.23965
BRPF1	5.14907	5.21458	5.38129	5.11491	5.17815	5.07024	4.99591	5.11491	4.92893	5.10001	5.04678	5.06409	4.71561	4.94165	5.1684	5.23066	5.09808	5.11491	5.42572
BRPF3	5.41205	5.40569	5.85059	5.525	5.16466	5.46933	5.62529	5.48376	5.46767	5.35861	5.53108	5.47674	5.47428	5.1983	5.25625	5.41932	5.29417	5.46851	5.57982
BRS3	2.88872	2.90815	2.74126	2.76648	2.64338	2.90432	2.69561	2.60429	2.5597	2.75284	2.69222	2.89993	2.81442	2.68853	3.06786	2.6099	2.63005	2.45633	2.85066
BRSK1	5.450135	4.985595	5.446405	5.484555	5.46115	5.633885	5.480345	5.08709	5.169315	5.387495	5.433235	5.16972	5.603255	5.295675	5.251985	5.41445	5.593515	5.534045	5.94994
BRSK2	3.70346875	3.6781875	3.68610125	3.7254625	3.657545	3.686295	3.75125625	3.595765	3.5437525	3.6266875	3.69522	3.714185	3.63291125	3.64530125	3.69194	3.73497375	3.67700125	3.65448875	3.79554875
BRWD1	4.22577333333333	4.33693833333333	4.45226833333333	4.18532166666667	4.37524666666667	4.29172333333333	4.12154666666667	4.14224166666667	4.22470666666667	4.06948666666667	4.258015	4.20656333333333	4.34042	4.00397833333333	4.09466166666667	3.95555166666667	4.02939666666667	3.97890666666667	4.12994833333333
BRWD3	3.21725	3.42644	3.3801	3.451	3.36575	3.37348	3.56399	3.43197	3.53296	3.43089	3.36504	3.04892	3.36575	3.10709	2.92273	3.25529	3.36575	3.36575	3.88575
BSCL2	6.96191	6.90801	7.27828	7.4573	6.9453	6.90725	7.09911	7.43628	7.61831	7.12368	7.4483	7.65567	7.85334	7.73715	7.81434	7.27331	7.26634	7.09825	7.3507
BSDC1	7.09371	6.872004	7.18329	6.641598	6.725844	6.979522	7.02523	6.861438	6.800786	6.755796	6.929454	6.751606	7.023554	6.739484	6.874302	6.83888	6.828524	6.729576	7.071176
BSG	8.29816333333333	8.22703166666667	7.94718666666667	7.68282	7.99193333333333	8.03847666666667	8.071605	8.11777666666667	8.02814833333333	8.18463	8.22215833333333	8.36616	8.34632	8.08856833333333	8.132635	8.23245833333333	8.305275	8.17478	8.42185
BSN	3.10968	3.27064	3.11462	2.91302	3.15098	2.98616	3.01508	3.40862	3.32079	3.20071	3.1759	3.36101	2.9309	2.98422	2.71375	3.27877	3.09571	3.10658	3.34933
BSND	3.88272	3.96886	3.53029	3.67699	3.73846	3.83905	3.74077	3.54482	3.72359	3.867	3.73533	3.62738	3.74077	3.66176	3.74077	3.70982	3.8831	3.86785	3.83496
BSPH1	2.82326	3.11172	2.93554	3.05322	2.90716	3.10563	3.0417	3.2722	3.04747	2.97867	3.18179	3.11695	2.94297	2.82154	2.88179	3.08067	3.12573	3.1047	3.34851
BSPRY	3.341475	3.463645	3.346895	3.470135	3.296535	3.29028	3.277815	3.206595	3.290845	3.48918	3.447475	3.266485	3.39787	3.43102	3.27199	3.408305	3.405515	3.29301	3.248525
BST1	7.16697	7.14329	7.45811	9.31925	10.8236	8.58819	8.46385	8.56671	8.56612	8.18435	8.38489	8.05432	7.91888	9.64068	9.50372	8.02488	8.0355	7.89818	7.91813
BST2	2.8904275	4.38125	9.63395	4.5818825	6.7343175	4.1614525	4.1687775	5.4161825	4.20513	2.96364	2.7471625	4.9334925	5.824105	7.216585	7.46336	2.9616825	2.9899625	3.07508	3.2759875
BSX	4.05708	4.11249	4.28789	4.10841	4.11159	4.14389	4.06894	4.1673	4.21219	4.18786	4.24407	3.98806	4.1673	4.32863	4.01639	4.34968	4.00163	4.18821	4.25006
BTAF1	6.1922025	6.124625	6.00828	5.6234975	6.1755525	6.17717	6.220795	5.9671375	6.122575	5.73749	5.9310575	5.5013	5.9519225	5.65107	5.7354475	5.85531	5.839805	5.8999375	5.97864
BTBD1	7.53510666666667	7.49248666666667	7.52716333333333	7.34285833333333	7.59427666666667	7.715215	7.644205	7.68389	7.69157166666667	7.40198666666667	7.5391	7.72081666666667	7.56215166666667	7.66117333333333	7.61324833333333	7.47060666666667	7.48981333333333	7.372625	7.60958
BTBD10	8.43593	8.242565	7.89363	8.0101025	7.7092925	7.82484	7.822245	8.0775475	8.1422325	7.95796	7.936575	7.85136	7.96254	7.519275	7.603675	7.9439625	8.0804175	7.9593375	8.21638
BTBD11	3.33925	3.22474	4.060945	2.971635	2.98779	3.2576	3.114645	3.387675	3.19214	3.07602	3.100715	3.62253	3.19895	3.18808	3.070265	2.94071	2.83846	2.909045	3.394225
BTBD16	3.16827	3.23064	3.3466	3.23354	3.23354	3.43197	3.23955	3.13176	3.02317	3.23354	3.46361	3.23354	3.27122	3.11156	3.23431	3.07482	3.1672	3.23704	3.27896
BTBD17	4.35465	4.588635	4.31628	4.25621	4.207405	4.57264	4.35822	4.420865	4.23397	4.30278	4.320625	4.15323	4.309285	4.270895	4.31225	4.38396	4.22008	4.296065	4.724555
BTBD18	3.13461	3.23962	3.26824	3.21033	3.096355	3.075405	3.517435	3.097315	2.950215	3.301825	3.35432	2.975985	3.063095	3.04873	3.213875	3.19159	3.2342	3.223305	3.23248
BTBD19	4.27851	4.13501	4.02513	4.19134	3.92274	4.0859	4.58571	3.91796	3.98686	3.85754	4.17286	4.02605	3.95424	3.96495	3.52599	4.02605	3.66029	4.15386	4.50365
BTBD2	5.721925	5.6857	5.62127	6.03695	6.150615	5.781205	5.83358	5.69039	5.505025	5.67743	5.708025	5.807175	5.63094	5.593745	5.724895	5.51381	5.591485	5.55427	6.17367
BTBD3	5.647166	5.770556	5.881144	5.757446	5.494194	6.616944	6.474186	5.702104	5.735326	6.181722	5.697676	5.685628	5.629004	5.848378	5.763024	6.105758	5.94514	6.095754	6.300412
BTBD6	8.67616	8.67854	8.93932	9.24992	9.17855	8.61511	8.59024	8.92453	8.85377	8.50356	8.52875	8.49345	8.42312	8.38841	8.41196	8.55599	8.54551	8.61487	8.76521
BTBD7	6.200714	6.172808	5.460302	5.959366	6.058902	5.819998	5.970662	5.697364	5.954482	5.775968	5.723428	5.904216	5.73413	5.462226	5.436938	5.55376	5.858482	5.81181	5.880662
BTBD8	2.62515	2.44144	2.51951	2.49219	2.6405	2.65731	2.58504	2.49838	2.45956	2.67987	2.62323	2.67564	2.41978	2.62323	2.53751	2.79284	2.5588	2.65256	3.20056
BTBD9	4.20249	4.331305	4.21827	4.433265	4.494495	4.167255	4.35111	4.14263	4.295505	4.217895	4.213635	4.17416	4.13395	4.216155	4.19603	4.418745	4.261285	4.29074	4.74615
BTC	3.407495	3.44389	3.581	3.47583	3.48741	3.533355	3.506195	3.15137	3.14086	3.508285	3.390995	5.00296	4.51164	5.86805	5.689545	3.51862	3.550475	3.45416	3.662155
BTD	6.33698	6.13169	6.08633	6.74426	6.2834	6.21799	6.28496	6.20426	6.12172	6.17613	6.46297	6.97725	6.76124	6.60129	6.9245	6.19748	6.23458	6.2628	6.52548
BTF3	9.93834666666667	10.0097133333333	9.85484333333333	10.0643233333333	10.0295433333333	9.93598	9.90782333333333	10.2017333333333	10.0812866666667	9.92866	9.72023	10.1734733333333	9.99638333333333	9.79950666666667	9.72243333333333	9.89129	9.88441333333333	9.92663666666667	9.53568
BTF3L4	8.051885	8.017685	7.71034	7.792015	7.58253	8.140425	8.05635	7.953585	7.956685	8.33573	8.16392	7.69412	7.75649	7.559375	7.546365	8.331585	8.321095	8.30216	8.429175
BTG1	7.10293666666667	7.2242	7.84466333333333	7.63371666666667	7.45941666666667	7.26530333333333	7.25515333333333	6.91398333333333	6.96375666666667	7.23812666666667	7.16928333333333	7.29880666666667	7.12391	7.47987666666667	7.48061666666667	7.24943333333333	7.54428	7.31114333333333	7.67605333333333
BTG2	5.922315	5.876075	5.7551875	5.7964375	5.349055	6.1518975	6.0419625	5.8715475	5.58136	5.3326975	5.7973825	5.7470775	5.9847075	5.522235	5.3840375	5.175075	5.28208	5.1251375	5.49395
BTG3	7.95116	8.2286	9.83737	9.13375	9.12055	9.23894	9.15494	8.96259	8.94783	9.20296	8.80995	9.54724	9.38935	9.8847	9.96965	9.18248	9.11897	9.14457	9.14361
BTG4	2.758185	2.82091	2.68336	2.975555	2.73547	2.846445	2.783345	2.87509	2.758495	2.777075	2.87593	2.852995	2.80955	2.852105	2.94303	2.94256	2.99179	2.822745	3.08067
BTK	2.694295	3.007115	2.93208	2.77036	2.85683	2.819215	2.829465	2.87425	2.832775	3.042555	2.883905	2.616725	2.692215	2.944115	3.019675	2.970925	2.814945	2.871395	3.243405
BTLA	2.5845	2.53164	2.46334	2.564495	2.709655	2.53812	2.481105	2.806245	2.437905	2.6713	2.626075	2.650115	2.527355	2.546315	2.565985	2.73299	2.626665	2.51892	3.175355
BTN1A1	2.76706	2.68581	2.68385	2.96467	2.63477	3.01708	2.86892	2.82595	2.74078	2.69531	2.91948	2.80595	2.8381	2.82903	2.75676	2.95798	2.82903	2.82903	3.03149
BTN2A1	7.383135	7.19965	8.1594	6.867725	6.956675	7.25035	7.31941	7.454725	7.544995	7.187775	7.234845	6.710635	7.16848	6.941155	7.00807	7.14951	7.090265	6.99602	7.061065
BTN2A2	4.17294142857143	4.12014428571428	4.69699285714286	3.93902571428571	4.13153285714286	4.27328428571429	4.23206714285714	3.90215857142857	4.02643714285714	3.98292857142857	4.12097571428571	4.24475	4.31424428571429	4.18114	4.16515285714286	3.98009428571429	4.00435571428571	3.97144857142857	4.21749857142857
BTN2A3	4.73743	4.8138575	4.701165	4.421135	4.66955	4.5050225	4.5887025	4.639175	4.60224	4.51788	4.5135325	4.265115	4.48058	4.7036075	4.4258575	4.4925425	4.35224	4.4953825	4.9877275
BTN3A1	4.98859	5.09372666666667	6.30713666666667	5.55403	5.45450666666667	5.17233666666667	5.06596666666667	5.1468	4.98257	4.65650333333333	4.87973	5.29556333333333	5.56606333333333	5.74837	5.86678333333333	4.77789666666667	4.83571666666667	4.58628	5.13142666666667
BTN3A2	6.10577	6.6567375	5.7639475	7.8382175	7.51458	6.8270875	6.8452875	6.914695	6.65968	5.4119325	5.5385325	7.193485	7.535375	7.3290275	7.64002	5.529285	5.5405225	5.38732	6.03482
BTN3A3	6.32921333333333	6.76992333333333	8.6748	6.93913666666667	7.12186666666667	7.02789	7.05353333333333	6.79130333333333	6.45182666666667	6.03713333333333	6.37245333333333	7.41773333333333	7.73071333333333	8.27136333333333	8.57681666666667	6.05981333333333	6.14924333333333	5.92021	6.40960333333333
BTNL2	4.08067	3.78902	3.60627	3.60781	3.63362	3.6761	3.78902	3.78902	3.55897	3.79828	3.99868	3.6761	4.04316	4.05462	3.91809	3.52806	3.78902	3.8073	3.573
BTNL3	2.719985	2.723365	2.86851	2.75911	2.699045	2.75289	2.67214	2.8105	2.626185	2.787695	2.5204	2.56888	2.824	2.646685	2.80341	2.583785	2.79499	2.74304	2.92904
BTNL8	2.85105	2.88706	2.731265	2.92381	2.772095	3.01963	2.98746	3.03293	2.982775	2.83239	3.0234	2.819655	2.841905	2.78805	2.942935	2.85193	2.944875	2.92611	3.496265
BTNL9	3.24513333333333	3.12236333333333	3.08356666666667	3.35685	3.13098333333333	3.27405333333333	3.14934333333333	3.09893333333333	3.02103666666667	3.25375666666667	3.23502	2.97748	3.11065333333333	3.11435333333333	3.00130333333333	3.22811333333333	3.15839666666667	3.05887333333333	3.74964
BTRC	5.648365	5.4905425	5.7544275	5.4247825	5.30347	5.62787	5.509385	5.547605	5.6360275	5.65075	5.592855	5.46561	5.8133125	5.3315725	5.344515	5.4989175	5.6835675	5.51525	5.8496475
BUB1	5.00423	4.8573	4.89325	4.22395	5.1582	3.40743	3.47921	6.13598	6.25286	6.65076	3.39448	5.60273	4.40557	6.46976	6.02292	6.23299	5.9938	6.61838	6.37697
BUB1B	5.18037	4.74072	4.55941	4.69703	5.62761	4.49651	3.93387	6.71348	6.10195	7.0402	4.62003	5.39911	4.47993	6.28143	5.99731	6.95977	6.61969	7.29778	7.26033
BUB3	8.40662	8.36293666666667	8.60538666666667	8.41464333333333	8.66951666666667	8.45077666666667	8.32333333333333	8.82867333333333	8.8876	9.08992	8.39094333333333	8.89096333333333	8.51653666666667	9.11721666666667	8.96674666666667	9.00922333333333	8.98685333333333	9.09912	9.01521666666667
BUD13	5.37303	5.61117	5.72784	5.80458	5.72784	5.78166	5.74497	5.65271	5.68568	5.90602	5.64858	5.48204	5.5529	5.24341	5.72784	6.11401	5.93717	5.83433	5.92433
BUD31	9.84212	9.81639	9.78805	9.96762	9.69303	9.64144	9.72505	9.99193	10.0183	10.3686	10.2578	9.88799	9.83673	9.66645	9.66973	10.4638	10.4442	10.3869	10.2329
BVES	5.05024333333333	4.87781333333333	5.18277666666667	5.48700333333333	4.99889	4.76121666666667	5.11998333333333	4.71848666666667	4.60145	4.71975	4.98352666666667	4.62425666666667	4.12058	4.84538	4.77132666666667	4.63989666666667	4.48547	4.64478	4.88972
BYSL	3.98490333333333	3.96488666666667	4.17765	4.37374333333333	4.10393666666667	3.96472333333333	3.94584666666667	4.11758666666667	4.13842666666667	4.31703666666667	4.19951666666667	4.04084666666667	3.98192333333333	3.79277333333333	4.07212666666667	4.31346666666667	4.27366	4.40870333333333	4.56509
BZRAP1	4.3606275	4.3337775	4.3947475	4.07851	4.263995	4.2125825	4.364605	4.2166625	4.09283	4.17538	4.2407075	4.0960525	4.09086	4.14483	4.1878025	4.250615	4.211575	4.22998	4.175435
BZW1	9.88860666666667	9.79301	9.96417666666667	9.60434	9.92689666666667	9.84689	9.78502333333333	9.99584666666667	10.11295	10.2542633333333	10.02601	10.3826666666667	10.06696	10.7428666666667	10.5396666666667	10.18995	10.1522433333333	10.1854966666667	10.2657466666667
BZW2	7.83942666666667	7.70187	7.121685	8.05118666666667	8.24280166666667	7.42433	7.40293833333333	8.209105	8.18426833333333	7.96307833333333	7.78345666666667	8.11733333333333	7.576615	7.637355	7.62494666666667	7.80136833333333	7.82502333333333	7.91201666666667	8.00451333333333
C10orf10	7.1532425	7.083565	6.486125	8.9276375	7.367655	5.426545	5.3681825	7.05435	6.9461975	7.181865	7.9795375	5.9504625	5.31914	6.935885	7.20133	7.5163175	7.4035325	7.1903875	7.750695
C10orf107	5.56553	5.68561	5.06316	5.85397	6.27724	5.8887	5.91691	4.95102	5.12133	5.0682	5.36843	5.06378	4.77045	4.78544	4.4773	5.41205	5.22162	5.33731	5.49698
C10orf108	2.86218	2.9468	2.92304	3.53458	3.98149	2.70992	2.82903	2.82781	2.85126	3.03833	2.98953	2.76063	3.0176	2.75796	2.90266	3.04563	2.92304	2.87111	3.32074
C10orf11	3.56671	3.31903	3.97242	4.38816	4.78484	4.04719	3.99551	3.85257	3.36609	3.48697	3.46951	4.74829	4.58241	5.15033	5.03002	3.66747	3.63688	3.76874	4.12606
C10orf110	4.16366	4.15492	4.15504	4.23221	4.23221	4.12863	4.27926	4.20146	4.39582	4.16632	4.422	4.16366	4.02605	4.0922	4.29539	4.04305	4.12601	4.10685	4.58283
C10orf111	4.588705	4.317365	4.438935	4.30845	4.843255	4.82326	4.78213	4.562065	4.38378	4.663385	4.61942	4.731455	4.773835	4.722065	4.84278	4.574445	4.329585	4.69511	4.903245
C10orf112	2.67597	2.97552	2.77591	2.53617	2.75642	2.74564	2.81356	2.88456	2.63737	2.74564	2.74564	2.80985	2.65299	2.60292	2.89878	2.74564	2.58372	2.73677	3.27928
C10orf113	2.76663	2.81921	2.66891	3.1769	2.79649	2.75322	2.77034	2.60469	2.53183	2.8019	2.65104	2.75322	2.63763	2.74762	2.67788	2.70012	2.81002	2.70774	2.98701
C10orf114	4.62801	4.676485	4.485015	5.245515	5.04645	5.246005	5.146885	4.614355	4.51649	4.669755	4.559195	4.612465	4.843805	4.66769	4.6793	4.683215	4.78095	4.57581	4.93078
C10orf116	7.231225	7.058345	9.4963	8.788955	8.555785	7.75635	7.718655	8.949565	8.931545	8.43159	8.78306	11.2253	11.16645	11.6366	11.72455	8.59427	8.63409	8.66431	8.82947
C10orf118	5.165194	5.296796	4.780976	4.801502	4.441454	4.714226	4.674148	4.897602	5.229476	4.384148	4.636262	4.529868	4.86577	4.586036	4.483712	4.28016	4.704902	4.724508	4.742542
C10orf119	7.45112	7.48279666666667	7.56412333333333	7.55622	7.9123	7.48558333333333	7.22319666666667	7.64214333333333	7.72455	7.78577	7.52306666666667	7.55166	7.20467666666667	7.56779	7.61694666666667	7.69589333333333	7.69572	7.79444666666667	7.64667333333333
C10orf12	3.98373	3.96929	4.10243	3.93101	4.12857	3.89798	3.96929	3.88973	3.9268	4.44877	3.86731	3.80325	3.86567	3.9409	3.83012	3.85411	3.99095	3.96113	4.09313
C10orf120	2.45991	2.55185	2.64897	2.61626	2.60244	2.59732	2.57716	2.8255	2.62671	2.56665	2.67936	2.50769	2.57716	2.63179	2.67858	2.74221	2.42555	2.57716	2.72088
C10orf122	3.86554	3.80222333333333	3.97472666666667	3.75496333333333	3.72022	3.79096	3.89717333333333	3.84029	3.79866333333333	3.8559	3.80561	3.88517333333333	4.14746	3.92259333333333	4.24518333333333	3.95131333333333	3.94199666666667	3.75494	3.85554333333333
C10orf125	6.37969666666667	6.18307333333333	6.73551333333333	6.93760666666667	7.24097333333333	6.96971	6.97584	6.77079333333333	6.51424	6.92228333333333	7.01407666666667	6.38894	6.46299	6.79248666666667	6.76616333333333	7.07791666666667	6.93328	7.07065	7.37236333333333
C10orf128	3.35015	3.12841	2.918625	3.126135	3.24006	3.073955	3.043685	3.03198	2.902905	3.355715	3.17136	3.102885	3.03934	3.17121	3.08514	3.139155	3.204645	2.991905	3.34235
C10orf129	2.689095	2.59726	2.39082	2.49139	2.488855	2.55884	2.61811	2.488995	2.38026	2.436145	2.449595	2.55682	2.511765	2.42582	2.47332	2.50388	2.44061	2.57966	2.825655
C10orf131	2.37554	2.4488	2.56652	2.56033	2.69975	2.56033	2.44028	2.87653	2.56033	2.38537	2.54237	2.93742	2.53691	2.39964	2.68897	2.56033	2.59708	2.5522	2.93742
C10orf137	6.515565	6.46709	6.11191	6.174575	6.46604	6.547455	6.347575	6.524365	6.473055	5.798915	6.29333	6.19933	6.41282	6.07534	5.974015	6.0097	6.048625	5.9268	6.00632
C10orf140	3.3486725	3.283105	3.3961775	3.49059	3.5325325	3.4791475	3.4760825	3.4620175	3.2652475	3.3481925	3.3793775	3.389305	3.392565	3.6158025	3.448745	3.3022925	3.329325	3.3804775	3.599535
C10orf18	6.08922333333333	6.15439666666667	6.31925666666667	6.07333333333333	6.13042	6.17118333333333	5.92684333333333	6.34026	6.32882	6.28624333333333	6.29521333333333	6.15484666666667	6.00374	6.14978666666667	6.2161	6.27925333333333	6.28442	6.41844	6.38786666666667
C10orf2	4.60628	4.54847	4.73007	5.04546	4.682625	4.72452	4.905435	4.74083	4.588725	4.986365	4.631975	4.642835	4.549125	4.542985	4.80566	5.06547	5.08176	5.213635	5.553975
C10orf25	3.59682666666667	3.46168666666667	3.78072333333333	3.51678	3.52364	3.59092333333333	3.48506333333333	3.47108	3.19707333333333	3.48739666666667	3.52937666666667	3.52541666666667	3.90126333333333	3.57747	3.3266	3.56327333333333	3.63407333333333	3.64974666666667	3.86632
C10orf26	6.44451666666667	6.70595666666667	6.89948	6.87818	6.98945333333333	7.26406333333333	7.28897	6.57592666666667	6.54181666666667	6.47128	6.72582333333333	7.10864	6.88003666666667	7.16532333333333	7.37509333333333	6.36741666666667	6.48425333333333	6.48825	6.59815666666667
C10orf27	4.102592	4.078828	4.06006	3.843192	3.843452	3.956172	3.908168	3.789238	3.88142	4.104822	4.062646	3.891018	4.046042	4.024534	3.93216	4.024732	4.152426	3.936558	4.164812
C10orf28	5.11898	5.27351666666667	6.04252666666667	4.69956333333333	5.29726666666667	5.08908	5.13982333333333	5.01601	4.80107333333333	5.10403666666667	5.19275333333333	5.08995666666667	5.48515333333333	4.97809	5.28193666666667	5.25965666666667	5.30873333333333	5.00919	5.62083666666667
C10orf32	7.958538	8.173286	8.32868	8.707184	8.3111	8.455326	8.352098	7.896168	7.979316	8.15397	8.217376	8.872636	8.602504	8.73545	8.807634	8.224296	8.371176	8.24627	8.42054
C10orf35	3.12838	3.0371	2.75067	3.23354	3.26083	3.03034	3.23057	3.04197	3.02403	3.17695	3.02745	3.03034	3.47357	2.97794	3.00906	3.08991	2.9029	3.03034	3.01328
C10orf46	6.18432166666667	6.17379666666667	6.18867	5.98310166666667	6.28486	6.280685	6.33912333333333	6.15175166666667	6.14679833333333	6.24177666666667	6.22838166666667	6.19596666666667	6.26585	6.05694	6.13798666666667	6.011635	6.15054166666667	6.02359166666667	6.38744666666667
C10orf47	4.270515	4.2892	4.58659	4.10545	3.95048	4.129265	3.980875	4.221935	4.04423	4.38413	4.73359	4.934475	5.575205	4.776645	4.86693	4.45913	4.39672	4.413535	4.72806
C10orf53	3.26388	3.30223333333333	3.19295333333333	3.38787666666667	3.28585333333333	3.52070666666667	3.30946333333333	3.45366333333333	3.27008666666667	3.32206333333333	3.37868333333333	3.38752333333333	3.22196666666667	3.25581333333333	3.30741	3.31836333333333	3.18791333333333	3.40038	3.63703666666667
C10orf54	6.137475	6.092665	6.751735	5.598285	5.700825	6.70223	6.646155	6.124	6.15787	6.76305	6.340105	7.057425	7.18529	7.24941	7.468305	6.66061	6.777035	6.63512	7.10416
C10orf55	3.14627	3.05354	3.06353	3.24951	3.02162	3.12354	2.94526	3.06674	2.87218	2.97033	3.04848	3.44475	3.0048	3.06353	3.10362	3.06	3.12586	3.10397	3.20574
C10orf57	7.29084	7.258325	6.62222	6.833795	6.86895	6.91562	6.88262	6.87805	7.095675	6.664965	6.67375	6.592385	6.98559	6.41243	6.33834	6.737545	6.684735	6.779385	6.85639
C10orf58	3.44705	3.36586	5.22126	3.6392	3.9124	3.63528	3.69101	3.77457	3.6372	4.22192	5.04823	5.94954	5.54684	4.22881	4.37634	4.58116	4.88776	5.00028	5.13799
C10orf62	3.63985	3.42553	3.60932	3.96098	3.30603	3.71642	3.80162	3.58525	3.52505	3.67421	3.92125	3.53332	3.76315	3.56772	3.58873	3.68482	3.77368	3.71419	2.93871
C10orf67	3.26977	3.26665	2.98999	3.16829	2.84472	3.15689	3.3282	3.05428	3.15689	3.28688	3.36833	3.28913	3.10749	3.16829	2.94375	3.19479	3.18294	3.21221	3.5712
C10orf68	3.69732	3.77421	3.45336	3.70604	3.28776	3.93389	3.52725	3.70982	3.86036	3.70182	3.75695	3.47908	3.77487	3.56728	3.81369	3.70982	3.65561	3.7617	3.70982
C10orf71	3.12397	3.180905	3.093895	3.145275	3.114415	3.083965	3.11075	3.03556	3.09608	3.213425	3.10234	3.00963	3.319555	3.11985	3.063975	3.0705	3.11748	3.16445	3.242665
C10orf72	5.627504	5.632782	4.699906	6.15123	6.033952	6.169374	6.176498	5.44937	5.449198	4.828826	5.338896	4.833364	4.715326	5.149654	5.138584	4.9595	4.848918	4.895526	5.047708
C10orf76	7.32506	7.39184	7.46097	7.55703	7.60917	7.56783	7.50543	7.19343	7.35428	7.34944	7.14452	7.32426	7.3902	7.52862	7.34353	7.46097	7.32836	7.32357	7.50326
C10orf78	5.488995	5.929305	5.908765	5.57935	5.51817	5.53202	5.21931	5.800405	5.965495	5.73128	5.50665	5.957385	5.60762	5.519215	5.819095	5.799365	5.741105	5.735145	5.87157
C10orf79	2.661455	2.69195	2.72222	2.72309	2.55051	2.77061	2.76776	2.632795	2.61187	2.67831	2.787135	2.82416	2.67276	2.67368	2.711515	2.90025	2.678	2.73054	2.71126
C10orf81	2.928794	2.85866	2.885868	2.890988	2.839384	2.830902	2.83611	2.927394	2.785368	2.898892	2.967154	2.950658	2.960174	3.022576	2.879292	2.907824	2.888484	2.79947	3.065906
C10orf82	2.94413	3.08531	2.93495	2.98312	2.91029	2.82384	3.04899	2.96169	2.98745	3.3193	3.2999	3.04527	3.04899	2.88997	3.32247	3.04899	3.19027	3.05547	3.66088
C10orf84	5.91582333333333	6.11187	6.115255	6.64477666666667	6.51388166666667	6.25941333333333	6.14179166666667	6.28223166666667	6.341115	6.37004833333333	6.385315	6.15771666666667	6.19003666666667	6.14458666666667	6.10667666666667	6.341175	6.362955	6.345365	6.450605
C10orf85	3.50306	3.47582	3.03183	2.85354	2.88096	3.19721	3.24308	3.55549	3.32803	2.87368	2.72935	2.87368	2.85175	2.89212	3.10773	2.74337	2.92294	2.83021	2.99396
C10orf88	6.0968	5.93823	6.52431	6.01704	5.97096	5.80563	5.8566	6.22684	6.2954	6.09943	6.18351	5.8063	6.01086	5.33826	5.35388	6.1289	6.02113	6.20778	6.54986
C10orf90	2.783285	2.825105	3.344645	2.68541	2.74438	3.089205	2.959125	3.112965	3.11668	2.608285	2.62024	2.70465	2.585385	2.69454	2.733595	2.7318	2.66194	2.716925	2.74322
C10orf91	3.59157	3.18618	3.18221	3.14248	3.18618	3.26455	3.37353	3.10454	3.1176	3.18618	3.18618	3.11671	3.15476	3.32785	3.27665	3.00965	3.16829	3.03587	3.40331
C10orf92	3.58252	3.50465	3.49363	3.49603	3.46739	3.59284	3.60449	3.59284	3.56134	3.82409	3.64918	3.77644	3.55191	3.58558	3.68703	3.62328	3.40093	3.49853	3.654
C10orf93	3.493315	3.406305	3.38709	3.253435	3.538645	3.633175	3.49185	3.47442	3.25656	3.498515	3.35851	3.46567	3.433285	3.32267	3.22351	3.110395	3.152275	3.264035	3.53434
C10orf95	6.44787	6.38118	6.25015	6.29556	6.23958	6.29454	6.28884	6.21507	6.29454	6.29118	6.3435	6.42991	6.42461	6.33397	6.28123	6.18153	6.20148	6.27949	6.80023
C10orf96	2.90056	3.02711	3.00863	2.9885	3.01645	2.8236	3.10968	3.28228	2.97535	2.86795	3.01645	2.95518	3.09288	3.07284	3.01645	2.96673	3.10366	2.90698	2.9885
C10orf99	4.68223	4.85082	4.84869	4.63291	4.60095	4.62728	4.62057	4.6146	4.45338	4.81635	5.05558	4.70081	4.58294	4.68363	4.74678	4.8503	4.85791	4.58505	4.56141
C11orf1	6.88826	6.98885	7.25576	7.55216	6.76262	7.34991	7.30663	7.32048	7.02691	7.27545	7.47229	7.58494	7.6571	7.0201	7.25535	7.33513	7.36993	7.2589	7.6724
C11orf10	6.84834	6.916975	6.901695	6.903845	6.78253	6.997655	7.13953	6.954365	6.859755	6.782275	6.98837	6.911125	7.03196	6.76752	6.81329	7.01424	6.923495	6.88417	7.18636
C11orf16	3.03545	3.21523	2.93216	3.1665	2.97684	2.98171	3.08966	3.00004	3.08571	2.94468	2.96656	2.78512	2.97321	2.92972	3.07944	3.12275	2.99322	2.90312	3.38017
C11orf17	6.07332333333333	6.13737333333333	5.93301333333333	6.07883	6.01432	6.01119333333333	6.05702666666667	6.33225333333333	6.28496	5.91473	5.81020333333333	5.87145666666667	5.80532333333333	5.99345333333333	6.04299666666667	5.95821333333333	5.99338333333333	5.78751	6.16120333333333
C11orf2	7.66765	7.53375	6.50942	8.36153	7.65712	7.69143	7.76258	7.56308	7.41278	7.29415	7.4751	7.05202	6.77593	6.94397	7.13428	7.53953	7.54425	7.37989	7.85074
C11orf20	4.36479	4.26173	4.28174	4.20309	4.09795	4.33157	4.24312	4.42961	4.12038	4.11995	4.10559	4.34243	4.19141	4.13234	4.19174	4.36479	4.35472	4.24983	4.55066
C11orf21	4.31889333333333	4.23889333333333	4.17480333333333	4.07446	4.2894	4.31271333333333	4.17396	4.08661	4.08433333333333	4.12037	4.12953	4.11006	4.07821333333333	4.18747333333333	4.07769333333333	4.02304333333333	4.10226666666667	4.22551	4.37127
C11orf24	7.39632	7.23031	6.98769	7.13759	7.06003	6.86448	6.7574	7.37264	7.25161	7.30079	7.53778	7.04359	7.1794	6.84816	6.88759	7.59789	7.50128	7.27414	7.5582
C11orf30	4.597174	4.681258	4.619052	4.662204	4.701756	4.725624	4.578182	4.536438	4.547094	4.53823	4.58072	4.393602	4.447452	4.34479	4.21108	4.625162	4.58099	4.617098	4.782122
C11orf31	10.3686	10.47125	10.3078	10.5516	10.4031	10.20905	10.167605	10.64135	10.5646	10.278	10.15521	10.48775	10.3944	10.4222	10.47385	10.282605	10.3313	10.37335	10.5418
C11orf34	2.99912	2.74251	2.66182	2.92239	2.88891	2.83132	2.86438	2.70778	2.79441	2.83857	2.85971	2.83857	2.80602	2.66329	2.91247	2.68385	2.87722	2.59997	3.11695
C11orf35	5.05548	4.986805	5.2402	4.89659	4.899605	5.08043	4.710105	4.798165	4.58213	5.015705	4.968685	4.98055	5.03039	4.98055	5.25741	5.058205	4.96052	4.870025	4.99278
C11orf40	2.76195	2.88613	2.50848	3.09974	2.75158	2.77201	2.67354	2.46531	2.76471	2.61626	2.82324	2.69369	2.32783	2.82535	3.06786	2.76195	2.82535	2.81998	3.15117
C11orf41	7.631025	7.415895	6.67331	5.32225	5.861135	5.63628	5.85618	7.22987	7.478415	4.69939	4.861705	4.916805	4.73004	4.6807	4.709615	4.78314	4.614305	4.81569	5.01596
C11orf42	3.54301	4.05312	3.61809	3.70982	3.77173	3.57206	3.84771	3.66851	3.57141	3.92757	3.80712	3.61809	3.6626	3.55423	3.70982	3.70982	3.91691	3.70982	3.85033
C11orf45	4.16282	4.12386	4.17458	4.11866	4.30376	3.67681	3.90629	4.13979	3.91872	3.62276	4.30894	4.03702	4.358	4.03738	3.95166	3.87986	4.04568	3.85023	3.37215
C11orf46	7.173795	7.434685	7.52302	7.459385	7.252425	7.48754	7.409485	7.379575	7.34115	7.73545	7.791555	7.629275	7.89026	7.517785	7.59316	7.819985	7.898725	7.81425	7.93363
C11orf48	5.56105	5.643305	5.515645	5.775685	5.39063	5.311885	5.23839	5.67541	5.85036	5.724335	5.657505	5.67034	5.541525	5.52049	5.56807	5.864075	5.73445	5.843595	6.051275
C11orf49	7.01938833333333	6.92731833333333	6.85111333333333	7.06413166666667	7.12986	7.16054	7.15105166666667	7.02226666666667	6.97270333333333	6.877385	7.05464	6.82070833333333	6.93508333333333	6.70172166666667	6.75574666666667	6.99248	7.000045	6.93948666666667	7.13745833333333
C11orf51	6.96427	6.75203	6.34981	6.62171	6.56923	6.76591	6.49739	7.11389	7.09072	7.00841	6.64988	6.68439	6.54448	6.73347	6.69873	6.7946	6.76026	6.82131	6.8781
C11orf52	4.09547	4.28291	5.12094	5.44737	4.79673	4.63419	4.99976	4.47061	4.21531	4.02142	4.3137	3.69078	4.02231	3.79939	3.77944	3.90811	3.74347	3.86202	4.21531
C11orf53	3.13294	3.40196	2.99176	3.05785	3.10701	3.30858	3.10422	2.95501	3.16829	3.10596	3.10701	3.17128	3.1221	3.04164	3.01979	3.27881	3.16829	3.37438	3.75492
C11orf54	5.57198	5.45201	6.06524666666667	6.72580333333333	6.65655333333333	6.36172	6.34535666666667	5.69816	5.65771666666667	6.79118333333333	6.75235333333333	6.68641	6.64595	6.52927333333333	6.61978666666667	6.78460333333333	6.87501	6.88173333333333	7.03715
C11orf57	6.77663333333333	6.72946	6.48356	6.89324666666667	6.84288	6.9174	6.87945333333333	6.61369	6.62930333333333	6.77091333333333	6.84777	6.49749333333333	6.57184333333333	6.27605	6.30412	6.83156666666667	6.73469333333333	6.77428	6.93203
C11orf58	7.96123833333333	8.06213833333333	8.283835	8.26225833333333	8.38255166666667	8.24150833333333	8.09257	8.19279166666667	8.32196	8.275455	8.17068	8.21103666666667	8.08387	8.199565	8.22733666666667	8.247645	8.242595	8.26355166666667	7.357845
C11orf59	9.97213333333333	9.7522	9.72981666666667	10.02648	9.56136666666667	9.49122	9.56681	9.88931666666667	9.83007	9.62176333333333	9.78782	9.78156666666667	9.64424333333333	9.55171666666667	9.49649	9.66745666666667	9.65980666666667	9.61268333333333	9.81963
C11orf61	4.78798	4.804775	5.104995	4.932535	4.833625	5.08585	4.985415	5.047535	5.0056	4.931635	4.83259	4.844515	5.1342	4.66453	4.866675	4.91365	4.79342	5.03208	5.35646
C11orf63	4.618775	4.67736	4.79615	4.18358	3.961445	4.46736	4.224065	4.41749	4.70199	4.08782	4.612375	4.201855	4.31762	3.585905	3.97746	4.15285	4.21123	4.410085	4.082195
C11orf65	2.58024666666667	2.63077333333333	2.46909333333333	2.6264	2.73762666666667	2.50887333333333	2.64492	2.70898666666667	2.61498666666667	2.56562666666667	2.69683333333333	2.68041	2.57868333333333	2.68792	2.55256333333333	2.52770333333333	2.62143	2.56379333333333	3.06987333333333
C11orf66	4.2952	4.34333	4.34445	4.24226	4.12328	4.57536	4.80476	4.27578	3.91032	4.10227	4.2952	3.98817	4.12449	3.97622	4.36332	4.1673	4.04953	3.87452	4.32695
C11orf67	7.4367	7.426825	6.958575	7.745045	7.53325	7.09258	6.994975	7.417205	7.40845	6.838735	7.003045	7.16351	6.96787	6.98582	6.888	6.86008	6.885155	6.84195	7.42672
C11orf68	7.82971	7.65819	7.9836	7.61391	7.61872	7.76891	7.72242	7.85074	7.69713	7.53791	7.45754	7.55809	7.70545	7.63481	7.71808	7.61415	7.54933	7.49501	7.8854
C11orf70	6.291645	6.44903	6.20189	6.407875	6.28184	6.92102	6.746565	6.654205	6.648345	6.374315	6.262	6.773175	6.9309	6.297035	6.482805	6.403295	6.31721	6.407425	6.50858
C11orf71	4.054685	4.19097	3.78288	4.523385	3.77294	3.96938	3.96341	4.34979	4.1899	3.72925	3.70538	4.11792	4.25465	4.02408	4.224055	3.69916	3.702285	3.929	4.05744
C11orf73	6.07314	5.996095	5.794825	6.34064	5.986965	6.070545	5.917855	6.102255	6.087175	6.158215	5.960145	5.89905	6.1887	5.687145	5.939325	6.20129	6.10737	6.26717	6.278775
C11orf74	5.329772	5.50117	5.300516	6.252524	5.599406	5.786054	5.642414	5.69982	5.486764	5.737934	5.677612	5.809554	5.679162	5.45593	5.348462	5.792134	5.672602	5.703754	5.723222
C11orf75	6.99140333333333	7.08347666666667	6.43645666666667	6.87798666666667	6.41098	6.46410666666667	6.51505333333333	7.00748	6.86369333333333	6.97632666666667	7.32697666666667	6.37786666666667	6.60948666666667	5.83316666666667	6.13505333333333	7.03291666666667	7.07842333333333	7.07634	7.27278666666667
C11orf76	2.72645	2.68613	2.68613	2.88324	2.56033	2.58762	2.78931	2.86396	2.91067	2.92866	2.73852	2.73852	2.62613	2.42232	2.73852	2.76152	2.66967	2.79781	3.20591
C11orf80	3.6067	3.39856	3.51165	3.56504	3.8557	3.19054	3.08681	3.79551	3.53199	3.60247	3.79054	4.22278	3.68413	3.71876	4.12686	3.66346	3.68114	3.45394	4.0935
C11orf82	3.99275	4.060145	4.046065	3.856605	4.098555	3.728095	3.70604	4.419855	4.275045	4.83954	3.901735	3.957575	3.67651	4.16766	4.17201	4.4897	4.25884	4.479315	4.61056
C11orf83	5.071615	5.029675	4.89245	5.63562	5.49029	5.06328	5.117895	5.027565	5.09992	5.110555	5.157835	5.04628	5.056435	4.797945	5.026385	5.2083	5.151695	5.147865	5.485045
C11orf84	5.55892	5.46161	5.73356	5.72456	5.28464	5.44278	5.51077	5.20725	5.51094	5.35381	5.41329	5.39997	5.36969	5.52612	5.32898	5.41338	5.43503	5.45247	5.66255
C11orf85	5.94214	5.92994	5.99041	5.92193	5.80583	5.94525	5.99041	5.98645	5.98757	5.83682	6.00101	6.18284	6.14371	5.99041	6.22212	6.13023	6.04524	5.98157	6.34282
C11orf86	4.05595	3.95502	3.93707	4.08374	3.75535	4.02605	4.10726	4.05135	4.00135	4.20478	4.11764	3.89367	3.9658	3.97453	4.0214	4.10927	4.25483	4.02605	4.4211
C11orf87	4.795435	4.710705	3.743855	4.371585	4.16568	3.640725	3.508555	4.090095	4.145215	4.56418	4.29733	3.401845	3.52018	3.27099	3.45894	4.44327	4.35459	4.33175	4.43894
C11orf88	2.56665	2.48051	2.55882	2.50676	2.62955	2.44313	2.69478	2.56665	2.5354	2.43015	2.55282	2.77574	2.78097	2.71877	2.61637	2.62955	2.36749	2.62613	2.8296
C11orf9	3.86424	3.97311	3.69462	3.9794	3.75284	3.97401	3.82328	3.741955	3.73198	3.811135	3.91645	3.76238	3.73165	3.94357	3.7699	3.838145	3.93771	3.85973	4.31814
C11orf90	5.11087	5.10004333333333	5.09561333333333	5.13426666666667	5.09095	5.01603666666667	5.052	5.05625666666667	5.14894333333333	5.03947	5.05056666666667	5.30233333333333	5.12752666666667	5.20190333333333	5.18199333333333	4.85287333333333	4.93357	5.12664666666667	5.26986666666667
C11orf92	3.125775	3.2541	3.340185	3.25353	3.260265	3.18793	3.30964	3.231955	3.16491	3.16305	3.3661	3.29015	3.1669	3.146055	3.588215	3.246295	3.077465	3.230735	3.79759
C11orf93	4.64691	4.6146	4.68868	4.50726	4.43665	4.8571	4.68069	4.5126	4.64551	4.76432	4.43336	4.62215	4.49942	4.30309	4.44725	4.82488	4.45523	4.55141	4.97002
C11orf94	4.47367	4.68968	4.62364	4.40642	4.34678	4.68838	4.31454	4.42984	4.38437	4.56711	4.46801	4.4429	4.48509	4.44719	4.22005	4.2456	4.38517	4.19875	4.4848
C11orf95	6.82525	6.94035	6.96331	7.44325	7.0589	7.30571	7.17735	6.72898	6.74992	7.0407	7.03604	7.38507	6.98073	6.76462	6.89203	7.0725	6.75659	6.9947	7.06193
C11orf96	8.0053	7.78954	7.53587	10.8341	10.3645	7.11582	7.03975	7.02769	7.21121	5.28044	5.9894	4.60058	3.89267	6.44709	7.0973	5.65738	5.87706	5.51483	5.83418
C12orf10	5.54283	5.39229	5.13002	5.561095	5.357385	5.40026	5.47201	5.44477	5.3173	5.620655	5.55244	5.40063	5.27652	5.210495	5.204585	5.576955	5.63472	5.51988	5.732935
C12orf11	7.56599	7.56483	6.824805	7.534625	7.27795	6.9381	6.95839	7.64131	7.649255	7.25856	6.98626	7.05732	7.02918	6.844735	6.939415	7.364205	7.344405	7.38525	7.295075
C12orf12	2.83386	2.83203	2.86901	2.88321	2.92837	2.84787	2.971545	2.915915	3.015725	2.89038	2.807625	2.82655	2.69877	2.81552	2.837595	2.828465	2.869045	2.935665	2.983505
C12orf23	9.97939	10.00528	9.788545	9.4224	9.54829	9.78027	9.663915	10.063805	10.1925	9.879185	9.85588	9.854365	9.960005	9.749775	9.57824	9.801625	9.817515	9.949825	9.880915
C12orf24	5.06072666666667	5.011	4.76747	5.04463666666667	4.99725666666667	4.93063333333333	4.80966666666667	5.45985	5.09655333333333	5.31375333333333	5.06817666666667	5.15326333333333	5.02628666666667	4.97493333333333	5.08382333333333	5.55786333333333	5.24229	5.37683	5.47288333333333
C12orf26	5.29447	4.99235	4.98114	5.9753	5.99939	5.74858	6.06262	5.47944	5.18762	5.34921	5.51404	5.73049	5.96511	5.34059	5.97314	5.48717	5.3976	5.5157	5.94183
C12orf28	2.79144	2.71592	2.79144	2.78803	2.75322	2.96133	2.97474	2.79144	2.57536	2.79144	2.90864	2.99804	2.72986	2.79484	2.82857	2.84802	2.77965	2.68728	3.08168
C12orf29	7.01905	7.225035	7.39823	7.24721	7.203565	7.224605	7.187275	7.34626	7.399305	7.93441	7.668195	7.328615	7.18538	7.284045	7.45968	8.05433	8.03821	7.987365	8.005895
C12orf32	6.93161	6.98108	6.78958	7.20728	7.30343	6.96241	6.98226	7.04091	7.20538	7.25192	7.18969	7.32198	7.22255	7.5155	7.61892	7.24497	7.27436	7.33843	7.50512
C12orf33	2.41931333333333	2.47715	2.39412666666667	2.42497333333333	2.56232333333333	2.52621666666667	2.48588666666667	2.51362	2.48463666666667	2.60977333333333	2.38603333333333	2.58415	2.5069	2.38224333333333	2.58405333333333	2.49074666666667	2.41306666666667	2.56413666666667	2.71527666666667
C12orf34	3.56614	3.6205	3.501405	3.62914	3.498455	3.597695	3.510635	3.54596	3.43534	3.62175	3.70032	3.39597	3.408045	3.510175	3.5495	3.714785	3.629805	3.578335	3.439205
C12orf35	4.608345	4.339745	5.25137	5.03472	4.874385	4.77819	4.806985	4.63687	4.60592	4.235425	4.558455	4.569865	4.57045	4.366355	4.447695	4.59951	4.599575	4.453755	4.40001
C12orf36	3.10716333333333	3.28356333333333	3.10044	3.17631	3.02895666666667	3.11068666666667	3.17392333333333	3.00019333333333	3.13449	3.18743	3.15079666666667	3.16302333333333	2.97149333333333	3.23733333333333	3.30014	3.37737333333333	3.24484333333333	3.26436	3.94545
C12orf39	2.803375	2.885625	2.88032	2.91374	2.780465	3.003975	2.81027	2.851525	2.87451	3.06066	3.061505	4.27489	3.82813	2.934525	3.302545	3.108485	2.87734	2.89791	3.045995
C12orf4	7.12189	7.022	6.832635	7.097795	6.731175	6.541055	6.50255	7.277955	7.177345	7.119365	7.081645	6.783715	7.005925	6.07961	6.136415	7.160065	7.12801	7.041435	7.0257
C12orf40	2.47917	2.52875	2.373975	2.39911	2.405455	2.44733	2.447845	2.483165	2.46632	2.448065	2.496225	2.531485	2.492645	2.50216	2.515635	2.47962	2.405575	2.55035	2.471165
C12orf41	7.71507	7.68502	7.97383	7.78636	7.76293	7.88791	7.84967	7.79588	7.77864	7.72346	7.67445	7.51154	7.9298	7.35587	7.55395	7.70041	7.64261	7.74191	7.85419
C12orf42	3.61668	3.70281	3.44879	3.58833	3.28284	3.58833	3.64538	3.71153	3.62676	3.59478	3.69916	3.47594	3.46698	3.59156	3.67033	3.46441	3.65585	3.42143	3.54805
C12orf43	5.69151	5.708025	5.7346	5.9566	5.98257	5.560675	5.577415	5.83916	5.724035	5.80038	5.71013	5.751555	5.601725	5.508465	5.542775	5.893845	5.729055	5.944035	6.1813
C12orf44	7.72503	7.46054	8.01656	7.72224	7.74672	7.76872	7.80249	7.79735	8.01805	7.89608	7.87125	7.77942	7.84233	7.30297	7.44336	7.9407	7.84577	7.80249	7.73226
C12orf45	6.71207	6.80829	6.55131	7.01952	6.65161	6.52395	6.45129	7.25306	7.03548	7.03712	6.9511	6.99166	6.72529	7.01761	7.05318	7.05362	7.01335	7.01374	7.4041
C12orf48	3.38711909090909	3.38916	3.27532636363636	3.34147363636364	3.32601181818182	3.63018454545455	3.49121818181818	3.82920818181818	3.80854545454545	3.83973727272727	3.38071545454545	3.63260363636364	3.61773363636364	3.74609090909091	3.78288727272727	3.80405272727273	3.69767	3.88225454545455	3.88515090909091
C12orf49	6.189145	6.182075	6.032865	6.38961	6.07446	5.9406	6.05506	6.099715	6.1085	6.061255	6.21985	5.97175	5.88676	5.902215	5.957185	6.19736	6.13885	6.05061	6.35805
C12orf5	7.219435	7.302095	7.762365	6.958295	6.126505	6.65706	6.34304	7.448875	7.592325	6.933685	7.090895	7.417085	7.534135	6.97096	6.885695	6.9753	7.019055	6.958695	7.08848
C12orf50	2.72171	2.76585	2.7278	2.81557	2.81683	2.88321	2.82578	2.73015	2.62323	2.80985	2.62323	2.75322	2.64518	2.82602	2.72454	2.82578	2.7666	2.67935	2.68763
C12orf51	5.159895	5.269765	5.27757	5.149875	4.905855	5.105045	5.26416	4.874285	5.000845	5.09538	4.979185	4.848305	5.1148	5.042065	4.75143	4.984995	5.04148	4.882195	4.98999
C12orf52	7.01534	6.80511	7.08203	7.1305	6.92217	6.53394	6.44327	6.95966	7.13034	6.67047	6.63991	6.85755	6.56495	6.55238	6.62778	6.67486	6.59269	6.74614	6.96799
C12orf53	4.198995	4.31601	4.184105	4.111925	4.214135	4.282525	4.274695	4.098985	4.00371	4.253725	4.256035	4.224295	4.31356	4.4382	4.347995	4.340735	4.154245	4.245185	4.5884
C12orf54	2.87502	2.78267	2.80985	2.69435	3.03211	2.80806	2.71304	2.64175	2.94714	2.74179	2.7755	2.64805	2.71921	2.7742	2.81395	2.75676	2.51013	2.62613	3.07884
C12orf56	2.84379	2.73973	3.27356	2.75403	2.86493	2.77897	2.812625	2.97346	2.949965	2.9518	3.044675	2.900905	3.07887	2.839145	2.848565	3.068665	2.914745	2.86493	3.113295
C12orf57	10.3734	10.4474	10.3753	11.0477	9.89497	10.2895	10.3518	10.3269	10.2628	10.4388	10.2214	10.0916	10.0761	10.0119	10.1262	10.642	10.4813	10.3383	10.7165
C12orf59	3.062425	3.134785	2.93797	3.00102	2.94512	2.841795	3.02162	2.89074	2.798915	2.934335	2.892465	2.87952	2.96771	2.94671	2.87371	2.90737	2.997405	2.90662	3.226925
C12orf60	3.38348	3.52539	3.09693	3.18124	3.08719	3.20684	3.25608	3.21667	3.25301	3.24527	3.06039	3.25301	3.41528	3.25301	3.25618	3.55014	3.3092	3.30725	3.66961
C12orf61	2.93374	2.99249	2.928365	2.99796	3.05794	2.897535	2.948515	2.92243	2.981595	3.0229	2.96215	3.165015	2.84992	3.23527	3.08931	3.022565	2.997965	2.902915	2.82736
C12orf62	9.30315	9.30329	9.43203	9.75856	9.22425	9.19166	9.2098	9.40042	9.33922	9.1239	9.31443	9.70347	9.61593	9.43888	9.56169	9.18014	9.13146	9.13881	9.49711
C12orf63	2.9273	2.84833	3.11833	2.67881	2.74202	2.71529	2.72106	2.85628	2.93005	2.88828	2.66558	2.81872	2.72193	2.66232	2.72106	2.80041	2.85099	2.79398	3.15749
C12orf65	6.18743	6.195415	5.99221	6.104305	6.088925	6.094445	6.195965	6.14448	6.23377	6.11506	6.14653	5.79019	6.149275	6.03551	5.939475	5.99713	6.13542	6.23134	6.237565
C12orf66	4.3001	4.007655	4.31081	4.03325	4.031645	4.258375	4.27135	4.4368	4.31221	4.03907	4.28151	4.174215	4.130115	3.830195	4.082565	4.08387	4.238225	4.034065	4.527075
C12orf67	3.00987	2.51168	2.97788	2.63164	2.67344	2.58292	2.75269	2.69585	2.61282	3.00398	2.67344	2.61282	2.51805	2.72931	2.69797	2.51168	2.58581	2.60609	3.2062
C12orf68	3.55481	3.84518	3.42283	3.72176	3.66029	3.90961	3.64821	3.56657	3.79616	3.58525	3.66029	3.47803	3.26048	3.66029	3.66029	3.50816	3.66029	3.41168	4.38396
C12orf69	2.66307333333333	2.69449333333333	2.76165	2.66763	2.60633666666667	2.66613666666667	2.73049666666667	2.77368	2.75576	2.65461333333333	2.63007666666667	2.66926333333333	2.69014	2.63574	2.64779	2.75891333333333	2.59279	2.57696666666667	2.91893333333333
C12orf70	3.93547	4.06108	3.82158	3.5573	3.58764	3.78831	3.86488	3.81784	3.45701	3.70296	3.59626	3.69099	4.02393	3.5709	3.80261	3.81888	3.57684	3.73668	4.02928
C12orf71	2.25877	2.66973	2.64742	2.55621	2.4997	2.56033	2.68763	2.45745	2.55268	2.60264	2.48562	2.25486	2.63642	2.51424	2.32233	2.33861	2.52757	2.40912	2.62323
C12orf72	4.120312	4.03177	4.325334	4.099574	4.067996	4.03827	4.001852	4.110188	4.035376	3.977828	3.967256	4.16884	4.257828	3.908188	4.181932	3.899538	4.039612	3.932386	4.45235
C12orf73	3.36537	3.0674	3.28394	3.30725	3.29992	3.6679	3.08431	3.1182	2.98367	3.11761	3.36281	3.21661	3.13767	2.97948	3.11761	3.21661	3.24485	3.17164	3.56852
C12orf74	2.89016	2.9468	2.93224	2.90821	2.89016	2.97948	2.9181	2.86728	2.75235	2.83483	2.98171	2.9109	2.81485	3.00057	2.88154	2.62721	2.71321	2.97053	3.49971
C12orf75	11.583	11.5416	11.9834	11.4109	11.2903	10.4855	10.253	11.7094	11.7565	10.521	10.0435	9.61532	9.97517	9.58684	9.41324	10.5604	10.3997	10.6425	10.6193
C12orf76	4.44617	4.82864	4.27784	4.28292	4.3849	4.84754	4.98658	4.56132	4.33065	4.06087	4.28292	4.32913	4.86085	4.27518	4.3819	4.03282	4.18387	3.98094	4.52533
C12orf77	2.82903	2.82903	3.03472	2.94039	2.79373	3.09463	3.09648	2.72832	2.73237	2.88199	2.79646	2.79264	2.69145	2.95662	2.74811	2.82759	2.92304	2.82903	2.9468
C13orf1	7.1133775	6.990305	7.51423	6.8132025	6.8520925	6.4605	6.5956575	7.3852525	7.4832975	7.3367075	7.408865	7.0892025	7.0518925	6.6187825	6.6213525	7.3752425	7.302785	7.2748175	7.29673
C13orf15	4.39277	5.49126	5.6552	3.09552	6.29194	7.46943	7.26577	4.43701	4.75295	8.72365	9.43065	8.68444	6.72642	8.32426	8.52923	8.64576	8.89672	8.84753	8.99382
C13orf16	3.46204	3.60684	3.40044	3.54228	3.72745	3.83272	3.52031	3.37923	3.44473	3.47213	3.58235	3.43111	3.28485	3.72171	3.19466	3.59911	3.40546	3.67148	3.57338
C13orf18	3.971922	3.990074	3.024238	4.796126	4.89474	4.108972	4.086728	3.150818	3.212384	3.282798	3.385154	3.079638	3.03751	2.820822	2.936134	3.35436	3.415456	3.349044	3.754632
C13orf23	6.00029666666667	6.11061	6.20126666666667	5.98856333333333	6.29352666666667	6.07214666666667	6.13897333333333	6.12465333333333	6.11334666666667	6.50524	6.52349666666667	5.80894333333333	6.19850333333333	5.96278333333333	5.94201333333333	6.54486333333333	6.66005	6.49283333333333	6.54053
C13orf26	2.777	2.71735	3.00631	3.01775	2.86274	3.04899	3.11409	2.89526	2.72356	2.90753	2.98171	2.7581	2.99378	3.04899	2.83594	2.79889	2.77218	2.76585	2.99378
C13orf27	6.59028	6.52926	7.22482	7.07571	6.7332	6.43659	6.35138	7.19343	7.24767	6.55063	6.09975	6.58016	6.2526	6.37694	6.33709	6.56441	6.47003	6.67908	6.56441
C13orf28	2.588	2.89098	2.59348	2.69748	2.72441	2.69748	3.04899	2.49927	2.5933	2.67221	2.69748	2.70379	2.68866	2.65954	2.72441	2.70752	2.70669	2.6409	3.15249
C13orf29	4.47236	4.58483	4.52099	4.53422	4.77676	4.47236	4.33198	4.73179	4.34885	4.31103	4.33018	4.26624	4.53422	4.705	4.85637	4.43093	4.22123	4.47236	4.31103
C13orf30	2.647605	2.703045	2.658055	2.685875	2.68447	2.5591	2.654295	2.58431	2.61255	2.61645	2.68219	2.549325	2.57735	2.725155	2.683555	2.629635	2.66529	2.656675	2.753945
C13orf31	5.2719	5.51235	7.293785	4.86247	5.483465	7.453105	7.330405	6.633915	6.60618	6.426285	6.459585	6.32429	6.41282	7.57339	7.919205	6.413375	6.583785	6.51044	6.61031
C13orf33	4.22436	4.13113333333333	5.63674666666667	8.19161333333333	7.85687666666667	9.32615	9.27069333333333	6.15031333333333	5.79145666666667	3.30961	2.92597666666667	8.15093333333333	6.88855	7.22257333333333	7.36073	3.50569666666667	3.61407333333333	3.22195666666667	3.82458666666667
C13orf34	4.48706333333333	4.41309	4.69511666666667	4.43374333333333	4.7713	4.41986666666667	4.35419	4.97914333333333	4.97487	5.05300666666667	4.3394	4.63601666666667	4.49127666666667	4.80375666666667	4.76886333333333	5.21178	5.06796	4.82424666666667	5.14666666666667
C13orf35	3.4695	3.74395	3.55235	3.46098	3.40109	3.46084	3.48612	3.47668	3.41552	3.40169	3.48612	3.41589	3.40546	3.38065	3.30355	3.78316	3.46098	3.39695	3.80208
C13orf36	2.62396	2.56659	2.492985	2.66195	2.684025	2.535225	2.53655	2.67928	2.64441	2.62613	2.76775	2.533935	2.607505	2.665035	2.577345	2.692435	2.65258	2.759075	2.44036
C13orf38	3.457275	3.719265	3.28141	3.44744	3.205825	3.356855	3.360475	3.64268	3.598015	3.516235	3.390395	3.534295	3.877265	3.32497	3.099935	3.37185	3.37601	3.520935	3.577335
C13orf39	3.04521	3.04841	3.12929	3.13221	3.0098	3.36212	3.15627	3.20169	3.14429	3.12471	3.07042	3.12324	3.0025	3.19584	3.48348	3.13979	3.0127	3.20348	3.49971
C13orf40	2.62323	2.36502	2.40592	2.65672	2.92012	2.67752	2.54073	2.44414	2.41732	2.58559	2.62323	2.57027	2.62323	2.62323	2.57328	2.70005	2.62323	2.75717	2.85479
C14orf1	4.04126333333333	3.91905666666667	4.35857666666667	4.17846666666667	4.10227	4.09108666666667	4.09985	4.27257666666667	4.03671666666667	4.00358333333333	4.24449333333333	4.09816666666667	4.26006	4.13716333333333	4.15967666666667	4.14208	4.07906333333333	3.95086333333333	4.34852666666667
C14orf101	5.99096	6.04723	5.81383666666667	5.54706	5.70671	5.99345	6.0394	5.84982666666667	5.93614	5.84479333333333	5.99264666666667	5.81513333333333	6.15472333333333	5.71604333333333	5.70365333333333	5.61062666666667	5.81685	5.76607333333333	5.98511666666667
C14orf102	5.45583	5.57998	5.83668	5.83632	5.80297	5.36027	5.64979	5.78788	5.34992	5.69366	5.59589	5.82585	5.69366	5.69366	5.67467	5.72522	5.6699	5.70902	6.08269
C14orf104	2.75831	2.86315	2.70853	3.3916	2.78643	2.92398	2.89817	2.85808	2.91847	3.16079	2.94272	3.01175	2.77768	2.76585	2.84744	3.15298	3.15555	3.30672	3.29907
C14orf105	2.40171666666667	2.3975	2.38295	2.39318333333333	2.45532	2.35103	2.41191333333333	2.50047	2.43545666666667	2.38538	2.44378666666667	2.50949666666667	2.25859333333333	2.48952666666667	2.53021333333333	2.49944333333333	2.56910333333333	2.42788666666667	2.83214333333333
C14orf106	5.0091825	5.025985	5.071745	5.39889	5.63052	5.050095	5.0108525	5.137775	5.1912475	4.9380625	3.961525	5.1195025	4.790115	5.384995	5.41153	4.69869	4.93216	5.0766075	4.729875
C14orf109	6.96872	7.25028	7.79164	7.88694	7.25374	6.67028	6.52261	7.38137	7.26971	7.34707	7.22027	7.53878	7.07561	7.02016	7.0034	7.33152	7.45567	7.47523	7.61429
C14orf118	4.049845	4.13828	3.91448	4.332665	4.79893	3.958765	4.129315	3.973295	4.07615	4.616415	4.56263	4.1288	4.183015	4.220055	3.909695	4.3726	4.610385	4.27627	4.85632
C14orf119	5.47025333333333	5.34928	5.53953	5.52963	5.52268333333333	5.43127666666667	5.4332	5.46092	5.37562333333333	5.44064666666667	5.38807	5.5653	5.40355333333333	5.31437666666667	5.41766666666667	5.46972	5.48786	5.38612	5.87293
C14orf126	7.95191	7.94409	7.70022	8.55681	8.07938	8.50553	8.434	8.39401	8.47396	8.03688	8.27556	8.20284	8.08101	7.92451	7.85707	8.13857	8.12473	7.99525	8.19435
C14orf129	8.84662	8.8288	8.85819	8.80089	8.44977	8.28188	8.22738	8.76079	8.78916	8.63999	8.57261	8.88903	8.70013	9.05412	8.98602	8.62406	8.57582	8.66683	8.2298
C14orf135	7.19604666666667	7.23692	7.36215	6.87018	7.26513333333333	7.20245666666667	7.08131	7.23296333333333	7.41077	7.24958666666667	7.33792333333333	6.91669	7.15213333333333	7.06615	7.16431666666667	7.24396	7.36197666666667	7.34334	7.25115666666667
C14orf138	5.91025	5.870615	5.99069	6.126595	6.051525	5.349065	5.206375	5.58368	5.45313	5.79004	5.906205	5.184175	5.380095	4.720765	5.027	5.93857	5.839685	5.828815	5.943625
C14orf139	7.68415	7.58451	6.95876	8.98861	8.88988	7.63369	7.30076	7.17961	7.14101	9.14204	9.39682	8.45397	8.35165	8.33767	8.14893	9.27788	9.18813	9.09951	8.91302
C14orf142	6.73733	6.89022	7.43924	7.53341	6.99246	6.69931	6.75945	7.22453	7.28098	6.809	6.41558	7.15599	6.74811	6.80763	6.62506	6.73447	6.78515	6.8994	7.00299
C14orf143	4.99885666666667	5.02628	4.78453	4.82671666666667	4.45483333333333	4.89489	4.85172666666667	5.24793	5.00426333333333	5.04896666666667	4.69993666666667	5.27406	5.08008333333333	4.82104666666667	4.887	5.03510666666667	5.07255333333333	5.02674666666667	5.37532333333333
C14orf145	3.2588425	3.0736025	3.231905	3.0869825	3.1746425	3.26788	3.0507875	3.5866875	3.4243675	3.51152	3.1025975	3.1313875	3.2015575	3.0647225	3.21925	3.45053	3.3920625	3.5464175	3.459025
C14orf147	6.61478	6.72422	7.058905	7.6238	7.51368	7.194225	7.140695	6.554775	6.91228	7.01862	6.931995	7.53033	7.261255	7.48334	7.437735	6.781175	6.859535	6.901985	6.81767
C14orf148	3.36304	3.45147	3.55116	3.48216	3.55024	3.45052	3.486265	3.536905	3.38444	3.526835	3.527805	3.47972	3.615225	3.45967	3.616675	3.553255	3.452015	3.406205	3.805705
C14orf149	4.63347333333333	4.55450333333333	4.87425666666667	4.88694333333333	4.81426	5.30676333333333	5.29216666666667	5.19046666666667	5.21356	5.21714333333333	5.38042	5.20367	5.28004	5.06118666666667	5.30816333333333	5.42396666666667	5.39172666666667	5.13045333333333	5.41410333333333
C14orf153	8.12929	8.13106	7.80462	8.20107	8.00586	8.05764	8.3049	8.17365	8.12227	8.21527	8.29248	8.0337	8.06164	7.72713	7.8277	8.29979	8.24503	8.28335	8.14797
C14orf156	10.0521	10.0419	9.88619	9.98073	9.87994	9.69061	9.6578	10.449	10.3848	10.341	10.2352	10.023	10.0501	9.90441	9.82169	10.4072	10.3954	10.3729	10.5031
C14orf159	4.506575	4.67334166666667	4.85418	4.69193166666667	4.628785	4.61348166666667	4.620965	4.69608666666667	4.51827166666667	4.42492166666667	4.61165666666667	4.74451833333333	4.89413	5.03586333333333	4.89166	4.49535666666667	4.32753333333333	4.30936166666667	4.65354833333333
C14orf162	3.61863	3.38404	3.40546	3.41759	3.40546	3.50709	3.56225	3.2425	3.4339	3.29878	3.44186	3.10361	3.40546	3.50787	3.40546	3.35574	3.35442	3.39827	3.46836
C14orf165	2.85712	2.77293	2.86213	2.6629	2.58733	2.67537	2.72803	2.67	2.56033	2.78366	2.68207	2.75912	2.79285	2.52627	2.65023	2.71085	2.6031	2.8835	2.85479
C14orf166	9.85714	9.816415	9.63673	10.114245	9.804595	9.844055	9.70516	10.01277	10.08763	10.160445	9.956895	9.928695	9.89808	9.815275	9.734645	10.24522	10.151325	10.28915	10.039745
C14orf166B	3.08186	3.166635	3.180565	3.30478	3.2019	3.108615	3.133085	2.905825	3.03423	3.23221	3.152005	3.132995	3.32654	2.99889	2.91834	3.03657	3.013525	3.00428	3.54523
C14orf169	6.45333	6.45188	6.44011	6.93637	6.73472	6.38422	6.31584	6.56895	6.51993	6.6485	6.63305	6.75501	6.43928	6.67521	6.55535	6.7411	6.76234	6.66324	7.05067
C14orf176	3.79852	3.66338	3.50684	3.7268	3.1903	3.53772	3.32976	3.0693	3.3478	3.54025	3.77453	3.90346	3.36667	3.68156	3.52216	3.841	3.78984	3.31251	4.00792
C14orf177	3.16829	2.9204	3.1391	2.67641	2.92225	3.00192	2.6735	3.0638	2.76345	3.38571	2.99985	2.99443	3.00417	3.04409	3.21075	2.97836	3.02947	2.9204	3.46907
C14orf178	3.50657	3.56689	3.57494	3.62435	3.61291	3.31376	3.33712	3.55204	3.46438	3.50657	3.49554	3.58833	3.57949	3.45685	3.41775	3.59587	3.33332	3.55204	3.84951
C14orf179	7.9517	8.02238	8.10207	8.34423	8.18234	8.38337	8.34373	8.14088	8.13494	7.90254	8.32377	8.18166	8.40382	8.10594	8.25961	8.2153	8.07312	8.02204	8.31052
C14orf180	4.92506666666667	5.07704666666667	4.84016333333333	5.02558333333333	4.92373666666667	4.94999	5.00032	4.9689	4.69876666666667	4.91978666666667	4.99220333333333	4.91829333333333	5.07385333333333	4.97814666666667	4.95979666666667	5.00689333333333	4.91657333333333	4.94594333333333	5.23394666666667
C14orf181	3.24856	3.29917	3.08186	3.52701	3.2547	3.35326	3.52701	3.25145	3.14364	3.24856	3.04899	3.05275	3.04899	3.32382	3.56675	2.98123	3.17043	3.24856	3.37166
C14orf182	3.38244666666667	3.53957333333333	3.68468666666667	3.9134	4.24259	3.42469333333333	3.36714333333333	3.40308	3.41404	3.85541	3.63674	3.64403666666667	3.74008333333333	3.5117	3.44012333333333	3.83664333333333	3.77147333333333	3.86536	4.14326666666667
C14orf183	4.81635	4.99998	4.81635	4.75145	4.75052	5.01379	4.81635	4.69639	4.54767	4.99343	4.97041	4.44275	4.65788	4.76389	4.80408	4.81635	4.76328	4.76148	5.20389
C14orf184	2.48613	2.18167	2.22713	2.22713	2.26557	2.1738	2.30005	2.13003	2.13783	2.11474	2.28792	2.24226	2.22713	2.19485	2.33119	2.36212	2.17548	2.23257	2.38496
C14orf2	5.60955142857143	5.65110857142857	5.47557571428571	5.61711428571429	5.45723714285714	5.52711714285714	5.64068571428571	5.77242714285714	5.73063142857143	5.60807428571429	5.68903571428571	5.61715428571429	5.62898857142857	5.50677428571429	5.57076285714286	5.73463285714286	5.65894714285714	5.69286714285714	5.81904142857143
C14orf21	4.83683	4.92032666666667	4.86031333333333	4.92296	4.75549666666667	4.80871666666667	4.97437333333333	4.94676666666667	4.91708666666667	4.97531	4.97726	4.87977333333333	4.79617666666667	4.80659	4.86577666666667	4.81326333333333	5.02557	4.89370666666667	5.31914
C14orf28	5.804925	5.846785	5.970675	6.30484	6.496595	6.280505	6.20909	5.623875	5.64597	5.7918	5.81174	5.493425	5.87322	5.308745	5.64779	5.77727	5.98561	5.837905	6.024365
C14orf37	7.332995	7.382655	6.861475	6.317155	6.835775	6.77305	6.602575	7.23094	7.30427	6.219085	6.844495	6.833155	7.131215	6.312745	6.4305	6.0974	6.396095	6.07253	6.59561
C14orf39	2.365665	2.281065	2.447815	2.61561	2.509115	2.299265	2.277205	2.41803	2.26577	2.76811	3.21896	2.71905	2.648485	2.6035	2.650825	2.670055	2.820315	2.862275	2.80643
C14orf4	9.485075	9.61743	10.374875	10.402295	10.15817	10.206005	10.189195	9.62105	9.59532	9.285225	9.18678	9.492575	9.597145	9.706845	9.682815	9.361785	9.294285	9.36814	9.262535
C14orf43	6.03811	6.31225	6.5642	6.42013	7.14706	6.30413	6.35529	6.29059	6.23	6.78554	6.29599	6.7004	6.92562	6.68559	6.55649	6.72358	6.8289	6.78079	6.73448
C14orf45	5.03531	5.138315	4.976985	4.859735	5.114305	5.52486	5.33231	5.029285	5.02366	4.83565	4.86755	5.109105	5.174895	4.686465	4.698965	5.11232	4.9735	4.763185	5.15066
C14orf49	2.74026	2.86132	2.92304	2.95354	2.95354	2.87904	2.83089	2.95354	2.73318	2.93873	3.00375	2.95354	2.89885	3.00174	3.08698	2.95354	2.95354	3.03149	3.30169
C14orf50	4.1213	4.098	4.44277	3.71047	3.61496	3.93364	3.78101	4.56035	4.36809	3.65546	3.62087	3.65546	3.64821	3.61464	3.40833	3.47374	3.49829	3.63869	3.73288
C14orf73	4.53698	4.418585	4.199445	4.51299	4.24833	4.512255	4.464825	4.189785	4.115485	4.470035	4.32667	4.27656	4.111235	4.29025	4.358115	4.38761	4.264055	4.216105	4.32922
C14orf79	5.12858	4.9813	4.50119	5.02942	5.0254	5.0437	4.96308	4.53335	4.61172	5.10769	5.0665	4.98182	4.9571	4.95518	4.72698	5.38768	4.97288	4.95973	5.69343
C14orf80	5.51914	5.39898	5.26466	5.54337	5.47552	5.24819	5.43008	5.69502	5.34498	5.56738	5.62342	5.49804	5.30869	5.37705	5.1684	5.93255	5.56144	6.17892	5.56915
C14orf93	4.4932775	4.572115	4.2375625	4.946735	4.67531	5.0670275	4.74459	4.581	4.4153725	4.4800075	4.32263	4.696795	4.9057425	4.478405	4.710665	4.6512725	4.5299775	4.5907	4.8235175
C15orf17	6.845052	6.510104	6.548318	6.593624	6.602022	6.593144	6.686682	6.354232	6.445456	6.105744	6.386238	6.132306	6.369102	5.782418	6.03772	6.093642	6.113696	6.034376	6.433552
C15orf2	2.30439	2.38964	2.45026	2.38964	2.43851	2.31069	2.38964	2.3098	2.34786	2.30516	2.29524	2.38964	2.35873	2.39242	2.2374	2.52681	2.61931	2.39778	2.71321
C15orf21	2.57259	2.32605	2.40569	2.25111	2.29389	2.37542	2.48548	2.3694	2.40297	2.46638	2.57786	2.35057	2.22713	2.30009	2.40567	2.35506	2.49832	2.40297	2.85479
C15orf23	6.95243	6.90925	6.90402	7.10297	7.23065	6.94153	6.90583	7.95226	7.72716	8.25875	7.02039	7.20171	6.64426	7.46689	7.21362	8.22116	8.01991	8.22769	7.98976
C15orf24	9.93224	9.98438	10.7316	9.53948	9.28289	9.88867	9.79225	10.3244	10.2186	10.029	10.2149	10.2828	10.2828	10.1843	10.3036	10.0327	10.0242	9.98767	10.124
C15orf26	3.46438	3.54789	3.3402	3.48815	3.30178	3.46087	3.65415	3.32139	3.14429	3.63709	3.48116	3.61631	3.19493	3.40194	3.40447	3.61586	3.45534	3.81564	3.64122
C15orf27	4.86624333333333	4.81108	4.72776333333333	4.80052	4.81536	4.92011666666667	4.97970333333333	4.70237	4.64167666666667	4.75441	4.86737	4.53504333333333	4.73126666666667	4.81652333333333	4.7049	4.69255666666667	4.71164666666667	4.78355666666667	5.10225666666667
C15orf29	3.8399575	4.1148225	3.9198925	3.92231	4.13652	3.90372	3.9733725	3.859125	3.930035	3.8573625	4.032955	3.7299025	3.93936	3.6622125	3.7779525	3.9283475	3.9458175	4.0524025	3.8710225
C15orf32	3.50962	3.59975	3.24713	3.5599	3.33237	3.3217	3.53212	3.617	3.54665	3.54376	3.37669	3.43573	3.43959	3.43959	3.16829	3.44858	3.31541	3.48401	3.36084
C15orf33	2.88531	2.79394666666667	2.94509	2.85322	2.66147333333333	3.03835333333333	2.83116	2.83411	2.85109	2.93365	3.05355333333333	2.87915333333333	2.82712666666667	2.81211333333333	2.84742333333333	2.84739	2.90425666666667	2.92741333333333	3.25788666666667
C15orf37	4.36975	4.267695	4.162805	4.142315	4.11036	4.30034	4.210405	4.385975	4.48173	4.22906	4.278955	4.607965	4.339615	4.293585	4.233815	4.40549	4.300705	4.41537	4.554875
C15orf38	4.56807	4.32849	4.33189	4.71	4.48521	4.35925	4.73107	4.43259	4.44527	4.58513	4.41481	4.44828	4.51247	4.22066	4.44038	4.47439	4.35514	4.60766	4.95943
C15orf39	5.01703333333333	4.99594333333333	5.19599	5.17511	5.3304	4.93877333333333	5.03678	4.8013	4.8598	5.09816666666667	5.15148666666667	5.00006333333333	4.90031	4.98229333333333	5.12044333333333	5.20089	5.10464666666667	5.23126333333333	5.34219666666667
C15orf40	5.56303333333333	5.60997666666667	5.67437666666667	5.55719333333333	5.56466	5.622405	5.53015	5.57466333333333	5.68427	5.76348166666667	5.747625	5.55982666666667	5.67965333333333	5.487745	5.50016166666667	5.778765	5.66267333333333	5.716435	5.82474166666667
C15orf41	5.98237	6.30045	5.40137	6.34504	5.82536	5.41882	5.30643	6.32314	6.30084	5.61548	5.49829	5.68594	5.87828	5.55046	5.48103	5.59305	5.46365	5.58013	5.5656
C15orf42	3.24603	2.92815	3.24139	2.98458	3.47145	3.2454	3.2454	3.2454	3.12649	3.49425	3.2379	3.16327	3.06687	3.2454	3.20718	3.52806	3.68734	3.2878	3.72129
C15orf43	2.350525	2.30982	2.177305	2.65316	2.397265	2.34794	2.393385	2.405935	2.407595	2.496875	2.537045	2.462315	2.48105	2.39779	2.46123	2.539205	2.405555	2.286925	2.72684
C15orf44	6.011215	6.115135	6.1119025	5.9319125	6.0293975	6.1183925	6.2133075	6.314915	6.30172	6.0792325	6.1663075	5.84462	6.1250225	5.913125	5.905705	6.14965	6.19126	6.045375	6.4419725
C15orf48	4.09706	6.24988	10.3414	2.86545	3.48605	6.18747	6.23218	6.71773	6.29717	5.94096	6.97302	7.76365	8.23446	8.43856	8.98552	6.13895	6.57002	6.22247	6.0399
C15orf5	3.00987	3.51276	2.75486	3.26444	3.56332	2.61151	3.09558	2.69832	3.4008	3.50578	3.00987	2.86725	3.36097	2.64992	2.655	2.8396	2.54918	2.82903	2.62323
C15orf51	4.60742	4.45767	4.46217	4.54223	4.3462	4.46802	4.29901	4.4649	4.29378	4.62286	4.09408	4.6242	4.53382	4.42193	4.51616	4.58741	4.2326	4.4066	4.49164
C15orf52	6.51654	6.429035	7.06954	6.927855	7.43837	6.849305	6.848835	6.61024	6.506785	5.782995	6.03209	6.129605	6.599195	5.72089	5.921125	5.84482	6.06309	5.94898	6.341855
C15orf53	4.165915	4.189805	3.96373	4.02837	4.00154	4.139355	4.312505	4.129785	3.87248	4.02297	4.24046	4.11565	4.26947	4.202485	4.18311	3.95312	4.10958	4.339965	4.20725
C15orf54	3.2413	2.972375	3.32846	2.90353	2.784065	2.93006	2.99702	2.773765	2.825295	3.01121	2.970095	2.87851	2.96608	2.7917	3.04502	2.98429	2.948105	3.09995	3.07329
C15orf55	4.9045	4.6193	4.68538	4.3655	4.39055	4.57421	4.67796	4.72167	4.59909	4.61809	4.77362	4.53565	4.62655	4.92867	4.75098	4.60892	4.52462	4.72135	4.59154
C15orf56	3.05152	2.93975	2.9966	3.07387	2.85033	3.06574	2.90215	2.84228	2.76332	2.9966	2.92864	2.80985	3.00212	3.05299	2.9966	3.07075	2.88992	3.20373	3.54948
C15orf57	6.823935	6.85153	6.969405	7.273105	6.965525	6.65688	6.52359	7.13888	7.13234	6.604275	6.788645	6.86246	6.699675	6.580755	6.52618	6.60828	6.558795	6.61681	6.78507
C15orf58	4.39341	4.349	4.34281	4.21105	4.21408	4.55927	4.39857	4.48958	3.93095	4.4514	4.51278	4.349	4.45387	4.29389	4.11698	4.349	4.25059	4.25022	4.62363
C15orf59	6.30757	6.30757	6.37316	6.45081	6.24535	7.22553	7.70855	6.05985	5.4474	5.90153	6.19939	6.96249	6.70025	7.30907	7.16452	6.0591	5.98065	6.16031	6.16448
C15orf60	3.27357	3.23704	3.00765	3.10974	3.24967	3.32664	3.3407	3.09898	3.12354	3.24856	3.28992	3.01038	3.4071	3.27426	3.21592	2.922	3.28992	3.11606	3.40671
C15orf61	4.828135	4.966805	4.733065	5.210465	4.67359	5.053345	5.12882	4.858955	4.835805	4.909865	4.964955	4.752805	4.706635	4.55642	4.72425	5.067265	5.00393	4.843915	5.12907
C15orf62	4.248145	4.294115	4.276895	4.20141	4.110465	4.35352	4.201335	4.152665	4.01022	4.191	4.43802	4.07832	4.117385	3.994935	4.057995	4.16258	4.166755	4.017815	4.549305
C16orf11	5.737745	5.588385	5.76277	5.492455	5.82857	5.82357	5.684515	5.60687	5.73928	5.98182	5.731015	5.695025	5.666015	5.70289	5.711075	5.80228	5.96333	5.72481	5.896055
C16orf13	7.68911	7.71776	7.30413	7.942608	8.506924	8.290092	8.206894	8.159944	8.011134	7.858324	7.696954	7.820524	8.018128	7.722892	7.806698	7.890228	7.88636	7.888926	7.848316
C16orf3	4.22325	3.88978	3.75448	3.89287	3.7622	3.79678	3.7656	3.54086	3.7656	3.94275	4.03813	3.55684	3.65325	3.7656	3.53952	3.74708	3.51005	3.7656	4.29804
C16orf42	8.41911	8.30521	8.15454	8.61813	8.3591	8.29316	8.17683	8.43353	8.27538	8.44058	8.31733	8.11461	7.98739	7.85521	7.87872	8.4562	8.33538	8.49058	8.78014
C16orf45	8.93106	8.83388	7.966755	8.36338	8.186885	7.78398	7.70932	8.096855	8.26594	7.78503	8.019275	9.006735	9.09541	8.75054	8.641965	7.92717	8.044335	7.890765	8.121485
C16orf46	3.497025	3.794345	3.89379	3.77695	3.637635	3.62387	3.53283	3.481575	3.602625	3.467045	3.75539	3.5264	3.750845	3.54653	3.430685	3.64577	3.496875	3.739365	3.536045
C16orf48	5.94112	6.08293	6.13438	6.77232	6.51027	6.58401	6.84535	6.00323	6.14433	6.3018	6.15504	5.89465	6.18412	6.07642	6.0535	6.50692	6.31361	6.37233	6.9511
C16orf5	5.60063333333333	5.36857	5.47090666666667	5.4636	5.37746166666667	5.30387833333333	5.32406	5.24964666666667	5.36530666666667	4.98444166666667	5.16778166666667	5.30252333333333	5.49259833333333	5.29293333333333	5.45294	4.93998333333333	4.98586833333333	5.056985	5.132895
C16orf53	6.405385	6.3554	5.968635	6.592615	6.649525	6.494455	6.488245	6.7496	6.69725	6.581515	6.3215	6.35121	6.278325	6.069325	6.29333	6.52379	6.482215	6.38796	6.88956
C16orf54	3.18892666666667	3.24883666666667	3.10317333333333	3.18415	3.06156	3.31727666666667	3.26861	3.16605666666667	3.14072666666667	3.21741	3.37496	3.10311	3.22576666666667	3.26943666666667	3.42043	3.26517	3.26701	3.36790666666667	3.66684333333333
C16orf55	5.26174333333333	5.1891	5.03496	5.14382	5.12570333333333	5.03590666666667	5.01088666666667	4.97132333333333	5.03241333333333	5.15881333333333	5.17477666666667	5.07233666666667	5.04785333333333	4.94457666666667	4.8905	5.17372333333333	5.07298	5.15228	5.19749
C16orf57	5.281998	5.296378	5.333336	5.404576	5.206876	5.12438	5.448588	5.30559	5.312696	5.460146	5.458118	5.416092	5.347392	5.299954	5.2922	5.396738	5.348824	5.45931	5.65951
C16orf58	6.373652	6.246264	5.981714	6.25795	6.13525	6.345872	6.369024	6.322898	6.3021	6.451262	6.449742	6.158326	6.29138	6.05652	6.02544	6.354882	6.508146	6.353356	6.73201
C16orf59	5.1786725	5.260565	5.1482375	5.3548075	5.206385	5.1198575	5.265635	5.103995	5.21096	5.5903	5.2754675	5.1447175	5.004175	5.0051475	5.1228325	5.4520125	5.3442925	5.4186225	5.7602775
C16orf61	8.2142	8.02491	8.2331	8.19396	7.64514	7.73139	7.55762	8.35711	8.4663	8.49605	8.01378	7.89087	7.71417	7.7704	7.72595	8.5326	8.4382	8.63886	8.35265
C16orf62	7.28658	7.33034	7.15211333333333	7.22596	7.24881	7.25032	7.17845333333333	7.56135333333333	7.54940666666667	6.99999666666667	7.26675333333333	7.20926	7.40887	7.15721	7.19229	7.23708	7.24383333333333	7.19942	7.42393333333333
C16orf63	7.199775	6.8763475	7.3850525	6.86537	7.1427025	7.4092575	7.3410375	7.34336	7.1932875	7.31397	7.238805	7.21124	7.33124	7.41416	7.6364625	7.4549075	7.4202275	7.38336	7.490935
C16orf68	7.39029	7.27512	6.54289	7.29989	7.13512	7.21788	7.23801	7.51092	7.46376	7.098	7.08193	6.81094	6.79914	6.95536	6.91825	7.14773	7.02554	6.91351	7.27004
C16orf7	6.20013	6.03911	6.15206	6.24149	6.33162	6.28597	6.2861	5.95012	5.83183	6.09827	6.18631	6.10516	6.17694	6.00284	6.10516	6.05722	5.8775	6.10133	6.32248
C16orf70	6.39498	6.22572	6.44261	6.36108	6.12858	6.20844	6.25939	6.23457	6.28663	6.2174	6.22572	5.91044	5.93159	6.00526	5.98031	6.33193	5.92875	6.14969	6.50411
C16orf71	3.54236	3.67265	3.503315	3.50282	3.46886	3.654875	3.656525	3.497285	3.546825	3.534865	3.64602	3.522805	3.47773	3.523235	3.629735	3.641725	3.67364	3.628085	3.69721
C16orf72	7.08516333333333	7.0656	6.58098	6.46212333333333	6.65809666666667	6.77839	6.68163666666667	6.91623666666667	6.94209333333333	6.90381333333333	6.95466333333333	6.59886	6.67328	6.30484666666667	6.34994333333333	6.87677333333333	6.88652666666667	6.82424	6.85450666666667
C16orf73	2.88728	2.84713	2.74683	2.81893	2.9447	3.14716	3.03848	2.78217	2.84713	2.84713	2.99499	2.80941	2.69426	2.80505	2.66021	2.84713	2.92969	2.70376	3.21661
C16orf74	4.19117	3.97378	3.86317	3.60204	3.45758	3.36031	3.45412	3.49927	3.76172	3.18179	3.31236	3.37955	3.19213	3.54232	3.45758	3.11303	3.09425	3.16152	3.5646
C16orf75	5.23267	5.31303	5.91448	5.93008	6.26294	5.6818	5.76484	5.62467	5.69309	5.84608	5.36291	5.745	5.57722	6.06149	6.34317	6.02446	5.74776	5.58525	5.72888
C16orf78	2.97474	2.99715	2.9922	2.84946	3.2919	2.89817	2.99715	2.8895	2.97128	3.19216	2.89213	2.8698	2.79935	2.91531	3.24139	2.98822	2.91185	3.07886	3.3091
C16orf79	3.96081	4.08635	4.4737	4.12392	4.12523	3.98854	4.14638	4.10247	3.99008	4.35562	4.18792	3.9452	3.96793	3.99981	4.03276	4.19129	4.01584	4.335	3.60653
C16orf80	7.952255	7.82381	8.12182	7.76835	7.696165	8.03871	8.018265	8.048985	8.060565	8.075805	8.083795	8.16337	8.22503	7.882505	7.96261	8.136605	8.10857	8.074445	8.31253
C16orf82	3.03902	3.13255	2.79552	2.99668	2.93084	2.99668	2.9831	2.75728	2.8516	2.99668	3.02244	2.63054	2.95981	3.27499	2.805	3.07686	3.01227	2.94085	3.14467
C16orf86	4.76258	4.8347	4.57676	5.37819	4.86921	4.81452	5.00269	4.84069	4.68771	4.82469	4.55285	4.76258	4.76258	4.91309	4.5081	4.83905	4.39804	4.57892	5.14534
C16orf87	6.016645	6.114105	5.706305	6.14258	5.80168	5.86819	5.64532	6.18079	6.13117	5.841925	5.909745	5.44549	5.930995	5.11828	5.075325	6.00393	5.967335	6.153655	6.03238
C16orf88	5.95573333333333	6.04196333333333	5.55943	5.82143333333333	5.48331	5.60621333333333	5.52939666666667	5.67163333333333	5.67938	5.96885333333333	5.84332	5.39597333333333	5.43162333333333	4.91972	5.31396333333333	5.99236	6.24401	6.12671	6.31623333333333
C16orf89	4.09852	3.84365	3.96507	3.76445	3.75514	3.71198	3.74588	3.83121	3.71198	3.9888	3.73845	4.08543	3.51849	3.82764	3.85775	3.92764	3.73516	4.02521	4.05652
C16orf90	5.15573	5.37596	5.00927	4.97781	5.15573	5.10021	5.15573	4.9896	5.20301	5.28556	5.03696	5.06151	5.11772	5.10843	5.28587	5.15573	4.96079	5.09155	5.18041
C16orf91	7.69543	7.63305	7.78836	7.92759	7.52085	7.32599	7.48181	7.87406	7.73345	7.70122	7.6423	7.6371	7.4994	7.53658	7.57807	7.65311	7.81477	7.76091	7.85256
C16orf92	5.14073	5.11677	4.9166	4.97284	5.06318	5.19959	4.9445	4.97379	4.8662	5.27012	5.07301	4.96725	5.0864	5.1573	4.90461	5.21703	5.24281	4.91183	5.67564
C16orf93	4.220125	4.112775	4.21717	4.076185	3.862555	4.32719	4.3142	4.083575	4.229725	3.9494	4.149765	4.223395	4.280205	4.176665	4.083055	4.263825	4.146725	4.297345	4.285185
C17orf100	5.03327	5.07814	4.75091	5.06488	4.79178	5.19959	5.33696	4.86809	5.08535	4.46045	4.32189	4.69428	5.29997	4.2367	4.84396	4.80116	4.77636	4.7443	5.09767
C17orf101	6.054775	5.995615	6.28842	5.87147	6.172745	5.977705	5.734425	6.200115	5.887835	6.099905	6.23588	6.014345	6.090385	6.054715	6.301685	6.08258	6.198015	5.94988	6.546465
C17orf102	3.65626	3.555035	3.5733	3.35556	3.56856	3.38432	3.35213	3.442535	3.508415	3.53155	3.524795	3.426375	3.35916	3.35546	3.466425	3.461675	3.43599	3.51584	3.753685
C17orf103	5.992365	6.1294	5.927385	6.250185	6.08188	6.655275	6.52439	5.93073	6.022905	5.322565	5.642275	5.643715	5.94335	5.31641	5.456755	5.43121	5.386365	5.353645	5.53711
C17orf104	2.52378333333333	2.57434	2.38877	2.44615333333333	2.40117	2.54306	2.59815666666667	2.58576666666667	2.52933333333333	2.53748333333333	2.66509666666667	2.4404	2.61882333333333	2.52219333333333	2.55359333333333	2.57231	2.57576666666667	2.5137	2.80684333333333
C17orf105	2.49249	2.49249	2.48137	2.68253	2.55899	2.48116	2.49249	2.41927	2.63543	2.29488	2.48753	2.75322	2.41294	2.49249	2.49249	2.41969	2.40928	2.47418	2.62323
C17orf106	6.93691	6.92518	7.098	7.51457	7.08642	7.08329	7.11637	6.93629	6.92128	6.58016	6.93709	6.83818	6.84347	6.9592	7.07883	6.71001	6.89417	6.77012	6.98301
C17orf107	4.48798	4.6017	3.85856	4.51978	4.02073	4.37598	4.66374	4.88454	4.84515	4.54635	4.6778	4.08682	4.48438	4.00864	3.5499	4.77531	4.65616	4.49862	4.76781
C17orf108	6.347365	6.41388	6.10305	6.23027	6.376495	6.51047	6.57187	6.33766	6.373985	5.92526	6.210945	6.61182	6.701895	6.22047	6.419795	5.85493	6.023905	5.76466	6.013885
C17orf28	5.16698	5.328515	5.19182	5.168935	5.15499	5.34511	5.19777	5.01565	5.229665	5.269615	5.209005	5.21838	5.24977	5.27949	5.38038	5.25343	5.275245	5.445095	5.643295
C17orf37	8.99056	8.85961	9.00931	9.39618	8.98514	8.86094	8.88855	9.06993	9.05627	9.06863	9.07542	9.00796	9.0811	9.07416	9.15586	9.06952	9.11855	9.09881	9.22938
C17orf39	5.877715	5.887715	5.857865	5.855595	5.96911	6.097485	6.04893	5.825025	5.84125	5.75839	5.83288	5.62579	5.79265	5.51195	5.629105	5.741415	5.81357	5.743535	5.849535
C17orf42	5.079625	5.217875	5.095745	5.328365	4.996955	4.968785	5.01979	5.314365	5.188225	5.201775	5.305215	4.96253	4.968575	4.74461	4.9135	5.184025	5.2481	5.032225	5.474775
C17orf46	2.86764	2.80954	2.92304	2.77571	2.77687	2.93219	2.75059	2.78492	2.62323	2.87959	2.89061	2.92922	2.69678	2.86764	2.92991	3.06293	2.82969	2.86764	3.0386
C17orf47	3.26771	3.14772	3.08035	3.185	3.10658	3.13979	3.27053	3.00942	2.68385	3.03486	3.18313	3.12855	2.93089	3.2824	2.99359	3.21661	3.16805	3.11327	3.82785
C17orf48	6.420255	6.658315	6.71822	7.51179	6.977695	6.89603	6.828085	6.7771	6.585895	6.731105	6.815575	6.61041	6.67859	6.948565	7.204515	6.81239	6.83271	6.52222	6.705
C17orf49	8.78669	8.79181	8.26983	9.07394	9.19268	8.66802	8.64301	8.73946	8.59235	8.56113	8.68055	8.2211	8.15368	8.35862	8.37741	8.78492	8.65883	8.65047	8.88819
C17orf50	4.11994	4.02605	3.82015	3.99102	3.90615	3.77025	4.03014	4.03702	3.99102	4.04195	3.92522	4.03702	4.12495	4.0425	4.06259	4.15952	3.92974	4.12127	4.448
C17orf51	4.61634666666667	4.75585666666667	4.63584	4.71742	4.55071333333333	4.83656666666667	4.48161	4.76996666666667	4.52636333333333	4.97388333333333	4.81117333333333	4.73062333333333	4.76412666666667	4.63897666666667	4.82657666666667	5.00555	4.98008	4.90761	5.19457
C17orf53	4.10498	3.84378	4.3538	4.16441	4.18723	4.28987	4.21742	4.18723	4.23334	4.27047	3.98746	4.11376	4.28415	4.12288	4.34896	4.23334	4.21742	4.14216	4.65217
C17orf55	5.91074	5.846545	5.59411	5.74292	5.70714	5.85128	5.827115	5.506915	5.62	5.71705	5.54551	5.62121	5.64806	5.687425	5.673005	5.720855	5.5177	5.738395	5.822665
C17orf56	5.93945	5.80728	5.95834	5.73843	5.57619	6.14084	6.23507	5.81435	5.80728	5.82462	5.9649	5.32813	5.59825	5.49212	5.22884	5.80828	5.99241	5.79912	6.36192
C17orf57	2.68553	2.482575	2.6555	2.465635	2.52358	2.38577	2.682365	2.405725	2.56698	2.72631	2.663185	2.66325	2.70998	2.520445	2.573775	2.63905	2.735585	2.64509	2.71017
C17orf58	5.89072	6.014285	6.1678	6.20759	7.023695	5.817025	5.8317	6.01637	6.17864	6.493575	6.34428	6.389825	6.20095	5.684255	5.942355	6.790065	6.73737	6.562215	6.92132
C17orf59	5.62187	5.38709	5.255815	5.75757	5.528295	5.442	5.41798	5.323	5.37125	5.41635	5.30043	5.33007	5.204885	5.244655	5.3494	5.3707	5.25832	5.24945	5.639085
C17orf60	3.82026333333333	3.73036666666667	4.85800666666667	3.27121	3.51006	3.7138	3.58472666666667	3.92668666666667	4.09815	3.69233666666667	3.80769333333333	4.44224333333333	4.24548666666667	3.86363333333333	4.11361333333333	3.76166	3.68906666666667	3.71424333333333	4.26416666666667
C17orf61	8.25265	8.36269	7.47272	8.63114	8.4594	8.25985	8.33157	8.44577	8.38497	8.03393	8.01373	8.5951	8.20084	8.12138	8.19033	7.92931	7.86605	7.97083	8.21312
C17orf62	8.24876	8.33344	8.40196	8.63616	8.56364	8.67945	8.74612	8.31435	8.13613	8.32886	8.42511	8.58858	8.42573	8.60479	8.74283	8.39203	8.35278	8.22459	8.74512
C17orf63	5.210815	5.1661675	5.1649175	5.04116	4.8660025	4.97973	4.8972725	4.8859325	4.987625	5.012425	5.0925375	5.0469575	5.0302825	4.8073525	4.678305	4.9079375	4.8810225	5.023445	5.17564
C17orf64	3.3571	3.17176	3.25053	3.55468	3.29629	3.21351	3.30454	3.3499	3.10213	3.51775	3.43884	3.34191	3.27395	3.38067	3.34191	3.33894	3.71117	3.56864	3.3113
C17orf65	4.30271	4.43059	4.0536	4.3872	4.41767	4.32388	4.18051	4.05424	4.08344	4.1279	4.20529	4.04138	4.03711	4.06548	3.85162	4.09161	4.0253	4.349	4.68213
C17orf66	2.951595	3.02769	2.91397	3.04092	2.84799	3.05913	2.944375	3.121315	2.71273	2.723175	2.94826	2.971265	2.986215	2.807195	2.866795	3.07902	2.943125	2.923505	3.052915
C17orf67	4.35307	4.57557	4.537945	4.421095	4.44902	4.327005	4.42208	4.333935	4.38257	4.396685	4.31303	4.336185	4.21972	4.553825	4.689815	4.269825	4.343565	4.51633	4.465715
C17orf68	3.891165	4.01305	4.25946	4.096115	3.89202	4.005605	3.98928	3.875165	3.95081	3.96837	3.98142	3.97317	3.934575	3.756145	3.89779	3.80943	3.87114	3.853705	4.034605
C17orf70	5.50106	5.42837	4.968685	5.28599	5.126125	5.371525	5.415275	5.516125	5.42791	5.201425	5.139085	4.990785	4.918145	4.855675	4.81595	5.441385	5.341825	5.21841	5.77898
C17orf71	7.51981	7.53881	7.87379	7.54771	7.37481	7.66905	7.61728	7.61934	7.64198	7.36064	7.3925	7.42436	7.57912	7.35151	7.43416	7.42214	7.41175	7.26365	7.14816
C17orf72	6.2204	6.23662	6.30482	6.149825	6.12896	6.222725	6.3879	6.196935	6.169395	6.05788	6.22966	5.98007	6.426145	6.129065	6.29097	6.024155	6.05131	6.267065	6.44218
C17orf74	3.001575	2.93801	3.10812	3.158805	2.9167	3.108745	3.126015	3.07609	3.09271	3.070045	3.15868	3.202885	3.173945	3.006255	3.02893	3.044085	3.2021	3.04495	3.419165
C17orf75	4.88238	4.74737	4.68255	4.68938	4.67881	5.05236	5.04683	5.40604	5.22823	5.28556	5.07994	4.75918	4.95249	4.73543	4.76932	5.24219	5.25675	5.29505	5.52201
C17orf76	3.20618	3.22512	3.13776	3.53501	3.3342	3.48734	3.64821	3.3032	3.3342	3.04369	3.40647	3.42136	3.44409	3.64129	3.71543	3.16819	3.30254	3.17728	3.61324
C17orf77	2.47811	2.32911	2.56625	2.50204	2.48491	2.47183	2.24142	2.43685	2.33029	2.56389	2.34973	2.31543	2.69761	2.46823	2.4378	2.48655	2.49229	2.55709	2.37963
C17orf78	2.83184	2.8773	2.86567	2.99426	2.88975	2.8773	2.8773	2.98536	2.8773	2.9945	2.89153	2.82105	2.76585	2.87421	2.8773	2.87152	3.08026	2.82149	3.58935
C17orf79	9.79377	9.64972	9.27171	10.4708	11.2143	9.4067	9.3561	10.0835	10.1552	9.75245	9.95442	9.54428	9.11874	9.50577	9.44516	9.72711	9.7187	9.85055	9.86337
C17orf80	6.08351333333333	6.04661666666667	5.95825	6.43108333333333	6.11556333333333	6.36578333333333	6.1965	6.30698666666667	6.25671666666667	6.25162666666667	6.28096666666667	6.01078333333333	6.22641333333333	5.81897333333333	5.94415333333333	6.38119333333333	6.31844	6.28353333333333	6.57214
C17orf81	6.22163333333333	6.04431333333333	6.05651	6.15458333333333	5.98387666666667	6.01557333333333	6.10334666666667	6.00000333333333	5.92672	6.14665333333333	6.18405666666667	5.95979	5.90639666666667	5.64626	5.93755	6.12928333333333	6.10852	5.97029666666667	6.40472
C17orf82	5.52795	5.50466	5.28997	5.65427	5.41706	5.56701	5.70392	5.48538	5.44012	5.51522	5.39389	5.48672	5.27586	5.42915	5.46077	5.73813	5.16622	5.57152	5.85439
C17orf85	5.854895	5.865745	5.916265	6.21067	5.970435	5.89013	5.913725	6.03485	5.74834	5.88465	6.12849	5.607675	5.69442	5.641255	5.53626	5.970645	6.08722	5.907045	5.936155
C17orf87	3.28783	3.30391	3.47666	3.35564	3.19828	3.23594	3.18963	3.07134	3.20993	3.28462	3.67289	3.42797	3.17586	3.28462	3.74616	3.28737	3.15768	3.13792	3.54802
C17orf88	5.36035	5.395	5.36495	5.34674	5.17276	5.22561	5.30881	5.22561	5.01379	5.12572	5.19391	5.22561	5.22846	5.13862	5.22561	5.22561	5.04971	5.22561	5.69165
C17orf89	8.483535	8.34988	7.67844	7.96726	7.448815	7.92232	7.9395	8.459725	8.344295	8.165685	8.301845	8.29465	8.045895	7.78113	7.7198	8.191085	8.14535	8.239435	8.52254
C17orf90	5.73481	5.7702	5.57104	5.63706	5.05727	5.70136	5.72339	5.84523	5.82352	5.38633	5.38558	5.67235	5.68568	5.26728	5.60246	5.55613	5.32527	5.46503	5.90312
C17orf91	8.386742	8.256698	8.540048	7.445286	8.249944	8.479134	8.479662	8.305422	8.149228	8.047068	8.54032	7.69017	8.023642	8.042026	8.117916	8.143092	8.210304	8.178924	8.399046
C17orf95	8.1992	8.23697	7.96036	8.58885	8.20518	8.13507	8.0843	8.15302	8.02503	8.3021	8.39809	8.18512	7.97073	7.78703	7.80016	8.27057	8.30521	8.38986	8.3968
C17orf96	3.61162	3.80181	3.90687	4.44857	5.17502	3.87416	3.72502	3.47192	3.35626	3.85161	3.70965	3.71625	3.48714	3.78735	3.5498	3.85775	3.8617	3.77792	4.25304
C17orf97	5.75077	5.68523	5.53606	5.02347	4.47076	5.74735	5.72518	5.45937	5.49097	5.58099	5.40791	5.5163	5.26342	5.11642	4.8121	5.56253	5.98202	5.85266	5.77209
C17orf98	3.55012	3.42335	3.37985	3.30002	3.39326	3.50184	3.63206	3.38647	3.34221	3.38768	3.43151	3.48455	3.51615	3.39031	3.42335	3.42335	3.51202	3.44342	3.57766
C17orf99	4.37959	4.08976	4.17822666666667	4.19448	4.08612	4.10188	4.16848	4.11210333333333	4.05637666666667	4.13375666666667	4.22066333333333	3.98315333333333	4.08042	4.03467666666667	4.13676	3.98473	4.03573	4.12616	4.42298333333333
C18orf1	3.2016925	3.24968	3.44582	2.864685	2.907145	2.9573475	3.0129	3.179285	3.0552575	2.967295	2.9049125	2.9174725	2.7841025	2.9394725	2.9135025	2.8741375	2.9062925	2.9023425	2.970325
C18orf10	9.2648	9.196465	8.929355	9.03094	9.378855	9.267965	9.32822	9.56731	9.54741	8.892545	9.29256	8.95568	9.15679	9.25353	9.191945	8.976795	8.95556	8.95722	9.161105
C18orf12	4.06836	4.12153	3.76452	3.89651	3.93776	3.95273	3.85075	3.80656	3.49897	3.87004	3.9268	3.86341	4.28984	4.22083	3.9268	3.9268	3.90844	3.95523	4.41086
C18orf18	4.60952	4.68993	4.90321	5.00641	4.93013	4.9775	4.69039	4.66151	4.85625	4.90321	4.85176	5.0339	5.11087	4.90321	4.9159	5.02535	4.8936	4.91982	5.42629
C18orf19	6.54383	6.632955	6.928405	6.80976	7.33035	6.77358	6.862945	6.484755	6.420935	6.61364	6.570295	6.579285	6.57099	6.4028	6.50661	6.790185	6.60628	6.614335	7.09363
C18orf2	2.92144333333333	2.90227333333333	2.95261333333333	3.05630333333333	3.01341333333333	2.96397666666667	2.85460666666667	3.06223666666667	2.82262	2.99067	2.96626666666667	2.88182	3.02144666666667	3.09799333333333	2.96203	2.99666	3.13874333333333	3.10833	3.43131333333333
C18orf21	7.06936	7.27561	7.00991	7.70902	7.42461	7.5405	7.615	7.49835	7.30519	7.40692	7.41157	7.33059	7.18081	7.23477	7.39897	7.53569	7.62837	7.47144	7.63178
C18orf23	4.16672	4.19528	4.0938	4.56769	4.03477	4.22427	4.38277	4.11129	4.19528	4.27593	4.19528	4.34189	4.19528	4.22881	3.97063	3.90608	4.01875	4.13914	4.24768
C18orf25	5.405535	5.440625	5.875375	5.240655	5.46478	5.35537	5.507695	5.57197	5.577855	5.48731	5.37409	5.6642	5.815155	5.566145	5.59026	5.5115	5.4439	5.559875	5.49257
C18orf26	2.32434	2.25608	2.30773	2.38302	2.17534	2.317	2.317	2.31965	2.317	2.30094	2.38077	2.35057	2.48756	2.15315	2.21774	2.38077	2.317	2.12808	2.30426
C18orf32	8.61651	8.63415	8.85529	8.84846	8.37578	8.71954	8.52168	8.5085	8.76465	8.65216	8.55129	8.87834	8.69195	8.46302	8.46295	8.61574	8.542	8.59683	8.92866
C18orf34	2.90753666666667	3.00842	2.90033333333333	2.84888333333333	2.98848	2.9108	2.69455333333333	2.97992666666667	2.83333333333333	2.89348333333333	2.89508333333333	2.94888	2.73263333333333	3.02328	2.85226	2.89074666666667	2.95914	2.94795333333333	3.22834666666667
C18orf45	4.3281575	4.21667	4.0727325	4.352355	4.17531	4.1425175	4.1587875	4.3226475	4.2205025	4.227125	4.3864325	4.29302	4.25377	4.0106675	4.0839325	4.30908	4.308255	4.29664	4.59464
C18orf49	2.80243	3.07018	3.1078	2.98127	3.00246	2.72435	2.68443	2.66302	2.48886	2.75622	2.91543	3.02412	2.76585	2.67193	2.98214	2.74266	2.85862	2.94979	2.72368
C18orf54	3.90771666666667	3.94842	3.8005	4.77794	4.31231333333333	3.62544	3.61822666666667	4.11323666666667	3.96308666666667	4.21489666666667	3.58123333333333	3.84615666666667	4.08383333333333	3.73171666666667	3.69243333333333	3.87463333333333	4.11739666666667	4.06744666666667	4.26116
C18orf55	7.604945	7.47879	7.31747	7.41989	7.26048	7.62169	7.492525	7.69998	7.763575	8.021025	7.628075	7.48102	7.536865	6.93608	6.97055	8.036215	7.98376	8.08021	7.583935
C18orf56	6.22803	6.41308	6.23857	6.09053	5.97625	6.37563	6.3018	5.99424	6.04449	6.05226	6.12191	6.09027	6.13464	6.13464	6.15289	5.89444	5.56854	5.93727	6.18385
C18orf62	2.89331	2.61378	2.7539	2.70851	2.87984	2.82326	2.58443	3.00725	2.90604	2.77363	2.98953	2.77942	3.01089	2.89784	2.82326	2.81902	2.75612	2.59424	2.72671
C18orf8	6.91877	6.77517	7.43373	7.06973	6.91068	6.74713	6.86725	7.01707	7.05296	7.15321	7.20413	7.43916	7.61834	7.45419	7.56777	7.25108	7.23386	7.04148	7.36068
C19orf10	10.86835	10.79095	11.43505	9.663355	9.94503	10.069665	10.131395	11.197	11.22495	10.87105	11.04665	10.8203	11.08915	10.795	10.8102	10.8768	10.8555	10.78	11.0175
C19orf12	5.938082	5.853926	6.229108	6.16889	5.963462	5.72764	5.827604	5.761204	5.726756	5.913692	6.129818	5.988476	5.916248	6.000948	6.076266	6.014348	6.029466	5.958008	6.178324
C19orf18	3.34199	3.41995	4.31116	2.93995	3.69104	3.4104	3.71625	3.45651	3.12271	2.85583	3.22081	3.56001	4.07222	3.40079	3.29232	2.68385	2.91532	3.27059	3.00895
C19orf2	8.31878	8.487	8.41905	8.40985	8.46396	8.492955	8.403835	8.55232	8.547735	8.542025	8.469675	8.241025	8.160985	8.23161	8.162545	8.6988	8.661195	8.52636	8.65406
C19orf20	6.59564	6.53249	6.52231	7.27972	6.84402	6.65451	6.77674	6.72693	6.7004	6.7004	6.73836	6.76304	6.53986	6.59265	6.68055	6.80413	6.61533	6.55656	7.13095
C19orf21	4.08886	4.06526	3.60284	3.90225	3.70097	3.98084	3.84364	3.68799	3.67712	3.85007	4.02605	3.69143	3.87674	3.77165	3.7718	3.95058	3.90225	4.0236	4.17952
C19orf22	7.09578333333333	6.87456666666667	6.62019	6.79149	6.74697666666667	6.66064333333333	6.78077666666667	6.65031333333333	6.73008333333333	7.04405666666667	7.08648666666667	6.80592	6.79282666666667	6.46940666666667	6.54245333333333	6.96781666666667	7.04993666666667	6.93785666666667	7.23898
C19orf24	8.03989	8.12256	8.33924	7.61595	7.84768	7.65054	7.57119	8.1475	8.20308	7.97092	7.8991	8.25056	8.11071	8.06781	8.15212	8.08265	7.90889	7.97776	8.15491
C19orf25	6.124105	6.144195	6.567965	5.947215	5.710175	6.057595	6.09083	6.075885	5.827605	6.06239	5.933915	5.98785	6.198435	5.74877	5.800985	6.290795	6.13387	6.049135	6.046395
C19orf26	2.94737	2.96133	2.96133	3.14032	3.05273	2.84904	2.88617	2.81472	2.90839	2.90475	3.07853	2.64693	2.94917	3.01752	2.78485	3.15144	2.96133	2.94157	3.24947
C19orf28	6.133465	6.229785	6.853685	6.29234	6.30819	6.099445	6.05649	6.13513	6.19226	6.19775	6.424265	6.46609	6.18367	6.754315	7.005565	6.2847	6.36398	6.27234	6.61004
C19orf29	5.53961833333333	5.46756833333333	5.55885833333333	5.57628666666667	5.44249	5.26967333333333	5.37876666666667	5.638715	5.56763666666667	5.63311333333333	5.59139	5.31851	5.31817166666667	5.370275	5.45604666666667	5.77936666666667	5.652805	5.582495	5.782175
C19orf30	2.59525	2.58588	2.31252	2.518	2.2175	2.41227	2.43801	2.48391	2.39053	2.41184	2.42188	2.5167	2.42697	2.40445	2.41184	2.35923	2.59411	2.49607	2.4778
C19orf33	3.25947	3.28684	3.23751	3.46663	3.23751	3.28684	3.2631	3.21208	3.11921	3.44492	3.34614	3.34273	3.1934	3.21471	3.65649	3.15017	3.46392	3.49525	3.69997
C19orf34	4.01758	3.90062	3.76648	3.82868	3.52806	3.88653	3.72966	3.84267	3.499	3.76648	3.65377	3.72966	3.53209	3.46487	3.6556	3.76648	3.53452	3.83248	4.14054
C19orf35	6.034425	6.045245	5.89169	5.82916	5.69957	6.11449	5.67899	5.89411	6.03186	5.86489	6.01319	5.82569	5.79654	5.77881	5.748595	5.888505	5.8269	5.847985	6.205615
C19orf38	4.1673	4.04201	4.1429	4.03702	3.67309	4.04266	3.65985	3.77028	3.82747	3.88129	3.93333	3.7532	3.82699	4.01165	3.93333	3.99656	3.864	3.80298	4.16533
C19orf39	3.699915	3.545105	3.636385	3.68277	3.424625	3.54294	3.58532	3.62334	3.665485	3.56295	3.5109	3.40077	3.593435	3.58732	3.473555	3.651605	3.55474	3.403875	3.65376
C19orf40	4.2005	4.17531	4.60416	4.44948	4.26689	4.22086	4.56112	4.15717	4.31185	4.41479	4.349	4.65528	4.44214	4.20016	4.27006	4.30089	4.34016	4.349	4.69447
C19orf42	8.42613	8.32096	8.21158	8.40196	8.49282	7.97662	8.06556	8.58628	8.71885	8.45359	8.49126	8.49691	8.30976	8.71586	8.68722	8.39674	8.52878	8.56073	8.19412
C19orf43	9.942965	9.837735	9.90131	10.57225	10.2276	10.00592	9.92363	10.00557	9.992815	10.22905	10.032145	10.047675	9.73056	9.697605	9.7851	10.26415	10.2273	10.1707	10.4246
C19orf44	3.547725	3.753015	3.71529	3.70109	3.62971	3.927315	3.76136	3.62277	3.486515	3.565915	3.597125	3.583645	3.563775	3.492215	3.37851	3.546975	3.6139	3.43701	4.064355
C19orf45	3.77380333333333	3.64458	3.49468333333333	3.46152	3.5861	3.65749666666667	3.61552333333333	3.49573666666667	3.65270333333333	3.52678333333333	3.60675	3.44508	3.59280333333333	3.54126666666667	3.50865666666667	3.65553	3.66148333333333	3.5329	3.88038333333333
C19orf46	5.68102	5.76989	5.60948	5.44889	5.55414	5.55936	5.83782	5.48672	5.39326	5.89363	5.67588	5.89971	5.60932	5.54708	5.65738	5.6964	5.70949	5.84697	6.00776
C19orf47	5.297305	5.04028	5.051135	5.062925	5.00444	5.048115	4.80156	5.16338	5.20893	5.083025	5.14314	4.963065	5.14055	5.03031	4.80173	5.26318	4.976515	5.05076	5.43167
C19orf48	6.952465	6.87971	7.003655	7.24038	7.08774	7.143295	7.177095	6.984035	6.78497	7.810995	7.3599	7.48545	7.385995	6.99051	7.03336	7.900885	7.773405	7.67864	7.99179
C19orf50	8.86132	8.68378	8.873545	8.661535	8.88377	8.79309	8.784815	9.00673	8.81155	9.04976	8.911145	9.041205	8.883885	8.91463	8.858895	9.01274	9.013385	9.04789	9.275595
[truncated: 17,016 more rows]
