# Supplementary material for: Identification and histological validation of autophagy-related core genes ADRB2 and PLK2 in keloids, with integrated immune infiltration analysis
Source: Front Immunol. 2026 Feb 9;17:1724230. doi: 10.3389/fimmu.2026.1724230 (PMC12926160; doi:10.3389/fimmu.2026.1724230)
Supplement: Supplementary file 9 [file DataSheet9.zip › GEO/GSE145725/s1.txt]

GSM4331594
GSM4331595
GSM4331596
GSM4331597
GSM4331598
GSM4331599
GSM4331600
GSM4331601
GSM4331602
GSM4331603
