# Supplementary material for: Identification and histological validation of autophagy-related core genes ADRB2 and PLK2 in keloids, with integrated immune infiltration analysis
Source: Front Immunol. 2026 Feb 9;17:1724230. doi: 10.3389/fimmu.2026.1724230 (PMC12926160; doi:10.3389/fimmu.2026.1724230)
Supplement: Supplementary file 9 [file DataSheet9.zip › GEO/GSE145725/s2.txt]

GSM4331585
GSM4331586
GSM4331587
GSM4331588
GSM4331589
GSM4331590
GSM4331591
GSM4331592
GSM4331593
