# Supplementary material for: Identification and histological validation of autophagy-related core genes ADRB2 and PLK2 in keloids, with integrated immune infiltration analysis
Source: Front Immunol. 2026 Feb 9;17:1724230. doi: 10.3389/fimmu.2026.1724230 (PMC12926160; doi:10.3389/fimmu.2026.1724230)
Supplement: Supplementary file 9 [file DataSheet9.zip › GEO/GSE218007/GSE218007.normalize.txt]

id	GSM6732538_Control	GSM6732539_Control	GSM6732540_Control	GSM6732541_Control	GSM6732542_Control	GSM6732543_Control	GSM6732527_Treat	GSM6732528_Treat	GSM6732529_Treat	GSM6732530_Treat	GSM6732534_Treat	GSM6732535_Treat	GSM6732536_Treat	GSM6732537_Treat	GSM6732531_Treat	GSM6732532_Treat	GSM6732533_Treat	GSM6732519_Treat	GSM6732520_Treat	GSM6732521_Treat	GSM6732522_Treat	GSM6732523_Treat	GSM6732524_Treat	GSM6732525_Treat	GSM6732526_Treat	GSM6732515_Treat	GSM6732516_Treat	GSM6732517_Treat	GSM6732518_Treat
5_8S_RRNA	7.452644586	6.908265828	7.876498621	7.204207172	7.191104172	7.320735621	7.383575793	7.435284931	7.531447724	7.324786345	7.532245345	7.254077655	7.595620103	7.339404931	7.070541379	7.375731828	7.211645483	7.549626552	7.451222345	7.156758621	7.314755966	7.207080172	7.433660241	7.31163969	6.966619448	6.928034655	6.979653931	7.248569517	7.330488483
5S_RRNA	3.960652586	3.844659759	3.884552207	3.904811	3.994172103	3.988592552	3.751154241	3.854855897	3.956668103	3.842802552	3.996595138	3.883389759	4.033770966	3.705771552	3.957562345	3.970815621	3.844560069	3.964148241	3.849920793	4.144865517	3.909955276	3.842132241	3.758833759	3.861570862	3.634011207	3.736790345	3.843123897	3.891017276	3.750038655
7SK	3.711825586	3.617633724	3.475436345	3.449932448	3.454963724	3.346746828	3.605784103	3.483946793	3.358583414	3.448761414	3.739495069	3.83606731	3.951872517	3.72615369	3.627319897	3.351689241	3.494532207	3.717255828	3.485780241	3.434726034	3.536996586	3.541041655	3.509565345	3.382911621	3.586429172	3.512364483	3.357431034	3.576072621	3.867072379
A1BG-AS1	5.989752034	6.219864759	5.971053828	5.66863931	5.717970379	5.705149172	5.971407931	6.124050621	5.909825759	5.862648276	5.682230069	5.983109276	5.837027724	5.892018207	6.093207414	5.983213793	6.016682724	5.727345828	5.827104207	5.762114345	5.895241207	6.041199793	6.151830414	5.882362241	6.078350966	5.884853759	5.431781345	5.906173966	5.846392138
A2BP1	4.191263966	4.470533897	3.901669207	4.126955793	3.884199172	4.19866269	4.183433621	4.379859483	4.149214862	4.151816103	4.330748	4.200572276	4.079139552	4.361795034	4.208602276	4.076148586	4.384144276	3.515222655	4.339177517	4.252620517	4.093387586	4.385640138	4.129003103	4.230026793	4.343301897	4.550627241	4.511529483	4.304087552	4.304512069
A4GALT	7.775914448	7.531213345	8.083312172	8.595442828	8.321723345	8.221638655	7.236353621	7.109488207	6.814417897	7.334823414	7.872181069	8.047128931	8.510042931	8.067466483	8.602292621	8.156333552	8.496155	7.341283276	7.771810483	7.377001828	6.989292448	8.077689931	7.638763897	8.063928241	7.910206862	7.208320931	6.922140621	7.423958069	7.765009621
A4GNT	4.02699931	4.459857448	4.317832759	4.001450034	4.082741931	4.064797345	4.127207724	4.063468448	3.972440379	4.383569759	3.993753379	4.370469517	4.152266931	3.848447862	4.436411172	4.417375103	4.052558621	3.655362966	4.199200379	4.19472869	4.071092897	4.114961966	3.861018207	4.242647	4.539393931	4.707279724	4.500578138	4.095154207	4.51867069
AAAS	9.065446724	9.299415345	8.879848897	8.629695966	9.077825	8.903148517	9.10203069	8.907774862	8.743759034	8.98089469	8.859723552	8.842828345	9.000051241	8.982991103	8.542433034	8.71685669	8.638599621	9.151449138	9.147153414	9.261135655	8.358139241	9.114715828	9.045372586	8.902057448	8.719631517	9.070454862	8.779644586	8.975742207	8.888795
AADAC	3.676066345	4.078460172	4.105527862	4.126624552	3.933414724	3.933888414	4.028503517	3.688184379	3.472863655	3.769708034	3.715780862	3.859477069	3.957234517	3.785865862	3.837955414	3.643072793	3.946184345	3.327785345	3.531833897	3.507037138	3.811936069	3.816579069	3.881301034	3.697890241	3.630128379	3.936922897	3.567495759	3.767017586	3.591229862
AADACL2	3.021571931	3.080014759	2.900291862	3.397314103	3.393308	2.626639759	3.216518414	3.141572793	3.110998724	3.036679655	3.201707724	2.755834931	2.646024	3.121422828	2.537766069	2.850905069	2.882506034	2.66116069	3.181138379	3.359832586	3.106941345	2.919153379	3.105165345	3.113649828	2.934798621	2.858278069	3.224510172	2.966545793	3.227826276
AADACL2-AS1	4.697803897	4.556898655	4.967098724	5.06835169	4.718389	4.627510138	4.812359345	4.961006	4.916617724	4.947140483	4.846395483	4.670276724	4.912185552	4.844265448	4.862950207	4.717532828	4.740051	4.870825793	5.060240586	4.743473483	4.915410552	4.904867172	4.806470931	5.03290569	4.829332586	5.029094345	5.010786207	4.911420655	4.598056897
AADACL3	4.828488379	4.563294724	4.477706517	5.039473655	4.840910828	4.422243724	4.953792241	4.676322966	4.397951862	4.542187724	4.728300759	4.470215552	4.553735241	4.402887931	4.391302793	4.813479345	4.446353138	4.113842483	4.163813776	4.484252552	4.639284621	4.401646552	4.545076828	4.426793793	4.784474897	4.677795517	4.647683724	4.323096828	4.612251241
AADACL4	4.218842586	4.924856276	4.769571793	4.46435	4.863835517	4.630167862	4.353669172	4.256640552	4.27113731	4.312765414	4.391610897	3.842523517	4.169197724	4.659694069	3.903080034	4.441742603	3.68644069	3.538019276	4.431284828	4.335148897	4.364693621	4.332336138	4.349568879	4.581554414	4.461954517	4.384361793	4.190059138	4.614217655	4.189728517
AADACP1	1.950824345	2.450393414	2.643229897	2.596495517	2.271261483	2.646650103	2.367495931	2.462685897	2.822349517	2.421015966	2.058315	2.807986655	2.286321621	2.36168131	2.314378207	2.934798621	2.538057483	2.498267724	2.678836724	2.579961966	2.319082207	2.610844103	2.319871414	2.545613207	2.374705034	2.081890517	2.045685172	2.368741966	2.190870621
AADAT	5.830289276	5.749490276	6.481911345	6.52212631	6.056215897	5.692050414	7.007930414	7.237205172	6.83541931	7.006303138	6.615694103	6.752037483	6.180206897	6.457680207	6.601923862	6.130689241	6.864306138	6.36457469	6.550365759	7.012273138	6.408596897	6.488805931	6.684126828	6.29872231	6.91722831	6.73567431	6.816327759	6.80096431	6.473315241
AAED1	9.451645897	9.239071759	7.989564241	8.96326869	9.186817172	8.814017	8.726047862	8.857183241	8.662571241	8.734096034	8.474339793	8.36543731	8.068267207	7.973610621	9.367371379	8.883245103	9.096618345	8.626274552	8.400652793	8.284258448	8.361341	9.422456138	8.779155034	9.60733969	8.909302483	8.509492207	8.002071172	8.506404793	8.491665345
AAGAB	6.411180069	6.814646034	6.373224241	6.234193621	6.387717931	6.160719069	6.532215586	6.591820448	6.412957	6.760820034	6.535586172	6.580339138	6.474546103	6.312932655	6.773976103	6.39982669	6.630329759	5.947694621	6.464029448	6.685935172	6.569540931	6.704271931	6.411375241	6.339721966	6.632521966	6.890705931	7.024382759	6.715342207	6.824822034
AAMDC	8.045172414	8.062268345	7.958392828	7.864235621	8.183259483	8.091685414	7.987034931	8.254972655	7.864235621	7.835300448	8.075020103	8.35605231	7.972098241	7.961985828	8.186230621	7.892287207	7.977512069	8.046042586	8.141767931	8.174474103	8.043885069	8.007760414	8.426193	7.989133931	8.051879621	7.980588207	8.120011897	7.989958793	8.039920483
AAMP	6.595842724	6.75847531	6.545055103	6.750490414	7.01361369	6.727140483	6.720345724	6.719295345	6.745578172	6.839561034	6.837191517	6.85063	6.534409724	6.611945586	6.884165517	6.944030172	6.771419034	6.710315517	6.947298828	7.101040552	6.701549034	6.880695448	6.861073897	6.826824448	6.948120931	6.927805103	6.794592207	6.903470172	7.024665862
AANAT	5.614857414	5.454739172	5.680991552	5.533411897	5.632676517	6.137119862	5.437891828	5.359078069	5.400475966	5.255868241	5.604213966	5.805685483	5.662470862	5.707367103	5.710862103	5.087682069	5.380853655	4.745863517	5.50826131	5.484579379	5.664976655	5.557287103	5.476439379	5.682786931	5.406692138	5.56102031	5.769226828	5.780748103	5.502443138
AAR2	9.002478034	8.914281448	8.836015207	8.747937655	9.107965517	9.003348414	9.104176138	9.046186793	8.856107	9.123578034	8.846575034	8.956562276	8.990721172	8.967592759	9.135083966	8.988208138	8.909302483	8.574439483	8.877920138	8.855567517	8.684768483	9.068370759	8.998396897	9.076519241	8.931589069	9.14184869	9.137276655	8.996325483	9.095091414
AARS	9.873681483	9.984112655	9.331603966	9.726481483	10.56392038	10.65281483	10.33048155	10.20838224	10.38195345	10.37994517	9.561282897	9.805269276	9.060844103	9.792687552	9.687331345	9.796787828	9.976249897	9.303355724	9.930994517	9.934260414	10.17729138	9.573883069	9.765914828	9.606352276	10.04749541	9.964546379	10.23513862	10.03747293	10.04158255
AASDH	6.378194552	6.828164241	5.691946069	6.040568172	6.193421069	5.878649793	6.667759931	6.970869103	6.656304069	6.95671831	6.613805379	6.780019931	6.263697517	6.861625724	6.401224172	6.025276828	6.480707483	5.717100276	6.464720517	6.046882138	6.214331552	6.294782552	6.258622897	6.377930138	6.35231731	6.433053828	6.455671897	6.319801897	6.150334621
AASDHPPT	8.090076759	8.843823138	8.208529276	8.108884069	8.361799207	8.239142517	8.400075207	8.532695552	8.320794517	8.423650138	8.250830276	8.396595655	8.128932759	8.481929759	8.154628103	8.043445586	8.279630034	8.002071172	8.033912931	8.213793483	8.030043103	8.119046	7.995242655	7.859801621	8.316687138	8.067466483	8.215931931	8.166691586	8.173397966
AATF	8.553664931	8.899877724	9.045372586	8.254972655	8.653918172	8.488429138	8.62838169	8.574439483	8.524024241	8.702747	8.507234724	8.572303586	8.582711138	8.283191897	8.45899631	8.449436862	8.570163966	8.321723345	8.597416069	8.594843828	8.410994241	8.507234724	8.759981069	8.258361138	8.754628655	8.818524655	8.659766103	8.64601069	8.686082655
AB019438.66	5.716458448	5.641172483	6.007269862	5.971407931	5.815926586	5.758198379	5.717672931	5.716721241	5.539471241	5.350652	5.450411931	5.486410862	5.644666345	5.851567448	5.330040828	5.604340069	4.925620724	6.036254207	5.606522655	5.626627655	5.557822483	5.647475517	5.483247448	5.508408448	5.540592655	5.402816552	5.033717621	5.492109448	5.511936517
AB019440.50	4.074417414	4.057949862	4.190506897	4.100028966	4.28223331	4.080162655	3.807327793	4.372194034	3.929346	4.112586414	4.240481379	3.874601241	3.885515621	3.904915448	3.905421241	4.013857586	3.976670103	4.101554586	4.245596448	4.15458031	3.806131621	4.096946793	3.868187138	4.044989276	4.070437483	3.833796069	3.925655897	4.070973724	4.009277759
AB019441.29	6.740454897	6.670477793	6.366006517	6.512585207	6.390961966	6.628089138	6.545055103	6.117452276	6.589105517	6.628883655	6.386955862	6.147493276	6.374298483	6.406198552	6.586537138	6.658409172	6.805111414	6.503898052	6.626442241	6.585210172	6.57281431	6.669637897	6.573484414	6.878115414	6.767548034	6.696505448	6.579407069	6.621045172	6.392039138
ABALON	6.441003241	6.940366069	6.311178034	6.485708862	6.457680207	6.463599793	6.999888517	6.494532759	6.536830069	6.666197448	6.43379469	6.91546	6.732409379	6.578983586	6.257572724	6.420177103	6.646851103	6.724906655	6.564403379	6.498965	6.083634586	6.158626931	6.725536655	5.767313034	6.473534586	6.657701586	6.301322862	6.442224069	6.170688862
ABAT	6.647062621	6.501555138	6.528659138	6.900417379	6.701549034	6.594767414	6.819794448	6.574146276	6.704271931	6.580739414	6.791601931	6.743665793	6.880156552	6.679291069	6.426340966	6.818124966	6.832972931	6.421587379	6.459742759	6.568129655	6.659043414	6.630329759	6.413956621	6.434972379	6.614948483	6.680371172	6.278052655	6.585028276	6.471853103
ABBA01037345.1	7.343571517	6.796251414	6.945809793	7.086687276	6.765265379	6.820398621	7.330208103	7.00767431	7.017513621	6.921564483	7.093074552	6.964621586	7.329041034	7.515301414	7.009149345	7.203678069	7.51700569	7.381764241	6.510365276	7.005109069	6.967235172	7.171936069	7.199220138	7.014642448	7.111402034	7.001512448	6.800755414	7.149749414	7.062745241
ABBA01037346.1	2.443320655	3.003472414	2.182061845	2.47755269	2.509449517	2.617383793	2.548136897	2.523346552	2.612560172	2.516517621	2.238073897	2.661552586	3.059297034	2.397093586	2.694463414	2.297244379	2.469546379	2.618082345	2.435921034	2.503322741	2.726942138	2.422732586	2.606838586	2.66803069	2.665489759	2.464174759	2.479453172	2.536959483	2.644423793
ABBA01037349.1	1.791138724	2.054395483	1.799588931	1.843913793	1.887189276	1.81428369	1.735049	1.758354828	1.773674207	1.852043862	1.806450828	1.790777483	1.739179793	1.826666931	2.097819621	1.908676897	1.731440241	1.659881828	1.916692552	1.674187966	1.724630345	1.843169345	1.81699731	1.834184483	1.659073552	2.070078724	1.645998379	1.559240931	1.800561448
ABC7-481722F1.1	5.017238517	5.229099138	5.369253517	5.07566669	5.154987241	5.272434034	4.687161828	4.934953483	4.81281031	5.182042034	4.995935345	5.17797869	5.163885759	5.255983655	5.219726207	4.97653331	5.253066655	5.231258483	5.204268379	5.230636517	4.839134552	5.029094345	5.009986345	5.14888669	4.983744069	5.300731931	4.889420862	5.122180379	5.048248
ABCA1	8.93427531	8.322859828	10.10954252	10.32260586	8.722409724	8.827736483	7.554657	7.883063276	8.082926138	8.172106724	9.014470241	9.278215552	9.261135655	9.262663138	9.747139759	9.743685414	9.932837172	7.834979241	7.539845724	7.195146931	7.899161241	9.074720241	8.310340069	8.763326	8.169221724	9.164353517	8.59985769	9.165659966	9.066061621
ABCA12	3.517099828	3.507516724	3.644261	3.761162034	4.024258241	3.903738138	3.65547331	3.803042517	3.371595897	3.327903034	3.710168069	3.759952414	4.151888552	3.544302586	3.672570414	4.075897638	3.959873966	3.35803169	3.893205655	3.687688414	3.652085793	4.042848379	3.680033	3.831430414	3.738549483	4.875733448	4.009187655	3.994432931	3.947197586
ABCA13	4.392074621	4.041245034	4.239727483	4.124268034	3.957133172	4.148719552	3.942509897	4.152907828	3.858743552	4.001018414	4.124917	4.40458931	4.327886897	3.798578138	3.810243517	4.473078931	4.260502966	3.792977069	4.201472655	4.202262103	4.380356517	4.391056379	3.824198655	4.159459379	4.293847724	3.850243103	4.522844517	3.854776172	4.196279
ABCA17P	2.709698586	3.415915483	3.181254552	2.899285138	2.430385138	2.858856897	2.876860483	2.879221241	2.960746724	2.778466138	2.84173569	3.203679069	2.944032862	2.926306966	3.267499931	3.173820483	2.928174966	2.390026552	3.067367793	3.021827	2.422732586	3.207971517	2.965879759	2.941217517	3.118618655	2.869241828	2.890501	3.088553241	3.458587966
ABCA2	7.055988345	6.766798793	6.85063	6.797647276	6.68657531	7.045859103	7.077439379	7.214223655	6.929669069	6.893176897	7.078252034	7.310071276	7.263226345	7.223067241	7.278983138	7.635093759	7.037576862	6.366648759	6.991518379	6.543920552	7.358533103	6.971475207	7.274156759	7.102624793	7.352129	6.937753448	7.228087897	7.090919172	7.356295034
ABCA3	5.265465448	5.58026869	4.923064655	5.185782069	5.552667621	5.11024331	5.183555724	4.915903379	4.908903103	5.27984069	5.119999966	4.949656793	5.017011241	5.308294241	5.144993931	5.174051069	5.082048966	4.353906241	5.079841172	4.962676724	4.940061034	5.233920345	5.254738724	5.500671034	5.269716345	5.594007172	5.334366517	5.244521759	5.405610034
ABCA6	7.413037586	7.819090897	4.625053483	5.117418138	6.920847276	6.563312828	5.275622276	4.663441103	5.256065345	6.228999207	6.459280621	7.039377	6.151179448	7.230624448	6.631492207	6.682582552	6.671241034	4.084188345	3.986321793	3.919865414	4.178169655	5.288129483	3.936922897	4.938740724	4.230797931	4.541834034	4.621476069	5.210783862	4.13018531
ABCA8	7.95322231	8.222503276	6.13310631	6.400025345	7.105541621	7.146866414	5.846243759	5.380479966	5.801432552	8.072461138	6.327626586	8.075568828	6.520553103	9.155162172	8.667956172	9.008072862	7.849011414	4.747056897	5.690178379	5.103912552	6.100038828	5.715556138	5.797685241	5.487541759	6.202964276	5.584137862	5.995781724	5.906015345	5.664560552
ABCA9	7.826345241	7.956025483	4.649505483	5.212877138	6.858488207	6.876518345	4.839747483	4.800893966	4.965997483	6.631073034	6.362645655	6.801422552	7.105208138	7.475951414	8.200872414	7.509018379	8.274213862	4.668140862	4.396313931	4.345049621	5.18849069	5.652197828	4.784007793	5.106563517	4.876237379	5.535513759	5.316411655	5.459599655	4.828488379
ABCA9-AS1	3.601634379	3.571839172	2.982897414	3.143005966	3.494708483	3.676870172	3.124506207	3.119583931	3.008645103	3.228827379	3.442620621	3.305973793	3.541394828	3.752542	3.844939517	3.547848586	3.705889241	3.192446517	3.036285862	3.20685269	3.046114241	3.369254483	3.162398034	3.130576621	3.143716517	2.91891031	2.867272034	3.059622552	2.804913724
ABCB11	3.683537759	3.219732759	3.676778793	3.534356172	4.149081759	3.263337897	3.794571086	3.901044966	3.409300552	3.295371586	3.513495103	3.53893	3.366448103	3.749667759	3.673967724	3.548817241	3.710699034	2.804416828	3.34057031	3.652085793	3.366448103	3.509895414	3.100939207	3.467381621	3.493678241	3.555325586	4.023115621	3.592382517	3.173820483
ABCB5	5.068514414	5.943886345	4.403455655	4.620547241	4.928670586	4.837847345	6.164248759	6.709829379	6.231604621	7.186600931	5.356495241	5.648150345	7.555531103	6.18095531	6.42033731	8.078184862	7.677226069	4.359932828	5.820868517	4.443353724	5.563866897	4.362857621	5.020729414	5.149264828	4.716445759	4.899650966	6.680074759	5.002822586	6.415699517
ABCB6	6.630677724	6.942864345	6.972976241	7.01507569	7.336144759	7.172562345	7.039377	7.048752138	6.704636448	6.974106	7.180509552	7.112006759	6.644704966	7.119841931	6.865224069	6.839561034	6.846848931	6.243375034	6.882700793	6.846137448	6.840017241	6.890203207	7.086955138	7.003208586	7.206410655	6.970869103	7.381764241	7.067675379	7.23606169
ABCB8	6.112262862	6.43379469	6.436717828	6.197558379	6.765631931	6.445231552	6.209421241	6.284647828	5.915578552	5.92447869	5.857624276	5.944828966	6.116275034	6.068544931	6.034060069	6.415420517	6.077072759	5.991960034	6.470124759	6.306549103	5.960078862	5.988727966	6.112093138	5.926611966	6.438564103	6.169006207	6.333487552	6.31156169	6.189870931
ABCC10	7.351441172	7.446124414	7.656394483	7.619103897	7.671854207	7.820147897	7.551809621	7.497928483	7.564359241	7.402182103	7.481839276	7.423958069	7.661048759	7.315709345	7.407415586	7.124679	7.096591207	7.045629103	7.351075138	7.352645828	7.627855793	7.412029655	7.20241731	7.492795207	7.36137269	7.433660241	7.389387931	7.196793655	7.324200586
ABCC11	5.421753241	5.379112862	5.509120172	5.48728031	5.338307793	5.477427621	5.412635069	5.497344241	5.660504345	5.401559207	5.592714621	5.703402103	5.293898379	5.588193517	5.472567379	5.47092031	5.766606069	4.496046897	5.487408793	5.227876034	5.714498345	5.514031966	5.486289724	5.596390586	5.538061	5.703707655	5.655834	5.431286207	5.545000379
ABCC12	6.199408138	5.924000759	6.081254414	6.46768469	6.240539379	6.568129655	6.224302759	6.03107931	6.288693448	6.319801897	6.166491655	6.299266034	6.335057966	6.341339724	6.046483586	6.231926172	6.119063172	5.459048069	6.366829759	6.163539379	6.577841397	6.385571517	5.987770828	6.482147138	6.235546207	6.41796331	6.355059655	6.049683931	6.20389969
ABCC2	3.380920034	3.287485379	3.16994731	3.279895552	3.384417655	2.832942	3.027221828	3.142890448	3.211948448	3.176385586	3.398514724	3.062882448	3.421275069	3.24615669	3.503799	3.475899966	4.003211586	2.715203517	3.300887276	3.708490862	3.217562379	3.861921828	3.040603793	3.312768034	3.399773586	3.40891631	3.405397379	3.435277345	3.38350369
ABCC3	8.056998379	7.013864	8.071479966	7.659338897	8.364955724	7.84190469	8.600390897	8.262386621	8.319605483	7.651323517	6.690910241	7.442246138	7.317758655	6.38953869	7.780974276	7.739541448	7.528746569	9.456615448	7.382631828	8.414120207	7.239910621	8.183259483	8.344420552	7.974653862	8.452443621	7.554289379	7.012273138	7.692624138	7.319017483
ABCC4	7.783594897	8.058400828	7.928527069	8.148360724	7.65053531	7.74952269	8.551407621	8.973435793	8.561965414	8.444202793	8.995632172	9.264371414	9.218840103	8.638235517	9.452493414	9.227813759	9.372611034	8.662571241	8.895498586	8.550062793	9.493205724	8.919274172	8.863483931	9.039057897	9.024455276	8.478594069	8.636206138	8.774035517	8.94662631
ABCC5	5.901786379	6.756794931	6.128777483	6.151179448	5.883079586	5.774638552	6.238172276	6.486489448	6.18785031	6.456222172	6.239786276	6.409884897	5.845060103	6.186607241	6.317330103	6.287404552	6.256307897	5.868245448	5.850225828	5.885822138	5.554484379	5.942253966	5.785237517	5.947990276	5.787103897	6.214486034	6.170036897	6.423307966	6.181588345
ABCC5-AS1	2.17540969	1.904922276	2.370211069	2.051014966	2.675687448	2.431126483	2.152208276	1.80341731	2.392275448	2.301030621	2.463443897	2.059999586	1.920681966	2.049065172	1.957160034	2.002281345	2.075388793	1.932910621	2.089919	2.191203	2.208094241	2.219577448	2.038762069	2.399881897	2.177855931	1.817974	1.900785517	2.301030621	1.976015414
ABCC6	5.839045069	6.049980897	6.289859966	6.036984034	6.082633	6.065886034	6.39265669	6.111797897	6.113704793	6.289859966	6.338526414	6.235152552	6.245813207	5.773250379	6.228572345	5.913063069	6.02206531	5.482963621	6.052482586	6.118123172	6.245092345	6.089410586	6.206274241	6.314120862	6.096337379	6.143933793	6.245813207	6.100038828	6.250687759
ABCC6P2	5.623191759	5.185118034	5.130173776	5.747891897	5.460692241	5.67401969	5.181696897	5.700501414	5.478221966	5.553467345	5.787384172	5.515778483	5.557822483	5.951729069	5.650122655	5.763048379	5.310967931	5.518876207	5.700917448	5.499794	5.363484138	5.438461241	5.516307517	5.343626724	5.619797276	4.943607345	5.279401517	5.321773138	5.544013448
ABCD1	6.693821724	6.566921621	6.718945138	6.999888517	6.707608897	6.974622448	6.800377862	6.599527793	6.485708862	6.71008669	6.557152828	6.761604759	6.547381586	6.64205831	6.927595897	6.709686759	6.801827862	6.086246931	6.727423034	6.590492276	6.616878172	6.724906655	6.608616966	6.827745793	6.625861621	6.63379831	6.723299138	6.502352828	6.679786138
ABCD1P2	5.970881793	5.807491517	6.328848862	6.06535169	5.847455483	6.373434655	6.033751138	5.763332	5.904812379	5.657976621	5.879877138	5.936797724	6.097757552	5.840125517	5.918613034	6.151179448	5.96939969	5.751174	5.895241207	5.845974276	6.031940276	6.162597138	5.755785138	6.086553276	5.906838966	5.781583586	5.783448155	5.924286483	6.255295483
ABCD1P3	7.351075138	6.929391966	7.39491069	7.559942172	7.227827448	7.496325793	7.147293034	7.067934828	7.132980931	6.799046034	7.209191207	7.098733828	7.334823414	7.195691034	7.139821483	7.093858	7.026456	7.496683655	7.174573379	7.034189379	7.03251969	7.085855897	7.046244966	7.323861586	6.898530207	6.803320414	6.67583869	6.995623379	6.886748552
ABCD2	3.815568759	3.704989828	3.870258552	3.625137138	3.916082276	3.610900069	3.706972621	4.117013862	3.586125069	4.02236231	3.574192897	3.862900069	3.749213862	3.763639793	3.803682724	3.838199931	3.78611731	3.242646931	3.58006269	3.727008172	3.761414414	3.788794241	3.405172586	3.51258031	3.645050483	4.105950414	4.231466828	3.72507669	4.111179414
ABCD4	6.960850034	6.979258241	6.266277931	6.403706655	7.144894069	7.116769138	6.512787276	6.702148138	6.464029448	6.616878172	6.877107138	6.853231862	6.791601931	6.687235138	6.114355414	6.355612483	6.514204793	6.464029448	6.607273345	6.788736897	6.227359276	6.856121862	6.270726103	6.176779034	6.70097331	7.148468103	6.909541034	7.189435069	7.183421
ABCF3	6.889603931	7.008196069	6.656058069	6.788954241	7.356295034	7.397021345	7.194436724	7.340362552	7.104643586	7.35184269	7.299523862	7.160644276	6.764150621	7.221455828	7.275669241	7.137760448	7.023430759	6.391851897	7.17409469	7.112303	6.916214069	7.04723969	7.171605552	6.970869103	7.171605552	7.254077655	7.471606966	7.235378793	7.155276207
ABCG1	4.978095655	5.044782379	4.993202103	5.058859586	4.985485724	5.034188138	4.922301724	5.117781207	4.886280793	5.122664172	4.972098862	5.158327966	4.580985103	5.137936276	5.186206966	5.136053828	5.173327069	4.31065931	4.839134552	4.987321931	5.071748448	4.916890207	4.679829103	4.582077724	4.882817172	4.990062103	4.959071276	4.833770345	5.087060138
ABCG2	3.581633172	3.677066586	3.610080448	3.667635655	3.689761448	3.462109828	4.272528793	4.072529966	3.982567897	4.275322034	3.747050069	3.734173483	3.420036241	3.366806483	3.702341586	3.614419724	3.797302828	3.324699207	3.755708862	3.651479	3.792058138	3.671297103	3.438839897	3.864572172	3.682172414	4.14152569	3.980213862	3.71147869	3.910740069
ABCG4	5.411858379	5.319165103	5.406307828	5.447431414	5.151342241	4.869409207	5.16010869	5.389453517	5.140766517	5.268012724	5.36910269	5.12243169	5.260581138	5.317364621	5.400799172	5.491958483	5.113560379	4.625053483	4.978339	5.006753379	5.028485586	5.207611966	5.413093483	5.183926655	5.238278586	5.126137276	5.240711828	5.146343448	5.187770724
ABCG8	4.590774	4.36902131	4.183219172	4.486910966	4.508961897	4.474787069	4.759098483	4.614217655	4.443057897	4.582714414	4.44023931	4.617791828	4.697113621	4.39280869	4.696173103	4.216903414	4.257494069	3.808907276	4.306853552	4.336406448	4.631069724	4.650578069	4.401316483	4.765268621	4.216903414	4.187721276	4.577254759	4.323712241	4.424064724
ABHD1	4.708303793	4.43715831	4.058806552	4.651512069	4.511977552	4.841216621	4.008965207	4.683465862	3.967200759	4.013768345	4.118348897	4.271356724	4.196485793	4.706354655	4.37721469	4.535630586	4.392596276	3.890168379	4.54852169	4.447775	4.199200379	4.531097172	4.619581862	4.854935552	4.598483655	4.645137897	4.387513138	4.445319276	4.636896517
ABHD10	6.581678207	7.099026172	5.989583483	6.404191034	6.721273069	6.491255483	6.662018793	7.140550103	6.918021034	7.074503103	6.605632931	7.238006655	7.154979517	6.92889169	6.865477966	7.053711448	6.694965172	6.689415828	6.990085276	7.664703379	6.911078483	7.104893345	6.931035	6.809661345	7.196256552	6.950075966	7.100190862	7.166087207	6.936025483
ABHD12B	3.853023103	3.723806103	3.069886586	3.635779793	3.695933586	3.404794379	3.636551379	3.758276069	3.836628241	4.068273862	3.712861793	3.315959207	3.611698414	3.416311931	3.835289379	3.993753379	3.809693483	2.759350069	3.761841276	3.384667552	3.454828966	3.439055345	3.341581069	3.462503138	3.809015621	3.744890103	3.961234379	3.505720379	3.835980103
ABHD13	7.377192379	7.438093552	7.128318552	6.857819034	7.333603172	7.278622345	7.364364172	7.486746621	7.261666828	7.792436621	7.425627172	7.571149793	7.426406966	7.403795552	7.77231531	7.463440862	7.601679	6.824822034	6.950672207	7.086375517	7.223067241	7.312569931	7.201075034	7.388382414	7.468142724	7.483287069	7.665785586	7.540555207	7.643198931
ABHD14A	6.565141793	6.878382931	5.992734931	6.008691724	6.701805862	6.295395345	6.573484414	6.64493531	6.253511759	6.25782169	5.968539517	6.473876793	6.057262828	6.323547172	6.293565931	6.31818231	6.053439172	6.11386931	6.680898172	6.401224172	5.92725331	6.292597724	6.657701586	6.205961621	6.382181759	5.974821276	6.282344	6.192004138	6.099346
ABHD14A-ACY1	7.744868793	7.942765379	7.777480103	7.807414172	7.661048759	7.830518621	7.514072621	7.394234931	7.376067724	7.356567483	7.415079828	7.458840586	7.463118828	7.263226345	7.420801	7.330208103	7.20613669	7.248212793	7.592819828	7.515588276	7.526541034	7.438093552	7.452644586	7.425272931	7.186600931	7.524802655	7.186308379	7.40450431	7.258126586
ABHD15-AS1	10.48309552	10.190304	10.70928759	10.390606	10.37061793	10.44310379	10.36670845	10.36480793	10.41092897	10.38593345	10.27098759	10.25973414	10.44137448	10.41479803	10.36296759	10.29544172	10.29348345	10.53878793	10.342275	10.20289869	10.55033414	10.40836172	10.4704269	10.63720069	9.937554586	10.342275	10.23323914	10.32260586	10.17070641
ABHD16A	7.030850586	7.360384862	7.150946379	7.127460138	7.496683655	7.237485414	7.283731103	7.166459724	6.773778862	7.427821207	7.049916966	7.121627448	7.209984276	7.038447172	7.370364897	6.900157172	6.928382655	6.568129655	6.94466131	7.073220345	6.974402345	6.880156552	6.791365966	6.79923531	6.93350531	6.843148103	7.089135103	6.880413138	6.952068828
ABHD17A	7.133934276	7.005626	7.464907034	7.297382793	7.377459103	7.066128828	7.098184276	7.091232276	6.787002966	7.233330897	7.053107138	7.385606	7.248212793	7.274738483	7.415079828	7.379859448	7.072380345	7.000613552	7.283731103	7.120346828	7.034892724	7.069594897	7.527687069	7.215620621	7.263226345	7.226194655	7.231265345	7.252524	7.283066138
ABHD17AP3	7.753021931	7.538586655	7.974653862	8.071012241	7.853138448	8.001646	7.78888731	7.646296034	7.641526828	7.659654103	8.004779621	7.938975	7.816831345	7.843235034	7.845777621	7.791894172	7.499694207	8.083809448	7.87575231	7.618630552	7.670491621	7.672471517	7.955054966	7.832683	7.739541448	7.726489828	7.468868793	7.833794034	7.761402621
ABHD17AP4	6.429076517	6.476241414	6.441640621	6.44936269	6.57281431	6.387885379	6.453889414	6.646851103	6.519785138	6.625861621	6.357750586	6.427575966	6.53330369	6.366829759	6.819975276	6.706136345	6.46884669	6.654791483	6.631907724	6.392854414	6.466607897	6.452337966	7.060613034	6.738535138	6.790918172	6.695902966	6.573232	6.267723586	6.493333379
ABHD17AP5	6.638864414	6.600850172	6.733735724	6.510752379	6.442567034	6.742989448	6.595198103	6.580168828	6.546449724	6.683260862	6.448863966	6.66520931	6.553842931	6.421396828	6.713192	6.569744345	6.673078448	6.866236034	6.755240966	6.597352	6.508713621	6.513562517	6.711317069	6.679509586	6.666384793	6.704271931	6.45275131	6.422727724	6.485708862
ABHD17AP6	7.046685	7.026456	6.751001241	7.023889069	6.996131379	6.794119034	7.155507345	7.136522966	6.973456621	7.126759207	6.981275069	7.121292586	6.946097345	7.09514569	7.064704241	7.004336586	6.881688793	7.445019897	7.150382103	7.086955138	6.968007448	6.990733241	7.534906345	7.179944138	7.133301759	6.947298828	7.103678448	6.88204031	7.131954207
ABHD17AP7	5.546292103	5.832951724	5.997126172	5.944040552	5.858968517	5.871403793	5.79934	5.776999276	6.145307483	5.784816448	5.815249517	5.751935552	5.877495862	5.783820103	5.727189966	5.599486759	5.618125483	5.600415897	5.72645469	5.736914414	5.809324379	5.552383	5.945245517	5.814654862	5.637241483	5.842036034	5.423917138	5.429785552	5.788184276
ABHD17AP8	5.959581828	5.823688966	6.05995069	6.157175345	5.698493414	6.346714966	6.18785031	6.041518207	5.94952731	6.143285931	5.780303207	6.045917448	5.972629552	6.357242207	5.705704448	5.847901552	6.036432448	6.051386276	6.132438379	6.153507586	5.998815483	6.071137069	5.98076269	6.345322379	6.103167	5.894125138	5.806264552	5.817114207	6.053917621
ABHD17AP9	6.820398621	6.461722276	7.020415931	6.979653931	6.660801966	6.918247517	6.929669069	6.668853897	6.979258241	6.645250862	6.707608897	6.768681069	6.790663655	6.498826897	6.592394828	6.555150655	6.683746241	6.900417379	6.734087517	6.648268586	6.737690103	6.810588103	6.688680448	7.080801931	6.739933931	6.592016552	6.477708414	6.497565552	6.760820034
ABHD17B	7.796042724	7.815646034	7.606278966	7.750231897	7.427554552	7.430574	7.909117517	8.610336759	7.856468897	8.207999069	8.044312241	8.383967828	8.162892517	8.225681034	7.931365931	8.099211	8.19224231	7.522625345	8.384671862	7.896985241	8.532695552	8.102598414	8.218058103	7.925329379	7.945508621	8.220172862	8.118536931	8.296643793	8.075568828
ABHD4	7.601928414	7.98625369	5.992900034	6.52332969	7.807811931	7.744080207	8.243256552	8.983367414	7.901760241	8.389451138	7.303123207	7.397359862	7.04691431	7.386413276	7.932846448	8.539303379	7.686038241	6.322156345	7.793162517	6.544362552	7.370051517	7.126759207	7.432622034	6.855573379	7.952336724	7.210857172	8.36543731	7.280706207	7.927382724
ABHD8	7.023647345	6.913377966	7.016795966	6.938508621	7.076537828	6.837191517	7.125923241	6.942239483	6.766094172	6.94466131	6.916214069	6.855102793	6.997482276	6.894330759	6.925095828	6.941131379	6.706561103	6.584785414	7.060089517	6.833828448	6.840527414	6.932808	7.058667034	6.716075621	6.935842034	6.980108621	6.971095069	6.971095069	6.794592207
ABI3	6.047945586	5.678796552	5.83874469	5.841791483	6.029623621	6.151050966	5.829985552	5.498134276	5.464234586	5.464859276	5.994479414	5.493252448	5.530213724	5.885142862	5.953802655	5.967416621	6.006904966	5.309669379	5.846549172	5.790525345	5.799745897	5.983821207	5.916106655	5.686078448	6.026600345	5.683728897	5.911744	5.806365931	5.708328172
ABI3BP	9.517214793	9.253728	10.33547752	10.09163372	11.1014269	11.28785448	9.348511448	9.87481931	9.866281966	10.22785897	9.559282759	10.58305179	11.04347183	11.67623655	9.000051241	10.69924759	10.41479803	11.1547169	11.29168938	11.43930517	11.68905259	10.60002655	11.06626483	10.17070641	10.48076669	11.42210414	11.08080345	10.73077759	10.02660862
ABL1	8.471380034	8.700867	8.043885069	8.436795517	8.288303724	8.170501793	8.270452828	8.205441793	8.35605231	8.460122552	8.831220103	8.961552724	8.863483931	8.913663793	8.69146969	8.684768483	8.961552724	8.315600966	8.414531276	8.290781621	8.643595483	8.710836828	8.761507103	8.594104	8.759981069	8.822001103	8.944418931	8.787959655	8.997668897
ABL2	9.498684207	8.906143138	9.190790724	9.946303966	9.256458138	9.352617379	8.852202034	8.583829172	9.088539379	9.033059276	9.791852138	9.489412517	9.326956	9.286080655	10.70465948	10.72489652	11.21855655	9.632095655	9.699275345	9.433324138	9.636804138	10.14558352	9.847938379	10.21145	9.81831669	10.60252979	10.62682069	10.68914552	10.64769276
ABLIM1	5.700363379	5.582010828	5.853933724	6.284821517	6.197055172	6.370436966	6.477554414	6.554986828	5.857165828	7.491636172	5.465937931	5.275622276	5.803373414	8.188474345	5.314894103	8.357024	5.494805793	4.362164414	6.185610207	4.505389552	6.631492207	5.556375345	6.63012731	5.747561345	6.720151414	6.954455276	6.454661138	6.823546	5.584908897
ABLIM2	5.113677138	5.044408724	5.015622207	5.24765431	5.294453862	5.623799241	5.185381862	4.835425517	5.083694862	4.663317655	5.517386034	4.983690793	5.093786207	5.592840207	5.287666069	5.151732207	5.107858448	4.608128172	5.106932655	5.232278034	5.107733655	5.204919069	5.33546969	5.182229034	5.051320448	4.965530138	5.08323669	4.935572897	5.224776517
ABO	5.728225	6.281026724	5.709090552	5.622049517	5.580838103	5.80765569	5.515682586	5.470591	5.240511034	5.319386931	5.565903276	5.576197655	5.587916448	5.746386966	5.443213207	5.593226966	5.535951172	5.222528966	5.650482862	5.749490276	5.380716103	5.722767207	5.451370862	5.49966731	5.573316586	5.697863862	5.649109207	5.521386207	5.557029241
ABR	7.92184531	7.409933207	7.717158345	7.647249828	7.759135552	7.721937379	7.345832345	7.703510345	7.548137621	7.659338897	7.68453669	7.958392828	8.268633517	8.060905345	7.943647724	8.088762552	8.303662621	6.865995414	7.760468897	7.347079862	7.828468276	7.629734862	7.678196379	7.721236966	7.689419621	7.472563621	7.644019724	7.548357172	7.641910483
ABRA	5.543725517	5.366531759	5.524754724	5.345922138	5.627070793	5.470798655	5.785942931	5.515513138	5.523875034	5.109443103	5.718443897	5.250071724	5.871246379	5.509401	5.484992586	5.476544034	5.419855207	4.463108241	5.498952828	5.573747621	5.812380172	5.598690862	5.317364621	5.71348331	5.374614379	5.81292331	5.863083862	5.341766552	5.748065276
ABRACL	7.35592569	7.816461897	7.956447621	7.761402621	7.600335241	7.479981862	7.125618586	7.434274724	7.308021517	7.508758966	7.469428448	7.51151	7.856996345	7.675658483	7.052528414	6.967235172	7.194436724	7.039377	7.437807655	7.750597345	7.55776669	7.899450897	7.55579831	7.525484621	7.498808828	7.665073241	7.409590414	7.418158586	7.39491069
ABT1P1	5.019839069	5.154485414	5.455033897	5.290376966	5.03026669	5.401831	5.120195276	5.24351731	5.34922931	4.663441103	5.141202897	4.892759724	5.050155828	5.149672483	5.219304793	5.160980586	4.999310034	5.387452414	5.296579793	5.156047138	5.037939483	4.896671517	5.146795552	5.315305483	5.455435724	5.273710034	5.112800241	4.792735862	5.330382069
AC000035.3	6.703232931	6.681667138	6.847749138	6.978043345	7.073832414	6.823816483	6.899286966	6.799820897	6.73432	6.814046621	6.906248966	6.889102586	6.874229793	6.574697828	7.049916966	7.022627241	6.851047448	7.281022621	6.584312586	6.638864414	6.981872138	6.866521517	7.073493897	6.89486331	6.682582552	6.547597759	6.762681966	6.732129517	6.700238828
AC000041.8	7.281313586	7.626216172	7.670022483	7.706275414	7.588753793	7.350702069	7.523343	7.721937379	7.466390931	7.531836793	7.581299483	7.433321207	7.189966724	7.360384862	7.673467897	7.715842207	7.377459103	7.768500138	7.907046793	7.930707759	7.507376172	7.696182	7.716190655	7.778151241	7.682264759	7.556551483	7.593186034	7.607823138	7.649375552
AC000077.2	3.102707759	2.486357276	2.728973172	3.020361034	3.216113897	2.751871828	2.419149448	2.707830172	3.265257759	3.325790966	3.376193759	2.919934517	2.999808931	2.656029655	2.357508897	2.893093207	2.607532517	2.95967331	3.043731966	3.288880379	2.875293069	3.063836	2.434591897	2.920847448	3.27040669	2.776471034	3.122010172	2.960178172	2.939794207
AC000081.2	4.608631483	4.952245931	4.691652207	4.418717483	4.371430759	4.836723552	4.458493138	4.712002448	4.811212379	4.939322138	4.596371828	4.681860966	4.381395724	4.420334552	4.887023379	4.698163172	5.155139	4.451028379	4.590871345	4.682493	4.735524931	4.880489897	4.581642828	4.919238069	5.155367379	4.29278931	4.763815897	4.322743483	4.803675276
AC000095.9	5.107733655	4.922848793	5.145912931	4.867062379	4.95134231	5.000351345	4.761738345	5.253066655	4.777306276	4.923724724	4.977332138	4.718497862	4.851234828	5.220093724	4.721692621	5.282107414	4.869995172	4.804349862	4.834475138	4.80574769	5.07587431	4.953259897	5.038115828	4.756544759	4.611602621	5.130117138	4.924487793	4.816109379	4.853197172
AC000123.3	4.053065655	4.595030552	3.397600931	3.674474897	3.086930517	3.595624172	3.783141793	4.089068552	4.018355552	4.273782655	3.732017	4.146315241	4.079587759	3.731386034	3.986505931	4.037135	4.403208034	4.301013586	3.956568379	4.112672241	4.218249552	4.045825483	4.773419379	4.456181586	4.559852793	3.984303862	4.554429828	4.261756069	4.358432103
AC000403.4	4.609828172	4.878920276	4.752134172	4.538718414	4.940534621	5.003230828	5.497957345	4.914757276	5.056126552	4.627608034	4.657385414	4.942500448	4.803137552	4.611744034	5.140323966	5.101956	4.554933172	4.678581138	4.647072586	4.803550931	4.400872862	4.653194517	4.632524138	4.661576966	4.494545966	4.817316793	4.886395552	4.580364379	4.847815517
AC001226.7	2.767906483	3.55563931	3.03483669	2.982788724	3.104950448	2.641794379	3.308572	2.827381793	2.80110931	2.540214103	2.947013172	2.615273897	2.745924966	3.111259897	2.442887207	3.270759414	2.949564207	2.642973207	2.956252241	2.925951552	3.189557276	3.144362897	2.899708586	3.065825862	2.916127517	3.174438862	2.822018759	3.09791369	3.039447414
AC002056.3	5.248234	6.09334369	5.530437379	5.596670069	5.378126448	5.361721207	5.352142207	5.553039345	5.646941379	5.478744862	5.720006	5.47938	5.312779138	5.536069517	5.815249517	5.720122241	5.71943931	5.576197655	5.897248034	5.833588759	5.592563483	5.658982621	5.973617828	5.524407655	5.760101138	6.234585483	5.935779448	5.756991207	6.327138862
AC002056.5	7.219868103	6.700691862	7.298066241	7.178699862	7.26960531	7.524802655	7.34650169	7.052843966	7.082309621	6.92889169	7.242548414	7.277309621	7.247983276	7.131448897	7.144592655	6.969781276	6.890705931	7.081085897	7.080553552	6.930149655	7.073493897	7.158903241	7.10225	7.252889966	7.092450103	7.116769138	6.867698207	6.856943103	6.957153724
AC002059.10	4.863835517	4.791859655	4.54482569	4.537266138	4.488294621	4.41518731	4.374572759	4.680886034	4.470304759	4.61149431	4.399264345	4.465709828	4.530327862	4.40402131	4.855158793	4.342660241	4.732577207	4.603905966	4.691079069	4.526175552	4.36436431	4.466111276	4.56293369	4.84105431	4.548030138	4.379389483	4.477754379	4.738386793	4.530527793
AC002072.1	3.800850621	3.797302828	3.886242862	3.654463828	3.808463448	3.714338414	4.019798793	4.205522207	4.194065517	4.158253655	4.240222103	3.799008552	3.819227172	3.696225	4.024258241	3.792797483	3.758276069	4.401067862	4.079587759	4.057592483	4.085034724	3.884764138	3.878377483	3.963542586	4.109055069	3.872605345	3.865103759	3.915304931	4.018560793
AC002115.9	4.43081069	4.490600345	4.900507828	4.679690862	4.455865931	4.411693862	4.923841621	4.839290655	4.586025621	4.470533897	4.782716862	4.666883103	4.595260103	4.623216586	4.841599966	4.711637862	4.889275345	4.810169483	4.660259897	4.695405517	4.525750414	4.579631759	4.694695586	4.51891369	4.740390552	4.598136345	4.526273931	4.831937	4.682820448
AC002117.1	5.695705241	5.546704586	5.791136448	5.910256	5.866914931	5.76089469	5.621916621	5.871403793	5.657976621	5.78234869	5.751491931	5.720006	5.736283828	5.916877897	5.703557586	5.589680345	5.29829231	5.715918138	5.722605655	5.634631034	5.708755966	5.601066069	5.56102031	5.358040517	5.504154759	5.678852621	5.586471379	5.444426931	5.493949172
AC002128.5	4.030866172	4.233552172	4.422014793	4.374814069	4.362391069	4.260844121	4.173977724	4.310257276	3.96794231	4.185982483	4.23477	4.091868414	3.958693241	3.938038034	4.77086031	4.205318517	3.913618931	4.109976138	4.37444931	3.989633517	4.043803897	4.136198276	3.972440379	4.102841586	4.287751586	4.153022793	4.236381241	4.813064172	4.279698172
AC002306.1	5.691290241	5.427542138	5.432029552	5.617498793	5.653891483	5.614045724	5.63932831	5.222528966	5.751797276	5.457390483	5.633736586	5.531948552	5.281645345	5.158083414	5.516162172	5.247383138	5.433718759	5.885959793	5.615176586	5.634032276	5.69687231	5.468413931	5.613590034	5.409252034	5.861754517	5.431016345	5.659426414	5.203721103	5.406307828
AC002310.10	7.544184569	7.758736034	7.601928414	7.434942586	7.308021517	7.680164	7.432966345	7.498398241	7.547720276	7.632540862	7.399191138	7.537340552	7.675658483	7.385606	7.486140621	7.384096897	7.508758966	8.119046	7.499403586	7.709094655	7.352645828	7.681183207	7.628270069	7.656788966	7.540555207	7.62227369	7.553152897	7.311123138	7.517406724
AC002310.17	4.178255724	4.305389483	4.897509897	4.378126448	4.455725862	4.152266931	4.111452172	4.168217414	4.115659759	4.064585828	4.482308724	3.967078483	4.210190655	4.263509655	4.29028269	4.296911276	4.592133207	4.384244517	3.557373931	4.097836862	4.214137517	4.266904414	4.220001069	3.845033724	4.101964931	4.052119966	3.844340138	4.275704552	3.956668103
AC002314.4	7.154190862	6.814417897	7.112574069	6.921882345	7.169221655	6.902672414	6.843148103	6.635512793	6.758222069	6.969506448	6.831209207	6.737690103	6.860379897	6.715734517	6.848422	7.038734379	6.759695172	6.896113483	6.901836828	6.970054759	6.901089879	6.85063	6.969781276	7.118579655	6.893513586	7.325156483	7.063154069	6.773343586	6.909820345
AC002331.1	2.245895759	2.780548207	2.526863207	2.315178276	2.481932483	2.491834034	2.432229276	2.415591103	2.351684345	2.235126724	2.595006828	2.329791586	2.57093131	2.400710724	2.308993	2.377813	2.659365276	2.239806276	2.409330586	2.38781869	2.768827345	2.515846276	2.174675034	2.296714276	2.419149448	2.225110483	2.869524552	2.326955586	2.458526724
AC002366.1	3.385177138	3.214837552	3.127147759	3.41703769	3.13447669	3.154908897	2.969993379	3.115402138	2.979619793	3.12025169	3.11514331	3.251215655	2.92176969	3.968608655	3.440497241	3.154908897	3.050625138	3.557189241	3.464265276	3.15851331	2.953205586	3.34268369	3.044911759	3.29849569	2.97052269	2.639448948	2.902894276	3.033619483	3.402447828
AC002368.4	5.645205241	5.58525069	5.881215483	5.789067241	5.797232069	5.911212862	5.743478	5.636145138	6.185211483	5.78933	5.905082414	5.844765103	6.066675414	6.06231531	6.06791569	5.669156241	5.78142469	5.778816897	5.440344448	5.894587138	5.661604724	5.741905759	5.461193207	6.218394655	5.424580862	5.637106897	5.911212862	5.256698759	6.043356586
AC002395.1	12.35545069	12.24726862	12.56651034	12.29961862	12.29297034	12.38655552	12.45671379	12.27480621	12.27971672	12.38655552	12.32860966	12.37794069	12.36431414	12.35988241	12.32184172	12.26729793	12.31698276	12.36431414	12.26729793	12.23436879	12.44142621	12.32860966	12.30533759	12.33620966	12.24726862	12.32184172	12.26729793	12.34648931	12.27480621
AC002398.11	4.690972069	4.365830103	5.012581276	4.611942207	5.218840483	4.922421793	4.605951172	4.759193241	4.522961241	4.455865931	4.135388241	4.378759034	4.515803828	4.999671793	4.681801345	4.948168897	4.640409034	4.716445759	4.861101483	4.600951379	4.47575769	4.530602241	5.141787759	4.79212169	4.723718345	4.68437831	4.46185669	4.408172828	4.405019241
AC002398.12	6.966619448	6.510121931	7.958072862	7.821741414	7.322640276	7.531213345	6.207513207	7.024896138	6.257078034	6.967723414	5.842036034	7.96521731	6.572106793	8.648004414	5.921027862	8.495540655	6.235546207	7.255029552	8.77250669	7.499403586	7.638282586	6.510121931	8.254506966	6.366006517	7.818734172	6.119645448	7.344462172	6.335520966	6.517662138
AC002398.13	2.200978897	2.532666586	2.41747931	2.299883655	2.36695531	2.453703172	2.451918345	2.391484448	2.476210241	2.60185569	2.225110483	2.373377103	2.470422793	2.436188552	2.391763517	2.121572897	2.079692828	2.363872621	2.476674621	2.334804931	2.296844862	2.297373138	2.237660966	2.069671931	2.452284552	2.315346379	2.412083966	2.47215731	2.281691586
AC002486.2	6.515112621	6.477708414	6.712258414	6.875264724	6.863251034	6.565826621	6.374765552	6.803620586	6.777647345	6.661046828	6.700238828	6.864718414	6.72967231	6.915705966	6.845527621	6.808055448	6.988404483	7.11482	6.805111414	7.086687276	6.618149448	6.652460621	6.848056	6.662395897	6.828767103	6.906761828	6.913377966	7.106133	6.728471621
AC002511.2	4.876840931	4.557465552	4.903020517	5.008340793	4.754723034	5.029604207	4.669548276	4.561066724	4.929250828	4.699611138	4.708826828	4.736893241	4.696724034	4.594632966	4.847685448	4.44469369	4.441239793	4.791451931	4.580881414	4.68191719	4.737720931	4.745369793	4.421923414	4.960209931	4.918631621	4.699249931	4.939655759	4.432477414	4.712471828
AC002519.6	3.382595379	3.271274862	2.93880331	3.207880241	3.510233862	3.278998517	3.220223621	3.01116431	3.172628448	3.423039793	3.633645241	3.489782517	3.236845724	3.408557759	3.448761414	3.382911621	3.380920034	3.201008759	3.551676517	3.393160172	3.355476276	3.433269103	3.106034931	3.333379586	3.472863655	3.384899345	3.494424724	3.430735759	3.459017517
AC002519.8	2.916127517	2.900445414	3.321809931	2.822577172	2.723703862	2.903849828	3.186007207	3.361356276	2.960423207	2.876095379	2.643891276	2.741768621	2.578297552	3.043660724	2.673789414	3.132278552	3.122010172	2.815735414	2.860742724	2.88853831	3.011648	3.395102759	3.182508828	2.767815759	3.09701831	3.005259103	2.937429586	2.780155379	2.952664862
AC002523.1	4.176833586	3.940960448	4.488817069	4.210504828	4.293952931	3.882362172	3.757744966	3.842878069	4.216473207	3.907420724	4.100626897	3.654044172	3.796815759	4.006812966	3.758922172	3.814594793	3.88216631	4.238582414	3.752111655	3.989732207	3.743427103	3.943405655	3.992598069	3.777421172	3.893205655	4.052246931	3.894010414	4.278396759	4.131401138
AC002539.1	3.022035931	4.539967103	2.650348172	2.749739862	3.138508517	2.973357621	2.788159379	2.679768034	2.58746969	2.548890069	2.993927345	2.973097414	2.832404034	2.694196966	3.142608862	2.64797131	2.854371552	2.528448966	2.725320828	2.743371069	2.776756759	2.878011448	3.03166969	2.702456207	2.67767369	2.543699379	2.535535724	3.03849369	2.931908862
AC002539.2	1.629580552	1.787186724	1.849024586	1.747984414	1.577455276	1.568037517	1.917282862	1.820713966	1.692337793	1.860751862	1.58977169	1.494503414	1.434718966	1.811669793	1.703914552	1.59245131	1.789420897	2.050314862	1.703914552	1.591166552	1.752762621	1.879283379	1.659881828	1.919817034	1.726851	1.789930759	1.599314172	1.731440241	1.67543469
AC002550.6	3.171556517	3.547848586	3.569626552	4.025279759	3.490790793	3.365181862	3.044557103	3.282780345	3.467727276	4.092713793	3.594188103	3.384667552	3.371983241	3.514365724	3.647764172	3.534835517	3.741952414	3.967511414	3.397714241	3.430139207	3.637867655	3.730827103	3.668639069	3.282441724	3.464644207	3.221750241	3.312525793	3.433355897	3.490790793
AC002558.1	3.029703483	3.393421724	3.412229759	2.775162379	3.021827	2.889698586	3.350231828	3.673666172	3.909684724	3.628449138	3.188162793	2.855217034	3.088040862	3.238457241	3.406416759	3.188439121	2.980224552	3.93262931	3.605784103	4.203056483	3.551123759	3.548107172	3.45980769	3.488872621	4.078460172	3.239983897	3.736911379	3.835980103	3.46666531
AC002984.2	2.927945586	3.169609828	2.960602897	3.029477069	2.990031207	3.036387172	3.242757483	2.828239276	2.809069345	2.909696345	3.247715621	3.084897414	2.95072631	3.064406759	2.969385897	3.215676	3.064265931	2.846696897	3.132092345	2.882941276	2.532239379	2.944716345	3.338859448	2.775691483	3.547209345	2.812518621	2.912665517	2.935081448	2.986532897
AC003005.2	4.957977724	5.311213862	5.323622345	4.828594103	5.322566103	5.426840345	5.381333069	5.167876345	4.977496483	5.25244831	4.928244862	4.804349862	5.042129414	4.970043276	5.327450276	5.271951897	5.207042724	5.484692483	5.171326034	5.047064207	5.196756276	4.912881379	5.100820517	5.275100483	5.128123034	5.417972828	5.173185897	5.038561103	5.125664172
AC003006.1	6.487104828	6.318802034	6.140832586	6.321344759	6.399191862	6.141441034	6.424791828	6.304895103	6.279243552	6.296374552	6.085844828	6.367968379	6.494129379	5.997271552	6.73967069	6.327000103	6.980968414	6.772257897	6.337199724	6.341703966	6.602629793	6.683481241	6.435858655	6.743896897	6.618580379	6.570722793	6.878615345	6.351077828	6.308487276
AC003104.1	2.543554069	3.17100331	2.435351276	2.818588103	2.558107034	2.427370655	2.471924724	2.741338	2.492236207	2.611710966	2.92947231	2.551514448	2.960663483	2.51277069	2.662065517	2.491323448	2.442887207	2.67767369	2.803607276	2.49382131	2.706472034	2.566206931	2.329285	2.682790552	2.635827621	2.73756269	2.641794379	2.491323448	2.337073897
AC003682.16	3.230914552	3.148980931	2.937246879	3.198978034	3.322434172	3.086344621	3.27167269	3.208052345	3.314071034	3.471006862	3.121765345	2.809069345	3.187070621	3.255061759	3.000194448	3.373988414	3.265768897	3.423688138	3.302407414	2.934664931	3.12092531	3.246379	3.593102793	3.50296069	3.281736931	2.912665517	3.097358	3.118908207	3.225403586
AC003682.17	6.570966828	6.344954069	6.938993586	6.884439276	6.601476931	6.784063793	6.579626897	6.566227207	6.69200169	6.57983431	6.815380034	6.596464138	6.550110828	6.863884966	6.516487448	6.663376621	6.542899207	6.425950483	6.593153862	6.778617069	6.634766966	6.682140655	6.620434241	6.676369793	6.514600759	6.813439655	6.68820369	6.478481724	6.521368483
AC003956.1	4.421468517	4.383907207	4.667291724	4.452313414	4.705247138	4.650388	4.474264793	4.671924828	4.446765793	4.643435069	4.455865931	4.635667138	4.319862724	4.863322	4.694574517	5.098536138	4.692990552	4.691966103	4.578384414	4.656647103	4.245274862	4.547357103	4.746680241	4.294197345	4.556786069	4.762940517	4.290872759	4.618044621	4.647914966
AC003958.6	4.36401469	4.350268276	4.870825793	4.826980966	4.715271414	4.796331207	4.192583931	4.470925621	4.528987138	4.496719448	4.403455655	4.573579621	4.437289414	4.704836517	4.078159483	4.419237276	4.379389483	4.501268828	4.632657931	4.610412966	4.362274759	4.524209552	4.382422	4.321906345	4.375880759	3.651589724	4.14607969	4.267077931	4.398693931
AC003973.1	5.536930621	5.421190759	5.907151	5.932272276	5.847145655	5.838145448	5.601225069	5.699560966	5.810877276	5.793666345	5.767313034	5.787232414	5.888569621	5.64682469	6.006904966	5.780027552	5.332069966	5.715073207	5.718443897	5.627670207	6.098817897	5.752974724	5.951558034	5.729685655	5.73894431	5.901786379	5.658982621	5.735935241	5.622576966
AC003973.4	3.660104207	3.575338931	4.197213759	3.599695483	3.597098862	3.683124276	3.913253931	3.817068655	3.706972621	3.622135241	3.34028431	3.88016531	3.895037241	3.612681034	3.457300517	3.614162931	3.38362031	3.322434172	3.40239931	3.668115103	3.565150793	4.151888552	3.322221552	3.775516034	3.095466069	3.365706759	3.104413897	3.37741469	3.361263517
AC003973.5	3.223024034	2.860849034	3.32871531	3.575950655	3.726493	3.953532759	3.824594414	3.606709069	3.601634379	3.36722669	3.626292862	3.728737414	3.148980931	3.258885	3.673554448	3.293505655	3.495642241	3.125991655	3.523236483	3.641664828	3.334958517	3.197238172	3.122142483	3.622562483	3.691609517	3.271055207	3.466914517	3.218558138	3.479319655
AC003986.5	5.390726034	5.081849966	5.157689966	5.096945828	5.230237172	5.068620517	4.989457897	5.042254931	4.990863724	5.249949931	5.106238793	5.315046828	5.050595414	4.988351931	5.530880862	4.944597138	5.114705345	5.261061966	5.002339931	5.198184793	4.955179448	4.947618379	4.997371241	5.391667552	5.051204724	4.995700517	4.928670586	5.335586793	5.130344172
AC003986.6	4.662600621	3.982567897	5.299733862	4.787880517	5.763737414	5.770765517	4.848697862	4.977602897	4.220681414	4.835776	4.725711517	4.681645138	4.941930759	5.077594345	5.05861069	4.709701483	5.167535517	5.651900414	4.743633759	5.426840345	4.394455897	4.823860793	4.783551448	5.193504	4.79212169	5.073945172	4.787983655	4.879901172	4.906016276
AC003986.7	3.879388069	3.80708531	4.091498276	4.284922103	4.080593862	3.979065207	3.712468966	3.612681034	4.008185655	3.904358103	3.728556517	3.327442138	3.893405828	3.832339828	3.850464	3.730827103	3.872787793	3.973059931	3.682976138	4.420967345	3.696676759	4.057468103	4.142140241	3.958919724	3.935036379	3.817144276	3.611869276	3.698475966	3.634838448
AC004000.2	2.279125897	2.985768345	2.464799897	2.46662469	2.389741966	2.020807448	2.594611931	2.466482379	2.778562724	2.421173517	2.436880862	2.366233759	2.550393069	2.69976869	2.458526724	2.306287759	3.082057966	2.422600379	2.67060431	2.560598793	3.159056759	2.420175241	2.135945	2.717674	2.351059172	2.367905931	2.64211331	2.297373138	2.576304966
AC004004.2	2.271962931	2.56388381	2.693702172	2.868617897	2.750507207	2.255106034	2.615886862	2.234987	2.481027828	2.364961552	2.520359552	2.212990034	2.609946552	2.375908621	2.394862448	2.411418276	2.458240724	2.208094241	2.506396931	2.134188276	2.215703103	2.378004069	2.251663552	2.205431172	2.361138517	2.738506828	2.306287759	2.390668	2.470422793
AC004009.1	2.740050862	2.733085483	2.491323448	2.784762759	2.893219069	2.829498724	2.639512483	2.841993897	2.655474138	2.631734655	2.765289414	2.855307207	2.710952103	2.803975276	2.765506	2.803975276	2.602886862	2.667105414	2.626136724	2.725067862	2.553776069	2.969765724	2.672429207	2.709019793	2.679498897	2.634430414	2.904778345	2.536258862	2.626888931
AC004009.2	3.376193759	3.191573379	3.395961621	3.579210172	3.562667862	3.678305517	3.38350369	3.535234069	3.420720448	3.522840069	3.589433724	3.463902586	3.37559069	3.783534034	3.725224828	3.646646138	3.423283241	3.327652241	3.377302207	3.38574731	3.345549138	3.487656276	3.540529	3.320984414	3.456875931	3.590755241	3.457188414	3.622926276	3.355239517
AC004009.3	3.436425	4.137931621	3.295313672	3.558340207	3.579561241	3.500844	3.481895448	3.529456276	3.708764276	3.609797586	4.110084379	3.464183345	3.562866897	3.712125759	3.880433862	4.034934897	4.009623759	4.072424517	3.825815828	3.622926276	3.53006069	3.832837241	3.751447483	4.024543586	3.852684897	3.620687414	3.641465828	4.124533069	3.756135897
AC004016.1	3.48269431	3.237346862	3.953432379	3.183637276	3.819648207	3.651242828	3.920074897	3.212732517	3.271274862	3.666941517	3.265768897	3.381184897	3.364506621	4.021860552	3.18322831	3.279665586	3.601285655	3.558712069	3.797204345	3.321630103	3.416544207	3.377835172	3.723690897	3.734400345	3.491366621	3.713884655	3.318600897	2.906431483	4.448022483
AC004052.1	2.590200517	2.802705793	2.629400793	2.505751966	2.538057483	2.64041869	2.738506828	3.109232655	2.844613586	2.694702379	2.919701034	2.839315862	2.988420103	2.500485345	2.534262276	2.305544224	3.335066897	2.635192862	2.669618345	2.554970414	3.121271793	2.839541172	2.573148897	2.710541379	2.720554724	2.659061483	2.332817414	2.83067731	2.795373724
AC004054.1	2.489293621	2.489182862	2.311058034	2.733808241	2.339534897	2.535870207	2.162954103	2.247362103	2.386392414	2.318951621	1.98613931	2.029810414	2.484038517	2.296714276	2.749302241	2.327375276	2.40664069	2.713002793	2.215116897	2.090512069	2.612994966	2.358430586	2.198785655	2.212174793	2.159096655	2.450268103	2.274251241	2.384279207	2.307278069
AC004066.2	5.556375345	5.677582793	5.632532172	5.638290931	5.774515931	5.772516414	5.758891	5.413250138	5.985045862	5.617672828	5.79677669	5.708328172	5.747891897	5.560744759	5.622049517	5.625640448	6.125715586	5.879442931	6.001776793	5.632408414	5.823253276	5.49367631	5.666210172	6.000624276	5.145157862	5.740270862	5.074257276	5.681776034	5.684324276
AC004066.3	2.484842069	2.404476655	2.14190131	2.378442724	2.383949448	2.73719969	2.695211828	2.238467983	3.024980621	2.370211069	2.661883966	2.675406483	2.453370241	2.437668069	2.672175103	2.618162483	2.355126483	2.583696138	2.395481759	2.436057207	2.864454517	2.463929	2.520637828	2.528581414	2.509021586	2.310474483	2.219715138	2.569247034	2.481932483
AC004069.1	4.472984034	4.50875331	3.436313276	3.623922828	3.819790172	3.599607828	3.772528621	4.306853552	4.49702269	4.033081241	4.259407966	3.883629414	4.045476172	4.403748069	4.393993793	4.165674172	3.908085448	3.752111655	3.96496069	4.26026169	3.995123828	3.92543631	4.073594034	3.891358586	3.95996531	4.242984862	4.099098379	4.266494552	4.095048138
AC004069.2	2.820133862	2.804568621	2.432229276	2.39473569	2.519807552	2.256779103	2.320134759	2.297711103	2.572241759	2.336331586	2.522590241	1.862761448	2.120714034	2.24323631	2.357810448	2.374381724	2.368054103	2.356157034	2.33226931	2.337514103	2.461847897	2.355367379	2.679182707	2.261285034	2.364732586	2.801288828	2.372815241	2.545988103	2.353417069
AC004076.5	2.926951759	2.859523552	2.947566034	3.016205379	2.817056552	2.957264586	2.928612241	2.787205759	3.191807	2.39473569	2.742184517	2.728973172	2.992556966	2.768675207	2.990659759	2.860052966	2.822440862	3.023987931	2.689716448	2.757389897	2.821594448	2.926445586	2.787773	3.012200759	3.344434517	3.065281621	2.539320103	2.991702586	3.062365379
AC004079.1	1.961945862	1.716202897	1.80563169	2.14391569	1.910823793	2.015544552	1.833826345	1.798370897	1.802393034	1.808984828	1.751376241	1.910142414	1.763244828	1.838466448	1.994824621	1.992156897	1.756774276	1.80563169	1.875727448	1.873098897	2.018685069	1.865116621	2.103086552	1.89882331	1.846752241	2.339418034	2.320556759	1.826972655	1.747335759
AC004108.1	11.16981655	11.21294138	11.34601103	11.21021552	11.38462897	11.38092241	11.32395	11.17257414	11.36823483	11.17257414	11.08314483	11.28505793	11.24094034	11.10693448	11.22162897	11.04081534	11.14627759	11.18414655	11.09864517	11.18746345	11.31665897	10.98868531	10.99811931	11.45160586	10.99054417	11.23486414	11.18414655	10.99811931	11.2033569
AC004129.7	5.638559655	5.75992231	5.452743414	5.577242483	5.861442552	5.711191069	5.606369552	5.841904241	5.753954931	5.660785966	5.804452276	5.563609793	5.722767207	5.638739138	5.787384172	5.686402517	5.705035828	5.565627138	5.738023552	5.690806655	5.376727069	5.486410862	5.601225069	5.711650276	5.542028034	5.550920345	5.688642793	5.574049897	5.752820276
AC004158.3	3.269237931	3.664029931	3.42853869	3.267998621	3.482902103	3.460366103	3.222496069	3.536875483	3.449320793	3.524322241	3.242757483	3.602045621	3.272529552	3.675497276	4.01282169	3.605997724	3.678529897	3.645380586	3.45473	3.484700379	3.369474517	3.834475793	3.376957379	3.417769207	3.509033207	3.13720731	3.384048621	3.630417552	3.291536172
AC004160.4	3.138779034	3.047673724	3.305877655	3.107874379	3.368939138	3.294672483	3.313637552	3.231920345	3.149329759	3.139766379	3.121144345	3.055837276	3.014687414	3.231781586	2.967096276	3.471006862	3.355358862	3.342413345	3.165316931	3.17597431	3.348902379	3.250980931	3.219223724	3.287897069	3.492375724	3.251215655	3.404349379	3.140087448	3.305776621
AC004231.2	3.447675586	3.209174379	3.889751483	3.36439	3.128590207	3.289000103	3.089524345	3.154908897	3.384417655	3.014215724	3.217743517	3.593452103	3.294946069	3.339133172	2.687889724	3.130483828	3.170732	3.784274724	3.292669897	3.47084	3.211601	3.376034483	3.58006269	3.203089103	3.202550621	3.450593069	3.535520034	2.833828207	3.217663862
AC004257.1	9.43439131	9.275192448	9.666625276	9.435306793	9.424820379	9.560190793	9.469328552	9.393516552	9.540212862	9.433324138	9.438186966	9.388925	9.517214793	9.346315828	9.415956828	9.363951793	9.337247138	9.687331345	9.342730724	9.329973	9.573883069	9.455120897	9.354289241	9.602548621	9.372611034	9.405660552	9.275192448	9.252169448	9.382403828
AC004381.7	3.37254631	3.793540828	3.285521448	3.463355448	3.679193	3.318262793	3.387482103	2.913974586	3.71147869	3.246639276	3.762987172	3.239310207	3.521260069	3.676974759	3.319541828	3.260819276	3.253945621	3.651242828	3.266297897	3.544941586	3.320144034	3.772856414	3.172289897	3.440610724	3.352993448	3.377835172	3.394085517	3.109132621	3.760135759
AC004383.3	3.447387793	3.570133931	3.71657069	3.503913552	3.286552621	3.636100414	3.471216207	3.715894483	3.477991897	3.482902103	3.334132103	3.605106483	3.389229	3.453740379	3.622665552	3.586875966	3.158210172	3.069423793	3.608859862	3.312525793	3.461651552	3.74146331	3.551386793	2.95967331	3.87114369	3.595929483	3.38996269	3.445855276	3.85202769
AC004447.2	4.473806103	4.243846345	4.810283172	4.407661862	4.363899655	3.89462131	4.213078034	3.882569828	3.65015269	3.840143897	3.956275	4.39324669	4.40212931	4.251271276	4.302742621	4.062676414	4.301981793	4.767244897	3.936379138	4.332336138	4.546562931	4.431126552	4.44791269	4.100349379	4.255142483	4.123471276	4.088103621	4.156910379	4.206381414
AC004448.2	4.040993379	3.667771414	4.429481655	3.922638172	4.15458031	3.619379759	3.825943448	3.504019483	3.887933931	3.785321241	4.25155931	3.705990759	4.050973	4.243316345	3.742374655	3.855424483	4.137173414	3.916426793	4.092244448	3.636632034	3.768419103	3.915304931	3.380476828	4.070134034	3.715441793	3.832837241	4.451523138	3.782137897	3.434514759
AC004448.5	4.645468862	4.828358034	5.266436793	4.720963897	4.758673724	4.86205069	4.500789793	4.825258379	4.980801207	4.879120379	4.625219414	4.703548103	4.625978724	4.65914931	4.939089655	4.695405517	4.752357931	5.090100655	4.539295724	4.829717862	4.685998655	4.771091414	4.50982069	4.990751172	5.093417034	4.656647103	5.080194517	4.863927724	4.845100483
AC004449.6	4.905874897	5.192565	5.09867731	4.945666345	5.199411724	5.130344172	5.253196	4.913842552	5.124591621	5.512795517	5.115422379	5.147175621	4.796971586	5.257835138	4.960743069	5.391667552	4.952654483	5.096373621	4.864353379	4.762705034	5.233297345	5.137111241	5.288397241	5.06491031	4.995935345	5.368520517	5.183341483	5.191032655	5.184988069
AC004453.1	4.413526483	4.439629655	4.685602241	4.930117966	4.583161828	4.654516	4.618558862	4.733887966	4.23477	4.840910828	4.878248414	4.764990517	4.199890138	4.719795724	4.860530759	4.481006207	4.66479269	4.522139414	4.611836172	4.64661869	4.718796345	4.746298379	4.66921569	4.521108345	4.530527793	4.327426103	4.387288724	4.550507103	4.761348069
AC004453.8	11.37047931	11.61919793	11.34875655	11.11022207	11.02144672	10.97805455	11.01604483	10.97805455	11.22162897	11.21021552	10.90465672	10.87806048	11.07734362	10.88738931	11.28194069	11.14089617	11.08314483	11.44852931	11.12804276	11.26875828	11.02733307	11.23207586	11.41018793	11.25881483	11.2158871	11.36516448	11.06095069	11.15760207	11.04632517
AC004471.10	4.524996931	4.381950103	4.896306862	4.810518586	4.451757897	4.327426103	4.690346103	4.304730414	4.460206207	4.016731966	4.427165414	4.407235483	4.779239724	4.436914759	4.450085724	4.102071931	4.686090862	4.570026483	4.308558069	4.406731586	4.208488379	4.707279724	4.102425897	4.653876862	4.459605828	3.932941517	4.014431586	4.523863586	4.525850552
AC004490.1	6.080706483	6.068312931	5.988561655	6.146719	5.874436655	5.761026759	5.765913724	5.723997759	6.135044897	5.845196897	5.990969931	6.079849897	5.867033345	5.578807552	5.988106655	5.471028379	5.994311586	6.024903621	6.079039586	5.913940655	6.116576552	5.802743448	5.713011207	6.108924172	6.191583207	5.942117931	5.727345828	6.098244483	6.221244
AC004520.1	4.926119621	5.341318	4.911288241	4.372271103	4.644021276	4.575674966	5.107529034	5.436093724	5.410596448	5.183926655	5.112936897	4.916408241	4.817709414	4.907639931	4.583347379	4.875506517	4.504653517	6.652161621	4.989568448	5.317616	5.430881552	4.885926069	5.044645862	4.962428103	5.010135724	4.419129448	5.020523138	5.184626241	4.941930759
AC004535.2	3.075195966	3.480400828	3.473778483	3.47710469	3.785865862	3.446950966	3.649280345	3.45473	3.50296069	3.422064862	3.987721638	3.551066069	3.534356172	3.541268862	4.104003793	3.296742103	3.33188869	3.451111828	3.246037	3.125667069	3.486821552	3.248229207	3.155301483	3.497810207	3.684270207	3.479699241	3.415095793	2.895367414	3.374816276
AC004538.3	3.298277138	3.449320793	3.246639276	3.478491241	3.489978931	3.46615969	3.172134966	3.627319897	3.18543169	3.470929483	3.316828207	3.215867724	3.328453241	3.843721	3.409744862	3.925171793	3.792457414	3.344434517	3.229022	3.651962517	3.473280724	3.427526034	3.521729414	3.31583931	3.433652621	3.791436483	3.229117621	3.48561869	3.566623103
AC004543.1	1.730380897	1.758747138	1.563066138	1.862448379	1.776769793	1.864128724	1.813304448	1.696164862	1.760337069	2.000886207	1.850110897	2.267421172	1.82810631	1.98947431	1.596805966	2.091065172	2.128591103	2.169327724	1.92600631	2.022100931	2.108580621	1.811298586	1.694402276	1.750209172	1.988609276	1.74290669	1.959541	1.911700586	1.726851
AC004552.1	12.18120207	12.08813517	12.31150207	12.14888759	12.09875817	12.15350345	12.09875817	12.16596145	12.16596145	12.14888759	12.14888759	12.15350345	12.16596145	12.20091248	12.15350345	12.18120207	12.12587052	12.29961862	12.16596145	12.19411586	12.29961862	12.14888759	12.10536379	12.18120207	12.15350345	12.21311028	12.18726517	12.18120207	12.12194955
AC004623.2	6.514879724	6.372128103	6.64509731	6.490793414	6.56230131	6.580013241	6.791601931	6.563771172	6.527081586	6.658180724	6.355999862	6.462388138	6.560939724	6.448044897	6.454004897	6.463411448	6.439027759	6.402017034	6.496534379	6.526197655	6.577841397	6.274010655	6.354516103	6.657701586	6.450664483	6.609814276	6.458963172	6.296031103	6.526197655
AC004623.3	4.622188379	4.581554414	4.319038897	4.475340328	4.386603138	4.605739	4.634198724	4.291208483	4.330876793	4.435140448	4.111854483	4.582790259	4.531549793	4.465920414	4.271852586	4.585117621	4.525105828	4.88687	4.08482069	4.601128517	4.342049448	4.370237483	4.52959931	4.214259828	4.183219172	4.518812793	3.877736793	4.389107483	4.265130103
AC004637.1	6.812289897	6.971475207	7.342230862	7.26196431	7.304349517	7.562136172	6.852201966	6.802094552	7.000613552	6.629574828	6.878615345	6.82160869	7.019036586	6.910011345	6.868917966	6.75277031	6.964300517	7.278234828	7.041376621	7.034405207	6.906014345	6.909282931	6.995901414	6.851573552	6.88498431	6.747866172	6.689868241	6.995138276	6.778359586
AC004655.1	12.67326	12.71672897	12.61672552	12.63621586	12.60989655	12.64095448	12.60989655	12.66495655	12.63621586	12.64591759	12.52531034	12.60494621	12.66495655	12.59610793	12.60989655	12.65966655	12.69025276	12.77586483	12.66495655	12.62125069	12.65083931	12.64591759	12.60494621	12.63197517	12.62125069	12.58895552	12.66495655	12.58895552	12.65966655
AC004692.4	3.827442759	3.654964621	4.076254586	4.185846034	4.073101586	4.276962379	3.497599034	3.689761448	3.434371207	3.914025793	4.123778483	3.596428103	4.460281241	4.605951172	4.111309862	3.486679379	4.069582966	3.666355621	3.986032138	3.466466724	3.612081586	3.66788131	3.465324793	3.964148241	3.688066379	3.861716034	3.450864448	3.723690897	3.811936069
AC004692.5	7.20613669	7.149375241	7.096591207	6.954455276	6.977814517	6.873142207	6.904237931	6.996701931	7.214855655	6.786000138	7.207666103	6.909541034	7.165187897	6.917624241	7.216464621	7.033081517	6.972665759	7.624478276	6.932178345	6.999124483	6.467552517	7.478962862	7.122303828	7.144592655	7.180509552	7.034189379	7.011137345	7.078613172	7.134646586
AC004699.1	1.779879483	1.852043862	2.027545724	1.698978483	1.766365448	1.895920793	1.853649621	1.84875369	1.83982831	1.80563169	1.624361103	1.955993069	1.703914552	1.739179793	1.875727448	1.959135172	1.900785517	1.962747103	1.719207724	1.817639448	1.911538621	1.669772517	1.944387414	1.704879724	1.937045931	1.735049	1.907495724	1.730380897	1.686749724
AC004702.2	10.22606241	10.1268809	10.48309552	10.17729138	10.190304	10.34695448	10.2765171	10.16922434	10.33728	10.1722311	10.138827	10.20074738	10.30964786	10.20838224	10.16257762	10.25532069	10.08404097	10.50133586	10.12165862	10.1509619	10.43415966	10.25100938	10.13698072	10.36867986	10.10215155	10.29923307	10.17558217	10.20672786	10.22202552
AC004812.1	12.36431414	12.36431414	12.54576586	12.33620966	12.34648931	12.36431414	12.4353169	12.4208631	12.44142621	12.33620966	12.4498131	12.4498131	12.37178517	12.45671379	12.37178517	12.31150207	12.36431414	12.51548517	12.35545069	12.39203483	12.52531034	12.37794069	12.4353169	12.35545069	12.37794069	12.4208631	12.37794069	12.42593621	12.42593621
AC004824.2	12.53573655	12.55489103	12.45671379	12.36431414	12.46565345	12.49570793	12.4498131	12.50669655	12.52531034	12.49570793	12.39203483	12.38655552	12.52531034	12.46565345	12.39203483	12.4353169	12.48413379	12.60989655	12.44142621	12.34648931	12.47464759	12.39203483	12.37794069	12.45671379	12.33620966	12.40888655	12.4353169	12.38655552	12.32184172
AC004824.3	11.76709379	11.68120466	11.75317155	11.62911345	11.60201793	11.71385948	11.61554172	11.72290776	11.53955034	11.64009448	11.51686207	11.55600138	11.69667586	11.61919793	11.57180379	11.52530241	11.55600138	11.69379207	11.59347586	11.54602034	11.6232969	11.57180379	11.51940172	11.59745345	11.52530241	11.55282552	11.49857207	11.51940172	11.49452207
AC004824.4	10.21482862	10.44310379	9.735081034	9.762993759	10.33547752	10.47223207	10.18819121	9.973600138	10.199368	10.13533666	10.35820172	10.41699659	9.928052517	10.18556628	10.06043479	10.00011207	9.82064331	9.842304621	9.667490586	9.791852138	9.696121655	10.03009279	9.778479448	10.19763986	9.846804966	10.03009279	9.860977207	9.988457914	9.843480276
AC004837.1	4.567969345	4.583161828	3.984303862	3.808594966	3.959149655	3.834023724	4.381851138	4.864975862	4.97463069	5.139885379	4.393675655	4.379709138	3.742807103	3.77588731	3.846898241	4.366311897	4.347005276	5.023755655	4.301013586	4.543790414	4.902288414	4.331318207	4.435503552	4.313462414	4.489147621	4.355692586	4.490995586	4.638320897	4.633087034
AC004837.4	3.747662655	3.811936069	4.246351138	4.112820483	4.173751172	4.266671103	4.044762828	3.739495069	4.12066431	3.993190103	3.950566897	4.029020414	4.020528379	3.855084793	4.334815655	4.12553469	4.035433655	4.078460172	3.938834379	3.984098966	3.864190034	4.253317345	4.226812069	4.253407172	3.769708034	4.229158103	3.623794793	3.716767621	4.160469448
AC004837.5	3.112269586	3.536149103	3.547960828	3.112516552	3.30758031	3.522526034	3.238326793	3.169431724	3.590072172	3.535520034	3.132194862	3.368733655	3.215867724	3.358262517	3.423568759	3.058633172	3.569052	3.660608931	3.051232276	3.026985069	3.236947414	3.515540828	3.268307379	3.561555414	3.337706724	3.988414655	4.006284759	3.670061069	3.32987
AC004840.8	6.323178828	5.890584483	6.632684207	6.204639276	6.528890897	6.741846897	6.076821	6.264556862	6.199039655	6.457680207	6.052883897	6.035449621	6.604389897	6.297617483	6.438391759	6.276852414	5.946810897	6.505763207	6.354236379	6.188587759	6.195183655	6.220519414	6.402340207	6.486489448	6.415908138	6.316493172	6.313270069	6.073990828	6.282718103
AC004846.1	5.563866897	5.714927586	5.784640345	5.650332379	5.668190207	5.702470241	5.638559655	5.68823031	5.746654586	5.523428103	5.551426897	5.703135069	5.853463172	5.664841172	5.498134276	5.667492034	5.760267966	5.937323379	5.808323241	5.633520448	6.023821241	5.895091069	5.704576483	6.122556586	5.614045724	5.578918931	5.886452414	5.649735448	5.678032966
AC004850.1	4.838930345	4.760468621	4.465920414	4.551015483	4.539595069	4.490391448	4.515898172	4.912185552	4.85893369	4.923604862	4.835305414	5.110122828	5.006753379	4.879775862	4.686846241	4.750493897	4.763673345	5.211620897	4.783447897	4.816592931	4.912294862	4.892759724	5.047969621	4.791085379	5.103695034	4.683249862	4.848826207	5.051528448	4.704482724
AC004854.4	4.553177552	4.892064517	5.03026669	5.023603034	5.158558103	4.733083	5.09725469	4.692837276	4.579144793	4.870373483	4.769929621	5.056126552	4.721490414	5.131159414	5.035982138	5.070726172	4.961418207	4.711320241	4.311704276	4.985485724	4.83244331	4.650711414	4.912758793	4.935116897	4.87587069	5.002822586	4.82678331	4.861197931	4.676060966
AC004854.5	2.898062276	3.289959621	3.489400966	3.136939379	2.955557552	2.993927345	2.745924966	3.195107276	3.048719069	2.726509069	3.135342621	3.260263345	3.053401345	3.052406552	2.833828207	2.905666828	2.876981862	3.042650207	3.21743931	2.925530069	2.957526034	3.110658379	2.899006241	3.339228517	3.436765793	3.13859169	3.064877483	2.805413	3.005179345
AC004869.3	2.044747172	2.513419931	2.575058793	2.146517034	2.388441241	2.468182172	2.272276655	2.053564862	2.577347414	2.065459414	2.393329655	2.421604586	2.145786207	2.248308931	2.444296759	2.374236862	2.348846034	2.258098552	2.422473	2.190093276	2.080280172	2.524462103	2.284537724	2.206878172	2.217989345	2.354181897	2.067907793	2.411276655	2.108057086
AC004870.3	2.612560172	2.870679862	2.589944931	2.641794379	3.118793172	2.338275793	2.383309207	2.716989138	2.604225138	3.206247034	2.716427586	2.755985138	2.419458759	2.843659241	3.342954448	3.267035483	2.476042241	2.914528828	2.704628379	2.751078552	2.578447586	2.773671069	3.051091621	3.012440966	2.951036724	2.977414966	2.512863828	2.780282345	2.531549793
AC004870.4	3.456097586	3.38830931	3.678529897	3.870258552	3.739600862	3.93271969	3.839232966	3.757640621	3.798015069	3.66382469	3.591158379	3.96496069	3.772970759	3.813196069	3.562195966	3.797693448	3.696455828	4.018664069	3.560421759	3.622811621	4.014043655	3.621319655	3.466370966	3.405038793	3.373449759	3.661491552	3.254185069	3.579968069	3.651842862
AC004870.5	6.049547517	5.879877138	6.365442966	5.814490517	6.360831759	6.437412793	5.873921621	5.904044793	5.974938138	6.052276414	6.029373207	6.022576241	6.031331276	6.375633276	5.979191586	6.011448483	5.980937034	6.321344759	6.089410586	6.180206897	6.143795897	6.035803414	6.083383034	6.002242172	5.988419862	5.907151	5.717410828	5.815403517	6.021733103
AC004895.4	5.678464552	5.991451172	5.882079724	5.743608655	5.736283828	5.793811552	5.636967897	5.599174138	5.996973552	5.742937379	5.330242793	5.704010241	5.912341448	5.581242	5.946619793	5.824701586	5.728508207	5.87834331	5.458305345	5.548322621	5.686963828	5.697589448	5.500671034	5.892960448	5.652472724	5.664077931	5.580112724	5.646625138	5.639506448
AC004899.3	4.008093379	3.803230276	3.971418241	4.195145207	4.092392069	4.089508897	4.31065931	4.085257586	4.286943138	4.140744552	4.295798448	3.883841	3.765554793	3.775166207	3.790699	3.944304345	4.809963138	4.194295276	3.910383931	4.082651552	4.314283621	4.057385897	3.736125414	4.173977724	4.118798379	3.843532379	3.621804483	4.082024103	4.067771897
AC004901.1	4.475540103	4.711407862	4.480448069	4.775750138	4.620201862	5.061308138	4.412528586	4.863210172	4.523276483	4.384963448	4.627608034	4.927199828	4.652991379	5.122842103	5.40422631	4.862677	4.690226828	5.025941897	4.826574621	4.621010172	4.759935793	4.922088448	4.598483655	4.428021069	4.575796276	4.724564966	5.163157828	4.567533172	4.730578931
AC004906.3	5.878049655	5.735643517	5.681941034	5.906404862	5.818691034	5.699560966	5.917863966	5.589559276	5.966308793	5.729314414	5.907151	5.801432552	5.922756517	5.805685483	5.711650276	5.829049517	5.825580207	5.964274276	5.594413517	5.862648276	5.858858897	5.700784103	5.832346103	5.86960731	5.849189655	5.558434172	5.48486231	5.657976621	5.986935207
AC004911.2	5.150495931	5.177653414	5.237455207	5.181696897	5.37365769	5.169995483	4.977848517	4.934590414	4.92676469	5.045729897	5.417070828	5.368520517	4.581976	5.292220621	4.925163552	5.156422897	5.064556069	4.966997862	4.991557793	5.028945069	5.159999828	5.019252793	5.004488483	5.056352103	5.082899724	4.48785669	5.177653414	4.819014552	5.128662034
AC004920.2	4.506611966	4.488817069	3.956769241	4.224249345	4.272928448	3.991764759	3.998986448	3.613041207	4.181468276	4.25546831	4.439038517	3.850036207	4.433445759	4.349762448	4.321828931	4.29028269	4.623643862	4.052246931	4.124533069	3.953912379	4.001721793	4.132207793	4.064057069	4.033275034	4.315379138	3.960505517	4.119113172	3.732592759	4.233915966
AC004920.3	3.770347655	3.633542448	3.606322034	3.829391103	3.752441931	3.910292	3.390218172	3.673018724	3.544827897	3.818547138	3.725624828	3.840143897	3.558340207	3.914112759	3.363803966	3.736279172	3.791436483	3.895667552	3.71884131	3.967830759	3.549589448	3.734796897	3.56805831	4.747188586	3.356069759	3.121539966	3.28450069	2.934236069	3.704659103
AC004924.1	2.136701897	2.072734621	1.910504862	1.778162414	2.141020621	2.024824069	2.237522	2.32836769	2.258399897	2.311253034	2.273801138	2.042884138	2.368741966	2.026084172	2.449267103	2.081890517	2.449518034	2.408849069	2.203883759	2.33269369	2.059538069	2.072072138	2.090145483	2.08689831	2.308391897	2.217246621	2.241983828	2.317557414	2.524630172
AC004938.5	5.390849931	5.214870448	5.408426345	5.240611655	4.976147483	5.160677655	5.191707793	5.246561414	5.752368069	5.137799828	5.158429103	5.031822483	5.471274655	5.148173552	5.157369276	5.270892207	5.1616	5.633397483	5.007822172	5.303279379	5.184759138	5.495871034	5.541905552	5.309260724	5.094028828	5.322940552	5.283513793	5.166046862	5.22099969
AC004951.6	5.219973414	5.317478	5.511351345	5.398059552	5.218976414	5.065940862	5.178749276	5.332069966	5.206486414	5.315539793	5.155367379	5.134046552	4.676546621	5.070089862	5.483830069	4.878248414	5.254330138	5.636145138	5.330619724	5.126991172	5.504544207	5.334045759	5.181916	5.872620931	5.098799966	5.148271655	5.249554034	5.481179862	5.119771379
AC004987.10	4.091498276	4.430143207	4.591784621	4.125823069	4.546939103	4.338716138	4.166480138	4.53083769	4.246911172	4.784474897	4.102914172	4.291840172	4.575553966	4.253625862	4.770042034	4.432001379	4.267489862	4.250888966	4.147794793	3.994542034	3.995652276	4.260050621	4.25595969	4.265401862	4.24607469	4.65883031	4.06122931	4.079270862	4.046145793
AC004987.9	6.303412655	6.39830169	6.672838172	6.374298483	6.346129862	6.325256586	6.316356586	6.315891914	6.223286034	6.175952379	5.900495724	6.230660448	5.936317724	5.967252138	6.456409586	6.38953869	6.238742034	6.249948586	5.933725586	6.040568172	5.467406586	6.130042345	5.959200345	6.261306828	6.083634586	6.226280138	5.789509552	5.931834069	6.010661586
AC004988.1	3.672041034	3.534251276	3.667336241	2.833432828	4.908471448	4.720963897	3.727008172	3.969525379	3.657502759	4.079456069	3.585885276	3.228700034	3.940243448	3.787619	3.692092724	3.271274862	2.902033379	3.295939	3.50730831	3.564039793	3.084757517	3.044557103	3.239086276	3.301613345	3.66324131	4.370350345	4.079022172	3.755340931	3.515095241
AC005000.1	8.952125966	9.068370759	8.669622138	8.39271131	8.373738621	8.28018769	8.088762552	8.347528862	8.570163966	8.302630759	8.115808034	8.311204345	8.321723345	8.320261379	8.590207724	8.512467552	8.488429138	8.885777966	8.59692169	8.403139379	8.344420552	8.717671724	8.577944207	8.488956724	8.679902448	8.537369724	8.289594	8.420830207	8.251323276
AC005019.2	7.305291793	7.436689103	6.928620103	6.735442207	6.628883655	6.183305966	7.053386517	7.219068241	7.457807862	7.397617	7.057568379	7.179944138	7.071553448	6.721273069	7.162737172	7.133597172	7.247644552	7.439243345	7.130498414	6.982913759	7.337200966	7.481464241	7.39491069	7.389052621	7.407415586	7.234008379	7.36070269	7.073493897	7.154190862
AC005027.3	4.725058069	5.010786207	5.490133862	5.440803069	5.006376207	4.835425517	5.064683172	5.104027966	5.002939	5.081387207	4.862538931	5.459969759	5.223628103	5.080828483	5.378861828	5.764518138	5.218568345	4.994449172	4.884294034	4.863210172	4.991819931	4.978095655	5.140477	4.851455828	5.001981103	5.487541759	5.597295414	5.116556862	4.878825517
AC005033.6	2.452171966	2.542893276	3.008077862	2.917272931	3.151946103	3.082387138	2.845707379	2.581530138	2.997955241	2.57247869	2.865434724	2.82643531	2.923507724	2.598389897	2.685316241	2.312365552	2.618846	2.900571069	2.84163569	2.889203448	2.415304103	2.96700131	3.33188869	3.066696793	3.095957069	3.004920793	2.621099414	2.547278862	2.884329172
AC005037.1	4.995700517	5.187933345	4.699958483	4.536893207	4.827731069	4.53083769	4.945666345	4.922194586	4.93324831	4.90419969	4.660072	4.820784983	4.833093483	4.980060793	4.65914931	5.07681631	5.095031138	5.311393172	4.849847759	5.081714966	4.882163241	5.104226103	5.263024448	4.822573552	5.176663655	4.859698862	5.264046345	4.936072138	4.98602331
AC005041.11	4.090385345	4.005895966	4.332767276	4.076791276	4.008582276	3.91156731	4.099205759	4.097116897	3.865982724	4.373779759	3.942703207	3.937949379	4.396313931	4.535841966	4.472273172	4.137173414	3.898880828	3.86182231	4.267489862	3.876874586	3.806867034	4.024140138	4.211552586	3.980848276	4.192882448	4.404495724	3.844445069	4.082141276	3.983883621
AC005042.2	5.783541241	5.940048724	5.695167655	5.90961569	5.798961759	5.754809345	5.526578448	5.69834731	5.512795517	5.909178069	5.652027552	5.802362172	5.748226034	5.522077586	5.738133759	5.853260276	5.873103724	6.115907931	5.851436483	5.694442034	6.085605414	6.039475069	5.93428669	5.786929724	6.173612759	6.216348862	5.42376831	5.724556931	5.775338621
AC005042.3	2.831618586	3.401676759	2.850556621	2.69487181	3.29849569	2.967216276	2.887931828	3.102040138	3.221263655	3.310790276	3.382072966	3.356295448	2.992904724	2.955891448	3.185046793	3.096632172	3.468938862	3.088553241	2.985500483	3.067903483	2.930365586	2.991024724	2.960308655	3.05228031	3.115705621	3.102149172	3.366448103	3.140282862	3.858743552
AC005042.4	5.620265966	5.665612483	5.654168483	5.686078448	5.382038534	5.638290931	5.50707269	5.179978034	5.630156034	5.53529131	5.523875034	5.73894431	5.116984103	5.418089103	5.240611655	5.392271414	5.534369345	5.88084531	5.280800655	5.701351724	5.587256793	5.328370345	5.546129276	5.715556138	5.483506552	5.876392345	5.660154655	5.531228724	5.754934724
AC005042.5	4.167114328	4.159459379	5.104588517	4.259830862	4.468361897	4.728418517	4.079139552	4.022595414	4.519444759	3.964281862	4.112586414	4.451523138	4.839645138	4.157044483	4.493470034	4.327066414	4.378234862	4.925246517	4.472984034	4.264494897	4.395395793	4.072529966	4.136980241	4.411486862	4.025162448	4.370933621	3.963542586	4.149537552	4.157912655
AC005052.1	1.822512379	2.028889103	2.010328862	1.837732	1.698978483	1.852339448	1.886560034	1.670622172	2.021894655	1.800561448	1.683283828	1.698183172	1.876352207	1.891570103	2.007526828	1.775378724	1.916692552	2.033769207	1.894658379	1.682519966	1.665645724	2.089599483	1.775023793	2.150723931	2.056095345	1.744700724	1.805994345	1.87242469	1.911538621
AC005082.1	4.695507552	4.829606138	4.626515621	4.717292828	4.749257897	4.873753379	4.765693241	4.405373241	4.867820828	4.679690862	4.883850379	4.752758103	4.789852724	4.860661621	4.888839828	4.542281103	4.459489207	4.960743069	4.494289069	4.963009793	4.76443431	4.70742731	4.866290069	4.475297517	4.972730793	4.850227207	4.810169483	4.529948207	4.517795207
AC005082.12	5.754546034	5.854817552	5.581892759	5.55437431	5.747724276	5.639506448	5.966308793	5.871246379	6.096755448	6.010362034	5.90377769	5.82173069	5.852840759	5.75992231	6.257078034	6.050162621	5.934905	5.818691034	5.773538414	5.751055897	5.554908655	5.795284793	6.060737138	6.003044724	5.800780586	5.902746448	5.904667724	5.926257759	6.06147369
AC005150.2	5.638868862	5.811423103	5.251696862	5.123196828	5.295457034	5.248106586	5.574961448	5.710292759	5.902454862	5.607334276	5.572167379	5.567069103	5.490133862	5.562301103	5.438626345	5.607975379	5.601744172	6.167578069	5.676305379	5.768916793	5.680115448	5.698493414	5.642503103	5.740270862	5.758198379	5.516883207	5.815119793	5.605639862	5.654168483
AC005150.3	6.592886517	6.693027345	6.406975241	6.090474724	6.295395345	5.960281207	5.919364586	5.984904655	5.980937034	6.165749655	5.665866138	5.988849966	5.843229828	5.929886172	6.012042034	6.269889621	6.255022448	6.196249	6.097263345	6.039475069	6.048234552	6.023082621	5.979718966	5.892801	5.592159517	6.168644621	5.993506586	6.366449069	6.010362034
AC005154.8	2.748277	2.83048031	2.524136793	2.416215517	2.944989207	2.169512379	2.737092931	2.441858241	2.334221724	2.932553586	2.973566276	2.820378897	2.734612138	2.915796793	2.666836759	2.179121517	2.690727	2.645772724	2.464174759	2.72706531	2.512863828	2.662959931	2.754128448	2.60136031	2.395934345	2.67667469	2.900066345	3.146560069	2.62051569
AC005158.1	4.846942862	5.360256448	4.878346862	4.710204759	4.910106603	4.859304483	5.314324552	5.182129	5.223513793	4.968529862	5.200768172	4.950795793	5.300092517	4.859547138	5.181248724	4.774541828	5.189903828	5.251429759	5.09837769	5.407951759	5.414987931	5.236913276	5.439343241	5.123846069	5.089718931	5.273270069	5.242518621	4.960360448	5.123023431
AC005160.3	5.920537207	5.835403552	6.038256655	5.949921552	6.191583207	6.25417869	6.045179621	5.908742828	5.94506731	5.954619276	5.844330172	6.344580517	6.337562655	5.682786931	6.203184414	5.743084862	6.168830517	6.012244966	6.147971138	5.955425621	5.774780069	6.261698414	6.292597724	6.098053069	6.291015448	6.083881586	6.121873655	6.099773276	6.290232207
AC005162.4	4.083927276	4.08597131	4.153652724	4.118722379	4.058634517	3.570296138	3.846343172	3.945594138	3.926627586	3.780774379	4.088328931	3.696365552	3.744364759	3.954679414	3.880553034	3.601846379	4.001495172	4.071528621	4.108554414	3.957234517	3.727232448	3.916286138	4.167492207	3.795420448	4.102841586	2.914421793	4.176386034	4.184027172	3.631049138
AC005162.5	3.929946448	4.050862103	4.162287345	4.493144034	4.026171069	3.920573414	3.595183552	3.655362966	3.91551631	4.098645828	3.840227	3.996496103	4.412759069	3.84345069	3.599820724	3.544505448	3.943405655	4.071734448	3.646342069	3.708638966	3.726377034	3.673554448	3.471006862	3.892215414	3.662334069	3.612175931	3.605997724	3.888568759	3.785321241
AC005189.6	5.270792138	5.270663103	4.863835517	4.904297414	4.839645138	4.83110831	4.912417621	5.108272	5.028305328	5.202695172	4.813064172	5.040474414	5.238440276	4.940178655	5.315539793	4.987039448	5.038455517	4.826146483	4.926393483	4.976768828	4.982285586	4.835078345	5.232404172	5.150495931	5.236804069	5.122302241	5.283037103	5.068987	5.210783862
AC005197.2	4.527017966	4.477706517	4.468009034	4.627879931	4.336058621	5.048493448	4.494977069	4.429605655	4.414335655	4.547026655	4.304614586	4.317558793	4.454837862	4.467686172	4.37494131	4.883850379	4.345391586	4.535964241	4.431485448	4.366733586	4.351472241	4.448152241	4.432383724	4.529323414	4.474658828	4.469561759	4.51787069	4.519605483	4.296911276
AC005227.1	3.691457138	3.405172586	3.790296655	3.553107759	3.54070531	3.35509969	4.014157621	4.080779793	3.788991103	3.464373034	3.584679276	3.595395793	3.574327552	3.413944966	3.822810621	3.891017276	3.582992	3.809468966	3.658341897	3.629861379	3.726245172	3.657398552	3.793818724	4.133935931	3.960893724	3.580273345	3.578000241	3.426474034	3.842132241
AC005229.5	8.167573379	8.177415448	8.490534379	8.040681276	7.722820966	7.596897552	7.588384069	7.603837276	7.849326241	7.760468897	7.741323724	7.199220138	7.629966241	7.803261034	8.098755448	7.763476517	7.96521731	8.300545138	7.972098241	7.937383655	7.720826759	8.092220483	8.242768862	7.816461897	8.094635414	7.874403759	7.813513586	8.038714931	7.851239448
AC005229.7	7.181896241	6.991518379	7.553852034	7.423464931	7.290478862	7.285351759	7.468142724	7.061223966	7.347700724	7.063808328	7.375731828	7.077439379	7.293070897	7.135935034	7.066760724	6.918751276	7.179562759	7.459525828	7.297382793	7.219868103	7.339999483	7.237205172	7.277309621	7.565120828	7.19375731	7.110100862	7.232389138	7.038734379	7.168906724
AC005253.4	4.887770621	5.041832069	5.139029897	4.996286655	5.08441969	4.746172414	5.03198569	5.076091655	5.079731069	4.91498631	4.921782931	5.109578138	5.055499034	4.970878724	4.857147241	5.114173103	5.072186379	4.877623897	5.028246552	4.940445793	4.870373483	4.772455103	4.965997483	4.952154345	4.881815759	4.953203328	4.813783034	4.73356431	4.783020724
AC005255.3	7.87889269	8.220514897	6.95256531	7.437807655	7.87889269	7.413288759	7.966095483	8.400920103	8.315052241	8.446683379	7.874403759	7.975641069	7.538586655	7.988715103	8.268290448	8.237867276	8.051879621	8.412084379	8.111651	8.320794517	7.922310621	8.125963621	7.97404531	8.041465	8.36543731	8.043445586	8.252566862	8.020903	7.907710517
AC005255.5	3.063836	3.128795379	3.646646138	3.003658448	2.898062276	3.252182966	3.365181862	2.770113586	2.919253621	2.731814276	2.988296621	3.32396731	2.971298552	2.698469483	3.205894207	2.763699586	3.334002103	3.634189966	2.818800207	2.813729034	2.680801172	2.938491345	2.955996724	3.035174034	2.792144414	2.982430517	2.881754276	3.173074931	3.038736759
AC005255.6	3.212732517	2.917011862	2.890068172	3.288880379	3.295148	3.384048621	3.140417241	3.114467172	2.981687552	2.869241828	3.118521379	3.260819276	2.94997531	3.385073655	3.419483414	3.223464069	3.390218172	3.223795034	3.241763448	3.349015448	3.055837276	3.27040669	3.240358724	3.194791517	3.17597431	2.955557552	3.006985655	3.142359172	2.966435517
AC005262.2	6.766094172	6.294448793	7.411715034	7.166806172	6.869967345	6.866236034	6.91722831	6.664423414	6.722552862	6.665013828	6.679786138	6.622891621	7.080801931	6.974402345	6.513389931	6.642706793	6.435399241	6.544362552	6.750720034	6.706561103	6.816490586	6.479432172	6.689635138	6.777647345	6.774607552	6.635300207	6.532810966	6.48320931	6.632101
AC005262.3	7.94021069	7.568781724	8.285404483	8.057432172	8.047128931	8.034888034	8.100383586	8.026440276	7.961985828	7.916775828	7.94021069	7.812359586	7.793676517	7.983317276	7.971265655	8.036992897	7.754810828	8.137236069	8.215423966	8.026087793	7.87889269	7.959260586	8.242066759	8.016604069	8.026440276	7.744868793	7.939417103	7.760468897	7.985825
AC005262.4	9.896487897	9.742840345	9.914624241	9.847938379	9.73228469	9.695214621	9.521138966	9.290617759	9.860977207	9.557188655	9.581496138	9.544755621	9.577780862	9.496657379	9.788807276	9.600739207	9.504778828	9.964546379	9.757481862	9.803820241	9.542885069	9.924757241	9.914624241	9.793646345	9.702523345	9.890839724	9.731434759	9.726481483	9.535758931
AC005281.1	2.221537241	2.357649172	2.878666862	2.818489793	2.590869241	2.506396931	2.441348724	2.658225172	2.920028448	2.646998103	2.496556448	2.777247931	3.191238138	2.328836345	2.80954131	2.276589897	2.631090138	2.588544345	2.520637828	2.283226034	2.245074793	2.775829793	2.849920759	2.325845345	2.494100448	2.625092793	2.348012966	2.33226931	2.595366552
AC005284.2	12.45671379	12.51548517	12.4353169	12.58895552	12.67326	12.59610793	12.50669655	12.40888655	12.46565345	12.46565345	12.55489103	12.65966655	12.51548517	12.74634103	12.51548517	12.51548517	12.45671379	12.49570793	12.49570793	12.49570793	12.4498131	12.34186345	12.36431414	12.40124138	12.39203483	12.37794069	12.42593621	12.4498131	12.46565345
AC005307.1	4.33837569	4.537018276	4.790206	4.252494759	4.226332931	4.391056379	4.306749897	4.395489034	4.090597517	4.368256	4.304817207	4.461210724	4.302274724	4.299536552	4.479865138	4.507759621	4.454240759	4.408470655	4.18660569	4.262501621	4.326264586	4.265027207	4.624244517	4.447775	4.495951517	4.362050724	4.395395793	4.450521172	4.397293724
AC005324.6	5.236000448	5.221745414	5.624608276	5.568238586	5.477010345	5.603890345	5.466833828	5.309792	5.390849931	5.111583586	5.420460138	5.41772769	5.511351345	5.442676241	5.381333069	5.250331759	5.142168172	5.152527138	5.180957586	5.239743931	5.234803621	5.199872621	5.300230241	5.506442207	5.16777131	5.512535276	5.106932655	4.997638862	5.251179276
AC005324.7	1.846273759	1.851713483	1.745804138	1.718537379	1.822956	1.921166655	1.888126414	1.764805241	1.664188862	1.851095069	1.696890586	2.05535369	1.766759586	1.960942862	1.624361103	1.822956	1.616966207	1.742114345	2.050116931	1.803846828	1.676190345	1.784761207	1.84875369	1.749114621	2.064655345	1.936851931	1.917282862	2.100047586	1.788888483
AC005329.7	7.497060931	7.176290034	8.005981724	7.569452862	7.466791897	7.688261379	7.441164966	7.219570138	7.342893414	7.166459724	7.251602034	7.467808931	7.432014345	7.495950517	7.672471517	7.339404931	6.907797172	7.657274517	7.208586	7.394603138	7.592819828	7.292755793	7.387693034	7.478013207	7.004013241	7.534034448	7.352129	6.92913869	7.189709966
AC005336.4	5.747157448	5.671993448	5.853463172	5.944828966	5.871539241	5.936317724	5.550920345	6.032640345	5.834527724	5.76687431	5.954493414	5.878649793	5.801747655	5.902454862	6.169156862	6.187351448	5.955926414	6.023082621	5.71330431	5.79677669	5.549606034	5.718987414	5.855265552	5.903273759	5.554908655	5.601555207	5.734298931	5.810877276	5.632676517
AC005336.5	7.023430759	6.903720034	7.117014069	7.131162034	7.128318552	7.329360034	6.940212586	7.00208969	7.248904241	6.858488207	7.23199169	6.765121207	6.996450586	7.182561414	7.314519034	6.948421207	6.952293207	7.535565793	7.11734569	6.969781276	7.05895969	7.298753241	7.130158172	7.195691034	7.018753552	7.130498414	7.239910621	7.114588586	7.19375731
AC005339.1	7.989958793	7.453015724	8.225681034	8.134087345	7.98384969	8.438899276	7.569452862	7.629342552	7.721937379	7.267973345	7.953740414	7.48747169	7.882499448	8.037475345	7.580640172	7.753021931	7.527974448	8.111651	7.761753552	7.889595586	8.146548379	7.846425414	7.846425414	7.87889269	7.752414552	7.297382793	7.371290414	7.566945517	7.457545414
AC005339.2	6.321905931	6.794592207	6.079537897	5.92461831	5.728779966	5.602291897	5.612162414	5.515266	5.518876207	5.334045759	5.869130793	5.670298586	5.835250034	5.697033517	5.743011121	6.06535169	6.478647138	6.807810034	6.172161793	6.244357862	6.041893897	6.63012731	6.566434621	6.683260862	6.764544103	6.249645586	5.990107552	5.997632862	5.815547034
AC005357.1	2.844864448	3.568616483	2.712178483	2.859800483	3.071339414	2.837415172	2.897047931	3.266297897	2.976876414	3.032850552	2.857027621	3.289825345	2.811188966	2.771375138	2.866195828	3.002392069	2.907746138	2.879772034	2.909541655	2.810230966	2.905111414	2.841375793	3.010024793	2.861813276	2.688822931	3.240137483	3.096064103	2.829614897	2.883145724
AC005363.11	4.777520483	4.389216069	4.430659207	4.878022379	4.684058379	4.900132759	4.428423276	4.572936724	4.692433828	4.242647	4.651659655	4.319038897	4.409325207	4.756434103	4.515383793	4.700500931	4.863927724	4.915410552	4.615007621	4.747826448	4.471714552	4.791337	4.615479655	4.847277828	4.510067172	4.394318966	4.465801345	4.663764172	4.39997231
AC005387.2	5.07406831	4.776896138	5.389235655	4.800523586	5.148541483	5.008579241	4.768225069	5.157264793	5.03432431	4.583072759	5.05380631	5.143959931	4.814040552	5.366898517	4.850342759	5.402214172	4.636296966	5.313806241	5.012120862	5.038455517	4.80835931	5.01813	4.874317759	5.029094345	5.009780621	5.006884034	4.799012586	5.135973793	4.987917862
AC005387.3	5.861313724	5.816796414	6.264302621	6.341538172	5.90903	6.213446931	5.806490034	6.083502759	5.899476207	5.929399793	5.944040552	6.229452069	6.055920034	6.363808448	6.085081345	6.129610552	5.861565034	6.068544931	5.658434862	5.929886172	5.981951034	5.871403793	5.841478	6.174233276	6.027449241	5.976573586	6.092426793	5.96245869	5.852840759
AC005391.2	6.643406621	6.353312862	6.567908069	7.088337483	6.799820897	6.959033552	6.851957966	6.555551414	6.891488621	6.387474207	6.961592793	6.459280621	6.605632931	6.955201621	6.497777621	6.591614828	6.496128724	6.824045207	6.791873655	6.957984517	6.714684621	6.808309172	6.529094241	6.906248966	6.464720517	6.573484414	6.442224069	6.548745138	6.775956552
AC005394.1	5.654439172	5.789509552	5.508408448	5.987931759	5.739839897	5.617252586	5.744783448	6.014751862	6.034060069	5.931263241	6.103861483	5.440803069	5.905357724	5.912174448	5.780748103	5.486410862	5.594007172	6.186607241	5.895532448	5.57138969	5.843229828	5.896183793	5.699441586	5.869310552	5.687243552	5.581594276	5.587543552	5.916623621	5.781252483
AC005412.1	11.75839793	11.70559724	11.81837586	11.68120466	11.71855759	11.81837586	11.63244879	11.68120466	11.68120466	11.65114	11.58973448	11.57534103	11.72290776	11.74746655	11.66047216	11.77562828	11.58606	11.81343793	11.59745345	11.64737931	11.76292983	11.58316931	11.64462655	11.77216724	11.56620069	11.56620069	11.57870328	11.58973448	11.57870328
AC005477.1	3.748569379	3.511741586	3.796515966	3.836780172	3.60724531	3.837026724	3.661805448	3.870504138	3.668445897	3.585026966	4.083061276	3.663006414	3.683966034	4.021122379	3.493678241	3.884643345	4.03868569	3.670163241	3.673421897	4.095854897	3.503549966	3.904273448	3.666008103	3.668760034	3.506648379	3.603571759	3.789562414	3.871362517	3.664029931
AC005480.1	8.336556586	8.041825655	8.400652793	8.065923207	7.923439448	8.023207448	7.958392828	7.900558483	8.215061966	8.129354862	7.988196655	7.774745931	8.133187345	7.907046793	8.038306724	7.727200552	7.986719414	8.582711138	8.149880793	8.188041103	8.143112966	8.294438828	8.171499793	7.913225138	8.291206448	7.944025552	7.810246448	8.022883724	8.135193793
AC005498.1	4.06122931	3.894350138	3.783963862	4.301231207	4.067771897	3.647876724	3.688541517	3.926884724	3.825538	3.991269345	4.124268034	3.863715448	3.753981724	3.627319897	3.634618517	3.457881759	3.946875103	4.146315241	4.123174793	3.900004966	3.706972621	3.390076931	4.371247	4.427569207	3.764219448	2.553891724	3.325536552	3.575461621	3.313745759
AC005498.4	2.247865138	2.149469241	2.042518483	2.164472793	2.315455103	2.322018931	2.513949	2.361817759	2.181268897	2.233107483	2.301438483	2.734727448	2.245583241	2.094271414	2.286636207	2.323439379	2.432745379	2.129968345	2.197830069	2.409189621	2.167955828	2.377078241	2.331140759	2.683497793	2.441618793	2.304272379	2.146070966	2.306805552	2.025515828
AC005513.1	7.860720655	7.93637369	7.702057621	7.441164966	7.264217138	7.621268138	8.093823828	7.972568724	7.969409448	8.001646	7.651951759	7.476537552	7.205180931	7.651951759	7.615632103	7.650221966	7.718515276	8.765876483	8.011128655	7.984274345	8.488956724	7.823352241	7.736375103	7.911387759	7.890070552	7.526864207	8.025185138	8.082456552	7.831916103
AC005514.2	5.341318	5.333427	5.840125517	5.583116966	5.55832169	5.482649655	5.059617034	5.338079448	5.192826793	5.163448034	5.19802569	5.172455931	5.464690103	5.368268759	5.421190759	5.137111241	5.135197828	5.775478552	5.363219552	5.599039966	5.273950276	5.524139862	5.270507207	5.345523828	5.149515862	5.392119448	5.215205483	5.249689172	5.324747241
AC005523.2	4.457327448	4.439742448	4.523515103	4.270504517	4.370469517	4.380356517	4.242087552	4.391056379	4.363416103	4.115867724	4.485741483	4.332336138	4.273556793	4.631277828	4.348106345	5.056240966	4.775096207	4.340873379	4.109598414	4.270937207	4.46686	4.631723966	4.728300759	4.595377414	4.950206931	4.631387379	5.379359414	4.794694793	5.234121966
AC005523.3	6.362645655	6.436873793	6.954727862	6.708042241	6.646554448	6.880413138	6.531330621	6.468327552	6.466183966	6.544887483	6.491028069	6.625861621	6.52196731	6.508516138	6.541297793	6.694509034	6.508516138	6.983405414	6.467845793	6.649878828	6.603299655	6.507294724	6.737070103	6.695508517	6.529094241	6.493884069	6.811779103	6.555150655	6.609814276
AC005534.6	5.436434759	5.866213724	4.962884517	5.154403138	4.801567276	4.69384031	5.27984069	5.25345269	5.925939172	5.751341034	5.586385241	5.285161517	5.457266345	5.120484966	5.394351552	5.224383241	5.560576586	5.648615034	5.441071931	5.507723138	5.595697138	5.985208414	5.707255483	5.536506931	5.906404862	5.937430276	5.813158103	5.797495172	5.814323138
AC005539.2	2.624372724	2.278043345	1.992826931	2.199314379	2.373122103	2.295365345	2.146070966	2.552856138	2.364011138	2.143588483	2.358965966	2.488612724	2.493403828	2.153188931	2.362742586	2.325988621	2.361259069	2.142816276	2.411276655	2.415591103	2.362099345	2.611264483	2.273930759	2.257479862	2.444787207	2.34299631	2.127611276	2.453247138	2.293777345
AC005540.3	5.026847724	5.386509931	5.136864448	4.972453276	5.187538379	5.528705034	4.993049621	5.176518931	4.97653331	5.351776586	4.866094483	4.867580172	4.961006	5.172834862	5.477568069	5.096791034	5.154987241	5.178749276	5.13857631	4.656100931	5.112936897	5.127895414	5.345136586	5.250769862	4.924969	5.167535517	5.106354207	5.15596331	5.127740724
AC005546.2	7.702057621	7.472190379	8.030757552	7.895623966	7.631472172	7.836367069	7.69297631	7.630757759	7.672146724	7.534906345	7.629966241	7.407180621	7.669285621	7.677226069	7.739541448	7.660491276	7.655958103	7.909117517	7.626216172	7.616270931	7.920616276	7.527687069	7.617863414	7.687656897	7.637482828	7.68390569	7.632868931	7.690866966	7.523343
AC005549.1	3.226577483	3.291665655	3.589761828	3.752542	3.58323631	3.272187552	3.165126897	3.309417276	3.409430483	3.565608621	3.714786241	3.784381448	3.633542448	3.640891552	3.776858345	3.370830862	3.463233724	3.717642138	3.129878862	3.571924517	3.754868103	3.618324552	3.568471586	3.546770828	3.578566276	3.520350931	3.551303172	3.211948448	3.465798586
AC005559.2	7.718034931	7.333819828	8.086942241	7.783177069	7.760977034	8.255514621	7.640091966	7.659338897	7.744080207	7.560674897	7.561687759	7.620051586	8.130768966	7.748684552	7.748033897	7.857296552	7.584827621	8.127036552	7.72501531	7.702057621	7.810246448	7.690550483	7.768044897	7.728715172	7.728715172	7.483725828	7.601679	7.610724	7.556120483
AC005559.3	6.727618793	6.419448276	7.487135828	7.201438207	7.112574069	7.094552552	6.873142207	6.885735586	6.851573552	6.938320379	6.993530207	6.864125793	7.268972828	7.071210379	6.968514448	6.867133448	7.164571172	7.158084897	7.032233034	6.932808	7.303997379	6.897664379	7.227119931	6.804179793	6.94466131	6.823047724	6.84245431	6.762347172	6.712445069
AC005578.3	2.958290966	2.917444586	3.374205034	3.108534724	3.026368	2.879685379	3.336403103	2.806391138	2.884555966	2.84630331	3.205119552	3.176733552	3.503799	3.322434172	3.309096828	3.179263724	3.050376379	3.150284655	3.064877483	3.124652414	2.911810793	2.886944828	2.979729552	3.212103862	2.44894	2.704764172	2.868541862	2.993389379	2.724587586
AC005597.1	5.384576172	4.859810172	4.942256034	5.049168621	5.449979207	5.456080379	4.864353379	4.329619241	4.512320069	4.581554414	4.615578966	4.420852448	5.000795345	4.674586103	4.861732069	5.056454241	4.875055603	4.345049621	4.485194	4.961151172	4.537421966	4.787691655	4.468759241	5.184027276	4.461388483	4.164702931	4.396313931	4.762940517	4.651512069
AC005599.1	1.77400269	1.824805828	1.912242172	2.034149862	1.916692552	1.951078448	1.880828241	1.982615	1.914908931	1.84875369	1.807051517	2.134696724	1.716644172	1.765174931	1.686236138	1.783425759	1.601900621	1.919540207	1.793006414	1.959135172	1.863087897	1.833469069	1.780636897	1.87098131	1.770409276	1.959344586	1.991936207	1.658024345	1.888394552
AC005606.14	5.207460034	4.808588793	4.970637172	5.422907379	5.299593069	5.306783655	5.057877862	5.445380414	5.490630655	5.166449793	5.037688414	5.454885759	4.760097345	4.80835931	5.076916138	4.394455897	5.447021586	5.717410828	5.105598138	4.882410448	5.230148345	5.391962276	5.535951172	5.424687862	5.008661	4.831692793	4.876371379	4.941930759	5.229250655
AC005606.15	6.094164103	5.822771034	6.263827517	5.841478	5.977465276	6.232568414	6.439357724	6.250687759	5.845974276	6.079849897	5.988291172	5.957294897	6.097559655	6.097104897	6.188408759	5.907600552	5.712835172	6.052883897	5.819977759	5.806129966	5.791749345	5.888388793	6.08401869	6.275329621	5.990802172	5.945357517	5.440803069	5.959325517	5.915711655
AC005614.3	2.098943414	2.244040069	2.190703621	2.342890448	2.041335241	2.039144362	1.802393034	2.032293379	2.109125517	2.326378276	2.272857483	1.954386828	2.042138793	2.237372	1.962513759	2.355514207	1.985649862	1.75192969	1.91555069	2.033953414	2.047143759	2.025889448	2.163435897	1.931647034	1.991449069	2.110284345	2.274587414	2.372460172	2.111379621
AC005614.5	4.55076269	5.141107897	5.067879345	5.065731103	4.861868862	4.895150552	4.988275759	5.126137276	5.236122103	5.067081414	4.790878586	4.758204345	4.831209345	4.920181172	4.565745793	4.295697552	4.211654207	4.617791828	4.85081769	4.924969	4.770991655	4.570932759	4.376830414	4.07034831	4.512974586	5.003230828	4.882067034	4.760468621	4.766953483
AC005616.2	3.841173	3.979145069	4.08315931	3.957981448	3.991874552	3.876150034	3.949375862	4.094642862	4.229472621	4.020906138	4.442383793	4.070751414	3.883841	3.770156138	4.085034724	4.242396	4.032518414	4.107791207	4.47575769	3.976962034	3.813641655	4.026762655	4.420334552	4.190506897	4.056658379	4.022054448	3.779530517	3.921723172	3.914965483
AC005621.1	10.81766007	10.7730191	10.97207	10.67911793	10.55495897	10.8379831	10.8279171	10.8279171	10.7845281	10.75956372	10.72489652	10.76164997	10.82553845	10.69403966	10.61635	10.67652259	10.66521517	11.01907103	10.70928759	10.64210862	10.84052034	10.63720069	10.62682069	10.87091172	10.62219207	10.68107328	10.63299828	10.72018293	10.57413759
AC005625.1	5.259956276	5.482510897	5.192098	5.458305345	5.106563517	5.628486483	5.325118103	5.303870931	5.143525103	5.348602103	5.16695369	5.479875379	5.337051724	5.367047897	4.965337207	5.366318103	5.276277759	4.977496483	5.391363931	5.326635483	5.450411931	5.240294103	5.313406345	5.073750897	5.042553207	5.453794069	5.173611172	5.255354586	5.435669069
AC005631.1	11.13571303	11.13297776	11.32725448	11.05274276	11.06378176	11.0034231	11.19715017	11.29168938	11.17856655	11.2033569	11.10399862	11.13297776	11.18746345	11.05835603	11.13297776	11.20002552	11.11378207	11.36516448	11.09528966	11.07734362	11.39791345	11.18414655	11.16629103	11.17257414	11.22530103	11.27941621	11.25031138	11.12472207	11.06626483
AC005682.5	5.113173138	5.609966207	5.91161269	5.42259469	4.272421172	3.658792345	5.940181655	5.70444769	5.79677669	6.027112414	6.718309	6.54351269	6.190686517	6.058622241	6.236241793	5.214870448	6.395920931	6.905270517	5.598690862	5.778231034	5.71959531	6.316822552	5.625854483	5.853933724	6.266466379	5.653593483	4.861345931	5.592999793	5.145655172
AC005686.1	2.253364103	2.69858231	2.688639517	2.217138276	2.438570241	2.669005	2.390879862	2.612452759	2.957142966	2.442030931	2.792279172	2.543554069	2.397928483	2.705444069	2.262066103	2.730932793	2.597341483	2.866562897	2.095892379	2.590200517	2.919011828	2.781968862	2.514591276	2.761056345	2.268950586	2.816579931	2.988664586	2.605484414	2.813328897
AC005701.1	2.058465862	2.059363483	1.816701483	2.057580276	2.008716414	1.970320241	2.259287034	2.147285379	2.303711	2.067112793	2.020266552	1.979794759	2.126219586	1.895352069	2.174099621	1.922787655	1.954162241	1.890650966	2.322758138	2.226023655	2.092561	1.934419448	2.093463483	2.132381793	2.047327414	2.047327414	2.341883345	2.035458828	2.003554793
AC005702.1	9.668816379	9.662649276	8.86215131	8.110050517	9.937554586	9.786423276	9.089958207	8.881142207	8.927671586	9.139654138	8.405635103	8.736526379	9.116642345	9.108848172	7.986719414	7.938147966	7.999508414	9.260535	8.738980655	8.747937655	8.216347966	8.71462669	9.065446724	8.812604	8.646586414	8.486070828	8.223014483	8.180165862	8.262681897
AC005702.2	9.677366517	9.794879897	9.046902379	8.659766103	10.10564841	10.01373597	9.598739517	9.282381414	9.324737966	9.478796828	8.719000207	8.915657517	9.286768034	9.312479345	8.416179172	8.542433034	8.416179172	9.31391531	8.883245103	8.902057448	8.585968276	9.19001669	9.521138966	9.232093207	8.938856103	8.798753586	8.565306966	8.495067517	8.42789669
AC005702.3	9.857396276	10.02124324	9.325322276	8.764127966	10.30159207	10.29746241	9.727748621	9.499885793	9.403753931	9.724642138	8.945930897	9.185493483	9.520433655	9.634837793	8.621693862	8.654554828	8.564038966	9.415956828	9.021447759	9.077080862	8.660431276	9.406764483	9.721181517	9.456615448	9.143961966	8.892514517	8.561965414	8.770411138	8.618007345
AC005702.4	9.827572241	9.860977207	9.048150586	8.467757966	10.14841655	10.10661507	9.418096138	9.195409172	9.175125552	9.42865669	8.766907103	8.940956897	9.354289241	9.350117172	8.332907517	8.263333483	8.238691793	9.387933552	8.928345448	8.886541759	8.480601448	9.040594069	9.401899276	9.132412034	8.918643172	8.737075172	8.484835621	8.447861276	8.533261655
AC005722.4	6.818813172	6.551515	6.905476586	7.181896241	6.971291345	6.927177069	6.572963517	6.520732897	6.905476586	6.42684331	6.975403172	6.763181103	6.923903276	6.947298828	6.683954517	6.644322862	6.612204759	6.963585862	6.793956	6.794798759	6.768874207	6.761604759	6.711757	6.786000138	6.562677207	6.596682379	6.647062621	6.64509731	6.654091793
AC005725.1	3.579875655	3.514695207	3.555878034	3.702983345	3.603678069	3.608381448	3.734996621	3.670163241	3.725531069	3.417658207	3.557373931	3.869945966	3.62336069	3.274560069	3.246497241	3.340419207	3.349336586	3.436679586	3.526310172	3.782708207	3.709029241	3.687149724	3.355358862	3.432301138	3.788690276	3.575748172	3.736014138	3.493087931	3.504265828
AC005730.2	4.920680172	4.504122862	4.931397448	4.655799724	4.752885138	4.773419379	4.706354655	4.731647379	4.988351931	4.542081828	4.951601448	4.860087172	4.583830724	4.962676724	4.702875379	4.687781862	4.460365966	4.676423655	4.636665931	4.484054241	4.784847414	4.818196862	4.773533207	4.868615103	4.610753448	4.956038966	4.785443966	4.865897138	5.083365379
AC005775.2	5.339895069	4.762231621	5.525231931	4.996158034	5.470313138	5.108616345	5.29612969	5.098907379	4.862677	5.191707793	4.763815897	5.191175	5.553039345	5.402687931	4.803790069	5.082782586	4.823977069	4.938740724	5.057534966	5.109031966	5.05453269	5.269716345	5.127740724	4.92783869	5.153600828	4.583874552	4.92730069	5.041124862	5.256698759
AC005776.1	4.805276379	4.823455793	4.062802931	3.884068345	3.985729828	3.652692172	4.708697897	4.270738	4.372271103	4.493702897	4.93502431	4.296703103	4.588254103	4.537526552	4.795122759	4.742874552	5.402214172	5.037688414	4.381052897	4.465512069	4.299351828	4.964477724	4.867324241	4.564968103	4.391610897	4.847277828	5.031156	4.593899897	4.839747483
AC005777.3	7.363341172	6.822557759	7.452644586	7.656394483	7.343571517	7.437081862	7.185603966	7.148142276	7.293070897	7.026700207	7.177603828	7.36137269	7.393541207	7.449393172	7.193997621	7.296465966	7.251602034	7.445774414	7.267640931	7.262592552	7.158903241	7.064438241	7.348671897	7.031831586	7.218839862	7.076253034	6.630329759	7.197528862	7.170502759
AC005780.1	4.234266414	4.673150034	4.974507276	4.845416724	5.132814862	5.257196483	4.58438669	4.444368172	4.947017517	4.000279	4.773909379	4.778139379	4.678155	4.85893369	4.821658552	4.750110448	4.734796828	4.748116138	4.607730793	4.779933621	4.797867172	4.978913276	4.564968103	4.360445138	4.820220862	4.177029517	4.621010172	4.590526828	4.769864069
AC005783.1	10.61635	10.5483369	10.81766007	10.55739966	10.56001093	10.69403966	10.59744793	10.56001093	10.59249955	10.53700724	10.47646652	10.55739966	10.64995693	10.54402069	10.5483369	10.51711324	10.41905203	10.8035739	10.45017448	10.45974228	10.68312993	10.47479069	10.49628252	10.72018293	10.39990966	10.43630483	10.46650841	10.42406055	10.43415966
AC005785.2	4.767056172	4.505720483	4.967679345	4.814739828	4.966384138	4.445792586	4.592730207	4.692517345	4.586637276	4.595260103	4.743877069	4.535038034	4.687444552	4.835526655	5.015882897	4.706247034	4.898103138	4.858180517	4.677570483	4.682615	4.71263331	4.825258379	4.785910414	4.880256	4.872896966	4.651013	4.563964586	4.846636086	4.799490586
AC005785.5	4.396450793	4.934477414	4.776591828	4.622565103	4.604237138	4.525626828	4.608491241	4.501021552	4.608491241	4.406971586	4.476667034	4.47414	4.670496241	4.320764793	5.147091966	4.844112172	4.256267	4.688884897	4.491248828	4.579980241	4.593016655	4.828107931	4.582966	5.198711172	4.33471469	4.64661869	4.803550931	4.951902379	5.021459621
AC005786.3	10.17070641	10.24769655	10.17951438	9.914624241	9.352617379	9.106430103	9.471974345	9.491388586	10.04611072	9.742840345	9.714377724	9.464292483	9.768309931	9.631018414	9.703809103	9.783002379	9.765914828	10.34909	10.16721155	10.08404097	10.07753093	10.31167552	10.04963355	10.13026748	10.17558217	10.18556628	9.859928069	10.04158255	9.859928069
AC005786.5	7.045629103	6.978043345	7.677226069	7.120346828	7.092755241	7.033902483	7.040152931	6.761313724	6.848920931	6.925743552	6.779093414	7.164571172	7.21693531	7.092450103	7.159819862	6.931035	6.809461552	7.168906724	6.880413138	6.921349966	7.190803483	6.970575828	7.032233034	7.113687966	6.561916724	6.891260793	6.749493724	6.896917069	7.01507569
AC005786.6	2.605643	2.542355552	2.481727414	2.620276862	2.538884655	2.60312769	2.679897862	2.455377966	2.894505345	2.680628517	2.446096621	2.433478069	2.492074448	2.631486793	2.602749621	2.545094483	2.406810172	2.976407207	2.409703207	2.223680517	2.385670552	2.453085724	2.943936172	2.641794379	2.576856759	2.575687483	2.998394793	2.70272769	2.605329517
AC005786.7	6.405959931	5.93428669	6.455671897	6.43357131	6.326054	6.696347862	6.165030897	6.23756569	5.990641655	6.160405621	6.036432448	6.435399241	6.504205276	6.406625172	6.137740207	6.280841828	6.415699517	6.414769621	6.372299724	6.273122724	6.10461731	6.305111897	6.322775862	6.091012552	6.323178828	6.138230172	6.182517586	6.308668655	6.284821517
AC005789.9	5.664714138	5.620539276	5.822915379	6.008216517	6.019176483	6.161321793	5.662868586	5.557822483	5.880711	5.612313034	5.92816069	5.766493724	5.614045724	6.162152586	5.426421759	6.020820897	5.817244172	5.962203103	5.863786103	6.117656793	5.636635862	6.073819931	5.902250862	5.609236483	6.178449172	5.058969379	5.517538586	6.150334621	5.875252621
AC005796.2	4.840790552	5.060655241	5.235884448	4.770321931	5.037688414	5.071748448	4.603905966	4.86647931	5.302981759	4.835916	4.643435069	5.142724345	4.727286724	5.009562552	4.953259897	5.150850345	4.912059862	4.789723276	4.610753448	4.243509828	4.824602483	4.755561621	4.89849769	4.957078138	5.070821	4.847815517	4.966140069	5.046780414	4.886159483
AC005828.1	4.479650862	4.191165517	4.684918	4.718167069	4.485101207	4.419129448	4.569102483	4.344721483	4.608128172	4.449340621	4.541248276	4.797672379	4.441047552	4.594425897	4.155982345	4.32358031	4.316138172	4.332892103	4.611942207	4.894499793	4.639795931	4.481871276	4.564429517	4.252269931	4.866094483	4.308752655	4.150271034	4.489050966	4.395916207
AC005901.1	8.039063207	7.387693034	8.343884172	8.429726034	8.003768069	8.289594	7.609244552	7.697798241	7.723590828	7.352645828	7.94969131	7.765409517	7.963957862	7.858507379	7.730360379	7.620512207	7.786090207	8.08166069	7.837581414	7.96104931	7.977512069	7.795213138	7.777804345	8.176477862	7.513641897	7.573017069	7.583387655	7.498808828	7.690130621
AC005932.1	5.952940483	5.899141483	6.707263931	6.181432138	6.465743103	6.121224483	6.600219138	6.038256655	5.914223793	6.545338448	6.259767759	6.395151655	6.349872138	6.360647207	6.617098621	6.288167586	5.954344172	6.225853103	6.249156	6.712258414	6.241851276	6.499805655	6.529851069	6.264170966	6.414165586	6.285015724	6.112957862	6.363411862	6.220928862
AC005943.4	6.820649724	6.506216448	7.227119931	6.963048414	7.006934517	7.300807862	6.583471828	6.46768469	6.766798793	6.563771172	6.720345724	6.857218	6.998127241	7.210503517	6.693524552	6.819794448	6.872461517	7.042972172	6.494129379	6.66281731	6.832972931	6.956956517	6.839053103	7.00208969	6.759921241	6.594924621	6.575271897	6.745996379	6.550110828
AC005944.2	5.997770103	6.322655793	6.25782169	5.515944897	5.808925241	5.577461034	6.388950759	6.066951241	6.197906379	6.374537345	5.875252621	5.907151	6.107030552	6.039154379	6.259947517	6.493559759	5.940726759	5.829821241	5.939411034	5.975113862	6.063037552	6.174533207	6.414769621	5.585053103	6.366449069	5.828575621	6.015238897	6.078543586	6.405959931
AC005954.4	4.315191552	3.697890241	4.164584862	4.385342483	4.328354931	4.49702269	4.252073448	4.202923724	4.484774759	4.211468	4.221065138	4.579144793	4.226332931	4.370791483	4.220459793	4.355936138	4.222662207	4.262612793	4.237743034	4.462667103	4.271262586	4.440789586	4.196600483	4.116904759	4.11771969	4.005988103	4.491805897	4.100518759	4.361570034
AC006019.1	3.210579931	3.250510931	3.501409759	3.290543759	3.30991331	3.500767276	3.129878862	3.168864241	3.185686897	3.196083862	3.521940345	3.589433724	3.067903483	3.121655897	3.280872276	3.174835103	3.261549241	3.316292655	3.451806517	3.435540828	3.38830931	3.301024138	3.156606862	2.579961966	3.006169517	3.078616103	3.678432	3.457300517	3.163785621
AC006026.12	3.575865759	3.614802897	3.804817379	3.613041207	3.496843069	3.455509448	3.856851241	3.650828034	3.853023103	3.414840034	4.097373172	3.769512276	3.931246621	3.568471586	3.933578724	3.727107793	3.634189966	3.695161931	3.721295483	3.647549034	3.738248621	3.722991931	3.773826345	3.850562276	3.660731897	3.653496138	3.515718379	4.065360345	3.993641966
AC006028.11	3.25831769	3.393942379	2.973848	3.248494414	3.487570621	3.386457966	3.307373621	3.717504759	3.592263759	3.241902483	3.473902345	3.156482793	3.535928828	3.338728552	3.610080448	3.278998517	3.180416241	3.177169517	3.466559069	3.442961207	3.376839828	3.40205969	3.354666862	3.098501586	3.529456276	3.29289831	3.724164276	3.333438741	3.299334207
AC006033.22	7.333603172	6.79649031	7.483725828	7.316644552	6.801168655	6.958474241	7.177835966	7.247261897	7.29227469	6.898530207	6.938993586	7.246495897	7.246857586	7.076253034	7.117014069	7.120084	7.088337483	7.717653241	7.115561828	7.085344862	7.04691431	6.98959569	7.194436724	6.706136345	6.983631862	6.882937621	6.808757517	7.052528414	7.023647345
AC006042.6	3.379583397	3.655268517	3.697716759	3.496584897	4.039731586	4.266789483	3.758503138	3.231461897	3.997822759	3.284061862	3.587099793	3.518752276	3.789226897	4.04168331	4.161368621	3.061334621	3.421766172	3.439928276	3.739098483	3.303633103	3.392320724	3.767710966	3.266044414	3.772970759	3.599920103	3.481440345	3.138309	3.618058448	3.582191103
AC006042.8	2.842089138	2.939380621	2.543554069	2.271139207	2.461363069	2.330672276	2.184922138	2.565276793	2.900066345	2.220619621	3.03166969	2.093463483	2.383949448	2.532465069	2.19134069	2.605112103	2.562587621	2.400168793	2.624872069	2.834777138	2.389741966	2.613106241	2.34141169	2.409578069	3.165269397	2.952034828	2.67580031	2.437301448	2.584484172
AC006070.12	6.098053069	6.021439414	6.128607759	6.427575966	6.511344207	5.954493414	6.099485345	5.868374	6.126602276	6.017035103	6.340218862	6.071900931	6.079537897	5.965384931	5.94087731	6.104186414	6.24596531	6.283355483	6.014867034	6.086739759	5.846243759	5.797495172	6.025995345	6.032971172	5.921239655	6.131859793	5.937780724	5.853463172	6.029183862
AC006116.20	4.358432103	4.169928414	4.538718414	4.598900931	4.301109448	4.292143966	4.110919897	4.65883031	4.13811831	4.027549966	4.262358414	4.584588931	4.364237379	4.474932517	4.402786379	3.872477621	3.535234069	4.047641793	4.592932138	4.316353345	4.245954448	3.898438724	4.178378931	3.874051552	4.251428552	4.378389138	4.215433897	4.015102828	4.119607966
AC006116.21	3.663641621	4.171585172	4.080038138	4.127477483	3.901597655	3.807327793	3.840836414	4.086751793	4.242647	3.961234379	3.848920897	4.352531414	3.748335241	3.928422414	3.827901276	3.709531	4.117841172	3.568471586	3.838199931	3.963985759	3.970024621	3.704607207	4.005228966	4.327159793	4.14557131	3.976303448	4.562842759	3.973790379	3.912750862
AC006128.2	5.047773414	5.039338483	5.377449345	5.134437483	5.139140414	5.242203103	5.523603138	5.153458517	4.801214448	5.063697138	5.341449586	4.977602897	5.152390552	5.230852724	5.099885793	5.058215862	4.91450369	5.132364345	5.150378172	5.222767897	5.163061345	5.491238759	5.134985586	4.679323034	5.163061345	5.088841586	5.399901345	5.128123034	5.587812655
AC006130.1	5.974362534	6.29552769	6.18976669	5.95424419	5.858314138	6.061173931	5.628426207	5.817036155	5.93204681	6.057635069	5.872334828	5.626361845	5.697803552	5.790161397	6.058132862	6.182236948	6.38586981	6.08440419	5.646883034	5.792659138	6.22954181	6.251283241	6.209997638	6.124448517	6.095060414	6.072182483	6.070241552	6.010455603	5.90647581
AC006130.3	4.165792862	4.437289414	4.932919759	4.173243759	4.335960828	4.370791483	4.215076483	4.361683207	4.591558828	4.398832345	4.328013414	4.505720483	4.311232897	4.591657517	4.319862724	4.885496103	4.050862103	4.315663862	4.552982586	4.294062448	4.469561759	4.015534517	4.277345621	4.333809172	4.437820552	4.120542655	3.891017276	4.440339207	4.313369034
AC006130.4	3.849920793	3.702565414	3.553971862	3.486571586	3.350342345	3.381979138	3.240988069	3.479479586	3.731386034	3.436425	3.415663517	3.023111517	3.663006414	3.304912759	3.445601897	3.849920793	3.624343448	3.735203517	3.664147862	3.760043828	3.326565552	3.561000931	3.50173069	3.739495069	3.701251034	3.227826276	3.567709586	3.414034034	3.492606414
AC006150.1	3.447184793	3.498024862	3.516963897	3.535928828	3.397384931	3.45204831	3.75913769	3.92591569	3.769708034	3.523995621	3.474439931	3.539656172	4.148017172	3.684715103	3.455963793	3.667336241	3.410350552	3.459267069	3.482350966	3.655268517	3.921321828	3.46138469	3.533529724	3.274429172	3.464763241	3.665652724	3.970815621	3.702341586	3.699811069
AC006150.2	3.050376379	3.247715621	3.292196517	2.899955552	2.896790138	3.086230586	3.160092759	3.207668724	3.18963769	2.839315862	3.098142414	3.10842169	3.314309966	3.139118069	3.112976483	2.97794369	3.192567586	3.319897379	3.317093103	3.129878862	3.488127345	3.54082169	3.202049241	3.108885414	3.077643759	3.356295448	3.008314759	3.046927793	3.133134379
AC006160.5	2.95967331	3.602045621	3.135780621	3.233593103	3.310790276	3.501521	3.494611966	3.824088241	3.216442414	3.546577793	3.392138724	3.223156	3.718214207	3.345888276	3.348902379	3.328132931	3.768108552	3.524541034	3.492052586	3.212651793	3.488240828	3.490705414	3.56826031	3.425002621	3.426607759	3.551066069	3.543465793	3.456198448	3.467834414
AC006195.2	3.654463828	3.364945138	2.778352759	2.899006241	3.185903	3.504830379	2.985768345	3.179664552	3.24920731	2.803833828	3.201522483	3.412423241	3.162855724	3.087435138	3.583990103	3.683537759	2.996559379	3.339012586	3.344624552	3.247966724	3.075546862	3.468130621	3.457768448	3.043542517	2.987501172	2.622739414	3.050290276	2.966833	3.275628931
AC006227.1	4.411186828	4.418564276	4.238482207	4.686350517	4.55076269	4.808954655	4.334815655	4.627608034	4.202455379	4.092392069	4.686090862	4.435277276	3.913618931	4.39324669	3.936056448	4.486431897	4.174151966	4.505340328	4.193777793	4.769075138	4.478519172	4.698995172	4.214259828	4.444490103	4.465920414	4.556482103	4.13839131	4.050400379	4.168564897
AC006273.4	5.273134655	5.155367379	5.297309621	5.257439517	5.070359414	5.053186241	5.433501724	5.180541448	5.648458241	4.999407655	5.026187207	5.031043897	5.211401552	5.256368138	5.19293069	5.322324966	5.40519931	5.263282207	5.473924931	4.947140483	5.220347207	4.864263276	5.175738379	5.047579724	5.338906621	5.352297034	4.941930759	5.374921483	5.424580862
AC006277.2	2.518992828	2.933812	2.945994034	2.903609621	2.490576759	2.994470586	2.713785241	2.377207276	2.86750131	2.690468897	2.797472034	2.516384724	2.279452931	2.681711552	2.812635793	2.522590241	2.822931966	3.020511793	2.487291759	2.522073483	2.475793724	2.561888828	2.755604621	2.737865966	2.635192862	3.198581345	2.353271103	2.175557621	2.762711897
AC006277.3	3.716444862	3.504499034	3.215867724	3.104087069	3.603931483	3.75623531	3.436168862	3.139876517	3.271531379	3.319541828	3.187500345	2.878388621	3.155141345	3.262545621	2.683632276	3.254621379	2.876729138	2.903111414	3.351799483	3.555222552	3.507169828	3.270759414	3.246379	3.533931655	3.273433	3.350790207	3.149086172	3.202161034	3.280513241
AC006296.1	3.969903207	3.590970207	4.016731966	4.100731586	4.181696655	4.546372931	3.822293207	4.181468276	3.91918631	3.740257931	4.126059828	4.281978207	4.150010207	3.487102	4.025626517	4.358432103	3.991974448	4.187827586	4.33187631	4.108554414	4.083927276	4.074058414	3.829007345	3.544189552	3.798206207	3.972959862	3.673334241	4.037286069	4.273899034
AC006296.2	3.823642931	3.414132517	3.365503379	3.658896552	3.031411793	3.490421931	3.278651276	3.349231931	3.372686069	3.005028379	3.247470897	3.172751483	2.983374621	3.461805621	2.859800483	2.938180448	2.752725241	2.981482448	3.262241586	3.375271724	3.400618	3.190538	3.369374897	3.093949931	3.43913969	3.048136414	2.803734552	3.229314621	2.934798621
AC006328.2	3.936586034	4.019692	4.110722828	4.386037069	4.099098379	4.541559931	4.271978034	3.934306414	4.394072724	3.950679655	3.776971172	3.889441138	4.457566931	4.597359828	3.812393138	4.036007793	3.830107897	4.602063724	3.934691724	3.891905517	4.08360031	3.825155586	3.847594207	3.96506269	3.678432	4.46773881	4.178515	4.144231897	4.086432034
AC006328.4	6.776270224	7.155840828	6.031578862	6.521572276	6.467845793	6.497069793	7.125004276	7.300096138	7.22596831	7.01941531	6.919526897	6.753586966	6.468327552	6.642706793	6.291921345	6.027112414	6.584578931	6.930149655	6.356595448	6.445939828	6.535313034	6.348205759	6.175952379	5.914880448	6.457242931	6.057709276	6.144615414	6.531114172	6.476455414
AC006328.9	5.745750138	5.60905	6.121224483	6.016682724	6.101437241	6.203515586	5.467633897	5.568122552	5.831034448	6.007269862	5.96865731	6.135990966	5.920693586	6.057892034	5.700363379	6.035562241	5.827947069	6.12585869	5.749039759	5.649864759	5.716721241	5.621772414	5.959325517	5.824959655	5.835581828	5.289633103	5.07250369	6.204098414	5.612053207
AC006369.2	4.359705448	4.213302621	4.084405448	4.209810448	4.225503793	4.319038897	4.055366241	4.159109	4.326037276	4.013929414	4.051065207	4.405373241	4.230026793	3.987664517	3.719174414	4.308558069	4.539838655	4.667635897	3.921817379	4.206594345	4.502115966	4.185982483	4.367778517	4.222134241	4.23244469	4.10498331	4.001450034	4.249424241	3.958074
AC006369.3	2.115382931	2.688163517	2.257479862	2.120714034	2.316982759	2.263691	2.065912621	2.139189207	2.139507759	2.248918276	1.906556828	2.581195724	2.118452379	2.169147621	2.094030241	2.298212724	2.190420724	2.368170586	2.402489172	2.336758172	2.128761	1.822512379	2.497185621	2.098166414	2.88645231	2.371527172	2.134333138	2.362573414	2.205320172
AC006372.6	3.398514724	3.465409276	3.999384448	3.870842966	3.45585369	3.691457138	3.414034034	3.484390414	3.907257759	3.283536	3.798206207	3.782381069	3.855163034	3.873371276	3.691609517	3.287485379	3.682652655	3.878802448	3.529831931	3.831518966	3.36981131	3.634618517	3.197891207	3.527005828	3.329728172	3.30758031	3.435540828	3.679474	3.664147862
AC006373.1	4.375143759	4.273147862	4.472148103	4.415917241	4.225348207	4.371671483	4.290552586	4.265924931	4.341596276	4.603060241	4.214137517	4.575796276	4.498994414	4.438455241	4.705468862	4.456181586	4.374203069	4.476414862	4.257132241	4.12125069	4.20580969	3.937320724	4.466996034	4.162494172	3.905224655	4.758001448	4.507759621	4.641591172	4.121706103
AC006377.1	2.354181897	2.232931379	2.128156655	1.849778069	2.005441483	1.948426621	2.181825	2.202207655	1.992349517	1.871736655	2.189935931	2.030192241	2.047143759	1.754029552	2.013437793	1.984230828	2.193001655	2.233107483	2.118452379	1.824436655	1.991209241	2.079523793	2.044860759	1.944632034	1.959856241	2.117740138	2.343453897	2.082772621	1.875727448
AC006380.1	2.599631138	2.759443552	2.422334	2.451792483	2.623945414	2.601546966	2.844613586	2.600206724	2.913437138	3.221177793	2.728546586	2.778777793	2.37607469	2.54277431	2.781362138	2.57660569	2.826697207	2.631734655	2.712852586	2.650455655	2.939054828	2.862343931	2.760485828	2.900159103	2.822577172	2.416842	3.072066552	3.004832276	2.455226207
AC006445.1	9.618419517	9.07315469	10.00288507	9.796787828	9.540212862	10.00872183	9.524090862	9.350771034	9.387933552	9.181708897	9.508167069	9.470996172	9.691554276	9.848940138	9.471974345	9.572574379	9.31391531	9.767020655	9.445049069	9.378698379	9.653952345	9.442166759	9.553967034	9.603406069	9.275192448	9.168887655	9.183967379	9.244757448	9.367371379
AC006445.6	6.295660034	5.879442931	6.434708655	6.051975483	6.087083621	5.94087731	5.417449448	5.708594862	5.677582793	6.073819931	5.639015483	5.622172241	5.834953862	5.712446931	6.088727345	5.833902345	5.527619966	6.295025138	6.041353414	6.024747138	5.638559655	6.178928966	6.110418241	5.841145207	5.905357724	6.182148966	5.746028138	6.080885276	5.797805862
AC006445.7	2.886796345	2.595953172	2.863057966	2.977304552	2.753373414	2.904315034	2.947013172	2.828116483	3.115822483	2.969765724	2.815636586	2.797320517	3.081153621	3.272529552	2.95427231	2.810573448	3.057088586	3.198475172	3.037372966	3.147580241	2.789509138	2.898507483	3.21169669	2.79685331	2.929341172	3.204482276	3.15851331	2.969269793	2.963474724
AC006452.1	2.314978621	3.062533138	2.155619483	2.558221414	2.072734621	2.524940655	3.18518731	2.893323172	2.846624621	2.448180621	2.31666069	2.301581034	2.509313034	2.165140069	2.37607469	2.556516655	3.004832276	3.233942931	2.334804931	2.532666586	2.758763172	2.176134862	1.936851931	2.678179172	2.718014276	2.589082414	3.250771103	2.545865448	2.863655655
AC006458.3	2.329139862	2.493650414	2.679498897	2.406444448	2.614843207	2.720370897	2.736861759	2.754959	2.477252655	2.475189966	2.016167966	2.272857483	2.531168414	2.379524069	2.739355724	2.423971345	2.311425138	2.583957345	2.466210966	3.018507172	2.380183621	2.512642276	2.392647828	2.692012862	2.566716966	2.311058034	2.294710241	2.39722331	2.627223103
AC006460.2	2.313023621	1.924070517	1.839020517	2.100388172	2.009231828	2.251409897	1.923272034	3.096265759	1.954162241	2.282730069	2.004313241	1.926362483	1.855776483	2.013736345	2.066968	1.979382897	1.848176086	2.071885276	1.879961379	2.040529345	2.114576207	1.812417793	2.300037414	1.913266517	1.980059793	1.869409966	1.829313414	2.272739379	1.868220276
AC006478.1	5.684324276	5.92490831	5.810360552	5.49367631	5.660305172	5.55803369	5.614679448	5.433613448	5.488073517	5.876238379	5.452855241	5.648933931	5.540151448	5.402214172	5.268455345	5.301998897	5.376440448	5.58026869	5.452855241	5.329589034	5.559884241	5.652906345	5.442766034	5.270430828	5.114268172	5.378861828	5.430433655	5.212637103	5.290734276
AC006482.1	4.477507414	4.544292862	4.388764655	4.439517655	4.625608793	4.878717379	4.351720414	4.637610414	4.392163862	4.506399138	4.974189517	5.012919414	4.634198724	4.802689862	5.028945069	4.34482731	4.859698862	4.772703	4.39280869	4.639456414	4.410952379	4.597465828	4.648990793	4.193502621	4.394455897	4.431923241	4.293440379	4.417958414	4.320764793
AC006483.5	7.287767621	7.277020241	7.762116621	7.998045759	7.915919138	7.80002669	7.766764276	7.794107483	7.995242655	7.539020655	7.550023724	7.452017483	7.459525828	7.365759793	7.007930414	7.51634231	7.626621069	8.335000276	7.836367069	7.863460103	7.185882103	7.637186793	7.973221138	7.292534241	7.756014	7.611556448	7.504528828	7.544020448	7.401228483
AC006487.1	7.831383207	7.689143	7.856996345	7.521974345	7.534349414	7.724322862	8.117680483	8.220172862	8.034888034	8.061289345	7.627855793	7.519760241	7.372333448	7.480274724	7.757120966	7.847170793	7.889595586	8.985308655	8.041465	8.052393621	8.676951414	8.008199586	7.813192138	8.475947241	8.011128655	7.464286414	7.864235621	7.868887517	7.92614031
AC006499.1	3.073186931	2.829835897	2.937044172	2.43839731	2.633487034	3.401336655	2.796220414	2.65634	2.939380621	2.469872069	2.670995897	2.748367724	2.559620345	2.542893276	2.753950586	2.386940241	2.762812759	2.707456828	2.805170103	2.92576631	2.696537034	2.910838828	2.537645379	2.786176517	2.368859552	2.81972969	2.714850241	2.641644069	2.799757103
AC006499.2	2.486626345	2.136573621	2.305608241	2.404476655	2.289610655	2.375184345	2.241853414	2.521204448	2.146517034	2.539157552	2.361138517	1.970320241	2.58746969	2.532239379	2.325845345	2.438248138	2.185302	2.879221241	2.269872034	2.403930862	2.160210897	2.24995869	2.722887862	2.25585269	2.201077724	2.246008966	2.595194621	2.538733759	2.306011586
AC006499.3	2.699347103	2.356038552	2.825915759	2.638188345	2.272431793	2.449782759	2.486459966	2.42462131	2.515619069	2.17068569	2.420042172	2.291174897	2.400710724	2.229556172	2.751078552	2.558221414	2.411110448	2.181968138	2.531801069	2.351166345	2.942984586	2.429307172	2.392752931	2.646650103	2.253110966	2.70182	2.254653517	2.391933414	2.363702379
AC006499.4	2.648055897	2.770706172	2.350781414	2.330235862	3.125888931	2.579543379	2.481578724	2.384404862	2.551079897	2.502598103	2.56440631	2.91168231	2.496114828	2.605927897	2.704179897	2.282536241	2.358272621	2.687335138	2.626268069	2.551226966	2.734342379	2.376914552	2.502051448	2.633487034	2.660204931	2.756906655	2.747065172	2.534875	2.896916241
AC006499.5	3.231677966	3.046307862	3.276953931	3.410090621	3.441171414	3.951662069	3.006418034	2.789160138	3.217346448	3.018063103	3.510951276	3.417892931	3.235267241	3.788444793	3.342287966	3.532329828	3.308455828	3.26301969	3.253945621	3.319541828	3.370549724	3.567119759	3.321289138	3.437279172	3.428423724	3.143895655	3.310790276	3.156482793	2.998545517
AC006499.6	4.655701138	4.451120379	4.928443276	4.770172207	4.492042724	4.739444034	4.471442448	4.547592345	4.734138172	4.843557345	4.60048169	4.713448931	4.778503897	4.816109379	4.774029517	5.066584172	4.790206	4.54852169	4.65377431	4.642452069	4.863322	4.798515966	5.199294724	4.727502	4.797989621	4.676205241	4.105950414	4.762016655	4.92028831
AC006499.7	2.604979483	2.766993862	3.022904276	2.595261207	2.895212914	2.657777931	2.795984931	2.527743379	2.788812	2.577268172	2.387972034	2.862909345	2.992227345	2.635690724	2.787598345	3.020254724	2.772124241	2.948758069	2.752234483	2.441348724	3.065587276	2.700117828	2.862493379	2.716321724	2.638575586	2.390026552	2.532813759	2.702076724	2.810452414
AC006509.4	3.546040793	3.181254552	3.687022448	3.839232966	3.520555897	3.509654621	3.62153831	3.730128931	3.639657517	3.66626631	3.849462103	3.861303069	3.463751034	3.30758031	3.442494138	3.380561621	3.416636207	3.418662069	3.85726331	3.784707172	3.664029931	3.652290207	3.554625103	3.506180241	3.712125759	3.168764483	3.746006517	3.924842207	3.75913769
AC006534.1	3.913618931	3.838600586	3.565849034	3.840459379	3.90940669	4.139217759	3.824726138	3.870148759	3.969022828	3.886877897	4.25426169	4.278396759	3.952848655	4.292341207	3.665891276	3.662334069	4.492427414	4.153812586	4.210110448	3.801988862	3.890271034	4.224771276	3.664431655	4.010317517	3.790296655	3.896619759	3.776858345	4.160849931	4.080890793
AC006534.2	12.68313293	12.68313293	12.63858517	12.6670419	12.62934776	12.67700345	12.63409552	12.64837845	12.61331103	12.65525293	12.54075121	12.62398552	12.64837845	12.60742138	12.63409552	12.72425983	12.68313293	12.82727862	12.67119362	12.63858517	12.63409552	12.63858517	12.59253172	12.64343603	12.60742138	12.60742138	12.65525293	12.60742138	12.6189881
AC006534.3	11.83501103	11.77216724	11.85727172	11.70559724	11.71385948	11.72290776	11.69667586	11.81837586	11.68905259	11.66802983	11.71855759	11.75317155	11.75839793	11.71042897	11.68484552	11.73961862	11.68905259	12.09291069	11.79083759	11.71042897	11.84614586	11.64737931	11.69667586	11.8240981	11.6232969	11.65114	11.64009448	11.79440914	11.64462655
AC006538.1	4.462084621	4.333953517	4.22163169	4.171027828	4.483700759	4.550889966	4.156411862	4.480819276	4.319154897	4.659393	4.152704034	4.147200103	3.854651414	4.282112241	4.829717862	4.373599224	4.479083034	4.028597724	4.351097241	4.356288517	4.515250172	4.213078034	4.479755966	4.153375138	4.398693931	3.700602103	4.035545655	3.853752586	4.455380552
AC006538.8	6.147601276	5.761026759	6.219247759	6.032971172	6.18095531	6.403706655	6.00111131	6.340981	6.395728448	5.947415483	6.07077431	6.449141586	6.116576552	6.05558869	6.11577431	6.158502069	6.289029793	6.521772793	6.059657759	6.154165862	6.436717828	6.304077552	6.197558379	6.080228103	6.102507379	6.042523724	5.954917517	6.271584138	6.237929241
AC006539.1	5.595288897	5.540034345	6.029183862	5.718987414	5.633520448	5.781152655	5.421753241	5.763048379	5.885142862	5.579393552	5.475444138	5.344401862	5.451370862	5.727345828	5.158083414	5.396557931	5.305884966	5.953462517	5.429833966	5.416467	5.631470931	5.878805862	4.999671793	5.543885103	5.423489483	5.84731731	5.834953862	5.749643345	5.606958069
AC006539.2	8.188041103	8.153466138	8.009229931	8.092220483	7.775485586	7.920304724	7.455830552	7.713814207	7.976180034	7.654438276	7.689806483	7.613635655	7.817254414	7.621268138	8.036314828	7.952012517	7.802004	8.162359138	7.89097	7.689143	7.834637241	8.235827966	8.025185138	7.839862207	8.035817483	7.735162828	7.748033897	7.905736207	7.627399552
AC006539.3	2.911101517	3.778208207	2.741906966	3.041806897	2.986914379	3.177594655	3.213844897	3.196759448	3.332991931	2.957395517	2.957142966	3.151002966	2.850311655	3.196996379	3.097255483	2.961763828	2.770706172	3.155994103	2.828774207	3.090735655	3.046566793	2.996841483	3.004139966	3.038161345	2.813427517	2.63679731	3.070565931	2.924261552	2.971672586
AC006539.6	8.202639414	8.090474793	6.628089138	6.931918897	7.740213138	7.526864207	8.173883828	8.464736241	8.52850369	8.464244586	8.187576621	8.141208103	7.870012069	7.901760241	7.755134517	7.941604207	7.714160414	7.857682069	8.079767069	7.944785724	8.329119379	7.570472345	7.413288759	7.238330931	7.627855793	7.587167034	7.807811931	8.008199586	7.727392483
AC006547.13	5.566681862	5.284904172	5.306783655	5.10259531	5.640383345	5.807491517	5.646714759	5.646328862	5.448398172	5.057534966	5.10323069	5.040580655	4.720401138	5.526578448	5.610592	5.623799241	5.024073897	5.110122828	5.126137276	5.246020483	5.246793621	5.225316724	5.752541931	4.691534172	5.324097207	4.968254759	5.414987931	5.217667621	5.298543793
AC006925.1	2.644670207	2.884675414	2.503763172	2.450704	2.465376517	2.296975621	2.786866103	3.000068483	2.694806172	2.745727862	2.824818759	2.463443897	2.516744103	2.419458759	2.456246379	2.668238276	2.780008207	2.885681897	2.848678172	2.797737103	3.009679931	2.869524552	2.740674379	2.78708731	2.736328552	2.449267103	2.72345569	2.716853586	2.726942138
AC006946.12	4.118995034	3.569052	4.22880769	4.104779241	3.713078276	4.000483759	3.593680379	3.697433621	3.775402103	3.825657828	3.901261034	3.896619759	3.892775517	3.761291034	3.694970241	3.892120759	3.433573138	4.039136724	4.050207862	4.049737172	4.013857586	3.947101345	4.022894655	3.934691724	4.08482069	4.046242103	4.025626517	4.012324414	3.637867655
AC006947.1	6.260597207	6.344580517	5.986466897	6.245655207	6.162478103	6.397505414	6.469313897	6.252719724	6.618408	6.201098621	6.321751586	6.556675759	6.307181931	6.365823379	6.205681655	6.166661103	6.254887966	6.413135931	6.173766448	6.256698793	6.276710586	6.210080759	6.250843862	6.181797517	5.925939172	6.139109034	6.314120862	6.063360103	6.255180241
AC006960.5	5.69252831	5.683063828	5.179645276	5.77220831	5.430550379	5.183341483	5.354141276	5.527356276	6.118495552	5.69252831	5.971053828	5.585053103	5.636320448	5.612478759	5.828857759	5.530437379	6.222827621	6.004345621	5.596670069	5.587916448	5.627803448	5.775338621	5.767015448	5.637241483	5.808925241	6.005253276	5.616628069	5.657253483	5.735144
AC006960.7	3.349336586	2.885681897	3.13720731	3.084113379	2.954863207	3.27944931	2.971998345	2.689217207	2.868893759	2.908405483	3.239983897	3.185686897	3.315726897	3.368939138	3.218086897	2.810371414	2.79342269	2.890378621	2.818027069	3.029703483	2.913562724	3.090735655	3.186962034	2.745924966	3.089311103	2.908504931	3.139118069	3.25597769	2.893816759
AC007006.1	1.610856517	1.658024345	1.672758966	1.632956138	1.655499897	1.538449138	1.601900621	1.487697379	1.716644172	1.59245131	1.601900621	1.551397517	1.698183172	1.967790379	1.733703655	1.676911862	1.719683	1.576000448	1.540446034	1.766759586	1.703320034	1.682519966	1.518368862	1.700752655	1.758354828	1.837446828	1.649508897	1.746343103	1.737669138
AC007009.2	1.563066138	1.650566793	1.796661828	1.730380897	1.484367759	1.484367759	1.557233345	1.55535731	1.515970448	1.600371138	1.652572828	1.708460172	1.645998379	1.385881586	1.905810621	1.671442862	1.59245131	1.531026586	1.598076828	1.533987138	1.69089931	1.892689172	1.524444379	1.427386138	1.664803414	2.034149862	1.600371138	1.669044724	1.719683
AC007016.3	5.985045862	5.960864379	5.849924759	6.00474731	5.577180586	5.809324379	6.014867034	6.17633731	6.477708414	6.089562172	6.045454828	6.452563241	5.866753931	5.847455483	5.793340862	5.967585517	5.630156034	6.368830276	6.231787172	6.122353862	6.173967138	6.390961966	6.566227207	5.990452276	6.222510759	6.245813207	6.617782103	5.933311103	6.328442069
AC007036.4	5.047186621	5.030942897	5.064090276	4.817820897	5.048107724	4.984740966	5.003630207	5.394252828	5.233402586	5.211283966	4.950660483	4.795346276	4.990178276	4.590970793	5.305416448	4.736893241	5.115920103	5.579541276	4.999671793	5.514190103	5.301471483	5.255226138	4.762940517	5.253574138	5.159020345	5.005698034	4.949904759	4.985609241	5.117897241
AC007040.3	3.19833531	2.667778414	2.933332241	2.939633966	2.652951	3.11260431	2.807099103	3.044431138	2.814902448	2.776471034	2.627833552	2.619191172	2.785852345	2.660466552	2.753118931	2.679498897	2.479322931	3.455509448	2.873234414	3.066084793	2.825545414	2.867758379	2.876422793	2.785461034	2.736861759	2.857200172	2.847030276	2.825399724	2.532564172
AC007040.8	3.541161655	3.279665586	3.631268379	3.579561241	3.335323621	3.729546828	3.307986483	2.652886948	3.304108448	3.118324517	3.125667069	3.485780241	2.905111414	3.492474552	3.551579862	3.129230414	3.227167414	3.146243448	3.062365379	3.378573966	3.574327552	3.107874379	3.417892931	3.781168724	3.133883862	3.129119966	3.582545621	3.199642897	3.465532241
AC007041.2	6.255180241	6.393688793	6.028020207	6.074347241	6.233735621	6.043180483	6.238905517	6.502709517	6.295660034	6.227853966	6.248225759	6.051540862	5.984289931	5.998815483	6.563771172	6.374765552	6.345322379	6.248024966	6.332875276	6.360512172	5.737225069	6.241481276	6.413325828	6.429076517	6.409183552	6.343518069	6.335057966	6.427408034	6.601293724
AC007050.17	2.989621552	3.000068483	3.122539241	3.212318655	2.914528828	3.189103483	3.131394345	2.942984586	2.858278069	2.433574241	2.718710276	2.426112034	2.57674631	2.775829793	2.883045483	2.855799517	3.081034931	2.608308207	2.651284414	2.674197655	2.95401369	2.411418276	2.610072034	2.622265655	3.259597793	3.005386931	2.907959276	3.019072414	2.917358207
AC007056.1	3.76532369	3.716873207	3.789113483	3.58796869	3.723443172	3.710509345	3.527235793	3.530764207	3.554744414	3.723806103	3.513619931	3.674474897	3.534494414	3.518752276	3.788147552	3.907990276	3.528032931	3.833872655	3.747662655	3.489782517	3.614419724	3.600345483	3.667771414	3.644819172	3.676778793	3.739908	3.750474172	3.847796655	3.31291369
AC007064.25	4.360846103	4.834254448	4.563848517	4.702323207	4.921423483	5.214997069	4.900507828	4.503904448	4.546372931	5.038115828	4.648056103	4.826980966	4.13811831	4.043018034	4.759193241	4.241900586	4.808588793	4.641478207	4.530186172	4.654206276	4.654516	4.753474138	4.665348586	4.901454138	4.71491369	4.64388769	4.650388	4.623337241	4.947491759
AC007091.1	3.871762034	4.273361655	4.463739241	4.268827862	4.468009034	4.492294	4.176525207	4.436536103	4.227899966	4.189874138	4.463108241	3.953240862	4.072250414	4.620547241	4.217395828	4.23165769	4.168918	4.118599517	4.347798345	4.346638172	4.251971621	4.022135034	4.526098845	4.327644966	4.273033207	4.105417103	4.079587759	4.014266103	3.894220724
AC007106.1	2.135754724	2.119436138	2.095523552	2.002281345	2.291533552	2.065459414	1.906556828	1.985017034	2.026766	2.396511	1.903362103	2.186936655	1.882437138	2.115199793	2.044860759	2.021458276	2.519494517	1.940193759	1.797082069	1.896905276	2.072734621	1.759573586	2.052970034	2.089599483	1.973580379	2.439994759	1.857951655	2.031259069	1.798010552
AC007115.3	2.398663172	2.352864483	2.900833138	2.412858586	2.619584793	2.673789414	2.622861207	2.694702379	2.425689379	2.511287138	2.425981	2.903176672	2.284765172	2.510012034	2.420676966	2.413002207	2.329791586	2.490438586	2.527743379	2.114294241	2.517733034	2.58068969	2.701455138	2.574646966	2.483702172	2.339026414	2.520637828	2.31033169	2.422851483
AC007126.1	2.860849034	2.975300345	3.336403103	3.113455207	3.252276379	3.632727414	2.982430517	3.006418034	2.909430862	2.77147031	2.883980034	3.14223531	3.746933724	3.267134793	3.226722724	3.223677759	2.94997531	3.150161069	2.995438862	3.049373724	2.866904379	2.910188	3.110169621	2.754277379	2.899189345	2.803195103	2.84163569	3.118420966	3.092595345
AC007131.2	2.421173517	2.678526	2.670995897	2.724071552	2.703072966	2.757675276	2.707244103	2.542614517	2.61071669	2.811283379	2.737700552	2.662010483	2.948892069	2.548136897	2.584377828	2.874671448	2.722133759	2.757914138	2.730817966	2.535870207	2.737970379	2.590869241	2.734612138	2.379838207	2.809805724	2.839783448	2.993500724	2.66696169	2.560208724
AC007136.1	6.540125448	6.524243586	6.758222069	6.600850172	6.532611931	6.744619138	6.270726103	6.271584138	6.362645655	6.391149172	6.525132483	6.715574931	6.641831414	6.474084069	6.347278069	6.328996552	6.399191862	6.576604172	6.41796331	6.483022931	6.340413172	6.467845793	6.58095531	6.55757369	6.254356276	6.55908531	6.186795138	6.43802431	6.267596517
AC007163.1	2.207613207	2.358272621	2.078313655	2.019495379	1.859158828	1.819696	2.11242131	2.391763517	2.430385138	2.248769345	2.277521138	2.015795966	1.811298586	2.206878172	2.319577655	2.136908379	2.231780655	2.281831931	2.372662655	2.323439379	2.457502103	2.276589897	2.081386138	2.048382655	2.195288828	2.134333138	2.016374241	1.923798759	1.947340759
AC007163.2	6.555551414	6.369113828	6.569744345	6.329924	5.920143517	6.139885793	6.553249759	6.504361862	6.17120031	6.417134931	6.220242552	5.908243724	6.089046414	5.765476862	5.944541103	6.31378031	6.543140448	7.26291869	6.606634414	6.410715414	6.63682931	6.408410759	6.508904793	6.475565345	6.599817172	6.118123172	6.529446069	6.458963172	6.295660034
AC007179.1	3.584427138	3.323834103	3.332648724	3.395842276	3.690560034	3.453276655	3.626389207	3.581751966	3.622259586	3.309299655	3.448761414	3.455738138	3.405871448	3.70346431	3.539985345	3.349429517	3.480998069	3.384191379	3.105844793	3.219467931	3.659312552	3.527005828	3.737636897	3.809468966	4.070134034	3.641775241	3.213026483	4.06946969	3.123110862
AC007192.6	6.004547034	5.935017517	6.230511103	6.195675586	6.158294138	6.184273138	6.319143655	5.867639069	6.070942793	5.756056862	5.885669034	6.234585483	6.215054138	6.021335069	5.851870379	6.215054138	6.360983379	6.424791828	5.968782034	6.18911269	6.135990966	5.92725331	5.941662552	6.044566897	5.917241345	5.565015414	6.105481724	5.950253379	5.893405448
AC007204.3	2.942331276	2.842847103	2.683753448	2.568144034	2.900291862	2.982539586	2.783918034	2.780816759	2.885313552	2.748367724	3.040603793	2.955673241	2.938491345	3.28840169	2.604756586	3.01555669	2.882648138	2.896565552	2.847030276	2.975088983	2.802460517	2.751456483	3.017362517	2.795843414	2.781043966	3.162398034	2.745018483	2.769788069	2.868277276
AC007228.5	3.855731586	3.704260966	3.911179793	3.937867966	4.053836207	3.972850345	3.889991793	4.02869869	3.979145069	3.842425	3.921126172	4.122726621	4.534249103	4.186982966	3.937320724	4.096610931	4.182839207	3.880433862	3.706424517	3.830824552	3.86918669	3.843627517	3.791655241	3.901775931	3.985248552	4.283230276	3.790447759	4.060109241	3.652692172
AC007229.3	6.264556862	6.559370034	6.215586897	6.132438379	6.384752138	6.257697207	6.223456552	6.201612103	6.187504759	6.550110828	6.08401869	6.385403103	6.071900931	6.115132793	6.327626586	6.395728448	6.360334103	6.485394207	6.439548345	6.705299345	6.117452276	6.425777241	6.358474	6.048753034	6.343029379	6.305820828	6.448254931	6.354516103	6.331171483
AC007250.4	3.611698414	3.453425276	4.031723138	4.032151414	3.744047414	3.862685517	3.547009414	3.699357759	3.726586828	3.701422828	4.037389759	3.989515448	3.827901276	3.601846379	3.220009069	3.610900069	3.879946414	3.993018621	3.840836414	3.791343138	3.384776034	3.687575414	3.902008724	3.452826103	3.829508724	3.736683517	3.506812897	3.604172828	3.394085517
AC007251.2	4.467222069	4.626922828	4.588804724	4.602551897	4.707750759	4.648990793	4.619715103	4.467561345	4.677570483	4.559718379	4.663649	4.915104448	4.708564793	4.79452769	4.781355276	4.763903207	4.743696534	4.708697897	4.714257	4.957502414	4.778635552	4.772189276	4.523652069	4.630702276	4.65914931	4.751691414	4.626515621	4.604310034	4.702739448
AC007253.1	5.154987241	5.124405379	5.752974724	5.380135276	5.14084531	5.24142	5.518876207	5.510083586	5.594413517	5.167250621	5.362456862	5.666822483	5.119326897	5.192098	5.204509483	4.852919897	5.046780414	5.185246655	5.276277759	5.155139	5.318527069	5.211483552	4.930854103	5.198184793	5.050457759	5.324527345	5.139029897	5.142724345	5.657976621
AC007271.3	2.749302241	2.269399034	2.10875031	2.723183448	2.779341379	2.43047969	2.489571897	2.420528586	2.138020655	2.565276793	2.563817552	1.957864069	2.322616	2.711318276	2.532937655	2.855678897	2.899415966	2.989723621	2.483564793	2.967889345	2.286053931	2.866111483	2.539320103	2.878124345	3.150539759	2.442640414	2.851519345	3.230042	2.72069431
AC007272.3	3.089645931	2.753648862	2.978218172	3.374911483	2.902583138	2.742184517	3.445508207	3.059384172	3.054847241	3.516644103	3.010810552	2.896106931	2.813995138	2.599166621	3.251064793	2.54420569	2.964784897	2.846890483	2.681990483	2.947883966	3.221263655	2.705651897	3.015064138	3.402350793	2.876729138	3.435540828	3.374911483	2.991181	3.084897414
AC007277.3	5.405610034	5.363219552	5.819977759	5.512406759	5.126137276	5.133506	5.398059552	5.284415655	5.218568345	5.367195966	5.152527138	5.202822379	5.222528966	5.098907379	5.187253483	5.059364172	5.281906172	5.398059552	5.104691655	5.202141793	5.226123345	5.228425414	5.050595414	5.13857631	5.281158207	5.22879531	5.32549831	5.149402621	5.159531897
AC007283.4	6.190508931	5.890879276	5.866213724	6.011589552	5.888895483	5.913353448	5.990107552	6.205117966	6.265412517	6.100391552	6.068544931	5.883981966	5.748065276	5.819868759	5.893776517	6.173128724	5.902574931	6.723299138	6.118282414	6.061073897	5.860626345	6.319416172	6.398504034	6.077272	6.322493276	6.258793138	6.034922276	6.195345724	5.984743931
AC007285.6	4.179316276	3.529554034	3.878498517	4.313369034	4.521361759	4.095415586	4.421591655	4.391506069	4.101746621	4.382286586	4.247837828	4.633777966	3.844141621	4.534039517	4.583161828	4.701814793	3.914673483	3.797693448	3.476631724	3.586674724	3.46725631	3.957451759	3.783408103	3.632203172	4.042080138	4.289629448	4.332654862	3.837327552	4.362391069
AC007292.3	4.898820448	4.446765793	5.307262517	4.834626793	5.168403276	4.943328586	5.114705345	4.645137897	4.98418469	5.089301483	5.147905414	5.089301483	4.597058862	5.125528586	4.929983241	4.997638862	4.962676724	5.202011621	4.772346172	5.067589448	4.409985276	4.924856276	5.190299069	4.689073103	4.997999759	4.964477724	4.72514131	4.893014276	4.989457897
AC007292.4	4.804574552	4.866594345	4.846005448	4.661700552	4.664913483	4.669721345	5.073412241	4.826874966	4.679421	4.778819241	4.674272172	4.779694586	4.698875655	4.763033241	4.790206	4.876008138	4.874172241	4.810065138	4.648056103	4.723213724	4.784227793	4.77362269	4.64883831	4.811110759	4.896671517	4.671527793	4.870825793	4.821402517	4.821548621
AC007292.6	6.982913759	6.708766621	7.347317862	6.977596172	7.248569517	7.535565793	6.903186172	6.888103517	6.977092069	6.891260793	7.144894069	7.148142276	6.918457828	7.112303	7.15227131	7.013097586	6.737690103	7.100757379	6.989881207	6.866521517	6.807529138	6.927595897	6.886500207	7.027307414	6.842168276	6.475126103	6.847499138	6.757461931	6.987497724
AC007292.7	7.591415069	7.23199169	7.248569517	7.377747793	7.331878138	7.571869069	6.925297276	7.307493655	7.234008379	7.014385862	7.506937207	7.227512552	7.443110448	7.195993172	6.959033552	7.256882103	7.221052448	7.079543103	7.207948	7.190803483	7.380265103	7.274382414	7.181271172	7.235378793	7.112006759	6.930771	6.931295759	7.27084931	7.17409469
AC007304.1	3.327363552	2.996946172	2.804135879	3.07985431	3.337274241	3.149900552	3.040026862	3.077745069	2.819875862	2.92576631	3.255061759	3.332129172	2.957776621	3.502612552	3.163675483	3.422425586	3.442848414	3.227708483	3.05609769	3.238558276	2.973475034	3.097572034	3.542277138	3.30564031	3.341195621	2.956252241	3.171465483	2.987394	3.349622828
AC007308.7	4.493830172	5.114038069	4.470533897	4.227100724	4.494075103	4.332235103	4.537142621	4.919685931	4.503485	4.55506969	4.109872103	4.167173103	4.481566241	4.512738034	4.353433414	4.539295724	3.938522621	3.979562103	4.190153897	4.305389483	4.475893655	4.282594345	4.819739241	4.200197483	4.551510345	4.551787517	4.501268828	4.707279724	4.168700966
AC007312.3	4.341716621	4.30145069	4.459605828	4.231357931	3.578322724	4.211156	4.243509828	4.026277724	4.424428448	4.306066931	4.693111017	4.307711655	4.526799379	4.424188517	4.177102793	4.488582828	4.103537586	4.147399586	4.796758517	4.267489862	4.084604379	4.448942345	3.918681517	4.140287241	4.261756069	4.598590966	3.911479586	4.133684069	4.187827586
AC007317.1	1.587418345	1.549667793	1.639144483	1.518368862	1.611985207	1.769363276	1.528771069	1.568037517	1.397692241	1.659881828	1.528771069	1.607509483	1.649508897	1.696164862	1.878977621	1.494503414	1.655499897	1.498251862	1.706747034	1.634859483	1.397692241	1.505379828	1.434718966	1.505379828	1.605264655	1.328318138	1.632956138	1.58977169	1.561141793
AC007319.1	3.664526241	4.324926586	4.477393897	3.831331517	3.851429414	3.795954448	4.116797897	3.778049448	3.454508345	3.668008448	3.933888414	3.892120759	3.989900759	4.052119966	3.759604897	3.766303828	3.350691207	3.472976966	3.334132103	3.270521724	3.898527724	3.442848414	3.870258552	4.167397655	3.268224517	3.809693483	3.423921897	3.514123586	3.521040862
AC007325.3	6.035685069	6.506455586	6.292766621	5.163885759	5.387941345	5.544879069	5.425050241	6.043983414	5.990969931	6.26316931	5.533739138	5.670198759	5.414467931	5.508134862	6.998127241	6.424963414	6.936534034	6.039644828	5.714648483	5.989261931	5.603705897	6.492117483	6.776920345	6.26316931	6.537964828	6.910561517	6.793410448	6.879405414	7.073220345
AC007326.10	4.673073517	4.225348207	4.61064931	5.041556586	4.610753448	4.622447724	4.642866172	4.506611966	4.896564379	4.829445241	4.62135331	4.619016759	4.835649138	4.449087276	4.730965345	4.412420483	4.585899069	4.587549345	4.848084586	4.782716862	4.377693241	4.944949586	4.82824669	4.992508345	4.891933483	4.446576276	4.728901586	4.679948034	4.62928769
AC007326.9	5.128560207	4.870373483	4.887770621	4.721219483	4.344488	5.180727517	4.850342759	4.29028269	4.174450483	4.551015483	4.943406724	4.362524448	4.998577276	4.997105103	5.052351345	5.022503931	4.682615	4.853936897	4.605275759	4.857285759	4.420169483	5.023793983	4.574837448	4.693374276	4.688499414	3.785865862	5.070726172	4.987156	4.65377431
AC007327.6	2.851875207	2.943219069	2.79466369	2.557705828	2.584228241	3.202550621	2.711593931	2.433715207	2.691747276	2.456016069	2.218366586	2.228491931	2.539320103	2.667941793	2.667274138	2.48898969	2.788666276	2.568432966	2.820133862	2.455900517	2.292601483	2.33226931	2.694108724	2.433830483	2.563081586	2.688945793	2.942331276	2.596839862	2.64980569
AC007333.1	4.449855103	4.452720828	4.141072172	4.103537586	4.327426103	4.224445862	4.498547793	4.581149655	4.637258172	4.741088379	4.690709552	4.55506969	4.621476069	4.300274966	4.48357131	4.556482103	4.276735517	4.721795207	4.602335793	4.452524793	4.960519931	4.355445172	4.211926241	4.308651241	4.483700759	4.279224379	4.571697276	4.465622966	4.653876862
AC007339.1	8.52534731	8.239634172	8.951209103	8.760778483	8.682304103	8.941507	8.473729931	8.379198	8.42789669	8.134087345	8.483613862	8.462349586	8.630908793	8.551407621	8.290162655	8.317072862	8.159516379	8.418395276	8.368305276	8.368305276	8.64601069	8.510042931	8.321723345	8.742077517	8.347528862	8.279222552	8.277484828	8.211923828	8.154121241
AC007339.2	5.824252379	5.725829655	6.292100862	6.538393655	6.094164103	6.174868448	5.943382241	5.903134	5.906985241	5.620874897	5.920875897	5.841904241	6.007455103	6.356595448	5.634487621	5.828092103	6.047490828	6.268406069	6.12585869	6.204282414	5.789067241	6.067442	6.073303862	6.06147369	5.970881793	5.414054172	5.986281897	5.924101276	6.019749724
AC007347.1	12.69025276	12.85299655	12.64591759	12.69025276	12.6807469	12.69025276	12.5832969	12.63197517	12.57359586	12.66495655	12.62672034	12.66495655	12.62125069	12.62672034	12.62672034	12.57359586	12.64591759	12.75809931	12.65083931	12.59610793	12.5832969	12.53573655	12.5832969	12.63621586	12.63621586	12.44142621	12.57359586	12.63621586	12.53573655
AC007349.4	4.110722828	4.210110448	4.241258655	4.032846586	4.272071	4.127802655	4.713229655	4.406805103	4.152907828	4.306527897	3.971220931	4.38069369	4.079270862	4.269673483	4.210601793	4.204752138	4.454012931	4.132647552	4.035719276	4.266904414	4.103126069	4.113199552	4.391816207	4.531097172	4.136980241	4.488582828	4.236013517	4.205210655	4.431485448
AC007349.5	2.825545414	3.517099828	3.298597793	3.513836828	3.451806517	2.873592034	2.930365586	3.89451969	3.072943276	3.400009379	3.30204969	2.946674069	3.022904276	3.534835517	2.823558069	3.215263931	2.969765724	3.733228759	3.525184448	2.994470586	2.955110034	3.413163069	3.143511241	3.241282586	3.198251552	2.802338724	3.343293069	3.17597431	3.005945552
AC007349.7	3.987439138	3.800600241	4.272639621	4.155649517	4.374691862	4.848084586	3.865682828	4.147466862	4.715115552	4.131716138	4.129508655	4.416670172	4.211654207	4.019546103	4.183551655	4.056453828	4.510284793	4.118421707	4.393510793	3.957656207	4.086267103	3.949621345	3.970815621	3.990931103	4.022784448	4.160094828	3.829603448	4.078682069	4.325038103
AC007358.1	4.755049931	4.84105431	5.440803069	5.192198655	4.918944483	5.712446931	4.933900862	4.694804034	5.334862793	4.859547138	5.044408724	5.43016131	5.526187379	5.181349414	5.215352241	4.798630138	4.868856276	5.098799966	5.021119069	5.066857207	4.931857517	4.766132241	5.028246552	5.273592862	4.802689862	4.976460172	5.086170276	5.141107897	4.547775517
AC007362.3	8.046730621	7.73557	8.158357483	8.191613931	8.028829621	8.161812517	8.38160031	8.243871276	8.069415655	8.018102828	7.822558897	7.727200552	8.55905231	8.166163586	8.068267207	8.440634345	8.052393621	8.242768862	8.195629172	8.172945621	8.602292621	7.910562586	8.526446552	8.147287897	8.114226034	8.071999483	7.838238897	8.030043103	7.902093759
AC007367.1	2.053335862	1.940193759	1.962214862	1.998753414	2.352564759	2.076756138	1.960124931	1.855435655	2.03111031	2.065912621	2.200450172	1.944387414	2.452906586	2.034344	1.820713966	1.892689172	1.976478793	1.984450621	1.766365448	1.822512379	1.868220276	1.974467276	2.02460131	1.950824345	2.083912034	2.195776672	2.293195966	1.735431	2.152734966
AC007375.1	5.093417034	5.234008724	5.725829655	5.888895483	5.418089103	5.83874469	5.328726103	5.570362069	5.403913379	5.271568655	5.577461034	5.336672448	5.554484379	5.784149828	5.493030828	5.476334586	5.705953034	5.683243345	5.775097793	5.565627138	5.676858552	5.537064103	5.651127379	5.545326379	5.546424793	5.282107414	5.459969759	5.744667207	5.302146034
AC007383.6	5.251429759	6.240708379	5.123196828	5.286188586	5.503629621	5.066584172	4.956583966	5.542708862	5.824592759	5.727189966	5.719144655	5.061308138	5.498548448	5.262327448	5.515778483	5.37660969	5.188992241	5.491958483	5.246684172	5.707644207	5.027242414	5.461768276	5.638390966	5.132476931	5.355545966	5.414248241	5.700501414	5.278318414	5.470591
AC007387.2	9.505654276	9.43242	9.21342069	9.338181483	8.988208138	8.778587621	9.037348759	9.108848172	9.308063241	9.267464276	8.856107	8.613111621	8.940956897	8.984168655	9.212658345	9.223982655	9.066061621	9.700391552	9.112898828	9.023921103	8.648518793	9.369830276	9.559282759	8.98089469	9.335498517	9.075958897	8.924678759	8.952125966	8.807446414
AC007391.2	3.425823586	3.533417414	3.784660759	3.924156121	3.782505966	3.879285448	4.052328828	3.712020207	3.710509345	3.385871138	3.575649483	4.039731586	3.532329828	4.00039631	4.452135103	4.026493828	3.931974586	3.740135138	3.646646138	3.771540621	3.580361414	3.696093655	4.08403969	4.041340966	3.660513621	3.908403414	3.916764793	3.676456966	4.046885138
AC007394.3	4.100127276	4.330044724	3.704475517	4.097955	3.776245172	3.70838469	3.926627586	4.14557131	3.986148828	4.209428897	3.741667931	3.629861379	3.77483069	3.667538483	4.31374369	3.804603172	3.979065207	4.238809759	3.924550517	4.037286069	3.810119483	4.230235	3.984303862	3.828805759	4.004079586	4.162062379	3.953808069	4.034021483	4.101114621
AC007395.4	4.705811966	4.912294862	4.042272207	4.706694724	4.680886034	4.085455897	4.756761207	5.026332724	5.491958483	5.254210655	4.987700276	4.766132241	4.636189172	5.029768034	4.839532172	4.813783034	4.521240966	4.470215552	4.761253759	4.713779069	4.486199759	4.985609241	4.762539379	4.877742483	4.824602483	4.789723276	5.190146241	4.890366103	5.311302
AC007405.8	5.949803517	5.909178069	5.993762517	6.050862897	6.464274379	6.590492276	6.149434241	6.184833793	5.987219966	5.852999966	6.188587759	6.257971793	6.17120031	6.281026724	5.707255483	6.069265414	5.94952731	6.32230869	6.211233759	6.669637897	6.089046414	6.227181759	6.267596517	5.842751138	5.956658241	5.524635345	5.614857414	5.896939414	5.910774931
AC007435.1	1.678955966	1.795368414	1.804900069	1.576000448	1.768897345	1.629580552	1.563066138	1.607509483	1.726851	1.765740483	1.434718966	1.705659552	1.730865552	1.690149828	1.720774828	1.484367759	1.875727448	1.696164862	1.714016345	1.678955966	1.690149828	2.078941552	1.849459	1.546172448	1.564835931	1.868515069	1.681962	1.664803414	1.90945669
AC007486.1	3.423688138	3.074208379	3.030213466	2.891623448	3.005945552	3.018907207	3.335197897	3.385073655	3.399893483	3.362766448	3.355613379	3.308455828	3.318746034	2.924149552	3.240559724	3.160181138	3.086588	3.856249759	3.38574731	3.485417517	3.402652	3.157443897	3.149466241	3.238986655	3.384295793	3.248930897	3.246037	3.449320793	3.566526138
AC007551.1	3.303032034	3.359955828	3.355014034	3.28259231	3.193903828	3.38372969	3.599135276	3.577039966	3.440418931	3.652607586	3.511168586	3.495502517	3.385475103	3.407431724	3.832837241	3.576943793	3.546458379	3.584537172	3.71632569	3.474846586	3.720917759	3.578804069	3.284363931	3.480262103	3.384048621	3.472976966	3.701775793	3.549011552	3.59033169
AC007551.2	5.748552414	5.665866138	5.755340517	5.920316724	6.072429172	5.880295138	5.828092103	6.030075586	5.855265552	6.033138483	5.824099845	5.765328483	6.219247759	5.862484966	5.804119379	6.009878172	5.628781138	5.797924931	6.183696552	5.764225552	5.975593931	5.971053828	5.861098	5.954619276	5.815249517	6.066359172	5.935201586	5.842751138	5.808925241
AC007556.3	2.732054241	2.772800966	2.709854414	3.126243724	3.159317241	3.330658621	2.924391793	3.019166414	3.041425034	3.193672862	3.163334552	2.731443586	3.130483828	2.789393345	3.230042	3.325410517	3.028694828	2.888886448	3.096487828	2.942331276	2.848222103	2.658827517	2.790527655	3.194421862	3.021229828	2.972245069	3.260593207	3.162482793	2.973997483
AC007557.4	4.512540483	4.541687966	4.629701069	4.698995172	4.666334172	4.302831138	4.468127828	4.447111069	4.733787	4.421468517	4.558229897	4.684707103	4.598096621	4.161868345	4.644359138	4.841920379	4.443621552	4.277293638	4.550214517	4.782561552	4.357885552	4.484054241	4.515383793	4.334815655	4.630054241	4.27415169	3.921126172	4.425365966	4.64661869
AC007562.1	5.718987414	6.007755138	5.246561414	5.474959552	5.272063448	4.910181034	6.110418241	6.410890931	6.55757369	6.345167828	6.338656552	5.889459897	5.306928759	5.655272276	5.876073793	5.796484069	6.124050621	6.026430586	6.024579897	5.996243241	5.748065276	5.924000759	5.80129969	5.669389414	6.149801379	6.260933241	6.418395966	6.491665655	6.423941897
AC007563.1	3.590755241	3.245919828	3.325291655	3.640156793	3.257446483	3.282980138	3.394085517	3.177594655	3.311031034	3.334559655	3.078290793	3.33055331	3.383320552	3.471812621	3.246782207	3.487761069	3.712861793	3.270160621	3.136058207	3.451111828	3.283536	3.029703483	3.457300517	3.399314069	2.902253931	3.113247931	3.232333241	3.423568759	3.298920276
AC007563.4	4.294197345	4.614217655	4.120762034	3.957562345	4.063692828	4.308181069	4.431126552	4.188019897	4.801478793	4.323096828	4.587325828	3.770651897	4.338153379	4.08403969	4.49716369	4.405258448	4.22467569	4.339642069	4.168155966	4.371023241	4.449340621	4.290209379	4.847469138	4.464984793	4.430143207	4.472148103	4.416563793	4.409767655	4.402887931
AC007611.1	2.387681069	2.537239759	2.159096655	2.343453897	2.323139138	2.355880172	2.382717138	2.852299448	2.751456483	2.299497379	2.643172931	2.229223138	2.385151828	2.209589655	2.149809931	2.457957207	2.261757621	2.512053828	2.598745793	2.261109138	2.695211828	2.452525241	2.443494621	2.435485069	2.281082897	2.222504793	2.283632241	2.281481759	2.360104207
AC007620.3	5.961085862	5.904667724	6.529446069	4.792537966	6.251905	6.339261759	6.455097724	6.525728931	5.811015655	6.407383517	6.359450897	6.219790621	6.510121931	6.424151931	5.965272724	6.764348069	5.257439517	5.771235483	6.234411897	5.963614862	6.413135931	6.213214241	6.42990231	6.117452276	6.541112862	6.173424448	6.367968379	6.046483586	6.471568207
AC007652.1	3.413944966	3.875435966	3.472031793	4.318350069	3.866955931	4.189209172	3.394979379	3.748808207	3.713884655	4.055650483	4.077914517	4.280203069	3.873716655	3.697890241	3.69711931	3.603678069	4.107499138	3.678187655	3.850652966	3.907524931	4.259273345	3.964066655	3.92855669	4.148311621	3.849826724	3.91561269	3.676185414	3.862489931	3.999195276
AC007682.2	1.914638897	1.839958793	1.786726793	2.284765172	2.12458469	2.219927621	2.177609241	2.131397828	2.098397966	2.118452379	1.851713483	1.843913793	2.108944931	2.147156069	1.793758828	2.052970034	2.161521345	2.031471	2.141585138	2.023214241	1.975404207	2.361138517	2.403291552	1.967026759	1.866474241	2.161965	2.633608034	1.973580379	2.081386138
AC007682.3	1.976720483	1.980286207	1.957160034	1.855139586	2.047542897	1.730380897	1.951833621	1.972583034	2.018498	2.057009172	2.088597034	2.154363724	1.900416241	1.785313276	2.100047586	2.129125724	1.879961379	2.22560531	2.041335241	1.816701483	1.877868034	2.186491828	1.964579414	2.100913621	2.032493931	2.184195793	1.992636586	1.886037862	1.98613931
AC007682.4	6.38199031	6.115652552	6.403706655	6.25313069	6.317330103	6.515305517	6.416020448	6.550869414	6.410078931	6.224970759	6.46768469	6.331011724	6.191583207	6.767954655	6.149941724	6.185435517	6.080065345	6.388745517	6.441970517	6.297972138	6.600467379	6.534914103	6.416020448	6.336557793	6.53330369	6.07593269	6.207000069	6.388950759	6.435627759
AC007750.1	10.04029086	9.868902276	10.03163248	9.95166069	9.770724172	9.982525828	9.906198966	9.941538517	10.02313986	9.772910655	9.860977207	9.702523345	9.974623345	9.802573897	9.715147966	9.761788483	9.646101276	10.24208097	9.863063517	9.714377724	10.00586155	9.791852138	9.741755241	10.04749541	9.733448724	9.778479448	9.729153207	9.752106138	9.740389103
AC007773.1	6.924444931	6.769590586	7.087582966	6.708998448	6.704271931	6.629646845	6.619699897	6.631492207	6.740454897	6.608133621	6.668690414	6.711515759	6.875519759	6.700691862	6.735442207	6.933236759	6.493559759	6.85063	6.411954207	6.821441276	6.715087931	6.957444931	6.690910241	6.874229793	6.669860759	6.58095531	6.538647586	6.652161621	6.282033862
AC007787.2	4.781355276	4.531954103	4.844866931	4.648630793	4.582966	5.020627621	4.653441241	4.412643207	4.530419828	4.513397931	4.773813	4.510477379	4.719493034	4.473729448	4.871403897	4.81281031	4.458794207	4.197750207	4.464868931	4.539295724	4.866897034	4.490021276	4.824102655	4.777196724	4.260891931	4.36620369	4.43272069	4.426488	5.106822379
AC007787.3	3.694872586	4.047114276	4.312501793	4.223533724	4.447273	3.988080379	3.856432966	3.735305552	3.93249031	3.384191379	3.710785517	3.831736172	3.855835	3.748905966	3.70838469	3.838374966	3.976397793	3.352878345	4.023115621	3.911479586	4.153930828	3.589156345	3.972850345	3.638935862	3.972959862	3.712468966	3.568471586	3.748130483	3.864572172
AC007792.1	2.302348621	2.809369138	2.253594552	2.131007862	2.186692828	2.210347655	2.290384862	2.238073897	2.24012169	2.422334	2.450268103	2.193855138	2.215116897	2.28975069	2.074292103	2.10658231	2.627589931	2.794112552	2.318851586	2.486227241	2.291533552	2.071885276	2.545749759	2.252154345	1.998024621	2.456016069	2.119593207	2.47755269	2.494171345
AC007795.1	4.041792966	3.853624897	4.303986828	3.936835828	4.188494069	4.634669862	4.039464655	4.106708862	4.416670172	4.147892138	4.27998231	4.088190379	4.185041966	3.820645207	4.221065138	3.875091241	3.894844552	3.903851828	4.363719207	4.059498862	4.034711897	4.109177103	3.982178034	4.013028448	3.909019724	3.938619724	3.94134069	3.862606586	4.000279
AC007842.2	5.20114431	5.284664414	5.508134862	5.284904172	5.307027207	5.318286034	5.844069931	5.351776586	5.469801379	5.393463345	5.193787138	5.257439517	5.581892759	5.257090241	5.394988379	5.310237517	5.370148034	5.509401	5.172244207	5.386355103	5.597295414	5.30356469	5.301165552	5.773820655	5.287554345	5.284282448	5.365669586	5.406692138	5.461768276
AC007879.5	4.124455759	3.938522621	4.492574586	3.924156121	4.252073448	3.990152931	3.675497276	3.749429034	3.979736034	3.667129828	3.860922	4.347548276	4.330469724	4.152907828	4.042564966	3.721820103	4.405258448	4.504653517	3.92543631	3.978883207	3.882569828	3.690106034	3.807252345	3.933816379	3.787299379	3.754895552	3.50730831	4.006284759	4.012240172
AC007899.3	5.725452621	6.129610552	5.599602552	5.728624759	5.849189655	5.856170552	5.800645069	5.778680379	6.150334621	6.121873655	6.084299276	5.84244431	5.778386034	6.07631569	5.952940483	5.738730655	6.167235207	5.885142862	5.815249517	5.780491172	5.89899169	5.724936828	5.819752586	5.744353414	5.839045069	5.715073207	5.970644897	5.643645241	5.678175379
AC007906.1	4.525182138	4.956943345	6.127935241	4.882163241	4.692739897	4.200091724	5.167154138	5.226004517	5.224615276	5.503894759	4.856760724	5.157264793	4.888475552	5.065011448	5.332227	5.44578169	5.110700172	5.50288	5.095400483	5.210504	5.260684897	4.986396931	5.101956	4.913765793	5.676192862	4.903355276	5.557822483	5.351242345	5.64386881
AC007919.1	2.535535724	2.870078034	2.912162552	2.622653862	2.661029138	2.723297966	3.128220034	3.156705448	3.293135793	2.83067731	2.942863862	2.753825207	2.717399483	2.704628379	3.40891631	2.958624483	2.916127517	3.034072241	3.151356103	2.588739138	3.582409241	2.825172034	3.088330034	3.178175828	2.719643552	3.335756897	3.062138621	2.696302793	3.286097621
AC007919.18	2.051171103	2.055548517	1.869120724	1.838797241	2.192538552	1.893980586	1.912714552	2.237172172	1.956214138	1.810096517	1.819696	2.004313241	1.936426414	1.973580379	2.436994759	1.80341731	1.818527483	1.795974379	1.98613931	2.057231034	1.888939345	1.98523269	1.950395586	2.068234379	2.199473621	2.155304724	1.838797241	1.815943897	2.016374241
AC007919.19	3.263672345	3.26765369	2.640868707	3.371379931	4.03612769	3.488332241	3.569052	3.327785345	3.464904207	3.283760379	3.619869862	3.897876517	3.588896241	3.627000241	3.469823379	3.45473	3.662096862	3.474932897	3.499463448	3.253945621	3.423688138	3.14455569	3.480848207	3.479786483	3.335323621	3.212651793	2.838003966	3.794841207	3.179784931
AC007919.2	5.302873897	5.516458828	5.289189586	5.522230552	5.494428138	5.436767345	5.165680241	5.390849931	5.400913759	5.601066069	5.213645517	5.302146034	5.269124276	5.011874414	4.922951517	5.538880586	5.514269966	6.207913138	5.533739138	5.691798931	5.708328172	5.60514569	5.63213731	5.301998897	5.647185966	4.783447897	4.759391759	5.442766034	5.366423379
AC007950.1	2.614689931	2.547878172	2.573282862	2.666114034	2.522732517	2.504090621	2.765506	2.788899276	2.546138414	2.350343207	2.376668724	2.196383345	2.605484414	2.527615069	2.523789793	2.611264483	2.536122276	2.747856241	2.726729414	3.002627862	2.542088069	2.865795103	3.037465793	2.710848172	2.541267345	2.800725897	3.078427621	2.904383586	2.513949
AC007950.2	5.213355172	5.379967379	5.515266	5.35640769	5.536930621	5.668798345	5.450247966	5.350386414	5.281792897	4.950660483	5.406197	5.560241828	5.850533793	5.421023414	5.628204828	5.403801	5.573176172	5.43118169	5.425663379	5.173747517	5.356645931	5.161874345	5.243193517	5.624437483	5.068620517	5.36910269	5.430030276	4.896564379	5.262327448
AC007969.4	6.371508103	6.419246172	6.483809862	6.638181276	6.66281731	6.397945034	6.694509034	6.735442207	6.862108241	6.866521517	6.372128103	6.713192	6.675272	6.548098414	6.971291345	6.838809483	6.818813172	7.049306586	6.743665793	6.723539517	6.45548469	6.621241379	6.881144379	6.646851103	6.832208828	6.859379517	6.916214069	6.578140517	6.621045172
AC007969.5	11.41018793	11.52244724	11.28785448	11.22929345	11.14880759	11.13297776	10.96218862	10.86287	10.94611893	10.98349634	10.72814272	10.72489652	10.9927881	10.95448914	11.18414655	10.94912017	10.91546979	11.46125621	11.05605586	11.13571303	10.91546979	11.26609172	11.25881483	11.14373517	11.18746345	11.28194069	10.93424066	11.10693448	10.88377017
AC008041.1	6.119645448	6.002880483	6.157710448	6.454661138	6.392039138	6.490384103	6.266966931	6.13334	6.347278069	6.006194897	6.28137269	6.525324138	6.330162207	6.413730793	6.219604966	6.143464655	6.192004138	6.503442103	6.328267793	6.492320034	6.259371759	6.210512207	6.099103276	6.591157966	6.014567828	6.184273138	6.065744897	6.203686034	6.030775138
AC008045.1	1.842604517	1.998024621	1.754562621	1.760337069	1.815087034	1.779879483	2.141408103	2.004892483	2.028231345	2.060288621	2.079850897	1.751376241	1.761173931	1.683283828	1.862448379	1.893374103	1.937754	2.105474448	1.962747103	1.944632034	1.854277724	1.893102517	1.862103828	1.988853828	1.993975517	1.801213828	1.914059621	2.111795759	1.948950724
AC008060.1	2.650348172	2.468821517	2.816723414	2.653362517	2.560598793	2.522874034	2.505502448	2.489876552	2.472413552	2.317123897	2.611129621	2.958855414	2.634828069	2.708063828	2.578897103	2.917660103	2.536768828	2.550789345	2.383445034	2.335621966	2.357289897	2.557349828	2.428794069	2.584228241	2.662215034	2.60136031	2.758763172	2.314707017	2.203314862
AC008060.5	4.608400172	4.378126448	4.169120448	4.395395793	4.254056724	4.36620369	4.58414069	4.946894828	4.737827586	4.653825586	4.475183069	4.311904034	4.196706345	4.403208034	4.248381862	4.408735034	4.480598586	4.566219448	4.426793793	4.322364552	4.532732276	4.516742241	4.479083034	4.273899034	4.492916862	4.315663862	4.25546831	4.439629655	4.70035631
AC008060.7	6.40275031	6.362491172	6.867698207	6.603299655	6.513562517	6.739018345	6.669419897	6.269712483	6.619115724	6.300530379	6.247835483	6.381207103	6.561095069	6.178573103	6.464274379	6.475126103	6.59437069	6.646851103	6.25417869	6.237374034	6.488186897	6.252210276	6.445708069	6.781542483	6.302870931	6.575468379	6.497069793	6.363224586	6.337973828
AC008063.2	6.492508621	5.53405631	5.324527345	6.051660793	6.078134172	5.325890103	5.612633759	5.356294931	5.438802379	5.581061379	5.720469276	5.538736034	6.30017931	5.718551793	6.072429172	5.972629552	7.526541034	5.679160483	5.032443172	5.235392379	5.540151448	6.140044931	6.013671828	6.013139	5.661994724	5.629710759	5.086945241	5.785942931	5.428898517
AC008063.3	4.696173103	4.507157	5.202695172	4.970878724	4.603306724	4.55726669	4.89849769	4.431618103	4.939946655	4.571697276	4.706586586	5.340281207	4.666482379	4.781065759	5.304566862	4.525370621	5.115322448	4.600600862	4.114163448	4.61128669	4.61755069	4.854196552	4.464984793	4.759391759	4.428224793	4.31374369	4.349403862	4.214987241	5.028795655
AC008065.1	8.681714241	8.58819631	8.759424828	8.789366759	8.344420552	8.062268345	9.082184483	9.05905631	9.211358621	9.264371414	8.420381724	8.447217862	8.598128483	8.376178	9.033059276	8.939453828	9.158718759	9.675215621	8.954818034	9.024455276	8.582195655	9.011757103	9.235667793	8.907329931	9.332962759	9.06369831	8.826947103	8.931589069	8.707086552
AC008067.2	3.686055207	3.495502517	3.797390414	3.69731269	4.300564552	3.819304103	4.134402586	3.600265483	3.695161931	3.598393931	3.646856	3.706972621	3.570916586	3.389473448	4.379859483	3.496472655	3.60002569	3.613455448	3.672867517	3.78611731	3.565849034	3.589940655	3.736279172	3.833442172	3.63242431	3.542921069	3.687575414	3.773735138	3.646856
AC008079.10	3.283879483	3.701543759	4.083394862	3.425269931	3.524101655	3.434611448	3.531109586	3.791343138	3.926407034	3.685050069	3.391367552	3.657398552	3.463526828	3.516963897	3.221484172	3.744890103	3.803230276	3.892558517	3.320042414	3.687479069	3.369558448	3.512485138	3.781651069	3.621600414	3.619869862	3.234179448	3.459684897	3.840697345	3.743190034
AC008079.9	2.574175828	2.424496862	2.97064631	2.816816931	2.509745379	2.658225172	2.700007793	2.840999517	2.645423207	2.363467931	2.764933	2.656832207	2.678179172	2.987011138	2.616744414	2.660337103	2.449267103	2.398399931	2.863057966	2.933149414	2.422062793	2.37607469	2.667778414	2.428150276	2.883927724	3.098611931	2.646121517	2.407926552	2.894742069
AC008103.3	3.114695448	3.059384172	2.752594793	2.655348414	2.811188966	2.750078724	2.684625034	2.717746586	2.676986828	2.577634828	2.830128103	2.778887552	2.824576448	3.245919828	2.736442276	2.544434276	2.807738069	2.657549103	2.745603414	2.634070241	2.735709517	2.74405869	2.813649345	2.766526172	2.64211331	2.678402931	2.250685897	2.574905345	2.525051034
AC008103.4	3.887516793	4.109976138	3.956275	3.947327172	4.205522207	3.724378724	3.990779724	3.873968517	4.121622138	3.844827034	3.759952414	3.868626069	4.293698276	3.517419483	4.195523828	3.587207345	3.996496103	4.075954448	3.791991069	3.857950103	4.374330862	4.043508517	4.05987569	4.320340241	3.857558966	3.862606586	4.007079483	3.830824552	4.135315759
AC008166.1	7.156079138	7.087582966	7.627012241	7.345045862	7.092225655	7.171344724	7.94969131	7.149749414	7.463440862	7.229508828	7.255029552	7.059223931	7.484092	6.929669069	7.430574	7.347079862	7.475951414	7.731228759	7.200381034	7.263642448	7.663688483	7.263642448	7.396761655	7.794424241	7.289413448	6.962525621	7.33877369	7.116769138	7.42925631
AC008169.1	3.371132414	3.692829034	3.276475172	3.253945621	3.468839862	3.01555669	3.375029759	3.344324862	3.494611966	3.632203172	3.553107759	3.282780345	3.490319414	2.993795931	3.56805831	3.883523655	3.324699207	3.711717828	3.684485448	3.574098931	3.694970241	3.534021586	3.322905207	3.446304483	3.665092345	3.515718379	3.468718276	3.747844241	3.207774448
AC008171.1	3.419158103	2.759877	3.001922793	3.054636414	3.025117138	2.849238793	3.040163759	3.182344276	3.309742828	3.005386931	2.965004241	3.110658379	3.11315269	3.103492931	2.761056345	2.966632414	3.271880345	3.028592655	2.989035172	2.882506034	3.038995276	2.936936966	3.260031448	3.166485862	3.260949448	2.862493379	2.781157034	2.925639379	3.052496828
AC008173.1	3.345263862	2.773062103	2.913215655	2.726094345	3.283423586	2.655748759	2.869132931	2.891623448	3.010810552	2.703298621	2.66753069	2.831970897	3.248930897	3.129878862	3.08894	2.848512862	2.73829269	2.853198069	2.890778621	3.159910586	2.798656172	2.930365586	2.513550414	3.036531448	3.322050034	2.774251448	3.061603621	3.124404931	2.729726897
AC008265.2	6.182687586	6.304426793	5.951729069	6.462865103	6.256508414	6.157355276	6.396548793	6.717492862	6.605138724	6.363411862	6.559370034	5.963435	5.923648069	6.154743138	6.066359172	6.348058759	6.359450897	6.481469	6.492508621	6.297824483	6.329728966	6.490793414	6.391149172	6.069265414	6.520732897	6.603772759	6.370034069	6.448648	6.428529414
AC008277.1	4.074723207	3.526897862	4.914295552	4.881182379	4.738167241	4.613215983	4.940061034	4.64388769	4.651396552	4.935983345	4.82109769	4.809199931	4.695779655	4.457327448	4.686350517	4.454912897	4.365958759	4.34712269	4.284237	4.667859069	5.185782069	4.227100724	4.812487552	4.593118931	4.768935069	4.832034069	4.518162517	4.495442586	4.832983138
AC008281.1	4.571291759	5.021119069	5.156591414	4.853523103	4.940831069	4.63030031	4.804688828	5.058859586	5.057762828	4.924969	4.892115	4.955697069	4.660469759	4.902219103	5.301634517	4.888585655	4.741445172	4.727637034	4.773419379	4.650131655	4.642452069	4.839392	4.762671621	4.809199931	4.512065862	5.024855034	4.987321931	4.690346103	5.17297031
AC008521.1	2.306989103	2.52434531	2.263030862	2.275909276	2.323578069	2.93443931	2.346130759	2.449409517	2.302874483	2.331008931	2.664614759	2.776112172	2.542355552	2.316406517	2.333141828	2.325552759	2.430740966	2.176134862	2.531302552	2.375908621	2.454806931	2.328836345	2.245895759	2.149809931	2.376496552	2.295997586	2.482276931	2.562157241	2.589082414
AC008592.5	3.02809069	3.074530655	3.024361138	2.941910552	3.278998517	2.902826414	3.31837231	3.092167103	2.826305207	2.868893759	3.111574138	3.305488897	3.548817241	3.150284655	3.024847138	3.138309	3.332786069	3.238558276	3.168416966	3.323834103	3.291536172	3.152307655	3.216328138	3.181020069	3.175355552	3.273937448	3.155301483	3.124983552	3.183552586
AC008686.1	10.31167552	9.946303966	10.70465948	10.36480793	10.21145	10.37794483	10.24208097	10.1722311	10.390606	10.21482862	10.21713207	10.30964786	10.47909103	10.20074738	10.14841655	10.27098759	10.10800828	10.67911793	10.1509619	10.06218455	10.43630483	10.18374934	10.38593345	10.36296759	10.22785897	10.26133828	10.0965409	10.1268809	10.11279338
AC008752.1	5.656023414	5.295310793	5.747337552	5.657414862	5.452258586	5.57138969	5.418272897	5.641053034	5.650332379	5.225193034	5.357187793	5.379627345	5.018505793	5.328969448	5.430315103	5.597189655	5.870230207	5.835714241	5.390415931	5.269347207	5.581423793	5.840568655	6.022395483	5.985045862	6.110800931	5.636470586	6.139252	5.641172483	5.447141724
AC008756.1	2.183994103	2.256290897	2.707357448	2.300037414	2.305756862	2.113772138	2.208913793	2.276058828	1.977934862	2.450704	2.454660586	2.447155966	2.217246621	2.286173724	2.171383966	2.212174793	2.088058586	2.659061483	2.435612862	2.354340414	2.637511552	2.241225897	2.631946103	2.416974138	2.471794069	2.290384862	2.393934517	2.193855138	2.386392414
AC008759.1	12.86276483	12.86276483	12.75809931	12.85299655	12.87221138	12.9098869	12.77586483	12.75809931	12.71672897	12.71672897	12.74634103	12.87221138	12.78971034	12.77586483	12.74634103	12.81316345	12.71672897	12.92748897	12.73179069	12.71672897	12.73179069	12.65083931	12.6807469	12.73179069	12.70210931	12.69025276	12.71672897	12.74634103	12.70210931
AC008798.1	10.12165862	9.747139759	10.35281069	9.878752207	9.801255138	10.02660862	10.09163372	9.885304138	9.992417552	9.907495379	9.779579724	9.89989769	10.07235934	9.868902276	9.858570621	9.854836517	9.778479448	10.26880069	9.761788483	9.876078517	10.05569248	9.850247586	9.81731631	10.06898076	9.864694828	9.921277	9.736114621	10.01784979	9.723596621
AC008836.1	4.104326448	4.240566655	3.981451	3.862057759	3.832457759	3.834475793	3.988309724	4.25546831	4.218947103	4.076557172	4.002908931	4.00367669	4.038271724	3.794749862	4.092148414	3.971126172	3.888226034	4.577698793	4.134959379	4.15372931	3.841874448	4.175238517	4.04997931	4.034934897	4.182737483	4.120271552	3.973059931	4.23244469	4.185041966
AC008865.1	3.708177724	3.809468966	3.546237069	4.153496655	4.041245034	4.095854897	3.714649138	3.559201897	3.615771207	3.756975448	3.95996531	3.488332241	3.694768276	3.444000172	3.808907276	3.195230483	3.566294138	3.727482621	3.777421172	3.96794231	3.913253931	3.494303966	3.628317103	3.739181862	3.605997724	3.218319759	3.810909241	3.782045621	3.612822276
AC008869.1	11.21021552	11.07194103	11.43561862	11.16981655	10.92390724	11.16393586	11.23486414	11.22530103	11.30319572	11.17612828	11.07487541	11.08314483	11.06378176	11.03056586	10.90027876	11.14880759	10.98553034	11.32395	11.10693448	10.99054417	11.38462897	11.11378207	11.08314483	11.26609172	11.10399862	11.07487541	11.13297776	11.1547169	11.08314483
AC008940.1	2.637045897	2.474504241	2.33226931	2.788406931	2.579837966	3.156380655	2.606306103	2.491834034	2.582981069	2.611264483	2.564901862	3.060839103	2.981237897	2.786866103	2.929254621	3.076036586	2.623657103	2.41780769	2.474952552	2.608842207	3.065978724	2.976407207	2.444296759	2.781043966	2.91891031	2.544323724	2.839541172	2.485312345	2.390398345
AC008982.2	7.695379103	7.756014	7.457545414	7.500486759	7.436689103	7.265430345	7.390046138	7.570472345	7.745658276	7.654719103	7.539845724	7.453015724	7.612070724	7.579473655	7.613635655	7.604606655	7.290852621	8.303090793	7.707273069	7.545013897	7.728349103	7.673085517	7.726850207	7.641526828	7.574124172	7.466390931	7.568286207	7.707679517	7.552231138
AC008984.6	5.325013241	5.304986103	5.706503517	5.518718586	5.787384172	5.556028276	5.504850034	5.577921	5.34911731	5.391363931	5.482649655	5.644821759	5.509522621	5.443668241	5.53666669	5.872493138	5.458673138	5.639015483	5.237762483	5.428898517	5.371692414	5.659426414	5.703402103	5.449819897	5.479621138	5.693668103	5.355700897	5.499794	5.476544034
AC008991.1	6.175039828	6.582355034	5.824795172	5.792607966	6.235881448	6.286609586	6.584578931	6.468584759	6.523104172	6.412557931	6.06913031	5.793974724	6.363411862	5.595438897	6.877357207	5.999886517	6.336557793	5.829374276	6.035449621	6.033916483	6.859932655	6.215424655	6.268579069	6.303412655	5.589115517	5.633106448	6.45220831	5.759159655	6.28049331
AC008992.1	4.655992966	4.435846586	4.469342448	4.047969793	4.608201724	4.260050621	4.260050621	4.282438414	4.378873483	4.352806069	4.639676828	3.639873828	4.603161241	4.482809862	4.099098379	4.33436769	4.092148414	4.257494069	4.535367552	4.250613862	4.185729517	4.240084552	4.222875414	4.543008379	4.42789669	4.190276759	4.386853276	3.728845793	4.088747552
AC009005.2	5.212980103	5.829985552	5.480925483	5.028795655	5.463039034	5.046162862	4.80848031	4.628845483	5.05585931	5.236251069	5.070534414	5.002561069	5.175967621	5.028568483	5.293496828	4.64661869	4.950539207	4.972098862	5.041680034	5.056454241	4.662382069	4.662490724	5.211620897	5.063935103	5.215968103	4.774409793	4.289736414	4.888052241	4.785443966
AC009022.1	7.789679862	7.698326724	8.050212793	7.720826759	7.21112231	7.519143862	7.807100379	7.607053586	7.457155138	7.596541793	7.406887276	7.228942379	7.503843379	7.194339724	7.342533586	7.390454586	7.437081862	8.295622655	7.696580069	7.548357172	7.967884621	7.573349138	7.755134517	7.829214034	7.702057621	7.380265103	7.564783759	7.635971379	7.358864759
AC009060.2	9.583781897	9.565877759	10.01069338	9.639791586	9.456615448	9.506378793	9.642793	9.366505483	9.343513793	9.179686897	9.324737966	9.361110931	9.706935483	9.356539931	9.222228966	9.514084897	9.460751897	10.31431407	9.412222552	9.397582828	9.971380069	9.410072931	9.286768034	9.82064331	9.360277	9.244757448	9.223472103	9.376870138	9.268322862
AC009065.4	8.445462103	8.767697897	9.023201552	8.632084345	8.731197552	8.652225586	8.558472	8.148871586	8.44299631	8.211923828	8.254506966	8.066956483	8.334383759	8.342788724	8.146548379	8.579832897	8.357024	8.796171621	8.525793276	8.539303379	8.120011897	8.431546379	8.733556483	8.38160031	8.54717631	8.542433034	8.475947241	8.465961517	8.385710586
AC009080.1	2.505751966	2.327506034	2.057427931	2.397928483	2.116636621	2.365852724	2.464939276	2.757538724	2.237172172	2.961507414	2.592673966	2.555875	2.686795759	2.674866379	2.489974897	2.619191172	2.503154379	2.63897631	2.466347724	2.569050414	2.613919517	2.454216586	2.466482379	2.673377931	2.358879138	2.828330414	2.739244034	2.835729345	2.492363448
AC009081.1	2.405833172	2.421746862	2.303817276	2.261757621	2.089746793	2.315818931	2.432386862	2.834573724	2.659936448	2.574905345	2.482954448	2.335422966	2.186936655	2.314102586	2.090512069	2.246182345	2.328730655	2.886348207	2.574905345	2.717746586	2.778257138	2.078705448	2.513419931	2.478899517	2.537766069	2.253594552	2.559668207	2.71029469	2.730671655
AC009095.4	3.822928103	4.146416034	3.971329034	4.010915069	3.990046621	4.15321331	3.814929517	3.654044172	4.125284034	3.919756448	3.918191276	3.683537759	3.614419724	4.322455621	3.577169207	4.198920414	4.019692	4.100426034	4.114041759	3.987078828	4.240566655	4.309025931	4.019139862	3.800724621	4.104213138	3.790447759	4.026493828	3.825743414	4.084724759
AC009110.1	3.185903	3.075315276	3.168864241	3.087310276	3.048858897	3.171704621	3.180650759	2.780548207	3.127682069	2.772244862	3.224751414	2.881991345	2.719746379	3.035936276	3.601159759	3.380085138	3.294946069	2.954863207	3.057512517	3.27549231	3.067903483	2.974508517	2.854519759	3.067268034	2.768225207	3.194996345	2.672817276	2.780908931	3.053636966
AC009120.10	3.090223207	2.859800483	3.244231552	2.887931828	2.911810793	2.911306172	2.997955241	2.77147031	2.802551759	3.287643517	3.100147207	2.935449276	3.112516552	3.400223586	3.215985172	2.790214034	3.080632655	2.968386586	2.633209724	2.89043981	2.91802031	2.930725276	2.930465207	3.179024621	3.061238966	2.976543586	2.776112172	3.054508759	2.919153379
AC009120.5	4.099319172	4.766553828	4.008965207	3.956275	4.051518	4.271616207	4.185982483	4.209172138	4.368134759	4.118722379	4.002528379	3.545176414	3.891017276	4.476194862	4.271031448	3.987896276	4.021515517	4.134124	4.354632552	4.321387103	4.496144793	3.984995276	3.988080379	4.109177103	4.159994069	4.253103241	4.474387828	4.099538379	4.21953431
AC009120.8	5.639623379	5.753954931	5.037939483	5.366898517	5.399105276	5.443213207	5.657976621	5.953626862	5.922416931	6.049810828	5.715556138	5.414712862	5.433501724	5.429534034	5.487828172	5.657799414	5.265465448	5.477147	5.933158655	6.122199	5.574545241	5.58026869	5.617057207	5.550244517	5.895683483	5.423187759	5.345004931	5.602011069	5.656023414
AC009120.9	3.435990897	3.541041655	3.420130276	3.873896276	4.118103759	3.881475103	3.578437448	3.799211621	3.784660759	3.659680793	3.635231621	3.66382469	3.566711379	3.78152	3.924550517	3.361807552	4.015673345	3.692902172	3.796515966	3.564363931	3.453276655	3.476303138	3.459137586	3.525492655	3.797501241	3.616524552	3.716270776	3.707771379	3.874909828
AC009127.1	4.81846131	4.789248207	4.918745207	4.657703241	4.934718276	4.763560621	5.003333207	4.878603414	4.986293517	4.935855069	4.763033241	4.931268207	4.908363621	4.679690862	4.882940069	4.804688828	5.012919414	4.945887241	4.842608138	4.829232138	4.916890207	4.799854586	4.914757276	4.997105103	5.053909207	4.873099621	4.817316793	4.893777069	4.904652517
AC009133.15	7.368122759	6.974925793	7.862662966	7.443475069	7.658317793	8.234811724	7.259523655	7.117672138	6.867698207	6.917624241	7.238330931	7.110835241	7.612432897	7.310824241	7.399191138	7.341003759	7.119564448	7.621268138	7.147836897	7.293070897	7.277020241	7.26960531	7.31163969	7.039669724	7.319416655	7.225040069	6.95671831	7.091665862	7.329041034
AC009133.21	5.429306	5.653026828	5.716216103	5.788184276	5.572608655	5.64020269	5.300941379	5.05421131	5.09837769	4.972662845	5.406307828	5.296579793	5.251040862	5.505288276	4.923604862	5.064090276	5.005424207	5.345246966	5.467265276	5.354489828	5.291080345	5.144045966	5.543588517	5.354889655	4.988960207	5.158663724	4.580985103	5.406580793	5.105359276
AC009161.1	2.109322207	1.580779793	2.157785586	1.907189172	2.413002207	2.058165862	1.655499897	2.262255345	1.921984966	2.491323448	2.015300966	2.171023103	2.268038621	1.85045769	2.214641414	1.923011	2.24995869	2.010861862	2.067756069	1.888939345	2.238073897	2.097600793	2.236453931	2.111982414	1.876352207	2.332090103	2.221316448	2.381203276	2.150918828
AC009166.5	5.552929724	5.613590034	5.620539276	5.955745483	5.80431669	5.935454069	5.499136138	5.562167655	5.306783655	5.641919793	5.542100069	5.845196897	5.468413931	5.781001483	5.39181869	5.652339759	5.640645241	5.812086931	5.431286207	5.731957621	5.742057207	5.478075793	5.656312448	5.125397862	5.837027724	5.249949931	5.704145379	5.542394552	5.513336621
AC009166.7	3.258885	3.764219448	3.980504517	4.111522793	3.311031034	3.746402483	3.645380586	3.778580931	3.927051655	3.50032431	3.848680414	3.348468897	3.146560069	3.732491	3.765752172	3.698095897	3.942317966	4.371430759	3.841381414	3.430735759	3.516644103	3.968101759	4.234055897	3.95299369	3.82098369	3.095806276	3.938927621	3.673018724	3.58130369
AC009196.1	4.288249034	3.973059931	4.358432103	3.935264621	3.967830759	4.703891931	4.028916103	4.30145069	4.099319172	4.345633034	4.223897414	4.403455655	4.612040621	4.450942414	4.487280793	4.513953276	4.690709552	4.542281103	4.251428552	4.290491414	4.613427724	4.13116631	4.321828931	4.143621448	4.212979483	4.683711828	4.530123	4.368134759	4.38313969
AC009227.3	2.039448655	2.223048862	1.877573379	2.072500897	2.340327241	2.167804966	2.128591103	2.191998172	2.111982414	2.070078724	2.00201331	2.061582414	2.403600552	2.210156793	2.363467931	2.375184345	2.153769966	2.043787414	2.193855138	2.187856379	2.369428207	2.482048966	2.317257862	2.325365931	2.334804931	2.439364483	2.449518034	2.321008276	2.248918276
AC009228.1	3.693417621	4.11226231	4.004859759	4.085455897	3.956354517	4.191546207	3.835687414	3.990265276	3.925032586	4.205742379	4.421923414	3.831331517	4.204291655	3.882362172	4.163660759	4.051735069	3.96476969	3.951988966	3.935373517	3.667538483	3.876995345	3.906556172	4.135388241	4.028125586	4.205638034	3.905874552	3.814929517	4.162287345	4.038937655
AC009236.2	5.338906621	5.143959931	5.47403169	5.758461793	5.124405379	5.687888655	5.233683172	5.407067448	5.59771069	5.230761103	5.525393138	5.529132621	5.388368655	5.342764931	5.637613276	5.639015483	5.455305172	5.056955793	5.210655241	5.473378897	5.17642831	5.740431621	5.480001069	5.606522655	5.359338	5.18826469	5.462041103	5.507723138	5.563723345
AC009237.10	4.563964586	4.331950621	4.687781862	4.535133621	4.340668034	4.786801552	4.152266931	4.215843448	4.313298276	4.47189231	4.349165759	4.285714172	4.428423276	4.263404276	4.445102379	4.433855724	3.972600586	4.274058103	4.23123531	4.422707897	4.468009034	4.292581138	4.426372897	4.379389483	4.234673172	4.473265586	4.114961966	4.137654414	4.449960138
AC009237.11	3.959873966	3.872349759	4.202134172	4.100426034	4.017638931	3.593988931	4.411603931	3.857558966	4.271852586	3.886469241	4.006676069	4.095246655	3.798463897	3.805814034	3.897296	4.135612172	3.868407138	3.868854897	4.181981224	3.898760172	4.273147862	3.758922172	3.768023207	3.961234379	4.225411655	4.420746483	4.27113731	3.680324172	4.335412724
AC009237.13	2.591052724	2.429781345	2.837166724	2.845599552	2.46568331	2.885956414	3.029703483	2.66753069	2.859800483	2.201974241	2.853113103	2.970410931	2.463443897	2.714549862	2.431937	2.628534345	2.42679731	2.576856759	2.867020517	2.634688379	2.642973207	2.603310483	3.176098069	2.655594586	2.404839103	2.736055793	2.545749759	2.619332483	2.627717345
AC009237.16	3.196631241	3.499030759	3.163070759	3.629308966	3.096265759	3.139995172	3.002295034	3.190178793	3.303528414	3.264779414	3.053401345	3.79329269	3.228172276	3.233722517	3.322221552	3.444763	3.263569379	3.079025414	3.056528793	3.348686862	3.280604862	3.136277828	2.981482448	3.36361569	3.297436862	3.537904034	3.361966448	3.315121362	3.348577483
AC009237.17	3.588788138	3.680655034	3.422909621	4.295593655	3.628696103	3.765413138	3.027763862	3.049541448	3.082699069	2.889203448	3.742740759	3.436840448	3.234674	3.707965966	3.675497276	3.091302793	3.68163431	4.101228793	3.994302207	4.484491241	3.487570621	3.984201931	3.687479069	4.291649483	3.762378241	4.578258483	2.705886828	4.409325207	3.507414
AC009237.2	3.430659517	3.269892276	3.681142793	3.616332	3.879285448	3.441171414	3.54925269	3.127799759	3.408462	3.229225207	3.537454414	2.602395448	3.223795034	3.304032828	3.969797448	3.178886345	3.128707034	3.715098241	3.532429034	3.497405	3.53945	3.078743724	2.93346731	3.059297034	3.506727552	3.513154103	3.616942345	3.240803483	3.17121131
AC009237.5	1.887761241	1.932604586	1.982407586	2.026522621	2.426957	2.076756138	2.107012897	1.702707172	1.990475414	1.877573379	1.986881966	1.749114621	1.924070517	2.254764862	2.239607655	2.217138276	1.912023034	2.067559966	1.98219331	1.956737172	1.850110897	1.711570483	1.890850172	2.099496586	2.058674621	1.891825	2.100211897	1.806450828	1.855139586
AC009238.6	4.996071931	4.542881517	4.856193172	5.022810655	4.986616207	5.214401621	4.563442207	4.793533931	4.852522966	4.500172103	4.682700034	4.918543414	5.298417966	5.398472931	4.793086931	4.720401138	4.410952379	4.736409621	4.983029621	4.829096276	4.513288034	4.742410069	4.955291793	4.908678724	4.774642379	4.578622759	4.311086897	4.714022966	4.900870241
AC009262.2	3.940960448	4.253046069	4.114041759	4.145308483	4.228924897	3.861369552	4.149670828	4.076148586	4.094957862	4.339941517	3.949222276	4.236013517	4.248622241	3.826408241	4.264404621	4.089282483	3.99733269	4.610525759	4.204921103	4.282594345	4.27113731	4.108680379	4.186338276	4.146691138	4.086164552	4.15108831	4.650468207	4.391196793	4.421468517
AC009297.1	3.495951862	3.901468	2.949237517	2.827134793	3.104582207	3.158454172	3.286172207	3.538453172	3.546577793	3.384048621	3.466269379	3.018797069	3.105055034	3.374614552	2.995046603	3.149086172	3.029385379	3.741758276	3.144260862	3.311709966	3.670621552	3.273825379	3.259102552	3.678979138	3.037053069	2.971596724	3.320263138	2.936936966	3.449320793
AC009299.1	2.554327517	2.450112793	2.481932483	2.346475034	2.438854	2.327627448	2.711198552	2.429449276	2.486933207	2.683303414	1.97134031	2.300737138	2.261757621	2.327245655	3.021023517	2.510545655	2.547120103	2.402280207	2.311058034	2.33921331	2.419149448	2.217989345	2.238755172	2.273930759	2.085818586	2.879685379	2.546505897	2.432108621	2.621875207
AC009299.4	5.808323241	6.170377034	5.899807414	5.886600276	5.885545034	5.934641138	5.69834731	5.643397655	5.628781138	5.501270379	5.810531103	5.765070724	5.637851069	5.818984793	5.656678586	5.603086276	5.701039724	5.69252831	5.69834731	5.775097793	5.559051862	5.860805345	5.519778069	5.990802172	5.686402517	5.448287138	5.813570586	6.123484724	5.525099966
AC009299.5	9.386089069	9.237416207	9.247036517	9.564083655	9.94713669	9.959227793	10.07406572	9.878752207	10.03631028	9.944625103	10.07406572	10.17729138	9.857396276	10.06218455	9.691554276	9.843480276	9.422456138	9.902029586	9.973600138	9.655012379	9.846804966	9.632095655	9.882938241	9.604153276	9.768309931	9.836294966	10.12858766	9.827572241	9.940450414
AC009303.1	4.118889276	4.411186828	4.744302552	4.212257586	4.295885241	4.308453379	4.269081034	4.121622138	4.719387897	4.210848138	4.310863379	4.416372345	4.614745276	3.852128966	4.138325138	3.970707138	4.328013414	4.174907586	4.347548276	4.219235724	4.206035862	4.299911103	4.262729621	4.423557828	3.976215759	4.473898621	4.512738034	4.075709448	4.143621448
AC009303.2	3.274560069	3.380476828	3.186304241	3.542691517	3.15406869	2.97544169	3.361356276	3.639355379	3.064770793	3.504265828	3.382595379	3.503444793	3.900395241	3.36460331	3.325790966	3.242173621	4.406103552	3.258988276	2.71108931	3.049732069	2.725170276	3.038374552	3.179024621	3.023879	2.729495966	3.128465103	3.077269914	3.137813862	3.327363552
AC009303.3	5.158327966	5.162185483	5.797924931	4.994681138	5.338419828	5.207042724	5.533583362	5.300632793	5.425137483	5.177882379	5.142724345	5.122302241	5.35640769	5.141952897	5.389960931	5.413391655	5.373042724	5.141348586	5.294144103	5.223201207	5.418089103	5.349790276	5.477010345	5.416467	5.264046345	5.280562655	5.263759724	5.118139759	5.10323069
AC009305.1	3.492975379	3.315519655	3.303633103	3.166269724	3.490217138	3.248365655	3.230326414	3.192103793	3.204755034	3.432940931	3.524644862	3.410090621	3.802467241	3.328248517	2.766005759	3.262545621	3.178288552	3.383320552	3.402161621	3.445855276	3.509654621	2.986034586	3.416428552	3.214837552	3.28718531	3.394304448	3.222924172	3.608639793	3.224641931
AC009305.2	3.733036759	4.104779241	3.787619	3.58310969	3.851745759	3.63343969	3.933979931	4.177836172	4.351720414	4.103023414	4.043288448	3.963419	4.075505034	3.767900241	3.601634379	3.813988	3.79584869	4.195766172	3.987664517	3.980504517	4.259952517	3.892120759	3.899010276	3.818547138	3.905714828	3.745523224	3.956458759	4.036341069	3.828898034
AC009310.1	2.107352241	2.512053828	2.458380276	2.168807414	1.970320241	2.434434276	2.541948552	2.599060759	2.236235276	2.335071655	2.268038621	2.296294603	2.598231966	2.043175621	2.801686759	2.443985345	2.233107483	2.582981069	2.344785448	2.593473655	2.231780655	2.797875276	2.211679207	2.506678448	2.343756966	2.522403414	2.510545655	2.229954655	2.858278069
AC009312.1	3.987078828	4.041792966	4.448250207	3.809468966	4.429113759	3.988181172	4.260410276	3.865437828	4.052119966	3.952584138	4.167710552	4.070239931	3.996496103	4.057592483	4.125823069	4.003968897	4.182499931	4.01152669	3.971702897	4.316626517	3.851838034	4.072250414	4.034595517	4.031357621	4.304933966	3.654170552	3.509783862	3.802827207	4.043708414
AC009313.1	3.902113586	3.598245828	3.787046517	3.782843862	3.505840759	3.667336241	3.661077517	3.749111724	3.960398552	3.538261069	3.992809138	3.620308345	3.759240414	3.376119862	3.348267931	3.568616483	3.409982621	3.60717969	3.632203172	3.728737414	3.41703769	3.328082931	3.445855276	3.539318345	3.582099483	3.303167862	3.433914517	3.468265379	3.368840793
AC009313.2	3.763816931	3.715567379	4.239515345	4.230144414	3.937678172	3.795721103	3.614162931	3.916888207	4.088271483	3.800724621	3.711356621	3.887223034	3.576072621	3.944037931	4.004169483	3.693417621	3.850919897	3.910166517	3.783653897	3.620894828	3.717504759	3.869498207	4.164805138	3.434159483	3.668990414	3.468938862	3.631590103	3.721820103	3.842878069
AC009336.1	3.281107552	3.114695448	3.416200828	3.615771207	3.946643414	3.712595	3.332007931	2.943936172	3.181254552	3.317967345	3.555325586	3.685851793	3.043857966	3.691170793	2.733455759	2.867165862	3.15357469	3.555542448	3.19425531	3.793818724	3.545561207	3.435176862	2.993389379	3.268129724	3.297791759	3.003350172	3.305776621	3.005386931	3.370729
AC009404.2	5.076091655	5.052004793	5.138933552	5.339646828	5.705470793	5.296006931	5.225738483	4.888475552	5.026847724	5.208583759	5.17911531	5.121152103	5.211765586	4.690346103	5.83328031	5.788184276	5.672585793	5.257090241	5.123196828	5.257835138	5.255008586	5.310400724	5.340662724	5.442676241	5.197392828	5.254099241	4.582282966	5.132814862	4.93058931
AC009413.2	7.867978517	8.162359138	7.851754655	7.51858331	7.665073241	7.838564207	7.625855172	7.607394345	8.030463414	7.944025552	7.678196379	7.237719517	7.349804724	7.632868931	7.689143	7.761402621	7.734127828	7.884550828	7.830518621	7.763222828	7.715045172	7.96521731	8.014557034	7.786090207	8.021410897	8.004779621	7.841090414	7.90880631	7.828862793
AC009478.1	2.823316931	3.049302379	2.462685897	2.390762621	2.738055448	1.907828345	2.371714724	2.33738231	2.325552759	2.396674931	2.62037469	2.858713897	2.267102931	2.756669897	2.545345931	2.612994966	2.361920793	2.608140448	3.010209862	2.591616552	2.668638103	2.618162483	2.431281655	2.472630069	2.721224	2.366385828	2.942455414	2.710059552	2.592942103
AC009478.2	3.026782	3.103604414	2.814347517	2.543462034	2.627717345	2.742571724	3.213026483	3.209590586	3.460547	3.245456448	2.812976483	2.603310483	2.691747276	2.851778	2.770385828	2.791139724	2.805992621	3.932837034	3.091964793	2.998670069	3.471906103	3.298072966	3.166147207	3.137553897	3.284363931	3.074354483	2.757914138	2.729495966	2.845874655
AC009480.4	4.269315862	4.466013862	4.050315103	3.524101655	4.367560379	4.207322655	4.198920414	4.335412724	4.512188793	4.139548897	4.356042552	4.192223345	4.087741276	4.114591931	4.273361655	4.624244517	3.812692241	4.690346103	4.326264586	3.872349759	4.225348207	4.265130103	4.193420862	4.423967655	4.528805	4.010789517	4.816109379	4.320639862	4.547922586
AC009487.4	5.560744759	5.377315517	5.537600931	5.53993031	5.776722621	5.572428931	5.63168631	5.720744862	5.706503517	5.480925483	5.628365931	5.569916	5.721046	5.80523531	5.573316586	5.603387	5.480425931	5.971407931	5.817568483	5.558598276	5.914518828	5.678852621	5.774961759	5.680846138	5.86960731	5.59167069	5.720594621	5.380972724	5.649962724
AC009494.3	5.419075621	5.087682069	5.327450276	5.558218897	5.444426931	5.080669	5.204368862	5.350652	5.378861828	4.789957034	5.327569862	5.206650552	5.403642172	5.567819655	5.296006931	5.651744759	5.301763207	5.414780966	5.07587431	5.288899172	5.158789448	5.50632769	5.268455345	5.341318	5.378532862	5.103821862	4.90193269	5.101511931	5.313406345
AC009495.1	2.066587552	2.370311414	2.560208724	2.420528586	2.613646483	2.488058966	2.739807241	2.66696169	2.456511207	2.383051724	2.58969769	2.552966586	2.514852034	2.575320034	2.604435759	2.582981069	2.489974897	3.007956552	2.349742828	2.735405276	2.56150469	2.767906483	2.132959276	2.478520379	2.435921034	2.983467483	2.703668379	2.580555448	2.630519759
AC009495.2	4.483015379	3.769308138	4.628478	4.305920517	4.467477138	4.408604759	4.75071	4.509484966	4.415641241	3.705177862	4.65838131	4.400439759	4.654734966	4.854684138	4.775211241	4.731774655	4.634463828	4.168017138	4.547357103	4.322124862	4.129598103	4.727392621	4.429957103	4.504766586	4.259830862	4.566219448	4.464984793	4.36902131	4.108836517
AC009495.3	3.539656172	3.786809862	3.127571724	3.085525069	3.459378069	3.852218241	3.380976672	3.357029034	3.624343448	3.508893448	3.253024517	3.558589931	3.387684621	3.53767869	3.316622862	3.533238914	3.081538448	3.421275069	3.485175655	3.580807034	3.123880414	3.662096862	3.231846069	3.594954379	3.404447483	3.448639138	3.359955828	3.371476862	3.758276069
AC009495.4	3.659192655	3.771651276	3.906963759	4.302508414	3.358583414	3.389094	3.387748759	3.46615969	3.743610586	3.741857069	3.65015269	3.443660207	3.377835172	3.486479621	3.762149448	3.578902655	3.58130369	3.859376414	3.331203276	3.688066379	3.575748172	3.497299241	3.400481103	3.390218172	3.536875483	3.927051655	3.875018103	3.542691517	3.545408276
AC009498.1	3.059499207	3.152992759	2.962823448	3.283967655	3.020728276	3.333898414	3.148021	3.005496069	3.253945621	3.260949448	3.044557103	2.770988379	3.264245276	3.036824586	2.707244103	3.422535069	3.006169517	3.390876724	2.912450172	3.28877169	3.023111517	3.135895	3.29849569	3.381406414	2.945491172	2.719746379	2.780008207	2.956400966	3.031267448
AC009500.2	3.278998517	3.062458862	3.167577103	3.145058414	3.28541869	3.05199931	3.606821379	3.128707034	3.2445	2.95791131	3.370205448	2.937044172	3.360073586	2.884675414	3.038736759	3.299202069	3.222635172	3.170842345	3.206979448	3.254318931	2.930597862	3.32871531	3.402652	3.001114414	3.406416759	3.319897379	3.464373034	3.622391069	3.590649034
AC009502.1	3.262335586	3.270521724	2.934925655	3.486928103	3.250279	3.154482379	3.38996269	3.418118828	3.532252207	3.674074862	3.146061345	3.145672759	3.474326207	3.079757621	3.647276759	3.291536172	3.308717069	3.443046517	3.415300897	3.399558793	3.154384448	3.235267241	3.119706828	3.504499034	3.203089103	3.180765862	3.352684759	3.079349069	3.636849828
AC009505.2	7.487135828	7.399833207	7.591415069	7.439243345	7.796042724	7.869159034	8.439427276	7.838564207	7.958072862	7.63790831	7.570472345	7.441164966	7.180509552	7.666533517	7.776662862	8.020008414	7.504528828	7.686373448	7.239910621	7.321070069	7.433660241	7.374960862	7.668091	7.073220345	7.557405069	7.540555207	7.347963034	7.39491069	7.277020241
AC009505.4	4.761902655	4.655047966	4.727637034	4.90255231	4.775639345	4.955021517	4.660072	4.569222862	4.803042034	4.855307655	4.625053483	4.756544759	4.216829759	4.941320448	4.92730069	4.252882759	4.708564793	4.743633759	4.710023103	4.605951172	4.658066414	4.736409621	4.359395897	4.920916414	4.642773414	4.705054828	4.822179862	4.621717	4.863585034
AC009531.2	5.359842379	5.169232103	5.697195207	5.224161241	5.203952138	5.672328414	5.44578169	5.357881276	4.972453276	5.283392759	5.37923669	5.38593269	5.299435276	5.278318414	5.277905931	5.275369276	5.294788138	5.390726034	5.40434631	5.338906621	5.288129483	5.163157828	5.335043759	5.115542207	5.352873103	5.383407172	5.481419552	5.143408414	5.10760531
AC009677.1	5.261200483	5.121152103	5.405398517	5.308917345	5.477427621	4.738167241	5.407778069	5.711486828	5.365770621	5.567648138	5.622172241	5.500391207	5.246793621	5.13755669	5.051528448	5.189790897	5.645486793	5.803040345	5.209749241	4.931521931	5.25244831	5.06698131	5.200876207	5.043885138	5.423917138	5.218976414	4.850135069	5.247560966	5.040088862
AC009695.1	9.050633931	8.699478655	9.499885793	8.989506862	8.867374483	9.111547724	9.535758931	8.922623448	9.140903897	8.971224793	8.956562276	8.618007345	9.335498517	8.732493517	8.974161448	8.943763862	8.758661	9.579827862	8.905553345	8.82971269	9.305368138	8.846575034	8.931589069	9.309614069	8.879848897	8.67352831	8.872943793	8.675922	8.884587
AC009800.1	4.788330552	4.452859793	4.914880517	5.18849069	4.761424207	5.298674379	4.360562345	4.538216414	5.234008724	4.476543862	4.93882331	4.790878586	5.097648862	4.805536138	3.873057483	4.460967034	4.559961	4.741304034	4.62470169	5.038975552	4.957219828	4.275065621	4.794407897	4.780821621	4.711881414	4.544065466	4.864353379	4.904747138	4.64814031
AC009945.4	6.069588172	6.214732897	6.107247172	6.114813621	6.584578931	6.321344759	5.915011724	5.808925241	5.940726759	6.173967138	6.31818231	5.94645169	6.268792828	5.746028138	6.184273138	5.967783862	5.658092897	6.444421448	6.362491172	6.393688793	5.756258207	6.365823379	6.420909172	6.108143552	6.356595448	6.28049331	6.100543241	6.174533207	6.168644621
AC009948.7	6.881473586	7.052528414	7.313992379	6.914626966	6.891943414	6.991766103	6.816764483	6.963048414	7.030595034	7.13683	6.873779483	6.854557759	6.716299793	6.977596172	7.018445345	6.912353759	6.725770138	7.018095103	6.909820345	7.041376621	6.635012276	6.904947414	6.974402345	6.907797172	6.956956517	7.198940552	7.013097586	6.935710914	7.023889069
AC009955.8	2.256413552	2.277678414	2.232639241	2.204907759	2.253932	2.340620966	2.288887172	2.286917828	2.313661931	2.198785655	2.205431172	2.101937759	2.140817207	2.340022241	2.098943414	2.400310586	2.180715241	2.402586207	2.111795759	2.220072862	2.235447966	2.506238414	2.361920793	2.227806621	2.389885966	2.235286621	2.401384414	2.305282172	2.368054103
AC009961.2	6.023254103	6.496128724	4.609072034	5.448398172	5.240947707	4.44469369	5.607154931	6.027813207	6.371269172	6.24767331	5.363861138	5.270354448	5.494428138	5.540462241	6.03279631	5.877495862	5.977636172	6.317749345	5.878805862	6.073303862	6.126958069	6.300770483	6.107768793	5.802500586	6.563555345	6.014567828	6.039789379	6.080228103	5.991057224
AC009961.5	2.916778207	2.580973552	2.608401966	2.904093483	2.582208966	2.611264483	2.386244897	2.079850897	2.827381793	2.686080103	2.613803172	2.340159759	2.391484448	2.304446897	2.491535759	2.537909655	2.509313034	2.369880966	2.234728276	2.570013862	2.743818862	2.540877379	2.50116931	2.679996483	2.429781345	2.595006828	2.704470655	2.366233759	2.638188345
AC009963.3	5.434118379	4.900132759	5.261200483	5.581242	4.887770621	4.965997483	5.264718345	5.198918172	5.39096131	5.481810862	5.109185724	5.733174586	5.801572345	5.292369862	5.467131379	4.890600655	5.031347862	4.972453276	4.923207897	4.618190483	4.602202759	5.025678276	4.782077517	5.011641655	4.835078345	4.863585034	5.385478241	5.293692414	4.679062276
AC009963.6	6.56052431	7.171605552	6.700009138	6.720809862	6.42990231	6.306983207	6.861856552	6.929391966	7.225040069	6.977314345	6.64963231	6.313587862	5.820108793	6.816764483	6.655028034	6.500020793	6.980108621	7.009149345	6.960206379	7.229894414	6.772790172	7.020134897	6.902672414	7.060875207	7.245521828	6.991207655	7.117672138	7.17409469	7.204511517
AC009967.3	4.271852586	4.222355483	4.003968897	4.167055552	4.113717552	4.497930586	4.028203759	4.415641241	4.275967586	4.269315862	4.432477414	4.174687862	4.489769276	4.524335517	4.490995586	4.47575769	4.018968069	4.081000276	4.179539586	3.869414276	4.429339276	4.181468276	4.120317172	4.233760448	4.545175483	4.252620517	4.055650483	4.209428897	4.250888966
AC009969.1	5.774107414	5.97882969	5.915981172	5.778995724	5.83874469	5.745327	5.791905172	5.971407931	6.005828172	6.35231731	6.124050621	5.997632862	5.771798345	5.637613276	5.563723345	6.188210345	6.124855897	5.819977759	5.549922345	5.703707655	5.585053103	5.876238379	5.556559414	5.312879	5.889100897	5.641919793	6.079701931	6.117235931	5.833588759
AC009970.1	4.25155931	3.891795138	4.406103552	3.670874414	4.114485276	4.085532034	3.985610828	4.019887034	4.204079138	4.172633414	3.606097138	3.724733828	4.111036724	3.899213276	3.488240828	3.925555	4.520100931	3.871049621	4.091868414	4.091630862	4.489222138	4.30694731	4.286284241	3.789226897	4.066969155	4.157703586	3.932837034	4.258585034	4.008313517
AC009977.1	12.38655552	12.34648931	12.31698276	12.24036545	12.22658776	12.31150207	12.12194955	12.24726862	12.09875817	12.17382621	12.17382621	12.25351328	12.27971672	12.27480621	12.14888759	12.11247759	12.22658776	12.4498131	12.16048931	12.24726862	12.14219459	12.19411586	12.14888759	12.219345	12.18120207	12.12194955	12.12194955	12.22658776	12.08813517
AC009987.1	4.850135069	4.832034069	5.051204724	4.873439379	5.1616	5.239372034	5.283392759	5.297415793	5.601744172	5.148671897	5.126744552	4.815993759	4.962584621	4.977496483	5.197541241	5.043885138	5.254210655	5.441071931	5.177331759	5.576464448	5.323959517	5.244148517	5.260440379	5.490943138	5.381111034	5.399105276	5.424687862	5.053029069	5.266193207
AC010086.2	5.556724483	5.454363897	5.926611966	5.686402517	5.797388448	5.983367897	6.066951241	5.705953034	5.798090448	5.78798631	5.720594621	5.295457034	5.615026793	5.476206069	5.783056414	5.676742207	5.667346241	6.085195828	5.798090448	5.798369517	5.436957069	5.618247966	5.946001241	5.712446931	5.878649793	5.571820276	5.844215828	5.350117276	5.69265769
AC010092.1	4.377823172	4.229158103	4.338800828	3.929719552	4.36608731	4.013541103	3.996039517	4.269990138	4.307599828	4.095644724	4.162287345	3.373449759	4.214656621	4.037520034	4.436332552	4.533266414	4.64661869	4.524209552	4.101450862	4.084188345	4.505291103	4.544941103	4.272813586	4.622673138	4.735406276	4.088747552	4.601209931	4.963386414	3.971812172
AC010095.6	3.951078241	4.332336138	3.890400172	4.057846724	3.871762034	3.931045862	3.955840207	3.991764759	4.319259828	4.381545345	4.145115207	3.951078241	4.054173828	4.069161138	4.130919207	4.25971969	4.381171138	3.830579897	4.070891586	4.182638759	3.945594138	4.122726621	4.366311897	4.054478586	3.990645241	4.246710138	4.228212862	4.203966552	4.165411724
AC010096.1	2.299101621	2.341883345	1.851095069	2.474802621	2.093109759	2.002281345	2.222713345	1.865116621	2.364610828	2.497059655	2.140817207	2.340620966	2.903011414	2.374873793	2.382377621	2.252826586	3.037465793	2.539986276	2.505751966	2.442640414	2.284008862	2.265819138	2.195580724	2.256413552	2.232931379	2.532666586	2.305188	2.493258793	2.84046669
AC010096.2	6.06147369	5.596531069	6.454004897	6.095315276	6.110418241	6.249473517	6.108286759	5.889459897	6.137740207	5.641754931	5.907865483	6.004547034	5.712573793	5.798539966	5.755785138	6.036639759	5.993762517	5.98941031	5.923648069	5.881215483	5.810531103	5.869310552	5.650249069	6.108565172	5.867538241	6.01792769	6.084509103	5.989068621	6.036984034
AC010103.1	4.088747552	3.987539586	4.284085379	4.412181793	4.127100655	4.764990517	4.383337655	3.985132759	3.816487034	4.01152669	4.111179414	4.12553469	3.788240345	3.922228069	3.82098369	4.307599828	4.057427	3.834723862	4.30145069	3.995251414	4.276260069	4.041129069	4.079896	4.412643207	4.069371621	4.164805138	4.053209241	4.024829793	4.065158138
AC010105.1	2.040529345	1.998264724	2.490576759	2.403097345	2.103175586	2.147976069	2.304891207	2.431664621	2.230136	2.041603828	2.035062345	2.300313483	1.983398724	2.000473793	2.130856793	2.053564862	2.192538552	2.110641379	2.199146552	2.252962828	2.26727069	2.249807	2.023771069	2.392117241	1.889453931	2.187718759	2.245895759	2.043617828	1.911230655
AC010132.10	2.450845793	2.647371379	3.046114241	2.815636586	2.790465172	3.359955828	2.861436586	2.599339586	2.717538655	2.363187207	2.471794069	2.365979172	3.003154724	2.752144655	2.249359241	2.764933	2.762572862	2.485101897	3.005609379	2.923637931	3.290711448	2.765851931	2.386940241	2.686080103	2.698787759	2.753825207	2.743562586	2.882105655	2.387073448
AC010132.11	5.184988069	4.988644241	5.648003897	5.746386966	6.163539379	5.451834931	5.083694862	4.998111724	5.414248241	4.870617828	5.342626517	5.359705828	5.580945793	5.642076448	4.922556828	5.427110414	5.412405345	5.203411828	5.328894276	5.305285103	5.353004966	5.43893569	5.191274172	5.320455448	5.429139759	5.281906172	5.432850862	5.500108	5.315884828
AC010139.1	11.09864517	10.95287034	11.3587369	11.1014269	10.94912017	11.17257414	11.12288166	11.08080345	11.11022207	11.03418793	11.00958483	11.01334931	11.06095069	11.08535379	11.05274276	11.12005138	11.01469707	11.19715017	10.99054417	10.86506972	11.30319572	10.9927881	11.10693448	11.21021552	10.98553034	11.0034231	10.99565517	11.01334931	10.98054048
AC010141.1	5.303769759	5.238683931	5.228687793	5.284415655	5.401209586	5.80496831	5.274744345	5.371044862	5.855916931	5.131837793	5.527505034	5.147905414	4.997894138	5.235654517	5.235016517	4.92783869	5.315201345	5.550531345	5.185668414	5.149944345	5.220654862	5.519211862	5.24896069	5.754809345	5.316411655	4.98675731	5.418950897	4.977963241	5.499526241
AC010141.4	4.945887241	4.573472759	5.000565586	4.535038034	5.07700831	4.864465793	4.979401655	4.708448586	5.015960172	5.119565724	4.944726862	5.000795345	4.791859655	4.85686469	4.884036379	4.462325345	5.006627483	4.993419655	4.92707431	4.873549276	4.972730793	4.532045207	4.815993759	4.744221828	4.814519207	4.787346345	4.367656138	4.631069724	4.953259897
AC010141.6	4.947375483	4.729400034	4.991953414	4.665787034	4.988960207	4.989258276	4.997256483	4.45743869	5.037294069	5.121582172	4.967793207	4.992628138	4.795479448	4.833666759	4.892619586	4.430511517	4.915410552	4.860410414	4.839645138	4.663441103	4.959955414	4.520751931	4.57303469	4.788421724	4.786891103	4.810065138	4.347687759	4.463413966	4.757001931
AC010141.8	3.819410759	3.938038034	3.735203517	3.707325276	3.683263448	3.678432	3.670621552	3.782137897	3.691850655	3.865982724	3.675425241	3.511253138	3.717143931	3.690817224	3.849151966	3.830296552	3.748569379	3.763639793	3.801718069	3.897406621	3.461761862	3.862606586	3.800193552	4.04454969	4.22275331	3.59180431	3.647276759	3.978381448	3.742658621
AC010146.2	3.524644862	3.397714241	3.499543931	3.808772862	3.689898897	4.024258241	3.563796	3.335323621	3.537081379	3.457081138	3.482350966	3.994637759	3.432637379	3.28877169	3.293046345	3.800944793	3.357637862	3.651128655	3.552982034	3.480508241	3.221484172	3.483518345	3.557087414	3.497528552	3.567363034	3.033272517	3.667234379	3.640486724	3.343750759
AC010150.2	1.939705517	2.047739138	1.991722069	2.259457379	2.078705448	2.045458345	2.203883759	2.523922414	2.471156569	2.454966069	2.041335241	2.313466862	2.006916483	2.208280345	2.206224655	2.206224655	2.089041724	2.368284034	2.213290966	2.358733862	2.181825	2.361014724	2.250562207	2.169327724	2.611710966	2.223251138	2.51511069	2.406444448	2.447637483
AC010184.1	7.660354621	6.785523966	7.526541034	7.438641069	7.219570138	8.130768966	6.958718483	6.901494276	6.677017034	6.753800241	7.236353621	7.19375731	7.912352517	7.616996759	7.057568379	7.415977724	7.472190379	7.303123207	7.042163172	6.840017241	6.684126828	6.882937621	6.918751276	7.495950517	6.755240966	6.807810034	6.621045172	7.141675862	6.714469483
AC010196.1	2.483702172	2.622861207	2.824472172	2.246673207	2.562307241	2.736198448	3.191031655	2.526863207	2.584890552	2.699051345	2.750410172	2.199473621	2.737092931	2.696537034	3.37254631	3.025333828	3.377731655	2.709397172	2.447358241	2.273638966	2.464056448	2.61071669	2.683632276	2.539986276	2.806391138	2.652232172	2.874493276	2.520783207	3.464265276
AC010207.1	2.227806621	2.343144724	2.257320931	1.826972655	2.409578069	1.882813069	2.15143669	1.996944552	2.140601276	2.412858586	2.403753069	2.070946517	1.990475414	2.503806	2.148608	2.184922138	2.778352759	2.323285862	2.17068569	2.204757172	2.066587552	2.013592828	2.063012241	2.137832241	2.326955586	2.615886862	2.549297931	2.063163793	2.035286966
AC010209.1	3.861921828	3.467590345	3.743970103	3.846559069	3.672265621	3.924199828	3.405506345	3.69731269	3.457881759	3.843918138	3.533166103	3.84058231	3.495854517	3.752773793	3.717874069	3.400867655	3.581993069	3.875435966	3.488872621	3.580473103	3.46198969	3.295148	3.516294345	3.219107207	3.553363241	3.685851793	3.73360031	3.428080138	3.490882138
AC010287.1	2.283061621	1.991936207	2.15038169	1.98613931	2.216674897	1.98219331	2.119436138	2.229954655	2.041769414	2.040739207	2.018498	2.142093379	2.105235724	2.18512169	2.148436897	2.00579469	2.065095793	1.847683207	2.019317586	1.961643138	2.197545897	2.143588483	2.092072	1.914638897	1.925185379	2.547446034	2.042730552	2.172879345	2.075388793
AC010311.1	2.263030862	2.301733345	2.336394621	2.304763897	2.31033169	2.16135731	2.282367034	2.296375069	2.328836345	2.351858034	2.305188	2.318851586	2.223452741	2.408744	2.284765172	2.048175966	2.277895552	2.403291552	2.246952	2.264731724	2.303247862	2.331984655	2.114576207	2.296214138	2.202549586	2.256989793	2.209589655	2.105235724	2.222315103
AC010319.1	1.835536069	1.855776483	1.996284138	1.752762621	1.757874103	1.799119448	1.647716276	1.669044724	1.723713241	1.867124655	1.645105	1.716644172	1.559240931	1.762837103	1.788378069	1.996035448	1.852608586	1.999939621	1.872079414	1.798010552	1.658024345	1.756774276	1.655499897	1.729845759	1.566077207	1.676911862	1.720774828	2.089041724	1.785862414
AC010323.1	10.79990483	10.67235448	10.95895828	10.8279171	10.74841759	10.92114621	10.82553845	10.82553845	10.85094897	10.88377017	10.65480131	10.7666969	10.8738081	10.74841759	10.74128207	10.7845281	10.73818483	10.98553034	10.64995693	10.64995693	10.8379831	10.72489652	10.71171914	10.9100029	10.65659931	10.70190966	10.69624724	10.62219207	10.72018293
AC010329.1	4.909342138	4.93324831	4.660755483	4.741534862	4.859698862	5.033098862	5.098159586	4.88347969	4.981481414	5.052807	4.363320448	4.628235517	4.428564466	4.815659759	4.65188269	4.250796621	4.088438103	4.963386414	4.563026966	4.862392448	5.07191169	4.721045724	4.640526897	4.774642379	4.80337131	4.834254448	5.171809069	4.554933172	4.791767
AC010364.1	4.485515897	4.415917241	4.691534172	4.581276448	4.569811207	4.573257138	4.541834034	4.429832793	4.316052862	4.45445869	4.499292483	4.570144103	4.58817869	4.843768172	4.484774759	4.625608793	4.491150862	4.695015172	4.733200138	4.862950207	4.687664345	4.774029517	4.766553828	4.832983138	4.910541069	4.422839931	3.942585345	4.420445276	4.593377103
AC010368.1	3.837510724	3.914552241	2.980224552	3.576436793	3.821648586	3.643921241	3.848920897	4.15108831	4.181602862	3.913944724	3.799008552	3.843223517	3.739600862	3.657502759	3.742971483	3.701775793	3.612304828	4.52804769	3.935693724	3.875738655	4.097294276	3.790929552	3.779303207	3.890092207	3.827534448	3.575207207	3.738907276	3.813196069	3.960398552
AC010376.1	2.210638448	2.328836345	2.093847034	1.969536552	1.972268759	1.771327724	1.835985517	2.014403172	2.455377966	2.195839034	1.820484276	2.302726966	2.013162414	1.865976517	1.608505483	1.857095138	1.853923483	2.187254793	1.981276172	1.726198586	2.265819138	1.887520586	1.748647897	1.936851931	1.659881828	1.945978345	2.163825103	1.763808828	2.025244828
AC010480.1	4.855534897	4.806874966	5.233531621	5.358684207	5.245121448	5.175356552	4.914187	4.920181172	4.730821586	4.911932724	5.235016517	5.063471724	4.849743345	5.273821034	4.908579897	4.665348586	5.331278621	5.564724931	5.449641552	5.482811345	5.151963414	5.096271586	4.823455793	4.964599241	5.074257276	5.065785086	4.642866172	5.079498207	5.242637345
AC010504.2	5.550816138	5.501567621	5.799491621	5.779410276	5.990107552	5.952305138	5.849189655	5.741140172	5.773820655	5.716837621	5.868245448	6.019436759	5.806264552	5.727495414	5.661604724	5.644373069	5.791597034	5.775097793	5.823520069	5.855916931	5.54346731	5.737389966	5.713749862	5.619903345	5.824033207	5.736628034	5.69299631	5.602855	5.619651138
AC010525.1	4.698790517	4.63430969	5.227630828	5.278111931	4.754117448	4.888959828	4.85893369	4.638919069	4.850695448	4.624927	4.550889966	4.801354034	5.127377966	4.747300276	4.903730517	4.834839759	4.733787	4.971667655	4.769301345	4.777774	4.896505138	4.596595655	4.612355414	4.946084276	4.79452769	4.642356172	4.610094103	4.721219483	4.536562586
AC010528.1	2.210740517	2.250120724	1.943258345	2.173240241	2.142415517	2.445495483	2.28816131	1.905810621	2.017655379	2.290669483	1.889203483	2.310768931	2.421899828	1.912242172	2.498043207	2.230509966	2.392406069	1.814719069	2.075935448	1.911700586	2.139507759	2.036535586	2.044328586	2.412383138	1.914908931	2.427370655	2.289229828	2.208341621	2.276217517
AC010543.1	1.62142031	1.459201207	1.740339345	1.659881828	1.600371138	1.564835931	1.527049103	1.510094862	1.571402172	1.759122241	1.604471793	1.785313276	1.533987138	1.620181966	1.626458069	1.663315586	1.686749724	1.808186345	1.659881828	1.540446034	1.518368862	1.707806103	1.852043862	1.762837103	1.427386138	1.804165207	1.696164862	1.664188862	1.462137931
AC010546.1	2.164602621	2.651142793	2.164820172	1.998024621	2.030675276	2.13042469	1.985017034	2.196973724	2.068588828	1.843587207	2.064163414	2.417923621	2.375309	2.121720897	2.180907207	1.949478	2.194357241	2.700231034	2.119593207	2.204392276	2.171911138	2.421173517	2.379260138	2.079523793	2.176134862	1.972755517	2.807738069	2.318149103	1.829313414
AC010633.1	1.834184483	2.053335862	1.879683655	1.940945172	1.90945669	1.933296379	1.834184483	1.907189172	1.928970552	2.141408103	1.837446828	1.987136621	1.971100207	1.857095138	1.868220276	1.862448379	2.086361517	1.876352207	2.083912034	1.829663931	2.041603828	1.840876517	1.880562276	2.018080724	1.918193034	2.102997517	1.838137828	2.040967793	1.931647034
AC010642.2	5.966051414	5.988106655	5.958609241	6.155709414	5.748862931	5.862648276	6.099641828	5.641495345	5.986772897	5.805376897	6.118495552	6.166279552	5.931972448	6.165931138	6.049980897	5.705149172	6.154743138	5.925530207	5.65859031	5.840422655	5.977278069	5.973290379	5.881901655	6.083093931	5.893616828	5.844626793	5.985497414	5.855916931	5.992253552
AC010677.5	5.542814483	5.639898483	5.430315103	5.263383414	5.165000138	5.509120172	5.615176586	5.466234103	5.527075897	5.680991552	5.40872069	5.193603069	5.070359414	5.078891138	5.569756517	5.206379379	5.378788483	5.50707269	5.487076448	5.535163172	5.472032931	5.620410586	5.605639862	5.304432241	5.573747621	5.601744172	5.477427621	5.388368655	5.477010345
AC010731.6	4.382286586	4.008185655	4.070973724	3.952691345	3.981884069	3.934779862	4.108836517	4.303656034	4.346556586	4.18912431	3.851429414	4.239005517	4.38555969	4.095246655	4.747188586	4.178606793	4.292869862	4.396205759	4.121952034	4.338022621	4.342983655	3.829926931	4.412759069	3.970490966	3.904665172	4.346638172	4.143234414	4.377952759	4.110551586
AC010739.1	1.936426414	1.695004138	1.796337724	1.829313414	2.047143759	1.688483552	1.759573586	1.985885276	1.850786517	1.853649621	2.158756379	2.338275793	2.05983369	1.923536828	1.716644172	2.066125103	2.411524448	1.910504862	1.927157345	1.82100369	1.881524	2.030192241	1.71454831	1.877256379	2.203314862	1.739179793	1.758354828	2.00201331	1.945736759
AC010740.1	4.088556621	3.625862966	4.832173586	4.013028448	4.128471483	3.233182345	3.996952276	3.911825862	4.715800517	3.977339103	4.049000517	3.982770724	3.646342069	3.670461897	4.527476207	4.113458379	4.450942414	3.823990724	3.883389759	3.706972621	4.175879759	4.058304345	3.813988	3.988660138	3.839680345	4.048901517	4.115083241	4.357060517	4.318060759
AC010746.3	3.098248138	2.989935621	2.748277	2.830942034	2.93346731	3.317356172	3.076308034	3.119706828	2.774166379	2.875873621	3.160136948	2.890888897	2.961110241	3.433484655	2.764810069	3.148021	3.561771966	3.242021621	2.838003966	3.047985448	2.820634552	2.869241828	2.893093207	3.114222172	2.940257897	2.735274414	3.36361569	2.889698586	3.260478621
AC010761.14	8.507234724	8.235412379	8.574439483	8.406209069	8.380569069	8.553006069	8.365881621	8.406209069	8.395958897	8.309158103	8.318138103	8.334016103	8.563555931	8.401663586	8.323428862	8.38339731	8.257710379	8.724527034	8.351448276	8.252195483	8.270452828	8.262681897	8.385710586	8.450228552	8.244962759	8.252195483	8.234422069	8.293285621	8.302630759
AC010872.1	2.283403241	2.787598345	2.534875	2.701573241	2.575687483	2.814982483	2.482565345	2.691347379	2.527881724	2.436880862	2.381901345	3.075048621	2.691033724	2.392867241	2.827503034	2.581530138	2.714325759	2.547120103	2.761563241	2.668386069	2.591986828	2.622131828	2.515220897	2.556604	2.777754414	2.712750552	2.719849966	2.312365552	2.996841483
AC010878.3	4.873753379	5.177331759	4.908471448	4.612251241	4.640282207	4.210959448	4.863585034	5.187404966	5.077378621	5.284904172	5.005537276	4.953259897	4.874602345	4.794290828	4.420169483	5.396037586	5.157588483	5.036668138	5.220206897	5.233402586	4.863210172	5.640041138	5.191832517	4.879775862	5.525231931	4.870373483	5.743084862	5.478433483	5.308917345
AC010883.5	6.968007448	6.451728793	6.98064769	7.068580897	6.729299172	7.094833552	6.601747069	6.444821517	6.824624621	6.75847531	6.865351017	6.803620586	6.792579207	6.815852897	6.752542621	6.745834207	6.512377552	6.979653931	6.714878517	6.626442241	6.916921483	6.896377586	6.799046034	6.841941	6.747264793	6.828531931	6.615694103	6.589789448	6.871230655
AC010884.2	7.562898552	7.49455131	7.278983138	7.265430345	6.962766207	7.295746138	7.514994586	7.565502138	7.550977862	7.476877207	7.264815172	7.273464552	7.197528862	7.406467862	7.302018931	7.68791031	7.651323517	8.194786897	7.814500069	7.335811069	7.68791031	7.060875207	7.461006483	7.335154483	7.322219069	7.136522966	7.49339231	7.470280966	7.34650169
AC010888.1	2.144611172	1.995454517	1.595544586	1.759966862	1.840876517	1.792565586	1.744700724	1.842604517	1.972048966	2.082263862	2.119284655	2.514852034	1.984720724	2.127611276	1.733122966	1.965119172	2.040242586	2.219577448	2.163625	2.032493931	2.058674621	2.043408931	1.981505897	2.12298269	1.882813069	1.805994345	2.112833103	2.117345276	2.064469414
AC010894.3	4.64975331	4.716232966	4.745083828	4.465092759	4.690617172	4.809044621	4.717156931	4.723932931	4.798771034	4.457679034	4.815208	4.531660138	4.603060241	4.533266414	4.626182172	4.120910862	4.439279483	4.169120448	4.905370655	4.485741483	4.608828414	4.820567414	4.221540931	4.487394103	4.320340241	4.442631897	4.589275724	4.409985276	4.387288724
AC010894.4	4.222875414	4.856638897	4.036808793	3.935891379	4.481566241	3.953808069	3.864370621	3.998160517	3.948558	3.916082276	3.941899724	4.100028966	4.328729897	4.075137655	4.12131731	3.850036207	4.288128724	4.318589586	3.985132759	4.006284759	3.783534034	3.830015345	3.851122	4.015192448	4.079587759	4.39997231	4.199117034	4.443621552	4.090735034
AC010894.5	5.582822517	5.504544207	5.525511552	5.842891483	5.959581828	5.639015483	5.463178483	5.544704103	5.487936621	5.526937793	5.709258621	5.332658586	5.783820103	5.854682034	5.410088379	5.826802034	5.465257621	5.693554276	5.729314414	5.305537517	5.118139759	5.656023414	5.234243172	5.326135621	5.189544552	5.315884828	5.401078	5.393918517	5.568834517
AC010930.1	2.043994655	2.273801138	1.838466448	2.079126172	2.001302517	1.899436655	2.231291103	2.378952862	2.321551241	2.625092793	2.163825103	2.386392414	2.030843655	2.40210031	1.971100207	2.322758138	2.407926552	2.67667469	2.25714069	2.028231345	2.156978448	2.326955586	2.068588828	2.277521138	2.488612724	1.919817034	2.009457	2.156978448	1.855776483
AC010931.1	11.983333	11.86337121	11.83501103	11.84614586	11.8740719	11.9332819	11.80829138	11.86337121	11.78413379	11.85727172	11.85727172	11.84130017	11.88436897	11.85727172	11.66802983	11.79440914	11.86337121	11.9332819	11.84130017	11.77216724	11.9332819	11.71385948	11.73432534	11.89056241	11.75839793	11.71042897	11.73432534	11.81343793	11.67623655
AC010967.1	5.785942931	5.718288724	6.02695131	5.447327793	5.693294517	6.026263586	5.729685655	5.65859031	5.699560966	5.708328172	5.527979517	5.814323138	5.873231241	5.641919793	5.882362241	5.575947414	5.669780172	5.832951724	5.749339517	5.522230552	5.857983448	5.590928172	5.667751862	5.769873103	5.550665138	5.472858276	5.790095966	5.667596103	5.477779138
AC010967.3	2.432386862	2.553505241	2.757914138	2.929863897	2.572016517	2.848222103	2.361545	2.642509034	2.571068793	2.315455103	2.346971897	2.531302552	2.543010207	2.79685331	2.414942414	2.346826172	2.530019724	2.450542621	2.629092483	2.697902586	2.338392621	2.648945759	2.510112931	2.584484172	2.532666586	2.535130207	2.398094724	2.395934345	2.667274138
AC010971.1	3.737636897	3.339803172	3.758650897	3.440832	3.681767931	3.691705862	3.368381759	3.584060379	3.376957379	3.454508345	3.452300552	3.365706759	3.495502517	3.591439897	3.440310793	3.509895414	3.709531	3.531191655	3.484390414	3.732355759	3.707090241	3.484856759	3.571599655	3.334132103	3.638935862	3.346746828	3.389845655	3.376474586	3.320791103
AC010974.3	2.231141034	2.000259724	2.017481276	2.543699379	2.089251862	2.261572483	2.072500897	2.103691345	2.051337966	1.855435655	2.023771069	2.022559207	2.211969966	2.123731276	1.922280759	2.115524276	2.123466379	2.213508483	2.014651103	2.249526862	2.147976069	2.233850069	2.280375621	2.097198793	2.424240448	2.006916483	1.83262869	2.153052172	2.10511869
AC010975.2	3.274320207	3.271761379	3.489292621	3.345986655	3.09266931	3.561085483	3.63886481	3.284061862	3.083393379	3.533417414	3.394728931	3.75913769	3.34762131	2.859523552	3.190796724	2.911810793	2.815828	3.137553897	3.269102793	3.073065172	3.263802655	3.086344621	3.33055331	2.944301759	3.469919897	3.106665172	3.677331931	3.036201448	3.330658621
AC010976.2	2.791975931	2.487062138	3.175239759	2.937429586	2.984155069	3.054966034	2.788666276	2.801808276	2.96054231	2.84046669	2.796749483	2.461847897	3.000441172	2.657549103	2.538224241	2.935877586	2.955329138	2.692322759	2.404958621	3.071462379	2.747167759	2.829835897	2.838740621	3.040821828	2.85624031	3.594494966	3.275744931	3.35454731	3.210912724
AC010982.2	4.221201828	3.685261034	4.490254276	4.029288862	4.403208034	4.187449448	3.995251414	4.223533724	4.004859759	4.247722724	4.146809172	4.217049931	4.209810448	3.898060966	4.462771034	3.849359345	4.190059138	4.037286069	3.990429931	4.181327586	3.818049897	4.077547	4.055252793	4.327280897	3.934779862	4.047233241	4.159782	4.001721793	4.1482405
AC010983.1	2.805559276	2.968836448	3.018797069	2.983748862	2.705886828	2.99242569	3.211849414	2.776257069	3.303032034	3.014938793	3.009185103	3.227167414	3.23337969	2.895271207	3.261766517	2.874590379	3.197238172	2.551368517	2.635057379	2.932157931	3.020906448	3.103604414	2.498162207	3.124007586	3.039195621	2.509449517	3.048719069	2.576157241	2.829498724
AC010999.1	5.562610172	5.882915207	5.210504	5.137111241	5.216296621	5.106822379	5.738023552	5.912024517	5.859844586	5.676858552	5.690542103	5.677011207	5.584137862	5.572428931	5.489417724	5.441770828	5.666684828	6.460159552	5.676192862	5.50632769	6.067791586	5.435224	5.742813793	5.474671483	5.674416966	5.37291331	5.599882828	5.834839862	5.534580966
AC011043.2	2.095703103	2.412518241	2.331984655	2.351166345	2.402280207	2.583446621	2.456246379	2.925639379	2.962823448	3.090510276	1.972583034	1.889203483	2.12427031	1.991722069	1.881524	2.343144724	2.414942414	2.492074448	2.405416724	2.484183828	2.273801138	2.468703172	2.341254793	2.098397966	2.354340414	2.479612552	2.737970379	2.686685759	2.54380769
AC011073.1	11.09528966	10.97207	11.33162414	11.10693448	10.98054048	11.25881483	11.29563138	11.13012517	11.08080345	10.93744345	11.0496131	11.16981655	11.16629103	11.19715017	10.92114621	11.04347183	10.90290069	11.38092241	11.04632517	10.97207	11.31223041	11.04347183	11.00958483	11.23486414	10.98349634	10.95610793	10.92114621	11.07194103	11.00657069
AC011193.1	2.780908931	2.393474345	2.57038669	2.553096793	3.229946241	2.679498897	2.306287759	2.417923621	2.686192276	2.439689517	2.616435448	2.714325759	2.551938931	2.436880862	2.606838586	2.639512483	2.88544331	2.249670276	2.473092931	2.632377241	2.745727862	2.363872621	2.092726759	2.612994966	2.71390431	2.604075621	2.299497379	2.597065	2.758172414
AC011243.1	3.965352517	3.921221517	4.473078931	3.903851828	4.135202897	4.241675759	4.220151897	3.901885966	3.909518276	3.738248621	3.788915483	3.898328655	4.186982966	3.743096345	4.364442621	4.235881483	3.902288793	3.738549483	3.828898034	3.945738621	4.126059828	4.129696345	3.569390276	4.076557172	3.627453862	4.137542414	4.224249345	3.729439517	4.081910069
AC011247.3	4.725711517	4.228424414	4.656212966	4.694938	5.186334	4.647683724	4.541121897	4.858564517	4.594819793	4.812487552	4.561322276	4.426793793	4.57815169	4.401519793	4.661917241	4.970043276	4.765693241	5.104588517	4.692517345	4.534249103	4.319259828	4.659840862	4.929983241	4.535841966	4.891614276	4.668543966	4.683921034	5.020523138	5.091683069
AC011288.2	4.047969793	4.006577862	3.742048379	3.88538831	3.956164621	3.847796655	4.070032241	3.988592552	3.668760034	3.903080034	3.895893655	3.919664586	3.83829231	4.157245966	3.665241552	4.049278103	4.271440448	3.914843759	3.754895552	3.567924172	3.736790345	4.103126069	3.697233862	3.970366379	3.761539552	3.551303172	3.805571379	3.807252345	3.737636897
AC011290.4	5.953302586	5.581765966	5.741729103	6.235881448	6.069771828	6.171099586	6.118985621	5.759332552	5.965384931	5.810531103	6.006904966	5.694753448	5.88962	5.981093172	6.158294138	5.742210517	6.240435138	6.430312655	5.746028138	6.120901586	5.946316828	6.010362034	5.902574931	6.02206531	6.051386276	5.362305897	5.795795897	5.826031241	5.673586379
AC011290.5	7.064438241	7.127460138	7.08207669	7.212895138	7.154709034	7.202733621	6.914357724	6.902083655	7.091665862	7.134999655	7.113687966	7.069594897	6.988972138	6.832972931	6.738203517	6.939338862	6.992282448	7.465679897	7.175104552	7.178132172	7.121627448	7.209191207	6.970869103	6.722386207	6.968007448	7.096379103	7.008687621	7.238657448	7.203320414
AC011309.1	4.931268207	5.018232724	4.918944483	4.98675731	5.040811034	5.15228531	4.57104531	5.153774345	5.20114431	5.11850069	4.859891621	5.005942897	4.911820034	5.050034103	4.926119621	5.226685276	4.911420655	5.380135276	5.083103345	5.081150724	4.901371655	4.980199724	5.017864103	5.14878431	5.002561069	4.380168724	4.866094483	4.793629621	5.045090517
AC011313.1	4.215843448	4.281476517	3.869057793	3.861018207	3.656856241	3.897648414	4.082651552	4.534621138	4.550303172	4.333809172	4.280203069	3.989392586	3.755908655	4.1528	3.239567207	3.829273828	4.113842483	5.051414517	4.227223724	4.423896793	4.557581966	3.938038034	3.960652586	3.922742724	3.989392586	3.692902172	4.129090931	4.173751172	4.107915207
AC011456.1	3.74577531	3.81043269	3.681054414	3.567237828	3.581146034	3.727704138	3.919865414	3.595183552	3.779975724	3.841612759	3.748335241	3.741139897	3.800944793	3.56547769	4.03046969	3.925655897	3.899740207	3.954892759	3.713078276	3.713884655	3.842878069	3.796626483	3.962953931	3.972148	3.908165586	3.769417862	3.681959034	3.671178862	3.680900621
AC011465.1	6.069265414	6.126313862	6.383453759	6.113204707	5.839045069	6.086006414	6.354914586	6.212219207	6.356221207	6.270320759	6.127238414	6.215424655	5.957604379	5.974938138	5.852191897	5.903657586	5.997408103	7.015625379	6.371738241	6.417514793	6.734999931	6.204098414	6.115001241	6.431956414	6.309568966	6.157039103	6.075796621	6.327279	6.018811172
AC011477.1	4.389494759	4.246151793	4.441688414	4.360846103	4.896777793	4.47575769	4.669939621	4.355097517	4.540878897	4.461210724	4.462176897	4.715001828	4.446765793	4.427165414	4.667049241	4.707279724	4.83732269	4.327886897	4.732112	4.395395793	4.583874552	4.582866103	4.249424241	4.673150034	4.409684552	4.263404276	4.635372241	4.435013241	4.696279276
AC011498.1	11.40023517	11.19368552	11.58606	11.3587369	11.16629103	11.42939862	11.35588172	11.33978897	11.24094034	11.25421103	11.26278207	11.3081131	11.35588172	11.32725448	11.15760207	11.27558862	11.13812359	11.47165655	11.23207586	11.21021552	11.51465379	11.27941621	11.3352369	11.40744138	11.25421103	11.2033569	11.20002552	11.31665897	11.22530103
AC011499.1	11.8955581	11.74746655	12.01556207	11.75317155	11.73432534	11.8955581	11.88436897	11.76292983	11.77562828	11.84614586	11.80110483	11.8740719	11.91016517	11.75317155	11.78413379	11.80110483	11.71042897	12.03406007	11.81837586	11.72658862	11.983333	11.73028483	11.85235207	11.8955581	11.73432534	11.87953448	11.69379207	11.8240981	11.75839793
AC011518.2	2.667105414	2.934499103	3.210579931	3.20896431	3.050625138	3.050743621	3.151002966	3.053959414	3.46588831	3.139547793	2.936659552	3.043660724	3.000675207	2.936571448	3.122856483	3.065095069	3.314393759	2.939633966	3.114561207	3.238986655	3.456550862	3.190178793	3.167340241	3.269531276	2.848678172	3.426474034	2.788899276	3.107469517	3.051716586
AC011524.2	5.53529131	5.297517414	5.657799414	5.454035483	5.320455448	5.198816897	5.219098414	5.182461897	5.383235793	5.004945276	5.231670345	5.165599138	5.391962276	5.567069103	5.37923669	5.242518621	5.281048931	5.242407759	5.510360241	5.373399	5.280231241	5.607810552	5.490630655	5.67930031	5.298793207	5.286651103	5.181916	5.489287621	5.219973414
AC011524.3	2.662337448	2.453592655	2.949653586	2.485101897	2.419628207	2.397093586	2.540394621	2.513550414	2.898898828	2.628421897	2.836322793	2.858162448	2.489974897	2.383949448	3.10296131	2.715706414	2.802551759	2.609476931	2.469060379	2.643115966	2.500081621	2.355880172	2.655594586	2.685696517	2.557824414	2.786307172	2.397928483	2.446374793	2.630757414
AC011558.5	9.739131517	9.554968276	9.85631569	9.204999621	9.652556	9.518396448	9.957953103	9.665604552	9.611487414	9.520433655	9.145380931	9.145380931	9.88962631	9.546163828	9.800225621	10.05282969	9.503834345	9.872447517	9.277520448	9.286080655	9.566642724	9.460751897	9.720000448	9.562292724	9.632095655	9.203506103	8.792635448	9.184738586	9.12745469
AC011591.1	2.348012966	2.004313241	1.667182655	1.86798531	1.774507828	1.939917724	2.043617828	2.241853414	2.006441586	2.297538276	2.025889448	1.994649586	1.840294621	1.820066931	1.610856517	2.181268897	1.962747103	1.892404586	2.564257862	1.818527483	2.058808724	2.016167966	2.042346241	2.274742966	1.870435241	1.806450828	1.974071586	2.194198138	1.939705517
AC011648.1	3.913848138	4.264494897	4.031946103	4.103640448	4.061391379	3.797093345	4.062346655	4.040094862	4.224445862	3.771301759	3.972600586	3.723443172	4.022135034	3.90940669	3.789681103	3.844340138	3.801988862	4.054373621	4.122632552	3.850036207	3.994432931	3.880040276	3.933013621	3.773326241	4.208639328	3.757326276	4.174054517	3.942317966	4.041129069
AC011718.2	3.070025517	2.963046448	2.967417138	2.839662034	3.000562414	3.125611138	3.545408276	3.145399931	3.246782207	2.784207276	2.86325131	3.400481103	2.794252655	3.281443655	2.976407207	3.113247931	3.047052034	3.387332862	3.084254586	2.864103793	2.891263862	2.689602448	2.877449345	2.737758241	3.266393931	3.002761207	3.257819034	3.023381655	3.152556241
AC011738.1	8.391632345	8.11244469	8.092641207	7.902832517	7.688261379	8.122929276	8.475947241	8.596133448	8.687488172	8.505251552	8.071479966	7.826345241	7.753021931	8.065923207	8.088166034	8.301100759	8.193104069	9.323187034	8.502854897	8.515008862	9.204999621	8.296643793	8.277484828	8.71588	8.623190517	7.932674879	8.409947931	8.278557517	8.321262172
AC011742.5	4.336798862	3.617146724	4.072529966	4.44398469	4.482596517	3.923828845	3.73102969	4.124533069	4.187721276	4.151888552	3.837510724	4.641062552	4.081807966	4.029590069	4.66890769	3.817144276	4.735859034	3.845813724	4.032427793	3.880040276	4.191634586	4.458238414	5.144206103	3.839412	4.126182586	4.087477448	3.852128966	4.001844345	3.835179069
AC011748.1	3.985610828	4.274560931	3.822490966	3.917993069	3.886728862	4.022135034	4.085379172	4.305389483	4.161966862	4.199117034	4.08403969	3.863003448	4.028916103	3.778049448	3.783887862	4.014524345	4.224349069	4.52145769	4.298242103	4.16668169	4.333726724	4.08597131	4.091158966	4.164084621	4.100841966	3.888568759	4.068486621	4.159782	4.028125586
AC011752.1	4.209428897	3.710401552	3.966469655	4.007987552	3.898760172	3.977828069	4.463920276	3.976303448	3.940335414	3.879611793	4.320639862	3.977486276	3.648948828	4.141262138	4.027417552	4.139928828	4.007884103	3.762044483	4.019362138	4.367083172	4.391816207	4.27113731	4.059273138	4.085146552	3.476728241	3.949505069	3.949727	4.450412759	3.937424724
AC011753.5	3.362985621	3.679193	3.466559069	3.557285207	3.251064793	3.484700379	3.934306414	3.671178862	3.638722828	3.488421138	3.608977897	3.158605759	3.261164759	3.632000897	3.397829586	3.173585379	3.145672759	3.636023069	3.107874379	3.231461897	3.749341586	2.928760172	3.293645138	3.017861345	3.033925759	2.770706172	3.094521966	3.086708276	3.184333103
AC011816.1	2.462103966	2.687840431	2.597925276	2.231780655	2.296375069	2.137118897	2.322340379	2.503005345	2.373669103	2.40529669	2.342744621	2.705886828	2.290539862	2.240255897	2.193152931	2.132762862	2.289896345	2.443822793	2.618082345	2.617492276	2.349449276	2.456824966	2.205320172	2.541548103	2.312884897	2.321171759	2.511913517	2.850311655	2.524791552
AC011899.10	5.531095621	5.625733103	5.912341448	5.616176897	5.911884414	6.038984793	5.699750483	5.744353414	5.662868586	5.466234103	5.686963828	5.833150241	5.764066552	5.841478	5.395775517	5.453411828	5.822771034	5.550920345	5.871013276	5.635599552	5.550244517	5.758606552	5.700667172	5.716216103	5.553467345	5.553815759	6.036984034	5.528555345	5.824701586
AC011933.2	7.150382103	7.204855172	6.704447034	6.661291138	6.569154	6.408596897	6.45787169	6.753800241	7.021131448	6.928620103	7.001512448	6.503617034	6.888771828	6.833402552	6.683746241	6.729955034	7.085344862	7.21693531	6.866831207	7.004013241	6.627318517	7.157755724	7.125226517	6.792169276	7.174832724	7.112303	6.692819931	6.942239483	6.946971241
AC011997.1	2.515338448	2.347669345	2.433478069	2.421444276	2.637511552	2.558726828	2.395620207	2.364732586	2.532356586	2.745833552	2.549010828	2.50749331	2.382377621	2.547751759	2.468933793	2.36708831	2.158184862	2.336915759	2.488304966	2.41747931	2.339661448	2.655348414	2.303817276	2.213667655	2.327088897	2.444638897	2.59748469	2.486933207	2.508396517
AC011998.1	2.807986655	2.492236207	3.219577621	2.864228862	3.095704586	2.851026897	2.772491966	2.390535793	2.83529469	2.473981621	2.863655655	3.055096241	2.498505966	2.631734655	2.776257069	2.846890483	2.602614897	2.685436931	2.733808241	2.527176414	2.671087828	2.852848138	3.014146414	2.547120103	2.684032897	2.893219069	2.622397517	2.731922586	2.896790138
AC011998.2	4.367560379	4.502421	4.610412966	4.547357103	4.570776517	4.882410448	4.244083724	4.695605828	4.430897759	4.033482862	4.527780138	4.588651034	4.646424552	4.522358655	4.719017931	4.563442207	4.432183897	4.482163414	4.612601759	4.757538966	4.734487793	4.61966669	4.830238034	4.267167966	4.511739897	4.619881207	4.565997345	4.047847448	4.470691483
AC011998.4	5.92161369	6.200713034	6.384752138	6.030435793	5.82173069	5.888099138	5.714648483	5.979864552	5.942999483	6.205303034	5.889889	5.957145552	5.928463966	5.874977276	5.878805862	6.089924586	6.235727069	6.06391469	6.412395586	6.544652	5.767517103	5.978130138	6.302720552	5.56738969	6.130880793	5.723210655	5.979039517	5.891241172	5.892435655
AC012003.1	5.516162172	5.414054172	5.39509069	5.54715331	5.437258517	5.537314931	6.064640517	5.612053207	5.443536345	5.662691793	5.394988379	5.64394331	5.663626621	5.374463655	5.707116069	5.646714759	5.818984793	5.883981966	5.442766034	5.302981759	5.76687431	5.366188241	5.449362759	5.713011207	5.673086586	5.566681862	5.721614483	5.427983586	5.615742931
AC012005.3	9.723049931	9.572574379	9.569361448	9.363951793	9.335498517	9.22079431	9.399340103	9.397582828	9.765914828	9.723596621	9.442166759	9.046186793	9.319870138	9.23392869	9.466457793	9.177910655	9.365493483	9.850247586	9.462534517	9.438186966	9.489412517	9.700391552	9.601694517	9.507261966	9.596848448	9.641779759	9.297440966	9.336238862	9.407583138
AC012005.4	6.062858966	6.268406069	6.273423793	5.997126172	6.197906379	6.181132207	6.292461862	6.183567414	6.255700034	6.214331552	6.249645586	6.22109169	5.942681138	6.310145448	5.636794034	5.536356552	5.809184034	6.418395966	5.784816448	5.88431731	6.008568759	5.696574621	5.64682469	5.731098379	5.953802655	5.795632448	5.281906172	5.851870379	5.543725517
AC012047.1	1.568037517	1.562103966	1.757214862	1.531026586	1.715638724	1.551397517	1.814719069	1.761925	1.801213828	1.865976517	1.850786517	1.658024345	1.593948759	1.882437138	1.932300655	1.92600631	2.023925552	1.81699731	2.022559207	1.792177793	1.695004138	1.845079897	2.019687759	1.837446828	1.833057241	2.023925552	1.895352069	1.778950069	1.755080724
AC012066.1	7.068262345	7.060875207	6.753040793	6.851283345	7.066128828	6.361792517	7.090299207	7.042163172	7.130158172	7.21112231	7.027307414	6.896113483	6.771945034	7.106133	7.183932034	6.685935172	6.947570138	7.133934276	7.037879	6.845751276	6.799567966	6.997482276	6.960850034	7.159182655	7.045629103	7.445774414	6.947904483	7.249506069	7.192346517
AC012075.1	3.318746034	3.247966724	3.645380586	3.645511069	3.173272345	3.708287655	3.345036552	3.507516724	3.313148655	3.312412517	3.556824862	3.078901931	3.56547769	3.604172828	3.230811828	3.434726034	3.334668897	3.499640103	3.327067103	3.422425586	3.438839897	3.164993759	3.368840793	3.481558138	3.31778269	3.310365414	3.409300552	3.304212138	3.289482759
AC012119.1	2.498267724	2.699628966	2.712750552	2.765188552	2.866428	2.687538103	2.93880331	2.724071552	2.799880241	2.734836276	2.501521793	2.892333379	2.612853241	2.754817966	2.721450414	2.58746969	3.069886586	2.242872103	3.05543831	2.783369586	2.521204448	2.563950069	2.506238414	2.845990172	2.704628379	2.515338448	2.504610966	2.548136897	2.684954379
AC012181.1	11.52933241	11.29881655	11.62911345	11.46804828	11.31223041	11.56026345	11.46515931	11.46515931	11.44213724	11.38462897	11.40023517	11.48870931	11.51108897	11.37047931	11.40744138	11.39408517	11.3587369	11.60615103	11.3912099	11.35588172	11.59347586	11.34309655	11.44213724	11.57180379	11.37400276	11.38092241	11.36516448	11.44549379	11.38823414
AC012181.2	5.98367931	5.736764828	5.723372138	5.893277862	6.330568621	6.320515759	5.945521586	5.881011517	6.520147379	5.711486828	6.098368448	6.220519414	6.28137269	6.018649138	6.057892034	5.734107034	5.915711655	6.10739831	6.108143552	6.199039655	5.800780586	5.94938269	6.024279552	6.433256414	6.174088931	5.640645241	5.990969931	5.798090448	6.192004138
AC012306.2	2.585303138	2.874630914	2.421173517	2.734205552	2.450985483	2.560598793	2.685436931	2.630757414	2.975814276	2.708200345	2.886567207	2.584773931	2.538884655	2.531411966	2.834185034	2.528350931	2.507350207	2.519577517	2.831409448	2.787481172	2.112833103	2.693548448	2.521624138	2.438080586	2.714549862	2.604756586	2.554017828	2.653590517	2.580076517
AC012307.2	6.919728103	6.785080586	7.421171414	7.433957276	7.219295517	7.331878138	6.864306138	6.742065655	6.892941276	6.725992586	6.832008621	7.134646586	7.236819241	7.140862448	6.842168276	7.086375517	6.946971241	7.296198621	7.120679	6.992282448	7.025096724	7.087266517	7.039907138	7.214223655	6.897897793	6.985017897	6.765631931	7.034189379	6.980353276
AC012322.1	3.620511276	2.889698586	2.685185759	3.193563103	2.997717414	2.903011414	3.097572034	2.884675414	2.936182276	2.938491345	2.818398414	2.473092931	3.118793172	3.228463759	2.618297	2.920155	2.966784172	2.996706586	3.026985069	3.287897069	3.027669586	3.01727731	3.186213621	2.910960345	2.804416828	2.816940862	2.826564103	2.424095379	3.093357862
AC012353.1	4.564097655	4.472775414	4.643308103	4.489657897	4.681741724	4.753669483	4.983317931	4.566646138	4.824377759	4.601791931	4.619152828	4.910448138	4.619332828	4.574244897	4.787346345	4.607123	4.80337131	4.860312793	4.529323414	4.469663207	4.698790517	4.656408448	4.626515621	4.59838731	4.567345241	4.289180586	4.660972897	4.707750759	4.706694724
AC012354.6	4.391196793	4.369781586	4.648366759	4.478277138	4.414791966	4.517122069	4.177029517	4.154890517	4.270738	4.245274862	4.438572897	4.768512793	4.492427414	4.456519207	4.284599448	4.31891469	4.095965103	4.434320862	3.995652276	4.434652862	4.530186172	4.564522448	4.135612172	4.608315586	4.176833586	4.194440172	4.302953966	4.34404131	4.368882138
AC012354.8	5.600941448	5.550816138	5.518876207	5.746243483	5.579393552	6.10461731	5.625733103	5.618542069	5.735144	5.597442966	5.858237345	5.602164483	5.855629966	5.678995759	5.770141552	5.759788655	5.664077931	6.010549172	5.689124	5.680991552	5.786929724	5.742057207	5.637356103	5.636794034	5.750404483	5.802362172	5.515682586	5.595010138	5.738555621
AC012358.4	5.206021379	5.029962241	5.202501034	4.942142172	5.167154138	4.926393483	5.346337966	5.214082586	4.898755345	4.765370552	4.847277828	4.609828172	5.172552483	5.157122966	4.811455586	4.696392724	5.238147828	5.156703793	4.874015345	5.275100483	5.06835169	5.021211724	4.989066379	4.987470207	5.031347862	4.318466241	4.706354655	5.267551759	5.104326172
AC012362.3	4.630167862	4.417739517	4.722028621	4.577366	4.529208517	4.682402759	4.887859172	4.513397931	4.757001931	4.618795172	4.686191655	4.435013241	4.463108241	4.783551448	4.601434931	4.65115	4.677795517	4.645970138	4.54482569	4.584261207	4.426678621	4.504456793	4.762437276	4.492802448	4.409169586	4.629823414	4.379484448	4.457221207	4.784561793
AC012363.1	12.11247759	12.04979803	12.16596145	12.14219459	12.07949541	12.08813517	12.03406007	12.02802931	12.18120207	12.07949541	12.16048931	12.07949541	12.02220483	12.10536379	12.01556207	12.01556207	12.07308517	12.24036545	12.12587052	12.13575931	12.24726862	12.09291069	11.98859448	12.12587052	12.12587052	12.07308517	12.13575931	12.16596145	12.16048931
AC012363.13	9.293076207	8.758661	9.803820241	9.46835269	9.289195655	9.593703103	9.204999621	8.86215131	9.164948517	8.810397897	9.270583552	9.099102448	9.60733969	9.255770207	9.120484034	8.856107	8.659766103	9.521138966	9.011757103	9.052080966	9.451645897	9.20414331	9.231282379	9.59040231	8.882485621	9.035764448	8.883245103	8.682957517	8.918643172
AC012363.4	6.712925276	6.807810034	7.133597172	7.034659724	6.930149655	7.388707414	6.981872138	6.784723276	6.893176897	6.747866172	6.989881207	6.976563931	7.075444793	6.745996379	7.055385103	6.842662207	6.620188897	6.89457269	6.73967069	6.684359931	6.982117931	6.616878172	6.97622269	7.125226517	6.724906655	6.918457828	6.973456621	6.640228759	6.748988
AC012365.1	5.970278034	5.745085	6.171590138	6.120901586	5.678570241	5.979718966	5.977278069	5.810096172	5.607637414	5.638390966	5.978731241	5.765758103	5.961966655	5.97343631	5.615742931	6.051386276	5.788184276	6.226427759	5.908452448	5.997126172	5.762857828	5.903273759	5.886600276	5.691543034	5.915011724	5.972948586	5.716971828	5.766606069	5.907675655
AC012454.4	1.83262869	1.921370345	1.807767448	2.223517034	1.771836552	1.950824345	1.845845621	2.22560531	1.91878069	1.908338069	1.788888483	2.073317966	2.172033897	1.950116586	2.263030862	1.739781931	2.187973828	1.883733586	1.91878069	1.767790517	1.679734517	2.141408103	1.983081414	2.058808724	2.151604621	1.698183172	2.181268897	1.864128724	1.839020517
AC012462.1	5.208304207	4.919806448	4.775344448	4.843557345	5.043641862	5.185908103	4.642242	4.729162345	4.934341345	5.172128862	5.293496828	4.983317931	5.659285862	5.415198	5.204671793	5.143137172	5.071748448	5.316046103	5.09939831	5.13755669	4.787563552	4.971779414	5.274168448	4.92676469	4.818080931	4.954881241	4.862677	4.785800759	5.038226828
AC012462.3	5.317147793	5.325381966	5.915268241	5.667751862	5.484284276	5.231757414	5.356059621	5.393224724	5.37004269	5.103821862	5.547239276	5.558819103	5.224383241	5.512211517	5.446678621	5.439486103	5.258524414	5.747724276	5.529814586	5.565903276	5.418813103	5.418950897	5.296579793	5.25839869	5.235884448	5.294912828	5.434405931	4.888715586	5.412111241
AC012499.1	2.698469483	2.573736828	2.727313897	3.150902759	2.622265655	2.963843931	2.814465138	2.894349069	2.676546483	3.143636793	2.881290172	2.806943862	2.561888828	2.323439379	2.912450172	2.668078069	2.697102483	2.700456586	2.981237897	2.858960069	2.767140621	2.876860483	2.775314724	2.891623448	2.659208828	2.605112103	2.467269759	2.585303138	2.858362621
AC012501.2	5.119021	4.921782931	5.129202414	5.10707469	5.667751862	5.435224	5.117781207	5.063146586	5.383101103	5.239514897	5.326895828	5.261491655	5.038348276	5.141787759	5.025425207	4.992942379	4.794026552	5.461571517	5.350924793	5.383853034	5.216399793	5.356294931	5.447327793	5.249949931	5.42020769	5.233009655	5.25920131	5.14259831	5.037567897
AC012506.2	5.511187414	5.216296621	5.040580655	5.781583586	5.651616793	5.368022759	5.477958414	5.735813207	5.534205103	5.742540034	5.761026759	5.866063862	5.491670724	5.596670069	5.245239207	5.324869379	5.489150345	5.847598345	5.664841172	5.414054172	5.692855172	5.521535345	5.662139379	5.32549831	5.585510379	5.411673966	5.296453655	5.416816276	5.357187793
AC012513.4	7.106133	6.720809862	7.171605552	7.083384172	7.064438241	7.335154483	6.575271897	6.979653931	6.826220138	6.821441276	6.889102586	7.152876	7.203893966	6.958255034	6.813774	6.616878172	7.185236862	7.387083207	7.019036586	7.268580069	7.048517379	6.949864138	7.043833379	6.878382931	7.022920069	6.748988	6.984418069	6.902083655	6.887409276
AC012593.1	1.831590586	2.406192724	2.025515828	2.185598931	2.022100931	1.877573379	2.226801517	2.005441483	2.042884138	2.315636586	2.145786207	1.893374103	1.900036069	2.025075	1.720098034	2.17540969	1.781620724	2.188159103	2.40435669	1.944085103	1.90945669	2.02866531	1.700752655	2.146792862	1.961643138	2.311577172	2.317557414	2.158917759	1.858434828
AC012627.1	4.758001448	4.598835207	4.443132828	4.770450793	4.102303172	4.519241276	4.566311103	4.781799552	4.784129966	4.874998621	4.826980966	4.752654655	4.61149431	4.435503552	4.614524793	4.587857862	4.645554138	4.662382069	4.678498241	4.773419379	4.58360569	4.67956669	4.617660586	4.707750759	4.771726138	4.548628862	4.732482414	4.692064724	4.524089724
AC012668.1	3.019072414	2.938289034	3.144053655	2.95049231	2.923249345	3.025794276	2.920028448	2.807866414	3.219004621	2.71029469	2.903487586	2.88544331	3.101288897	2.928612241	3.116919862	3.171812	2.901185	3.143636793	3.159181897	3.159056759	3.107773241	2.936182276	2.979140483	2.94712469	3.312297655	2.992556966	3.115402138	2.797875276	3.021445069
AC012668.2	2.844484793	3.058844448	2.979494172	2.703747328	2.853198069	2.813859828	3.055096241	3.079349069	3.164763034	3.243785103	3.20268469	2.778257138	2.932809586	2.960972	2.505885586	2.748134276	3.526031966	3.044201241	3.243546586	3.05609769	3.078290793	3.111155655	2.719359	2.910838828	2.844033586	3.210777862	2.948138552	2.907337379	2.882228448
AC012671.4	2.317461345	2.264381586	1.937254241	2.261002448	2.082066	1.937254241	1.974660586	2.113316103	2.129125724	2.505624207	2.360594586	2.068360586	2.364809862	2.023468379	2.012775086	2.270522069	2.116986931	2.101537897	2.10511869	1.941224414	2.092072	2.120714034	2.108944931	1.974467276	2.21922931	2.302163586	2.133999759	2.118965069	2.044487586
AC013251.1	4.846814069	4.994303931	5.583974931	4.933140897	5.031822483	4.994046207	4.630702276	4.592837138	4.765848931	4.577484	5.024073897	4.790206	4.614107483	4.825258379	4.933039621	4.847469138	4.642543034	4.436914759	4.910541069	4.573365448	4.774293379	4.814417586	4.715115552	4.775750138	4.506611966	4.829445241	4.667859069	4.609828172	4.745369793
AC013262.1	4.58414069	4.468933931	4.114882207	4.177337103	4.397052138	4.355936138	4.431284828	4.761348069	4.941447379	4.500578138	4.443353724	4.292968517	4.883155448	4.325038103	4.207050172	4.36620369	4.977602897	4.668798345	4.277345621	4.586163552	4.520967172	4.906118724	4.717804724	4.30155231	4.766286207	4.501383034	4.338022621	4.396811759	4.685998655
AC013264.2	4.539088931	5.034188138	4.885844	4.606330034	4.431284828	4.592388966	4.718697586	4.603801	4.669013448	4.826980966	4.32383431	4.637022207	4.848084586	4.712885103	4.922301724	4.564338448	4.607917207	4.728520448	4.620547241	4.525370621	4.752034793	4.956456414	4.629365379	5.041970724	4.61755069	4.611126345	4.474031379	4.767244897	5.125263379
AC013268.4	5.751174	5.487684724	5.673810828	5.436957069	5.448845793	5.678464552	5.919828552	5.749039759	5.998452828	6.031758172	5.790673379	5.717558517	6.10461731	5.775790552	5.785359621	5.648003897	5.766107345	6.008077414	5.557481103	5.674877828	5.600814069	5.712573793	5.92202231	5.515129207	5.666534862	5.865723828	5.89259131	5.673711517	5.685935793
AC013269.4	4.444490103	4.518452552	5.077378621	4.342522069	4.754605276	4.419518345	4.339941517	4.514437069	4.373779759	4.273455483	4.344595207	4.810771828	4.602551897	4.418048621	4.635034172	4.394978897	3.748233621	4.512857448	4.417739517	4.645690207	4.433205966	4.548139966	4.275065621	4.372588552	4.453294103	4.315287655	4.619881207	4.470215552	4.856193172
AC013275.2	4.718167069	4.083716207	4.545285517	4.438044345	4.701954138	4.315379138	4.226236241	4.328116069	4.392074621	4.124533069	4.493608207	4.648466793	4.368882138	4.452859793	4.594632966	4.66547069	4.271616207	4.090924655	4.454240759	4.423471862	4.594425897	4.282738621	4.379709138	4.272307897	4.549909638	4.367083172	4.188019897	4.236013517	4.272639621
AC013399.3	3.982906	4.337903345	4.282858	4.302415655	4.028203759	4.132752276	3.942890931	3.919865414	4.292341207	3.720814345	4.15321331	3.55026531	4.169928414	4.037930138	3.70286269	4.25155931	4.162728517	3.634496034	3.993325345	4.181924276	4.062802931	4.215578345	4.179316276	3.910740069	4.227981966	4.176386034	3.90921969	4.651261621	4.338022621
AC013401.1	2.076643828	1.901896276	1.946864172	2.259287034	2.084118862	2.051014966	2.081743931	2.149123862	2.156338483	2.126416586	2.236799207	2.352564759	2.498267724	2.022759621	2.116088069	2.384544517	2.085616	2.250562207	2.127466172	2.130599138	2.022401172	2.182627931	2.187083379	2.203146414	2.116088069	1.899154138	2.358574138	2.4006	2.133782621
AC013401.2	2.087845379	2.218499966	2.201205966	2.081743931	2.458115414	1.960404793	2.396084966	2.082418621	2.184195793	2.322889586	2.077483069	2.026522621	2.277521138	1.950562345	2.56465431	2.119803345	2.26757331	2.058808724	2.190093276	2.296214138	1.894658379	2.18594831	2.168321552	2.597211207	2.087661103	1.965692517	2.126219586	2.017878103	2.330114172
AC013402.1	2.142093379	2.284537724	2.085373034	1.975404207	2.195119172	2.221316448	2.50116931	2.508732897	2.503005345	2.318575621	2.19134069	2.199671034	2.448374	2.26831869	2.400798276	1.918437517	2.316258069	2.532666586	2.44299131	2.703826276	2.390762621	2.270330759	2.533625448	2.484038517	2.553776069	2.708737207	2.251663552	2.495988138	2.300549828
AC013404.1	5.021119069	5.289056897	4.868856276	4.614637621	4.462889552	4.323003793	4.750940552	5.01938231	5.221648448	5.194682793	4.633087034	4.811212379	4.615711793	4.758204345	5.063471724	5.085500345	5.046577276	5.364678	4.896907103	4.678155	4.758204345	5.115658379	5.374094931	4.958679483	5.267467379	5.10259531	4.948549483	5.041680034	5.399677103
AC013409.1	3.760813103	3.662334069	3.589661552	3.076408759	3.423568759	4.249066724	3.444117207	3.441889448	3.836890552	3.783534034	3.569390276	3.392243345	3.462390241	4.215076483	3.166382138	3.874697552	3.838503966	3.592382517	3.631170931	3.732721828	3.320791103	3.491485241	3.317222931	3.949621345	3.999840759	4.002629069	3.885766966	3.161918345	3.654170552
AC013410.1	3.881578138	3.651242828	3.597000862	3.455621586	3.623922828	3.340159655	3.723314966	3.633774414	4.110722828	3.41703769	3.505944241	3.41853669	3.433269103	3.539747759	3.549682862	3.678187655	3.815568759	3.878613793	3.776340379	3.732592759	3.293261655	3.741258172	3.219732759	3.781390862	3.901633431	3.687479069	3.890535724	4.115193931	4.000615172
AC013410.2	3.238819483	3.107968483	3.576516103	3.268307379	3.029477069	3.161629517	3.230042	3.148690345	3.260263345	3.352602276	3.272187552	3.231461897	3.048494379	3.202294586	3.217865414	3.219223724	3.20268469	3.040922172	3.403830759	3.602152966	3.473152862	3.314393759	3.036531448	3.106237897	3.409864	3.345462241	3.393942379	3.424829241	3.301024138
AC013436.6	5.681776034	5.338534759	5.653593483	5.346869034	5.68925931	5.575453276	5.123473552	5.366750586	5.443213207	4.932431207	5.420348241	5.314777241	5.473664862	5.436767345	5.409486828	5.24765431	5.361845759	5.582944414	5.107733655	5.382517552	5.415198	5.524528655	5.384085655	5.531685724	5.244019103	5.562014655	5.261061966	5.244148517	5.296680966
AC013439.4	2.648415483	2.973097414	3.047052034	3.006311069	2.974229172	3.063011138	2.762437138	3.30991331	3.161629517	2.972693379	3.537783655	3.133413	2.705491069	3.181138379	3.329506759	3.143236345	3.180650759	3.020029414	2.848512862	2.81868831	3.012317552	3.844827034	3.094070724	3.085648276	3.294107069	3.043660724	3.534021586	3.405741379	3.048858897
AC013444.1	2.431281655	2.220072862	2.211679207	2.350343207	2.312884897	2.455613276	2.171383966	2.314914138	1.958851759	2.155983724	2.378796345	2.436994759	2.398399931	2.136573621	2.485486172	2.387512759	2.205780897	2.469742724	2.161664759	2.359366172	2.030411276	2.255598828	2.251205241	2.224825379	2.258688793	2.105665103	2.106801828	1.975191448	2.240255897
AC013448.3	5.826802034	5.797089103	5.809623862	5.681941034	5.742540034	5.789191828	5.887242638	6.071628897	6.024903621	5.922756517	5.757809931	5.658232655	5.741729103	5.744927069	6.200119103	5.741448966	5.914372931	6.227853966	5.864087862	5.660154655	5.755898241	5.514683414	5.498548448	5.763332	5.826031241	5.815249517	5.554908655	5.653026828	5.910133172
AC013463.2	4.221065138	4.212510552	4.111965517	4.126383103	4.109055069	3.931480586	4.035319276	3.966110069	3.971126172	4.126846759	3.997704655	4.298481345	3.987188655	4.165674172	4.199315621	4.114961966	4.310526586	3.886136379	4.165411724	3.811307724	4.001018414	3.707537414	4.032427793	3.998678621	3.995724	3.956869621	4.279763621	3.720356379	3.924112414
AC013467.1	2.46662469	2.819012517	2.699051345	3.047349862	2.565915103	2.626888931	2.682657241	3.003472414	2.641331793	2.688822931	2.712433621	2.16135731	2.425689379	2.815636586	2.871994897	2.382074897	2.746740966	2.727840034	2.471239414	2.686335724	2.628421897	2.760485828	2.999588069	2.715472138	2.562307241	2.635057379	2.555444724	3.190433552	2.617960034
AC013470.6	5.783194379	6.512377552	5.450862241	5.308599379	5.215492586	4.837747759	5.555020241	5.82644131	6.240133034	5.906404862	5.957000552	5.375603034	5.256698759	5.579541276	5.050457759	5.397927069	5.902454862	5.653440828	5.909964276	6.020179276	5.887003759	5.852999966	5.781698276	5.191032655	6.075005069	5.73894431	5.910256	5.769041379	6.132621069
AC013470.8	2.026335034	2.057231034	1.999485793	2.391131828	2.211679207	1.991209241	1.937754	2.004313241	2.051577103	2.325845345	1.868908793	2.255314379	2.047327414	2.028543793	2.287199345	2.278043345	2.103366655	1.904692414	1.767107517	2.152734966	1.856430069	1.975692345	2.360104207	1.950116586	2.037286448	2.18329769	2.100388172	2.24812831	2.043994655
AC013474.4	5.579393552	5.406692138	5.280974897	4.912294862	4.819014552	5.175855586	4.754117448	5.001981103	4.820567414	4.766672379	4.733787	4.931146552	4.906969069	4.339941517	4.886518897	4.89462331	4.984740966	5.132710621	4.825475724	4.71639481	4.610869345	4.847032103	4.469046069	5.219427724	4.807202897	4.618044621	4.647258483	4.783661759	4.776591828
AC013476.1	6.364921207	6.306729966	6.409015379	6.169884759	6.088207276	6.373026828	6.308867069	6.435858655	6.158294138	6.47735469	6.035244069	6.383666276	6.160930862	6.06791569	6.296772448	6.201612103	6.359627724	6.645911862	6.290036483	6.165931138	6.511521207	6.154425379	6.266966931	6.278809621	6.255180241	6.227359276	6.240263966	6.215802552	6.18785031
AC013480.1	1.686236138	1.680892828	1.911700586	1.484367759	1.763244828	1.540446034	1.712268793	1.668001793	1.561141793	1.703320034	1.625285483	1.937254241	1.804547138	1.692831034	2.139013759	1.678955966	1.706170586	1.687369379	1.494503414	1.790777483	1.643846483	1.694402276	1.807767448	1.608505483	1.723243586	1.903789414	1.692337793	1.513113	1.710423241
AC013480.2	2.771862345	3.178645655	2.806261379	3.527916483	2.795418517	2.765851931	2.947566034	3.244826552	3.16972969	3.239310207	3.402761586	3.163070759	2.926561793	3.328815345	3.112379448	2.984762931	3.326283793	2.746740966	3.32214131	3.095086	3.500493552	3.006985655	2.918361759	3.221484172	3.012557828	3.301494	3.173585379	3.052406552	3.608639793
AC013553.1	5.40519931	5.147905414	5.597586103	5.165465241	5.644373069	5.794830655	5.338419828	5.397927069	5.123950414	5.124863276	5.270113966	5.734664448	5.298674379	5.43118169	5.123473552	5.728061897	5.512656931	5.541520517	5.478344966	5.542394552	5.181916	5.519778069	5.460564207	5.562993276	5.393626207	5.394156517	4.967490793	5.312879	5.302584897
AC013727.2	4.747188586	4.300202724	4.989367241	4.722028621	4.872671931	5.190906897	4.367933414	4.453919345	4.569329345	4.124153379	4.854935552	4.528627483	5.086824793	4.980673034	4.247233759	4.653441241	4.189601828	4.761138897	4.839747483	4.874317759	4.522545345	4.396450793	4.681973414	4.635905	4.259607138	4.593016655	4.363416103	4.422014793	4.510067172
AC013733.3	5.131402034	4.801019586	5.504436517	4.989066379	5.388806103	5.219200276	4.756294379	5.035100793	5.392752483	4.970878724	5.112800241	5.078985069	5.128560207	5.283283345	5.288770207	5.162443621	4.623024621	4.774642379	5.335043759	4.805873276	4.855534897	4.805151655	5.173075517	5.091788724	4.827868034	5.083103345	4.741304034	4.824102655	4.975412103
AC013733.4	2.077483069	1.744122241	2.203883759	2.042518483	1.862761448	1.928743897	1.678955966	2.320556759	1.78383969	2.092391793	2.077731379	2.075078345	1.820713966	1.960124931	1.649508897	2.302593586	2.054171517	1.703320034	1.977330172	1.921166655	1.853923483	2.09031631	1.872079414	1.90154031	2.078705448	1.852930931	2.305877345	1.869738931	2.042730552
AC013734.1	1.959541	2.044860759	1.761457	1.951078448	1.981276172	1.980286207	1.889789276	2.46662469	2.053992862	1.982827517	2.079338103	1.932604586	1.913400517	1.903789414	1.820066931	1.808542621	1.883733586	2.096561069	1.967597207	1.936426414	1.992636586	2.156496069	1.981983241	1.899154138	2.003824793	2.009015414	1.837732	1.872775897	1.945978345
AC013738.1	5.731406448	5.844879379	5.777671586	5.541269207	5.662272897	5.619903345	5.589559276	5.426840345	5.421445034	5.855916931	5.502443138	5.633520448	5.479258103	5.387598448	5.254210655	5.213645517	5.31252469	5.528984793	5.49408731	5.269427103	5.509688621	5.585662241	5.366318103	5.223857241	5.047969621	5.366423379	5.227876034	5.178093621	5.189306897
AC013751.1	5.855629966	5.546424793	5.499526241	5.987396138	5.741251586	6.021335069	5.910774931	5.731098379	6.040428828	5.564724931	5.734298931	5.832642448	5.699146621	5.831595345	6.024579897	5.931834069	5.768774414	5.650249069	6.057384241	5.775956621	5.676305379	5.910774931	6.013805897	5.735002759	5.866753931	5.602539276	5.601225069	5.899275276	5.863373207
AC015600.1	6.186425103	6.109730724	6.344182759	5.872942276	6.155883345	6.229981828	6.104186414	6.145766138	5.932272276	5.890202345	6.060737138	6.098717586	5.675570931	6.42299331	6.234765517	6.066359172	5.930183552	6.73723169	5.970143552	6.001452448	6.360334103	6.235727069	6.092313897	6.101868448	6.177740586	5.947990276	5.981951034	6.165931138	5.827503897
AC015691.13	3.532252207	3.899213276	3.482976862	3.524541034	3.496332862	3.917092414	3.706857966	3.716767621	3.550474621	3.662436069	3.503310138	3.611037448	3.512699966	3.555878034	3.511168586	3.957133172	3.634496034	3.996826828	3.631363069	3.528515655	3.196336621	3.461651552	3.807742379	3.523893448	3.66382469	3.335989034	3.939948586	3.618452414	3.668639069
AC015818.6	9.52165031	9.644433879	9.532140517	9.567963414	9.322010931	9.179295224	9.441767517	9.594260914	9.832975724	9.567002121	9.623913155	9.349730379	9.316381431	9.404174052	9.016177431	9.242850914	9.506016534	9.743262879	9.813605828	9.827084052	9.595297	9.827084052	9.737744362	9.687891414	9.772318759	9.488882603	9.569833	9.469752707	9.713900948
AC015820.1	3.768560241	3.645993	3.994302207	3.661491552	3.477781379	3.643657172	4.167243828	3.949505069	3.811307724	3.808463448	3.594494966	3.734487517	3.847884069	3.547209345	3.909019724	3.82174169	3.884643345	3.96444069	3.700190379	3.723806103	3.949119379	3.736911379	3.789776103	3.661381724	3.944703793	3.824297069	3.810119483	3.760350724	3.945007862
AC015849.13	4.111854483	4.494506483	4.061391379	4.229472621	4.426372897	4.313571517	4.585471517	4.438044345	4.408172828	4.507157	4.293562138	4.492977621	4.328632379	4.517795207	4.47013569	4.75482531	4.348448103	4.599425034	4.312369931	4.364510724	4.475297517	4.338994759	4.614334414	4.486624276	4.317071655	4.43915131	4.496251103	4.615711793	4.422839931
AC015849.2	3.708919172	3.589433724	3.450335966	3.696455828	2.887287483	3.463902586	3.748233621	3.354006276	3.648383586	3.267898	3.312525793	3.427331552	3.284363931	3.241081724	2.952664862	3.369734103	3.485417517	3.06539169	3.139766379	3.252677931	3.735203517	3.425823586	2.856888724	4.069271483	3.90336169	3.502074172	3.641664828	3.458098069	3.506284724
AC015883.1	6.109912	6.134873655	6.058982586	6.006357552	5.959056138	5.968402586	6.093643	6.180606759	6.047672862	6.181797517	6.002575138	6.08690669	6.015054345	6.043356586	6.116082828	6.056215897	6.014751862	6.359763793	6.063360103	6.229631552	6.107526448	6.083881586	6.126313862	6.12538769	6.108565172	6.070360966	6.169006207	6.219247759	6.074494862
AC015909.1	11.07487541	10.82011345	11.40023517	10.90641276	10.74128207	11.12472207	11.00958483	11.02733307	10.93998483	11.01334931	10.88102172	10.92745552	11.01604483	10.89688862	10.84448934	10.92390724	10.81092148	11.25031138	10.88974793	10.71171914	11.23486414	10.90641276	10.98054048	11.11022207	10.95287034	11.01907103	10.84781086	11.01604483	10.84052034
AC015923.1	2.321868034	2.904778345	2.935735862	2.685826828	2.380475207	2.376785793	2.403414241	2.470544724	2.451286828	2.540754172	2.484525483	2.761563241	2.662714897	2.459754241	2.08079669	2.141217517	2.575687483	2.588850552	2.484038517	2.739095552	2.276393069	2.604979483	2.381335	3.053198828	2.318951621	3.016087759	2.469872069	2.215368793	2.499083621
AC015923.2	3.177492276	3.038995276	2.960602897	2.858278069	2.835401517	2.85129569	3.169300207	3.309096828	3.307659759	2.988776759	3.108885414	2.840999517	2.921656621	2.943936172	2.662714897	2.867661414	2.938491345	3.699357759	2.96260131	3.191692276	3.556032759	3.089401793	3.122936	2.600325241	3.08226369	2.553776069	2.848400103	3.175522379	3.015064138
AC015936.3	7.375375138	6.905782517	7.453965414	7.553560655	7.310071276	7.451222345	7.383142207	7.065614517	7.434274724	7.094224276	7.190183276	7.026456	7.674955621	7.258126586	7.257812517	7.105850207	7.321656345	7.803554621	7.171936069	7.241638034	7.344462172	7.142851345	7.214566586	7.357285931	7.025882345	7.114214069	7.134646586	7.043583069	7.21693531
AC015971.3	4.764120207	5.043641862	4.915659552	4.866897034	4.754949207	5.041034655	4.721899828	5.028246552	4.972990897	4.926177931	5.031476724	4.908471448	5.128400414	5.114705345	5.045090517	5.033960414	4.623742897	5.227630828	5.020523138	5.032319379	5.358192069	4.918745207	4.92538931	5.233531621	4.972098862	4.865766345	5.022503931	4.886518897	4.873549276
AC016113.1	1.999282	1.863794414	2.022401172	2.081027103	1.891825	1.966136379	1.810895655	1.626458069	1.799119448	1.904425103	1.746843138	1.588368828	1.811669793	1.634859483	1.759966862	1.568037517	1.674187966	1.87098131	1.887189276	2.067559966	2.094794379	1.720098034	2.123731276	1.794127621	1.732642207	1.786333793	1.646857724	1.906298483	1.795013862
AC016142.1	6.286820897	6.165417621	6.361966069	6.044661069	5.536069517	5.870230207	6.424284345	6.295025138	5.915440483	6.22109169	5.971854897	5.747724276	5.791136448	5.589559276	5.747561345	6.155709414	6.292892	6.809181655	6.447605103	6.121873655	6.389391138	6.152539034	6.36987631	6.176965862	6.201807448	5.933311103	6.399191862	6.195540448	6.012244966
AC016194.1	5.196377345	5.222367517	5.172552483	4.889190931	4.952245931	4.856060345	5.224911207	5.541144414	5.618842517	5.422799621	5.629839862	5.319386931	4.858462483	4.896168207	4.915198655	4.936293759	5.073124966	5.410213897	5.280974897	5.480151517	5.424032897	5.24765431	5.221988517	5.082048966	5.255630724	5.362915379	5.426039793	5.417070828	5.160775724
AC016405.1	3.636849828	3.500974379	3.430516138	3.150284655	2.978382379	3.553611655	3.576943793	3.328362103	3.869810172	3.484390414	3.657304241	3.574508655	3.445957448	3.355239517	3.153687172	3.377302207	3.685969448	3.742167862	3.59180431	3.684966379	3.680900621	3.547579931	3.542148379	3.700699138	3.689391966	3.485275379	3.235057897	3.735854172	3.489400966
AC016543.1	3.517218172	3.735854172	3.491366621	3.153834414	3.113373034	2.537645379	3.687947345	3.620894828	3.928108379	3.733474586	3.318854103	3.471519897	3.358451966	3.264150207	3.356295448	3.168416966	2.821254483	3.825538	3.634496034	3.446304483	3.450335966	3.433019586	2.889581448	3.314393759	3.338465414	3.422668345	3.298277138	3.014146414	3.369374897
AC016549.1	5.324645345	5.321132724	5.355927931	5.417859828	5.121006414	4.808829759	5.787308293	4.868615103	5.598549276	5.673086586	5.373281586	5.40495231	5.478075793	5.602539276	4.631723966	4.886640138	5.063935103	7.382800966	6.128941759	5.982802793	6.240708379	5.644965345	5.693415172	5.43016131	5.90034731	5.758198379	5.730457655	6.084299276	5.661753759
AC016626.2	5.388368655	6.22525231	5.328726103	5.506836414	5.974289931	6.085844828	4.972098862	5.526187379	5.397173241	5.505125103	5.396729552	5.503894759	5.584426724	5.684723207	5.636967897	5.296863552	5.620874897	6.565996897	5.845196897	5.751341034	5.955425621	5.490133862	5.419394655	5.572877828	5.717265655	5.616488448	5.591738776	5.654168483	5.545559897
AC016644.1	2.783489069	2.868791207	3.405965621	2.404839103	3.135230448	2.705651897	3.651366345	3.072428	3.140926862	2.757244897	3.392501345	3.263337897	2.778887552	3.009364138	3.182262448	3.843320345	3.17784269	2.912246345	2.904208483	2.887713793	3.432200034	2.856888724	3.417769207	3.104582207	3.347134379	3.218750966	3.58323631	3.126243724	3.583990103
AC016682.1	3.228379	3.024847138	2.830381	2.894742069	2.632843276	3.119905483	2.677784655	3.170227414	2.774603138	3.167771759	3.031267448	3.280604862	2.557227724	2.970410931	2.952548345	2.81171831	3.195457862	2.826564103	2.963147655	3.116919862	2.928459931	3.20404931	3.292419828	3.145807655	3.662436069	2.780908931	3.016948207	3.252391414	3.191465897
AC016683.5	6.158502069	6.024135931	5.783820103	6.327626586	6.109156241	6.640874586	6.217445897	6.326054	6.415177862	6.198141897	6.004547034	6.089264276	6.287022276	6.051212207	6.174533207	6.164248759	6.148141966	6.312932655	6.154425379	6.115652552	6.190832138	6.086246931	6.308867069	6.335742621	6.163000379	6.053917621	6.219247759	6.089924586	6.078134172
AC016691.2	3.986032138	3.998552621	3.767821414	3.570783414	3.546040793	3.280604862	3.773648655	3.83606731	4.019798793	4.245954448	3.782622552	3.849462103	3.840981517	3.804291759	3.974362724	4.096177034	3.965914517	4.045476172	4.139807586	4.503904448	3.47463031	4.206035862	4.125391172	3.550678103	3.69731269	3.670461897	3.512699966	4.370237483	3.822810621
AC016694.2	4.691297379	4.192674966	5.117897241	4.754382241	4.567634138	5.052468241	4.60692769	4.749637414	5.020435103	4.752758103	4.221201828	4.762231621	4.688399	4.721219483	5.259721862	4.599054138	4.51787069	4.733787	4.615711793	4.500698069	4.663543	4.795229586	5.057762828	5.212358897	4.429957103	4.842712034	4.379389483	4.532732276	4.747826448
AC016708.2	11.81343793	11.85727172	11.64009448	11.58973448	11.45160586	11.43561862	11.44852931	11.25881483	11.41573241	11.43930517	11.26046069	11.36220207	11.4186231	11.51465379	11.70165897	11.47557962	11.52933241	11.86767086	11.53955034	11.65879828	11.42210414	11.79083759	11.96197914	11.64737931	11.87953448	11.80829138	11.53573155	11.71042897	11.50871345
AC016710.1	1.884745862	2.038762069	2.098548138	2.014192517	1.935608793	1.767107517	2.062800241	2.098943414	2.004313241	2.021894655	2.027762241	1.84875369	1.913400517	2.036141655	1.910823793	1.881524	2.140432483	1.98523269	1.922539	1.894974586	2.044328586	2.026335034	2.024824069	1.950395586	1.886560034	1.730865552	1.810467414	2.193001655	2.017655379
AC016712.1	5.556559414	5.749643345	5.588963	5.307027207	5.336057517	5.412247552	5.308166034	5.660305172	5.731957621	5.707255483	5.523188172	5.274744345	5.648933931	5.578918931	5.616628069	5.446566414	5.477147	5.439214655	5.295224172	5.437397552	5.51967069	5.731581379	5.398764655	5.549250483	5.416164759	5.661604724	5.180841793	5.569427276	5.633397483
AC016712.3	3.906467897	4.314676345	3.568341276	3.604448276	3.921221517	3.827442759	4.026912655	4.275568276	4.350724621	4.040891586	4.004980759	4.067181172	3.758650897	4.01822369	3.922964793	4.072137069	3.916888207	4.517614793	4.147892138	4.311600241	4.243758655	3.967830759	4.013857586	4.036427552	4.136886207	4.392495483	3.906216897	3.969348414	4.114882207
AC016716.1	6.422183069	6.357436379	5.683899759	6.273287759	6.567088621	6.291741241	6.60219731	6.457492517	6.804630655	6.780262483	6.494129379	6.541689172	6.425777241	6.611257414	6.06991431	6.139885793	6.528659138	6.875041483	6.528659138	6.516487448	6.505763207	6.110608448	6.142151034	6.029373207	6.393902414	6.436037621	6.175952379	6.743665793	6.408410759
AC016716.2	3.159181897	3.149329759	2.97756231	2.750596172	2.861436586	2.611986138	2.840847724	2.481727414	2.877900034	2.759443552	2.880174379	2.827660759	2.753648862	2.966545793	3.267376931	3.115290207	3.103898897	3.055184552	3.145672759	2.62299531	2.661029138	3.024096069	2.79296569	2.906994828	2.717538655	3.490319414	3.261549241	2.854883034	2.686192276
AC016722.4	8.139006517	7.952012517	8.731847828	8.418395276	8.222503276	8.558472	8.162359138	7.873009138	8.146852448	7.806791655	8.167276276	7.952336724	8.131792724	8.150924103	8.021410897	8.029168759	7.900139448	8.287727276	8.071479966	8.121919207	8.347528862	8.227632483	8.086465793	8.248724862	7.984933966	7.87889269	7.914492828	7.816461897	7.905736207
AC016735.1	4.830498034	4.774029517	4.740669207	4.743358276	4.788880448	4.944092552	4.729283931	4.743473483	4.80415131	4.959071276	4.926393483	4.523652069	4.774293379	4.798188	5.175005966	4.917145931	4.840221862	5.134437483	4.912881379	5.217343793	4.797672379	4.915198655	4.848084586	4.925620724	4.793086931	4.628235517	4.87587069	4.964972034	4.788421724
AC016735.3	5.367562517	5.268355966	5.802869034	6.000455483	5.787232414	5.612772414	5.569756517	5.416954138	5.676082793	5.471838586	5.851114655	5.639207379	5.562610172	5.403913379	5.596390586	5.443101241	5.728061897	5.759159655	5.723841	5.838334931	5.512656931	5.624437483	5.848691	5.491806966	5.571213483	5.374463655	5.377871276	5.508683724	5.61009931
AC016738.4	2.549297931	2.497672621	2.609476931	2.912032621	2.655913379	2.569883379	2.458921172	2.520359552	2.458921172	2.334935655	2.464174759	2.625907517	2.623056638	2.593164862	2.420528586	2.554570345	2.598641172	2.206224655	2.515974414	2.347813931	2.562100328	2.383178966	2.788406931	2.594737655	2.631849586	2.600325241	2.378004069	2.548468345	2.520057655
AC016739.2	8.548407586	8.547702103	8.490139207	8.281429	8.486070828	8.419450138	8.477521207	8.458268897	8.479666655	8.437369655	8.373029793	8.382120069	8.493149241	8.360271655	8.596133448	8.51832531	8.409120966	8.653348138	8.438899276	8.191203793	8.568195241	8.537369724	8.577462103	8.461364034	8.562613621	8.43845331	8.303090793	8.35869131	8.354328621
AC016739.3	11.59745345	11.56361328	11.69667586	11.51940172	11.48180655	11.57534103	11.72658862	11.72658862	11.84130017	11.79083759	11.65879828	11.57180379	11.56901741	11.60201793	11.60910397	11.6232969	11.64737931	11.61244379	11.61919793	11.61919793	11.8740719	11.67355345	11.69379207	11.68905259	11.67355345	11.80110483	11.68484552	11.69667586	11.72658862
AC016743.1	6.390236	6.438477931	6.72796381	6.151418466	6.436967379	6.269263879	6.236518828	6.055850862	6.128531828	6.351768017	5.980320655	6.178848862	6.160146172	6.244635741	5.962035121	6.14664069	6.08498431	6.516770103	6.117554534	6.10965769	6.08030931	6.23245731	6.219697793	5.968853741	5.915760138	6.036343328	5.999084828	6.219864759	6.065984707
AC016751.2	2.421899828	2.24723731	2.380183621	2.443494621	2.34299631	2.366655966	2.611264483	2.520198483	2.288765069	2.984273724	2.420175241	2.714451138	2.52634131	2.339418034	2.566551828	2.566809034	2.23254331	2.019857828	2.532666586	2.355880172	2.539582069	2.630378517	2.600752138	2.263691	2.883445724	2.668812655	2.464799897	2.574071483	2.587975
AC016751.3	2.709854414	2.732629276	3.208373069	2.949133586	3.007580724	3.155994103	3.028212241	2.690319862	2.959388724	2.855575586	2.761441793	2.886944828	2.88706469	2.543010207	3.212103862	2.506238414	2.923507724	2.780908931	2.590716172	2.713154655	2.905214931	2.889108655	2.716111241	2.735274414	2.277678414	2.715278655	2.438080586	2.739478241	2.752234483
AC016753.2	2.007136862	2.082566069	1.974904	1.919080552	2.000473793	1.903014621	2.024155517	1.955259345	2.025244828	2.000473793	2.221065276	1.861055586	1.911700586	1.960404793	2.126758483	1.818527483	2.093645345	2.720242379	2.187915103	2.401926414	2.074885655	2.055803759	2.193001655	2.261109138	2.06638231	1.873862931	2.15106	2.201475586	2.240901483
AC016764.1	1.770846655	1.750610241	1.914059621	1.715089655	1.574703069	1.849459	2.022401172	2.113163931	1.718537379	2.255933207	2.048175966	1.981007379	2.012454724	1.855435655	2.069217379	1.754029552	1.868908793	1.859462655	1.942901931	1.886307379	1.996944552	1.872079414	1.931647034	2.093847034	2.072072138	1.761457	2.085277	2.089416793	2.002875207
AC016772.4	2.601696845	3.299871207	3.085291103	2.464799897	2.648532172	2.755834931	2.827503034	2.778117	2.777628586	3.109757483	2.644878897	2.811508069	2.397636517	2.689370828	2.901578448	2.821008759	2.838395345	2.647663207	2.46738131	3.019331138	2.842847103	2.717878345	2.687538103	2.950622207	2.876981862	2.615273897	2.68594531	2.468349517	2.775314724
AC016821.1	11.47557962	11.35588172	11.58973448	11.39791345	11.33978897	11.36516448	11.44213724	11.47165655	11.52530241	11.47165655	11.36516448	11.3352369	11.38462897	11.33162414	11.34875655	11.38092241	11.34601103	11.67623655	11.42939862	11.34601103	11.66802983	11.36220207	11.40437069	11.49452207	11.47165655	11.42536897	11.39791345	11.42536897	11.37696586
AC016903.1	2.022759621	2.063568172	2.176346862	2.044860759	1.854773241	1.86798531	1.858760621	2.008716414	2.025075	2.410427897	1.870262431	1.956214138	2.203314862	1.886560034	2.501009448	2.14323331	2.097600793	2.097381966	1.984450621	2.035286966	2.071885276	2.046927448	2.177233034	2.165140069	1.747335759	2.149809931	2.142227552	2.234593759	2.252154345
AC016907.2	3.534251276	3.676673034	3.561443103	3.351573138	3.515328483	3.383190759	2.901578448	3.269005207	3.212103862	3.409430483	3.253843724	3.421170241	3.791547966	3.176600276	3.40205969	3.549322828	3.464763241	3.565076379	3.050743621	3.057389828	2.96449869	3.309828069	3.485175655	3.415095793	3.021132483	3.598771862	3.100367517	3.321546483	3.632203172
AC016970.1	2.047930759	1.810895655	1.715089655	1.831286931	2.159868552	1.638200069	1.895920793	2.058465862	1.916692552	1.842926586	1.93037869	1.885137103	1.809735759	1.847437655	2.051337966	1.781620724	2.047143759	1.870681448	2.053992862	1.794636379	1.891228483	2.017303897	1.757214862	2.19724431	1.688483552	1.751140621	1.775023793	1.99446131	2.179553655
AC016993.1	2.0688	2.027762241	1.781620724	1.981748103	1.958642483	1.725687172	2.198785655	2.201627759	2.111003724	2.338148586	1.876352207	1.779461793	2.124458828	2.471239414	1.920681966	2.027545724	2.070246345	2.053992862	1.937754	1.938705483	1.862103828	1.906298483	2.019317586	1.836433828	1.815943897	1.913056655	2.061175069	1.804900069	1.995252276
AC016995.3	3.536875483	2.799435483	3.576277724	3.326103862	3.391367552	3.863418621	3.292335345	3.349336586	3.113080586	3.123880414	3.310247483	3.461280552	3.423283241	3.05228031	3.164445	3.053401345	3.549769517	3.555222552	3.257446483	3.33153169	3.107348552	3.062249862	3.663641621	3.490319414	3.485503	3.130925276	3.221869759	3.406416759	3.30564031
AC017002.2	8.135193793	7.826667966	6.575271897	6.412201586	6.504789793	6.145465379	7.641526828	7.357580172	7.403795552	7.572636897	8.196629759	7.952012517	8.255514621	7.863460103	7.524359862	7.681183207	8.056998379	8.704116414	7.432966345	7.356295034	7.453965414	7.458169931	7.505922552	7.678196379	7.140862448	7.152499793	7.19141631	7.267640931	7.570790552
AC017035.2	3.543033655	3.787944931	3.414417241	3.46911969	3.801530621	3.650899103	3.342287966	3.613638138	3.859831621	3.603799414	3.656541414	3.309417276	3.394427241	3.467834414	3.62304	3.516771103	3.285654414	3.534584655	3.391718621	3.221750241	3.945007862	3.533806862	3.163196655	3.430139207	3.396559517	3.24045331	2.799880241	3.336403103	3.749862138
AC017048.1	3.655195552	3.550363172	3.347134379	3.734996621	3.685969448	3.673334241	3.573576069	3.847796655	3.560479534	3.111696552	3.63720831	3.301024138	3.713176966	3.450335966	3.566384517	3.580473103	3.459137586	3.687575414	3.502321931	3.965914517	3.176733552	3.553245345	3.460366103	3.71147869	3.452721828	3.584679276	3.877112517	2.985500483	3.518752276
AC017048.2	2.632205966	3.063232483	2.818886069	3.200812759	2.876214034	2.72869731	2.835729345	2.808249517	2.886078379	2.892604345	3.093031966	3.327785345	3.252521241	2.978517	2.779695345	2.829276828	2.993927345	3.10822569	2.799168276	3.063708552	3.265465241	3.11709431	3.267035483	3.401676759	2.955009655	3.160597862	2.656442759	2.797472034	2.789873
AC017074.1	5.253574138	5.101511931	5.257715	5.575571	5.283905241	5.495351	5.533028	5.209857448	5.291727517	5.206379379	5.327363862	5.271465069	5.144206103	5.283392759	4.950940586	5.173468655	5.685316586	5.290988172	5.24896069	5.326792931	5.125263379	5.322940552	5.432249966	5.021211724	5.416954138	4.931740379	5.013721034	5.323622345	5.03691631
AC017074.2	5.121582172	5.216644414	5.133591552	4.978589483	5.141669621	5.146914828	5.234930517	5.163061345	4.986566103	5.234803621	5.064429655	5.417859828	5.229781517	5.231159483	5.235654517	5.187113655	5.33416969	5.684196414	5.282472172	5.175738379	4.925722483	4.994531897	4.855864655	5.282922276	4.931521931	4.911605414	4.960743069	5.245239207	5.113462966
AC017079.3	5.738023552	5.80384369	5.600941448	5.739107552	5.544704103	5.898567414	5.869374655	5.626254517	5.799935345	5.836860828	5.976792172	5.622391138	5.71959531	5.261356724	5.647096897	5.393797103	5.968278207	6.089410586	5.880558	5.709535241	5.711828793	5.959325517	5.906546759	5.862219517	6.019602448	5.945657552	6.112416793	5.411339138	5.645486793
AC017079.4	5.567198966	5.539622828	5.472858276	5.244411966	5.209275	4.900998517	5.497820862	5.540992207	5.696269483	5.449362759	5.313962276	5.257951207	5.194046759	5.350249483	5.729194966	5.530562034	5.467788931	5.445121379	5.512795517	5.463592138	5.381111034	5.558434172	5.544013448	5.591370621	5.773538414	5.876707483	5.727848655	5.694039069	5.625640448
AC017080.1	5.745327	5.883211931	5.915440483	5.613909517	5.459048069	5.852513241	5.638739138	5.696574621	6.130359483	5.875252621	5.728897552	5.482811345	5.618542069	5.450127897	5.848044345	5.76687431	5.913842483	6.318391103	5.793666345	6.122556586	5.956268034	6.061073897	5.994311586	5.664714138	5.975758862	5.952592103	5.93428669	5.815547034	5.94783931
AC017081.2	5.156422897	5.237136069	5.421753241	5.306928759	5.348981759	5.173468655	5.340174	5.409709897	5.643645241	5.060655241	5.316280034	5.370418483	5.136572379	5.457662552	5.132904966	5.304566862	5.55545831	5.296680966	5.52926831	5.592714621	5.389560483	5.419222034	5.556028276	5.741905759	5.337511172	5.42020769	5.293403655	5.085651414	5.31265769
AC017084.1	2.339026414	2.325198897	2.106801828	2.214641414	2.486063138	2.305061759	2.688163517	2.558221414	2.472734345	2.136082897	2.481578724	2.496694207	2.122321414	2.347147897	2.282197241	2.138823586	2.120714034	2.815636586	2.529100034	2.380798276	2.499699931	2.26973569	2.223680517	2.233107483	2.364282759	2.126594586	2.254194172	2.349133276	2.165314414
AC017101.10	1.739179793	1.913056655	2.217718897	2.030411276	2.06638231	2.061830414	2.003062862	2.125832	1.952813759	1.954162241	2.130599138	2.228645172	1.909188724	1.854277724	1.918193034	2.283632241	2.273471586	2.26789331	2.124976138	2.015795966	1.923011	2.281691586	2.187973828	2.361138517	1.803018621	2.01219031	1.733122966	2.021894655	2.242872103
AC018359.1	3.308905241	3.708764276	3.879839759	3.441555276	3.27944931	3.697433621	3.546577793	3.228379	3.132654448	3.000562414	3.126243724	3.014938793	3.559722103	3.151245897	2.94987631	3.251064793	3.378573966	3.519483931	3.447075172	3.09154231	3.51306	3.184949138	3.367040207	3.747662655	2.859800483	4.168480414	3.344131103	3.328453241	3.431786241
AC018359.3	2.433830483	2.126219586	2.264731724	2.302726966	2.600917862	2.596070414	2.393069	2.283403241	2.301733345	1.78302169	2.380963966	2.469742724	2.104889621	2.355004207	2.468454552	1.776224345	2.368170586	2.438741034	2.040739207	2.265132172	2.364809862	2.137469483	2.301280414	2.312215724	2.409330586	2.224366034	2.228645172	2.139013759	2.24323631
AC018450.1	2.980775897	3.356394655	3.138779034	2.712025345	2.674715621	2.906775862	3.183126776	3.392501345	3.215612379	2.744164793	3.14223531	3.042464	2.60913169	2.908073552	2.372931379	2.833935483	2.974508517	3.652511069	2.897383448	2.894349069	2.84173569	2.569050414	2.807356483	3.283323621	3.321335069	2.858960069	2.993795931	3.050037	2.62867469
AC018495.3	2.738055448	2.934128069	3.486679379	2.984644586	3.555325586	3.337536379	3.569136241	2.747065172	3.199395414	2.943078552	3.183025241	2.825172034	3.648846138	3.561555414	2.596368138	2.988175172	3.024207172	3.569390276	3.109907138	3.184010621	3.094426517	2.987501172	3.34651969	3.052406552	2.732629276	2.775162379	2.987011138	3.028212241	2.812763034
AC018628.1	6.587440207	6.627782621	6.490384103	6.848241724	6.764150621	6.661046828	7.180509552	6.846137448	6.854181759	6.731419207	6.536830069	6.824624621	7.141428931	6.461943966	6.810588103	6.702854207	6.747074793	7.558323207	6.803320414	6.527285414	7.147836897	6.565336448	6.723299138	7.165187897	6.953630655	6.592394828	6.705134897	6.387474207	6.740454897
AC018634.9	3.009679931	2.900571069	3.561000931	3.232942759	3.166054448	3.251064793	3.242845	2.638188345	3.225617517	3.400299655	3.269237931	3.288308379	3.133242172	2.720796483	3.103362517	3.049848759	3.246782207	3.454611793	2.992315483	3.132092345	3.090101621	2.907227517	3.232453552	2.824291552	2.940341517	3.095466069	3.108885414	2.762572862	3.301494
AC018693.5	2.353912931	2.268617345	2.643378414	2.640632207	2.294710241	2.126594586	2.366798034	2.223949621	2.217989345	2.397388034	2.226023655	2.921299138	2.394068069	2.237660966	2.397636517	2.313177345	2.641913345	2.413869862	2.321008276	2.561137552	2.392504655	2.457957207	2.782094172	2.395341	2.477706517	2.475972	2.240901483	2.397388034	2.274251241
AC018693.6	2.985017793	3.355951897	3.325410517	3.017861345	3.006985655	2.952391	4.233647897	3.165221862	3.058150276	3.281521966	3.523091379	3.404349379	3.31291369	3.167125	3.60724531	3.442848414	3.278434241	2.416215517	3.769308138	3.682652655	3.286269552	3.550363172	3.526511897	3.118324517	3.376288724	3.974136897	3.175355552	3.238326793	3.480262103
AC018696.1	8.145189345	7.943193103	8.373029793	8.318138103	8.159728759	8.591325414	8.073910862	7.953740414	8.29175569	7.969856034	8.111235759	8.024660828	8.189389034	8.029618862	8.181790828	7.804761621	7.92451869	8.322316655	8.012039069	8.048894207	8.367951793	8.046730621	7.996314931	8.177415448	7.817708517	8.122929276	7.814500069	7.808717655	7.935430655
AC018712.2	5.354018103	4.638676069	5.299951069	5.301297448	5.247158207	5.352873103	4.790461931	4.999867241	4.870244517	4.578496483	5.197784345	5.115920103	5.253066655	5.418813103	5.176818034	4.923956483	4.866290069	5.262327448	5.055249241	4.952447828	5.045729897	5.063262276	4.89340031	4.817995379	5.043223207	4.53131669	4.762638207	4.941320448	4.512540483
AC018717.1	1.955259345	2.337982103	1.839697828	2.235633379	1.927157345	1.806450828	2.156338483	1.987378138	1.982827517	1.700752655	2.138020655	2.242567345	1.843169345	1.916692552	2.697348621	1.863087897	2.342744621	1.777258552	2.100760483	1.877868034	1.946864172	2.042346241	1.9331035	1.993819862	2.008330897	2.212298586	1.81428369	1.888394552	1.866795034
AC018717.2	3.619869862	3.761841276	3.841440431	3.979736034	3.861018207	3.711615828	4.077167345	3.840035552	3.856632276	3.736790345	3.642690793	3.809362655	3.477570862	3.581012483	3.864572172	3.847130621	3.927514724	3.919415345	3.740135138	3.764949034	4.21715531	3.805441483	3.486571586	3.644138103	3.687340517	4.053936759	3.835289379	3.872349759	3.761754586
AC018735.1	5.512535276	5.63932831	6.130518897	5.936089069	5.538736034	5.747337552	5.681547966	5.517716897	5.824033207	5.739525552	5.753820448	5.355227	5.512795517	5.706241897	5.22879531	5.447021586	5.453541517	5.749490276	6.253511759	5.766107345	5.948132862	5.570362069	5.379359414	5.625430586	5.724675655	5.596390586	5.786788931	5.908087793	5.74159269
AC018737.1	11.57180379	11.42536897	11.79440914	11.43258034	11.44213724	11.60615103	11.62561103	11.51465379	11.54602034	11.50241686	11.50241686	11.52244724	11.53252241	11.53573155	11.51108897	11.58606	11.44549379	11.60910397	11.38823414	11.42210414	11.75578474	11.46515931	11.52933241	11.6232969	11.46515931	11.56361328	11.53252241	11.51686207	11.52530241
AC018737.3	3.62273169	3.410776586	3.92715331	3.952198483	3.522408931	3.301494	3.544827897	3.664852897	3.45473	3.419955207	3.634011207	3.736683517	3.417252517	3.901669207	3.62170731	3.549636155	3.556032759	3.506424931	3.418452966	3.465798586	3.242021621	3.671625241	3.562195966	3.636023069	3.783887862	3.501078552	3.690683483	3.778702034	3.782137897
AC018761.1	6.998881724	6.406833931	7.326805448	7.076929	7.087974621	7.529413724	6.698231724	6.445396724	6.56496831	6.525132483	6.570446276	6.814046621	7.040152931	6.876518345	6.554372931	6.663198724	6.580339138	7.154979517	6.88708869	6.676817862	6.662620655	6.743896897	7.084251138	6.906014345	6.540571207	6.421753517	6.400230483	6.955983414	6.716299793
AC018804.1	6.051540862	6.26316931	6.240435138	6.386605621	6.381207103	6.673807931	5.992436862	5.973155103	6.286156379	6.463411448	6.408038172	6.112618586	6.355999862	6.256307897	6.219387793	6.07367931	6.280251034	6.372842966	6.151050966	6.054619586	6.229809724	6.162339379	6.156557138	6.539847379	5.851730414	6.185610207	5.972786345	5.889100897	6.086246931
AC018804.3	2.749028517	2.845476241	2.641794379	2.548179621	2.934664931	2.537086103	2.309467172	2.570654517	2.930725276	2.516893069	2.868617897	2.50116931	2.760901448	2.752234483	3.269417414	2.722731448	2.749028517	2.888445793	2.797472034	3.139766379	2.838003966	2.84173569	2.936347345	2.538733759	3.105055034	2.423723828	2.522874034	2.620825897	2.736988862
AC018804.6	6.450664483	6.339721966	4.765930276	5.490748207	5.181916	5.212358897	5.071209414	5.814323138	5.800645069	5.839045069	5.808179862	5.893616828	6.016073034	5.633106448	6.056068103	5.994831724	5.684055138	6.802545241	6.766260655	6.342880931	6.584785414	6.82328569	6.967235172	6.849129724	6.48404469	5.411858379	5.389646207	5.988106655	5.596390586
AC018804.7	3.303754621	3.999195276	3.883124172	3.645894621	3.416544207	3.817937517	3.030473759	3.785734103	3.454258897	3.366573	3.562404931	3.904043103	3.30811331	3.645655448	3.558010276	3.371476862	3.149623621	3.375029759	3.442494138	3.577874897	3.671178862	3.499159897	3.547848586	3.492375724	3.353682448	3.298706793	3.593017759	3.34762131	3.518631448
AC018816.3	3.627210483	4.570144103	3.370549724	2.927426207	3.60814369	3.747457276	4.20896831	3.797204345	4.080270138	4.481660621	3.225850345	2.935081448	3.016376759	3.236128655	3.334668897	3.790569759	2.965501207	3.40205969	3.037053069	2.644533655	3.244924828	3.321947379	3.270298586	2.792771379	3.505840759	3.532329828	3.304969259	3.552982034	3.166876552
AC018865.5	7.179944138	7.001512448	7.758403655	7.440561621	7.178699862	7.231265345	7.207080172	7.55579831	7.478301448	6.929669069	7.214566586	7.070541379	7.227512552	6.944480138	7.322640276	7.179028103	6.971291345	7.126492345	6.925743552	7.117014069	6.745578172	7.034405207	7.045629103	7.218529172	6.896917069	7.198020517	6.786801931	6.87219231	6.964621586
AC018866.1	7.182561414	7.006934517	7.156474276	7.229894414	7.316644552	7.545638966	6.883649621	6.950075966	6.971291345	6.953894172	6.894038724	7.000323483	7.015625379	7.280706207	6.997024103	6.672838172	6.94532531	6.904237931	6.986391828	6.619960034	7.142851345	7.01329869	6.813439655	7.071553448	6.886748552	6.897664379	6.818813172	6.893829483	6.973845517
AC018867.1	10.51711324	10.30452207	10.37794483	10.07406572	10.07080748	10.2239169	10.20074738	10.39497759	10.01373597	10.08203486	10.24769655	10.21482862	10.51964207	10.32873379	10.08783093	10.1640361	9.930994517	10.79110283	10.28695172	10.09366645	10.23956622	10.199368	10.13533666	10.27256176	10.09013752	10.00288507	10.02451959	10.2187531	10.05411645
AC018890.4	2.444527207	2.431126483	2.521624138	2.410113034	2.575377241	2.026766	2.708618103	2.613803172	2.576157241	2.196527966	2.662460034	2.782595655	2.462103966	2.263691	2.380007483	2.47000169	2.484842069	2.454660586	2.584773931	2.638469414	2.751726448	3.018459345	2.568432966	2.468068586	2.825792034	2.556516655	2.577883103	2.721450414	2.508553
AC018890.6	4.863927724	4.872456897	5.030841034	4.506305379	4.870373483	4.953146759	4.939655759	4.993689483	4.822573552	4.611744034	4.639284621	4.780219655	4.829096276	4.264184483	4.970522828	4.703163931	4.458144724	4.603423517	4.572884466	4.408958966	4.528627483	4.822054069	4.403872483	4.856537379	4.286246414	4.691079069	4.583072759	4.496719448	4.78646431
AC018892.3	2.735709517	2.781863241	2.893445207	3.107968483	2.811400793	3.408666069	3.098861276	2.954753759	3.063109207	3.28259231	2.938180448	3.172980655	2.802189793	2.989400172	2.96906431	3.003834379	2.774360138	3.069765	2.933149414	3.074354483	3.583990103	2.926782931	2.952251414	2.989723621	2.685316241	3.185046793	3.157443897	2.912953138	3.063109207
AC019046.1	5.253720448	5.784474	4.637022207	5.122986034	5.129301172	5.006072931	5.100477793	5.264154552	5.727345828	5.79934	5.48190569	5.083939517	5.597442966	5.417972828	5.311525241	5.476439379	5.419684483	6.244357862	5.438626345	5.445495759	5.335043759	5.440525414	5.378640138	5.430550379	5.316807828	5.27462169	5.447431414	5.252550345	5.425866069
AC019050.1	7.968764897	7.582302172	7.601068241	7.677659103	7.417021655	7.455490724	7.80636731	8.247208517	8.290162655	7.424233241	7.924885276	7.512484172	7.594927759	7.468501172	7.516715724	7.299822345	7.451222345	8.308722483	8.218479379	8.133187345	7.561390069	7.905736207	7.779514483	7.766764276	7.943193103	7.216326483	7.701400483	7.533452379	7.86838331
AC019051.1	1.505379828	1.633917103	1.788888483	1.747335759	1.561141793	1.880828241	1.549667793	1.710423241	1.585961828	1.636220621	1.55535731	1.600371138	1.800049483	1.487697379	1.717981966	1.632956138	1.546172448	1.366113828	2.071745793	1.622610586	1.498251862	1.608505483	1.639144483	1.459201207	1.527049103	1.409686414	1.328318138	1.563066138	1.528771069
AC019055.1	2.715825483	2.768450379	2.718984345	3.202294586	2.906078414	2.998846069	2.537371414	2.661423897	2.859379379	2.486357276	2.641331793	2.642973207	2.808568862	2.823558069	2.839662034	2.989400172	2.825399724	3.275362897	2.872853759	3.021698655	2.950226862	3.196083862	3.067040138	2.991291552	2.567078897	2.818398414	2.770988379	2.680628517	2.812518621
AC019080.1	2.952251414	2.373377103	3.106237897	2.719937828	2.595006828	2.789620483	2.536122276	2.306192517	2.669618345	2.529735552	2.708737207	2.126758483	2.614518862	2.704335103	2.825070793	2.460430276	2.610455138	2.984882483	2.854994241	2.650566724	2.758172414	2.67454869	2.540754172	2.619191172	2.667641138	2.811508069	2.321551241	3.002150759	2.520637828
AC019084.7	4.858791414	4.856301793	5.343871897	5.076091655	4.882940069	4.860530759	4.974852345	4.943607345	5.03338531	5.080194517	4.736144483	5.397608966	4.833445	4.740390552	5.05948	5.040180448	5.010976379	4.556239655	4.938740724	4.877623897	4.782450241	4.818818241	4.926236241	5.001857862	5.112800241	4.830548759	4.746873552	5.102941655	4.603423517
AC019171.1	4.939946655	4.936558897	4.884870828	5.09939831	5.283392759	5.064683172	4.847588586	4.889073828	4.450593483	5.063146586	4.39997231	4.802689862	4.909498379	5.251429759	5.052704552	5.355017793	4.869283517	5.479875379	4.83712031	4.894371138	4.748288655	4.803042034	4.911288241	4.889796828	4.861197931	4.840406931	5.21222969	4.988019414	5.252814724
AC019178.2	4.782322448	4.888157138	4.846298103	4.838248483	4.826252897	4.482898724	4.954779448	5.320455448	5.364368759	5.631009052	5.171555759	4.908678724	4.922700552	4.993803552	4.983857655	5.214191759	5.449362759	4.747550276	4.958792483	4.865501586	5.416954138	5.141202897	5.094714862	4.836989241	5.116439138	4.937845207	5.246684172	5.241932379	5.435371655
AC019178.3	2.280375621	2.467617034	2.439364483	1.985459276	2.078510448	2.468703172	2.237172172	2.575434448	2.320556759	2.667641138	2.16135731	2.431524034	2.321551241	2.280375621	1.986416069	2.317557414	2.575058793	2.150918828	2.205960759	2.245384828	2.251409897	2.649240828	2.370311414	2.239113862	2.546755621	2.144916345	2.241225897	2.343144724	2.449518034
AC019181.3	7.659003862	7.573349138	7.268580069	7.475951414	7.184489207	6.952068828	7.342533586	7.037323517	7.455490724	7.240791862	7.075970862	6.704886897	7.177835966	7.097136586	7.143168414	7.294382828	7.385237759	7.994812586	7.375731828	7.554289379	7.242301621	7.576881379	7.87889269	7.425627172	7.663688483	7.328714172	7.198020517	7.435701103	7.189435069
AC019185.2	2.609757828	2.682657241	2.60696869	3.176842241	3.167680103	3.397714241	2.342890448	2.577634828	2.497799034	2.282085621	2.949442448	2.97251231	3.051716586	3.004832276	3.166633345	2.714965138	2.452525241	2.918243034	3.034181586	2.644784862	2.876422793	2.909696345	2.699051345	2.725546345	2.542227966	2.650059379	2.763236345	2.566960448	2.604979483
AC019186.1	3.749429034	3.598645345	3.561555414	3.787513621	3.495319172	3.72866169	3.654602414	3.550910276	3.71884131	3.995724	3.274560069	3.833962069	3.514695207	3.959692483	4.010789517	3.944800862	3.821648586	3.871438586	3.583796828	3.878924621	3.117213138	3.437067345	3.614162931	3.669842552	4.215578345	4.312012414	4.215335897	3.520350931	3.550131759
AC019196.1	6.488805931	6.440548552	6.857995241	6.459112621	6.355409345	6.620825655	6.742346172	6.480118586	6.75277031	6.554102759	6.39982669	6.463819414	6.458963172	6.328679138	6.775728069	6.676369793	6.687393069	6.836699966	6.465344069	6.279243552	6.592016552	6.383453759	6.625587276	6.671899931	6.719608862	6.473534586	6.555360828	6.583876172	6.65926669
AC019198.1	10.06581117	9.703809103	10.32714897	9.904976448	9.752993069	10.07582479	9.971380069	9.942997241	10.0347491	9.860977207	9.819529034	9.696121655	9.924757241	9.765914828	9.700391552	9.793646345	9.727748621	10.20967721	9.873681483	9.770724172	10.23513862	9.854836517	9.854836517	10.04478059	9.876078517	9.816046897	9.821975138	9.977589724	9.850247586
AC019205.1	13.17124603	13.00324931	13.08817828	13.08817828	13.17124603	13.17124603	12.89048759	12.98155655	12.9098869	13.00324931	13.08817828	13.08817828	13.17124603	13.17124603	13.08817828	13.17124603	13.01531621	13.08817828	13.17124603	13.0418031	13.00324931	13.08817828	13.08817828	13.0418031	12.95100966	12.92748897	12.98155655	13.08817828	13.00324931
AC019330.1	3.002150759	3.156606862	2.997198241	2.960746724	3.13720731	2.674478138	3.174438862	2.842312759	2.950902207	2.672042345	2.787481172	3.032390552	2.900291862	2.711593931	3.30811331	3.327067103	3.048719069	2.769490345	3.20554469	3.079757621	2.966324414	2.652591069	2.890501	3.027128517	3.042464	3.130825345	2.942105793	2.617960034	2.952797414
AC019330.2	4.615578966	4.675075931	4.204291655	4.113199552	4.910541069	4.193298448	5.010536483	4.618558862	4.666883103	4.991953414	4.522047241	4.382422	4.184465517	4.299911103	4.035545655	4.321906345	4.608315586	5.414467931	5.132073172	4.787016414	5.215968103	4.506826276	4.411374586	4.506925759	4.245483931	4.198557	4.657067172	4.292581138	4.339642069
AC019349.5	4.876459448	5.031043897	4.75768131	5.348488448	5.211483552	5.459709931	4.58743969	4.564097655	4.946084276	4.801886276	4.951902379	4.833337793	5.049468828	5.062374897	5.09867731	4.925246517	4.79480931	4.835526655	4.936293759	5.010976379	4.926623793	5.121456862	4.979017966	4.959622655	5.038226828	4.745369793	4.79501269	4.850342759	4.844982931
AC020550.7	4.420291517	4.29271231	3.74146331	3.735203517	3.425519655	3.600500241	3.508533379	3.604448276	3.662901759	3.750474172	3.989633517	3.985132759	4.135612172	3.768889241	3.712125759	3.712340276	4.511739897	3.95430869	3.952287897	3.796411069	3.740651172	4.172633414	4.170172414	3.75913769	4.317445276	4.127100655	3.937867966	4.314283621	3.776623241
AC020595.1	3.219107207	3.28259231	3.508181345	3.497405	3.490516828	3.55026531	3.515328483	3.275362897	3.442716207	3.492375724	3.318746034	3.530193897	3.296581621	3.15288669	3.531751655	3.252835	3.159181897	3.345549138	3.024042	3.256936931	3.553797966	3.462195966	3.480998069	3.387063034	3.379529897	3.696013621	3.387219517	3.457418207	3.12104931
AC020636.1	5.993506586	5.602539276	5.686562655	5.992734931	6.068117552	6.117235931	5.688642793	6.158294138	5.795795897	5.582174517	5.86290931	5.744208759	5.875841172	6.157979276	5.494805793	5.66428231	5.968925448	6.873779483	5.872158759	6.096476483	5.925051828	6.401224172	5.730794172	5.958789483	5.994673448	5.651744759	5.626749724	5.829505862	5.833745276
AC020703.1	2.535253138	2.643610552	2.425852	2.121132759	2.394577655	2.494299517	2.95791131	2.736198448	2.670726379	2.879436241	2.456376931	2.447793586	2.515338448	2.638891172	2.628534345	2.299883655	2.513949	2.875161759	2.482048966	2.552149379	2.510545655	2.506136414	2.562962517	2.562429552	2.577634828	2.623524828	2.749418138	2.630237828	2.747343069
AC020703.2	7.973610621	7.859801621	8.063928241	7.944785724	7.755134517	7.93637369	8.273617172	8.509492207	8.576916931	8.28582	7.87889269	7.961517552	7.634397621	7.683126621	7.984933966	7.991570241	8.056432207	9.361110931	8.26633469	8.218909897	9.016565103	8.166691586	8.337024759	8.506404793	8.450698517	7.86963169	8.32961669	8.160568345	8.222503276
AC020743.2	4.314817414	4.126734621	4.433304138	4.250410862	4.197340379	4.332654862	4.218249552	4.200871966	4.237623586	4.250796621	4.348341655	4.016036517	4.475540103	4.253233517	4.102303172	4.211353931	4.017316897	4.292034655	4.338449931	4.127207724	4.277677138	4.029020414	4.266110517	4.127384931	4.199200379	4.238261552	4.397052138	4.317714	4.288128724
AC020743.3	3.346080241	2.979494172	3.12840619	2.689217207	3.251717586	2.92947231	3.371218966	3.071692	3.038030793	3.131123862	2.862756	3.148438138	2.608401966	2.734956931	3.226851414	3.284363931	2.918139103	3.032635207	2.849783862	2.649946207	2.897880034	2.594237862	2.77147031	3.034291793	2.739692172	3.188615414	2.833555586	2.625236966	2.902253931
AC020743.4	3.881829862	4.174687862	3.898880828	4.061895034	4.083927276	4.487025828	4.464984793	4.176728517	4.097955	4.109872103	4.005368138	3.880764621	3.960652586	3.854144448	3.819876793	3.787734379	4.014633379	3.870148759	4.130085276	4.078265034	3.774728724	3.985610828	4.308880793	3.743469207	3.734796897	3.898060966	3.851838034	4.165084828	3.896519138
AC020915.2	2.742980034	2.823203069	2.711593931	2.884215552	3.008520759	2.81731169	2.879221241	2.545094483	2.637511552	2.821482586	2.755505828	2.578628862	2.860323	2.552149379	3.211849414	2.673377931	2.780155379	2.789620483	2.738860379	2.924613103	2.379838207	2.506678448	2.871329397	2.831162069	2.679114483	2.728052862	2.826906517	2.580427828	2.580157069
AC020931.1	11.61919793	11.44852931	11.69379207	11.50871345	11.37047931	11.49122759	11.6550669	11.67355345	11.60615103	11.58606	11.62561103	11.61919793	11.62911345	11.57180379	11.45160586	11.56901741	11.53252241	11.77216724	11.52933241	11.50241686	11.83501103	11.60201793	11.57870328	11.67355345	11.51108897	11.61554172	11.51108897	11.56361328	11.48870931
AC020951.1	2.933916966	3.332648724	3.354097069	3.621600414	3.755340931	4.15468731	3.42164431	4.359705448	3.578322724	3.948100448	3.442494138	3.317501793	3.450987828	3.482006207	3.258092724	3.54925269	3.567924172	3.819973069	3.409189897	3.498768862	3.390529655	3.341581069	3.500621483	3.656084862	3.742167862	3.103248862	3.339012586	3.300464655	3.588604966
AC020983.5	4.694938	4.906360414	3.731656966	4.433304138	4.162728517	3.54082169	4.17618531	4.23477	5.051901966	4.578928241	4.783551448	4.37541869	4.342908034	4.116223517	4.658066414	4.692517345	4.969665793	5.210655241	4.648366759	4.864156931	4.399650793	5.130698828	5.041124862	4.673652345	4.997638862	4.077914517	4.870961172	4.680421552	4.692990552
AC021066.1	5.996130759	6.353510586	6.06535169	5.450862241	6.462156172	6.192525034	5.603086276	5.798961759	5.613590034	5.920143517	5.745750138	5.791905172	5.923039	6.535313034	5.592714621	5.791749345	5.635599552	6.077072759	5.690684483	5.852020414	5.69299631	5.486948897	5.486948897	5.333916103	5.53209731	6.065165586	5.693957724	6.416817759	5.55437431
AC021087.1	2.705444069	3.385073655	3.064477103	3.116773172	3.421766172	2.930845931	3.350134862	3.838600586	3.84058231	4.225503793	3.132278552	3.628281207	3.64959231	3.473280724	3.053851448	3.507641276	3.428423724	3.170017552	3.252276379	3.382396621	3.144431517	4.074805966	3.625137138	3.291057379	3.69239331	3.134239207	3.941190966	3.361022621	4.123912483
AC021134.1	7.430574	7.164172345	8.144254	7.568781724	7.426406966	7.553852034	7.341548207	7.413649379	7.890070552	7.502857276	7.373827586	7.302300552	7.724322862	7.621715483	7.103366759	7.333212586	7.374413276	8.20319431	7.612432897	7.49378669	7.490999483	7.416692103	7.421530552	7.547720276	7.093365759	7.427554552	7.106689793	7.283066138	7.173455828
AC021188.4	4.387825931	4.751791138	4.936293759	4.484382655	4.726587448	4.70514331	4.966569586	4.494874241	4.373552586	4.753996862	4.713448931	4.838538931	4.412181793	4.407341345	4.861820828	4.546217793	4.505813103	4.815795897	4.799992828	4.747188586	4.699249931	4.527573793	4.605034655	4.891614276	4.519444759	4.882817172	4.618558862	4.561574655	4.583436379
AC021192.1	4.415257138	4.554675862	4.486317793	4.607730793	4.529948207	4.521921172	4.359395897	4.767820931	4.335534172	4.239421483	4.442732379	4.561219034	4.585772345	4.618885069	4.818323103	4.584493448	4.80848031	4.486199759	4.72007969	4.711774862	4.876840931	4.725518517	4.595030552	5.001735862	4.488817069	4.516131483	5.093923	4.550303172	4.98919131
AC021205.2	4.14008769	3.809807379	4.443849931	4.323171172	4.528805	4.460104241	4.522545345	4.340590586	4.457566931	4.135388241	4.264494897	4.193983379	4.397626034	4.076686276	3.920495828	4.111854483	4.203533552	4.376583483	4.02869869	4.396927828	3.803913552	4.064057069	4.281978207	4.244896517	4.202830034	4.328729897	4.154428207	3.913723414	4.130811586
AC021613.1	8.187576621	7.870455586	8.508934379	8.114897931	8.188041103	8.100749138	8.552461828	8.13479531	8.177415448	7.970837862	7.92451869	7.925755379	8.399433655	7.773901448	8.197985931	8.078961828	7.993880897	8.484191483	8.042222931	7.943193103	8.343884172	7.945508621	8.000931741	8.32961669	8.05613469	7.943647724	7.961985828	7.814861379	8.004779621
AC021654.1	5.245918724	5.252911379	4.226236241	4.451210345	4.719143966	4.462771034	5.449218483	5.124863276	5.283905241	5.171431	5.248234	4.489897207	4.803275448	4.495556517	4.350724621	4.697223276	4.579888621	5.907309172	4.972730793	5.060884069	5.546704586	5.16593631	4.795968724	5.171933069	4.675681241	4.901454138	5.675023069	5.117242897	4.792235172
AC021660.1	4.553833034	3.998255276	5.001857862	4.448022483	4.692209552	4.383477586	4.672027759	4.812678724	4.476762966	4.083061276	4.671107552	4.620751862	4.793285552	4.153078	4.594425897	4.409767655	4.86746469	5.024073897	4.494467	4.705708069	4.426277828	4.163312345	4.390530552	4.643570414	4.34723269	4.487280793	4.604237138	4.644801655	4.68500969
AC021760.1	2.526715552	2.930974345	2.550231828	2.367357793	2.444967621	2.777018828	2.778662207	2.880174379	2.847188586	2.609819793	2.652591069	2.560598793	2.514293931	2.455377966	3.008077862	3.010666069	2.713545138	2.684625034	2.645275379	2.769640759	2.518719862	2.822440862	3.048914448	2.694260707	2.853113103	3.129628414	2.977304552	2.728546586	2.764810069
AC021876.4	3.860066345	3.750617552	4.070134034	3.885766966	3.864572172	3.958693241	4.084405448	3.852812586	3.699930103	3.661805448	3.617146724	3.585309138	3.74326569	3.978381448	3.856851241	3.962710931	3.647193828	3.507037138	3.72866169	3.621411241	3.894424862	3.755908655	3.785111448	3.761841276	3.518273138	4.104672897	3.894750207	3.722830931	3.685851793
AC021887.1	1.917282862	2.025075	1.882813069	1.866150103	1.980286207	2.059145793	1.969536552	2.070946517	1.890850172	1.933842414	2.101345793	1.857951655	2.127298172	2.066587552	1.67767431	2.063012241	1.967302793	2.332964	2.067559966	1.90154031	2.29583569	1.90154031	1.991936207	1.990881897	1.94145731	1.988609276	1.941224414	2.007962724	2.041603828
AC022021.1	2.067559966	1.59245131	1.574703069	1.725150241	1.580779793	1.74290669	1.840525379	1.802393034	1.637224276	1.928050241	1.641065517	1.865361828	1.851713483	1.769363276	2.050821414	1.927723517	1.849778069	1.981983241	1.873098897	1.774507828	1.830427345	1.71454831	1.784761207	1.737669138	2.050116931	2.070741931	1.874116621	1.874116621	2.022759621
AC022098.1	6.250687759	6.091333241	6.14358531	6.464720517	6.328848862	6.294608069	6.378853207	6.088557448	6.37921069	5.719896586	6.377779034	6.321905931	6.515506586	6.131379759	6.320660966	5.988291172	6.267438897	6.536830069	6.226181172	6.340085966	6.140244931	6.364921207	6.295395345	6.448254931	6.204098414	5.903134	6.198655621	6.174088931	6.197055172
AC022098.2	4.888157138	5.10707469	5.471748483	4.741088379	4.921550828	4.94373331	4.815659759	4.753996862	4.82759031	4.904539517	5.171326034	5.137014379	4.414791966	4.986566103	4.578734103	4.793922276	4.928355586	5.443101241	4.951467793	4.999407655	4.780219655	4.848478276	4.611942207	4.57713869	4.868227345	4.694938	4.658630966	4.77675069	4.812678724
AC022182.2	5.625854483	5.911212862	5.666822483	5.498242621	5.390415931	5.675458069	5.435669069	5.424799759	5.90352969	5.447021586	5.225316724	5.126991172	5.306221724	5.419222034	5.538443483	5.656496862	5.625097	5.575115138	5.920316724	5.585510379	5.669780172	5.794509552	5.510083586	5.880117897	5.777878414	6.192856138	5.645597138	5.993355448	5.659426414
AC022210.1	4.20815469	3.816277552	4.815531552	3.872541483	4.808588793	5.223857241	4.455979862	4.269081034	4.538567138	5.038711517	4.290430241	4.283706138	4.750110448	4.337454897	4.183854328	5.147020759	4.467791448	4.338800828	4.773909379	4.608017	4.325506517	4.394199793	4.139312724	4.674939724	3.870258552	4.184465517	3.700530793	4.090597517	3.883736
AC022384.2	6.508904793	6.246767586	7.154709034	6.868646172	6.900973241	6.825528759	6.775544862	6.172161793	6.567088621	6.516887862	6.435858655	6.487104828	6.831209207	6.709244345	6.427037034	6.37375769	6.579626897	6.81163931	6.459475759	6.478062483	6.660801966	6.400638414	6.652709414	6.627026379	6.51872069	6.43379469	6.604887586	6.64205831	6.526648207
AC022395.1	10.49246034	10.27098759	10.73323034	10.32501172	10.28868517	10.57618883	10.45750555	10.37578483	10.47223207	10.36296759	10.40198272	10.27256176	10.47646652	10.24608793	10.40362566	10.29923307	10.04029086	10.69403966	10.36867986	10.27098759	10.7666969	10.38839945	10.35655179	10.50133586	10.31805283	10.36480793	10.28868517	10.38195345	10.24608793
AC022537.1	1.601900621	1.649508897	1.62142031	1.873505586	2.051733621	1.631133379	1.709115759	2.078941552	1.821714586	2.058674621	1.815943897	2.166177276	1.634859483	1.792177793	1.725687172	2.077286138	1.896905276	1.853649621	2.302016828	1.83262869	1.59245131	1.91878069	2.269110103	2.141408103	1.851713483	1.793758828	1.729845759	1.868908793	1.892689172
AC022538.1	7.101040552	7.053970828	6.686160138	6.366449069	6.621409897	6.54351269	7.034659724	7.214566586	7.006665241	7.296198621	6.921882345	6.730898034	6.728928759	6.609553586	6.649878828	6.959298241	7.05777769	7.994226759	7.197728586	7.23606169	7.612432897	6.847078586	6.893829483	7.128318552	7.104320103	6.738535138	7.01329869	6.950474724	6.960850034
AC022616.1	2.076868448	2.284765172	1.966317759	2.191203	2.044328586	1.913761517	2.111379621	2.213508483	2.304891207	2.391601724	2.211545552	1.938421483	2.178230138	1.892404586	2.43047969	2.458650241	2.174779552	2.195580724	1.85677	2.246485414	2.209735552	2.14628831	1.920681966	1.995252276	2.312365552	2.045347448	2.224066241	2.293355379	1.996284138
AC022616.2	3.182047552	2.895499034	3.345113966	3.311460345	3.05228031	3.204014621	3.100017862	2.671457276	2.997099862	3.145399931	3.037740448	2.838395345	3.128347276	2.951036724	2.955442103	2.572620207	2.703826276	2.912953138	2.855132172	2.917272931	2.597772207	3.119126448	3.058257448	2.994038931	3.127799759	3.507641276	3.021698655	3.017054448	3.256412724
AC022716.1	2.184195793	2.512863828	2.203314862	1.959344586	1.800561448	1.696890586	2.186491828	2.052202621	2.373377103	2.045685172	2.202686586	1.899436655	2.150918828	2.169654724	2.128966414	1.999282	2.168489414	2.255598828	2.119284655	2.179121517	2.395934345	1.976720483	2.096143724	2.073720931	2.426957	2.262667483	2.474952552	1.961149793	1.915208345
AC022909.1	11.24641459	10.98868531	11.23761207	11.17612828	10.8738081	11.19368552	11.03863034	11.17612828	11.12288166	11.12005138	11.14089617	11.18414655	11.28194069	11.12380186	11.01907103	11.16981655	11.0496131	11.43930517	11.0927231	11.01907103	11.35252379	11.17856655	11.02440034	11.17856655	11.09864517	11.16981655	10.96218862	11.24094034	11.18746345
AC023049.1	5.207330517	5.653440828	5.462484586	5.456225	5.686963828	5.432974138	5.186571448	5.517386034	5.298108345	5.352297034	5.227192586	5.249689172	5.337612759	5.916747517	4.645242828	5.419966172	5.302981759	5.792659138	5.226004517	5.38237331	5.220093724	5.137696414	5.523295103	5.223733103	5.867334345	5.603387	4.856060345	5.649337552	5.484992586
AC023137.2	2.474200517	2.748862586	2.691132724	2.467617034	2.705022034	3.213395793	2.511913517	2.662337448	2.306011586	2.260650207	2.487756517	2.65634	2.706885172	2.488058966	2.089919	2.680533793	2.627334069	2.621099414	2.456971207	3.229537276	2.228767276	2.742676655	2.296553828	2.470422793	2.703948379	2.803386793	2.639201655	2.889001655	2.436614552
AC023158.1	1.780285862	1.889203483	1.695600414	1.527049103	1.666518448	1.711048345	1.830865655	2.02960931	1.941799879	1.813304448	1.85677	1.760815552	1.826666931	1.751376241	1.685493862	1.822512379	1.700225828	2.163825103	1.81828431	1.752325862	1.957160034	1.751376241	1.851713483	1.672758966	1.741617483	1.843169345	1.744700724	1.782611931	1.824068448
AC023271.1	2.839433655	2.827660759	2.474802621	2.782851931	3.168416966	2.97241331	2.734035655	2.629180379	3.026368	3.021329069	2.729958414	3.20268469	2.462956172	2.65142231	2.616435448	2.641505793	2.705651897	2.858278069	2.983030448	2.694702379	2.957142966	2.449782759	2.971158517	2.643772414	2.756103103	2.716237862	2.968737931	2.610072034	2.857811172
AC023283.1	7.114214069	6.897897793	7.307185138	7.415079828	7.336426448	7.446708034	7.380943793	7.064438241	7.142851345	7.119128345	7.224363	7.49378669	7.450418172	7.426406966	7.374413276	7.172562345	7.412408966	7.598410897	7.256882103	7.485494448	7.534034448	7.437807655	7.467457069	7.494950034	7.271260655	6.990404414	7.135288034	7.096905966	7.158632034
AC023347.1	3.246782207	2.900697448	2.991618793	3.436548759	2.962046172	3.302159897	3.019248069	3.607498552	3.503549966	3.165944862	3.281107552	3.577630552	3.510677552	3.066084793	3.612917448	3.580586103	3.375271724	3.592040448	3.102707759	2.955778655	3.289638741	3.324699207	3.683430379	3.555433931	3.402447828	2.957142966	3.678017483	3.424126793	3.074968586
AC023347.2	1.949198069	2.250685897	2.279305172	2.176006379	2.485486172	2.456376931	2.113941103	2.205615483	1.972755517	2.278791586	1.999485793	2.053564862	2.15792769	2.132381793	2.151287069	2.4006	1.794382	1.884074103	2.012061172	2.055722345	2.131185759	2.102304724	1.978647	2.293965828	2.102304724	2.270522069	2.269272414	2.419738552	2.219391517
AC023385.1	3.462724414	3.346166172	3.961459448	3.634189966	3.571037828	3.904273448	3.730028103	3.620308345	3.720917759	3.856632276	3.692724379	3.684583931	3.606709069	3.565381448	3.445508207	3.396559517	3.506336172	3.685149621	3.53635869	3.704989828	3.504706724	3.985729828	3.501521	3.567017069	3.483295	4.079456069	3.535628379	3.553699966	3.558110966
AC023469.2	2.689602448	2.251823069	2.72490969	2.54420569	3.150902759	2.392867241	2.694806172	2.917444586	3.023679862	2.621228759	2.494299517	2.896790138	2.505502448	2.482954448	2.438570241	2.630519759	2.415753138	2.895763655	2.624185828	2.740507621	2.547044586	2.751349586	2.875161759	2.474200517	2.521910379	2.601546966	2.452032552	2.713645931	2.750949138
AC023481.1	3.287643517	3.226374345	3.05199931	3.120752	3.135780621	3.28877169	3.188040586	3.553363241	3.067903483	3.422909621	3.624343448	3.125555207	3.265909414	3.289000103	3.064406759	3.572997276	3.159991241	3.945208897	3.263476724	3.462724414	3.278892724	3.349852793	3.162753517	3.425927655	3.531638586	3.20754169	3.480032828	3.615915724	3.268307379
AC023491.1	6.412395586	6.789726207	6.091333241	5.560241828	5.97612831	5.77910769	5.733932655	6.287598414	6.168830517	6.494298724	6.160073552	6.174684069	5.541144414	5.745750138	7.23606169	6.719295345	7.468142724	6.031940276	6.013671828	6.302294621	5.876542966	6.831209207	6.655358069	6.610400276	6.703912345	7.01969931	7.143973552	7.23268069	7.134268621
AC023491.2	5.59518431	5.744208759	6.004033103	5.579541276	5.577763345	5.746386966	5.81742169	5.516458828	5.609966207	5.485121586	5.807991241	5.183341483	5.326135621	5.720469276	5.706241897	5.450544897	5.285014724	5.932487793	5.429534034	5.431781345	5.727574983	5.564211034	5.597836103	5.664976655	5.387452414	5.658860241	5.791288483	5.429660655	5.462337241
AC023669.1	2.533774207	2.852299448	2.980433241	2.673918034	2.576381724	2.821802241	2.495712103	2.591497414	2.535191672	2.33269369	2.808568862	2.318386517	2.895627552	2.549835793	2.52958969	2.377207276	2.588220966	2.373122103	2.77053431	2.344318379	2.959571586	2.577426655	3.013359724	2.870251069	2.52824631	3.208149103	2.483925759	2.587731724	2.697902586
AC023672.2	2.666533207	2.681585448	2.816053793	2.927055034	2.937429586	2.976322897	2.952391	2.904315034	2.778777793	2.912665517	2.972316034	2.872346172	2.837288793	2.824370448	2.872117966	3.011567931	2.606838586	2.820543586	2.895057103	2.963582172	3.191887759	2.808939345	2.984882483	2.914779552	2.983748862	2.547120103	2.877107828	2.877772552	3.262841379
AC023818.1	3.778809759	3.407001103	3.639873828	3.740017621	3.526000931	3.212779776	3.625952483	3.824399897	3.463355448	3.638793759	3.633888448	3.724945103	3.791148034	3.695311897	3.235757724	3.764656931	3.395356586	4.162728517	3.776858345	3.680214724	3.575553103	3.446158138	3.583442793	3.694088379	3.697890241	3.097358	3.655670483	3.868280931	3.546333207
AC023824.1	6.105700138	5.814490517	6.21594731	6.38953869	6.182847207	6.623405207	6.799820897	6.861856552	6.332073034	6.019176483	6.424791828	6.546272793	6.548364345	6.664423414	6.634348379	6.983937759	6.308244345	6.682702293	6.139543069	6.193062621	6.415699517	6.295395345	6.517469586	6.555551414	6.589789448	6.069452	6.450465379	6.408410759	6.529650621
AC023992.1	8.156333552	7.864707069	8.696814103	8.282299759	8.063527034	8.357437276	8.598594897	8.191613931	8.374774828	8.137577793	8.162892517	8.145590483	8.587588517	8.027397862	8.305178828	8.20003431	8.05613469	9.023921103	8.090474793	8.029618862	8.613719793	8.187576621	8.236789241	8.539873345	8.273617172	8.156798862	7.919248655	7.830518621	8.262091345
AC024060.1	12.40124138	12.44142621	12.27480621	12.27971672	12.32184172	12.30533759	12.18120207	12.30533759	12.14219459	12.2601531	12.21311028	12.27971672	12.4208631	12.26729793	12.27480621	12.219345	12.34186345	12.45671379	12.23436879	12.29297034	12.18726517	12.20744741	12.14219459	12.26729793	12.27971672	12.15350345	12.20744741	12.2601531	12.13575931
AC024067.1	3.885193517	3.694405138	3.692829034	3.477371966	3.749667759	3.621908379	3.712595	3.846242241	3.517419483	3.60002569	3.401591414	4.090096414	3.562744793	3.747361345	3.870258552	3.674365034	3.688410138	3.569935483	3.498437207	3.899213276	3.788063207	3.684841966	3.764115069	3.615771207	3.625862966	3.671297103	3.701543759	3.603319069	3.255622276
AC024082.3	3.867931034	4.038041897	3.969223862	4.015102828	4.110825931	4.040689793	4.062676414	3.927883517	4.168700966	3.855944207	4.267380414	4.021122379	4.197750207	4.185269448	3.913848138	4.035433655	4.114041759	4.24286569	3.890636241	4.071092897	3.975186	4.392286069	4.042372793	4.144616862	4.186338276	3.818310034	3.940102534	4.033178345	3.909684724
AC024082.4	2.962158069	2.862343931	2.942984586	3.101619552	2.487291759	2.636646759	2.579543379	2.714451138	2.745924966	2.847795069	2.609695862	2.64980569	3.173074931	2.783918034	2.818398414	2.878124345	3.282043724	2.724463207	3.040421207	3.146985552	3.118793172	2.994155586	2.881444862	2.824370448	2.741638897	2.737092931	2.754959	2.775691483	2.716111241
AC024132.1	4.000279	3.412022897	3.488240828	4.090385345	4.448603966	3.676974759	3.969022828	4.190059138	4.139548897	4.05634	4.014431586	4.135509241	4.040810517	3.825943448	3.855163034	3.632882034	3.168193931	4.103255517	3.974591448	3.817601345	3.767710966	3.432301138	3.879946414	3.307763483	3.477991897	3.515970414	3.531191655	3.472483103	3.969840621
AC024198.1	1.893102517	2.26789331	2.331008931	1.850786517	2.075935448	1.717283414	2.197830069	2.169512379	2.008330897	2.261446034	2.234052345	2.258257172	1.816701483	2.094030241	2.288643621	2.215503034	2.296844862	2.173022069	2.064944483	2.31171931	2.109689828	1.993273138	2.23083769	2.034149862	1.975191448	2.075388793	2.006166345	2.020807448	2.248432241
AC024560.2	5.88222569	5.593405655	5.974013207	6.031940276	6.192004138	6.278454276	5.947113759	6.151830414	6.219053241	5.648458241	5.928631379	6.043983414	5.772065	5.980240069	5.693182759	6.028020207	5.731581379	5.857165828	5.733559207	5.810096172	5.898695483	5.625854483	5.823688966	6.029954379	5.758461793	5.498698034	5.840568655	5.618842517	5.641495345
AC024569.1	5.726154034	6.023434	5.294788138	5.104326172	5.305113793	4.917030897	5.70444769	6.081061655	5.89107869	5.953626862	5.595856931	5.578807552	5.255506621	5.15990231	5.643517966	5.328370345	5.68501569	6.853231862	5.996973552	5.715556138	5.982434724	5.483830069	5.523428103	5.715249379	5.767517103	5.914052793	5.624437483	5.758747966	5.464093448
AC024571.1	12.57359586	12.56651034	12.74634103	12.67326	12.63621586	12.64591759	12.64591759	12.57359586	12.60494621	12.60989655	12.59610793	12.66912724	12.61672552	12.65966655	12.64095448	12.69025276	12.57359586	12.63197517	12.5832969	12.60494621	12.77586483	12.5832969	12.57359586	12.62672034	12.62672034	12.62672034	12.62672034	12.64095448	12.66912724
AC024619.2	3.729114276	3.875504207	3.955840207	4.289969379	3.994850069	4.116904759	3.86111031	3.877229172	3.675425241	3.910292	4.223306414	4.327644966	4.052119966	4.168801483	3.938834379	4.245818828	4.243846345	4.245483931	4.136012241	3.995544483	4.095048138	4.038815448	4.028015793	4.092392069	3.936056448	3.890400172	3.827150897	4.107499138	4.162230052
AC024908.1	1.926674276	1.958851759	1.805247966	1.968106069	1.852043862	1.863794414	2.087283483	2.307714034	2.181825	2.163825103	2.005441483	2.572082069	2.138140828	2.017655379	2.14874531	2.763795862	1.992636586	2.187518138	2.119116034	2.199314379	2.027137897	2.058165862	2.489182862	2.177233034	2.191998172	2.185302	2.012906724	2.236235276	2.354612379
AC024937.1	2.508396517	2.837558448	2.703199034	2.81162831	2.805992621	3.181459793	2.991291552	3.121655897	2.940001034	3.29419669	2.768338621	3.416079103	2.650566724	3.070565931	2.447358241	3.095305172	3.382396621	2.899006241	2.790100759	2.623524828	2.611986138	3.187401241	3.113974138	2.763598172	3.05228031	2.817590966	3.291918207	2.900833138	2.869389897
AC024937.2	6.081543103	6.31615869	5.895867345	6.160930862	6.000233828	6.086246931	5.905549172	5.98941031	6.281608655	6.252050897	6.138052552	5.918962448	5.611710138	6.021733103	6.344002138	6.248658517	6.338822759	6.308487276	6.393493034	6.248024966	6.035103241	6.411570207	6.236589172	6.160218793	6.171099586	6.333487552	6.099773276	6.423523069	6.220242552
AC024937.4	4.017316897	4.213404517	3.828286724	4.195246414	4.074202586	4.054173828	4.444368172	4.435277276	4.467130034	4.561666069	4.509066207	4.489657897	4.276548517	4.3273535	4.427569207	4.154039517	4.313996103	4.017169552	4.150456621	4.469864207	4.168217414	4.120096448	4.181649759	4.004491172	4.413007379	4.290690552	4.443465828	4.614334414	4.378759034
AC024937.6	6.016541069	6.299625172	5.794141897	6.18712831	5.982101931	5.666534862	6.293732862	6.697977448	6.426179552	6.478481724	6.516121448	6.507470345	6.184412069	6.309364966	6.441205621	6.192856138	6.483421	5.883550828	6.147093586	6.469313897	6.30597931	6.220928862	6.209580966	6.006528138	6.471123828	6.322493276	6.429665931	6.721062517	6.491665655
AC024995.1	3.084372621	3.626199966	2.642810862	2.882105655	3.590649034	3.379726448	3.373663931	2.965004241	3.164871172	3.257446483	3.180339966	2.936659552	3.009897379	3.034685759	3.015439241	3.152637414	2.825070793	2.82344269	2.715472138	3.30204969	2.97052269	2.948445759	3.037740448	3.055096241	3.139876517	2.996360517	3.482006207	3.031732517	3.055184552
AC024996.1	1.957864069	2.022100931	1.874386483	2.450393414	2.246095655	1.853649621	2.022983276	1.916936931	2.455900517	2.144777	2.071519931	2.164820172	1.716202897	1.505379828	2.039232414	2.257479862	1.946619828	2.167303172	1.952072207	1.837446828	2.150918828	2.257479862	1.938266155	2.089251862	2.108944931	1.914375862	2.089041724	1.926674276	2.205960759
AC025016.1	2.402753517	2.630237828	2.760153759	2.549835793	2.944654897	2.808568862	2.594522517	2.547602724	2.800593069	2.385039931	2.826860603	2.708618103	2.573736828	2.726729414	2.526863207	2.608308207	2.495988138	2.209067897	2.486626345	2.50071531	2.530569241	2.569460621	2.81972969	2.743926517	2.425042069	2.789620483	2.192538552	2.832404034	2.442887207
AC025226.2	5.445918655	5.802869034	5.656812931	5.670198759	5.781152655	5.578104207	5.663051517	6.033369	5.951955897	5.94506731	5.822222069	5.946960172	5.886452414	5.498403345	5.884995448	5.601555207	5.669492621	5.942999483	5.721758103	5.929729414	5.816958103	5.498791655	5.506183207	5.714927586	5.717100276	5.68501569	5.756056862	5.878649793	5.967909379
AC025279.1	12.20744741	12.02802931	12.25351328	12.18120207	12.10536379	12.16048931	12.07308517	12.07949541	12.07949541	12.05659414	12.07949541	12.14219459	12.17382621	12.12587052	12.08813517	12.12587052	12.13575931	12.28799966	12.13575931	12.14888759	12.29297034	12.12587052	12.07949541	12.19411586	12.09291069	12.04215128	12.09875817	12.17382621	12.07949541
AC025300.1	4.21915031	4.259049207	4.164084621	4.165674172	4.353171724	3.971329034	4.107915207	4.266352379	4.230144414	4.25384031	4.191407931	4.185041966	4.102425897	4.081000276	4.274058103	4.356171828	4.519444759	4.319154897	4.272184138	4.119216621	4.271356724	4.289969379	4.165411724	4.124037897	4.215433897	4.286446345	4.242396	4.213507552	4.329921655
AC025627.1	6.681667138	6.610051276	7.521578966	6.730631	6.749493724	7.074870241	6.704122	6.504568034	6.807529138	6.744361138	6.571948345	6.544887483	6.745578172	6.872461517	6.828164241	6.487465345	6.404802276	6.786801931	6.524057759	6.518902517	6.895623793	6.680898172	6.667983483	6.930149655	6.445558103	6.678588379	6.516487448	6.460159552	6.589530207
AC025750.5	3.46615969	3.258773828	3.411645448	3.128220034	3.393026724	3.73223831	3.285521448	3.661598448	3.711825586	4.166060414	3.798783655	3.465324793	3.222305655	3.40205969	3.812811793	3.940243448	3.695311897	3.53635869	3.066781241	3.659744345	3.761956931	3.505208448	3.769839345	3.440418931	3.749213862	3.145058414	3.553699966	3.846242241	3.657065345
AC025750.7	2.810573448	2.836444931	2.804913724	3.181783241	3.252677931	3.087435138	2.930974345	2.700117828	3.047673724	2.607245241	3.042218828	3.013171966	2.855423517	3.365822414	2.838740621	2.718336552	3.035477655	2.682168724	3.053317034	3.013892793	3.043660724	2.967096276	2.919588034	3.157056172	2.738604069	2.784906517	3.026985069	2.882648138	2.986034586
AC025811.3	1.762402966	1.903014621	2.351560966	2.025075	2.121132759	1.811669793	1.934164586	2.166177276	1.885137103	1.987378138	2.02866531	2.125606724	2.071328379	2.174675034	1.62142031	2.24171469	1.864781345	2.073139517	1.980059793	2.276393069	1.566077207	2.039232414	2.078146345	2.129820862	2.020411759	1.895658103	1.902719586	1.861890448	1.874386483
AC026150.5	3.795721103	3.570916586	3.435763103	3.613547724	3.679742414	3.561555414	3.443564276	3.622259586	3.548817241	3.276703793	3.222387448	3.567495759	3.513255103	3.161375517	3.444214448	3.808357862	3.437067345	3.415806207	3.62525769	3.46911969	3.469919897	3.540404276	3.362985621	3.517419483	3.572360552	3.395842276	3.410350552	3.50032431	3.463526828
AC026150.8	6.681332793	6.583876172	5.896312552	6.020820897	6.261887586	6.386605621	7.158343931	7.174299	6.653825897	7.305613655	6.576829448	7.20538931	6.454507966	6.465847828	6.830752069	6.723299138	6.802307931	6.484386379	5.931565759	5.858390931	6.921882345	6.322775862	6.644521345	6.299625172	6.539847379	6.536830069	6.907797172	6.704447034	6.697462207
AC026166.1	8.309671069	7.883844655	7.959260586	8.152813724	8.251323276	8.269881276	8.051036655	8.294957552	8.542433034	8.008199586	8.503451138	8.034888034	7.883844655	8.233568241	7.771185379	8.151387931	7.973221138	8.670783172	8.486070828	8.358139241	8.436795517	8.36904269	8.564550448	8.409120966	8.539303379	8.066425069	8.128932759	8.018656759	8.221638655
AC026167.1	4.338449931	4.401316483	4.944949586	4.506826276	4.991434138	4.791859655	4.543557862	4.496506552	4.452859793	4.423225862	4.695872793	4.692837276	4.897393793	4.519040897	4.992942379	4.779239724	4.815409552	4.529374224	4.481333552	4.616674586	4.271740586	4.857733414	4.633307069	4.789457759	4.325278759	4.406731586	4.461598931	4.694352069	4.204448138
AC026185.1	8.744588	8.264943241	9.036586069	8.911343931	8.676951414	8.914281448	8.526446552	8.446203862	8.808619552	8.472128483	8.775314241	8.563555931	8.804210448	8.742726069	8.602981621	8.568953931	8.343884172	9.033059276	8.662038897	8.731197552	8.833258172	8.614737966	8.78379031	8.918643172	8.483157448	8.636206138	8.310340069	8.520364034	8.36904269
AC026188.1	3.225714276	3.476431103	3.764443034	3.472031793	3.857354172	3.686867897	3.643366862	3.590649034	3.681959034	3.632000897	3.615664276	3.215985172	3.446304483	3.156851931	4.255034241	3.691218034	3.406222931	3.296118345	3.237643138	3.140782172	3.419483414	3.804711552	3.405602621	3.616942345	3.337536379	3.449932448	3.510849	3.265370034	3.503799
AC026202.3	3.735729517	3.833554138	4.068486621	4.351720414	4.131831034	4.055747966	4.20793931	3.810677897	4.282438414	4.17598031	3.948663	3.856632276	3.751359069	3.605200034	3.427754034	3.994096069	4.463920276	4.166950759	4.148849241	4.043018034	3.975539517	3.818834241	3.965627586	3.791246724	4.257132241	3.826287897	4.421257414	3.845222448	4.133234552
AC026202.5	3.690106034	3.710168069	3.986505931	3.484124552	3.538810724	4.047114276	4.009097724	3.927051655	3.789776103	3.694505034	3.451326897	3.870504138	3.969754276	3.674074862	3.365822414	4.006194276	3.607498552	3.970024621	3.753250483	3.778580931	3.621095862	3.331770586	4.031357621	3.846242241	4.179024966	3.412344172	3.697640345	4.238809759	3.886314034
AC026254.1	10.30620507	10.02451959	10.70756759	10.40362566	10.19623321	10.37345521	10.49041	10.3087275	10.35655179	10.24608793	10.25532069	10.26133828	10.41328517	10.25973414	10.2493769	10.22965345	10.23323914	10.63299828	10.20074738	10.19399731	10.50991069	10.30780714	10.32714897	10.56624345	10.27098759	10.39803069	10.13698072	10.25290441	10.20838224
AC026271.5	6.426647655	6.740731172	5.904193517	6.225454414	6.593760586	5.768774414	6.619115724	7.051717241	6.912120241	6.826649966	6.697726793	6.505763207	6.05995069	6.663004655	6.847499138	6.53726731	6.820185172	6.263999138	6.433053828	6.646297621	6.548364345	6.581435586	6.394920069	5.995463586	6.845027862	6.630677724	6.85176731	6.673078448	6.584083759
AC026305.1	1.531026586	1.513113	1.442882483	1.563066138	1.490767586	1.536536138	1.58977169	1.498251862	1.442882483	1.427386138	1.536536138	1.521379793	1.543831345	1.645105	1.701529621	1.662293655	1.536536138	1.559240931	1.442882483	1.584420862	1.484367759	1.462137931	1.666518448	1.761457	1.524444379	1.540446034	1.454463966	1.641898483	1.656440828
AC026357.1	3.376288724	3.338236241	3.136939379	3.041032448	3.183637276	3.127248517	3.034432241	3.181020069	3.301287276	3.212103862	3.167771759	2.884912517	3.227439621	3.321169241	2.73719969	3.235858828	3.33055331	3.150432931	3.231196	3.16865231	3.206354138	3.069668138	3.188398	3.035041759	3.107469517	3.15406869	3.016376759	3.300584379	3.101901517
AC026393.1	3.644138103	3.455361448	3.447882448	3.648075276	3.421170241	3.920409552	3.465409276	3.124983552	3.765752172	3.362561379	3.600448655	4.008582276	3.860922	4.262612793	3.481339655	3.825943448	2.940713862	3.350475069	3.669167414	3.229537276	3.495502517	3.709029241	3.600866828	3.776424966	3.265909414	3.291536172	3.237643138	3.56621331	4.15168131
AC026426.1	1.751140621	1.846273759	1.921166655	1.783425759	1.662293655	1.518368862	1.733122966	1.596805966	1.842926586	1.669044724	1.642772034	1.664803414	1.607509483	1.639144483	1.916085828	1.741617483	1.846273759	1.557233345	1.566077207	1.910142414	1.806837448	1.778162414	1.983398724	1.686236138	1.694402276	1.797082069	1.81828431	1.804547138	1.733122966
AC026471.6	7.199220138	6.972976241	7.608948759	7.635474621	7.521578966	7.71665131	7.095719966	7.215620621	7.314755966	7.071907655	7.04723969	7.327423552	7.545638966	7.13864031	7.211945931	7.195146931	7.285588552	7.249506069	7.215954483	7.339999483	7.12196	7.183932034	7.426406966	7.308716483	7.165772034	6.950474724	7.005427655	7.024896138	7.017012586
AC026703.1	2.528448966	2.439689517	2.162954103	2.307814034	1.934164586	2.239607655	2.549835793	2.440923069	2.292449483	2.441763241	2.290669483	2.327088897	2.136908379	2.409703207	2.484111172	2.488897207	2.601969966	2.318723172	2.328836345	2.532813759	2.279919414	2.482954448	2.540877379	2.407805655	2.388148448	2.426254655	2.279755207	2.352431966	2.174942586
AC026797.1	3.237548241	3.384295793	3.147203172	3.268527414	3.262841379	3.171812	3.552103103	3.823433207	3.463997621	3.530193897	3.480142345	3.417511103	3.561443103	3.397600931	3.811458138	3.264245276	3.601943793	3.583556966	3.611698414	3.642841828	3.867288241	3.617294828	3.747361345	3.19425531	3.747844241	3.471812621	3.613268379	3.775049034	3.525736759
AC026877.1	4.37721469	4.594552655	3.360189828	3.519264138	3.754633724	3.713247828	3.989515448	4.569588586	4.543008379	4.490887103	4.411975448	4.363624897	4.375143759	4.231740103	3.745272345	4.149778828	4.086936517	5.365553379	4.246831448	4.22880769	4.710023103	4.480598586	4.205210655	4.25546831	4.501754931	3.968826552	4.169017	4.249066724	4.245021759
AC027119.1	2.105665103	2.202875931	2.206703759	1.945736759	1.808984828	2.216184793	1.860448724	1.860751862	1.985459276	1.920395414	2.004066759	1.881910483	1.991936207	1.951078448	2.133999759	1.821423655	1.971558448	1.999751414	2.036737241	1.939917724	2.214291931	1.955259345	2.032682448	2.393474345	2.249526862	3.168960103	2.211545552	1.881138138	2.153769966
AC027124.2	4.774409793	4.873753379	5.058739172	5.259956276	4.965422241	5.159400552	5.127477345	4.985485724	4.953466448	4.800423241	5.063262276	4.769301345	5.085767828	4.978221552	4.983152	5.232278034	4.394841241	4.62470169	4.814148414	5.10103469	4.865897138	5.109031966	4.994797931	4.805638828	4.990649655	5.22153931	4.758323966	4.784847414	4.634926828
AC027124.3	4.067258379	3.531277207	3.402350793	3.714110724	3.845704172	3.393308	3.549769517	3.740880621	3.80346869	3.273433	3.909834517	3.559603069	3.530539931	4.087741276	3.368840793	3.716684379	3.651744241	3.961234379	3.843532379	3.896719517	3.678658586	3.725869621	3.752316621	3.407824828	3.786489241	3.462614448	3.424829241	4.322872069	3.774956966
AC027238.1	2.390535793	2.249807	2.184423655	2.609611138	2.268480483	2.178030552	2.451286828	2.479612552	2.725798207	2.462823655	2.376785793	2.222713345	2.14628831	2.394068069	2.554814448	2.534136931	2.475189966	2.349871793	2.595601862	2.444119586	2.591386759	2.831276862	2.378138793	2.316795138	2.702305897	2.382074897	2.453988966	2.347325724	2.645772724
AC027281.1	2.085999138	2.088058586	1.898529828	2.049065172	2.054171517	2.115199793	1.914059621	2.370810207	2.088259448	2.106364448	1.920395414	1.989097483	2.187254793	2.172476483	2.395481759	2.221316448	1.762837103	2.155161414	1.861395379	1.859749966	1.949933207	1.932604586	2.020807448	2.020807448	2.009015414	2.247865138	1.843169345	1.987804897	2.052392207
AC027288.1	2.090145483	2.068588828	1.868515069	1.920052	1.922280759	2.011385069	1.996944552	2.04627	2.02110131	1.984230828	1.931483862	1.905177379	2.150571897	2.181968138	1.823300828	2.059363483	2.126219586	2.037286448	2.053102862	1.943258345	2.178953552	1.619061552	2.333984793	1.979624552	2.257479862	2.761056345	2.067112793	2.101028483	1.899436655
AC027288.2	2.802460517	2.205431172	2.391763517	2.051337966	2.18512169	2.30643731	2.464799897	2.022254034	2.218172483	2.102304724	2.324605069	2.343756966	2.297373138	2.396511	2.525523207	2.268950586	2.354181897	2.31381269	2.428038828	2.167462207	2.201627759	2.003824793	2.260465517	2.00579469	2.291916483	2.535723966	2.330543828	2.258257172	2.247110172
AC027307.2	12.04979803	11.9332819	12.09875817	12.02802931	11.97708414	12.03406007	12.02802931	12.07308517	12.07308517	12.11247759	11.98859448	12.10536379	12.04979803	11.97708414	12.05659414	12.03406007	12.08813517	12.06572217	11.983333	12.02802931	12.11247759	11.9948169	12.02220483	12.04215128	12.04215128	12.11247759	12.03406007	12.09875817	12.0076331
AC027319.1	1.844797	1.591166552	1.557233345	1.601900621	1.643846483	1.582926828	1.643846483	1.600371138	1.653456103	1.748647897	1.607509483	1.764805241	1.475875276	1.59245131	1.549667793	1.599314172	1.666518448	1.761925	1.649508897	1.587418345	1.740339345	1.573252759	1.692337793	1.664188862	1.714016345	1.700752655	1.814020793	1.598076828	1.494503414
AC027319.2	1.625285483	1.616966207	1.689496724	1.634859483	1.631958966	1.505379828	1.70739269	1.490767586	1.885356759	1.563066138	1.59245131	1.726198586	1.787630862	1.631133379	1.874116621	1.619061552	1.559240931	1.490767586	1.701529621	1.595544586	1.788040586	1.775881414	1.641898483	1.577455276	1.545001897	1.820599121	1.900416241	1.596805966	1.751140621
AC027319.3	10.76164997	10.61446231	11.00032793	10.75627379	10.64769276	10.74128207	10.65480131	10.84448934	10.7935631	10.72814272	10.69403966	10.84781086	10.90027876	10.77731966	10.67911793	10.82553845	10.69624724	10.965401	10.73818483	10.63299828	10.91801207	10.77492217	10.74340345	10.88974793	10.82011345	10.60401552	10.72489652	10.78600302	10.63963345
AC027347.1	2.769368759	2.700360034	2.33339069	2.659820759	2.579308483	2.734205552	2.792851172	2.734612138	2.979967241	2.550789345	2.555574172	2.406810172	2.459754241	2.248918276	2.971158517	2.628792517	2.596070414	2.512281621	2.763078276	2.681990483	2.632843276	2.512514345	2.664278069	2.976876414	3.006311069	2.413346966	2.541166448	2.862199414	2.539436103
AC027348.1	11.55600138	11.50601317	11.68484552	11.53955034	11.3587369	11.59745345	11.51108897	11.53955034	11.52933241	11.53252241	11.50601317	11.55282552	11.55282552	11.52933241	11.23761207	11.50871345	11.38462897	11.76709379	11.50241686	11.51686207	11.65879828	11.42210414	11.45160586	11.58316931	11.44549379	11.32395	11.35252379	11.55282552	11.48180655
AC027612.1	6.940680517	7.48877731	6.90646	6.634766966	6.85176731	6.650534931	6.907275759	6.814417897	6.862951828	7.127731586	6.56230131	6.832008621	6.395920931	6.641470897	7.026700207	6.603555345	6.472659379	6.414987	6.629574828	6.68820369	6.976005724	6.738535138	6.70302969	6.934282034	6.973845517	7.234777828	6.950474724	6.845027862	7.309334517
AC034187.1	3.453632517	4.096834034	3.902409138	3.581633172	3.729699517	3.664671138	4.222000759	3.985729828	4.124037897	3.768229241	3.888790069	3.664671138	4.041972759	3.368592517	4.159582862	3.558340207	3.940458069	4.043708414	3.941190966	3.673967724	3.74427369	3.612595138	3.591701793	4.15372931	3.973876759	3.871943552	3.867288241	3.994302207	4.089853069
AC034187.2	4.446148448	3.76391131	3.45351631	3.357637862	2.818398414	3.341485897	3.842132241	3.623922828	3.839799345	3.604021448	3.657810517	4.098759586	3.89451969	3.869498207	4.816109379	4.033770966	3.583340034	3.988936552	3.714338414	3.128590207	4.04997931	3.819973069	3.780971138	3.958693241	3.424451069	4.191972103	4.471442448	4.530602241	5.363219552
AC034198.7	6.332875276	6.391149172	6.358707931	6.419767724	6.757750586	6.454004897	6.433424414	6.585452586	6.376190655	6.479681862	6.508374759	6.454004897	6.24640069	6.396892034	6.612802138	6.361169276	6.531955586	6.253853414	6.579626897	6.428933448	6.244721552	6.102894034	6.213446931	6.168463103	6.043983414	6.48999069	6.154951069	6.338340241	6.305315931
AC037445.1	2.935081448	2.937670759	2.801425586	2.805992621	2.691747276	2.766383724	2.972693379	2.744682724	2.973721483	3.095086	2.893920276	3.013754759	3.026233483	2.867020517	3.024716586	3.006898276	2.933603552	2.908790759	2.860966103	2.890165931	3.049732069	3.023515655	3.055984241	2.940713862	2.948013345	3.220223621	3.136791414	3.042650207	3.097484103
AC041039.1	11.68484552	11.61244379	11.92014448	11.70165897	11.61919793	11.77983483	11.77216724	11.67623655	11.64462655	11.68484552	11.63649897	11.70165897	11.67355345	11.71855759	11.62911345	11.71385948	11.60910397	11.79083759	11.62561103	11.53252241	11.86337121	11.61919793	11.68905259	11.77562828	11.57534103	11.65879828	11.63244879	11.69379207	11.63649897
AC044810.1	2.962504138	3.528166241	3.931480586	3.467381621	3.289825345	3.833872655	3.665241552	3.374816276	3.268789931	3.772353828	3.900004966	3.645245966	3.384899345	3.547579931	3.663514103	3.633542448	3.487656276	3.309299655	3.885766966	3.588692724	3.50830669	3.762828379	3.365058931	3.35803169	3.428646966	3.826912172	3.970179517	3.712020207	3.551579862
AC046130.1	1.707806103	2.047327414	1.903968414	1.772301552	1.855776483	2.058976414	2.086528483	2.341254793	2.272857483	1.906881034	2.165140069	2.353774172	1.829663931	2.288287069	1.654780621	2.042138793	2.051577103	2.274913724	2.518391828	2.349742828	1.880828241	1.99446131	1.938928483	2.036535586	2.265028138	1.97081669	2.072072138	1.820713966	2.198502897
AC046143.3	4.861596207	4.503904448	4.935218069	5.185118034	4.765595414	5.015721931	5.591370621	5.212503483	5.269124276	5.636635862	5.072285655	5.301165552	4.835305414	5.284664414	5.090371724	4.896168207	4.545972586	5.248361931	5.241579207	5.18826469	5.295583552	4.66547069	5.148070345	4.57303469	5.297415793	5.054861759	5.593405655	4.888283379	5.184243655
AC048346.1	6.968514448	6.855751966	7.315392207	6.930401655	7.047514276	7.13810569	7.428460172	7.190573759	7.072944621	7.075700862	6.910561517	6.829292931	7.217231759	6.860663897	7.01969931	7.041923448	6.873779483	7.636828586	6.982117931	6.865716724	7.113053966	6.820649724	6.984649207	7.349403517	7.167367828	6.834266172	7.060875207	6.895623793	6.978296276
AC053503.11	4.728418517	4.156411862	4.960614517	5.252325172	4.791960414	4.81846131	4.324458034	4.723213724	4.617089241	4.399759655	4.88755231	4.162809621	5.393136586	4.915783759	4.470621	4.630431448	4.517122069	4.833666759	4.840321379	5.009986345	4.919685931	5.021334448	4.308181069	4.696392724	4.596486621	4.905615759	4.864704483	4.58024069	4.897393793
AC053503.2	6.987991241	6.819975276	7.425627172	7.287205759	7.241914586	7.516715724	7.140862448	6.779482241	7.221052448	6.806629241	6.79814369	7.101341138	7.310071276	6.969027966	6.993871448	7.006303138	7.09762	7.217231759	7.020415931	6.892393862	7.093365759	6.973456621	6.926354448	7.226762138	6.808055448	6.951475966	6.827745793	6.772257897	7.083384172
AC053503.6	8.470845793	8.102138724	8.824488379	8.449436862	8.366375414	8.519810103	8.158357483	8.142704759	8.357437276	8.155104138	8.203807276	8.037475345	8.321262172	8.07610431	8.020389621	8.060379759	8.082926138	8.546669483	8.172945621	8.104368	8.60784969	8.231396379	8.113220379	8.517363724	8.022883724	8.113220379	8.254972655	7.982392897	7.988715103
AC055714.1	5.195566793	4.77675069	5.204038345	4.839290655	4.853936897	5.224288	4.994681138	4.926004931	4.927642517	5.060984345	4.899458207	5.050457759	4.809044621	4.856760724	4.888715586	4.844265448	4.496144793	4.857638	4.872968448	4.59551331	5.142050759	4.712002448	4.857201828	4.90360969	4.879509172	4.965997483	4.783020724	4.856407483	4.900132759
AC055723.1	5.781878724	6.062685759	7.033583276	6.870622276	5.891414207	5.338776655	7.20241731	7.346158517	6.726926517	7.275998621	6.856943103	6.653098034	6.159440241	6.541491034	6.29872231	6.174533207	5.408263966	8.644755241	7.713814207	7.568286207	7.828862793	9.022364862	9.112380828	9.02606469	8.733556483	7.89474931	7.704029897	8.450228552	7.71665131
AC055733.1	4.600386862	4.635127345	4.715991552	4.666103448	4.123471276	4.382908966	4.757426483	4.994303931	4.894371138	4.793629621	4.490021276	4.436914759	4.384027621	4.240222103	4.400779448	4.538113448	4.913689138	5.254210655	4.778016897	4.680194483	4.960614517	4.804793207	5.166342517	4.706354655	4.848587414	4.36401469	5.254428621	4.823354862	4.683614379
AC055758.1	1.82810631	2.363467931	1.817354931	1.624361103	1.851095069	1.776224345	1.946446586	1.895658103	1.907495724	2.100538069	1.857409931	1.584420862	2.029959828	2.110641379	1.769363276	2.140358638	1.605264655	1.646857724	1.806450828	1.690149828	1.703914552	1.801915862	1.714016345	1.840876517	1.796661828	1.610856517	2.048382655	1.784761207	1.819117483
AC055764.1	3.687688414	3.58323631	3.961234379	3.885076241	3.874601241	3.719572034	3.768108552	3.590072172	3.725444862	3.976670103	3.894953759	4.184157793	3.792891	3.839331966	4.275704552	4.004980759	4.174687862	3.96167531	3.995331552	3.845222448	4.26079631	3.655053966	3.732592759	3.709957517	3.462109828	4.479178897	3.441274034	4.101228793	3.649788966
AC060226.1	2.037545241	2.451636862	2.093463483	1.936161862	2.063012241	2.071519931	1.722730828	2.211077345	1.944884655	1.953084897	2.364732586	2.029959828	2.015062724	2.204907759	2.171571276	2.355241448	2.179753034	2.234219793	2.260650207	2.115524276	2.411524448	2.073557414	2.299267276	2.292897069	2.516231793	1.605264655	1.813304448	1.851095069	1.977934862
AC060834.2	5.858093103	5.484284276	5.638868862	5.659578069	5.968278207	6.226427759	5.728624759	5.277815793	5.538880586	5.558941793	5.631827138	5.433858241	5.535383414	5.328726103	5.480151517	5.447431414	5.443668241	5.512211517	5.622172241	5.485121586	5.168547172	5.50288	5.404691552	5.77659931	5.56102031	5.606958069	5.151963414	5.395918655	5.488627862
AC061961.2	4.051613862	3.853023103	4.118995034	4.151816103	3.932941517	4.092022483	3.971220931	3.97652069	4.41604669	4.076148586	4.02721269	4.316747828	4.116904759	3.997248103	4.045941517	4.078424655	3.734796897	3.841959069	3.92855669	3.95249369	4.033482862	4.372785621	3.817068655	4.420628862	3.994850069	4.079270862	4.107915207	4.098645828	4.023581862
AC061992.2	5.815016862	5.655683586	5.910407931	5.819977759	5.700212621	6.082633	5.702106069	5.942253966	5.88469731	5.733174586	6.114218931	6.162152586	6.053439172	5.69745531	5.877832552	5.632676517	5.684723207	5.631589379	5.662272897	5.564211034	5.791136448	5.812208483	5.790366931	5.723841	5.612478759	5.794396759	5.837027724	5.722437483	5.767145828
AC062016.1	4.824751207	4.416372345	4.832700828	4.686090862	4.415641241	4.47179431	4.835425517	4.528627483	4.757793276	4.588254103	4.510067172	4.746986655	4.689467414	4.362857621	4.631166966	4.379935103	4.529078414	4.469992448	4.798889241	4.544941103	4.673150034	4.170294	4.511323655	4.677570483	4.519325966	4.448734483	4.163763931	4.615007621	4.391196793
AC062016.2	2.646998103	2.537371414	2.565915103	2.650455655	2.461234103	2.436764862	2.182627931	2.491144793	2.499458931	2.382247931	2.228491931	3.264245276	2.852543276	2.784906517	2.813193862	2.175104034	2.587014655	2.698469483	2.522403414	2.816152034	2.339026414	2.865019241	2.768338621	2.837288793	2.288287069	2.600503586	2.552212569	2.626757759	2.462685897
AC062016.3	2.492701828	2.577634828	2.877107828	3.016700828	2.684954379	2.756776724	2.413002207	2.309467172	2.502213655	2.132762862	2.334628724	2.493650414	2.575687483	2.519275552	2.532666586	2.713154655	2.451918345	2.569348	2.334361862	2.643891276	2.609322138	2.420528586	2.436994759	2.956485138	2.26253669	2.66753069	2.407548759	2.728052862	2.42959931
AC062020.1	2.60711231	2.425981	2.718580724	3.043857966	2.515846276	2.648055897	2.551514448	2.666836759	2.760901448	2.768338621	2.821891483	3.17597431	2.374873793	2.895154621	2.57452669	3.008077862	2.557959276	2.811188966	2.686685759	2.870078034	2.449955138	2.646650103	2.763078276	2.862107897	2.946674069	2.731673241	2.272857483	2.693320414	2.367357793
AC062020.2	3.186115586	3.625343069	3.216726345	3.042964448	3.50173069	2.973475034	3.273331517	3.06547669	3.17586069	3.141572793	3.44446569	3.457988759	3.572588138	2.952797414	2.989334414	3.643657172	3.053198828	3.172134966	3.151845103	3.433269103	2.961325759	3.425697448	3.352498759	3.063232483	3.619250862	3.590883138	3.091181517	2.89495869	3.296581621
AC062021.1	2.866904379	2.315178276	2.683303414	2.304891207	2.235780414	2.540214103	2.392752931	2.200978897	2.206071759	2.413764586	2.358574138	2.186692828	2.527456448	2.506551897	2.358574138	2.137118897	2.376914552	2.194357241	2.286525345	2.478164483	2.544434276	2.643891276	2.258860759	2.273197138	2.098397966	2.217989345	2.316533828	2.111379621	2.366233759
AC062022.1	2.784994759	2.308862966	2.338545345	2.503154379	2.352668034	2.379260138	2.18512169	2.031259069	2.222504793	2.395481759	2.349133276	2.198985	2.167955828	2.378004069	2.367905931	2.924703655	2.365979172	2.554570345	2.604870448	2.600070103	2.375309	2.496392517	2.580555448	2.302593586	2.579543379	1.980059793	2.404839103	2.430385138	2.247865138
AC062031.1	3.626093724	3.214494103	3.983031931	3.60919931	3.850464	3.524644862	3.632727414	3.643281897	3.615664276	3.307986483	3.597098862	3.632319448	3.889991793	3.792797483	3.618917069	3.825155586	3.608474897	3.851745759	3.629308966	3.477211448	3.443133069	3.704989828	3.84058231	3.687479069	3.749341586	3.130483828	3.534494414	3.891358586	3.515718379
AC062032.1	2.652141724	2.685316241	2.557086793	3.069252207	2.440555586	2.470422793	2.67767369	2.801908586	3.119583931	3.103168655	2.534009069	2.899285138	2.548468345	2.484691483	2.504411828	2.660864172	2.83748681	2.392752931	2.718984345	2.765188552	2.82166769	2.700360034	2.456511207	2.704070931	2.914779552	2.767396138	2.624990724	2.745603414	2.880972448
AC063932.1	4.235319552	4.944597138	4.452409931	3.901775931	3.890400172	4.347889103	4.813375966	4.750809103	4.937231483	4.654860931	4.573257138	4.657171655	4.016838138	4.220459793	4.277677138	4.472039621	4.304512069	4.928153207	4.726813241	4.496374517	5.284806621	4.534520724	3.995034431	4.594032621	4.426488	4.769783862	4.521564724	4.523054862	4.227318103
AC063956.1	2.505502448	2.319976862	2.379260138	2.105235724	2.293045655	2.637511552	2.679606966	2.223048862	2.329971448	2.081743931	2.695211828	2.790214034	2.395934345	2.787205759	2.122495276	2.750263276	2.340022241	2.190420724	2.101144931	2.396831379	2.119990586	2.375908621	2.097198793	2.077731379	2.018685069	2.22458531	2.524462103	2.098548138	2.728052862
AC063957.1	3.904358103	3.868280931	3.632992483	3.804493345	3.664954207	3.575649483	3.753451172	3.586229759	3.617294828	3.552103103	3.590970207	3.696225	3.643366862	3.651589724	3.56983869	3.427439517	3.519192034	3.684270207	3.783141793	3.715677069	3.713483138	3.65827431	3.767821414	3.613547724	3.725531069	3.747193621	3.593680379	3.526511897	3.452153793
AC064834.1	2.549835793	2.657269828	2.930228897	2.583210448	2.488897207	2.506551897	2.730932793	2.587135966	2.364282759	2.423842759	2.296714276	2.659365276	2.49257469	2.725546345	3.010448276	2.839783448	2.692436655	2.577268172	2.518992828	2.633339414	2.525673862	2.639512483	2.252616759	2.545476517	2.970287207	2.491421448	2.543699379	2.352564759	2.577634828
AC064834.2	2.576856759	1.999485793	1.986881966	1.926973759	2.049287	2.229954655	2.151723621	2.497185621	2.618162483	2.537909655	1.996493103	1.924070517	2.267421172	2.087283483	2.455377966	2.307958034	2.337657655	2.082772621	2.398954172	2.289024483	2.366385828	2.197716621	2.117169483	1.992349517	2.235930414	2.054725793	1.893102517	2.224066241	2.091219345
AC064834.3	3.405397379	3.614162931	3.812692241	3.904665172	3.774271517	3.403975862	3.453425276	3.408821655	3.532329828	3.422668345	3.796411069	3.265645276	4.017056552	4.195523828	3.769209931	3.300652655	3.722363103	3.449932448	3.200310241	3.689070828	3.427754034	3.405871448	3.494424724	3.487656276	3.529129552	3.546458379	3.658136655	3.394085517	3.560074897
AC064836.3	5.012787345	5.084512966	5.552106793	5.307262517	5.097533621	5.195852621	4.412643207	4.57815169	4.950795793	4.842057379	4.831448517	4.818196862	4.799389207	5.123060828	4.874911	5.062811138	5.401356207	4.930223862	4.689355448	5.031936897	4.912185552	5.003230828	5.127377966	4.800423241	4.947241345	5.062529414	4.309025931	4.802112828	4.577254759
AC064837.1	3.718344759	3.881060483	4.43915131	3.972850345	4.011840103	4.429339276	4.021008931	3.975633931	3.742740759	4.062931448	4.027417552	4.019692	4.128927069	4.170886483	4.114041759	3.93810469	3.639355379	4.110825931	3.910038379	4.291108034	4.065360345	3.969612724	4.073369621	4.200752552	3.874816	4.111179414	3.83829231	4.177706586	4.19299269
AC064848.1	6.022395483	5.845801655	6.500246	6.131859793	6.005077724	5.939582241	6.089562172	5.815547034	6.032090931	5.829049517	5.823089	5.975113862	5.837467138	5.818045103	5.970566	5.772516414	5.835982759	6.012943448	5.797388448	5.842036034	6.157355276	5.862219517	5.939582241	5.92816069	6.054738793	5.797089103	5.932487793	5.987560172	5.931721103
AC064871.3	2.797320517	2.947441414	2.594737655	2.600325241	2.819875862	2.381094172	2.353417069	2.844265966	2.680801172	2.611396414	2.441348724	2.466986379	2.311425138	2.359494483	2.677023069	2.599504621	2.91256931	2.565915103	2.678637	2.602106172	2.968497759	2.597341483	2.906546897	2.234987	2.729101586	2.76038231	2.550665069	2.615719276	2.632531276
AC066692.3	5.178749276	5.23722569	4.956456414	4.727637034	4.532045207	4.683249862	4.987917862	5.080398448	5.110452517	4.785800759	4.954881241	4.883738103	4.362663862	4.498243621	5.246020483	4.808588793	4.966756379	5.240711828	4.692632103	5.053375345	4.939655759	4.765458552	5.054411793	4.967977897	4.790776759	4.834475138	5.305884966	4.990751172	4.966384138
AC067717.1	2.087845379	1.936161862	2.222713345	1.717981966	1.960124931	2.016011793	1.924368276	2.110838207	2.044328586	2.12298269	1.915208345	1.826242828	2.258688793	2.541948552	2.237660966	2.165982828	1.895352069	2.224656	2.107774345	1.99446131	2.076643828	1.896905276	2.072500897	2.167575759	1.77400269	1.99296031	2.003554793	1.752325862	2.280677207
AC067718.1	1.946446586	1.713475793	1.805994345	1.947340759	1.947111931	1.918193034	2.186936655	1.968106069	1.87532969	2.014872414	1.80739131	1.959541	1.888939345	1.936426414	2.422201345	1.634859483	1.801915862	1.972912345	1.800049483	1.880562276	2.032493931	1.864781345	2.016523172	1.973126241	1.890850172	1.946864172	1.873098897	1.886307379	1.880236655
AC067735.1	3.985961	3.781927207	3.317222931	3.601159759	3.425607345	3.639495897	3.954163862	3.946303138	3.893780103	4.223306414	3.727358379	3.791148034	3.665796552	3.550678103	3.728924759	3.32427131	3.604884862	4.365958759	3.871704845	4.152480034	3.899213276	3.864370621	3.575207207	3.771111414	3.796515966	3.85202769	3.763552621	3.872605345	3.69363769
AC067903.1	2.179287414	2.320309276	2.334804931	2.214816897	2.285616724	2.103691345	2.476674621	2.323875034	2.238235034	2.151723621	2.069447517	2.343144724	2.491037	2.085999138	2.425217276	2.284765172	2.138020655	2.075232207	2.038345931	2.546505897	2.383051724	2.321754862	2.409703207	2.222315103	2.302348621	2.495988138	2.542088069	2.518719862	2.19458469
AC067940.1	4.742097793	5.062529414	4.169928414	4.615158431	4.566219448	4.408470655	4.650259586	4.480448069	5.05380631	4.574565034	4.574480552	4.715544207	4.581408897	4.344156966	4.82109769	4.633087034	4.703994138	4.525626828	4.530973759	4.740917379	4.435503552	4.646728034	4.520875655	4.796971586	4.228924897	4.809044621	4.643787241	4.606699103	4.705708069
AC067945.2	3.714868517	3.873275276	3.56621331	3.487025448	3.797501241	3.669292172	3.541394828	3.720706966	3.940243448	3.452936483	3.473152862	2.822931966	3.242262724	3.454963724	3.329026276	3.982906	3.449535862	3.512785724	3.910453069	3.706284552	3.608859862	3.771301759	3.782505966	3.701543759	3.829603448	3.747457276	3.477464103	3.595929483	3.82174169
AC067945.3	7.335154483	7.343571517	7.313546138	7.501241448	7.438641069	7.232389138	7.45912	7.781525759	7.567616793	7.408874655	7.478013207	7.508758966	7.505651655	7.384096897	7.590982207	7.756439483	7.711412345	7.569107724	7.532245345	7.536998103	7.574414448	7.533452379	7.538278862	7.189966724	7.639404552	7.36464569	7.506285103	7.515588276	7.573017069
AC067945.4	2.419323138	2.445580414	2.282730069	2.534384414	2.239113862	2.492701828	2.255438241	2.076267621	2.356038552	2.474200517	2.522874034	2.588220966	2.926306966	2.274097	2.156126103	2.098943414	2.099659414	2.462685897	2.304272379	2.349449276	2.349304586	2.163625	2.41747931	2.168321552	2.326102828	2.107567724	2.063568172	2.497185621	2.205105241
AC067959.1	2.307569241	2.039448655	2.161019897	2.425217276	2.362907966	2.244948345	2.218672345	2.365577103	2.339418034	2.379260138	2.569590759	2.312701655	2.218366586	2.283796897	2.335071655	2.388441241	2.336915759	2.46738131	2.445932241	2.275741828	2.351684345	2.420368034	2.566960448	2.015300966	2.19458469	2.378138793	2.455900517	2.159096655	2.438741034
AC067960.1	5.212358897	5.083449276	5.265202345	5.291490207	5.598006845	5.813284621	5.272184655	5.21564631	5.208888259	4.817316793	5.285366414	5.344088655	5.42726331	5.128662034	5.293898379	5.257439517	5.428089172	5.345136586	5.229404207	5.106563517	4.916408241	5.105697828	5.674416966	5.649463	4.701485552	5.07587431	5.138660724	5.109839069	4.994531897
AC067969.1	6.586334241	6.423523069	6.390768069	6.841941	6.721062517	6.456986414	6.357750586	6.655028034	6.603299655	6.560368966	6.575764724	6.357026034	6.490793414	6.777132793	6.803967931	6.256698793	6.668853897	6.950965414	6.559769448	6.538647586	6.749232897	6.815130793	6.980108621	6.885735586	6.555551414	6.763633724	6.829112621	6.591614828	6.740935655
AC067969.2	5.135197828	4.763131931	5.399901345	5.178749276	5.157369276	5.321132724	5.001031759	4.779095448	4.858067897	5.304270586	5.051204724	5.066584172	5.139977966	4.995579862	4.939655759	4.808829759	4.999192069	5.178918138	4.961669138	4.834839759	4.840910828	4.951151897	5.244275	4.734138172	4.947017517	5.171111931	4.67178331	4.929890448	4.945422586
AC067969.3	5.116232897	5.081387207	4.792235172	5.129202414	5.085767828	5.060240586	4.569909172	4.774541828	4.829606138	4.899792207	4.865766345	5.032138586	4.636296966	4.505861379	4.999097828	4.488463172	4.760097345	4.774975345	4.836104034	4.938740724	4.778503897	4.955179448	4.613661414	4.678581138	4.743633759	4.529948207	4.812113862	4.815531552	4.717292828
AC068039.4	2.701573241	2.807590345	2.306287759	2.195580724	2.619332483	2.360594586	2.60063169	2.390972103	2.944777793	2.817195793	2.831618586	2.704764172	2.931778414	2.670466379	2.803507655	2.972831552	2.749146655	3.149193931	2.619450862	2.586038793	2.667397034	2.709397172	2.63611331	2.86475931	2.613919517	2.592673966	2.98784831	2.747856241	2.630872966
AC068042.1	5.548858379	5.636470586	5.308704862	5.16777131	5.488627862	5.343113586	5.728356897	5.701775414	5.761968483	5.770610241	5.892960448	5.906404862	5.824033207	6.055284276	5.696155931	5.522609966	5.517386034	5.781698276	5.715073207	5.629997241	5.616295931	5.465417241	5.720744862	5.622172241	5.516052724	5.617389483	5.485246793	5.904330345	5.759788655
AC068044.1	2.150571897	1.886560034	1.880236655	2.313466862	2.19724431	2.405997172	2.173240241	1.756774276	1.954386828	1.937045931	2.034591	1.942180552	1.909866897	2.187973828	2.118452379	2.14874531	2.363335138	2.099308138	2.124056069	1.985885276	1.991722069	1.787630862	1.640002897	1.952368414	2.256290897	2.024824069	2.331140759	1.776224345	1.760815552
AC068056.1	11.19025207	11.01604483	11.42536897	11.18746345	11.03637586	11.1014269	11.19368552	11.27112103	11.14373517	11.11022207	11.09864517	11.14373517	11.20631862	11.10399862	11.08942466	11.21294138	10.94222272	11.31665897	11.1014269	11.10693448	11.40744138	11.13297776	11.13297776	11.24641459	11.08942466	11.09864517	11.0034231	11.18414655	11.08535379
AC068058.1	4.725372103	4.782322448	4.436332552	4.411603931	4.766021207	4.694695586	4.817455931	4.838538931	4.926490724	4.890822103	4.838248483	4.671414138	4.587549345	4.385828276	4.376830414	4.924222724	4.667291724	4.722593466	4.724929103	4.861596207	4.840550517	4.608201724	4.603423517	4.893014276	4.906016276	4.692739897	5.001398069	4.488068034	4.860817207
AC068121.1	3.145165897	3.064406759	3.224874862	3.08226369	2.941998	2.882993379	3.093159931	3.176385586	3.081260241	2.989220483	2.704009655	2.860628517	3.074530655	2.990127207	2.623236517	2.724463207	2.972693379	2.932809586	2.709973621	2.738860379	3.362255621	2.792144414	3.111410655	3.107236207	2.894349069	3.070280276	2.977665724	3.024716586	2.692726724
AC068135.1	1.978394	1.981748103	2.368170586	2.193855138	2.287652862	2.387360103	2.2556855	2.425364138	2.315346379	2.120493759	2.089599483	2.442479	2.198985	2.556516655	2.036141655	2.53651831	2.569460621	2.063012241	2.26757331	2.297373138	2.220433552	2.194357241	2.195421103	2.297849448	2.207081724	2.21141569	2.296975621	2.227649897	2.269110103
AC068137.1	6.376190655	6.214120034	6.713881069	6.625435172	6.371905828	6.911326483	6.292597724	6.188925552	6.463599793	6.247262276	6.407720897	6.169884759	6.241290172	6.215802552	6.362812552	6.423632103	6.133940207	6.794950828	6.427846172	6.166491655	6.486888448	6.09898731	6.159328172	6.421753517	6.002436379	6.47600869	6.227181759	6.266787034	6.301679345
AC068137.13	5.297959172	5.727189966	5.416816276	5.202601966	5.294144103	5.148671897	5.404450172	5.640383345	5.758339621	5.570758414	5.314324552	4.939541103	5.418089103	5.129092655	5.901908897	5.49367631	5.571696069	5.522464931	5.501814345	5.454363897	4.977411241	5.535163172	5.572167379	5.549402448	5.614857414	5.772065	5.586385241	5.471028379	5.477147
AC068279.3	4.446012759	4.258800759	4.606699103	4.381289793	4.536893207	4.561066724	3.725444862	4.361570034	4.147268241	4.130811586	4.175879759	4.505592966	4.441463414	4.486090621	4.453671069	4.241593483	4.578734103	4.65914931	4.257851586	4.218249552	4.19184269	4.613892276	4.290430241	4.404375793	4.330263	4.439944828	4.295477828	4.627510138	4.166060414
AC068282.3	4.500069724	4.155847517	4.975321655	4.466482034	4.726443793	4.626318586	4.281476517	4.485515897	4.269081034	4.448521379	4.324295483	4.383569759	4.223671379	4.749026069	4.419756241	4.780575379	4.382286586	4.661236241	4.185982483	4.176833586	4.362524448	4.300202724	4.65377431	4.193420862	4.158946517	4.248493759	4.105311759	4.060715724	4.065862
AC068492.1	2.817056552	2.42462131	2.329971448	2.624372724	2.375657431	2.419875931	2.612717931	2.561406931	2.331288724	2.524136793	2.235126724	2.464174759	2.486743931	2.419738552	2.628792517	2.444527207	2.438570241	2.615144759	2.50749331	2.414942414	2.47030769	2.492467034	2.687335138	2.468552793	2.372815241	2.384404862	2.361138517	2.669618345	2.365244828
AC068522.4	10.00147555	9.82064331	10.11101872	10.38839945	9.656353138	9.597635034	10.14715214	10.13329207	10.20967721	10.27256176	9.765914828	9.858570621	9.996996793	9.878752207	10.18114862	10.13431436	10.36296759	10.54185759	10.27906238	10.20967721	9.791852138	10.33048155	10.42406055	10.06043479	10.26716169	10.23513862	9.992417552	10.14841655	9.886475897
AC068535.1	2.728546586	2.518992828	2.851778	2.874223483	2.527338069	2.922030517	2.92284	2.742443276	2.749631862	2.699891966	2.592942103	2.729239759	2.827660759	2.60136031	2.943328966	2.734342379	2.886685276	2.648681655	2.718710276	2.930845931	2.822811483	2.820016276	3.203415172	2.853198069	2.688379517	2.780734759	2.598504862	2.561888828	2.902115931
AC068535.3	2.962698862	3.306616517	3.021698655	3.333243276	3.317662345	3.571709931	3.207880241	3.156851931	3.103362517	3.175522379	3.287769517	3.413033345	3.227540241	3.139359103	3.474326207	3.155016552	3.10680931	3.284149517	2.952391	3.132837069	3.216518414	3.133883862	3.111155655	3.607928966	3.155016552	3.173910345	3.332276897	3.102707759	3.107773241
AC068580.1	7.226762138	6.955201621	7.480274724	7.228355241	7.332528759	7.405769586	7.227512552	7.071907655	7.022250793	6.922865759	6.91722831	7.089758483	7.302675586	7.117672138	7.219068241	7.205715241	7.194242724	7.239586	7.09762	7.08563631	7.227512552	7.214223655	7.31700631	7.180263966	6.934762793	7.20538931	6.998127241	6.909541034	7.009149345
AC068580.6	6.516652345	6.461943966	6.860892103	7.266670793	6.72782831	6.658180724	6.73432	6.696763897	6.728471621	6.651192655	6.750720034	6.545988069	6.95671831	6.718945138	6.611945586	6.813176034	6.605632931	6.814417897	6.756988552	6.669419897	6.350278345	6.538393655	6.795487897	6.978043345	6.929901552	6.408038172	6.755240966	6.46768469	6.559769448
AC068587.1	3.143636793	2.833093897	2.631849586	2.735904241	2.920847448	2.62299531	2.448709897	3.062646138	2.615719276	2.618082345	2.681711552	2.468933793	2.792675517	2.873115345	3.12104931	2.728546586	2.874590379	2.826697207	2.329971448	2.849783862	2.777628586	2.523648828	3.135131345	2.750692897	2.797213241	2.329482828	2.808664483	3.368381759	2.771241345
AC068587.2	3.622811621	3.42314031	2.476261241	2.356157034	2.404222483	2.578787448	3.146243448	3.602473621	2.910188	2.842969724	3.029092034	2.261002448	2.522269586	2.946581138	2.562714345	2.381094172	2.71144	2.827134793	2.186822172	2.470795	2.264731724	2.640941931	2.914421793	2.757067172	2.840374759	2.250562207	2.674342793	3.265909414	2.606573621
AC068641.1	3.341084241	3.295371586	3.289959621	3.487207931	3.316491448	3.522920862	2.884802586	3.127920379	2.906643517	3.110998724	2.957620931	2.76129769	3.108988276	3.039695034	2.688495793	3.062458862	2.795077	3.123592379	3.201229483	3.087435138	2.996112793	2.995791345	2.693702172	3.255717793	2.996112793	2.942455414	2.629986724	2.959301724	2.695084207
AC068643.1	2.112650379	2.365110862	1.784761207	1.890044931	2.164820172	2.101144931	1.949478	2.055548517	2.094794379	2.022759621	2.107162207	1.965692517	2.299497379	2.26757331	2.443985345	1.874386483	1.99673431	1.993975517	1.889789276	2.446849759	2.23926431	2.0526885	1.926973759	1.969805069	2.094271414	2.243684414	1.921718379	2.110284345	2.101345793
AC068669.1	9.765914828	9.739131517	9.948248931	9.810662207	9.473120517	9.641779759	9.784346034	9.850247586	10.04749541	9.774096034	9.783002379	9.451645897	9.726481483	9.659620586	9.391702552	9.666625276	9.577780862	10.21713207	9.676372172	9.712243276	10.13329207	9.815131172	9.573883069	9.794879897	9.703809103	9.642793	9.642793	9.652556	9.780547621
AC068704.1	3.348902379	3.843918138	3.777738345	3.562866897	3.518949241	3.823890241	3.689391966	3.47463031	3.802348793	3.311460345	3.661688103	4.056453828	3.761956931	3.289693103	3.659077172	3.41152269	3.705261828	3.543933586	3.85853631	3.617146724	3.888882655	4.007079483	3.766179724	3.863613483	3.674189759	3.78183569	3.793971345	3.223373621	3.212103862
AC068706.1	1.434718966	1.533987138	1.704285655	1.618036621	1.434718966	1.515970448	1.442882483	1.397692241	1.487697379	1.591166552	1.328318138	1.630588103	1.667182655	1.442882483	1.574703069	1.750610241	1.366113828	1.479462069	1.470257	1.563066138	1.706747034	1.490767586	1.551397517	1.528771069	1.470257	1.608505483	1.551397517	1.600371138	1.566077207
AC068706.2	12.32184172	12.24036545	12.49570793	12.34648931	12.31150207	12.4353169	12.36431414	12.37794069	12.33620966	12.28799966	12.31698276	12.4353169	12.32860966	12.40124138	12.35545069	12.35545069	12.30533759	12.39203483	12.32184172	12.27480621	12.42593621	12.26729793	12.29961862	12.38655552	12.31698276	12.34186345	12.32184172	12.36431414	12.32860966
AC068715.1	4.457808655	4.365561276	4.063468448	4.145400241	4.295593655	4.117841172	4.563964586	4.542757276	4.708564793	4.369147966	4.799194345	4.620547241	4.37494131	4.599425034	4.552332966	3.962842724	4.33837569	4.836723552	4.083394862	3.979065207	4.550072655	4.333146414	3.96496069	4.099205759	4.783661759	4.085455897	4.090924655	4.361457034	4.212820586
AC068718.1	1.972268759	2.062800241	2.126416586	2.018851276	1.868908793	1.945978345	1.69089931	2.027137897	2.007346241	2.093645345	2.108580621	2.116298138	1.877573379	2.301868862	2.162077345	2.253594552	2.107012897	2.155304724	2.391601724	2.072956724	2.18363169	2.322983828	1.99296031	2.024824069	2.330378207	1.905810621	2.222315103	2.121452034	1.999282
AC068754.1	6.687613103	6.273806448	7.446124414	6.855102793	6.965103414	7.025637552	7.423464931	6.950474724	7.155840828	7.106133	6.685267207	6.364788862	6.861073897	6.284444138	6.991207655	6.993530207	6.656940655	7.414377379	7.216602759	7.203320414	7.342533586	6.938062759	7.261310345	7.353249414	7.397827655	6.598187172	6.711515759	6.531330621	7.138390655
AC068797.1	1.645998379	1.500663379	1.609833207	1.651606448	1.853649621	1.524444379	1.494503414	1.571402172	1.696164862	1.479462069	1.633917103	1.684695207	1.553601034	1.583710552	1.646857724	1.613531483	1.673425552	1.846752241	1.600371138	1.610856517	1.692337793	1.62142031	1.763244828	1.475875276	1.614759483	1.527049103	1.654780621	1.649508897	1.610856517
AC068799.1	2.697102483	2.793643966	2.708200345	2.529100034	2.47000169	2.217246621	2.655474138	3.10680931	3.198872414	3.080387138	2.861579586	2.511042448	2.649122655	2.755505828	2.634186448	2.770706172	3.065978724	3.010209862	2.934798621	2.879772034	3.454163793	2.921299138	3.313378172	2.69382569	3.070637138	2.967096276	3.358375828	3.072831517	2.649624966
AC068946.1	4.172124103	4.069582966	4.289969379	5.015424759	4.546372931	4.497378414	3.856694121	3.955441552	3.79865869	3.972440379	4.082741931	4.135802483	4.555533828	4.655156069	4.107331862	4.452135103	4.40402131	4.129598103	3.937208655	4.25971969	4.281476517	4.110639724	4.309025931	4.349274724	4.121164379	4.499812241	4.005228966	4.140744552	4.03046969
AC069063.1	1.838466448	2.226198379	1.945099586	1.507523448	1.790399069	1.923011	2.256779103	1.976263379	1.839020517	1.811669793	2.257729897	1.811298586	2.002875207	1.818791931	2.363029655	1.842095586	1.717283414	2.250871034	1.551397517	1.847072138	1.715638724	1.766365448	2.213667655	1.796337724	1.752762621	1.830865655	1.870435241	1.925689931	2.119284655
AC069063.2	3.442203793	3.260478621	3.877112517	3.498669	3.460366103	3.408462	3.333243276	3.535928828	3.722144483	3.570296138	3.718057448	3.553477276	3.79406531	3.570296138	3.438378621	3.28840169	3.37254631	3.199642897	3.483730655	3.452153793	3.523463552	3.456097586	3.359564862	3.682652655	3.556596552	3.63514431	3.311896862	3.381979138	3.508436759
AC069067.1	1.643846483	1.66067069	1.763808828	1.833469069	1.74290669	1.680296862	1.822956	1.869409966	1.619061552	1.711570483	1.737066621	1.719207724	1.775881414	1.684039276	1.67543469	1.730865552	1.898003517	1.666518448	1.616966207	1.771836552	1.735431	1.790777483	1.867124655	1.814020793	1.773674207	1.869738931	1.74290669	1.894403655	1.732642207
AC069070.1	2.482276931	2.452284552	2.410113034	2.215878828	2.349545379	2.110284345	2.686581345	2.595366552	2.597065	2.409488793	2.422732586	2.189935931	2.135945	2.507636207	2.12691869	2.474802621	2.356710448	2.869132931	2.437138448	2.545094483	2.290040345	2.336627793	2.400798276	2.487166552	2.528100069	2.312884897	2.458380276	2.434591897	2.378309793
AC069154.4	2.116986931	2.285616724	2.268768276	2.559782379	2.355367379	2.224066241	2.162769517	2.235286621	2.257729897	2.30396631	2.312701655	2.124771207	2.02110131	2.369880966	2.0688	2.261002448	1.820713966	2.474802621	2.035062345	2.188509724	2.034814414	2.489876552	2.121339621	2.265819138	2.139013759	2.180907207	2.281348621	2.142816276	2.338148586
AC069157.2	1.912242172	2.071885276	2.117538034	1.96592269	2.234052345	2.022401172	2.176006379	1.859158828	2.054725793	2.344785448	2.095523552	1.793445034	2.075553586	1.98613931	2.004066759	1.937045931	1.785862414	2.140432483	1.981983241	1.970320241	1.822054069	2.082418621	2.027137897	2.009231828	1.939705517	1.937254241	2.096561069	2.186491828	2.211969966
AC069181.1	4.450692345	4.400968138	4.787445897	4.674151345	4.410645448	4.940178655	4.388133655	4.654089724	4.817455931	4.267007759	4.943984724	4.776380724	4.287136552	4.335259862	4.047114276	4.549668172	4.485913983	5.387095379	4.681115345	4.707186655	4.187274966	4.621813138	4.937960621	4.914391138	4.586369552	4.656100931	4.40755631	4.327426103	4.327280897
AC069213.4	4.230431483	4.487025828	4.279360586	4.142391862	4.173243759	4.002327448	4.236695897	4.234602517	4.161368621	3.961091345	4.20253269	4.243582793	3.953661552	4.243418759	4.387739207	4.114679793	3.963787793	3.847796655	4.445214759	4.191972103	4.222875414	4.226236241	4.150573759	4.314928207	4.25546831	4.381052897	4.382422	3.951767172	4.250458983
AC069216.1	12.59610793	12.62125069	12.60494621	12.70210931	12.86276483	12.85299655	12.64095448	12.52531034	12.54576586	12.58895552	12.66495655	12.71672897	12.63197517	12.98155655	12.73179069	12.64591759	12.67326	12.58895552	12.70210931	12.69025276	12.56651034	12.49570793	12.60989655	12.61672552	12.50669655	12.5832969	12.60989655	12.62125069	12.6807469
AC069240.1	2.40555831	2.210926586	2.24420569	2.305061759	2.268178724	2.166940621	2.166177276	2.368394448	2.404476655	2.398569586	2.434434276	2.504411828	2.37863431	2.429937552	2.481578724	2.239113862	2.54277431	2.414942414	2.552149379	2.426668414	2.357137724	2.279619138	2.399163431	2.268617345	2.386392414	2.122495276	2.287995862	2.280802586	2.336331586
AC069243.1	3.669085828	3.254426	3.19425531	3.045872103	3.087191966	3.471624103	3.403618241	3.337082138	3.210579931	3.432528241	2.940568655	3.367497034	3.423568759	2.691217793	3.268527414	3.383415517	3.330658621	3.356752897	3.479479586	3.151845103	3.333243276	3.199059759	4.260502966	3.182658586	3.782996828	3.658409483	3.47463031	3.199165345	3.076920552
AC069257.6	4.393675655	4.522961241	4.220574931	4.263190069	4.458585793	4.495726207	4.353328793	4.506399138	4.681645138	4.545076828	4.435393241	4.80848031	4.621813138	4.311600241	4.608017	4.336541931	4.592024172	4.487777034	4.415917241	4.38623069	4.460596034	4.352410172	4.574244897	4.435393241	4.591558828	4.529823897	4.434487414	4.748772138	4.32407069
AC069257.8	3.827901276	3.941899724	4.433959897	4.231989897	3.977702138	4.674151345	4.08360031	4.336406448	4.14202431	4.24273631	4.184946069	3.93048531	4.484699448	3.73466831	4.073009793	4.360562345	4.438572897	4.205318517	4.05634	4.114276103	4.795229586	4.408043759	4.149537552	4.383477586	4.162062379	3.809015621	4.342175828	4.324295483	4.256546897
AC069276.1	7.152876	6.682140655	6.862644241	7.277020241	7.005949069	7.108243931	7.03329969	7.268291862	7.657274517	7.026456	7.229894414	7.239262828	7.253522931	6.985869931	6.801827862	7.025349	7.177603828	7.969856034	7.112303	7.395658517	7.081085897	7.118899241	6.810352414	7.097938172	7.415977724	6.610400276	6.837191517	6.813439655	7.026700207
AC069282.6	3.932837034	4.373552586	4.932321345	4.447401	4.510823931	4.502622897	5.147175621	4.309379276	4.748288655	4.711881414	5.049879207	5.343489828	4.429245966	4.901263793	4.00334031	4.684058379	4.415488552	3.976303448	3.715677069	4.063927241	4.347433931	4.777888034	4.47189231	4.64388769	4.442732379	4.672644621	4.724564966	4.543790414	4.291649483
AC069286.1	1.801213828	1.634859483	1.494503414	1.416495207	1.770846655	2.034344	1.585961828	1.631958966	1.717283414	1.641065517	1.921370345	1.865976517	1.781620724	2.021894655	1.988418724	1.668001793	1.933842414	1.805247966	1.664188862	1.916936931	1.852339448	1.688483552	1.557233345	1.680296862	1.775023793	1.957434138	1.974904	1.83262869	1.513113
AC069363.1	2.355631759	2.211545552	2.191998172	2.415421034	2.177855931	2.190870621	2.182488966	1.959135172	2.094452897	2.211679207	2.287199345	2.351858034	2.111586034	2.291533552	2.194357241	2.202875931	2.151723621	2.274742966	2.341254793	2.188351552	2.357009586	2.341589828	2.301581034	2.475793724	2.199671034	2.303711	2.544570897	2.322889586	2.497672621
AC069513.4	5.70983531	5.366318103	6.044420828	5.932634	5.925939172	6.635156241	5.564211034	5.906404862	6.036065276	6.03094469	6.035685069	5.730620379	6.124050621	5.850064138	5.947990276	5.739335	5.969537103	6.142002724	6.056775103	5.717100276	5.707829034	6.091460414	5.866539103	6.158991414	5.892801	5.778081103	5.484692483	5.756898345	5.650699655
AC069542.1	8.157761276	8.037475345	8.318644724	8.085612897	8.020008414	8.106317724	7.979002138	8.005981724	7.963957862	7.933287276	7.904961517	7.702414103	8.052393621	8.106821138	7.876234931	7.992550172	7.989958793	8.744588	8.021410897	7.920304724	8.060068483	7.908311862	7.948092828	8.063527034	7.975641069	7.802370414	7.737041138	7.932846448	7.808717655
AC069547.1	4.102071931	4.37541869	4.321906345	4.268307241	3.897172793	4.491805897	4.414791966	4.162172759	4.707998621	4.259607138	4.311600241	4.409985276	4.551943103	3.958804552	4.090735034	4.126955793	4.496589379	3.770048448	4.006372966	4.078025345	4.377461828	4.126734621	4.100920621	4.224046034	3.907640517	4.205897414	4.224445862	4.247722724	3.941060966
AC072031.1	2.241225897	2.120817552	2.074555897	2.220244586	2.105474448	2.162769517	2.135460828	2.605484414	2.569247034	2.558605552	2.362742586	2.586296793	2.089746793	2.065912621	3.051091621	2.407039586	2.278508483	2.401770931	2.518578586	2.609695862	2.300737138	2.177063793	2.056542414	2.452906586	2.171243931	2.024155517	2.693548448	2.344629828	2.372931379
AC072061.2	3.917725655	3.754895552	3.859923621	3.532329828	3.750133483	3.606948241	3.743096345	3.642556276	3.487102	3.775776793	3.520003241	4.253317345	3.89268331	3.810119483	3.786682552	3.826183345	3.881829862	4.120762034	3.656084862	3.651589724	3.661879517	3.599017724	3.746608552	3.884966586	3.541161655	3.739098483	3.710934552	3.410571172	3.659545414
AC072062.3	1.960942862	2.160404	2.180715241	2.225866517	2.390972103	2.499699931	2.237372	2.089416793	2.345244897	1.864405483	2.271261483	1.88568031	2.146517034	2.816416517	2.534875	2.971050241	1.960124931	1.951505034	1.836433828	2.242312586	2.323139138	1.977934862	1.80739131	2.101028483	1.994824621	2.163946655	1.919267276	2.404123138	2.080584862
AC073043.1	4.876008138	4.595617931	4.953897828	4.867175379	4.629169138	5.073235793	4.608932621	5.004362483	4.812113862	4.515986414	4.82371069	4.880256	4.65698069	4.730257966	4.801019586	4.699110552	4.663891966	5.010254138	4.772827621	4.71806369	4.868669586	4.755280483	4.989457897	4.561666069	4.60048169	4.517795207	4.430375069	4.835916	4.592730207
AC073052.1	3.640059759	3.910453069	3.089524345	3.279103586	3.861570862	3.731516483	2.994845759	3.201707724	3.427754034	3.515095241	3.536765172	3.398637172	2.88853831	3.232453552	3.961550103	3.791757759	3.652290207	3.334559655	3.404935276	2.959571586	3.351799483	3.306509345	3.691705862	3.790376034	3.083971931	3.122665172	3.467590345	3.730608793	3.341084241
AC073055.2	3.31837231	3.146061345	3.020029414	3.318854103	3.633542448	3.284061862	3.542500966	3.411402	3.596918724	3.119008345	3.235757724	3.514595207	3.18963769	3.360344655	3.086930517	3.49932431	3.359189741	3.197686966	3.150902759	3.100147207	3.311165	3.358982034	3.069668138	3.243403138	3.265645276	3.473778483	3.289101862	3.186499241	3.475055379
AC073069.2	4.488463172	4.516992	4.220681414	4.666674793	4.552619931	4.177102793	4.627046207	4.539686966	4.501754931	4.758443759	4.256546897	4.841920379	4.092611276	4.000176655	4.343247103	4.174787862	4.338153379	4.139217759	4.483015379	4.44458669	4.681645138	4.521361759	4.348579862	4.374572759	4.501021552	4.512188793	4.450085724	4.1528	4.446012759
AC073072.1	10.98868531	10.85725114	11.24641459	10.8379831	10.63720069	10.92390724	11.03056586	11.21855655	11.16138655	11.06095069	10.99811931	10.87091172	10.91801207	10.91546979	10.81092148	11.0034231	10.90027876	11.29563138	10.965401	10.96218862	11.24641459	11.02733307	11.01907103	11.04632517	11.05274276	11.03418793	10.91546979	11.08535379	10.97207
AC073091.2	3.650744517	3.327652241	3.372301931	3.474121966	3.433140828	3.462299241	3.202896414	3.109132621	3.008397724	3.576852655	3.202294586	3.252933414	3.103168655	2.955557552	3.228289586	3.078058103	3.708638966	3.486248241	3.254062414	3.407475	3.091964793	3.258885	3.071075086	3.239086276	3.017181379	3.654044172	3.060930138	3.161730724	3.496984069
AC073094.4	5.751638759	5.858390931	5.845655862	5.954493414	6.025112897	6.279628345	5.948438379	5.221116724	5.575838586	5.338079448	5.405508103	5.448684379	5.867538241	5.748714793	5.503756345	5.875559138	5.83874469	5.338906621	5.600941448	5.548720862	5.582723448	5.816256862	5.701969793	5.420605552	5.832951724	5.301634517	5.206379379	5.439954621	5.794141897
AC073115.6	3.628143517	3.10822569	3.997170448	3.679193	3.968205966	3.850464	3.767900241	4.096177034	3.762044483	3.636201483	3.668760034	3.523236483	3.539985345	3.768560241	3.581407034	4.091044138	3.676547621	3.695933586	5.143614931	4.167492207	6.511739897	3.719670931	4.394632759	3.936922897	4.035433655	4.148611414	5.441915207	3.731899966	4.539838655
AC073257.1	4.640282207	4.661340655	4.748288655	4.806679862	4.779694586	4.619244552	5.07250369	4.248259966	4.339245724	4.752232483	4.505291103	5.022388862	5.095671483	4.459977172	4.664913483	4.079587759	4.323382207	4.667373483	4.646836172	4.36865169	4.699611138	4.576735172	4.470621	4.962313	3.878498517	4.735638379	4.358767241	4.220934966	4.314061483
AC073257.2	5.108616345	5.096472448	5.42306431	5.181349414	5.469476793	5.529132621	5.121152103	5.139731966	5.337382828	4.920790448	5.167028379	5.096271586	5.307514724	5.447933759	4.863711069	5.265202345	4.881320414	5.239743931	5.038711517	5.154797293	5.550816138	5.188860655	4.80574769	5.027242414	5.347820241	4.77086031	5.030942897	4.821173207	5.584533724
AC073264.6	5.323747379	5.268455345	5.259956276	5.547477759	5.362794276	5.665299448	5.432733379	5.308166034	5.191274172	5.282922276	5.478614345	5.621608034	5.417449448	5.271150276	5.34876331	5.216983793	5.104989172	5.278111931	5.434118379	5.290734276	5.397173241	5.354640379	5.304846828	5.233683172	5.000565586	5.136053828	5.447141724	5.280458586	5.171933069
AC073283.7	5.017589172	5.202011621	5.332658586	5.808752448	5.546292103	5.437103345	5.378126448	5.20577369	5.436529862	5.004230276	5.558711138	5.533281241	5.436093724	5.449218483	5.527979517	5.136482862	5.683063828	5.405508103	5.517215345	5.481179862	5.568717655	5.249201276	5.57138969	5.544393069	5.422692759	5.405398517	5.765600655	5.421445034	5.615176586
AC073284.4	2.705154172	2.777879207	2.597772207	2.932041966	2.624372724	2.89625531	2.520783207	2.915586483	2.719359	2.585442172	2.809977724	2.882648138	2.910838828	2.903609621	2.594888586	2.958855414	2.812976483	2.664385034	2.695633966	2.713545138	2.633608034	2.758274379	3.038995276	2.643676345	2.232266966	2.696755276	2.939794207	2.763795862	2.671342862
AC073310.4	2.94997531	3.514897966	2.63611331	2.988028379	2.755720517	2.679768034	2.89601069	2.831527414	3.033047103	2.701232828	2.785338966	2.99079269	2.879685379	2.647252172	3.196895966	2.978382379	3.34287231	2.955442103	2.983864241	3.398390069	3.272638103	2.839315862	2.823316931	3.090600483	2.903487586	3.045989931	2.782336759	2.740794793	2.748779862
AC073325.1	2.950102414	2.827134793	3.119583931	2.988894724	2.619450862	3.061845276	2.756560724	3.187891172	3.290498966	3.044911759	2.899285138	3.286269552	3.098501586	2.892476414	2.793020241	2.79841731	3.095806276	2.842847103	2.997482448	2.820016276	2.919345862	2.737970379	2.783489069	2.735709517	3.002627862	3.076162966	3.148566759	2.861436586	3.193787
AC073325.2	9.092494103	8.556429207	9.521138966	9.500729138	8.510042931	8.758661	9.503834345	9.484729655	9.814155552	9.529940448	9.530341603	9.060844103	9.270583552	8.832576897	9.24800431	9.254438586	9.426953034	9.478796828	9.128176276	9.165659966	9.095909207	9.263370483	9.402868828	9.120484034	9.174156724	9.048150586	9.276840931	9.31112631	9.410072931
AC073333.1	10.30159207	10.07080748	10.39302931	10.138827	9.968894345	10.05569248	10.11101872	10.10391134	10.00441252	9.952965483	10.11442872	9.942997241	10.15846472	9.863063517	9.823359897	9.915404103	10.09821483	10.73569552	9.987548931	9.83529031	10.45017448	10.01224421	9.807759103	10.33547752	9.836294966	9.910538862	9.864694828	10.10661507	9.690722931
AC073343.1	2.98136731	2.899818724	3.039695034	2.600752138	3.024612828	3.458718862	2.904676241	3.160842276	3.372233414	3.612351431	3.317662345	2.900291862	3.020728276	3.027221828	3.042464	3.258773828	2.733208448	3.078616103	2.928880655	2.769368759	3.129748276	2.723029	3.088830759	3.115520483	3.095086	2.829498724	2.725170276	3.047673724	2.987394
AC073370.1	12.34648931	12.23436879	12.44142621	12.28799966	12.24036545	12.26729793	12.27971672	12.31150207	12.36431414	12.37178517	12.29297034	12.24036545	12.29961862	12.219345	12.32860966	12.27971672	12.28799966	12.37178517	12.25351328	12.31150207	12.4353169	12.28799966	12.20091248	12.30533759	12.27480621	12.26729793	12.24726862	12.32184172	12.30533759
AC073409.1	2.937201103	2.827876414	2.779828138	3.376839828	3.179149276	3.072341759	2.816231345	2.848678172	2.911306172	2.895763655	3.016376759	2.83529469	3.016948207	3.057208	2.806625897	2.887931828	3.151946103	3.24920731	2.903349345	3.132278552	3.225966069	3.143895655	2.787598345	3.029814379	2.935449276	2.822440862	2.708316172	2.631734655	2.899708586
AC073464.4	2.784207276	2.73756269	2.927945586	3.17784269	3.090388103	3.107236207	2.787924207	2.953093621	2.91880469	2.997482448	3.136791414	2.759199414	3.015064138	3.082699069	2.768450379	3.058150276	3.052155655	2.875660276	2.889203448	2.879331586	3.128707034	2.63611331	2.812518621	3.083761483	3.126345241	3.032635207	2.857811172	2.919253621	2.766526172
AC073465.1	3.56814731	3.353479552	3.506513552	3.457559621	3.443864517	3.445508207	3.194674103	3.49673169	3.358768207	3.564948034	3.508088793	3.409089862	3.555433931	3.254882724	3.432431034	3.34057031	3.384417655	3.349015448	3.63343969	3.504382483	3.387482103	3.792891	3.320791103	3.543847345	3.334002103	3.838600586	3.384667552	3.830015345	3.490705414
AC073465.2	4.75425631	5.145522931	5.175738379	5.425137483	5.15596331	4.959725931	4.831692793	5.022728621	5.222528966	5.097766276	4.976460172	5.035441828	4.957219828	4.733392483	5.527356276	4.987917862	4.666674793	4.72616269	5.348889276	4.615711793	5.281906172	5.172455931	4.430659207	4.961260483	4.969307793	5.141593552	5.339895069	4.653543	5.162572759
AC073465.3	6.243181483	6.415699517	5.947113759	6.208119776	5.982278379	5.503480069	6.068839862	6.533694	6.630855862	6.344002138	6.458963172	5.861754517	6.009675172	5.943521586	5.871984931	6.049547517	6.270726103	6.442369552	6.490384103	6.336772828	5.947113759	6.287598414	6.283205966	6.270102276	6.337562655	5.624608276	6.081061655	6.040734897	6.376458759
AC073508.1	12.46565345	12.40888655	12.57359586	12.4353169	12.47464759	12.56651034	12.49570793	12.45671379	12.4498131	12.42593621	12.42593621	12.50669655	12.44142621	12.42593621	12.46565345	12.50669655	12.38655552	12.52531034	12.4208631	12.45671379	12.53573655	12.37178517	12.4208631	12.51548517	12.38655552	12.40124138	12.44142621	12.46565345	12.4498131
AC073551.1	4.558071655	4.543328241	4.374691862	4.338255483	4.646950138	4.025491345	4.216473207	4.378325828	4.46848631	4.257764931	4.618950914	4.102590138	4.561462552	4.238701448	4.326529621	4.565745793	4.09439	4.284085379	4.302742621	4.272474983	4.394632759	4.762940517	4.925163552	4.545175483	5.064683172	4.352220103	4.71491369	4.365476138	4.637861379
AC073587.1	11.03056586	10.90027876	11.15169828	11.03418793	10.81766007	11.14089617	10.94912017	10.96808724	11.01334931	10.84448934	10.87091172	10.97540069	11.01334931	11.03863034	10.87091172	10.9927881	10.97207	11.36823483	10.88102172	10.83267983	11.16138655	10.8379831	10.88738931	11.03863034	10.8738081	10.86287	10.70190966	10.9927881	10.84781086
AC073621.2	3.585754241	3.128928793	3.344017207	3.491260241	3.348181379	3.024612828	2.696873586	2.418503345	3.013241034	2.959190621	3.419995724	3.653703586	3.818310034	2.775452172	3.360816345	3.482094759	4.140197724	3.856432966	2.963582172	3.047886724	3.082387138	3.253125483	2.92807969	3.356295448	2.636542069	3.244107069	2.861325966	3.027763862	2.844737621
AC073636.1	2.685436931	2.763598172	2.932157931	2.875161759	2.735405276	2.866311207	2.781157034	2.713645931	2.669120448	2.570276276	2.898622862	2.803507655	2.688017414	2.902583138	2.732218069	3.171103379	2.92284	2.649692034	2.441200759	2.968386586	2.644784862	2.977809828	2.747507655	2.711318276	2.497799034	2.739692172	2.835149345	2.840847724	2.660337103
AC073641.2	2.634186448	2.72434431	3.381754828	2.802096172	2.795077	2.559209241	2.62867469	2.915450966	2.962046172	3.115705621	2.579484638	2.434309069	2.712492138	2.596922241	2.542489931	2.68123131	2.864103793	2.845368759	2.722485655	2.679498897	2.177063793	2.592103897	2.684184276	2.448555448	2.556822897	3.223906759	3.067268034	2.878795621	3.452826103
AC073648.1	3.475666069	3.742048379	2.676153517	2.842089138	3.068784897	2.835619621	3.769512276	3.789289379	3.289825345	3.110779414	3.077745069	3.063619966	3.288880379	3.284061862	3.102809759	3.264150207	3.314732793	3.284061862	2.993622586	3.315959207	3.166147207	3.21127969	3.235369345	3.339803172	3.380808552	3.350342345	2.949326138	2.996233724	2.859237966
AC073834.3	4.304087552	3.971916241	4.458358207	4.00039631	4.423062345	4.909645172	4.758779621	5.072640448	4.536893207	4.83742	4.394632759	4.045107724	4.330263	4.742648483	4.423062345	4.564968103	4.57713869	4.64661869	4.430375069	4.431385	4.310257276	4.496589379	4.348906897	4.107577724	4.71101769	4.750940552	4.939541103	4.600951379	4.627510138
AC073957.15	4.997638862	4.938281931	4.926966414	5.152059655	5.125397862	5.140986241	5.084909069	5.225193034	5.230636517	4.458144724	5.346059241	5.238683931	5.05350369	4.880855862	5.128952828	4.952447828	5.315046828	4.880345345	5.538061	5.14977869	4.774029517	5.162443621	5.22775631	5.523188172	4.931857517	5.220654862	5.103912552	5.324645345	5.378126448
AC073973.1	1.933842414	1.607509483	1.678148552	1.566077207	1.637224276	1.585961828	1.542038345	1.722730828	1.76426	1.58977169	1.792565586	1.833826345	1.792177793	1.828574241	1.78383969	1.58977169	1.883077034	1.750209172	1.536536138	1.588368828	1.810895655	1.800049483	1.647716276	1.553601034	1.777258552	1.638200069	1.700225828	1.692337793	1.475875276
AC073987.1	3.038995276	2.698950034	2.719177586	2.867272034	2.898258069	3.092356517	2.193703034	2.507241276	2.52434531	2.700231034	2.458115414	2.50916231	2.590097897	2.624185828	2.771862345	2.579425897	2.659544897	2.517031276	2.593275862	2.68227031	2.523346552	2.679897862	2.511913517	2.87170031	2.739956276	2.558605552	2.738398	2.734205552	2.43839731
AC074117.10	6.537964828	6.767718793	5.939138	6.188587759	6.038509897	6.138771103	5.829651414	6.05426131	6.155709414	6.064972103	5.798369517	6.015921621	6.115001241	6.203686034	5.901299897	5.781698276	6.416663345	6.52196731	6.122556586	6.226777931	5.599486759	5.998815483	5.743608655	6.172161793	6.043041138	5.750766138	5.850400517	6.100391552	5.727654552
AC074117.13	5.137111241	5.746548621	5.409972069	5.138853448	5.185381862	5.450411931	5.32187031	5.320594069	5.647348241	5.546559138	5.169634	5.213919862	5.135100207	5.319030103	5.475125862	5.317478	5.576197655	5.312779138	5.485495931	5.436248207	5.140477	5.402816552	5.371825724	5.367562517	5.621772414	5.534369345	5.745327	5.400913759	5.504850034
AC074191.1	3.11819631	3.013637207	3.280513241	3.02809069	3.181459793	2.851996862	3.535928828	3.753981724	3.399418517	3.303841621	3.203203552	2.983280828	3.642740483	3.01116431	2.995709034	3.514005241	3.440945483	3.055837276	2.968836448	3.15406869	3.317662345	3.115520483	2.922320414	3.233182345	3.441889448	2.994470586	3.704049897	3.172022586	3.036531448
[truncated: 43,428 more rows]
