# Supplementary material for: Identification and histological validation of autophagy-related core genes ADRB2 and PLK2 in keloids, with integrated immune infiltration analysis
Source: Front Immunol. 2026 Feb 9;17:1724230. doi: 10.3389/fimmu.2026.1724230 (PMC12926160; doi:10.3389/fimmu.2026.1724230)
Supplement: Supplementary file 9 [file DataSheet9.zip › GEO/GSE218007/GSE218007.txt]

ID	GSM6732515	GSM6732516	GSM6732517	GSM6732518	GSM6732519	GSM6732520	GSM6732521	GSM6732522	GSM6732523	GSM6732524	GSM6732525	GSM6732526	GSM6732527	GSM6732528	GSM6732529	GSM6732530	GSM6732531	GSM6732532	GSM6732533	GSM6732534	GSM6732535	GSM6732536	GSM6732537	GSM6732538	GSM6732539	GSM6732540	GSM6732541	GSM6732542	GSM6732543
5S_rRNA	3.733231	3.83944588888889	3.86974222222222	3.71105444444444	3.95603811111111	3.84974066666667	4.14112266666667	3.94195544444444	3.83110455555556	3.74396111111111	3.88925922222222	3.61660522222222	3.75868066666667	3.83429488888889	3.92673555555556	3.78989911111111	3.93069577777778	3.950302	3.82714022222222	4.01102566666667	3.88558044444444	4.06679888888889	3.71098644444444	3.98037444444444	3.79600888888889	3.956204	3.94232733333333	4.02710933333333	4.06767288888889
5_8S_rRNA	6.968547	7.001698	7.306006	7.37505	7.332387	7.4825525	7.1890165	7.277175	7.213604	7.4300445	7.248504	6.9938845	7.400868	7.4839345	7.5054595	7.360189	7.0492485	7.3643375	7.2132695	7.5447155	7.245289	7.5523375	7.331354	7.467652	6.9982995	7.7595755	7.161648	7.182441	7.2413795
7SK	3.5158194	3.3584234	3.5602078	3.8364236	3.7132728	3.4877498	3.4122986	3.5664142	3.5336986	3.4907646	3.4009874	3.5666948	3.6134698	3.4655372	3.3360794	3.4078896	3.613883	3.3338096	3.4775974	3.7514986	3.839734	3.9830592	3.733179	3.7235766	3.5757334	3.5419438	3.4761258	3.4730196	3.413966
A1BG-AS1	5.871318	5.401999	5.886919	5.806548	5.65657	5.855094	5.776315	5.923683	6.051805	6.136293	5.902967	6.067586	5.984153	6.119617	5.892057	5.801744	6.039104	5.946563	5.993857	5.715807	5.940741	5.874649	5.908913	6.052351	6.239118	6.04134	5.726237	5.767769	5.762064
A2BP1	4.52721666666667	4.49251866666667	4.28172266666667	4.273475	3.50404433333333	4.35598666666667	4.25258366666667	4.12633466666667	4.378602	4.110322	4.25821	4.32580933333333	4.19419866666667	4.35777566666667	4.119341	4.09470833333333	4.17605833333333	4.05089533333333	4.36285133333333	4.36111733333333	4.19463033333333	4.11042	4.365868	4.21630733333333	4.42135033333333	3.97125	4.16966	3.913048	4.27573666666667
A4GALT	7.269764	6.940273	7.500759	7.831803	7.13794	7.80653	7.412865	6.974793	8.100662	7.633241	7.965936	7.969466	7.263088	7.145123	6.787826	7.370578	8.625959	8.189091	8.570267	7.876113	8.048218	8.431051	8.058856	7.791034	7.685225	7.948173	8.491833	8.282325	8.057903
A4GNT	4.680705	4.482471	4.067964	4.484339	3.648263	4.212096	4.192363	4.104126	4.100767	3.839281	4.270395	4.524357	4.140222	4.04148	3.945455	4.326665	4.39914	4.38026	4.033983	4.00779	4.357641	4.181882	3.854887	4.049087	4.41045	4.397559	4.041752	4.112807	4.143126
AAAS	9.172828	8.921131	9.127714	8.997832	8.906412	9.209433	9.313089	8.263757	9.14303	9.057871	8.792667	8.83588	9.098433	8.980504	8.676424	9.056187	8.57056	8.781408	8.709423	8.859718	8.862824	8.894744	8.96195	9.027251	9.406483	8.67663	8.527281	9.029303	8.709667
AADAC	3.925669	3.567549	3.745109	3.564705	3.324178	3.530043	3.488234	3.847762	3.8059	3.86174	3.726443	3.613013	4.04403	3.666317	3.451396	3.718567	3.81575	3.620583	3.92695	3.72714	3.861944	3.986939	3.791264	3.682776	4.034565	4.173523	4.168963	3.963236	4.013129
AADACL2	2.866046	3.223538	2.945772	3.208282	2.665017	3.177792	3.336378	3.126099	2.897665	3.088943	3.120563	2.915018	3.22521	3.127123	3.081013	3.008243	2.558688	2.846046	2.87384	3.205734	2.769504	2.675498	3.122602	3.025187	3.043116	2.972191	3.419367	3.410408	2.676508
AADACL2-AS1	4.997991	4.983412	4.878807	4.560908	4.832074	5.080451	4.750509	4.950219	4.900237	4.787631	5.058435	4.804597	4.822885	4.933562	4.905337	4.875249	4.81658	4.684938	4.705152	4.885392	4.657124	4.959209	4.85914	4.731672	4.504323	5.052353	5.13161	4.753139	4.706858
AADACL3	4.653698	4.62369	4.30014	4.574741	4.101712	4.17449	4.484182	4.677963	4.397409	4.524004	4.450313	4.759093	4.96524	4.655049	4.375811	4.484403	4.356565	4.780101	4.421711	4.763001	4.459689	4.598461	4.405603	4.859407	4.511522	4.558714	5.103489	4.880009	4.498064
AADACL4	4.368712	4.180676	4.577966	4.159923	3.528081	4.445586	4.333601	4.401186	4.325136	4.333796	4.607392	4.444191	4.365849	4.236335	4.243776	4.255884	3.880415	4.404069	3.669974	4.420967	3.845182	4.200801	4.675768	4.243405	4.880654	4.85111	4.512608	4.907011	4.709909
AADACP1	2.108841	2.065606	2.356498	2.179298	2.506058	2.675533	2.553463	2.324399	2.585029	2.313425	2.549957	2.359953	2.376326	2.452285	2.799023	2.40313	2.341173	2.926383	2.530063	2.036231	2.823546	2.307982	2.362694	1.934782	2.416332	2.701359	2.601618	2.276164	2.694984
AADAT	6.761797	6.821555	6.822899	6.441486	6.252878	6.576505	7.040221	6.416485	6.501733	6.666989	6.291539	6.941593	7.031516	7.27612	6.806934	7.034756	6.56508	6.102202	6.860224	6.642373	6.718553	6.2101	6.479962	5.892618	5.737861	6.502172	6.54347	6.094381	5.749077
AAED1	8.597996	8.100678	8.641012	8.589223	8.36849	8.438771	8.323222	8.265694	9.445421	8.801595	9.473032	9.020348	8.724309	8.927349	8.605547	8.827097	9.405757	8.940102	9.200539	8.487402	8.361516	8.017436	7.964233	9.415021	9.355823	7.865609	8.865787	9.137212	8.622968
AAGAB	6.934996	7.0531555	6.729075	6.8174885	5.860466	6.494543	6.694235	6.576087	6.71053	6.393207	6.3294825	6.6374485	6.555949	6.6021665	6.389637	6.756196	6.737893	6.370631	6.6326855	6.564283	6.5465085	6.4922615	6.3377495	6.4629825	6.8872525	6.4067385	6.281596	6.417173	6.2038285
AAMDC	8.06973	8.230604	8.090102	8.106047	7.808947	8.180428	8.221355	7.976702	8.031695	8.418497	7.896642	8.125922	7.993304	8.330018	7.820407	7.903103	8.207335	7.896997	8.030546	8.059941	8.354055	7.922045	7.94892	8.048553	8.237291	7.832903	7.777957	8.139235	7.937067
AAMP	6.968338	6.801669	6.934714	7.024734	6.562571	6.974816	7.135583	6.699646	6.894124	6.837554	6.803373	6.977495	6.749518	6.738727	6.724003	6.846972	6.851841	6.921769	6.770425	6.852075	6.824823	6.545383	6.628686	6.643017	6.82519	6.554309	6.755527	7.020114	6.717873
AANAT	5.543942	5.73457	5.759183	5.45898	4.710582	5.533697	5.497622	5.694434	5.563357	5.444384	5.705768	5.388407	5.448702	5.337659	5.384401	5.191823	5.650873	5.054602	5.351385	5.639619	5.769745	5.693166	5.728255	5.668733	5.417631	5.75289	5.590498	5.683254	6.183313
AAR2	9.239117	9.282618	9.144827	9.210294	8.323018	8.925169	8.902242	8.576445	9.102663	9.01493	8.966541	9.043682	9.101263	9.129424	8.786583	9.214032	9.157194	9.039955	8.984208	8.846366	8.984375	8.887538	8.950769	8.970816	9.05313	8.629138	8.645914	9.057134	8.807652
AARS	10.04493	10.34894	10.16706	10.14495	9.051735	10.00972	9.989123	10.03753	9.593113	9.778493	9.472953	10.17759	10.3304	10.29113	10.30884	10.44706	9.721665	9.879125	10.09334	9.557106	9.806383	8.946506	9.764784	9.84484	10.11185	9.10894	9.633184	10.55266	10.50199
AASDH	6.436355	6.442182	6.321321	6.106403	5.646773	6.495336	6.061457	6.231421	6.309581	6.238416	6.365569	6.347822	6.698605	6.995836	6.630111	6.980725	6.359129	5.993466	6.472338	6.640764	6.748704	6.291522	6.871487	6.428765	6.906487	5.762807	6.090435	6.231467	5.928305
AASDHPPT	8.156384	8.327887	8.281041	8.247601	7.767691	8.074059	8.256363	7.964287	8.137159	7.987525	7.772136	8.409977	8.389581	8.608966	8.268596	8.510839	8.176905	8.060587	8.356753	8.238127	8.397808	8.07311	8.468837	8.094568	8.985659	8.044579	8.018183	8.322004	8.074833
AATF	8.912085	8.803555	8.785429	8.791536	8.072855	8.634896	8.641613	8.307922	8.525435	8.78126	8.159897	8.86981	8.62478	8.648447	8.461082	8.800859	8.487738	8.501699	8.647086	8.521708	8.596088	8.497798	8.264124	8.534539	9.035308	8.826435	8.156973	8.615297	8.307318
AB019438.66	5.379074	5.008384	5.467783	5.469471	5.945675	5.627879	5.638784	5.591031	5.655737	5.4536	5.530254	5.522027	5.72331	5.699604	5.523969	5.285812	5.268998	5.570911	4.899861	5.492776	5.457803	5.676748	5.869557	5.776113	5.627728	6.073476	6.023774	5.86011	5.813982
AB019440.50	3.825391	3.920478	4.045969	3.979855	4.089447	4.257069	4.150938	3.842294	4.083062	3.847203	4.068811	4.051042	3.812296	4.349621	3.89761	4.053979	3.88207	3.992386	3.958153	4.27	3.875645	3.916601	3.910298	4.098744	4.012563	4.261847	4.139525	4.31306	4.158331
AB019441.29	6.72284	6.572972	6.634244	6.362617	6.37833	6.65426	6.603049	6.579124	6.674501	6.554395	6.850948	6.785901	6.571748	6.112647	6.57009	6.618373	6.549684	6.635653	6.800783	6.418448	6.109017	6.401772	6.430695	6.778191	6.732223	6.401504	6.535626	6.420905	6.629738
ABALON	6.676762	6.281314	6.443377	6.126941	6.574261	6.591949	6.515359	6.107726	6.176756	6.707588	5.789064	6.47174	7.024335	6.501091	6.516939	6.658054	6.214111	6.393896	6.649362	6.464873	6.897415	6.740219	6.597253	6.492339	7.03149	6.352269	6.51079	6.494241	6.483529
ABAT	6.703105	6.256548	6.59116	6.4408	6.30784	6.488884	6.58609	6.656205	6.637218	6.39591	6.421757	6.620902	6.842345	6.582514	6.677076	6.565263	6.385988	6.797493	6.825421	6.803949	6.711779	6.878659	6.694906	6.696202	6.543955	6.540692	6.888885	6.731167	6.602162
ABBA01037345.1	7.04368	6.807101	7.199214	7.07105	7.173364	6.53944	7.033022	6.954423	7.179099	7.188529	6.977619	7.14349	7.347496	7.035707	6.991281	6.938896	6.986407	7.199619	7.535873	7.109048	6.946309	7.308112	7.505574	7.351286	6.866408	6.910765	7.051089	6.791703	6.804092
ABBA01037346.1	2.48009	2.495911	2.516458	2.623379	2.625164	2.423255	2.47544	2.744199	2.404733	2.600227	2.676893	2.645195	2.561152	2.510168	2.586228	2.493493	2.706905	2.298332	2.460218	2.221355	2.678318	3.087835	2.398317	2.443197	2.96713	2.216059	2.481842	2.524249	2.668967
ABBA01037349.1	2.094672	1.674423	1.560872	1.80197	1.657742	1.907846	1.650556	1.723452	1.823547	1.820038	1.830061	1.665581	1.739389	1.754903	1.754365	1.845567	2.125083	1.913607	1.728908	1.781843	1.817696	1.745939	1.820302	1.776632	2.038452	1.817411	1.825879	1.874939	1.826491
ABC7-481722F1.1	5.276258	4.856908	5.094719	5.011293	5.174669	5.222949	5.24106	4.874788	5.031467	4.986451	5.171402	4.960937	4.698639	4.908316	4.799975	5.116721	5.163982	4.942487	5.222154	5.029002	5.156973	5.203269	5.278427	5.056316	5.184286	5.449912	5.138844	5.190947	5.349733
ABCA1	9.257235	8.74169	9.32026	9.177919	7.594231	7.577241	7.224976	7.83641	9.109496	8.290506	8.648147	8.248756	7.570865	7.946002	8.025662	8.248257	9.781351	9.815096	10.04978	9.012923	9.288868	9.15052	9.235865	8.90847	8.49641	9.897489	10.24259	8.671098	8.637856
ABCA12	4.842484	4.001907	3.97205	3.91627	3.355789	3.891833	3.67416	3.683268	4.028843	3.65911	3.858106	3.716882	3.667166	3.782286	3.349042	3.287519	3.657759	4.050767	3.940046	3.721757	3.766156	4.181428	3.554298	3.524717	3.46429	3.713833	3.794698	4.053575	3.979684
ABCA13	3.842512	4.504439	3.8358055	4.1657975	3.788063	4.214649	4.199356	4.4189775	4.386032	3.801599	4.187338	4.2755245	3.952041	4.1325395	3.823085	3.9449835	3.7883245	4.4352415	4.242975	4.145303	4.389715	4.360725	3.8026415	4.4118955	3.994361	4.317888	4.166409	3.9857925	4.228173
ABCA17P	2.877806	2.9009	3.075981	3.434437	2.405616	3.064378	2.995405	2.430654	3.191057	2.946603	2.94854	3.094141	2.885764	2.860633	2.939092	2.759701	3.262846	3.156343	2.921595	2.832233	3.215214	2.973944	2.928749	2.717424	3.374546	3.248559	2.910413	2.436621	2.91452
ABCA2	6.98176	7.263076	7.140082	7.402589	6.254447	7.020251	6.562558	7.318973	6.985271	7.258467	7.054266	7.398556	7.101866	7.254201	6.898728	6.907691	7.262642	7.640146	7.034557	7.096921	7.301956	7.245116	7.227304	7.085932	6.833973	6.820451	6.797739	6.714217	7.005163
ABCA3	5.571821	5.30394	5.219881	5.362876	4.332445	5.101105	4.969488	4.974012	5.240616	5.222311	5.52255	5.251801	5.197428	4.89018	4.898971	5.215051	5.086972	5.139014	5.050522	5.15265	4.937851	5.058369	5.332788	5.312224	5.560579	5.011421	5.249716	5.598446	5.192523
ABCA6	4.518007	4.59676	5.182681	4.097657	4.074227	3.984991	3.914033	4.210958	5.28814	3.919914	4.965602	4.212505	5.290286	4.641198	5.243887	6.180746	6.593015	6.663754	6.675736	6.493045	7.022471	6.182748	7.232882	7.425938	7.981143	4.709985	5.182509	6.929946	6.575881
ABCA8	5.564406	5.961869	5.886896	5.622348	4.711342	5.715213	5.114363	6.121708	5.730644	5.77097	5.511959	6.197697	5.856044	5.355755	5.781605	8.144042	8.694602	9.063179	7.884672	6.354244	8.074266	6.532551	9.126715	7.967752	8.403361	6.187852	6.436653	7.106052	7.09038
ABCA9	5.517321	5.28631	5.437264	4.793984	4.636629	4.411082	4.342677	5.226863	5.661522	4.763141	5.127869	4.850739	4.846467	4.776216	4.952918	6.620157	8.225657	7.508012	8.351501	6.392653	6.773902	7.087826	7.474735	7.839896	8.123778	4.733462	5.276081	6.875473	6.855856
ABCA9-AS1	2.93000866666667	2.87793666666667	3.04517466666667	2.78423433333333	3.19590233333333	3.030307	3.18237333333333	3.06576633333333	3.35326766666667	3.14378933333333	3.14030733333333	3.117584	3.133357	3.10736533333333	2.98313933333333	3.19386533333333	3.822024	3.52489333333333	3.68941566666667	3.45297933333333	3.314639	3.571375	3.757561	3.60539966666667	3.52997566666667	3.04832933333333	3.158882	3.514291	3.739525
ABCB11	3.557739	4.015163	3.57594	3.155021	2.807127	3.33814	3.634812	3.386387	3.498713	3.084848	3.487405	3.475165	3.798753	3.879749	3.386178	3.260029	3.659244	3.52609	3.694894	3.52708	3.546606	3.392386	3.754516	3.691543	3.187284	3.747219	3.566186	4.182087	3.325472
ABCB5	4.868198	6.681421	4.976851	6.384762	4.337249	5.846727	4.441797	5.596463	4.355225	4.997506	5.172031	4.693991	6.175976	6.730245	6.205758	7.221816	6.379539	8.100901	7.711712	5.39594	5.615957	7.512738	6.196771	5.107074	5.934163	4.484135	4.672445	4.970449	4.915287
ABCB6	7.014111	7.442627	7.115598	7.26509	6.138943	6.912929	6.873113	6.839152	6.90413	7.065797	6.966748	7.240981	7.065361	7.082133	6.677584	7.000177	6.831959	6.820339	6.838536	7.19369	7.098422	6.652458	7.126354	6.675184	7.034952	6.937848	6.986662	7.324928	7.115382
ABCB8	6.159961	6.315811	6.309186	6.150769	5.904346	6.500681	6.323649	5.987297	6.004706	6.09599	5.947222	6.433673	6.224122	6.286467	5.89826	5.864812	5.97402	6.388346	6.05788	5.896011	5.905353	6.146305	6.087883	6.16869	6.474519	6.460964	6.244822	6.791951	6.466861
ABCC10	7.508482	7.449059	7.253003	7.369504	6.870161	7.391714	7.389901	7.57302	7.427846	7.191722	7.423697	7.410543	7.567167	7.541349	7.531735	7.45031	7.402101	7.114151	7.093164	7.489564	7.415741	7.607625	7.309474	7.360827	7.600143	7.545313	7.538783	7.646565	7.691699
ABCC11	5.682177	5.619836	5.409832	5.499709	4.466203	5.5134	5.238684	5.740684	5.516206	5.45587	5.620032	5.518606	5.422141	5.468327	5.644621	5.339777	5.415531	5.437906	5.738651	5.629078	5.667699	5.337988	5.615093	5.469437	5.33912	5.586783	5.54449	5.385873	5.54394
ABCC12	6.420183	6.33847	6.034414	6.169833	5.404384	6.396955	6.173942	6.582991	6.399045	5.964953	6.46693	6.230076	6.236819	6.019342	6.260002	6.279259	5.986962	6.20837	6.09785	6.197391	6.262475	6.365215	6.369337	6.25828	5.916044	6.139153	6.495271	6.276972	6.581045
ABCC2	3.41488	3.403856	3.416435	3.366563	2.717779	3.300627	3.695051	3.236032	3.850519	3.024273	3.327976	3.380652	3.03302	3.128103	3.186694	3.147696	3.494575	3.454021	3.986781	3.409758	3.075612	3.448378	3.246186	3.397898	3.252875	3.236495	3.297782	3.402084	2.888582
ABCC3	7.639232	7.03775	7.78149	7.363082	9.225729	7.417361	8.456625	7.21032	8.207428	8.319246	7.882892	8.542577	8.592968	8.334496	8.266273	7.718222	7.788995	7.745636	7.5453	6.709767	7.430809	7.29737	6.414462	8.05969	7.114302	7.940312	7.574442	8.326604	7.711381
ABCC4	8.571528	8.776119	8.904532	9.062052	8.405055	8.939626	8.595985	9.390957	8.953636	8.880436	8.935191	9.130835	8.545321	9.050583	8.503948	8.534833	9.489002	9.295228	9.497307	8.99933	9.273067	9.11202	8.622786	7.795644	8.233665	7.805421	8.057336	7.626855	7.622533
ABCC5	6.210087	6.141865	6.42633	6.141109	5.788244	5.875716	5.906292	5.588418	5.958226	5.759509	5.969069	5.769535	6.249089	6.491836	6.164614	6.428198	6.272415	6.258974	6.237638	6.267481	6.372994	5.883477	6.202503	5.966792	6.823854	6.185021	6.199342	5.93007	5.829108
ABCC5-AS1	1.840548	1.918477	2.291695	1.970033	1.947721	2.081235	2.163467	2.214801	2.203821	2.034125	2.40376	2.170816	2.158073	1.797326	2.361157	2.287833	1.986172	2.008191	2.073117	2.449832	2.083959	1.933923	2.0377	2.161852	1.895568	2.419629	2.037808	2.690191	2.47021
ABCC6	6.133284	6.221785	6.086516	6.21838	5.427648	6.086815	6.13457	6.257716	6.106006	6.185642	6.304988	6.08784	6.401305	6.106757	6.089846	6.245327	6.181071	5.876177	6.001131	6.365958	6.196198	6.2716	5.794797	5.901704	6.045568	6.333561	6.087486	6.12006	6.118532
ABCC6P2	4.909037	5.249819	5.303478	5.498341	5.463374	5.725786	5.514053	5.395256	5.44573	5.486384	5.368335	5.607609	5.196243	5.678222	5.464818	5.49567	5.592556	5.728593	5.283849	5.826197	5.485662	5.601684	5.965906	5.678531	5.137463	5.213521	5.806864	5.504896	5.733849
ABCD1	6.6520645	6.725367	6.505633	6.6588195	5.9961705	6.7547485	6.6075305	6.6176485	6.7297095	6.5927045	6.8039445	6.630392	6.8234225	6.609764	6.4634285	6.7043015	6.8991805	6.6888845	6.797671	6.5846295	6.7297795	6.561105	6.663551	6.738395	6.609995	6.718234	6.973156	6.737608	6.939391
ABCD1P2	5.758189	5.749769	5.905347	6.223683	5.677661	5.918441	5.866735	6.055495	6.179821	5.729727	6.101874	5.886088	6.049563	5.745575	5.887578	5.602968	5.863435	6.123366	5.949126	5.916752	5.897313	6.129877	5.857331	6.031901	5.792621	6.367249	6.113261	5.892867	6.398887
ABCD1P3	6.843765	6.676102	7.034139	6.883894	7.280846	7.20551	7.065109	7.00815	7.097622	7.021909	7.263228	6.922346	7.169274	7.100618	7.103271	6.800249	7.118741	7.086333	7.022994	7.218907	7.088058	7.312442	7.198832	7.360078	7.02168	7.310363	7.483669	7.219353	7.393705
ABCD2	4.0929365	4.219296	3.7039335	4.0789215	3.2415085	3.573213	3.71338	3.7959355	3.7784345	3.3858425	3.533576	3.6266415	3.7167755	4.096822	3.561704	3.967007	3.7826125	3.8132665	3.7699255	3.590608	3.8651205	3.786926	3.7682815	3.8283545	3.655475	3.941821	3.655476	3.9450555	3.673284
ABCD4	7.20531	6.925454	7.246745	7.207355	6.346255	6.63619	6.813635	6.242199	6.867769	6.250546	6.180796	6.713171	6.536989	6.723435	6.441772	6.605399	6.06194	6.325503	6.51036	6.891939	6.827608	6.799411	6.70459	7.001136	7.075082	6.31015	6.438435	7.145617	7.062902
ABCF3	7.310947	7.54371	7.29217	7.174332	6.277862	7.204825	7.147599	6.906992	7.060637	7.16004	6.932076	7.204418	7.217646	7.379473	7.073531	7.38983	7.258332	7.127397	7.019352	7.308389	7.144669	6.769394	7.224789	6.92794	7.110808	6.655292	6.792368	7.343275	7.304634
ABCG1	4.955534	4.929101	4.802723	5.049175	4.291025	4.852235	4.995555	5.11159	4.912972	4.662169	4.607812	4.857797	4.935222	5.098798	4.874496	5.05593	5.129948	5.102296	5.142317	5.008642	5.139478	4.625752	5.163032	5.015283	4.993521	5.077343	5.121536	5.023433	5.113935
ABCG2	4.125502	3.974192	3.689935	3.883354	3.321255	3.755919	3.634198	3.827758	3.664626	3.41985	3.892478	3.659267	4.280684	4.050668	3.955424	4.220191	3.685655	3.592623	3.780017	3.758113	3.744062	3.446797	3.365345	3.586034	3.630252	3.680313	3.699074	3.713352	3.527513
ABCG4	5.096084	5.213403	5.117625	5.147641	4.593206	4.995524	5.016648	5.065053	5.212364	5.374195	5.20726	5.220611	5.173009	5.366119	5.129128	5.204521	5.339872	5.456346	5.081738	5.409311	5.102795	5.300099	5.341965	5.460484	5.278642	5.487379	5.502557	5.185997	4.947701
ABCG8	4.171103	4.55683	4.300621	4.393346	3.805298	4.322484	4.334707	4.669583	4.646759	4.386462	4.793885	4.197982	4.772191	4.594157	4.41835	4.522905	4.645968	4.185205	4.240327	4.471322	4.605181	4.738727	4.394108	4.62285	4.318563	4.253095	4.536449	4.543256	4.551498
ABHD1	4.622199	4.365115	4.416604	4.599218	3.884949	4.56601	4.44733	4.229992	4.524776	4.601143	4.886301	4.577444	4.023452	4.661656	3.939598	3.958204	4.340524	4.497879	4.370725	4.138382	4.263212	4.228799	4.719609	4.742227	4.387688	4.12533	4.706371	4.545853	4.919105
ABHD10	6.992999	7.127622	7.218987	6.933935	6.540344	7.019174	7.692516	6.902725	7.115446	6.909878	6.785501	7.231011	6.692669	7.177532	6.886883	7.107059	6.832136	7.039833	6.700338	6.630683	7.225134	7.13611	6.94437	6.628695	7.210132	6.058285	6.43864	6.75284	6.510498
ABHD12B	3.740944	3.956005	3.48495	3.804517	2.765072	3.762269	3.364484	3.480713	3.423648	3.322975	3.482579	3.786896	3.646581	3.736838	3.803687	4.011055	3.812175	3.972734	3.791274	3.724191	3.324923	3.645483	3.418943	3.867655	3.674724	3.135302	3.66577	3.720931	3.47137
ABHD13	7.561513	7.758588	7.627121	7.694989	6.666491	6.977593	7.122017	7.196279	7.323258	7.190624	7.322762	7.513387	7.38162	7.529695	7.239488	7.862749	7.778017	7.458208	7.630877	7.439329	7.564106	7.387965	7.398037	7.389656	7.587103	7.073935	6.84914	7.321332	7.204369
ABHD14A	5.962626	6.26077	6.176608	6.058096	6.019729	6.7043	6.414498	5.958165	6.308098	6.638256	6.208202	6.378275	6.600089	6.661059	6.226048	6.214104	6.24899	6.28936	6.034706	5.996061	6.433763	6.096848	6.350087	6.609825	6.965887	6.060976	6.061152	6.731583	6.328005
ABHD14A-ACY1	7.604467	7.220268	7.479529	7.288076	7.058784	7.626342	7.549843	7.478022	7.451785	7.445262	7.360132	7.222518	7.528567	7.43827	7.350052	7.394923	7.416817	7.323975	7.208364	7.427916	7.444421	7.423948	7.263914	7.756915	8.107616	7.657839	7.726278	7.636593	7.70235
ABHD15-AS1	10.39524	10.34747	10.44222	10.27137	10.39225	10.40705	10.25422	10.44528	10.42615	10.46832	10.4803	10.07959	10.35603	10.43049	10.33939	10.44872	10.36913	10.38575	10.39351	10.26605	10.2911	10.34339	10.39057	10.44403	10.30649	10.48928	10.30446	10.35841	10.27453
ABHD16A	6.886152	7.119615	6.906382	6.950487	6.433174	6.971778	7.107471	6.962334	6.893509	6.774764	6.776096	6.960039	7.306393	7.202474	6.748058	7.478992	7.361504	6.88082	6.918876	7.070321	7.107677	7.186206	7.04609	7.066047	7.50081	7.099803	7.090284	7.466626	7.173156
ABHD17A	7.285964	7.2655	7.308209	7.320112	6.826598	7.319383	7.155098	7.00995	7.082388	7.515208	7.157036	7.305334	7.12342	7.124264	6.758801	7.264231	7.411725	7.37009	7.072419	7.073813	7.374723	7.229588	7.272883	7.158938	7.1057	7.370162	7.242566	7.369143	7.022289
ABHD17AP3	7.81921	7.541739	7.925218	7.827808	7.852347	7.908651	7.650553	7.619131	7.688154	7.95336	7.746668	7.802249	7.796833	7.695938	7.60005	7.727425	7.854379	7.801954	7.517174	7.991121	7.947164	7.766281	7.840457	7.765381	7.692081	7.851768	7.981195	7.822746	7.852287
ABHD17AP4	6.721625	6.566983	6.261259	6.4652	6.511933	6.658086	6.407606	6.470175	6.468127	7.036719	6.720989	6.811099	6.468093	6.663087	6.49775	6.615661	6.785109	6.684834	6.458698	6.388578	6.390646	6.544614	6.394689	6.47993	6.522285	6.464859	6.479519	6.608669	6.413319
ABHD17AP5	6.730245	6.438419	6.425984	6.45635	6.701414	6.783456	6.61519	6.510983	6.52509	6.691346	6.66126	6.676914	6.623372	6.589535	6.526271	6.676001	6.676095	6.551542	6.677103	6.483026	6.635509	6.565775	6.445308	6.684769	6.645514	6.731567	6.533987	6.477021	6.73324
ABHD17AP6	6.9899	7.13146	6.910409	7.147879	7.229104	7.182572	7.122656	6.954767	7.005725	7.523731	7.12506	7.164723	7.17896	7.173657	6.947221	7.161113	7.044804	6.987604	6.873779	6.998921	7.107676	6.947131	7.103542	7.080616	7.129405	6.745363	6.992788	7.00026	6.777347
ABHD17AP7	5.822386	5.3942	5.408125	5.745903	5.538493	5.751059	5.751698	5.841784	5.557877	5.919969	5.833674	5.623661	5.810143	5.759181	6.122562	5.728304	5.669757	5.566763	5.594615	5.853005	5.716804	5.918189	5.805553	5.594948	5.820111	6.064951	5.998124	5.903304	5.922163
ABHD17AP8	5.880059	5.772748	5.794612	6.013542	5.96178	6.167952	6.163977	6.022736	6.083701	5.958281	6.334916	6.094038	6.201831	6.030018	5.932027	6.086088	5.645414	5.808699	6.01873	5.817633	6.00271	6.012314	6.385324	6.020955	5.811324	6.121454	6.204327	5.747709	6.37501
ABHD17AP9	6.608597	6.464013	6.502002	6.745359	6.731699	6.76264	6.65809	6.730788	6.818089	6.669962	7.035499	6.756278	6.957214	6.686106	6.954372	6.637259	6.555495	6.534591	6.687153	6.724249	6.736689	6.797998	6.517844	6.858495	6.504863	6.977647	6.957468	6.692671	6.892838
ABHD17B	8.318708	8.228943	8.431383	8.139067	7.307811	8.424015	7.923784	8.419779	8.12462	8.201473	7.840087	8.010369	7.920006	8.676975	7.814448	8.284355	7.946956	8.121918	8.267116	8.027822	8.385424	8.108279	8.208054	7.808728	7.978045	7.497338	7.666556	7.40677	7.331914
ABHD4	7.271829	8.487505	7.341606	7.986957	6.21385	7.832572	6.563573	7.33004	7.136922	7.429539	6.828267	8.013304	8.236237	9.06111	7.851511	8.481072	7.949636	8.597036	7.717611	7.312243	7.387425	7.036081	7.378621	7.617847	8.148902	6.060993	6.544577	7.779237	7.618966
ABHD8	7.021993	6.992756	7.007899	6.784627	6.448403	7.086634	6.859349	6.839585	6.943012	7.034836	6.697304	6.964352	7.151419	6.96286	6.743041	6.966145	6.89536	6.918955	6.709426	6.934623	6.830783	6.994333	6.90401	7.056571	7.004995	6.975653	6.924177	7.076852	6.820203
ABI3	5.664399	5.879075	5.783438	5.663748	5.257014	5.87325	5.808212	5.831173	6.000021	5.89064	5.709808	6.013216	5.840965	5.469714	5.448627	5.406519	5.899185	5.930651	5.984701	6.024804	5.463211	5.573877	5.904305	6.109107	5.660706	5.908703	5.900545	6.065629	6.194901
ABI3BP	11.46738	11.13278	10.86908	10.12115	11.10334	11.35868	11.43258	11.6502	10.61129	11.10055	10.02884	10.58814	9.345778	9.939713	9.789686	10.31109	9.030615	10.73953	10.52327	9.556218	10.58087	10.98518	11.67212	9.473195	9.37171	10.1336	10.01284	11.07006	11.10149
ABL1	8.915304	9.093313	8.91713	9.108864	8.068095	8.454275	8.331013	8.535206	8.737002	8.783179	8.475567	8.875905	8.261525	8.277409	8.300642	8.553318	8.714703	8.746509	9.049596	8.830414	8.988665	8.767623	8.900166	8.441092	8.860614	7.917716	8.344378	8.242365	8.009704
ABL2	10.68448	10.73388	10.81635	10.73217	9.393302	9.767496	9.485224	9.530422	10.17699	9.861349	10.06542	9.951495	8.856747	8.653443	9.03567	9.11857	10.73201	10.75434	11.29471	9.790318	9.50017	9.215621	9.257416	9.454748	9.039006	8.973529	9.854982	9.206343	9.14716
ABLIM1	6.997279	6.441017	6.847328	5.539104	4.339323	6.221732	4.50257	6.630859	5.562254	6.612983	5.771333	6.737945	6.49536	6.56428	5.837227	7.553289	5.255922	8.411747	5.465511	5.507101	5.25159	5.841341	8.169199	5.762607	5.562633	5.924532	6.325111	6.234805	6.395281
ABLIM2	4.931117	5.059895	4.905795	5.181211	4.576812	5.128637	5.241928	5.146718	5.209752	5.299563	5.205617	5.028989	5.199168	4.809409	5.070932	4.597575	5.229077	5.117433	5.076677	5.556547	4.973057	5.135204	5.61973	5.151446	4.993041	5.09903	5.310807	5.334748	5.68243
ABO	5.6757285	5.61269	5.4962135	5.5103635	5.167407	5.674421	5.7641665	5.412915	5.7367435	5.4156	5.521784	5.5581235	5.523601	5.442405	5.229589	5.254952	5.386783	5.5606915	5.508292	5.604219	5.545193	5.6257775	5.767586	5.7861985	6.304925	5.778956	5.6756335	5.626989	5.86054
ABR	7.551834	7.73509	7.635065	7.69426	6.70098	7.792164	7.384037	7.767123	7.650463	7.666824	7.637959	7.742925	7.361477	7.75442	7.521758	7.727289	7.959814	8.112633	8.378843	7.698007	7.96513	8.206451	8.052441	7.930461	7.559156	7.597873	7.563373	7.725224	7.601104
ABRA	5.793772	5.829797	5.322011	5.704234	4.433699	5.524799	5.58701	5.843744	5.605766	5.283877	5.737372	5.357613	5.798333	5.489142	5.509599	5.042715	5.428511	5.442964	5.387841	5.754511	5.225802	5.911897	5.536228	5.592319	5.32615	5.602449	5.408693	5.676281	5.538476
ABRACL	7.756541	7.471866	7.493088	7.440413	6.866836	7.466783	7.781244	7.50318	7.920961	7.547317	7.458652	7.545998	7.150812	7.48334	7.281817	7.56999	7.030469	6.947288	7.197021	7.480891	7.501238	7.811432	7.670546	7.365613	7.978644	7.830442	7.678794	7.572601	7.377362
ABT1P1	5.246177	5.093006	4.760344	5.28539	5.335362	5.315578	5.167518	5.073566	4.892469	5.11663	5.338503	5.436556	5.133184	5.221012	5.336795	4.597862	5.163638	5.125851	4.966803	5.174993	4.881643	5.089556	5.174331	5.058901	5.106991	5.537403	5.354569	5.064482	5.472561
AC000035.3	6.558484	6.766436	6.74337	6.679859	7.086164	6.612473	6.651103	6.969564	6.877764	7.0516	6.864242	6.69307	6.924151	6.819031	6.713882	6.819118	7.027164	7.007997	6.843629	6.925338	6.870978	6.872591	6.592234	6.747063	6.746624	6.818238	6.955881	7.075647	6.809415
AC000041.8	7.641681	7.681708	7.693228	7.703683	7.527902	7.947201	7.954295	7.462366	7.712097	7.708594	7.689026	7.735343	7.536935	7.776973	7.441985	7.602188	7.680713	7.721946	7.391846	7.591199	7.42266	7.166574	7.352392	7.295632	7.783083	7.557518	7.621157	7.56278	7.268791
AC000077.2	2.783571	3.129386	2.938161	2.919086	2.964068	3.038783	3.264836	2.894009	3.04596	2.425436	2.926756	3.246389	2.42505	2.690766	3.239147	3.28574	2.383566	2.884165	2.597713	3.386836	2.932438	3.030572	2.655944	3.108528	2.448291	2.798385	3.033314	3.237057	2.805825
AC000081.2	4.280519	4.737089	4.299971	4.767835	4.423823	4.602923	4.685826	4.771321	4.876502	4.56146	4.948205	5.127961	4.467971	4.688259	4.79851	4.866918	4.838217	4.66583	5.123068	4.629173	4.669315	4.416026	4.424367	4.640049	4.906024	4.774045	4.466803	4.402568	4.914297
AC000095.9	5.099067	4.892078	4.782874	4.818266	4.765288	4.847009	4.813427	5.116655	4.951522	5.015061	4.786438	4.590617	4.775032	5.229323	4.765192	4.853552	4.672352	5.247273	4.841469	5.013108	4.706077	4.89626	5.242498	5.144859	4.878828	5.229117	4.922544	4.990129	5.07933
AC000123.3	3.973594	4.534226	4.236744	4.330777	4.282449	3.955206	4.107954	4.249213	4.032191	4.753804	4.480334	4.542894	3.786356	4.06755	3.992477	4.218845	3.959111	4.013953	4.380634	3.744701	4.138206	4.11123	3.736965	4.077489	4.544598	3.461406	3.706844	3.101015	3.660436
AC000403.4	4.789761	4.854475	4.545304	4.811933	4.646482	4.658519	4.810502	4.441254	4.649508	4.613856	4.689971	4.477873	5.505991	4.889123	5.042948	4.562699	5.082878	5.070096	4.526323	4.6902	4.929853	4.847512	4.627517	4.640819	4.833615	4.834349	4.59407	4.981317	5.081451
AC001226.7	3.180589	2.832203	3.084392	3.016976	2.646087	2.950293	2.900957	3.206123	3.124439	2.883873	3.068419	2.895785	3.316481	2.810261	2.7777	2.518532	2.468332	3.254749	2.943779	2.939661	2.632174	2.773771	3.112348	2.769789	3.512775	3.100787	2.997138	3.121488	2.690058
AC002056.3	6.229928	5.901699	5.735283	6.294206	5.515389	5.919868	5.853163	5.625165	5.672409	5.952912	5.547388	5.746514	5.365492	5.526688	5.630176	5.419809	5.754768	5.683261	5.690858	5.755861	5.451756	5.356427	5.563615	5.293245	6.092708	5.608634	5.650762	5.426607	5.433775
AC002056.5	7.169147	6.88478	6.881726	6.954805	6.90204	7.113086	6.955225	7.048034	7.165848	7.079863	7.193804	7.124385	7.36218	7.085805	7.053714	6.944101	7.123628	6.950781	6.883151	7.252397	7.27167	7.229527	7.138276	7.239319	6.76428	7.227126	7.137584	7.261945	7.414559
AC002059.10	4.363075	4.46099	4.704303	4.495288	4.573263	4.704337	4.523814	4.400965	4.462012	4.544943	4.87042	4.532774	4.387445	4.658263	4.445337	4.548649	4.8099	4.306435	4.697868	4.429567	4.454712	4.572383	4.406744	4.895405	4.748427	4.624878	4.592395	4.521304	4.491065
AC002072.1	3.864719	3.862427	3.892749	3.989753	4.375516	4.083613	4.056261	4.117471	3.875279	3.858413	3.986137	4.091421	4.035874	4.183166	4.167181	4.100681	3.997873	3.769925	3.740763	4.26984	3.805197	3.853091	3.702454	3.813231	3.748654	3.957878	3.685339	3.837518	3.778203
AC002115.9	4.577412	4.506591	4.80141	4.645402	4.771464	4.672465	4.698035	4.566105	4.573639	4.678592	4.542403	4.715682	4.936568	4.814148	4.567868	4.412196	4.796378	4.679482	4.860908	4.821321	4.654416	4.638332	4.638035	4.45678	4.441591	4.989458	4.734529	4.489497	4.488391
AC002117.1	5.659562	5.555626	5.422772	5.452232	5.645772	5.747026	5.646752	5.736592	5.609295	5.53265	5.382891	5.482657	5.62681	5.855131	5.642112	5.72455	5.642897	5.555799	5.270241	5.788839	5.685258	5.769896	5.933973	5.758298	5.524525	5.858265	5.966077	5.914243	5.816396
AC002128.5	4.136698	4.222067	4.77964	4.246764	4.098362	4.39123	3.98828	4.074589	4.122971	3.951583	4.128554	4.27067	4.184569	4.290601	3.940291	4.12802	4.721475	4.175219	3.89483	4.265429	4.08747	3.988822	3.943341	4.052599	4.180981	4.503296	4.419394	4.394114	4.33939
AC002306.1	5.408943	5.622459	5.175341	5.363499	5.80539	5.637222	5.646495	5.725303	5.472607	5.582586	5.433385	5.841687	5.643077	5.201807	5.732323	5.398881	5.458317	5.214228	5.402872	5.666129	5.50223	5.324041	5.181602	5.753994	5.390695	5.514522	5.670984	5.70321	5.671863
AC002310.10	7.710553	7.635523	7.37612	7.562515	7.889018	7.534366	7.737876	7.313636	7.697806	7.624391	7.582378	7.591252	7.449723	7.541385	7.521675	7.701327	7.483503	7.377341	7.526156	7.409794	7.528802	7.622308	7.377949	7.564303	7.924543	7.494294	7.363568	7.293851	7.567064
AC002310.17	4.043109	3.840983	4.252721	3.925122	4.360821	3.55344	4.09361	4.245714	4.252332	4.201994	3.872491	4.085362	4.125141	4.147791	4.088719	4.007346	4.257213	4.263888	4.563502	4.514146	3.964667	4.243044	4.266286	4.201517	4.253542	4.985493	4.42288	4.489358	4.231827
AC002314.4	7.388042	7.0938	6.791715	6.91051	6.728044	6.93239	6.996538	6.89462	6.86243	6.943102	7.067312	6.918759	6.867001	6.651359	6.736595	6.996098	6.814546	7.022688	6.757051	6.844532	6.705338	6.859695	6.731536	7.177883	6.887003	7.059558	6.9093	7.164328	6.879601
AC002331.1	2.24213	2.879156	2.317849	2.439075	2.249912	2.395037	2.35953	2.787339	2.491148	2.170753	2.296395	2.406762	2.43627	2.403538	2.318335	2.221087	2.335077	2.37622	2.653037	2.583335	2.347196	2.601507	2.400999	2.235213	2.741804	2.579208	2.304018	2.49536	2.533081
AC002366.1	2.643181	2.911776	3.01589	3.381063	3.548676	3.465109	3.132068	2.971277	3.325886	3.028795	3.315389	2.949559	2.977526	3.10432	2.956714	3.091853	3.436366	3.136136	3.041328	3.112195	3.258823	2.953147	3.975195	3.401772	3.182504	3.193641	3.440146	3.154723	3.215403
AC002368.4	5.61297	5.87824	5.233019	5.999456	5.701961	5.460958	5.914971	5.691514	5.75749	5.426908	6.219416	5.405209	5.752288	5.617497	6.162201	5.733381	6.0116	5.63151	5.753692	5.940578	5.80784	6.10516	6.081885	5.702089	5.565756	5.95006	5.84672	5.842748	5.959885
AC002395.1	12.35843	12.31587	12.43694	12.31708	12.36976	12.28885	12.20396	12.43871	12.32739	12.34353	12.33546	12.30338	12.43179	12.30446	12.29432	12.39592	12.26535	12.31849	12.26921	12.31166	12.3447	12.32777	12.27553	12.3608	12.23092	12.52525	12.29098	12.21352	12.3018
AC002398.11	4.660468	4.443436	4.382936	4.372881	4.684948	4.876362	4.60324	4.515013	4.524476	5.111856	4.820697	4.700821	4.61857	4.732996	4.503013	4.396834	4.632006	4.916837	4.611395	4.156007	4.366037	4.558599	5.019583	4.725901	4.316039	5.095968	4.663731	5.254764	5.001578
AC002398.12	6.111193	7.39833	6.338482	6.491158	7.065629	8.818683	7.532942	7.584508	6.521842	8.23565	6.356005	7.878056	6.223137	7.055246	6.229501	6.994165	5.864971	8.55616	6.21414	5.879012	7.970338	6.580963	8.630442	7.006292	6.553074	7.832727	7.741531	7.307536	7.419661
AC002398.13	2.332362	2.430643	2.457392	2.271895	2.380257	2.462935	2.30372	2.30078	2.281635	2.23234	2.070872	2.43994	2.456967	2.380321	2.443145	2.58173	2.416958	2.129984	2.076279	2.207149	2.38958	2.498167	2.43761	2.189212	2.49245	2.468294	2.285981	2.374442	2.49395
AC002486.2	6.949125	6.928657	7.159143	6.708978	6.930672	6.83663	7.122035	6.619258	6.654341	6.825441	6.642408	6.85102	6.383326	6.821998	6.751786	6.652204	6.810306	6.788045	6.982333	6.718595	6.842603	6.737808	6.929288	6.559204	6.524771	6.712688	6.863848	6.879075	6.578958
AC002511.2	4.674356	4.906827	4.405376	4.678444	4.7537	4.593222	4.685544	4.774049	4.742907	4.406466	4.988209	4.892178	4.682755	4.544936	4.917962	4.635822	4.802229	4.407267	4.416028	4.74207	4.726854	4.738297	4.608529	4.907459	4.505448	4.992247	5.071094	4.790079	5.109288
AC002519.6	3.390383	3.491208	3.410642	3.434701	3.206179	3.548175	3.372405	3.375134	3.41865	3.089926	3.349067	3.452206	3.228977	2.994229	3.143672	3.382821	3.442759	3.365347	3.363731	3.649055	3.495768	3.259026	3.41152	3.399194	3.237257	3.007815	3.225096	3.529907	3.340755
AC002519.8	3.014465	2.943206	2.754674	2.93509	2.819556	2.854912	2.863743	3.032379	3.379578	3.163705	2.770058	3.074427	3.192193	3.348762	2.938568	2.856513	2.686958	3.112719	3.110737	2.636403	2.757437	2.609371	3.045821	2.920044	2.863073	3.387611	2.832688	2.738913	2.960225
AC002523.1	4.04316	3.892511	4.254959	4.098487	4.221512	3.751166	3.988444	3.778153	3.934124	3.972682	3.805556	3.871925	3.765364	3.824528	4.186838	3.853631	3.740912	3.790982	3.861885	4.117317	3.660203	3.831468	4.011028	4.200294	3.892905	4.570351	4.253393	4.324829	3.959164
AC002539.1	2.552984	2.550093	3.021225	2.911304	2.535884	2.720967	2.721738	2.795093	2.852976	3.014782	2.710005	2.658902	2.79354	2.664515	2.558484	2.52685	3.143451	2.640573	2.844438	2.989175	2.988072	2.859382	2.698294	3.025485	4.488358	2.708436	2.757689	3.160152	3.029776
AC002539.2	1.816242	1.618184	1.730312	1.685498	2.064619	1.691638	1.561615	1.753206	1.861674	1.681019	1.917456	1.726909	1.914474	1.8151	1.684276	1.854628	1.741196	1.603822	1.784978	1.569964	1.538591	1.428086	1.806808	1.61746	1.777004	1.868408	1.727694	1.549594	1.531398
AC002550.6	3.225598	3.316059	3.414756	3.464633	3.959019	3.398304	3.408255	3.669183	3.724581	3.648768	3.297619	3.444734	3.052083	3.274952	3.44548	4.035635	3.632962	3.512292	3.722705	3.611673	3.389515	3.396324	3.521571	3.181911	3.505838	3.636416	4.066632	3.509677	3.431352
AC002558.1	3.242291	3.732846	3.814449	3.441502	3.924508	3.600968	4.199748	3.580857	3.539564	3.440311	3.508366	4.059679	3.357406	3.652235	3.876766	3.582	3.400282	3.169171	2.970391	3.191824	2.872287	3.11278	3.23853	3.03394	3.354605	3.475545	2.785148	3.035942	2.944766
AC002984.2	2.817731	2.922181	2.910977	2.96852	2.85063	3.128225	2.858507	2.548378	2.924834	3.319932	2.778335	3.526955	3.25088	2.8111	2.78476	2.887443	2.972387	3.196732	3.053893	3.251061	3.098552	2.981163	3.064645	2.930968	3.134343	3.027498	3.042424	3.004848	3.097003
AC003005.2	5.39662	5.150496	5.011508	5.08518	5.428924	5.192363	5.058457	5.234779	4.908791	5.07108	5.297437	5.103068	5.392263	5.149125	4.964035	5.187667	5.266716	5.238307	5.174417	4.966597	4.793247	5.082098	4.991101	4.993546	5.269969	5.404047	4.883468	5.367117	5.496969
AC003006.1	6.58508	6.893437	6.352331	6.275373	6.617373	6.36759	6.357915	6.606494	6.689322	6.41625	6.725946	6.623883	6.43603	6.307086	6.25101	6.251894	6.707069	6.299799	6.976559	6.117809	6.331585	6.507933	6.013838	6.533233	6.348976	6.196093	6.358437	6.428708	6.188485
AC003104.1	2.743241	2.653612	2.474948	2.32392	2.682833	2.799815	2.464479	2.725409	2.54249	2.321667	2.690754	2.617378	2.477594	2.725264	2.460371	2.591712	2.676471	2.491559	2.435843	2.921603	2.569822	2.991154	2.514245	2.544146	3.135422	2.484357	2.828899	2.571879	2.466654
AC003682.16	2.922753	3.106756	3.107495	3.205636	3.419853	3.301834	2.908285	3.139027	3.231052	3.574564	3.523862	3.258781	3.278903	3.199353	3.288524	3.431844	3.001452	3.355634	3.250979	3.118869	2.824398	3.210407	3.255113	3.24087	3.112568	3.007124	3.215311	3.344228	3.149652
AC003682.17	6.855412	6.689431	6.482849	6.494685	6.311279	6.622687	6.800154	6.633101	6.688388	6.603151	6.657017	6.514492	6.60614	6.575489	6.665612	6.564699	6.477919	6.642611	6.539376	6.82816	6.560909	6.563532	6.873311	6.616603	6.377844	6.904394	6.873661	6.63496	6.7695
AC003956.1	4.737102	4.273764	4.582034	4.609136	4.660971	4.591135	4.659304	4.275937	4.540508	4.727525	4.321853	4.540806	4.483753	4.650412	4.421664	4.579448	4.64437	5.066643	4.661149	4.487163	4.622239	4.350899	4.878327	4.445734	4.332528	4.751393	4.501841	4.740541	4.729242
AC003958.6	3.656216	4.135243	4.242211	4.368316	4.470789	4.643836	4.613022	4.399243	4.517927	4.367445	4.346806	4.358172	4.203333	4.451478	4.510158	4.438598	4.049723	4.381681	4.357893	4.433839	4.559197	4.474824	4.718303	4.387004	4.300653	4.955296	4.88231	4.749886	4.876273
AC003973.1	5.887962	5.622113	5.71455	5.580029	5.645063	5.742273	5.639282	6.121006	5.76632	5.929401	5.753353	5.724323	5.606757	5.677304	5.791502	5.73648	5.946371	5.744211	5.30612	5.80522	5.753393	5.928249	5.674705	5.587827	5.383995	5.979617	5.987783	5.892598	5.887623
AC003973.4	3.369952	3.113703	3.357858	3.342819	3.319058	3.403748	3.652048	3.593478	4.138498	3.3033	3.803512	3.072882	3.920309	3.797433	3.679507	3.575354	3.449735	3.59238	3.366352	3.347796	3.882233	3.924546	3.62002	3.666511	3.532793	4.270038	3.629831	3.618212	3.745547
AC003973.5	3.275707	3.461123	3.202528	3.453575	3.129586	3.521963	3.622964	3.352749	3.178975	3.106085	3.644167	3.668705	3.831428	3.585963	3.577176	3.323644	3.658759	3.274016	3.47972	3.641749	3.739208	3.173176	3.259095	3.233283	2.825625	3.395371	3.604194	3.752419	4.032658
AC003986.5	4.961889	4.89568	5.3172	5.088882	5.205278	5.022642	5.210273	4.992171	4.945728	4.973556	5.415646	5.028714	5.001317	5.018423	4.976292	5.18597	5.473387	4.912783	5.082484	5.141724	5.29138	5.090065	5.00949	5.439447	5.031595	5.241182	5.161098	5.26572	5.149821
AC003986.6	5.041999	4.764628	4.846633	4.869265	5.588394	4.75755	5.436546	4.435543	4.820298	4.762681	5.217769	4.767426	4.854676	4.950893	4.19145	4.76246	5.00389	4.678154	5.136189	4.75898	4.669038	4.985905	5.100254	4.695066	3.934053	5.381841	4.842832	5.810281	5.825303
AC003986.7	3.809722	3.609905	3.675272	3.603005	3.96537	3.68098	4.420746	3.728704	4.041531	4.122253	3.981052	3.914728	3.722438	3.591474	3.981663	3.850756	3.827363	3.707325	3.851769	3.74099	3.336004	3.92304	3.8392	3.895682	3.75918	4.158924	4.327026	4.110027	4.058236
AC004000.2	2.388132	2.653819	2.288482	2.554189	2.433945	2.667889	2.534118	3.178077	2.401357	2.132555	2.724298	2.337249	2.605093	2.45618	2.754073	2.403233	2.48206	2.306965	3.070463	2.423599	2.382349	2.576991	2.704932	2.27032	2.951508	2.515274	2.466777	2.39516	2.043571
AC004004.2	2.743855	2.329914	2.377149	2.453438	2.216638	2.493075	2.104289	2.223077	2.359674	2.24658	2.207663	2.347776	2.624418	2.227939	2.448742	2.3484	2.420668	2.411455	2.449712	2.508652	2.233431	2.643206	2.376875	2.262718	2.524363	2.757813	2.879388	2.763729	2.291914
AC004009.1	2.638358	2.913693	2.516311	2.604189	2.672196	2.618882	2.702063	2.571597	2.948099	2.66219	2.717365	2.660888	2.64995	2.823763	2.629936	2.61183	2.77441	2.798002	2.593728	2.755101	2.872397	2.741071	2.804697	2.744834	2.690553	2.543426	2.793852	2.907043	2.883588
AC004009.2	3.592629	3.453428	3.60445	3.336437	3.324081	3.375653	3.365435	3.364206	3.47592	3.525376	3.3368	3.437043	3.392154	3.512623	3.396516	3.479403	3.708608	3.623759	3.405473	3.606769	3.471184	3.3997	3.789387	3.392995	3.157951	3.459767	3.607519	3.582922	3.74038
AC004009.3	3.624114	3.640875	4.099819	3.718052	4.063781	3.827562	3.60121	3.559829	3.821296	3.736322	4.048564	3.830044	3.489329	3.507893	3.680923	3.561287	3.856922	4.011467	3.992146	4.127923	3.471804	3.593402	3.718147	3.451226	4.092177	3.359833	3.587146	3.599705	3.564436
AC004016.1	3.710026	3.321757	2.881201	4.416152	3.551011	3.798537	3.296665	3.437773	3.362769	3.706674	3.761219	3.472792	3.927577	3.204594	3.244652	3.618355	3.18337	3.261606	3.587608	3.270674	3.386715	3.389808	4.024326	3.492213	3.203119	4.021911	3.198573	3.848951	3.711035
AC004052.1	2.662177	2.355213	2.805637	2.773858	2.63854	2.666555	2.528354	3.139398	2.814383	2.568693	2.718295	2.702458	2.743078	3.097831	2.821406	2.671815	2.554586	2.306237	3.318821	2.910837	2.854886	3.018815	2.5021	2.590348	2.765495	2.68659	2.51119	2.552267	2.688926
AC004054.1	2.467197	2.297311	2.370232	2.296135	2.715504	2.199306	2.06335	2.631468	2.339297	2.194533	2.214303	2.151181	2.168873	2.237306	2.355272	2.304879	2.757445	2.327718	2.39905	1.966171	2.055676	2.510055	2.298807	2.492882	2.450494	2.355885	2.740302	2.343682	2.581327
AC004066.2	5.716998	5.050749	5.658891	5.640773	5.79988	6.030657	5.644926	5.854557	5.496212	5.637852	6.020533	5.119199	5.770847	5.388576	5.96485	5.562364	5.564793	5.589903	6.105524	5.836469	5.673646	5.781983	5.586408	5.606398	5.660107	5.703218	5.695569	5.820649	5.826601
AC004066.3	2.32754	2.244501	2.548875	2.463547	2.591361	2.378701	2.409875	2.881338	2.44433	2.517335	2.532415	2.495293	2.701251	2.230521	2.997839	2.353818	2.685608	2.61263	2.349096	2.652775	2.690966	2.481757	2.439365	2.488648	2.372651	2.171899	2.375683	2.388701	2.787773
AC004069.1	4.230943	4.089818	4.241707	4.062969	3.746699	3.963068	4.260182	4.026289	3.915774	4.05732	3.919103	3.939339	3.778049	4.287053	4.475659	3.978362	4.359351	4.137858	3.889823	4.288111	3.885704	4.080042	4.406625	4.502085	4.459188	3.502141	3.65451	3.849128	3.66363
AC004069.2	2.808064	2.391093	2.52552	2.340808	2.373527	2.312503	2.306976	2.470948	2.335409	2.667916	2.263	2.350759	2.324415	2.286866	2.540956	2.320008	2.383921	2.37153	2.36254	2.511178	1.886752	2.131447	2.241775	2.823161	2.767798	2.48129	2.393217	2.534365	2.29353
AC004076.5	3.074612	2.553667	2.971907	3.040277	3.032166	2.686164	2.734502	2.842896	2.904317	2.778091	3.015748	3.321679	2.938306	2.772586	3.164693	2.37476	2.99192	2.852908	2.814138	2.730048	2.745765	3.022453	2.775019	2.930389	2.824431	3.016888	3.028636	2.831052	3.013775
AC004079.1	2.358389	2.343448	1.819861	1.748924	1.814587	1.868964	1.851741	2.022631	1.848424	2.100759	1.897614	1.84549	1.834333	1.792096	1.780003	1.804889	2.026377	1.999667	1.749146	1.724124	1.928413	1.77341	1.834242	1.948674	1.708658	1.825618	2.125171	1.896097	2.037552
AC004108.1	11.2968	11.23644	11.12076	11.2838	11.13533	11.1786	11.19883	11.21537	11.0006	11.0388	11.38339	11.07872	11.28461	11.16358	11.35874	11.20976	11.23186	11.08755	11.23676	11.10456	11.26185	11.20423	11.06772	11.21848	11.27	11.23735	11.14216	11.31783	11.22511
AC004129.7	5.532132	5.653142	5.549625	5.708165	5.505747	5.761801	5.704024	5.408789	5.489478	5.573216	5.735373	5.523402	5.610458	5.82569	5.734076	5.605382	5.724871	5.651853	5.676949	5.844836	5.529643	5.756732	5.666831	5.695256	5.747812	5.53566	5.629957	5.906299	5.767883
AC004158.3	3.144864	3.382969	3.612517	3.272716	3.636634	3.454281	3.463296	3.390892	3.823241	3.35772	3.435259	3.492274	3.231254	3.51495	3.424472	3.480977	3.98672	3.58498	3.662736	3.24668	3.609333	3.291925	3.68044	3.278776	3.617397	3.49484	3.286019	3.502005	3.525746
AC004160.4	3.254106	3.402479	3.127929	3.286392	3.338238	3.162177	3.151004	3.366895	3.236175	3.200147	3.304401	3.473925	3.32099	3.225481	3.120518	3.111732	2.96988	3.449592	3.338813	3.118195	3.069304	3.044375	3.229882	3.148873	3.013753	3.369681	3.120862	3.387953	3.357238
AC004231.2	3.452272	3.531198	2.808932	3.19802	3.779261	3.293074	3.448526	3.229219	3.360324	3.562018	3.214139	3.17694	3.099452	3.143161	3.361832	2.985415	2.701251	3.111309	3.159699	3.221737	3.598597	3.315222	3.339767	3.461236	3.175776	3.961884	3.385178	3.147325	3.350989
AC004257.1	9.486397	9.424091	9.399659	9.502789	9.461522	9.401647	9.387571	9.463211	9.478586	9.363529	9.470026	9.484203	9.457062	9.456233	9.468	9.505765	9.450435	9.432909	9.464945	9.444587	9.406966	9.417934	9.316048	9.403513	9.387193	9.42753	9.345846	9.380026	9.364036
AC004381.7	3.382992	3.392003	3.096929	3.721581	3.642861	3.266393	3.524906	3.337636	3.763574	3.153469	3.459207	3.330483	3.396113	2.897867	3.682922	3.213412	3.313908	3.243892	3.240312	3.775805	3.247	3.549545	3.682416	3.387214	3.744435	3.351215	3.491399	3.700509	3.380538
AC004383.3	3.597898	3.388535	3.427592	3.821893	3.07424	3.604481	3.288078	3.487523	3.734161	3.534966	2.967384	3.848576	3.479432	3.692782	3.456424	3.44272	3.609501	3.564164	3.147906	3.341768	3.612307	3.414209	3.459609	3.460836	3.52855	3.784885	3.534583	3.308158	3.696842
AC004447.2	4.109956	4.077638	4.133086	4.176526	4.729578	3.935382	4.331876	4.58762	4.424675	4.43168	4.126131	4.238699	4.221962	3.862044	3.626447	3.787638	4.268997	4.037357	4.28366	3.970531	4.379711	4.438371	4.253412	4.50335	4.194453	4.892119	4.454883	4.395622	3.971764
AC004448.2	3.824606	4.432296	3.759575	3.413043	3.912415	4.09757	3.615572	3.80495	3.904707	3.360718	4.094493	3.694173	3.832483	3.483151	3.852853	3.736526	3.725174	3.833022	4.122921	4.280037	3.713245	4.086157	4.245424	4.06224	3.622147	4.510471	3.961472	4.188155	3.681428
AC004448.5	4.633431	5.056742	4.833042	4.809491	5.039104	4.557404	4.836935	4.722848	4.767289	4.49039	5.019806	5.068698	4.511356	4.799175	4.967141	4.80902	4.886429	4.662817	4.720062	4.658022	4.688815	4.669771	4.675076	4.677584	4.784245	5.350047	4.776766	4.794084	4.940303
AC004449.6	5.347507	5.161983	5.16368	5.143562	5.044323	4.8803	4.770045	5.27162	5.141505	5.256602	5.089769	4.973381	5.267096	4.888649	5.114874	5.451795	4.906911	5.358289	4.926328	5.149305	5.12883	4.839329	5.280317	4.936709	5.1439	5.183339	5.002981	5.23609	5.211347
AC004453.1	4.312717	4.364884	4.518424	4.726554	4.491782	4.623454	4.64784	4.754769	4.743926	4.653946	4.544735	4.513155	4.631945	4.708859	4.206702	4.76899	4.814573	4.444424	4.634243	4.917046	4.755436	4.232027	4.732528	4.438375	4.389846	4.768155	4.985504	4.620862	4.734185
AC004453.8	11.40765	11.12497	11.25276	11.13921	11.39192	11.19998	11.28995	10.97475	11.26961	11.45343	11.17589	11.30937	11.00797	10.97223	11.21917	11.24956	11.30053	11.17209	11.17227	10.89793	10.85705	11.02285	10.86954	11.37914	11.63285	11.24129	11.03605	11.00001	10.83626
AC004471.10	3.922365	4.007177	4.493599	4.491032	4.540402	4.323999	4.405649	4.239631	4.702229	4.085114	4.681396	4.442615	4.702486	4.284983	4.437265	3.960903	4.413337	4.076003	4.65414	4.4579	4.391847	4.823905	4.441927	4.554578	4.330989	4.98457	4.865648	4.485899	4.405445
AC004490.1	5.9285	5.69465	6.083969	6.188705	5.935709	6.111995	5.933657	6.137758	5.818176	5.686325	6.12132	6.18608	5.77899	5.706992	6.110272	5.787373	5.933568	5.437985	5.971226	6.021188	6.036045	5.907543	5.60533	6.13921	6.068671	6.055633	6.192469	5.922897	5.816589
AC004520.1	4.402858	4.993666	5.157252	4.907575	6.509163	5.008067	5.322723	5.462627	4.881376	5.02096	4.989474	4.984883	5.122587	5.409229	5.395424	5.118646	4.534994	4.844714	4.47647	5.1471	4.904326	4.860768	4.923185	4.960118	5.300976	4.999187	4.416653	4.680333	4.65286
AC004535.2	3.47991	3.41532	2.87068	3.356462	3.443523	3.24417	3.096699	3.512678	3.232908	3.137548	3.517894	3.661459	3.660286	3.435537	3.48227	3.381332	4.075107	3.278417	3.315269	4.001972	3.558052	3.562723	3.551152	3.079211	3.43913	3.539804	3.504906	3.81477	3.511472
AC004538.3	3.785718	3.228484	3.466387	3.540851	3.3398	3.227993	3.634683	3.498474	3.413685	3.503029	3.330659	3.414832	3.1802	3.604494	3.158724	3.431804	3.404009	3.906096	3.775589	3.324605	3.225877	3.353316	3.851213	3.309229	3.408818	3.312613	3.506447	3.508844	3.530981
AC004543.1	1.775979	1.975204	1.904587	1.735807	2.177853	1.915269	1.999711	2.118118	1.795738	1.712809	1.743514	1.987032	1.814402	1.695861	1.744102	1.998447	1.649086	2.097264	2.129782	1.827002	2.287571	1.83778	1.970515	1.718785	1.751581	1.568292	1.846612	1.761218	1.880455
AC004552.1	12.24769	12.20884	12.25203	12.17531	12.27538	12.19457	12.14489	12.28026	12.16663	12.17004	12.13132	12.19243	12.1805	12.23838	12.17348	12.2128	12.13947	12.2352	12.10723	12.13263	12.13872	12.12917	12.14581	12.16247	12.10991	12.31581	12.10732	12.03555	12.03138
AC004623.2	6.629495	6.446542	6.29137	6.500893	6.289424	6.527013	6.544569	6.582991	6.288129	6.338828	6.637239	6.446455	6.81493	6.573237	6.504539	6.648918	6.411376	6.437824	6.432122	6.387396	6.421144	6.570152	6.47085	6.559016	6.406737	6.646094	6.515248	6.599319	6.59013
AC004623.3	4.495107	3.875337	4.364445	4.231506	4.845377	4.090036	4.603519	4.378743	4.364206	4.510819	4.243007	4.165771	4.647993	4.270805	4.307195	4.377034	4.239141	4.547256	4.495381	4.129675	4.567196	4.57366	4.471876	4.654031	4.530423	4.398639	4.52351	4.41996	4.685987
AC004637.1	6.77533	6.690235	7.032825	6.767393	7.08419	7.070174	7.066035	6.897819	6.920862	6.966205	6.82498	6.911602	6.877207	6.821033	6.974253	6.618697	6.835793	6.73533	6.957996	6.89368	6.79458	7.012315	6.921692	6.849649	7.066065	7.266002	7.212235	7.289464	7.451293
AC004655.1	12.63486	12.71594	12.65399	12.63236	12.77036	12.66814	12.63378	12.63765	12.63166	12.59793	12.63112	12.65252	12.63046	12.73108	12.65263	12.72726	12.58598	12.68206	12.70284	12.54075	12.56418	12.64275	12.5077	12.71982	12.74889	12.61643	12.56157	12.56205	12.58912
AC004692.4	3.854161	3.447953	3.702518	3.779331	3.659643	3.984707	3.443913	3.642963	3.660311	3.446009	3.986801	3.664477	3.504994	3.667956	3.411574	3.860448	4.082573	3.464255	4.051435	4.14392	3.602708	4.500037	4.621966	3.840591	3.608694	4.142494	4.226676	4.103516	4.355873
AC004692.5	7.076518	7.036176	7.126419	7.152105	7.403831	6.959696	7.023708	6.471287	7.495711	7.103651	7.093038	7.215629	6.930133	7.024921	7.193092	6.785865	7.199221	7.01671	6.966766	7.217219	6.888783	7.142911	6.931077	7.227223	7.262352	7.042862	6.933303	6.985316	6.853706
AC004699.1	1.76724	1.926805	1.730051	1.698364	1.974586	1.707784	1.805142	1.912712	1.658256	1.943205	1.692671	1.934418	1.848458	1.847583	1.820913	1.800069	1.9058	1.967021	1.894515	1.593013	1.977534	1.707448	1.727596	1.765845	1.849501	2.05402	1.680997	1.750552	1.910281
AC004702.2	10.33503	10.29536	10.31317	10.32987	10.3405	10.1835	10.19436	10.32726	10.26464	10.16746	10.25379	10.21791	10.28655	10.25627	10.2725	10.25653	10.18677	10.34042	10.20936	10.14871	10.21811	10.20649	10.17421	10.1907	10.23986	10.29814	10.1017	10.18142	10.18711
AC004812.1	12.48653	12.40962	12.5065	12.44516	12.49592	12.39586	12.37955	12.51827	12.42453	12.46669	12.35212	12.43823	12.41046	12.43525	12.4158	12.37205	12.33514	12.34723	12.33664	12.43997	12.40059	12.33659	12.38717	12.37175	12.34116	12.50622	12.30559	12.26879	12.28536
AC004824.2	12.45912	12.44935	12.46938	12.3503	12.58218	12.44918	12.36116	12.4737	12.47056	12.38112	12.42406	12.41053	12.42739	12.55556	12.47669	12.52739	12.37805	12.4673	12.48933	12.35121	12.35446	12.46216	12.38816	12.56547	12.56382	12.4224	12.31415	12.39088	12.39439
AC004824.3	11.59081	11.55476	11.64407	11.55115	11.68619	11.63926	11.53802	11.59758	11.58436	11.55789	11.54208	11.58006	11.60695	11.75413	11.53338	11.6761	11.55416	11.57071	11.59874	11.52137	11.54362	11.66571	11.59786	11.79893	11.70922	11.70642	11.58577	11.50628	11.55487
AC004824.4	10.1016	9.991592	10.12141	9.932508	9.622978	9.7388	9.850224	9.590752	10.06487	9.790535	10.04609	9.977245	10.19433	10.04011	10.16674	10.21569	10.08011	10.0852	9.932173	10.35137	10.41811	9.824236	10.15992	10.17786	10.55243	9.511861	9.665149	10.32051	10.30965
AC004837.1	4.340739	4.473557	4.601722	4.596179	4.976309	4.316925	4.541857	4.937007	4.324646	4.419163	4.338914	4.471522	4.394075	4.839514	4.961294	5.072123	3.823085	4.329973	4.324434	4.423067	4.367508	3.780789	3.781693	4.598947	4.532612	4.051693	3.843005	3.987266	3.9082
AC004837.4	4.217461	3.621847	3.695302	4.129386	4.068943	3.938085	3.98266	3.897599	4.237721	4.20918	4.281285	3.747909	4.059394	3.717406	4.093451	3.937065	4.298723	4.099236	4.016694	3.965669	4.027378	4.051929	3.861588	3.76156	3.763919	4.325089	4.15518	4.208124	4.34539
AC004837.5	3.978273	3.999559	3.646654	3.311658	3.653775	3.047723	3.001453	3.255698	3.504011	3.249106	3.582566	3.315498	3.246619	3.157684	3.565571	3.489787	3.418765	3.044575	3.554345	3.13016	3.374601	3.238651	3.356226	3.119503	3.49387	3.615371	3.126225	3.328613	3.583525
AC004840.8	6.310163	6.295375	6.059278	6.249783	6.380713	6.385993	6.199561	6.21152	6.237597	6.384099	6.471997	6.412067	6.092583	6.267377	6.176487	6.430321	6.39834	6.247407	5.926202	6.086999	5.992407	6.614613	6.322833	6.373611	5.882681	6.635692	6.250168	6.566697	6.731387
AC004846.1	5.559076	5.852947	5.625427	5.635554	5.852092	5.835366	5.646123	6.047113	5.909719	5.677106	6.132027	5.601477	5.642963	5.666341	5.727419	5.463339	5.441317	5.630095	5.731443	5.590992	5.667548	5.892	5.689629	5.614306	5.702449	5.852237	5.708576	5.717166	5.758378
AC004850.1	4.659537	4.822327	5.02408	4.668406	5.155029	4.795269	4.8242	4.947167	4.887533	5.023997	4.819289	5.078313	4.527806	4.887663	4.846313	4.85291	4.636779	4.718647	4.732478	4.874694	5.09212	5.04931	4.895076	4.872235	4.714376	4.545199	4.604472	4.57651	4.565734
AC004854.4	4.969824	4.799809	4.830041	4.639277	4.679459	4.32682	4.994308	4.868932	4.646854	4.892681	4.962479	4.850258	5.110866	4.670521	4.56173	4.799759	4.981381	5.037348	4.934729	4.806751	5.042493	4.766296	5.158467	4.586242	4.847116	5.112683	5.085164	5.19453	4.815214
AC004854.5	3.146025	3.072902	2.780129	2.984125	3.048638	3.217033	2.900401	2.974447	3.089562	2.883482	3.355579	3.418571	2.751172	3.185685	3.020792	2.70598	2.842648	2.897501	2.867862	3.133631	3.269713	3.082832	3.052536	2.903794	3.254313	3.554962	3.151778	2.966407	3.051134
AC004869.3	2.373778	2.085717	2.394909	2.104029	2.270331	2.408007	2.162752	2.09204	2.501028	2.279859	2.209546	2.209724	2.278689	2.045541	2.547855	2.059898	2.46961	2.37146	2.343089	2.379361	2.44101	2.157466	2.24701	2.033904	2.473326	2.631503	2.127961	2.393948	2.509366
AC004870.3	2.987374	2.528348	2.755187	2.51389	2.917548	2.69828	2.729088	2.596045	2.746192	3.035267	3.015833	2.930179	2.390379	2.700247	2.577323	3.171949	3.33956	3.250322	2.469093	2.705257	2.769868	2.444919	2.845324	2.613709	2.834265	2.649301	2.645941	3.135918	2.375512
AC004870.4	3.663824	3.253923	3.563257	3.621017	4.007823	3.55625	3.601128	4.044208	3.61517	3.447315	3.422026	3.352694	3.845751	3.736217	3.766911	3.61526	3.548967	3.774632	3.680036	3.608199	3.963268	3.810117	3.816233	3.466882	3.3483	3.749172	3.904919	3.766287	4.011487
AC004870.5	5.89463	5.68301	5.79359	5.980454	6.213154	6.123428	6.19077	6.16398	6.046152	6.058787	6.022198	5.972222	5.881944	5.890687	5.957754	5.998549	5.925111	5.979376	5.960699	6.064861	5.979263	6.072931	6.401991	6.110596	5.871772	6.401158	5.8733	6.389125	6.458089
AC004895.4	5.642541	5.548721	5.621151	5.597515	5.798837	5.481647	5.563032	5.715281	5.713255	5.469625	5.913615	5.637972	5.641582	5.578423	5.977427	5.686803	5.892305	5.787912	5.699419	5.369604	5.668548	5.952048	5.608238	5.741191	5.983293	5.950805	5.803279	5.786497	5.847248
AC004899.3	3.837	3.61991	4.055733	4.038644	4.174496	3.907365	4.078109	4.349519	4.041389	3.719807	4.201398	4.101506	4.320655	4.06326	4.25736	4.083319	3.770293	3.924051	4.78322	4.324484	3.886059	3.802128	3.7811	4.030764	3.75448	4.03972	4.236627	4.122755	4.166521
AC004901.1	4.697598	5.140488	4.535762	4.696332	4.978168	4.839283	4.621727	4.795236	4.917406	4.577406	4.451568	4.558144	4.423931	4.837124	4.503328	4.327805	5.343336	4.832166	4.657797	4.659588	4.913673	4.698491	5.149517	4.50517	4.666982	4.56118	4.830593	4.6567	5.142352
AC004906.3	5.540308	5.454127	5.633901	5.948061	5.875901	5.615838	5.885335	5.890658	5.715923	5.804882	5.889781	5.829657	5.930137	5.569333	5.949192	5.672288	5.651743	5.792419	5.796257	5.942927	5.76636	5.961282	5.825462	5.942479	5.722965	5.753847	5.962076	5.862459	5.755401
AC004911.2	4.468554	5.156102	4.786444	5.08722	4.921824	5.009853	5.037523	5.2001	5.022482	4.979714	5.081257	5.060407	4.990135	4.907846	4.915579	4.979088	4.873221	5.122072	5.031795	5.460106	5.345285	4.627398	5.315052	5.191081	5.128961	5.320137	5.24632	5.42238	5.250963
AC004920.2	3.951535	4.107416	3.710952	4.203008	4.042464	4.132377	3.950463	4.032815	4.118703	4.047782	4.05728	4.297199	4.011518	3.591665	4.153389	4.200819	4.286958	4.257217	4.594876	4.470211	3.853152	4.471731	4.353232	4.535775	4.439665	4.025888	4.267099	4.302406	4.07173
AC004920.3	3.130449	3.286653	2.909969	3.670611	3.891008	3.718237	3.965784	3.57909	3.728168	3.550406	4.776804	3.33468	3.398447	3.651498	3.523874	3.767739	3.359921	3.713157	3.77489	3.737892	3.842965	3.589272	3.919899	3.783762	3.589778	3.676075	3.864039	3.778435	3.987326
AC004924.1	2.233938	2.264786	2.309406	2.505921	2.421666	2.188932	2.301322	2.06719	2.052137	2.086606	2.087803	2.299021	2.243661	2.318891	2.227614	2.295754	2.473266	2.088902	2.442867	2.255777	2.066446	2.394536	2.01225	2.124396	2.055903	1.934044	1.760868	2.138112	2.047997
AC004938.5	5.299253	5.253991	5.138879	5.177276	5.571012	5.029362	5.310145	5.224437	5.499393	5.510439	5.330564	5.069469	5.206699	5.22321	5.732794	5.069689	5.100445	5.237215	5.130381	5.194417	5.019347	5.514164	5.171954	5.439488	5.169827	5.489353	5.303046	5.015269	5.2439
AC004951.6	5.1195	5.22163	5.458006	5.080257	5.572221	5.348914	5.136343	5.539905	5.335106	5.150103	5.891757	5.073896	5.193403	5.308313	5.193137	5.250226	5.427632	4.848064	5.223854	5.190752	5.115302	4.7189	5.090799	5.263064	5.276415	5.588611	5.456856	5.254769	5.146481
AC004987.10	4.635765	4.053605	4.053581	4.018665	4.233903	4.156431	3.99318	4.027176	4.246011	4.236975	4.29272	4.229916	4.177268	4.512096	4.217722	4.712927	4.720963	4.394227	4.249656	4.11974	4.282212	4.619875	4.255482	4.116351	4.380779	4.673358	4.167806	4.585847	4.41707
AC004987.9	6.221134	5.755326	5.912717	5.968961	6.144954	5.956404	6.054422	5.50297	6.147234	5.93732	6.259973	6.072605	6.327886	6.316769	6.198514	6.125367	6.414218	6.359518	6.218631	5.93546	6.190704	5.976889	5.980695	6.353692	6.43788	6.668221	6.4112	6.374878	6.353547
AC004988.1	4.353193	4.069749	3.734752	3.488901	3.292583	3.50715	3.542251	3.102937	3.027921	3.218496	3.31747	3.642753	3.734298	3.948444	3.633911	4.020881	3.675011	3.254894	2.896557	3.602759	3.237891	3.970298	3.792842	3.678082	3.490983	3.736855	2.842973	4.949546	4.80389
AC005000.1	8.627192	8.399403	8.559998	8.338358	8.627421	8.634348	8.446435	8.253531	8.743703	8.584311	8.372028	8.79354	8.09258	8.420476	8.508369	8.380934	8.618428	8.573895	8.561441	8.099875	8.308922	8.255143	8.300626	8.925147	9.191087	8.467257	8.298009	8.332499	8.110881
AC005019.2	7.291055	7.4151	7.12112	7.173945	7.224928	7.162256	7.006471	7.298687	7.497759	7.391682	7.323033	7.451997	7.079918	7.257597	7.431739	7.444248	7.143219	7.123103	7.254185	7.077903	7.160383	7.057691	6.734799	7.320317	7.586096	6.895592	6.738617	6.661225	6.224301
AC005027.3	5.465505	5.565738	5.090356	4.842856	4.948646	4.900278	4.870314	5.030869	4.978338	5.110446	4.881327	4.978193	5.080834	5.083348	4.988802	5.016301	5.317683	5.730025	5.185905	4.898538	5.43116	5.264882	5.103287	4.75809	4.962439	5.568876	5.495729	5.042762	4.91302
AC005033.6	3.01427	2.635685	2.526638	2.863577	2.901881	2.836807	2.86411	2.422742	2.944609	3.312806	3.06898	3.073306	2.85326	2.570147	2.973521	2.551404	2.69803	2.313071	2.611831	2.857894	2.840005	2.954285	2.599729	2.45262	2.502926	3.074009	2.93039	3.173833	3.145263
AC005037.1	4.827957	5.234825	4.906196	4.951273	5.258082	4.865314	5.090916	4.91821	5.104817	5.230208	4.852232	5.154198	4.958507	4.895781	4.922314	4.833521	4.610668	5.042473	5.062961	4.692484	4.807829	4.876092	5.001364	5.031437	5.139475	4.782313	4.591765	4.866834	4.607796
AC005041.11	4.38757	3.841081	4.056037	3.953132	3.856275	4.282297	3.872931	3.842853	4.013523	4.194684	4.001133	4.176012	4.114525	4.076005	3.831487	4.317932	4.432903	4.11111	3.880182	3.95898	3.939968	4.4309	4.545171	4.115405	3.956113	4.414171	4.114872	4.041694	3.988472
AC005042.2	6.211318	5.393899	5.704585	5.732063	6.021534	5.876273	5.708648	6.109166	6.049192	5.907369	5.806814	6.170411	5.533303	5.676096	5.499987	5.849974	5.680224	5.813276	5.848759	5.684215	5.767186	5.782047	5.547975	5.844584	5.931439	5.765913	5.965067	5.844278	5.809928
AC005042.3	3.111679	3.365788	3.12809	3.827531	3.092882	2.97814	3.041039	2.947773	2.968907	2.941001	3.056049	3.091376	2.896739	3.089927	3.196488	3.272478	3.184511	3.080741	3.452307	3.393091	3.363167	3.023246	2.957534	2.836227	3.362017	2.920719	2.70262	3.319875	3.023633
AC005042.4	5.86268	5.623169	5.504442	5.709985	5.801125	5.300074	5.715761	5.619195	5.329639	5.515525	5.738799	5.461585	5.51527	5.160553	5.617689	5.474892	5.184634	5.358582	5.507177	5.56437	5.705096	5.15875	5.445842	5.67557	5.648374	5.72511	5.743876	5.430891	5.696403
AC005042.5	4.353547	3.957642	4.126275	4.127099	4.884156	4.488931	4.263883	4.437021	4.057573	4.117727	4.434448	4.002486	4.094686	3.997835	4.49925	3.907151	4.450837	4.291156	4.356996	4.130452	4.437554	4.883	4.158045	4.190135	4.109656	5.189735	4.303253	4.503538	4.811528
AC005052.1	1.778245	1.828822	1.863904	1.913795	2.046864	1.887876	1.660532	1.66241	2.072419	1.785908	2.150104	2.050476	1.881818	1.671265	2.001972	1.797964	2.038072	1.777592	1.910121	1.664125	1.728612	1.895526	1.882224	1.807216	2.014431	2.03803	1.820259	1.676968	1.870012
AC005082.1	4.819721	4.784352	4.49875	4.483742	4.916568	4.512197	4.969902	4.798433	4.702387	4.847499	4.498554	4.94899	4.778928	4.383633	4.853471	4.617056	4.841085	4.503764	4.434392	4.921845	4.743375	4.832514	4.876125	4.730251	4.78575	4.712074	4.773464	4.78449	4.951303
AC005082.12	5.88884	5.871295	5.907423	6.019927	5.739159	5.797304	5.766241	5.588709	5.810857	6.036003	6.023048	5.782855	5.979025	5.854995	6.07267	5.955234	6.212951	6.021412	5.913004	5.939022	5.785904	5.891579	5.78043	5.812599	5.846313	5.65809	5.60827	5.798136	5.698148
AC005150.2	5.496675	5.781151	5.579735	5.611854	6.070325	5.69801	5.783917	5.708476	5.713857	5.612852	5.76463	5.744854	5.581109	5.692099	5.885036	5.551502	5.381849	5.574288	5.57464	5.609873	5.533743	5.534056	5.588168	5.695275	5.798018	5.333722	5.189242	5.335738	5.326189
AC005150.3	6.159805	5.95994	6.367058	5.968824	6.094633	6.132259	6.052905	6.06895	6.035403	5.957795	5.913599	5.576997	5.931696	5.972838	5.960776	6.112972	5.951539	6.242476	6.236518	5.698459	5.945545	5.8809	5.946752	6.639514	6.757372	6.437035	6.135015	6.328879	6.011791
AC005154.8	2.682843	2.909757	3.134183	2.596514	2.649629	2.451826	2.704623	2.528862	2.637252	2.741291	2.609484	2.384102	2.741513	2.433697	2.301586	2.908245	2.680965	2.184747	2.682638	2.965671	2.833055	2.763271	2.917014	2.752856	2.793033	2.577497	2.414896	2.957331	2.209211
AC005158.1	5.245615	5.214731	4.928874	5.083958	5.195227	5.120702	5.415683	5.44749	5.243107	5.402411	5.144741	5.066401	5.32859	5.162317	5.211715	4.898575	5.12604	4.740929	5.156415	5.236792	4.93867	5.344307	4.874554	4.880597	5.320195	4.96418	4.765337	4.952149	4.937308
AC005160.3	6.072863	6.089331	6.086416	6.2588	5.923389	6.184258	5.971913	5.802488	6.277615	6.274647	6.113299	6.28625	6.060185	5.89538	5.926576	5.901629	6.153621	5.704021	6.151786	5.880839	6.305937	6.366569	5.706007	5.984022	5.822657	6.103303	6.003041	6.23014	6.289021
AC005162.4	2.924192	4.166432	4.159631	3.598903	4.062453	4.11385	3.954026	3.76096	3.905777	4.147667	3.824356	4.085776	3.852019	3.924776	3.894852	3.731596	3.856959	3.581151	3.985056	4.103625	3.703376	3.7823	3.960206	4.110249	4.041335	4.222985	4.160272	4.088925	3.632641
AC005162.5	3.614292	3.604253	3.867676	3.751021	4.062832	3.642619	3.69579	3.76019	3.666819	3.451505	3.919996	3.641955	3.603631	3.632416	3.883018	4.040996	3.585474	3.521283	3.924149	3.853606	3.994478	4.449015	3.850795	3.948754	4.004002	4.23221	4.542661	4.055959	4.000096
AC005189.6	5.092274	5.253267	5.043792	5.16839	4.787594	4.94604	4.985261	5.020913	4.831592	5.19999	5.173528	5.219213	4.924325	5.088602	5.012842	5.138649	5.2563	4.953351	5.004292	4.850161	5.026594	5.2777	4.960955	5.316925	5.230122	4.948468	4.960197	4.878731	4.908936
AC005197.2	4.450113	4.499556	4.488562	4.265532	4.506336	4.445636	4.366701	4.388669	4.442691	4.415696	4.552012	4.456406	4.504365	4.409873	4.391076	4.489657	4.338237	4.853465	4.322783	4.334268	4.307864	4.494532	4.474476	4.557206	4.428148	4.548036	4.679509	4.366762	5.128952
AC005227.1	3.582418	3.579695	3.406938	3.810884	3.8058	3.653972	3.607765	3.760023	3.649701	3.774759	4.16108	3.940089	4.029435	4.058027	3.758527	3.425585	3.801114	3.871549	3.568658	3.602116	3.60083	3.607144	3.416525	3.699488	3.365194	3.855011	3.583786	3.560966	3.421252
AC005229.5	7.956981	7.90302	8.147738	7.91205	8.053028	8.012747	7.963717	7.6683	8.116858	8.223497	7.731902	8.172894	7.60339	7.651523	7.804793	7.833629	8.121024	7.774869	8.012736	7.754352	7.182997	7.579899	7.80371	8.161061	8.350856	8.300769	7.952886	7.693618	7.485241
AC005229.7	7.159705	7.266598	7.083655	7.191251	7.243999	7.333687	7.250822	7.301827	7.246346	7.262894	7.49102	7.228281	7.486527	7.09449	7.321216	7.093739	7.045902	6.89899	7.183375	7.386022	7.06128	7.27248	7.142802	7.204811	7.090839	7.45055	7.350521	7.280624	7.209942
AC005253.4	4.918024	4.787142	4.699283	4.746294	4.837851	5.049652	4.94752	4.905125	4.768492	4.944145	4.979702	4.856603	5.04727	5.051177	5.066644	4.844242	4.811394	5.081086	5.039542	4.960135	5.091715	5.09536	4.991581	4.918005	4.99117	5.221749	5.05791	5.120229	4.829045
AC005255.3	8.131031	8.363636	8.129502	7.966623	8.168114	8.153607	8.35924	7.856485	8.143453	7.968521	7.946789	8.459663	7.973827	8.482633	8.261489	8.536211	8.300057	8.281318	8.107952	7.878208	7.980728	7.495918	7.977501	7.892446	8.401987	6.91661	7.365988	7.8497	7.318853
AC005255.5	2.991953	2.891608	3.159589	3.015786	3.625983	2.816056	2.78661	2.699891	2.917963	2.936479	3.038514	2.771977	3.371294	2.755687	2.894519	2.711606	3.201684	2.758207	3.317449	2.982093	3.332185	3.001533	2.702756	3.065953	3.091719	3.71615	3.017148	2.910965	3.312247
AC005255.6	2.966969	3.014214	3.129491	2.948168	3.226904	3.240757	3.323949	3.076515	3.256322	3.219657	3.207104	3.151064	3.147998	3.103395	2.958382	2.84785	3.415197	3.205242	3.37318	3.115896	3.270984	2.98078	3.385872	3.224656	2.878991	2.960894	3.306745	3.317199	3.450822
AC005262.2	6.653095	6.525705	6.489604	6.608771	6.41437	6.777004	6.718701	6.816283	6.494598	6.671156	6.754738	6.791601	6.943441	6.68057	6.698123	6.657133	6.474087	6.620715	6.42803	6.700469	6.59038	7.066175	6.982003	6.803221	6.320193	7.32368	7.125784	6.88441	6.847084
AC005262.3	7.832804	8.037166	7.856539	8.049356	7.906881	8.255028	8.063387	7.821743	7.982399	8.222512	7.921703	8.097237	8.103677	8.091228	7.909806	7.988702	7.98641	8.05328	7.790086	7.93793	7.821863	7.741354	7.972683	7.950775	7.714847	8.120714	7.969146	8.005177	7.892657
AC005262.4	9.965721	9.861379	9.889541	9.655257	9.75996	9.827857	9.861817	9.431299	9.964253	9.928144	9.664995	9.832191	9.509991	9.362377	9.787419	9.632899	9.828245	9.675785	9.623552	9.575985	9.549232	9.469395	9.469142	9.869303	9.862034	9.699668	9.763126	9.69714	9.51389
AC005281.1	2.628214	2.370044	2.323244	2.571136	2.596546	2.508889	2.255764	2.250563	2.74917	2.839084	2.327367	2.480668	2.445421	2.64333	2.895843	2.627702	2.82116	2.281688	2.625828	2.481527	2.791946	3.213872	2.328948	2.210952	2.326336	2.94964	2.828891	2.602281	2.549244
AC005284.2	12.4357	12.44229	12.52823	12.51214	12.47801	12.54487	12.52611	12.44947	12.35365	12.37965	12.40495	12.4571	12.50949	12.42794	12.43386	12.49325	12.49399	12.52716	12.46427	12.55735	12.60002	12.45707	12.65649	12.47519	12.53164	12.40702	12.54757	12.58335	12.51065
AC005307.1	4.345058	4.372312	4.421495	4.366889	4.382555	4.19667	4.262119	4.362496	4.250829	4.605656	4.471135	4.479409	4.316826	4.374261	4.063385	4.311007	4.43845	4.472561	4.42885	4.334855	4.450151	4.332426	4.300127	4.356614	4.486625	4.87287	4.296112	4.259756	4.468373
AC005324.6	5.490862	5.0867625	4.969828	5.2082945	5.099583	5.2014035	5.248414	5.273674	5.2055095	5.2673225	5.528664	5.144126	5.4745825	5.2874535	5.374641	5.045151	5.3206525	5.2174735	5.1089475	5.462637	5.39294	5.555524	5.46747	5.281069	5.176543	5.6956635	5.621539	5.521173	5.661249
AC005324.7	1.956563	1.936321	2.088729	1.790875	1.741232	2.037497	1.790475	1.674161	1.773195	1.848865	1.740574	2.059149	1.883941	1.76049	1.661214	1.84476	1.669489	1.822706	1.616628	1.675624	2.078784	1.777856	1.943177	1.834561	1.849104	1.755345	1.696993	1.812453	1.938961
AC005329.7	7.614154	7.404932	6.965927	7.214144	7.430295	7.240428	7.428801	7.539926	7.30228	7.383369	7.410068	7.031745	7.459678	7.258233	7.316134	7.203555	7.678033	7.332778	6.903166	7.263029	7.451863	7.392918	7.490544	7.513227	7.29263	7.879309	7.491573	7.439455	7.572615
AC005336.4	5.577122	5.700572	5.786919	5.590611	5.933802	5.737694	5.815105	5.583445	5.733908	5.828794	5.923201	5.537123	5.558285	6.020786	5.813909	5.708992	6.117804	6.158302	5.93603	5.984983	5.839502	5.840018	5.918144	5.805591	5.655327	5.924296	5.999004	5.919502	5.987396
AC005336.5	7.186292	7.276031	7.168423	7.217256	7.319976	7.15223	6.995652	7.033232	7.307109	7.113472	7.139261	7.04487	6.968255	7.030393	7.225787	6.867079	7.302235	6.926223	6.945964	7.24069	6.733888	6.993459	7.186896	7.05635	6.992157	7.063758	7.093145	7.128236	7.247961
AC005339.1	7.359136	7.42832	7.650978	7.500878	7.882193	7.793739	7.916449	8.072503	7.867094	7.831662	7.78897	7.813595	7.586082	7.681132	7.676764	7.297358	7.575304	7.763795	7.544892	7.947941	7.470737	7.832783	8.024265	8.001034	7.606585	8.061357	8.044016	7.946903	8.259568
AC005339.2	6.243334	5.955735	5.985373	5.772844	6.651304	6.209507	6.25736	6.06498	6.637042	6.54734	6.665319	6.782829	5.617068	5.488826	5.505578	5.27023	5.684444	6.03965	6.470016	5.906476	5.64011	5.872243	5.71907	6.372838	6.865125	6.137648	5.979812	5.777806	5.659864
AC005357.1	3.24245	3.105016	2.804964	2.862118	2.880311	2.902445	2.782886	2.92215	2.815568	2.993428	2.867988	2.669328	2.905548	3.260364	2.953849	3.004451	2.876301	2.992688	2.901503	2.849059	3.299894	2.839035	2.778039	2.849928	3.527324	2.779625	2.870523	3.086326	2.892884
AC005363.11	4.377747	4.448022	4.6269	4.369713	4.874799	4.627542	4.754351	4.511457	4.787201	4.59638	4.876826	4.494429	4.439604	4.555948	4.676557	4.187353	4.472322	4.669129	4.834085	4.684152	4.309974	4.446113	4.770956	4.809684	4.336833	4.511664	4.934227	4.719591	4.974655
AC005387.2	4.974344	4.774045	5.107498	4.95292	5.260716	5.032674	5.048703	4.844905	5.02084	4.854509	5.055233	4.984621	4.782325	5.136594	5.019443	4.52299	4.804636	5.368607	4.608159	5.08804	5.125964	4.85619	5.394923	5.112012	4.731315	5.470233	4.854744	5.183393	5.086818
AC005387.3	5.964409	6.058371	5.947357	5.812454	5.978349	5.6818	5.949348	6.008291	5.886129	5.813136	6.179013	6.014057	5.817285	6.076935	5.879901	5.870988	6.030512	6.100685	5.83629	5.977171	6.189673	6.095718	6.392185	5.925733	5.803527	6.307272	6.379756	5.952363	6.251612
AC005391.2	6.587039	6.427276	6.552105	6.763551	6.66542	6.822848	6.980691	6.711632	6.816514	6.51152	6.873647	6.463311	6.876995	6.564936	6.857104	6.351779	6.456936	6.571362	6.492215	6.978724	6.419332	6.614978	6.966855	6.692931	6.386502	6.576173	7.052258	6.822675	6.927104
AC005394.1	5.562123	5.556479	5.897267	5.737995	6.086086	5.918525	5.584811	5.875738	5.910843	5.672031	5.889625	5.673111	5.753427	6.003978	6.012966	5.873555	5.720742	5.451275	5.56593	6.13322	5.414702	5.944283	5.928463	5.71502	5.776559	5.586338	6.04122	5.79107	5.676639
AC005412.1	11.60995	11.63047	11.69891	11.64747	11.79558	11.64084	11.63393	11.72755	11.58809	11.67958	11.69435	11.63039	11.62288	11.70267	11.68262	11.69046	11.64934	11.79413	11.61892	11.60776	11.56827	11.70175	11.74393	11.7936	11.73929	11.76768	11.62282	11.63752	11.65573
AC005477.1	3.606122	3.789845	3.850578	3.634255	3.664054	3.669386	4.090996	3.530138	3.895228	3.646795	3.6973	3.488042	3.674249	3.850214	3.645499	3.535332	3.484863	3.865441	4.020018	4.097175	3.667336	3.719377	4.023942	3.762549	3.467394	3.861807	3.87006	3.629012	3.911896
AC005480.1	8.033649	7.900724	8.130598	8.202761	8.3316	8.186009	8.230876	8.070539	8.321678	8.152795	7.826615	8.380273	7.965454	7.964042	8.154177	8.208296	8.057989	7.732822	8.042521	7.977787	7.778563	8.076154	7.901102	8.313344	8.210715	8.233991	7.975107	7.890246	7.88027
AC005498.1	2.561808	3.328397	3.560053	3.293974	4.132836	4.130292	3.893431	3.73817	3.373865	4.355316	4.450982	3.742732	3.698197	3.909339	3.793299	3.935039	3.62124	3.437779	3.927459	4.144451	3.86573	3.791931	3.634897	4.085195	3.843156	3.850217	4.342952	4.097929	3.708038
AC005498.4	2.320785	2.163918	2.299267	2.01895	2.14303	2.182919	2.380068	2.177465	2.357854	2.323125	2.691774	2.428288	2.525896	2.352927	2.15406	2.219241	2.313903	2.323361	2.427639	2.283301	2.749564	2.261375	2.085346	2.237504	2.128474	2.071237	2.148488	2.31931	2.361171
AC005513.1	7.605854	8.131519	8.196056	7.891323	8.509254	8.048416	8.015112	8.379049	7.84549	7.731024	7.823744	7.950144	8.095549	8.033339	7.917984	8.080584	7.611062	7.652622	7.752704	7.659898	7.459141	7.182881	7.646472	7.878715	8.101467	7.583653	7.368685	7.2577	7.506032
AC005514.2	5.367738	5.190848	5.225318	5.280152	5.699626	5.382725	5.610317	5.313882	5.52606	5.236392	5.370056	5.124449	5.075548	5.315041	5.181043	5.095892	5.36129	5.103509	5.103046	5.233664	5.152485	5.508185	5.395807	5.384591	5.291695	5.910252	5.635899	5.604802	5.548544
AC005523.2	4.609658	5.347027	4.762123	5.190795	4.320309	4.114928	4.270017	4.506021	4.627837	4.709453	4.621583	4.927442	4.25112	4.370064	4.341	4.056731	4.314559	5.023254	4.744463	4.517833	4.321865	4.303916	4.647833	4.486106	4.390096	4.60558	4.313304	4.401813	4.457896
AC005523.3	6.504181	6.817327	6.55805	6.583267	6.808475	6.498388	6.659153	6.607495	6.51821	6.719208	6.675963	6.528333	6.555001	6.473	6.443716	6.523801	6.502371	6.674677	6.502659	6.52271	6.594846	6.533941	6.527147	6.412929	6.478743	6.919862	6.71274	6.679633	6.859737
AC005534.6	5.924093	5.7799	5.776639	5.771538	5.585871	5.4615	5.521358	5.628994	6.001766	5.679672	5.558197	5.885538	5.295666	5.22958	5.909245	5.696212	5.331919	5.190651	5.530326	5.622022	5.260915	5.500216	5.146836	5.482716	5.856831	5.049178	5.218997	4.839896	4.774788
AC005539.2	2.361162	2.146138	2.437062	2.280797	2.155202	2.39707	2.387908	2.370248	2.585433	2.269909	2.25922	2.431225	2.153358	2.539382	2.328731	2.136226	2.388405	2.326716	2.355417	2.34378	2.508197	2.519711	2.14709	2.625814	2.250133	2.020614	2.180836	2.379632	2.334822
AC005540.3	5.140462	5.086017	5.127866	5.086806	5.124616	5.161574	4.658566	5.15161	5.130844	5.309034	5.275117	4.898274	5.005323	5.157634	4.963261	5.287215	5.422985	5.064592	5.123009	4.903446	4.856468	5.005197	5.197496	5.06763	5.348938	5.219846	5.031545	5.225098	5.592533
AC005546.2	7.777361	7.722678	7.780507	7.568894	7.667971	7.661294	7.648554	7.855088	7.541733	7.610894	7.610654	7.689422	7.698589	7.681408	7.629529	7.606704	7.748702	7.664915	7.687469	7.6402	7.396805	7.613889	7.673306	7.714935	7.623067	7.906241	7.810369	7.607244	7.706956
AC005549.1	3.524887	3.550758	3.195521	3.440894	3.713559	3.126816	3.550758	3.789335	3.612606	3.550758	3.567719	3.558131	3.173441	3.300011	3.386201	3.517881	3.757627	3.351915	3.446277	3.726223	3.790416	3.667917	3.647178	3.237007	3.256546	3.657493	3.785922	3.602684	3.335093
AC005559.2	7.561776	7.691154	7.696392	7.603026	7.895883	7.754991	7.732761	7.750607	7.70565	7.760854	7.644385	7.788825	7.650446	7.709977	7.700768	7.633382	7.754071	7.864837	7.613462	7.572298	7.604555	8.073897	7.743579	7.72859	7.46906	7.949889	7.700153	7.727607	8.08902
AC005559.3	6.865519	6.852774	6.780033	6.689674	6.977304	7.06229	6.958042	7.268312	6.911397	7.216177	6.78005	6.974275	6.899066	6.902822	6.82311	6.956127	6.944319	6.847739	7.164253	7.012225	6.841925	7.250065	7.078892	6.767194	6.458398	7.39045	7.159762	7.114024	7.046184
AC005578.3	2.709382	2.878819	2.973474	2.702157	3.153556	3.061796	3.094752	2.927408	2.864065	2.960408	3.222066	2.437087	3.344775	2.790211	2.863256	2.821267	3.303435	3.160686	3.040909	3.210266	3.186103	3.532174	3.324238	2.962087	2.87968	3.440276	3.121361	3.042075	2.934545
AC005597.1	4.1486	4.374607	4.730248	4.613046	4.323997	4.501562	4.968581	4.576718	4.783928	4.450773	5.207272	4.44381	4.871773	4.309269	4.491254	4.521563	4.815826	5.023744	4.846909	4.6476	4.404634	5.043306	4.68944	5.432216	4.816031	5.028535	5.113021	5.495988	5.522609
AC005599.1	1.982897	2.007805	1.659938	1.89279	1.935367	1.78798	1.939362	1.862217	1.813707	1.789395	1.870805	1.76957	1.874944	1.97827	1.901016	1.84235	1.725918	1.785065	1.607402	1.782162	2.153503	1.720549	1.757434	1.759157	1.819805	1.935643	2.023011	1.901555	1.971053
AC005606.14	4.804215	4.845843	4.911675	5.185182	5.647114	5.127667	4.889599	5.269665	5.399011	5.504294	5.44899	4.983453	5.073518	5.419671	5.478148	5.099244	5.020757	4.358309	5.417387	5.072244	5.427533	4.80687	4.822902	5.249829	4.764798	5.055469	5.479501	5.341486	5.385221
AC005606.15	5.932403	5.410378	5.942208	5.872396	5.962817	5.845907	5.825237	5.822236	5.903937	6.059366	6.27106	5.974274	6.453153	6.252559	5.825315	6.025713	6.138528	5.870064	5.684819	6.017325	5.914292	6.129755	6.116836	6.151392	5.810125	6.306747	5.900091	6.016847	6.268096
AC005614.3	2.13524	2.29765	2.358875	2.106874	1.752386	1.906944	2.008855	2.050194	2.005588	2.161395	1.929252	1.992223	1.806547	2.029003	2.08401	2.311332	1.993609	2.351529	1.977152	2.254947	1.975707	2.054896	2.236802	2.084192	2.220668	2.223305	2.334565	2.036906	2.06332
AC005614.5	4.970603	4.850028	4.727245	4.73157	4.586288	4.866048	4.932906	4.805737	4.5645	4.360839	4.094986	4.496722	4.999895	5.107491	5.224391	4.999754	4.519054	4.262949	4.193599	4.828346	4.748896	4.874893	4.937363	4.583227	5.092056	5.151822	5.129576	4.905242	4.970674
AC005616.2	4.012946	3.778641	3.899443	3.8867	4.09583	4.491531	3.975835	3.849716	4.014991	4.404315	4.21694	4.037389	3.959479	4.073524	4.201111	3.965263	4.057745	4.211249	4.013401	4.4744	4.066685	3.915105	3.775682	3.855113	3.930223	4.149772	3.997458	4.024627	3.953859
AC005621.1	10.77158	10.73568	10.85914	10.66371	10.90236	10.76776	10.69839	10.76134	10.65	10.63348	10.73476	10.74028	10.79518	10.82234	10.73052	10.79809	10.62862	10.72592	10.75465	10.72352	10.76184	10.72811	10.68818	10.86281	10.88788	10.79013	10.63117	10.54705	10.70425
AC005625.1	5.430789	5.151076	5.231146	5.393555	4.931694	5.412011	5.329943	5.48467	5.245926	5.278291	5.098814	5.020739	5.340834	5.281811	5.131606	5.283911	4.910903	5.331486	5.247747	5.202365	5.452096	5.379219	5.395048	5.306078	5.44843	5.274715	5.512187	5.138824	5.687095
AC005631.1	11.31648	11.3109	11.22297	11.15395	11.31408	11.1758	11.13046	11.33915	11.22357	11.20405	11.08122	11.31607	11.15397	11.30251	11.15327	11.24468	11.13569	11.2287	11.19454	11.12424	11.11502	11.13594	11.02234	11.18439	11.17636	11.22351	10.96788	11.03378	10.86002
AC005682.5	5.631248	4.834168	5.567947	5.105107	6.735863	5.620101	5.794887	5.746102	6.330114	5.595161	5.874593	6.26132	5.952976	5.683873	5.777397	5.970965	6.188391	5.180672	6.384343	6.73618	6.505013	6.218868	6.076833	5.150595	5.593908	5.985171	5.479275	4.30105	3.720367
AC005686.1	2.822421	2.997919	2.586958	2.792921	2.867588	2.087649	2.563186	2.935432	2.755186	2.511577	2.76361	2.261514	2.397686	2.598562	2.935908	2.421356	2.292901	2.723629	2.588902	2.781334	2.561453	2.42502	2.711039	2.243708	2.656355	2.752694	2.199338	2.446051	2.715605
AC005701.1	2.075775	2.363813	2.028945	1.996717	1.907101	2.304014	2.195694	2.102109	1.918018	2.089921	2.134655	2.041758	2.267086	2.134969	2.27096	2.061404	2.199875	1.929405	1.945446	2.001144	1.998858	2.136744	1.886878	2.045827	2.043016	1.836807	2.041722	2.003168	1.991506
AC005702.1	8.579769	8.336539	8.298471	8.352371	9.010046	8.782178	8.797526	8.128032	8.740644	9.072074	8.694889	8.755486	9.086589	8.956296	8.859346	9.229132	8.006131	7.946005	8.054946	8.404944	8.756787	8.998253	9.08612	9.619022	9.793839	8.662977	8.019693	9.930176	9.613688
AC005702.2	8.895543	8.703147	8.628174	8.52663	9.061804	8.932616	8.948099	8.473171	9.229497	9.544446	9.101319	9.053336	9.577965	9.355505	9.253018	9.547894	8.445076	8.603857	8.492464	8.725284	8.934474	9.182331	9.273147	9.63445	9.917805	8.826983	8.551539	10.09646	9.825015
AC005702.3	8.982912	8.699474	8.902641	8.716347	9.170391	9.07498	9.118168	8.549307	9.433761	9.746398	9.320717	9.258153	9.702173	9.575276	9.343376	9.778206	8.643811	8.72129	8.640099	8.938257	9.204693	9.421611	9.613035	9.830032	10.14801	9.10221	8.663662	10.2903	10.13008
AC005702.4	8.831844	8.618277	8.579901	8.628561	9.145091	8.981828	8.932626	8.370114	9.076131	9.420448	9.013968	9.031491	9.405047	9.265081	9.119739	9.498013	8.36604	8.312873	8.319989	8.766726	8.963164	9.242974	9.319078	9.784514	9.985139	8.827135	8.372716	10.13641	9.908342
AC005722.4	6.614985	6.64628	6.658797	6.631453	6.78844	6.824592	6.82075	6.767066	6.771337	6.691666	6.76481	6.563157	6.598834	6.529055	6.870621	6.400137	6.645933	6.622531	6.613904	6.99385	6.731925	6.924088	6.960614	6.857223	6.594849	6.872826	7.141981	6.976146	6.902431
AC005725.1	3.576462	3.732127	3.473416	3.478264	3.431134	3.524891	3.772717	3.741356	3.680714	3.33655	3.451106	3.766474	3.742726	3.649172	3.697443	3.376383	3.243788	3.323443	3.333343	3.57387	3.872614	3.656923	3.275328	3.584395	3.470468	3.621673	3.734168	3.625509	3.671678
AC005730.2	4.920884	4.761448	4.834473	5.045798	4.644411	4.648116	4.484018	4.820212	4.814227	4.753855	4.898932	4.589314	4.721098	4.706521	4.973742	4.48439	4.652306	4.653768	4.435182	4.98881	4.847326	4.628855	4.983226	4.953647	4.45519	5.018093	4.711073	4.787539	4.85807
AC005775.2	4.563243	4.895053	5.013988	5.213031	4.89641	5.07727	5.118521	5.092842	5.27237	5.098115	4.95579	5.126889	5.309841	5.078166	4.849275	5.127889	4.757838	5.049507	4.796274	4.799648	5.16869	5.595307	5.42803	5.382738	4.715959	5.602901	5.057872	5.512568	5.191166
AC005776.1	4.817231	5.005624	4.559494	4.804948	4.989564	4.397479	4.465284	4.335511	4.963472	4.848803	4.589914	4.373333	4.723084	4.251342	4.349902	4.436213	4.748764	4.710085	5.373514	4.973746	4.286125	4.632586	4.546475	4.836996	4.778997	4.129615	3.918956	4.018051	3.713731
AC005777.3	7.122905	6.629522	7.254203	7.192649	7.229404	7.303979	7.293628	7.135009	7.079157	7.343869	6.992723	7.257186	7.209445	7.185687	7.269111	7.055567	7.171931	7.294022	7.258333	7.190736	7.34895	7.359989	7.442694	7.372715	6.89827	7.360888	7.573091	7.331351	7.336924
AC005780.1	4.160999	4.596059	4.556294	4.7346	4.71234	4.619523	4.786663	4.83512	4.979123	4.546742	4.383297	4.794806	4.597991	4.425242	4.93574	3.944164	4.776532	4.718324	4.700183	4.811162	4.7673	4.720462	4.873857	4.259252	4.627181	5.058859	4.899856	5.168104	5.334053
AC005783.1	10.49408	10.5935	10.54975	10.54	10.66504	10.50848	10.49079	10.58333	10.50319	10.50202	10.60908	10.52367	10.57948	10.58825	10.53084	10.61041	10.55014	10.601	10.52791	10.4763	10.56043	10.57158	10.53245	10.5932	10.65532	10.59989	10.49433	10.55021	10.54329
AC005785.2	4.628309	4.542482	4.815306	4.763284	4.819877	4.689386	4.68585	4.749221	4.821329	4.765604	4.909317	4.847565	4.60661	4.6703	4.568295	4.53423	4.960431	4.675885	4.869369	4.780318	4.519097	4.73035	4.850766	4.798546	4.456544	5.053323	4.870741	5.005173	4.520199
AC005785.5	4.623963	4.778442	4.920415	4.985692	4.657572	4.509473	4.580699	4.63357	4.82427	4.562554	5.224694	4.315043	4.620407	4.482815	4.593671	4.349711	5.089608	4.813204	4.23878	4.507309	4.463404	4.713603	4.323762	4.416818	4.889888	4.858339	4.674304	4.640459	4.601599
AC005786.3	10.24359	9.987993	10.16873	9.956926	10.14831	10.22605	10.14566	9.945915	10.34154	10.07712	9.999435	10.26732	9.460188	9.563323	9.967966	9.802784	9.733035	9.86306	9.87685	9.71803	9.479802	9.653231	9.611288	10.14075	10.35239	9.966301	9.822571	9.306489	8.905734
AC005786.5	6.935358	6.75293	6.926063	7.017851	6.988286	6.911264	6.948062	7.16461	6.98453	7.005677	7.063596	6.561192	7.066348	6.782971	6.818415	6.941904	7.13917	6.909511	6.804134	6.792057	7.147726	7.194403	7.101247	7.080058	7.074606	7.562358	7.083926	7.095091	6.995598
AC005786.6	2.582584	3.006887	2.683042	2.580225	2.982027	2.395298	2.193097	2.39302	2.433948	2.924805	2.648928	2.55987	2.68681	2.44596	2.871473	2.657495	2.617951	2.539862	2.39914	2.431271	2.453773	2.518418	2.632196	2.606418	2.502365	2.534678	2.625036	2.552979	2.651933
AC005786.7	6.128168	6.156669	6.306766	6.252017	6.302579	6.404299	6.290433	6.126118	6.317759	6.306509	6.106252	6.318687	6.177354	6.240417	5.970987	6.106101	6.084085	6.250535	6.406038	6.070327	6.397698	6.516351	6.431429	6.457896	5.92633	6.477447	6.464769	6.35862	6.692368
AC005789.9	5.028525	5.485704	6.136579	5.832579	5.874002	5.889281	6.134357	5.668341	6.086356	5.878327	5.632646	6.17454	5.666638	5.53229	5.861711	5.55643	5.367564	5.988791	5.787977	5.962242	5.73188	5.647282	6.177241	5.725929	5.606495	5.893735	6.060922	6.053365	6.204114
AC005796.2	4.817737	4.936363	5.01958	4.849769	4.752226	4.62181	4.24315	4.859721	4.753658	4.878664	4.984572	5.048442	4.616428	4.841453	5.290525	4.762543	4.899696	5.116055	4.884174	4.675802	5.124923	4.772614	5.029007	4.874486	5.010544	5.318148	4.825067	5.071151	5.152818
AC005828.1	4.295452	4.139478	4.46065	4.365951	4.312792	4.623681	4.904127	4.678341	4.478174	4.546406	4.280176	4.841501	4.581264	4.323202	4.593259	4.389882	4.126211	4.28835	4.297493	4.57476	4.786715	4.480116	4.608253	4.508421	4.140924	4.767485	4.773739	4.518713	4.495309
AC005901.1	7.65978	7.674182	7.579729	7.749978	7.848114	7.875642	7.990123	7.909021	7.818654	7.768279	8.071873	7.560861	7.620998	7.750123	7.678674	7.391124	7.740179	7.625193	7.82502	7.944674	7.765787	7.91303	7.853972	8.040153	7.534592	8.181481	8.337008	7.968033	8.125051
AC005932.1	6.279397	6.079994	6.363457	6.188229	6.124609	6.287498	6.727387	6.255882	6.512384	6.512725	6.260788	6.409061	6.627385	6.026513	5.896122	6.523958	6.579683	6.259944	5.934332	6.28795	6.359508	6.381064	6.389602	6.014113	5.890651	6.706165	6.226406	6.502944	6.168591
AC005943.4	6.612133	6.56883	6.759923	6.523381	6.86855	6.524211	6.672755	6.835759	6.969815	6.817606	6.965633	6.777159	6.610447	6.472073	6.743418	6.545155	6.654324	6.799248	6.866305	6.738703	6.833652	6.994619	7.211418	6.858654	6.549589	7.16596	6.942858	7.013916	7.221282
AC005944.2	5.810686	5.979848	6.063848	6.37597	5.749123	5.961814	5.988597	6.088289	6.193156	6.396291	5.608928	6.363	6.397914	6.060127	6.175582	6.336571	6.21713	6.471084	5.918116	5.912583	5.867333	6.13896	6.058022	6.059733	6.353789	6.298852	5.574463	5.854084	5.636744
AC005954.4	3.996279	4.474382	4.073757	4.334146	4.245088	4.248756	4.462576	4.30633	4.4357	4.182712	4.142915	4.100612	4.260766	4.181303	4.462181	4.156013	4.187226	4.319868	4.206029	4.250548	4.564171	4.259118	4.3743	4.335782	3.648301	4.234129	4.430893	4.358213	4.571381
AC006019.1	3.088915	3.675378	3.44026	3.145655	3.313221	3.451763	3.412864	3.408547	3.286501	3.138848	2.586787	2.988752	3.138798	3.15737	3.158946	3.164237	3.276497	3.157784	3.246796	3.53587	3.59511	3.0961	3.122701	3.22236	3.214004	3.566408	3.307924	3.331351	3.564414
AC006026.12	3.657413	3.51213	4.040687	3.962432	3.690796	3.720807	3.629805	3.772784	3.716189	3.758713	3.878776	3.64089	3.861284	3.628331	3.818695	3.372689	3.907371	3.704139	3.618442	4.113342	3.775913	3.961818	3.575754	3.580695	3.571725	3.870674	3.643114	3.516379	3.52111
AC006028.11	3.297927	3.719982	3.313152	3.281157	3.180608	3.468224	3.420661	3.398663	3.387102	3.335784	3.10551	3.509911	3.315725	3.694807	3.568515	3.207961	3.596256	3.261088	3.168538	3.483625	3.168192	3.564563	3.339424	3.268278	3.355028	3.039778	3.26552	3.505826	3.452576
AC006033.22	6.928951	6.814747	7.096202	7.02418	7.484573	7.149796	7.121248	7.020344	7.005119	7.182578	6.686227	7.007911	7.201971	7.287534	7.268385	6.913481	7.097927	7.110806	7.086403	6.958479	7.235228	7.227603	7.084501	7.341971	6.86692	7.387926	7.258632	6.824548	6.926902
AC006042.6	3.481244	3.142128	3.600383	3.556499	3.434284	3.737277	3.27987	3.412305	3.75878	3.246106	3.801662	3.580019	3.76578	3.224952	3.971061	3.249922	4.131721	3.049101	3.404395	3.603772	3.526169	3.82385	4.043168	3.396451	3.609094	3.767815	3.526495	4.069357	4.345421
AC006042.8	2.962384	2.688253	2.424468	2.561782	2.413109	2.617094	2.808692	2.397112	2.587314	2.333751	2.413541	3.14138	2.189149	2.55345	2.87634	2.209659	2.217479	2.599923	2.555171	3.026609	2.115272	2.409774	2.534633	2.846826	2.90175	2.596879	2.255269	2.473853	2.369414
AC006070.12	6.122993	5.903513	5.831812	5.987237	6.179349	6.046542	6.101736	5.878416	5.812939	6.000454	6.050905	5.90175	6.114176	5.851371	6.102319	5.963252	5.88738	6.077766	6.227236	6.367767	6.027627	6.115191	5.97786	6.155476	6.015893	6.184832	6.459544	6.548899	6.006393
AC006116.20	4.361794	4.203452	3.991302	4.086905	4.036861	4.605525	4.315394	4.276841	3.890144	4.160886	3.90178	4.235254	4.124876	4.636524	4.108639	3.971624	4.366313	3.851321	3.521659	4.290498	4.568667	4.396299	4.482071	4.380523	4.119201	4.619504	4.650335	4.332428	4.370785
AC006116.21	3.966089	4.541445	3.950685	3.884568	3.560935	3.839897	3.961608	4.003179	3.697659	3.984466	4.352291	4.128704	3.847758	4.064897	4.21299	3.90451	3.805207	3.687774	4.102986	3.864733	4.341031	3.785924	3.934268	3.670386	4.120478	4.146385	4.169976	3.93085	3.880219
AC006128.2	5.056107	5.367904	5.101104	5.542871	5.079271	5.171244	5.234655	5.202678	5.49401	5.105077	4.709321	5.138281	5.530194	5.133373	4.788432	4.996037	5.044503	5.0254	4.887136	5.381243	4.96731	5.191476	5.253622	5.086827	4.989226	5.457194	5.201288	5.173538	5.319944
AC006130.1	6.061723	6.036736	5.999127	5.863441	5.994833	5.670827	5.811346	6.244084	6.268349	6.189292	6.133796	6.08701	5.633203	5.800788	5.914204	6.004791	5.998446	6.154218	6.374396	5.909027	5.594131	5.73327	5.810634	6.035999	6.32219	6.239268	6.005519	5.902881	6.113895
AC006130.3	4.107284	3.889955	4.412321	4.282275	4.296323	4.569346	4.293182	4.509343	4.004384	4.258398	4.359859	4.422186	4.224028	4.340016	4.574922	4.340623	4.283929	4.854791	4.032397	4.358541	4.492097	4.341712	4.605031	4.18907	4.387763	5.01984	4.216547	4.366568	4.449765
AC006130.4	3.230895	3.567836	3.393092	3.466582	3.732308	3.66047	3.75039	3.345307	3.553822	3.484197	3.766112	3.680542	3.249291	3.461793	3.703392	3.39711	3.440814	3.826601	3.608099	3.425702	3.035032	3.697309	3.306148	3.864843	3.653067	3.620114	3.515679	3.371071	3.447928
AC006150.1	3.666864	3.965748	3.679481	3.666727	3.450535	3.483696	3.638134	3.95222	3.449197	3.516586	3.289648	3.444761	3.766534	3.908248	3.741822	3.480857	3.448837	3.645225	3.393406	3.484085	3.5473	4.176545	3.690092	3.460645	3.454569	3.582723	3.567202	3.414343	3.517616
AC006150.2	3.362384	3.015033	3.031717	3.112944	3.31672	3.314026	3.102036	3.51418	3.533575	3.183845	3.115998	3.054883	3.169064	3.199122	3.163425	2.816828	3.114271	2.9703	3.179689	3.095655	3.120729	3.336768	3.138304	3.05363	3.211873	3.356829	2.911254	2.910449	3.149639
AC006160.5	3.552215	3.541204	3.439302	3.442779	3.5134	3.492882	3.187872	3.514256	3.479849	3.550497	3.441979	3.407366	3.501627	3.805397	3.191245	3.500237	3.343691	3.311407	3.750158	3.40338	3.232342	3.757042	3.345057	2.963276	3.55905	3.202482	3.252488	3.332093	3.564883
AC006195.2	2.625676	3.059383	2.945854	3.258105	3.335122	3.343343	3.225451	3.094855	3.455684	3.437068	3.047298	2.970786	2.994447	3.171279	3.223864	2.783886	3.571553	3.662281	2.986091	3.20567	3.418279	3.186651	3.088492	3.659951	3.326122	2.850795	2.910125	3.208218	3.567987
AC006227.1	4.534193	4.127422	4.026125	4.137191	4.476179	4.205501	4.775849	4.518396	4.693879	4.196907	4.467231	4.446908	4.345603	4.606325	4.174929	4.03522	3.909798	4.449524	4.159772	4.718287	4.420312	3.943935	4.394431	4.435828	4.36816	4.316432	4.741576	4.589379	4.887967
AC006273.4	5.32989	4.910142	5.354914	5.382489	5.207053	5.499493	4.954799	5.259274	4.858685	5.142261	5.072187	5.319487	5.443696	5.160778	5.632383	4.930044	5.136135	5.286325	5.376098	5.058867	5.018819	5.251831	5.278532	5.318831	5.10779	5.379622	5.320808	5.104954	5.13345
AC006277.2	3.20463	2.374022	2.168387	2.741124	3.028723	2.472966	2.492859	2.4864	2.538683	2.743758	2.743191	2.616729	2.719035	2.365963	2.843389	2.668103	2.823726	2.517263	2.814802	2.787767	2.534563	2.300216	2.684946	2.521319	2.896462	3.016035	2.914142	2.503426	3.051536
AC006277.3	3.357505	3.153521	3.187187	3.262971	2.90491	3.349357	3.533852	3.535087	3.256743	3.226504	3.556209	3.249314	3.4438	3.125382	3.24511	3.280078	2.696092	3.237464	2.867816	3.190643	2.893854	3.179854	3.263118	3.727757	3.460413	3.283913	3.116411	3.625693	3.823985
AC006296.1	3.9633	3.670291	4.013648	4.240566	4.169147	4.347422	4.10248	4.116958	4.058901	3.805557	3.565216	3.775232	3.828742	4.160582	3.886982	3.687879	3.999148	4.322073	3.975542	4.146472	4.272344	4.179119	3.493859	3.990908	3.54815	4.083066	4.140394	4.216003	4.623275
AC006296.2	3.057422	2.814924	3.213155	2.913521	2.986746	3.261692	3.354271	3.42161	3.171211	3.350312	3.101857	3.420891	3.286235	3.335864	3.349869	2.976266	2.869051	2.930409	2.742127	3.251035	3.182609	3.014644	3.467934	3.836845	3.37293	3.432152	3.690002	3.045969	3.555364
AC006328.2	4.448191	4.168433	4.121073	4.055432	4.571747	3.933646	3.887179	4.116719	3.813374	3.823875	3.987737	3.656262	4.280371	3.916211	4.370811	3.894484	3.790529	4.012567	3.811599	3.791106	3.891217	4.497756	4.611543	3.95688	3.970973	4.178605	4.431856	4.129756	4.619102
AC006328.4	6.04597	6.112757	6.534934	6.446128	6.758971	6.387762	6.459929	6.538833	6.362055	6.154999	5.934379	6.453879	7.150338	7.344102	7.204072	7.04811	6.247416	5.9946	6.581871	6.938486	6.719683	6.485459	6.663932	6.812003	7.267917	6.095985	6.543157	6.505206	6.516019
AC006328.9	5.263643	5.04944	6.189192	5.567174	6.031233	5.774755	5.661069	5.74356	5.628818	5.937359	5.844072	5.815576	5.475386	5.545018	5.809931	5.951364	5.640147	6.003287	5.799069	5.996154	6.097898	5.959236	6.0754	5.803989	5.593443	6.177106	6.068838	6.1405	6.244191
AC006369.2	4.092173	3.993957	4.225082	3.92658	4.636302	3.919421	4.203169	4.543129	4.171099	4.351877	4.250093	4.215361	4.070747	4.138517	4.302424	3.958265	3.702187	4.275926	4.509769	4.063449	4.390116	4.262044	3.992695	4.38167	4.16222	4.151583	4.252371	4.259304	4.397512
AC006369.3	2.392578	2.152955	2.350517	2.19437	2.384188	2.385836	2.305757	2.140381	1.804707	2.493822	2.099553	2.867517	2.068505	2.128828	2.114319	2.233754	2.121832	2.299025	2.187987	1.880571	2.595199	2.12867	2.164646	2.100572	2.647236	2.292676	2.10605	2.320535	2.298957
AC006372.6	3.315205	3.433368	3.65671	3.634358	3.873738	3.528162	3.823643	3.391412	3.628287	3.179879	3.547995	3.307635	3.421383	3.46595	3.874626	3.249275	3.674696	3.268184	3.666433	3.812521	3.788912	3.88814	3.87793	3.416192	3.424554	4.063209	3.905597	3.473959	3.754907
AC006373.1	4.732651	4.48867	4.605227	4.088842	4.446434	4.270877	4.116673	4.236231	3.926342	4.449211	4.190263	3.883402	4.299771	4.246035	4.318457	4.540328	4.654802	4.417661	4.352803	4.243263	4.561363	4.537503	4.444896	4.396743	4.223022	4.551817	4.464108	4.259146	4.450923
AC006377.1	2.141086	2.364965	2.072694	1.880862	2.241714	2.110048	1.810412	1.994578	2.060148	2.03974	1.93891	1.959214	2.187141	2.195836	1.976323	1.866974	2.043391	1.991635	2.190524	2.169944	2.055749	2.060057	1.74453	2.34845	2.210142	2.157258	1.829443	1.998611	1.96726
AC006380.1	2.432663	3.081425	2.986442	2.436861	2.635399	2.707794	2.62374	2.956141	2.836321	2.748276	2.906506	2.80196	2.85197	2.586633	2.888655	3.186143	2.791117	2.570214	2.818985	2.717011	2.793344	2.402823	2.544196	2.600294	2.717862	2.472403	2.453415	2.636976	2.650271
AC006445.1	9.266697	9.333637	9.393055	9.487117	9.553195	9.503719	9.431144	9.542868	9.463959	9.577939	9.471254	9.388508	9.513677	9.412854	9.333352	9.263715	9.508725	9.650208	9.437518	9.516818	9.485955	9.56892	9.828537	9.567515	9.194162	9.77719	9.701986	9.504933	9.81683
AC006445.6	6.172731	5.712437	6.067076	5.754508	6.189496	6.074866	6.038818	5.67035	6.197184	6.093922	5.862299	5.883428	5.426344	5.689958	5.662332	6.019466	6.034225	5.796582	5.499213	5.671761	5.589208	5.871899	5.733987	6.346251	5.871531	6.458386	6.101192	6.126603	5.992423
AC006445.7	3.208965	3.162251	2.948643	2.946359	3.203286	3.031144	3.121034	2.806745	2.874978	3.193617	2.800042	2.909916	2.954343	2.810878	3.085505	2.943316	2.958309	2.804078	3.046973	2.806117	2.811417	3.106954	3.272848	2.891091	2.557685	2.933144	2.991231	2.766632	2.960687
AC006452.1	2.595196	3.250101	2.525311	2.842684	3.235073	2.315143	2.504545	2.776766	2.162979	1.936579	2.686324	2.699636	3.191559	2.874664	2.823201	2.428062	2.402894	2.551846	2.994254	2.301078	2.320593	2.536273	2.160669	2.310244	3.026219	2.183564	2.562553	2.06869	2.567787
AC006458.3	2.328133	2.318302	2.38346	2.604467	2.591387	2.453729	2.992721	2.387439	2.488274	2.385395	2.699394	2.550601	2.741369	2.739638	2.444361	2.45462	2.747064	2.423655	2.307682	1.994998	2.291993	2.556855	2.380716	2.323603	2.455133	2.743705	2.405484	2.628775	2.772885
AC006460.2	1.890162	1.850031	2.263857	1.870984	2.087108	1.874655	2.017503	2.126209	1.796273	2.293426	1.911878	1.98004	1.921365	3.082282	1.94272	2.271573	2.097219	1.987456	1.844586	1.983394	1.944284	1.873686	1.997662	2.308923	1.915463	1.858667	2.085453	2.003275	2.286745
AC006478.1	5.356686	5.400506	5.185047	5.246879	5.519114	5.475527	5.33309	5.592853	5.662537	5.406246	5.293262	5.08939	5.620625	5.407181	5.475608	5.815321	5.211995	5.267302	5.347602	5.494956	5.616867	5.582276	5.427596	5.74692	5.916642	5.879721	5.551867	5.708476	5.619995
AC006482.1	4.413451	4.275848	4.390952	4.289629	4.734537	4.407942	4.641531	4.453045	4.592015	4.631072	4.219746	4.376878	4.364449	4.615435	4.368804	4.447883	4.974291	4.30891	4.830545	5.010824	5.002092	4.679011	4.81814	4.507133	4.492332	4.469038	4.489986	4.661744	4.95645
AC006483.5	7.700187	7.580723	7.629095	7.44844	8.085665	7.875155	7.892636	7.159811	7.659162	7.968264	7.229621	7.818019	7.771058	7.858193	7.941453	7.611643	6.985302	7.514383	7.653657	7.561092	7.438911	7.420751	7.359912	7.303594	7.408674	7.643549	7.904872	7.884274	7.669811
AC006487.1	7.542749	7.954009	7.964773	7.985382	8.724884	8.081757	8.090085	8.565553	8.032687	7.796473	8.356791	8.078944	8.11984	8.290234	7.97723	8.132818	7.762954	7.854469	7.930868	7.638847	7.50754	7.346154	7.479465	7.845143	7.852148	7.737174	7.44956	7.506459	7.605042
AC006499.1	2.825243	2.726172	2.621904	2.778294	2.709745	2.800939	2.900832	2.71605	2.887676	2.534427	2.789072	2.354452	2.801527	2.640988	2.914792	2.449847	2.762681	2.38721	2.753388	2.662848	2.764057	2.587922	2.544451	3.07725	2.79213	3.007073	2.439453	2.646635	3.467742
AC006499.2	2.264343	2.611575	2.518454	2.29424	2.879822	2.254743	2.375128	2.17051	2.233663	2.711015	2.258005	2.19366	2.249092	2.507547	2.119934	2.51726	2.353945	2.437833	2.184013	2.345856	1.992131	2.620247	2.534291	2.490023	2.116191	2.350491	2.402865	2.292619	2.412872
AC006499.3	2.705734	2.279025	2.378813	2.350174	2.190535	2.521533	2.32082	2.95959	2.411232	2.3857	2.654944	2.244236	2.492438	2.414324	2.482539	2.16359	2.759033	2.553275	2.405113	2.405529	2.308881	2.427682	2.228302	2.708235	2.325526	2.897296	2.642616	2.27687	2.489836
AC006499.4	2.763663	2.757726	2.515322	2.876939	2.692251	2.61889	2.524768	2.750224	2.357791	2.498038	2.640877	2.63999	2.488159	2.374243	2.521992	2.480291	2.715715	2.28687	2.352675	2.555229	2.924401	2.522336	2.606026	2.651349	2.731122	2.401413	2.31984	3.144841	2.628177
AC006499.5	3.151408	3.314139	3.142974	2.978418	3.259555	3.253532	3.294999	3.392364	3.560851	3.302388	3.455471	3.409561	3.016274	2.775306	3.192739	2.989432	3.338791	3.510468	3.294606	3.524285	3.423858	3.256926	3.793885	3.242023	3.012214	3.341965	3.433411	3.459717	4.031472
AC006499.6	4.652142	4.095538	4.729467	4.884403	4.516852	4.665577	4.643287	4.89701	4.793551	5.170397	4.75612	4.772433	4.481369	4.529799	4.720356	4.771487	4.72527	5.033885	4.762722	4.633696	4.700561	4.823481	4.831372	4.686679	4.402285	5.015834	4.824976	4.525035	4.821731
AC006499.7	2.409825	2.547565	2.681879	2.79004	2.952536	2.745147	2.413846	3.084504	2.674136	2.852089	2.723371	2.6207	2.801419	2.513525	2.765171	2.556161	2.797601	3.008723	2.760226	2.373394	2.879389	3.021929	2.635942	2.606048	2.726315	3.089379	2.600355	2.909089	2.70712
AC006509.4	3.175496	3.742087	3.902075	3.720974	3.415648	3.85716	3.774036	3.696141	3.645486	3.537533	3.527374	3.69112	3.630632	3.707703	3.617166	3.617965	3.438215	3.362538	3.39954	3.865255	3.863525	3.492417	3.308827	3.551792	3.147386	3.757179	3.872045	3.540199	3.573937
AC006534.1	3.887255	3.775701	4.138054	4.050213	4.139303	4.222888	3.792395	3.92252	4.20947	3.645391	4.033083	3.767811	3.831574	3.849668	3.941818	3.834794	3.650554	3.641331	4.465559	4.282438	4.268515	3.984037	4.29268	3.931943	3.790483	3.631914	3.873219	3.938391	4.220639
AC006534.2	12.64692	12.71193	12.66332	12.62391	12.77824	12.67785	12.63595	12.63566	12.62714	12.5961	12.63568	12.6473	12.6571	12.70666	12.62232	12.73244	12.60518	12.69337	12.69061	12.55028	12.5734	12.63497	12.51194	12.74373	12.72337	12.64216	12.61007	12.56777	12.62457
AC006534.3	11.68712	11.71258	11.86675	11.69706	12.0701	11.78722	11.73032	11.78586	11.64534	11.71977	11.73955	11.70862	11.69377	11.86766	11.6928	11.70306	11.65741	11.76838	11.69685	11.74383	11.73636	11.7302	11.70097	11.8464	11.79456	11.79285	11.65794	11.63152	11.57662
AC006538.1	3.697199	4.028121	3.834432	4.423759	4.016108	4.366339	4.355046	4.555936	4.197678	4.461984	4.18109	4.381754	4.167813	4.46086	4.294246	4.594267	4.783632	4.336346	4.454422	4.174191	4.139038	3.887555	4.283333	4.490736	4.282852	4.297526	4.214355	4.516849	4.628828
AC006538.8	6.030336	5.921375	6.264709	6.204516	6.394402	6.09195	6.164653	6.445288	6.317459	6.178035	6.094901	6.092994	6.01653	6.342248	6.372548	5.892169	6.062884	6.127844	6.272099	6.104534	6.411073	6.1466	6.072939	6.204317	5.749077	6.265534	6.082751	6.220807	6.426341
AC006539.1	5.828071	5.801648	5.726962	5.561839	5.865539	5.450815	5.425734	5.662817	5.894084	4.975079	5.567101	5.403544	5.429555	5.745559	5.864754	5.520924	5.100993	5.36306	5.277991	5.517193	5.321988	5.495416	5.750931	5.646192	5.514669	6.093607	5.778799	5.68399	5.834808
AC006539.2	7.826188	7.838006	8.010365	7.678895	7.928301	7.925776	7.714281	7.774917	8.259769	8.015618	7.753323	8.106215	7.472819	7.768373	7.924107	7.722196	8.056948	7.960854	7.838709	7.704947	7.598595	7.766738	7.619902	8.1807	8.321201	7.881702	8.000093	7.743506	7.781588
AC006539.3	2.640914	3.07988	2.898416	2.953516	3.159104	2.823995	3.063485	3.066165	2.976497	2.987143	3.041874	2.794326	3.222477	3.186812	3.310022	2.932338	3.099757	2.953416	2.75928	2.949072	3.163545	2.877295	3.194876	2.914484	3.729501	2.812427	3.051699	3.001547	3.23842
AC006539.6	7.675724	7.898206	8.11004	7.788187	7.61676	8.121256	7.970711	8.237326	7.588071	7.408006	7.180606	7.678071	8.174828	8.542192	8.465493	8.558303	7.761222	7.949311	7.74764	8.175879	8.139252	7.822921	7.896766	8.189186	8.259391	6.630719	6.916237	7.708121	7.415575
AC006547.13	4.933293	5.384164	5.189633	5.25389	5.058579	5.149483	5.254448	5.28545	5.232177	5.726527	4.721207	5.302748	5.650685	5.627951	5.432875	4.989775	5.552069	5.588893	4.991227	5.137861	5.026734	4.765798	5.553283	5.617258	5.244408	5.38647	5.16717	5.690295	5.860437
AC006925.1	2.465977	2.732762	2.695175	2.704411	2.886266	2.844191	2.772177	3.030797	2.843293	2.730033	2.789968	2.718633	2.792282	2.981813	2.671474	2.725766	2.479541	2.660301	2.7674	2.815466	2.482535	2.543074	2.422602	2.64843	2.846445	2.558963	2.452119	2.478457	2.336379
AC006946.12	4.036727	4.018968	3.988928	3.606299	4.027126	4.052892	4.046299	4.04409	3.936929	4.00393	3.957767	4.067008	3.602708	3.675162	3.747581	3.774156	3.677913	3.872679	3.416218	3.914243	3.898641	3.922858	3.76534	4.144136	3.527493	4.305945	4.146562	3.739829	4.080447
AC006947.1	6.129221	6.295921	6.048814	6.223342	6.3013	6.211425	6.274168	6.285885	6.227335	6.230901	6.185668	5.907223	6.486542	6.254331	6.593925	6.151799	6.156008	6.135676	6.236463	6.347963	6.51754	6.334452	6.393624	6.313832	6.37687	6.054305	6.291888	6.20293	6.421398
AC006960.5	5.992811	5.583164	5.632905	5.691041	5.917884	5.618438	5.60061	5.659949	5.791131	5.741689	5.66172	5.790446	5.367115	5.500644	6.094563	5.634132	5.76756	5.494685	6.201854	5.998205	5.552688	5.668692	5.64331	5.755275	5.66573	5.262815	5.831875	5.474745	5.263038
AC006960.7	2.919455	3.142598	3.238653	2.874904	2.891834	2.815163	3.004332	2.929333	3.071084	3.167748	2.7504	3.06671	2.980042	2.672915	2.846204	2.886716	3.213477	2.803796	2.783044	3.244501	3.19594	3.338555	3.36778	3.364743	2.847672	3.20424	3.095236	2.965888	3.341545
AC007006.1	1.857074	1.677775	1.745763	1.741274	1.588015	1.552561	1.751678	1.705632	1.669265	1.561935	1.689564	1.759318	1.603768	1.511387	1.705164	1.593774	1.768246	1.686991	1.720442	1.57323	1.589019	1.701318	1.949503	1.598149	1.651184	1.678426	1.59667	1.63146	1.497865
AC007009.2	2.06001	1.621498	1.672373	1.727991	1.54669	1.598962	1.489298	1.694134	1.878118	1.563776	1.382662	1.671789	1.548672	1.56466	1.505636	1.601127	1.93485	1.683221	1.597506	1.632711	1.740153	1.644437	1.399415	1.542924	1.648473	1.81401	1.706977	1.482759	1.458522
AC007016.3	6.239848	6.614594	5.915289	6.295482	6.256198	6.266642	6.139007	6.191915	6.403815	6.546968	6.011735	6.218654	6.032364	6.172591	6.455274	6.033436	5.729574	5.93082	5.606056	6.077864	6.413673	5.906913	5.865385	6.046935	5.950527	5.920563	6.05717	5.623697	5.862337
AC007036.4	4.973048	4.918258	4.958648	5.078685	5.518275	5.019336	5.52867	5.337911	5.260146	4.742426	5.277704	5.133329	5.016246	5.371543	5.220898	5.147757	5.246996	4.704842	5.083949	4.987933	4.783718	5.031849	4.604342	5.086442	4.982027	5.14707	4.873113	5.082617	5.063617
AC007040.3	2.864691	2.859222	2.800543	2.514435	3.447158	2.867359	3.039796	2.845236	2.841198	2.862645	2.788305	2.719354	2.813237	3.028847	2.789995	2.756407	2.761508	2.670013	2.472246	2.620783	2.636847	2.813477	2.662029	3.209669	2.626893	3.003553	2.953515	2.667633	3.176559
AC007040.8	3.137449	3.583056	3.185178	3.440771	3.148207	3.058883	3.357691	3.601681	3.087674	3.397082	3.809392	3.108314	3.316103	2.638964	3.279727	3.089813	3.538082	3.110078	3.214821	3.122863	3.491252	2.936182	3.49932	3.547027	3.246027	3.702019	3.608059	3.356382	3.795859
AC007041.2	6.339552	6.317314	6.429985	6.575259	6.143484	6.365028	6.376985	5.763413	6.257471	6.395379	6.416543	6.404239	6.249971	6.511043	6.268332	6.180191	6.526858	6.34485	6.327802	6.276036	6.007441	6.023235	6.015585	6.308229	6.433388	6.092412	6.119356	6.270199	6.095392
AC007050.17	3.014492	2.916545	2.999867	2.898066	2.615921	2.647481	2.64773	2.972156	2.392823	2.602366	2.630234	3.234457	3.140623	2.924782	2.835432	2.414285	2.890678	2.849157	3.069667	2.708375	2.445477	2.607677	2.782311	2.994192	2.964065	3.18921	3.23094	2.926888	3.250403
AC007056.1	3.73668	3.746469	3.828033	3.293191	3.831932	3.747344	3.469949	3.64502	3.59213	3.64826	3.671152	3.654762	3.53383	3.508882	3.531575	3.670748	3.768156	3.887054	3.514075	3.527397	3.679561	3.562777	3.526374	3.779877	3.668599	3.854201	3.618596	3.748547	3.773916
AC007064.25	4.620753	4.62699	4.588943	4.913513	4.608023	4.548075	4.656729	4.693526	4.751376	4.65034	4.932488	4.692513	4.912662	4.486017	4.529536	4.971389	4.710629	4.210461	4.781799	4.680044	4.814209	4.166391	4.044127	4.382997	4.789522	4.645792	4.759159	4.963499	5.292472
AC007091.1	4.092476	4.070213	3.990935	3.865312	4.106529	4.363877	4.344305	4.285284	4.011751	4.507037	4.352795	4.255888	4.186865	4.417542	4.199521	4.13201	4.184046	4.200543	4.154322	4.493623	3.953889	4.103778	4.635403	3.887538	4.223265	4.543799	4.312206	4.502798	4.567569
AC007106.1	2.456412	1.878929	2.024149	1.799077	1.954694	1.793737	1.877997	2.08434	1.747646	2.047194	2.089331	1.974936	1.9029	1.980944	2.00634	2.376244	2.071902	2.029164	2.511147	1.877242	2.206111	1.899495	2.107634	2.123019	2.101834	2.124752	1.993003	2.293843	2.093505
AC007115.3	2.35814	2.53536	2.303056	2.405059	2.499558	2.516831	2.087344	2.533586	2.554332	2.689292	2.581313	2.468971	2.631876	2.679805	2.393196	2.488236	2.443564	2.413232	2.326091	2.41121	2.918308	2.306255	2.511128	2.393531	2.321217	2.973061	2.41132	2.632802	2.72068
AC007126.1	2.809941	2.852775	3.107302	3.070279	3.15353	2.988035	3.023194	2.884312	2.886923	3.094125	2.75773	2.879958	2.990354	2.98869	2.884718	2.751849	3.221726	3.205391	2.944123	2.874505	3.157292	3.784764	3.266682	2.866904	2.941728	3.403774	3.126779	3.274608	3.694296
AC007131.2	2.8460845	3.0016595	2.645395	2.536972	2.763569	2.726007	2.508115	2.755133	2.5646265	2.723356	2.3843265	2.7901655	2.7130015	2.5300325	2.5839375	2.790342	2.6022415	2.8656445	2.71316	2.7261675	2.6786665	2.979769	2.5492615	2.419299	2.6372175	2.732626	2.73005	2.7187775	2.8119965
AC007136.1	6.571243	6.161097	6.439229	6.236552	6.44135	6.446894	6.499165	6.343472	6.484577	6.562152	6.536482	6.247976	6.28467	6.274208	6.33587	6.354936	6.304902	6.30117	6.387124	6.553952	6.686781	6.64908	6.4955	6.584298	6.566852	6.752039	6.61676	6.569448	6.735522
AC007163.1	2.158926	2.034308	1.916476	1.949886	2.298758	2.354161	2.293954	2.466095	2.260384	2.076842	2.045255	2.188518	2.120506	2.380504	2.397331	2.233701	2.346798	2.143816	2.231026	2.260502	2.041364	1.820632	2.204927	2.194723	2.327858	2.106236	2.006616	1.846509	1.835577
AC007163.2	6.109709	6.519258	6.46194	6.263172	7.071727	6.635633	6.424509	6.636322	6.422928	6.489891	6.4599	6.603253	6.579975	6.512283	6.148802	6.38595	5.89083	6.284284	6.539617	6.246008	5.868525	6.123777	5.786036	6.59884	6.402853	6.577032	6.371239	5.962577	6.186746
AC007179.1	3.643275	3.211107	4.044917	3.102166	3.380867	3.101493	3.196764	3.690268	3.517029	3.72215	3.838108	4.050521	3.63458	3.561226	3.60036	3.27075	3.527997	3.331907	3.465601	3.45895	3.461571	3.43224	3.709002	3.589086	3.285805	3.399715	3.417853	3.714125	3.519147
AC007192.6	5.546626	6.071798	5.934403	5.850045	6.310487	5.995275	6.200226	6.15518	5.943033	5.91501	6.061241	5.897399	6.330979	5.849823	6.047074	5.700103	5.792574	6.188157	6.344877	5.921635	6.195738	6.24172	6.042315	6.066992	5.926828	6.27572	6.242346	6.197841	6.225365
AC007204.3	3.169644	2.755279	2.747568	2.845811	2.898109	2.841965	2.947851	2.82311	2.723403	3.000825	2.798617	2.761215	2.788782	2.766137	2.863429	2.727607	2.620633	3.004114	2.874099	3.035563	2.96837	2.968942	3.289649	2.947012	2.806338	2.748311	2.572049	2.91294	3.040125
AC007228.5	4.272121	3.790889	4.03622	3.621741	3.875307	3.705366	3.823096	3.902983	3.831973	3.773107	3.927332	3.963735	3.893438	4.005349	3.952605	3.78952	3.9107	4.070314	4.168506	3.935143	4.113494	4.577372	4.188493	3.870446	3.654854	3.9797	3.978093	4.082914	4.052096
AC007229.3	6.301188	6.434045	6.354853	6.299346	6.36355	6.468138	6.717789	6.138683	6.438838	6.34221	6.064436	6.337856	6.235626	6.203079	6.16437	6.529494	6.283747	6.364948	6.344356	6.116191	6.348499	6.109668	6.134787	6.318889	6.602725	6.262018	6.178665	6.415453	6.29296
AC007250.4	3.733068	3.504146	3.587145	3.374149	3.984689	3.842473	3.780977	3.404867	3.680863	3.880525	3.471758	3.804746	3.55391	3.677583	3.698591	3.651661	3.215089	3.589139	3.860213	4.050287	3.987241	3.861939	3.608775	3.616251	3.41226	4.098178	4.074576	3.770933	3.939938
AC007251.2	4.726875	4.602013	4.569846	4.666421	4.677029	4.723798	4.965497	4.81367	4.76831	4.504226	4.657246	4.63556	4.633906	4.449116	4.659954	4.500975	4.733812	4.730701	4.710546	4.695843	4.902305	4.751872	4.810376	4.495401	4.580527	4.671168	4.653679	4.742521	4.72854
AC007253.1	5.300993	5.119501	5.113582	5.614744	5.1306	5.29493	5.166493	5.353728	5.217982	4.908835	5.22443	5.027699	5.526195	5.483233	5.582434	5.099878	5.14765	4.821248	5.011526	5.402242	5.637205	5.160816	5.21528	5.194652	5.075072	5.822787	5.438666	5.175522	5.318637
AC007271.3	2.458745	2.863577	3.214029	2.698658	2.995213	2.469209	2.941279	2.289415	2.839809	2.536175	2.883604	3.124406	2.496156	2.41026	2.113433	2.543845	2.553543	2.849128	2.894302	2.554905	1.979377	2.349688	2.717153	2.753554	2.242199	2.137565	2.728881	2.793633	2.469435
AC007272.3	3.438455	3.374101	2.971397	3.061457	2.850848	2.679092	2.921212	3.239673	2.679485	2.997967	3.419528	2.857144	3.45243	3.044094	3.026347	3.472711	3.24767	2.538684	2.956635	3.006381	2.911307	2.842277	2.600258	3.095196	2.712195	3.043526	3.395483	2.915024	2.794986
AC007277.3	5.202773	5.295321	5.120414	5.117321	5.347747	5.126803	5.213571	5.266006	5.235736	5.026202	5.160498	5.261535	5.408924	5.259891	5.206922	5.302599	5.130546	5.026531	5.2525	5.187977	5.178567	5.264161	5.122854	5.454244	5.323134	5.889361	5.570786	5.162453	5.214065
AC007283.4	6.253026	6.001673	6.180145	5.945689	6.573296	6.154572	6.074888	5.892764	6.333366	6.378193	6.091904	6.317726	6.003859	6.206973	6.236882	6.044105	5.836068	6.143755	5.880953	6.101993	5.846094	5.781992	5.841195	6.249885	5.883119	5.935359	6.063407	5.935974	5.962158
AC007285.6	4.277671	4.314939	3.816501	4.335001	3.793738	3.478289	3.566323	3.492902	3.947421	3.766128	3.654871	4.02084	4.432645	4.370349	4.073052	4.325105	4.534909	4.670735	3.895599	4.276561	4.620813	3.87783	4.543008	4.202415	3.486805	3.950195	4.353972	4.556322	4.173505
AC007292.3	4.929878	4.701543	4.860719	4.954431	5.146345	4.78607	5.077219	4.451931	4.920108	5.158754	4.718586	4.974873	5.128945	4.624615	4.969811	5.023369	4.877522	4.963641	4.935541	5.182483	5.072993	4.63969	5.151437	4.928515	4.398292	5.386671	4.889334	5.204678	5.024625
AC007292.4	4.647103	4.840864	4.788331	4.786253	4.771339	4.660214	4.728127	4.818854	4.769948	4.630976	4.83986	4.871912	5.088525	4.801303	4.662504	4.707223	4.74311	4.845321	4.846103	4.705904	4.768998	4.74055	4.779285	4.836351	4.821749	4.931322	4.716092	4.702162	4.752264
AC007292.6	6.48455	6.857929	6.773872	6.98839	6.919362	7.018569	6.891589	6.805291	6.938139	6.863257	6.986864	6.864493	6.928452	6.905011	6.951793	6.90539	7.130188	6.998834	6.737414	7.158366	7.133015	6.918981	7.117573	7.022953	6.771461	7.270674	6.955756	7.244979	7.422957
AC007292.7	6.973248	6.948869	7.328322	7.197609	6.900027	7.240304	7.220981	7.34091	7.283698	7.169824	7.176764	7.143686	6.951005	7.348511	7.213665	7.04384	6.934918	7.255815	7.221628	7.515241	7.21195	7.404721	7.198993	7.606238	7.358945	7.18664	7.306937	7.316743	7.462096
AC007304.1	2.967646	3.172459	2.966803	3.330344	3.229757	3.054147	3.215644	2.990196	3.077627	3.526949	3.320474	3.318543	3.047293	3.06333	2.794601	2.901436	3.164864	3.401836	3.425294	3.259625	3.340662	2.987383	3.509031	3.339174	2.959923	2.874974	3.090629	3.357695	3.2115
AC007308.7	4.528604	4.482955	4.672357	4.137195	3.970788	4.201359	4.30336	4.515299	4.270041	4.80187	4.228213	4.535745	4.547794	4.893522	4.482635	4.496546	4.318302	4.501991	3.919518	4.127692	4.160403	4.520543	4.51867	4.522832	5.064616	4.550484	4.269652	4.526783	4.410449
AC007312.3	4.578408	3.907314	4.110583	4.158074	4.133978	4.809667	4.266941	4.117222	4.444019	3.899866	4.168081	4.244895	4.252409	4.002468	4.399263	4.249428	4.146123	4.45153	4.089102	4.725741	4.298053	4.569447	4.429837	4.359426	4.251102	4.539908	4.273782	3.598865	4.289714
AC007317.1	1.325182	1.655161	1.590132	1.56098	1.508827	1.694669	1.614103	1.401252	1.48625	1.48269	1.458635	1.613002	1.509648	1.574589	1.369777	1.662237	1.909341	1.496982	1.653063	1.509984	1.636395	1.649044	1.679605	1.570345	1.557542	1.642414	1.4924	1.583735	1.772895
AC007319.1	3.803376	3.423249	3.492735	3.493854	3.463641	3.331942	3.246758	3.931004	3.426714	3.849864	4.195277	3.243485	4.131864	3.755426	3.431082	3.618887	3.741605	3.742203	3.335503	3.949318	3.894205	4.021739	4.053011	3.670953	4.272458	4.558567	3.86557	3.878623	3.866202
AC007325.3	6.952526	6.799098	6.90576	7.081992	5.949585	5.738879	6.003225	5.637566	6.504886	6.757995	6.260239	6.537266	5.434484	6.032621	5.971149	6.219734	6.97542	6.400433	6.929168	5.574957	5.640076	5.457647	5.534984	6.096493	6.549864	6.33514	5.230709	5.436687	5.60969
AC007326.10	4.42656	4.705669	4.643613	4.592604	4.556435	4.863193	4.789485	4.415745	4.942469	4.808812	5.021118	4.86687	4.656859	4.489112	4.886008	4.757085	4.680193	4.374485	4.557527	4.654237	4.606654	4.879216	4.455895	4.70618	4.173426	4.693487	5.104887	4.646543	4.702652
AC007326.9	3.780978	5.047474	4.960642	4.615901	4.814373	4.617418	4.86402	4.462202	5.026619	4.555393	4.722895	4.663282	4.855751	4.270092	4.1455	4.493062	4.99893	4.989931	4.650922	4.98126	4.350325	5.041914	5.017227	5.167044	4.825809	4.974823	4.777157	4.374976	5.260744
AC007327.6	2.693406	2.947524	2.577757	2.62911	2.574294	2.817151	2.431099	2.2962	2.314574	2.682451	2.438241	2.547796	2.716589	2.423014	2.66911	2.436479	2.681723	2.488708	2.777882	2.200612	2.249553	2.564345	2.670285	2.858295	2.906136	2.866836	2.561517	2.595012	3.262637
AC007333.1	4.268408	4.551367	4.436058	4.615941	4.690438	4.614942	4.451587	4.997855	4.34867	4.19475	4.333833	4.465225	4.50844	4.56324	4.621706	4.67367	4.441594	4.51657	4.259923	4.722588	4.538728	4.665504	4.300591	4.476618	4.404059	4.210537	4.144933	4.357322	4.301517
AC007339.1	8.379988	8.390608	8.334953	8.229357	8.17656	8.403998	8.409553	8.538019	8.529583	8.300562	8.622006	8.440742	8.467546	8.453184	8.37285	8.213152	8.320837	8.368896	8.226336	8.496208	8.479479	8.540663	8.54029	8.509	8.418478	8.74004	8.660737	8.642155	8.743988
AC007339.2	5.39208	5.952551	5.905157	5.978073	6.161991	6.161529	6.217276	5.819764	6.079695	6.049269	6.076992	5.953876	5.956605	5.889761	5.889452	5.565099	5.577699	5.791278	6.030642	5.955033	5.805133	6.046758	6.384299	5.887103	5.714005	6.334934	6.561944	6.132404	6.217938
AC007347.1	12.51226	12.60747	12.66876	12.57508	12.76677	12.65101	12.6156	12.5854	12.57269	12.59508	12.63431	12.66419	12.60303	12.68615	12.56669	12.73326	12.60068	12.58111	12.66594	12.61079	12.6034	12.60991	12.5521	12.75442	12.78573	12.64315	12.62552	12.60087	12.63458
AC007349.4	4.469049	4.221777	4.18145	4.400757	4.120761	4.03548	4.266505	4.135855	4.098905	4.376498	4.553634	4.119672	4.726797	4.384481	4.123811	4.249708	4.177557	4.174913	4.428315	3.983988	4.368168	4.110739	4.271873	4.135751	4.15835	4.319714	4.075474	4.300352	4.208629
AC007349.5	2.809085	3.346898	3.162859	2.984953	3.730906	3.523745	2.967739	2.972623	3.399322	3.127368	3.252567	3.17202	2.939389	3.87349	3.045665	3.358919	2.834516	3.196325	2.961935	3.307225	2.958646	3.051288	3.544259	2.829907	3.473057	3.362273	3.544178	3.470078	2.92842
AC007349.7	4.144419	3.827814	4.052854	4.293754	4.106499	4.40823	3.954881	4.118598	3.939863	3.949667	4.011522	4.000375	3.870249	4.127038	4.701463	4.072015	4.152165	4.031061	4.481576	4.150318	4.400307	4.245428	4.022433	4.010622	3.752193	4.349844	4.20016	4.40741	4.925567
AC007358.1	4.940425	5.0631	5.111961	4.510281	5.046185	5.041909	5.076277	4.965744	4.763693	5.005394	5.296191	4.778001	4.947158	4.672709	5.322951	4.789196	5.159307	4.765428	4.83905	5.078376	5.404095	5.569051	5.205344	4.785947	4.796742	5.52181	5.25547	4.961289	5.768603
AC007362.3	8.161817	7.929571	8.139811	7.95933	7.999458	8.229369	8.220247	8.486999	7.93117	8.52682	8.044948	8.196233	8.368073	8.313369	8.011028	8.094975	8.093174	8.491137	8.1082	7.829005	7.722308	8.473804	8.146405	8.051126	7.895824	8.007198	8.10235	7.989184	7.9994
AC007367.1	2.211534	2.316002	1.738375	2.143538	1.994755	1.759409	1.809845	1.867051	1.956675	2.02032	1.945761	2.077971	1.95751	1.854141	2.010473	2.060247	1.852564	1.896425	1.968385	2.182787	1.966629	2.481236	2.021205	2.041267	1.929858	1.985619	1.990734	2.357984	2.107702
AC007375.1	5.255309	5.429241	5.722025	5.258452	5.616317	5.799599	5.580733	5.70554	5.540844	5.621018	5.568603	5.528817	5.343173	5.548618	5.387357	5.207884	5.435496	5.442715	5.6779	5.614288	5.312283	5.598238	5.806015	5.130038	5.190511	5.796749	5.945009	5.463029	5.888451
AC007383.6	5.392219	5.665148	5.257738	5.428061	5.436142	5.269191	5.722285	5.063972	5.468133	5.60894	5.154209	5.336562	4.967763	5.51651	5.805545	5.670203	5.457725	5.342538	5.155596	5.755025	5.045719	5.541893	5.28541	5.297705	6.262331	5.207042	5.350352	5.548369	5.146749
AC007387.2	9.177224	9.071985	9.101707	8.910857	9.477349	9.16974	9.060363	8.539179	9.402716	9.582829	8.875817	9.448606	9.030437	9.193486	9.239422	9.342292	9.247263	9.293521	9.162232	8.854753	8.634522	8.835132	8.964331	9.457742	9.555801	8.989573	9.242963	8.944522	8.589904
AC007391.2	3.899731	3.911684	3.653306	4.019123	3.736403	3.642768	3.761603	3.608395	3.688188	4.068236	4.065104	3.640831	4.067053	3.68856	3.682057	3.343737	4.415029	4.004591	3.913216	3.59163	4.036471	3.560313	4.005388	3.442627	3.490273	3.850744	3.962839	3.811408	3.956484
AC007394.3	4.146059	3.948946	4.010106	4.070439	4.221799	3.922421	4.036397	3.845972	4.213893	3.964219	3.856217	3.982899	3.933781	4.124999	3.960064	4.154225	4.277989	3.780949	3.960355	3.753814	3.636634	3.811396	3.672746	4.124549	4.278419	3.773402	4.137587	3.805173	3.771869
AC007395.4	4.763965	5.16837	4.857679	5.266803	4.440361	4.776146	4.717833	4.525727	4.986179	4.742095	4.906759	4.800267	4.769424	5.00047	5.479749	5.189642	4.794769	4.78063	4.492289	5.022243	4.756406	4.681428	5.049139	4.739123	4.867586	4.110308	4.762426	4.716982	4.162864
AC007405.8	5.506604	5.581884	5.877326	5.867496	6.213979	6.246601	6.680646	6.111435	6.245637	6.24721	5.863346	5.93913	6.161372	6.182322	5.967203	5.793769	5.647038	6.042419	5.929708	6.216626	6.218141	6.201755	6.30217	6.011065	5.900403	6.061691	6.099826	6.501224	6.5978
AC007435.1	1.889757	1.709256	1.669065	1.911913	1.690283	1.700489	1.655983	1.69007	2.06007	1.848979	1.516919	1.580496	1.55755	1.604604	1.716613	1.768131	1.754493	1.481805	1.86962	1.420671	1.737938	1.738209	1.674933	1.670759	1.785369	1.823049	1.545898	1.753646	1.605377
AC007486.1	3.251919	3.245668	3.431334	3.540661	3.850698	3.385546	3.464574	3.423795	3.13562	3.132767	3.249869	3.364234	3.343067	3.370279	3.376528	3.320043	3.237872	3.141714	3.074928	3.36464	3.317202	3.342824	2.926851	3.44041	3.036421	3.09649	2.902858	3.020624	3.077979
AC007551.1	3.475387	3.699364	3.529272	3.56361	3.575743	3.71578	3.452039	3.75279	3.570656	3.265591	3.500976	3.364113	3.607296	3.556833	3.417555	3.60489	3.809641	3.555023	3.531847	3.525027	3.501624	3.410362	3.410678	3.314735	3.320698	3.422647	3.300616	3.215737	3.450362
AC007551.2	6.054765	5.901113	5.821741	5.766277	5.721463	6.220239	5.778304	6.00241	5.987523	5.8335	5.975462	5.796522	5.838606	6.018293	5.834534	5.975532	5.741654	5.977262	5.604577	5.861259	5.73064	6.245925	5.88084	5.807469	5.648473	5.824691	5.97593	6.11049	5.929776
AC007556.3	2.983181	3.260986	3.148984	2.956066	2.890602	3.091414	2.915776	2.864569	2.633024	2.781351	3.207001	3.003189	2.93414	3.004978	3.014329	3.162574	3.225416	3.307729	3.019049	3.16455	2.747657	3.155259	2.793532	2.737593	2.733821	2.777091	3.141744	3.181458	3.394879
AC007557.4	4.263807	3.916811	4.397737	4.607826	4.260329	4.566963	4.789399	4.394193	4.480553	4.496062	4.360629	4.606879	4.478611	4.42834	4.719713	4.363321	4.594745	4.811023	4.417619	4.59025	4.671803	4.640592	4.163501	4.543762	4.489577	4.71533	4.756014	4.703211	4.382266
AC007562.1	6.255976	6.402347	6.495949	6.39271	5.937075	6.057625	6.010021	5.774827	5.94054	5.774084	5.6927	6.144354	6.12369	6.414275	6.539676	6.308227	5.816809	5.759836	6.104164	6.366003	5.850669	5.350698	5.681448	5.779436	6.000071	5.329581	5.532527	5.311108	4.986838
AC007563.1	3.121792	3.230916	3.403492	3.280874	3.266963	3.132869	3.428861	3.301816	3.013771	3.43651	3.4166	2.88334	3.402558	3.167547	3.285222	3.2947	3.244366	3.465519	3.697119	3.074476	3.339636	3.40739	3.47907	3.595901	3.210244	3.391614	3.670993	3.279485	3.34552
AC007563.4	4.45319	4.394895	4.383943	4.37151	4.319325	4.17867	4.370186	4.489672	4.27804	4.826876	4.489088	4.415053	4.442042	4.166906	4.788693	4.263722	4.454346	4.368157	4.208329	4.620515	3.777086	4.37151	4.086618	4.315689	4.566627	4.189575	3.996928	4.094146	4.387235
AC007611.1	2.238805	2.307066	2.271083	2.34722	2.521209	2.590217	2.233648	2.714338	2.433484	2.434637	2.439848	2.274204	2.389835	2.833934	2.728683	2.286608	2.177228	2.455538	2.257654	2.635771	2.250782	2.410608	2.207029	2.382131	2.496746	2.186127	2.335906	2.327104	2.392528
AC007620.3	6.164903	6.352417	6.031466	6.440584	5.695483	6.269048	5.978736	6.420731	6.230117	6.410186	6.128075	6.541016	6.470222	6.532262	5.791542	6.373919	5.912219	6.745392	5.227382	6.389393	6.17909	6.521249	6.447525	6.022052	5.89603	6.540864	4.847134	6.286987	6.366978
AC007652.1	3.906989	3.673686	3.842234	3.968372	3.674185	3.850249	3.901485	4.292547	3.953853	3.90948	4.175718	3.827487	3.40326	3.727985	3.684882	3.999711	3.679604	3.582775	4.092926	4.092687	4.270617	3.905533	3.704253	3.430113	3.825094	3.537954	4.35939	3.895264	4.267855
AC007682.2	2.181661	2.646551	1.966778	2.07862	2.044881	2.129943	2.000858	1.979004	2.343036	2.396652	1.962609	1.867217	2.183912	2.121138	2.07253	2.111977	1.830204	2.058224	2.16139	1.828146	1.865231	2.118241	2.139176	1.900688	1.834	1.797397	2.26762	2.119492	2.257391
AC007682.3	2.201737	2.008409	1.878043	1.979306	2.233899	2.027382	1.803806	1.876099	2.171389	1.960901	2.102335	2.028319	1.951663	1.971132	1.999517	2.052324	2.126625	2.137984	1.873233	2.065764	2.174824	1.915367	1.786584	1.962867	1.966339	1.980191	1.836392	2.04482	1.72815
AC007682.4	6.064565	6.18163	6.390903	6.403436	6.27306	6.469717	6.315942	6.604937	6.548106	6.398211	6.326187	6.532757	6.424463	6.559813	6.386324	6.177272	6.097164	6.156759	6.061148	6.500749	6.29399	6.219779	6.782208	6.432002	6.121031	6.435135	6.299139	6.35089	6.532997
AC007750.1	9.852077	9.857622	9.913902	9.837658	10.06287	9.932488	9.781096	9.88983	9.823627	9.761106	9.923873	9.86043	9.850009	10.00376	9.949377	9.833442	9.745516	9.832414	9.763819	9.866811	9.712147	9.87195	9.773728	10.00403	9.992007	9.816998	9.858459	9.732923	9.791898
AC007773.1	6.595526	6.532053	6.666324	6.248634	6.687281	6.44015	6.84746	6.712171	6.969936	6.672712	6.848282	6.679908	6.650049	6.646109	6.719608	6.594878	6.700162	6.911771	6.488164	6.691656	6.68113	6.873625	6.716254	6.962603	6.837129	7.034746	6.713865	6.733324	6.630684
AC007787.2	4.349017	4.411709	4.398633	5.067377	4.177605	4.480658	4.538584	4.900793	4.485605	4.805346	4.804844	4.243994	4.668013	4.390049	4.511935	4.455051	4.825682	4.779414	4.433793	4.811081	4.496923	4.765091	4.480609	4.813779	4.481682	4.930058	4.702811	4.620572	5.101219
AC007787.3	3.708268	3.568508	3.726383	3.833583	3.350245	4.022861	3.904731	4.185763	3.581213	3.952259	3.662453	3.952378	3.861163	3.713085	3.901032	3.341625	3.691697	3.813637	3.95806	3.722162	3.836341	3.88871	3.754184	3.702766	4.000274	4.391255	4.266382	4.481884	4.0671
AC007792.1	2.472453	2.138855	2.461478	2.474071	2.797355	2.300507	2.458901	2.295389	2.051898	2.540773	2.255087	1.998037	2.296331	2.230462	2.20906	2.404086	2.103524	2.113312	2.622153	2.437183	2.21319	2.229872	2.290152	2.295915	2.772586	2.290509	2.114718	2.190415	2.247409
AC007795.1	3.927994	3.937321	3.842796	3.969011	3.900798	4.380297	4.057622	4.066256	4.09464	3.962124	4.035203	3.887394	4.054153	4.08582	4.393016	4.090782	4.187802	3.853639	3.876149	4.30994	4.084472	4.216886	3.825407	4.06344	3.806047	4.382027	3.977045	4.223159	4.714609
AC007842.2	5.258334	5.331793	5.384083	5.418219	5.453383	5.19305	5.393866	5.630632	5.303316	5.267673	5.79601	5.266998	5.854258	5.32888	5.455394	5.331713	5.33341	5.274288	5.341317	5.229181	5.233223	5.620726	5.279119	5.243106	5.244105	5.586121	5.348804	5.348812	5.395515
AC007879.5	3.749586	3.504639	3.982848	3.983273	4.47502	3.923274	3.977745	3.915449	3.683455	3.785758	3.956872	3.765081	3.685356	3.728723	3.953193	3.61849	4.016428	3.69926	4.382344	3.876686	4.337132	4.362996	4.154853	4.149664	3.890367	4.57349	3.962839	4.281205	4.069744
AC007899.3	5.69282	5.936327	5.619075	5.635664	5.804369	5.841239	5.796271	5.927916	5.739373	5.792013	5.768339	5.819973	5.811137	5.761055	6.127228	6.065505	5.898567	5.700595	6.150678	6.116639	5.805697	5.816168	6.096531	5.78442	6.138365	5.673929	5.788903	5.893999	5.907534
AC007906.1	4.871738	5.52463	5.330158	5.601988	5.445935	5.118157	5.220991	5.299636	4.986782	5.071982	4.942687	5.662107	5.181048	5.204508	5.212215	5.445608	5.271254	5.411277	5.079226	4.894128	5.13877	4.935837	5.08548	4.554739	4.911206	6.184184	4.937748	4.728961	4.277874
AC007919.1	3.342799	3.069964	2.675299	3.267631	3.041141	3.148825	2.561271	3.611266	2.799545	3.071143	3.190635	2.701406	3.137346	3.144993	3.269416	2.809458	3.403153	2.950296	2.910013	2.935328	2.768169	2.747216	2.710141	2.537467	2.833754	2.981904	2.627926	2.675769	2.775297
AC007919.18	2.174383	1.862563	1.806994	2.006925	1.801193	1.974375	2.036758	1.887167	1.969196	1.948808	2.068774	2.19259	1.909	2.22963	1.944001	1.80649	2.461089	1.80394	1.811787	1.793388	2.030159	1.952417	1.954655	2.039303	2.039703	1.893296	1.821576	2.195631	1.908575
AC007919.19	3.216988	2.849258	3.771432	3.160881	3.465813	3.500471	3.23077	3.445288	3.124507	3.46315	3.500412	3.31241	3.577516	3.316444	3.441906	3.249562	3.460094	3.435188	3.64746	3.636376	3.899999	3.622528	3.63445	3.272809	3.23352	2.697051	3.392896	4.065985	3.553908
AC007919.2	4.758799	4.732818	5.421087	5.320356	6.106923	5.55691	5.705737	5.736258	5.61395	5.601967	5.323418	5.633461	5.17948	5.368551	5.384707	5.544261	4.871158	5.503383	5.484638	5.250801	5.277617	5.311225	5.03165	5.343365	5.48808	5.370902	5.58122	5.53967	5.50633
AC007950.1	2.807426	3.087803	2.879716	2.494054	2.753094	2.722186	2.975101	2.55871	2.839384	3.021581	2.71837	2.52682	2.769776	2.774916	2.51648	2.333078	2.544581	2.605783	2.527583	2.359301	2.215331	2.638306	2.529848	2.615797	2.507704	2.629149	2.671371	2.536654	2.546231
AC007950.2	5.347881	5.400047	4.863221	5.217802	5.379772	5.445038	5.186595	5.38851	5.162739	5.211356	5.647902	5.046507	5.460148	5.328155	5.267682	4.879839	5.570947	5.370021	5.544216	5.447953	5.526353	5.888583	5.447818	5.255551	5.33959	5.593874	5.41888	5.580783	5.727546
AC007969.4	6.902898	6.932113	6.58107	6.597041	6.874485	6.770202	6.739328	6.46109	6.629459	6.855734	6.625746	6.853655	6.724053	6.755194	6.832233	6.87386	6.945817	6.819943	6.811097	6.405066	6.683691	6.687117	6.56409	6.424786	6.458285	6.503318	6.652189	6.694299	6.421682
AC007969.5	11.31649	11.00137	11.20191	10.96607	11.40366	11.13658	11.1682	10.86593	11.29869	11.2871	11.06073	11.29298	10.94254	10.86426	10.90838	11.00378	11.17789	11.01639	11.01634	10.72366	10.71792	10.92526	10.92947	11.40556	11.55401	11.18983	11.1625	11.09447	10.96254
AC008041.1	6.175227	6.031942	6.188603	5.988359	6.377939	6.362432	6.509898	6.271172	6.227724	6.077608	6.568652	5.998592	6.281122	6.129638	6.322941	5.949934	6.170002	6.116888	6.173014	6.310083	6.485892	6.359831	6.438132	6.176272	5.995426	6.213687	6.484262	6.421762	6.510249
AC008045.1	1.825937	1.933666	2.102338	1.952032	2.118198	1.948062	1.925028	1.855413	1.879307	1.862885	1.983015	1.994033	2.149422	1.998287	2.007606	2.054539	1.893677	1.899425	1.930857	2.059051	1.780721	1.771575	1.672316	1.830054	1.985035	1.765691	1.74191	1.800735	1.782771
AC008060.1	2.606696	2.76905	2.306695	2.190873	2.557845	2.364209	2.304441	2.365394	2.534818	2.4213	2.591366	2.641648	2.516311	2.479953	2.439426	2.303044	2.598247	2.908997	2.528623	2.601037	2.971255	2.666294	2.713198	2.653597	2.432387	2.888245	2.657327	2.573979	2.565924
AC008060.5	4.302063	4.239573	4.411646	4.664482	4.535404	4.440536	4.322458	4.573007	4.510948	4.461467	4.300662	4.475544	4.597818	4.919198	4.724025	4.589684	4.212777	4.371143	4.455891	4.505852	4.302505	4.229282	4.405956	4.639888	4.328175	4.237913	4.442836	4.282565	4.444525
AC008060.7	6.589072	6.485083	6.36325	6.307133	6.503295	6.291007	6.250433	6.491938	6.268617	6.424901	6.75875	6.297344	6.699682	6.272401	6.59465	6.257096	6.422975	6.45407	6.592039	6.275658	6.344357	6.570183	6.194389	6.454368	6.395391	6.838993	6.61943	6.550042	6.728928
AC008063.2	5.604055	5.063952	5.763405	5.386755	5.611892	5.053332	5.245188	5.575362	6.156421	5.990653	6.031623	5.647403	5.617858	5.333182	5.420585	5.522515	6.016962	5.937105	7.543475	5.756433	5.507716	6.327339	5.741259	6.53755	5.505884	5.40494	6.101127	6.116052	5.401233
AC008063.3	4.30056	4.330359	4.1909	4.993452	4.570504	4.119468	4.61411	4.657159	4.849539	4.447625	4.788378	4.413207	4.910884	4.412773	4.929258	4.511772	5.245821	4.487866	5.083427	4.739996	5.317648	4.709973	4.796872	4.730885	4.458098	5.28544	5.030097	4.639627	4.63458
AC008065.1	9.169389	8.966712	9.083678	8.812892	9.445971	9.007595	9.060793	8.469781	9.041013	9.249411	8.799702	9.44462	9.074384	9.145017	9.152825	9.339716	9.058309	8.988544	9.273357	8.419588	8.458954	8.515027	8.350829	8.650072	8.757314	8.562969	8.694967	8.300144	7.91638
AC008067.2	3.545326	3.684999	3.751815	3.615582	3.605747	3.66877	3.77491	3.594357	3.581754	3.720249	3.860222	3.615039	4.147534	3.578919	3.669122	3.548836	4.344267	3.474479	3.586008	3.660438	3.714549	3.602703	3.389175	3.694056	3.452199	3.862528	3.728894	4.332024	3.893506
AC008079.10	3.237198	3.455102	3.819719	3.705496	3.887607	3.317765	3.674046	3.391219	3.500959	3.764271	3.643152	3.600916	3.538009	3.771764	3.894575	3.635858	3.216267	3.719582	3.785552	3.402668	3.663114	3.492344	3.525296	3.29532	3.651284	4.150429	3.45065	3.544912	3.498134
AC008079.9	3.107872	2.656687	2.392112	2.875576	2.411893	2.857203	2.907503	2.429639	2.35683	2.657066	2.433406	2.864561	2.707273	2.823002	2.621382	2.346539	2.632669	2.651691	2.442066	2.754343	2.673913	2.710633	2.987437	2.575635	2.392848	3.036328	2.827016	2.52471	2.707909
AC008103.3	2.684405	2.274737	2.554726	2.506535	2.661254	2.738863	2.606862	2.751533	2.716394	2.803364	2.769305	2.623317	2.690875	2.700816	2.652398	2.556635	2.744731	2.539009	2.796796	2.820642	2.793564	2.851775	3.245932	3.122479	3.024057	2.822166	2.659171	2.825997	2.804135
AC008103.4	3.855469	4.000082	3.809329	4.103011	4.067175	3.793875	3.853039	4.410964	4.029604	4.044555	4.345943	3.834654	4.001537	3.854112	4.094067	3.792131	4.162807	3.564271	3.980083	3.772695	3.871107	4.324648	3.525692	3.902794	4.0642	4.025412	3.986834	4.238531	3.789445
AC008166.1	7.004202	7.389007	7.170696	7.475261	7.496188	7.232695	7.294221	7.613299	7.273309	7.395054	7.707361	7.333884	7.956998	7.187448	7.437093	7.261393	7.426266	7.340568	7.496273	7.266587	7.043158	7.444581	6.944701	7.179679	7.198004	7.514986	7.278385	7.094796	7.112011
AC008169.1	3.518933	3.463411	3.726048	3.187384	3.707314	3.682293	3.552649	3.726713	3.526191	3.303922	3.464699	3.644588	3.383003	3.331708	3.473209	3.585608	3.554774	3.864108	3.308849	3.569271	3.292321	3.520471	2.994645	3.385832	3.643695	3.341582	3.271266	3.488814	3.075037
AC008171.1	2.870038	2.791048	2.900075	3.030558	3.036165	2.981904	2.857973	3.059894	2.916576	3.241292	3.177181	3.235567	3.047431	3.174039	3.284616	2.976513	2.769957	2.959201	3.256846	2.956739	3.122249	3.137492	3.10509	3.435236	2.718442	3.067837	3.065538	3.039877	2.904048
AC008173.1	2.78194	3.069783	3.111477	2.707093	2.856205	2.8837	3.133815	2.818395	2.908861	2.510679	3.039586	3.300483	2.877741	2.872766	2.985947	2.680369	3.094112	2.843939	2.729058	2.658882	2.847184	3.269819	3.130188	3.360567	2.73401	2.982682	2.73134	3.305328	2.705675
AC008265.2	6.623449	6.354146	6.451833	6.396259	6.360301	6.522652	6.315899	6.33162	6.502793	6.37138	6.083179	6.521591	6.403924	6.737278	6.584118	6.324733	6.008964	6.318101	6.342983	6.586441	5.920004	5.962029	6.170403	6.240975	6.330687	6.024091	6.491038	6.290575	6.200599
AC008277.1	4.804618	4.499777	4.465796	4.798039	4.325337	4.297087	4.671497	5.225177	4.211922	4.794472	4.619001	4.742869	4.953234	4.62306	4.634891	4.8638	4.636264	4.41557	4.343067	4.857841	4.797954	4.737453	4.46309	4.099154	3.482761	5.001329	4.936858	4.77285	4.692173
AC008281.1	4.99433	4.957616	4.654276	5.131516	4.695384	4.787216	4.652439	4.68047	4.835818	4.742252	4.837342	4.495999	4.815603	5.036027	5.045032	4.854641	5.243768	4.857836	4.707452	4.930915	4.945208	4.704751	4.917386	4.602797	4.972433	5.240368	4.908587	4.981388	4.710155
AC008521.1	2.312237	2.498953	2.541954	2.565579	2.185316	2.520737	2.347926	2.463102	2.311683	2.241083	2.149529	2.361251	2.354709	2.442089	2.269889	2.315379	2.361016	2.326218	2.42566	2.656416	2.791161	2.567769	2.317467	2.301151	2.485379	2.29858	2.25941	2.327617	2.991336
AC008592.5	3.278028	3.158234	3.112253	3.164234	3.238927	3.166134	3.298496	3.30855	3.132201	3.198068	3.193568	3.150292	3.325233	3.077992	2.802038	2.847505	3.027837	3.119636	3.315925	3.108613	3.314271	3.579867	3.14868	3.032523	3.036995	3.090274	2.955781	3.300597	2.958858
AC008686.1	10.30926	10.22266	10.24921	10.22006	10.54908	10.21252	10.12784	10.32806	10.21355	10.39522	10.25062	10.31075	10.2458	10.26396	10.3134	10.30316	10.17033	10.35662	10.22577	10.21255	10.32326	10.38208	10.17343	10.28922	10.06718	10.4858	10.27851	10.19295	10.22349
AC008752.1	5.611995	6.107121	5.615487	5.405519	5.754536	5.411627	5.275542	5.614996	5.858088	5.998619	6.006282	6.104422	5.427068	5.623572	5.63446	5.16076	5.372149	5.565243	5.844851	5.396291	5.355579	5.059579	5.354933	5.716431	5.256104	5.817413	5.71627	5.497362	5.631659
AC008756.1	2.306922	2.412007	2.186489	2.370838	2.662777	2.422995	2.324555	2.657985	2.226695	2.621097	2.42223	2.458472	2.2138	2.267547	1.961835	2.430536	2.197294	2.218421	2.085141	2.44191	2.466	2.232569	2.28589	2.170524	2.231842	2.772977	2.286326	2.310678	2.145358
AC008759.1	12.71737	12.74414	12.77099	12.72926	12.7908	12.72398	12.6941	12.70926	12.64078	12.66715	12.72708	12.70932	12.77985	12.79052	12.69927	12.79666	12.71209	12.7769	12.76132	12.71379	12.79751	12.79424	12.66571	12.79216	12.78763	12.75351	12.76586	12.7583	12.75939
AC008798.1	9.997372	9.866849	10.14819	9.8227	10.09879	9.832869	9.916703	9.926582	9.877548	9.834324	9.947515	9.992974	10.07638	9.957973	9.920403	9.9726	9.891464	9.928028	9.889962	9.780738	9.889748	9.960461	9.847777	10.08612	9.863885	10.16013	9.788602	9.765038	9.833039
AC008836.1	4.107025	3.967078	4.206329	4.154516	4.547561	4.14216	4.149718	3.878311	4.160153	4.032549	4.058187	4.165511	3.998769	4.234811	4.18982	4.018257	4.064194	3.950589	3.869561	4.015809	3.999923	4.071487	3.799757	4.127898	4.188811	4.049523	3.896894	3.859784	3.908488
AC008865.1	3.223026	3.810508	3.759488	3.582214	3.725273	3.77699	3.96599	3.944709	3.482858	3.606259	3.765421	3.586407	3.724113	3.538863	3.59354	3.705196	3.786793	3.176096	3.552165	3.974108	3.494158	3.729973	3.448441	3.719837	3.761586	3.613746	4.197502	4.070974	4.174459
AC008869.1	11.14194	11.17951	11.25075	11.16872	11.27637	11.18223	11.03471	11.31531	11.13679	11.1216	11.18438	11.2118	11.18973	11.23816	11.28901	11.21013	10.94382	11.18919	11.08449	11.09518	11.06124	11.01306	10.98934	11.23665	11.1292	11.34537	11.10275	10.89199	11.00273
AC008940.1	2.553574	2.850915	2.468619	2.373798	2.430183	2.461442	2.582264	3.085171	2.955403	2.435416	2.784101	2.89869	2.614535	2.481586	2.553067	2.591164	2.935437	3.062219	2.617911	2.555683	3.073903	3.012559	2.791917	2.640235	2.436226	2.37955	2.797755	2.591105	3.217074
AC008982.2	7.545084	7.65249	7.801102	7.600319	8.054853	7.734956	7.576936	7.673285	7.689819	7.72114	7.563681	7.628511	7.410487	7.619833	7.701839	7.72277	7.610012	7.612486	7.298809	7.550704	7.43954	7.564385	7.56747	7.710238	7.920402	7.363955	7.430397	7.415102	7.19504
AC008984.6	5.67227	5.323689	5.475911	5.434205	5.575285	5.260508	5.439837	5.402424	5.672961	5.676062	5.473781	5.457609	5.512482	5.557268	5.336744	5.329533	5.47934	5.832367	5.428137	5.524046	5.612667	5.553808	5.468154	5.365419	5.264276	5.77633	5.577402	5.831892	5.61877
AC008991.1	5.60755	6.437756	5.737268	6.247423	5.748583	6.069372	6.048828	6.859054	6.232361	6.248441	6.294675	5.574224	6.611402	6.473205	6.501391	6.37924	6.845319	5.966444	6.319572	6.103333	5.759468	6.393206	5.622999	6.231067	6.624565	5.895376	5.850661	6.273286	6.320197
AC008992.1	4.173255	4.364419	3.708391	4.057311	4.241046	4.554293	4.251256	4.216217	4.223194	4.205113	4.566916	4.412883	4.267224	4.262135	4.356054	4.29211	4.070276	4.297965	4.075874	4.672564	3.645737	4.646816	4.490588	4.686955	4.386576	4.54927	4.088935	4.643656	4.338674
AC009005.2	4.750201	4.273022	4.854887	4.74849	4.926815	5.061156	5.066892	4.70021	4.65904	5.182208	5.088774	5.196848	4.819239	4.606955	5.042791	5.172697	5.236055	4.607927	4.923741	5.10329	4.992244	5.214348	5.047854	5.255117	5.816339	5.560131	5.091261	5.506777	5.126328
AC009022.1	7.445979	7.645839	7.721603	7.404718	8.048403	7.725256	7.578372	7.900064	7.591419	7.748398	7.742103	7.756396	7.815387	7.655625	7.430106	7.663923	7.329302	7.382977	7.454978	7.417306	7.212996	7.461337	7.197619	7.802129	7.85974	7.924129	7.637456	7.202118	7.408576
AC009060.2	9.333806	9.372694	9.5397	9.387142	10.1283	9.480649	9.446859	9.85757	9.435274	9.295174	9.701201	9.473155	9.625836	9.42961	9.275273	9.261945	9.251474	9.578704	9.586118	9.334344	9.378908	9.583483	9.32825	9.537743	9.69484	9.792543	9.538726	9.412831	9.308709
AC009065.4	8.634123	8.608928	8.597775	8.487477	8.531759	8.566725	8.582667	8.048684	8.458508	8.747894	8.268583	8.647824	8.551981	8.216267	8.382131	8.28822	8.166014	8.64225	8.432698	8.243957	8.066071	8.269191	8.319728	8.413022	8.916754	8.804439	8.529216	8.67824	8.462927
AC009080.1	2.834154	2.747827	2.810184	2.471793	2.642148	2.453777	2.543495	2.632643	2.435426	2.459468	2.681339	2.346404	2.47012	2.743179	2.205324	2.93534	2.508203	2.613534	2.495189	2.580577	2.573392	2.717735	2.676042	2.509036	2.297479	2.087418	2.397306	2.110968	2.403099
AC009081.1	2.272907	2.574444	2.690866	2.707643	2.88758	2.566983	2.693813	2.796116	2.05968	2.510647	2.480082	2.522727	2.436398	2.817726	2.63443	2.554338	2.118152	2.25304	2.32475	2.46862	2.351557	2.198172	2.315349	2.400503	2.389328	2.34908	2.245765	2.083587	2.354965
AC009095.4	3.784944	4.019699	3.805283	4.054082	4.0881	4.119362	3.985775	4.271259	4.298588	4.000142	3.830237	4.08764	3.821002	3.630983	4.097438	3.865474	3.563272	4.17094	4.000946	3.931906	3.689083	3.648184	4.325804	3.836362	4.099671	4.039677	4.052123	4.022946	4.2329
AC009110.1	3.200628	2.685063	2.756093	3.032006	2.958379	3.055194	3.252343	3.087176	2.953641	2.843811	3.069929	2.749865	3.186722	2.76591	3.09703	2.752872	3.586868	3.361924	3.279197	3.229304	2.89782	2.749426	3.038427	3.196106	3.037788	3.234546	3.098534	3.064689	3.232191
AC009120.10	2.986584	2.786349	3.039627	2.900106	2.972056	2.626204	2.865413	2.934275	2.909293	2.913797	3.191462	3.038183	3.006816	2.756772	2.778848	3.253006	3.211817	2.785309	3.069283	3.09761	2.947759	3.137082	3.403094	3.096077	2.824666	3.310837	2.89921	2.924987	2.968687
AC009120.5	4.239708	4.458608	4.072788	4.189174	4.122672	4.369397	4.321108	4.536986	3.972831	3.968889	4.134655	4.142389	4.196375	4.186823	4.345648	4.058938	4.238207	3.966841	4.002511	4.015362	3.552493	3.921718	4.483244	4.123611	4.720452	4.074299	3.995567	4.080236	4.351441
AC009120.8	5.402603	5.313592	5.575932	5.612712	5.420524	5.956195	6.138929	5.608232	5.584616	5.586609	5.573638	5.875121	5.6624	5.939024	5.906064	5.996205	5.430713	5.620088	5.234707	5.750763	5.390804	5.477845	5.455663	5.695822	5.741271	5.121893	5.427962	5.446437	5.511827
AC009120.9	3.618385	3.712265	3.685978	3.845801	3.688505	3.79761	3.542366	3.478796	3.464349	3.439532	3.545979	3.773994	3.588429	3.780036	3.754575	3.610183	3.898525	3.342952	3.997175	3.6501	3.667921	3.597835	3.786652	3.450929	3.49923	3.485724	3.908144	4.152345	3.95861
AC009127.1	4.839733	4.791182	4.860974	4.868317	4.902344	4.856849	4.836799	4.951332	4.794374	4.893996	5.025139	5.031877	5.016103	4.853322	4.97156	4.86363	4.835401	4.770634	4.980399	4.798463	4.917883	4.956098	4.694191	4.850044	4.745561	5.00689	4.713228	4.974953	4.847616
AC009133.15	7.285634	6.975885	7.14236	7.373463	7.399063	7.18091	7.325159	7.246243	7.278598	7.303492	6.997561	7.361661	7.282886	7.153703	6.835254	6.935279	7.392118	7.333761	7.116558	7.247509	7.097445	7.56459	7.305548	7.37708	7.07032	7.744979	7.371786	7.633435	8.071156
AC009133.21	5.132492	4.561183	5.384037	5.065895	5.292754	5.491568	5.359645	5.327446	5.147261	5.513052	5.379794	4.966233	5.314131	5.030997	5.085489	4.901793	4.871543	5.031645	4.973351	5.447976	5.272338	5.290228	5.530865	5.476049	5.637949	5.785697	5.846147	5.619135	5.698858
AC009161.1	2.352337	2.245702	2.367227	2.141467	2.024224	2.053491	1.87015	2.243532	2.080575	2.231167	2.112948	1.879434	1.658206	2.251706	1.909139	2.469286	2.240445	1.93013	2.24717	1.994168	2.191877	2.285259	1.844278	2.093865	1.58043	2.185401	1.896431	2.420053	2.08236
AC009166.5	5.222475	5.668798	5.517814	5.470491	5.73261	5.452129	5.746784	5.767991	5.479983	5.627625	5.147058	5.816757	5.506695	5.53847	5.295349	5.586588	5.329295	5.614129	5.615092	5.583032	5.808183	5.511974	5.80259	5.602089	5.598787	5.692494	6.007	5.850383	5.986257
AC009166.7	3.104683	3.934797	3.65008	3.555358	4.347951	3.84288	3.40882	3.545517	3.95714	4.215634	3.975711	3.796798	3.656915	3.756322	3.895514	3.458137	3.747236	3.677561	3.922424	3.864437	3.3558	3.170413	3.737696	3.269077	3.715697	4.049153	4.154375	3.33217	3.814168
AC009196.1	4.660057	4.509639	4.345863	4.354347	4.51095	4.264932	4.288883	4.653348	4.117933	4.305758	4.171415	4.194482	4.044619	4.281282	4.070431	4.285593	4.444688	4.478499	4.658324	4.254017	4.388916	4.655681	4.45696	4.309916	3.924281	4.439328	3.975667	3.996888	4.785356
AC009227.3	2.455518	2.464335	2.312836	2.237928	2.058086	2.17802	2.161583	2.378517	2.460498	2.310869	2.327111	2.320458	2.138848	2.186652	2.087515	2.063697	2.388898	2.373034	2.153072	1.981333	2.084737	2.42987	2.207867	2.028694	2.201675	1.901218	2.057937	2.344566	2.207187
AC009228.1	3.897427	3.813956	4.138968	4.011231	3.944013	3.934434	3.651335	3.910249	3.897637	4.116447	4.052276	4.187934	3.842531	3.969105	3.893166	4.149853	4.133595	4.027153	3.945469	4.453242	3.836056	4.237653	3.886568	3.701263	4.067136	4.069278	4.125196	3.985168	4.269147
AC009236.2	5.160531	5.432141	5.485086	5.520073	5.00661	5.23065	5.485466	5.215828	5.756355	5.449385	5.630096	5.341404	5.245641	5.383251	5.586418	5.166004	5.580194	5.601687	5.42472	5.56599	5.499609	5.429198	5.369335	5.381658	5.095453	5.554678	5.81901	5.16003	5.745773
AC009237.10	4.454018	4.1035	4.114611	4.418853	4.256192	4.242926	4.422421	4.507336	4.280928	4.410241	4.403708	4.217916	4.16328	4.193476	4.288195	4.414188	4.408172	4.395694	3.954658	4.379086	4.275254	4.466539	4.266146	4.595579	4.281487	4.769654	4.588274	4.371373	4.868024
AC009237.11	4.404317	4.255888	3.657299	4.305392	3.863115	4.192312	3.892577	4.308542	3.751077	3.752989	3.983122	4.206579	4.422936	3.837704	4.244463	3.834531	3.874538	4.108933	3.848413	4.021626	4.090775	3.832958	3.810646	3.979671	3.822654	4.274669	4.139977	4.048306	3.659034
AC009237.13	2.74111	2.560521	2.599944	2.605153	2.584713	2.860833	2.608155	2.663457	2.576576	3.156448	2.664109	2.393103	3.03524	2.653102	2.83717	2.193416	2.455013	2.623401	2.421	2.844967	2.985023	2.492395	2.720072	2.591454	2.398325	2.908287	2.8549	2.47869	2.940862
AC009237.16	3.54084	3.362525	3.295038	3.329268	3.083282	3.054502	3.323703	3.299359	3.116077	2.962515	3.380121	3.27554	3.011723	3.182288	3.279493	3.230435	3.316497	3.42477	3.248668	3.047996	3.799755	3.249948	3.232214	3.207886	3.455181	3.228755	3.659642	3.111687	3.20285
AC009237.17	4.558274	2.717057	4.383576	3.481527	4.089143	3.992566	4.484321	3.5138	3.972314	3.666363	4.319803	3.74063	3.033531	3.03385	3.054076	2.867812	3.660192	3.075243	3.665844	3.754898	3.443069	3.256106	3.713725	3.593458	3.63426	3.48873	4.337338	3.650488	3.831836
AC009237.2	3.516527	3.615675	3.224727	3.151878	3.710603	3.530521	3.47778	3.569873	3.060743	2.915884	3.063277	3.48815	3.556644	3.114915	3.385402	3.194405	3.942603	3.160522	3.117627	3.550961	2.618265	3.246747	3.305304	3.446198	3.235399	3.752033	3.646059	3.907993	3.504783
AC009237.5	1.90837	2.121081	1.79758	1.857216	2.081745	1.96989	1.937983	1.852064	1.705058	1.892249	2.100963	2.05267	2.113764	1.70142	1.974503	1.871338	2.267701	2.223048	1.906513	1.967783	1.779497	1.937001	2.252688	1.874217	1.92467	2.009539	2.016296	2.43445	2.107702
AC009238.6	4.558614	4.293279	4.678298	4.864815	4.702397	5.000278	4.836699	4.553285	4.740366	4.934495	4.937732	4.749102	4.576355	4.769135	4.839406	4.442361	4.74599	4.687841	4.387202	4.715353	4.906089	5.342635	5.423979	5.03182	4.49082	4.940288	5.084644	5.024271	5.291999
AC009262.2	4.134704	4.62704	4.366	4.390522	4.579194	4.2189	4.280719	4.306324	4.094419	4.173114	4.174053	4.067748	4.161486	4.054661	4.06652	4.279366	4.231011	4.063693	3.981005	3.964089	4.229364	4.28077	3.832502	3.960713	4.203792	4.181786	4.188828	4.261775	3.938169
AC009297.1	2.982719	3.323484	2.913253	3.427579	3.738463	3.142297	3.28725	3.7034	3.259277	3.240356	3.705644	3.01813	3.293548	3.516624	3.525356	3.34107	2.996409	3.130127	3.019491	3.476002	3.032012	3.128823	3.376433	3.503626	3.85138	3.017892	2.836566	3.121196	3.218219
AC009299.1	2.887532	2.561091	2.418566	2.597642	2.414639	2.291828	2.308686	2.42657	2.201487	2.233923	2.275521	2.080019	2.716317	2.418529	2.454795	2.661103	3.022932	2.507332	2.53825	1.949691	2.31908	2.278345	2.327827	2.555717	2.416224	2.534989	2.338818	2.446611	2.367233
AC009299.4	5.42443	5.780172	6.105639	5.480639	5.623344	5.722853	5.790447	5.591962	5.876713	5.489408	6.01218	5.672342	5.701849	5.62557	5.616122	5.442669	5.598265	5.56999	5.673508	5.849638	5.730589	5.670554	5.840639	5.871463	6.18646	5.972184	5.942785	5.932584	5.985381
AC009299.5	9.910322	10.24797	9.983368	10.03595	9.697887	10.04701	9.718893	9.739482	9.659551	9.890388	9.471893	9.898506	10.04064	9.94279	9.95861	10.01129	9.724206	9.920918	9.546523	10.07655	10.16839	9.747161	10.04156	9.349527	9.351213	9.021923	9.470307	9.941252	9.77764
AC009303.1	4.454893	4.493729	4.050384	4.112897	4.157732	4.363594	4.215808	4.236304	4.287141	4.244211	4.447353	3.955424	4.276853	4.101088	4.705922	4.155514	4.108251	3.950268	4.30743	4.340481	4.400029	4.659042	3.858389	4.144125	4.360674	4.825164	4.255638	4.327562	4.387502
AC009303.2	3.136782	3.086577	3.126203	3.30834	3.256014	2.7059	3.023402	2.742564	3.023211	3.15973	3.027354	2.71068	3.367952	3.616935	3.038605	3.461955	3.319111	3.225508	4.383183	3.393505	3.510155	3.929802	3.363353	3.283626	3.339436	3.254322	3.573594	3.175974	3.032073
AC009303.3	5.253791	5.234727	5.091594	5.063678	5.088832	5.31342	5.235021	5.450489	5.351731	5.445372	5.440485	5.246256	5.540097	5.277045	5.408615	5.112038	5.327873	5.378376	5.344038	5.176569	5.10275	5.398413	5.166134	5.197453	5.114097	5.867001	5.056176	5.386098	5.285516
AC009305.1	3.400305	3.221381	3.590745	3.204878	3.38007	3.403179	3.424484	3.538234	2.964288	3.395972	3.225029	3.264392	3.238588	3.18431	3.179766	3.392211	2.774626	3.245421	3.166773	3.538315	3.415962	3.836791	3.330374	3.501272	3.279693	3.367696	3.181309	3.509109	3.309081
AC009305.2	3.741745	3.951606	4.012359	3.797015	4.175773	3.986281	3.97883	4.294092	3.884353	3.878193	3.845553	3.88404	3.94126	4.157475	4.329427	4.045365	3.587292	3.790245	3.778535	4.056052	3.962181	4.107172	3.773294	3.745723	4.059633	3.853394	3.613039	3.879038	3.694531
AC009310.1	2.534229	2.525189	2.221439	2.8368	2.590542	2.327242	2.566202	2.239099	2.771325	2.206039	2.505982	2.328327	2.5546	2.585392	2.204701	2.319107	2.8121	2.442959	2.231898	2.250397	2.315392	2.631624	2.03099	2.092148	2.47213	2.506706	2.152711	1.959597	2.474325
AC009312.1	3.657627	3.507446	3.779275	4.015907	4.002456	3.969737	4.315473	3.886786	4.057457	4.014908	4.055276	4.286224	4.267524	3.844279	4.025498	3.896118	4.096092	3.982064	4.16835	4.190434	4.066127	4.028101	4.057992	4.009947	3.994924	4.529465	3.844123	4.463146	4.067451
AC009313.1	3.310668	3.431852	3.44944	3.351117	3.598682	3.628018	3.714355	3.437904	3.311139	3.426124	3.560745	3.561982	3.673521	3.728527	3.93232	3.492441	3.343177	3.547147	3.392932	4.007089	3.625382	3.796397	3.377841	3.919903	3.55648	3.852787	3.817538	3.524898	3.728794
AC009313.2	3.471508	3.631293	3.700241	3.811915	3.907123	3.783951	3.599515	3.749302	3.858757	4.145123	3.451818	3.649309	3.62244	3.898028	4.061623	3.749355	3.97781	3.672978	3.833004	3.722464	3.889145	3.608242	3.949614	3.778306	3.667446	4.317721	4.272734	3.966238	3.866028
AC009336.1	3.012616	3.3094	2.986866	3.352871	3.547645	3.191919	3.783278	3.575617	3.42042	2.975012	3.282279	3.275879	3.340103	2.9253	3.152672	3.279135	2.741828	2.860099	3.143047	3.571499	3.691717	3.074221	3.696752	3.291451	3.07947	3.4806	3.645695	3.974174	3.77678
AC009404.2	5.22584	4.562845	5.105486	4.895474	5.200411	5.146005	5.265026	5.292581	5.309792	5.304486	5.467762	5.177203	5.236679	4.862568	5.012017	5.145833	5.773629	5.752339	5.64663	5.214178	5.102216	5.252317	4.703912	5.113848	5.001195	5.221739	5.402419	5.75476	5.374668
AC009413.2	8.091311	7.933304	8.013597	7.888973	7.650157	7.868464	7.795529	7.662158	7.989581	8.006365	7.700306	8.094082	7.637105	7.655701	7.974991	8.014481	7.700088	7.772773	7.770273	7.689652	7.225084	7.326377	7.628028	7.885036	8.332791	7.729047	7.446091	7.63999	7.708103
AC009478.1	2.385999	2.947543	2.690786	2.569547	2.615683	3.00377	2.56442	2.68978	2.592057	2.422747	2.474035	2.703011	2.380569	2.329606	2.29301	2.376525	2.566776	2.606966	2.356423	2.611537	2.875642	2.284463	2.763366	2.826583	3.015196	2.51221	2.389082	2.75421	1.923136
AC009478.2	3.083441	2.768781	2.708818	2.824729	3.924848	3.086662	2.971633	3.497449	3.283467	3.147799	3.147458	3.260734	3.221636	3.200986	3.437426	3.212209	2.77902	2.786023	2.795366	2.802646	2.618693	2.721453	2.852791	3.031294	3.067381	2.885409	2.548599	2.640376	2.795803
AC009480.4	4.001115	4.789976	4.298116	4.510792	4.659102	4.342286	3.868567	4.256478	4.251023	4.179399	4.447619	4.511469	4.20872	4.314291	4.491126	4.081289	4.24159	4.586431	3.79354	4.385599	4.186361	4.118054	4.116729	4.292689	4.416854	4.117417	3.555758	4.399428	4.28541
AC009487.4	5.570048	5.687037	5.361558	5.607868	5.881939	5.84376	5.572451	5.942486	5.692433	5.750538	5.703788	5.849395	5.636144	5.702989	5.69096	5.42185	5.514586	5.570173	5.449375	5.660581	5.536948	5.755134	5.824662	5.610403	5.337803	5.617501	5.595117	5.822994	5.633399
AC009494.3	5.073688	4.870208	5.075732	5.26893	5.362492	5.097417	5.298429	5.198091	5.508003	5.234564	5.366488	5.361688	5.217816	5.328281	5.362798	4.718258	5.238259	5.613798	5.273859	5.367696	5.182891	5.4455	5.594181	5.467117	5.038188	5.40801	5.611453	5.488537	5.162239
AC009495.1	2.992616	2.714908	2.559609	2.609175	3.015278	2.331743	2.71366	2.579085	2.740939	2.130177	2.479536	2.422708	2.744628	2.65247	2.425318	2.3653	2.620256	2.576498	2.482037	2.578275	2.570714	2.54086	2.57687	2.055478	2.339518	2.61629	2.419967	2.626966	2.529643
AC009495.2	4.544578	4.447046	4.346589	4.076248	4.152096	4.564782	4.321745	4.161408	4.723692	4.41383	4.527411	4.243249	4.763082	4.491796	4.392482	3.65511	4.726201	4.700209	4.60673	4.691045	4.385337	4.699259	4.868884	4.51151	3.720835	4.714046	4.347548	4.502556	4.485316
AC009495.3	3.451251	3.361008	3.353698	3.719865	3.418043	3.487466	3.559309	3.141975	3.65443	3.210559	3.617562	3.386426	3.3901	3.344376	3.602729	3.465373	3.3113	3.511036	3.070314	3.25735	3.56381	3.412415	3.547568	3.544765	3.736968	3.194025	3.096683	3.477354	3.92797
AC009495.4	3.918132	3.871186	3.523879	3.518116	3.853222	3.32886	3.674666	3.603512	3.485792	3.38033	3.408411	3.51681	3.396172	3.449089	3.71658	3.689357	3.744226	3.556438	3.567368	3.663207	3.44907	3.401779	3.493503	3.665642	3.723238	3.976338	4.343599	3.377734	3.454917
AC009498.1	2.724795	2.790352	2.93381	3.008693	3.387147	2.905303	3.264805	3.043467	3.115787	3.280933	3.399247	2.924012	3.156367	2.988051	3.228749	3.226668	2.719643	3.402321	2.995629	3.039162	2.7865	3.284484	3.039708	3.061826	3.116481	3.029859	3.301776	3.035117	3.398706
AC009500.2	3.328341	3.458918	3.604201	3.56378	3.17361	3.204969	3.231221	2.947867	3.312033	3.383484	3.005853	3.387878	3.614311	3.11574	3.219412	2.932526	3.041675	3.281224	3.209264	3.380164	2.948885	3.385525	2.885922	3.28808	3.026185	3.23367	3.160822	3.306795	3.112799
AC009502.1	3.187728	3.354811	3.066787	3.605529	3.437056	3.41471	3.378318	3.172413	3.217814	3.10414	3.525292	3.177197	3.398041	3.402072	3.512349	3.624037	3.632431	3.271896	3.294725	3.143177	3.160171	3.50366	3.081664	3.271559	3.236414	3.005758	3.516069	3.272421	3.215184
AC009505.2	7.624731	7.400303	7.470546	7.310099	7.456256	7.269775	7.358464	7.387958	7.382145	7.660714	7.026897	7.608479	8.429127	7.900567	7.904937	7.706175	7.783787	8.035871	7.523102	7.580256	7.429175	7.154293	7.664274	7.501121	7.547241	7.482636	7.366997	7.761407	7.734812
AC009505.4	4.678975	4.795873	4.586934	4.828204	4.708406	4.721581	4.607777	4.696381	4.733193	4.344165	4.950096	4.619713	4.674235	4.551637	4.789973	4.783684	4.874993	4.220578	4.674949	4.657988	4.747293	4.249636	4.962215	4.793229	4.608971	4.811381	4.958447	4.811728	5.035794
AC009531.2	5.361115	5.450251	5.113958	5.068194	5.337912	5.423813	5.344071	5.324908	5.16401	5.299388	5.136808	5.332933	5.455406	5.335569	4.959169	5.219315	5.221715	5.241047	5.267193	5.419604	5.360569	5.344115	5.302019	5.403955	5.121612	5.767122	5.286485	5.24047	5.732537
AC009677.1	5.19231	4.823227	5.223353	5.00393	5.726243	5.22997	4.93983	5.290575	5.069483	5.171829	5.068568	5.404441	5.41684	5.694144	5.351036	5.509837	4.998329	5.154001	5.620786	5.654535	5.470571	5.286226	5.163007	5.307165	5.072047	5.486331	5.373	5.522009	4.820815
AC009695.1	8.771114	9.01944	8.812528	8.993047	9.343643	8.951006	8.878405	9.20926	8.880395	8.945932	9.171879	8.992336	9.521716	8.995812	9.085584	9.046452	9.006397	8.99124	8.83484	8.947447	8.64053	9.226591	8.712652	9.010571	8.859177	9.268751	8.885544	8.81815	8.912595
AC009800.1	4.520674	4.836509	4.872602	4.609228	4.706202	4.638613	5.049266	4.994444	4.261555	4.775289	4.809607	4.688634	4.372304	4.520037	5.221794	4.418882	3.849549	4.4231	4.531837	4.977336	4.779664	5.139034	4.820726	4.820607	4.404376	5.001966	5.251887	4.796897	5.377131
AC009945.4	6.275934	6.067486	6.160252	6.124871	6.328131	6.392386	6.408457	5.784105	6.380063	6.401999	6.120558	6.353429	5.927907	5.79222	5.92302	6.12289	6.13392	5.930924	5.631331	6.344148	5.906805	6.296136	5.76726	6.126551	6.234259	6.164683	6.160832	6.621518	6.349609
AC009948.7	7.25819	7.038817	6.975341	7.024212	6.842474	6.938328	7.075043	6.633281	6.916489	6.947443	6.876112	6.98528	6.83953	6.989169	7.003294	7.170386	6.995697	6.891081	6.727501	6.887069	6.82955	6.725795	6.984511	6.918312	7.160806	7.243248	6.904555	6.904428	6.956652
AC009955.8	2.251766	2.420068	2.296686	2.355172	2.415162	2.101766	2.190636	2.242287	2.482332	2.354515	2.229977	2.377141	2.295204	2.275926	2.280815	2.190456	2.125867	2.402431	2.180413	2.189865	2.123689	2.152967	2.34023	2.246739	2.250075	2.268175	2.186281	2.257885	2.376798
AC009961.2	6.00267	6.006868	6.066191	5.951005	6.209457	5.902853	6.08989	6.146306	6.314988	6.091055	5.823027	6.564409	5.611515	6.016861	6.344574	6.202776	5.97226	5.840024	5.956352	5.403645	5.246555	5.538163	5.567612	6.084601	6.539423	4.692069	5.503924	5.27751	4.519579
AC009961.5	2.600061	2.715875	2.353828	2.617003	2.385618	2.218632	2.544156	2.760519	2.517322	2.497836	2.687867	2.417828	2.392033	2.070994	2.803446	2.663972	2.509788	2.531464	2.499985	2.603971	2.356767	2.417994	2.306509	2.920374	2.539304	2.667882	2.914762	2.592868	2.661718
AC009963.3	4.830932	5.352062	5.273875	4.641353	4.927188	4.942121	4.619187	4.641437	5.028478	4.761728	5.038669	4.811202	5.279255	5.178903	5.374776	5.422517	5.408516	4.859368	4.998367	5.144201	5.700611	5.839755	5.315231	5.480744	4.854673	5.344603	5.633514	4.929751	5.046852
AC009963.6	7.03392	7.142836	7.226172	7.230811	6.832986	6.985659	7.260065	6.771137	7.034594	6.880851	7.013988	7.286323	6.888005	6.948365	7.202982	7.001856	6.615664	6.478951	6.974666	6.676291	6.278012	5.856942	6.828856	6.606002	7.289137	6.697732	6.724213	6.461066	6.336611
AC009967.3	4.2392	4.048339	4.186127	4.218165	4.071859	4.189732	3.865541	4.470498	4.166105	4.101111	4.262218	4.530656	4.04388	4.393003	4.248466	4.214483	4.448319	4.438795	4.000362	4.463711	4.169002	4.529528	4.532871	4.293966	4.170636	4.068257	4.211018	4.148283	4.572212
AC009969.1	5.618468	6.045283	6.099871	5.792899	5.741182	5.571346	5.718339	5.617727	5.890605	5.527385	5.335593	5.868338	5.803879	5.956887	5.987301	6.313411	5.503744	6.159035	6.104798	6.153953	5.955673	5.807012	5.666172	5.833076	5.970322	5.98871	5.83873	5.884317	5.799792
AC009970.1	4.141347	3.927748	4.233123	3.978987	3.865156	4.096937	4.086766	4.529199	4.296198	4.268866	3.817826	4.047141	3.996572	3.995807	4.176563	4.114314	3.479056	3.906253	4.490993	3.623104	3.734555	4.140922	3.90429	4.275613	3.840667	4.486955	3.703201	4.149162	4.162923
AC009977.1	12.17447	12.16183	12.30511	12.13006	12.44838	12.19453	12.20873	12.12027	12.18484	12.21327	12.18249	12.21477	12.19982	12.28834	12.10175	12.23893	12.13768	12.17906	12.20741	12.1554	12.21314	12.26573	12.19193	12.4154	12.32888	12.32133	12.21272	12.15394	12.26429
AC009987.1	5.374878	5.395095	5.025468	5.221603	5.387677	5.198353	5.58989	5.358949	5.250243	5.226995	5.514639	5.364149	5.29897	5.273295	5.59105	5.082147	5.139761	5.010705	5.223584	5.159309	4.803929	5.006478	4.998939	4.883607	4.788054	5.134369	4.92909	5.197556	5.316376
AC010086.2	5.552553	5.811105	5.32894	5.648195	5.995659	5.824078	5.816455	5.468908	5.625494	5.921019	5.736056	5.858963	6.081268	5.686183	5.778259	5.731982	5.721818	5.638715	5.641528	5.756588	5.271312	5.647603	5.500015	5.60669	5.417162	5.998756	5.744045	5.842865	6.037596
AC010092.1	4.076751	4.579693	4.9322	3.941519	4.494146	4.107106	4.080006	4.545743	4.538258	4.253864	4.648086	4.712142	4.008104	4.250373	4.281662	4.038852	4.399047	4.495807	4.616403	4.184904	3.379119	4.248119	4.038705	4.398933	4.177587	4.419571	3.969516	4.397932	4.093102
AC010095.6	4.23375	4.216061	4.180085	4.134039	3.829045	4.07485	4.180204	3.978003	4.108924	4.350811	4.079527	3.968261	3.966549	3.970047	4.294395	4.324126	4.101078	4.226031	4.359513	4.166152	3.951604	4.088586	4.071435	3.970628	4.28177	3.962556	4.098587	3.899464	4.009341
AC010096.1	2.5441	2.329243	2.477192	2.819664	2.546055	2.492468	2.416459	2.288147	2.249299	2.190483	2.258841	2.223312	2.228922	1.863639	2.329736	2.474049	2.410469	2.259688	3.028023	2.120355	2.356904	2.933685	2.375715	2.292232	2.309853	1.870888	2.477648	2.086	2.023608
AC010096.2	6.006285	6.050508	5.975153	5.994764	5.901473	5.947487	5.901391	5.842731	5.884132	5.620368	6.121223	5.847112	6.121858	5.874986	6.11285	5.586162	5.696486	6.004554	5.970728	5.943398	5.961243	5.746852	5.818093	6.120377	5.578547	6.475084	6.140714	6.149993	6.284147
AC010103.1	4.14865	4.045335	4.001882	4.035404	3.832796	4.317567	3.993969	4.310983	4.027081	4.063744	4.435929	4.049919	4.395133	3.96427	3.786501	3.956054	3.799824	4.275177	4.039365	4.128587	4.116332	3.823162	3.928459	4.1138	3.938148	4.360191	4.45951	4.161497	4.84953
AC010105.1	2.205273	2.269511	2.036511	1.913594	2.124224	2.1839	2.222434	2.270504	2.233613	2.019518	2.394994	1.888334	2.310727	2.421072	2.199548	2.039385	2.157951	2.059124	2.18953	2.01434	2.318516	2.000751	1.979931	2.030263	1.985261	2.542661	2.401821	2.0973	2.184901
AC010132.10	2.760921	2.752756	2.855213	2.371409	2.492703	2.998028	2.899057	3.30792	2.738627	2.380047	2.693903	2.679189	2.869265	2.585818	2.693223	2.346414	2.277559	2.759052	2.753164	2.458572	2.382129	3.03419	2.759156	2.451382	2.608033	3.112121	2.826084	2.805368	3.42623
AC010132.11	5.255032	5.402938	5.476272	5.271668	5.147392	5.346956	5.311896	5.385238	5.44615	5.159885	5.343535	5.409627	5.097589	4.970973	5.398691	4.800176	4.870797	5.393641	5.380844	5.382375	5.33761	5.619649	5.669395	5.225667	4.942896	5.718958	5.805847	6.203923	5.518828
AC010139.1	11.07619	11.07391	11.13557	11.05635	11.14752	11.05261	10.92777	11.20635	11.00484	11.14199	11.12288	11.06926	11.09942	11.0774	11.05348	11.041	11.0406	11.15601	11.10329	11.01426	10.96532	11.00852	11.04445	11.13878	11.017	11.2419	11.03467	10.90685	11.00504
AC010141.1	4.952	5.389093	4.950424	5.457566	5.491862	5.204815	5.161956	5.259618	5.521066	5.217242	5.777534	5.295165	5.289061	5.347377	5.835455	5.063918	5.180097	4.895759	5.287932	5.56781	5.129625	5.040865	5.257591	5.344098	5.194907	5.311492	5.34804	5.448404	5.857363
AC010141.4	4.762126	4.347187	4.594844	4.917999	4.947809	4.94645	4.880633	5.011225	4.526035	4.797931	4.773996	4.789533	4.991352	4.684887	5.00178	5.053029	4.836259	4.42417	4.974588	4.982856	4.990811	4.834464	4.872134	4.980724	4.522708	5.085375	4.588272	5.112164	4.94196
AC010141.6	4.782112	4.329435	4.433465	4.723254	4.822999	4.852636	4.667186	4.997455	4.513927	4.553008	4.816651	4.761556	5.010275	4.437718	5.021739	5.054933	4.844639	4.393004	4.888277	5.003388	4.982251	4.837674	4.849448	4.9829	4.682644	5.07657	4.719718	5.027016	5.069165
AC010141.8	3.593792	3.64755	3.954758	3.704917	3.758347	3.802857	3.891311	3.48766	3.85133	3.780082	4.068323	4.204587	3.681237	3.758986	3.666295	3.812762	3.825514	3.805014	3.729144	3.688819	3.519074	3.756413	3.696633	3.832667	3.889741	3.802011	3.738499	3.706013	3.7405
AC010146.2	3.041708	3.664511	3.622168	3.325295	3.642585	3.548794	3.457423	3.239813	3.471973	3.540262	3.517694	3.549297	3.572018	3.322723	3.516795	3.417942	3.287438	3.777692	3.341836	3.493035	3.993244	3.460403	3.290461	3.53168	3.358988	3.563971	3.843178	3.713445	4.103472
AC010150.2	2.239591	2.530623	2.390853	2.429306	2.384202	2.197606	2.328847	2.189894	2.34298	2.246124	2.169358	2.593518	2.209179	2.510717	2.438084	2.435084	2.232597	2.211796	2.086512	2.019549	2.330694	2.026193	2.205766	1.925861	2.032341	2.019997	2.243754	2.07348	2.069139
AC010184.1	6.849649	6.617847	7.193828	6.693341	7.104081	7.070929	6.866292	6.679784	6.897172	6.898849	7.427752	6.773293	6.987068	6.918203	6.650116	6.749809	7.036498	7.408627	7.492593	7.245292	7.177977	7.864649	7.614355	7.679225	6.852413	7.423572	7.366846	7.211628	7.973749
AC010196.1	2.655416	2.884862	2.503136	3.439847	2.711881	2.434299	2.24574	2.473399	2.584789	2.671631	2.542895	2.787393	3.198109	2.512671	2.555363	2.675728	3.367208	3.0137	3.360993	2.737922	2.217632	2.765096	2.700728	2.487535	2.585011	2.895753	2.233603	2.575427	2.78702
AC010207.1	2.619771	2.564456	2.05564	2.029766	2.340335	2.157139	2.17689	2.077292	1.9948	2.058833	2.139387	2.312929	2.157289	1.993171	2.114758	2.395107	2.17613	2.190911	2.765879	2.389723	2.093067	2.008595	2.505868	2.216808	2.310911	2.292531	1.809163	2.41599	1.897516
AC010209.1	3.683858	3.729143	3.408252	3.464816	3.870308	3.490338	3.558798	3.487798	3.280657	3.4989	3.228896	3.534437	3.413991	3.675137	3.434429	3.791568	3.701311	3.381648	3.568119	3.546427	3.843342	3.526419	3.757637	3.877173	3.426165	3.810346	3.880272	3.692601	4.003173
AC010287.1	2.555815	2.063406	2.166438	2.071577	1.858155	2.008262	1.941086	2.20568	2.126393	2.088129	1.912736	1.924594	2.12831	2.222832	2.01912	2.039118	2.176032	2.011915	2.06232	1.998556	2.162482	2.113944	2.183047	2.274423	1.979127	2.178961	1.978667	2.2223	2.005761
AC010311.1	2.275825	2.232115	2.094515	2.212022	2.415682	2.231309	2.238501	2.307055	2.314101	2.112672	2.2958	2.194836	2.288411	2.285505	2.296741	2.335516	2.312526	2.054994	2.274027	2.288235	2.334855	2.241277	2.410831	2.254344	2.272236	2.384787	2.292415	2.314828	2.199299
AC010319.1	1.70444	1.743074	2.078923	1.787745	2.010958	1.866571	1.782337	1.655204	1.7428	1.677189	1.721502	1.581538	1.648533	1.668201	1.713829	1.862652	1.825163	2.003702	1.848069	1.621529	1.748247	1.55973	1.754636	1.822101	1.851422	2.024216	1.73384	1.744767	1.808275
AC010323.1	10.79107	10.78111	10.75819	10.78525	10.86212	10.70855	10.70302	10.75943	10.73789	10.7441	10.78589	10.7564	10.79306	10.82179	10.79625	10.91957	10.76083	10.8243	10.84933	10.65062	10.76222	10.77906	10.724	10.83551	10.76725	10.77464	10.7624	10.72548	10.78356
AC010329.1	4.80599	5.148757	4.522915	4.754788	4.919169	4.579394	4.869468	5.111733	4.716389	4.621847	4.802635	4.779159	5.112174	4.857177	4.967586	4.985868	4.602947	4.218631	4.072118	4.392644	4.615594	4.466789	4.830735	4.940749	4.88934	4.743642	4.79651	4.903104	5.112629
AC010364.1	4.406044	3.938435	4.39319	4.556628	4.664569	4.744237	4.870121	4.72415	4.770513	4.746577	4.862522	4.884551	4.553669	4.410008	4.291178	4.395518	4.442869	4.587488	4.464129	4.532154	4.556695	4.632552	4.85887	4.51397	4.364983	4.774029	4.633244	4.608617	4.65043
AC010368.1	3.576013	3.734436	3.791667	3.928791	4.498624	3.934757	3.871852	4.130564	3.780604	3.762424	3.91763	3.802989	3.85438	4.13066	4.153404	3.860382	3.72556	3.68118	3.596486	3.813666	3.845843	3.777417	3.663276	3.850615	3.866032	3.04602	3.604938	3.850984	3.70465
AC010376.1	1.968018	2.178306	1.760424	2.018784	2.196526	1.969322	1.708647	2.268484	1.871746	1.761593	1.932601	1.665859	1.836393	2.008684	2.424494	2.186227	1.657949	1.857892	1.849279	1.795388	2.321817	2.033186	1.857063	2.199514	2.299086	2.122801	1.961272	1.963804	1.775004
AC010480.1	5.03525	4.619214	5.055246	5.198321	5.505256	5.471805	5.495503	5.192766	5.097739	4.804868	4.991672	5.051805	4.925498	4.894097	4.717283	4.841718	4.856704	4.628625	5.305018	5.272573	5.047622	4.894831	5.297866	4.887966	4.763293	5.315584	5.420892	5.280647	5.254744
AC010504.2	5.713928	5.657042	5.576462	5.576466	5.699244	5.851346	5.877868	5.57882	5.752873	5.686745	5.642996	5.804773	5.857666	5.724279	5.753339	5.661069	5.603347	5.605762	5.764194	5.905523	5.975614	5.844028	5.750983	5.599113	5.472221	5.868205	5.839046	6.027757	6.003533
AC010525.1	4.619882	4.587751	4.686266	4.499954	4.926659	4.782463	4.784372	4.930133	4.591311	4.594057	4.972373	4.769094	4.865939	4.616592	4.837176	4.560357	4.852994	4.804275	4.698658	4.584547	4.790471	5.167084	4.762234	4.732435	4.58847	5.31084	5.341455	4.788882	4.965726
AC010528.1	2.443178	2.312192	2.199962	2.266138	1.825133	2.064379	1.893487	2.148448	2.015112	2.039313	2.416162	1.915259	2.294409	1.907751	1.999359	2.279884	2.515965	2.237451	2.385151	1.864984	2.32839	2.44746	1.903035	2.199687	2.226121	1.969151	2.157804	2.139425	2.484749
AC010543.1	1.828179	1.719399	1.66793	1.447548	1.818671	1.651497	1.504092	1.538496	1.699793	1.850949	1.757352	1.431032	1.507855	1.524705	1.559342	1.762479	1.670706	1.677339	1.684191	1.573889	1.813728	1.529495	1.609323	1.607405	1.47835	1.747023	1.624348	1.566091	1.528582
AC010546.1	1.997304	2.818445	2.309971	1.835634	2.703651	2.110872	2.176539	2.181808	2.402484	2.372959	2.080369	2.169636	1.985748	2.192379	2.044342	1.835938	2.207377	1.955215	2.191776	2.041649	2.436764	2.402291	2.114253	2.15291	2.61144	2.194065	1.989622	2.0263	2.164439
AC010633.1	2.129505	1.860411	2.032686	1.932926	1.89525	2.075493	1.813783	2.048025	1.822062	1.882594	2.012977	1.917359	1.834536	1.90855	1.916798	2.133795	1.898612	1.864554	2.082747	1.815278	2.007206	1.987504	1.849733	1.820649	2.037233	1.903363	1.933403	1.894138	1.95052
AC010642.2	5.825715	5.951881	5.834704	5.952214	5.840498	5.681914	5.860384	6.004228	5.990119	5.856545	6.098627	5.872553	6.114202	5.623957	5.966911	5.749434	5.99053	5.668911	6.13881	6.148624	6.126189	5.971182	6.181492	6.027392	5.979715	6.030214	6.202472	5.798812	5.914203
AC010677.5	5.577137	5.446087	5.367604	5.434679	5.450843	5.513342	5.551569	5.506338	5.627398	5.576925	5.325771	5.55834	5.620946	5.439864	5.513229	5.623207	5.510888	5.172563	5.349572	5.450285	5.170102	5.110294	5.101393	5.591523	5.626332	5.51313	5.327349	5.201704	5.574079
AC010731.6	4.333195	4.131413	4.353148	4.078053	4.371298	4.129244	4.33633	4.379836	3.81872	4.397398	3.992047	3.88276	4.122474	4.283714	4.323269	4.130836	4.695787	4.15176	4.274429	3.867592	4.233308	4.420718	4.09986	4.402089	3.959033	4.136576	3.991951	4.014223	4.013807
AC010739.1	1.773311	1.777488	1.994095	1.947217	1.92751	1.915686	1.808592	1.879452	2.009765	1.730297	1.877696	2.19572	1.761919	1.982359	1.834202	1.847041	1.75269	2.072649	2.405785	2.140101	2.354395	2.072488	1.91227	1.922619	1.687747	1.813462	1.811872	2.044688	1.678851
AC010740.1	4.039511	4.10357	4.334596	4.287544	3.822269	3.881608	3.693421	4.208899	4.042195	3.791432	4.009402	3.816885	4.009283	3.892197	4.702085	3.919837	4.484696	4.087273	4.425699	4.06212	3.980196	3.6804	3.675902	4.113713	3.583106	4.91577	4.054182	4.162748	3.294159
AC010746.3	2.739463	3.363487	2.865481	3.242054	3.241276	2.834134	3.022155	2.842121	2.843134	2.878329	3.121235	2.919357	3.085017	3.10751	2.748502	2.856309	2.773816	3.129766	3.548669	3.159748	2.906731	2.992024	3.437948	3.103551	2.954588	2.817537	2.841623	2.943784	3.379802
AC010761.14	8.354367	8.345101	8.428304	8.396886	8.466061	8.384583	8.292149	8.17746	8.28652	8.366355	8.331929	8.325875	8.358626	8.485435	8.343918	8.391044	8.355892	8.434871	8.336749	8.318167	8.330909	8.47858	8.380025	8.478554	8.414265	8.375813	8.311775	8.341712	8.361542
AC010872.1	2.717363	2.730301	2.304754	2.977386	2.553304	2.754857	2.642836	2.608894	2.59627	2.512061	2.561206	2.759008	2.488903	2.675806	2.496915	2.416378	2.837599	2.57524	2.702842	2.366751	3.086579	2.721136	2.39363	2.274709	2.749645	2.588776	2.7076	2.587032	2.869901
AC010878.3	4.837131	5.709661	5.455498	5.265059	4.988325	5.239869	5.243599	4.896871	5.648782	5.160639	4.909152	5.504772	4.870673	5.167082	5.064305	5.220398	4.383821	5.362463	5.126396	5.038842	4.942252	4.92252	4.810194	4.905205	5.12872	4.996205	4.663904	4.675903	4.289373
AC010883.5	6.869811	6.612274	6.594807	6.867462	6.805476	6.741728	6.642515	6.907901	6.910049	6.780869	6.817496	6.763874	6.628987	6.44792	6.795812	6.754267	6.718166	6.729351	6.507443	6.879745	6.777142	6.799904	6.828038	7.007166	6.495688	6.943895	7.035828	6.760853	7.046362
AC010884.2	7.192746	7.56873	7.552299	7.392457	7.951953	7.851118	7.372748	7.635437	7.074379	7.455338	7.27177	7.365284	7.530374	7.615611	7.524599	7.534114	7.28777	7.689702	7.682659	7.277017	7.26719	7.174469	7.400025	7.584297	7.646181	7.21139	7.21461	6.967619	7.218703
AC010888.1	1.829625	2.132756	2.106817	2.06007	2.229134	2.151171	2.007433	2.066591	2.022973	1.97748	2.124549	1.883335	1.747769	1.842658	1.957207	2.076184	1.767882	1.974377	2.035002	2.095612	2.531632	2.001672	2.119156	2.134725	1.982992	1.593562	1.740996	1.82848	1.802005
AC010894.3	4.423093	4.568506	4.384036	4.357833	4.152823	4.921941	4.486017	4.648769	4.816729	4.203801	4.512329	4.30126	4.730351	4.69893	4.785686	4.398608	4.57677	4.095309	4.414129	4.852584	4.515659	4.646641	4.542439	4.681543	4.671527	4.826035	4.513239	4.72664	4.888113
AC010894.4	4.383725	4.188547	4.414457	4.059024	4.299024	3.984441	4.003997	3.819323	3.818812	3.827309	4.037541	4.061358	3.86897	3.97555	3.916436	3.862846	4.091872	3.82683	4.270293	3.958138	4.094195	4.361789	4.077573	4.247341	4.812916	4.104129	3.976135	4.515213	4.033095
AC010894.5	5.293249	5.368983	5.372551	5.524906	5.624227	5.753959	5.312273	5.157485	5.668688	5.202788	5.349743	5.169115	5.470886	5.518559	5.475338	5.467579	5.350358	5.790051	5.43461	5.74367	5.309081	5.823824	5.872648	5.63463	5.474447	5.603367	5.901707	6.001414	5.697325
AC010930.1	1.938137	2.026133	2.148965	1.857759	2.682156	2.241862	2.004866	2.166676	2.309172	2.064841	2.279162	2.473722	2.237689	2.368578	2.289315	2.605772	2.001308	2.322693	2.400765	2.145252	2.401551	2.046079	2.402927	2.032858	2.24633	1.858292	2.063004	1.995357	1.914919
AC010931.1	11.77821	11.78747	11.89632	11.71097	11.91404	11.83766	11.78917	11.86468	11.74024	11.75017	11.81627	11.85989	11.79102	11.93954	11.78319	11.88617	11.65074	11.80882	11.88699	11.8602	11.82292	11.85183	11.84254	11.98758	11.92549	11.78944	11.77853	11.77484	11.78075
AC010967.1	5.45147	5.755758	5.642762	5.435625	5.752137	5.774818	5.536326	5.888763	5.597787	5.639399	5.792031	5.533097	5.735495	5.638194	5.684803	5.651701	5.824489	5.539948	5.644057	5.568223	5.777917	5.912755	5.669354	5.847454	5.706082	6.091761	5.502549	5.742061	6.079899
AC010967.3	2.546144	2.41772	2.382474	2.645537	2.458472	2.622493	2.675252	2.344425	2.623108	2.508184	2.591543	2.518125	2.370965	2.628509	2.539202	2.301466	2.437252	2.344517	2.521025	2.333272	2.548936	2.5683	2.798872	2.43119	2.513014	2.827409	2.941674	2.58378	2.903346
AC010971.1	3.352478	3.388316	3.357213	3.30049	3.52045	3.486527	3.71928	3.738188	3.473114	3.554106	3.350424	3.620752	3.375529	3.562833	3.353381	3.414721	3.436081	3.488578	3.693082	3.462945	3.370768	3.525846	3.598984	3.750165	3.301425	3.824671	3.467244	3.703707	3.755155
AC010974.3	2.031881	1.85436	2.14555	2.100774	2.222605	2.003218	2.218431	2.157806	2.218557	2.27528	2.098096	2.411135	2.074914	2.094424	2.02976	1.848947	1.948502	2.121901	2.123898	2.003955	2.046899	2.227087	2.116492	2.221092	1.987784	2.045336	2.548874	2.083242	2.296983
AC010975.2	3.116475	3.674275	3.019617	3.312256	3.140196	3.268758	3.046355	3.283881	3.067424	3.311852	2.952329	3.449602	3.649105	3.276513	3.054601	3.487668	3.188524	2.903635	2.807361	3.406497	3.765443	3.370701	2.859995	3.283244	3.238149	3.554949	3.364483	3.106769	3.623228
AC010976.2	3.596411	3.27701	3.336431	3.191012	2.697259	2.388952	3.043503	2.764041	2.803793	2.828203	3.044416	2.8353	2.794081	2.787549	2.938886	2.817816	2.559411	2.927797	2.948099	2.787037	2.480885	3.031457	2.6573	2.793228	2.448725	3.242286	2.951307	2.9985	3.116289
AC010982.2	4.037713	4.149152	3.979101	4.117048	4.025822	3.988228	4.178787	3.854437	4.062254	4.037803	4.352401	3.914432	4.007543	4.200661	3.977854	4.194122	4.42415	3.826118	4.174103	4.168121	4.210393	4.242724	3.903285	4.245992	3.636978	4.571487	4.071568	4.435615	4.266231
AC010983.1	2.523613	3.058007	2.556219	2.809207	2.558	2.628718	2.906975	3.042077	3.083098	2.495196	3.132853	3.019986	3.221153	2.761628	3.278932	2.986174	3.256771	2.865593	3.184532	3.004294	3.236805	3.254418	2.897783	2.809456	2.934591	3.085528	2.998528	2.721701	3.049322
AC010999.1	5.351821	5.567898	5.812869	5.488717	6.343873	5.697889	5.519921	6.093307	5.440865	5.71755	5.500374	5.660405	5.746234	5.898227	5.839753	5.619041	5.431845	5.407074	5.640784	5.72424	5.64595	5.622405	5.598747	5.612788	5.874782	5.29467	5.203803	5.252634	5.189811
AC011043.2	2.495066	2.746796	2.664133	2.522455	2.500513	2.3893	2.456552	2.276571	2.448153	2.333442	2.100026	2.340759	2.461298	2.907079	2.940788	3.06194	1.910213	2.34147	2.410069	1.951195	1.911221	2.134919	1.971734	2.081749	2.379717	2.379394	2.343629	2.410275	2.632415
AC011073.1	11.03891	10.98314	11.18219	11.09783	11.32461	11.12584	11.01922	11.21518	11.04305	11.04933	11.13926	11.06908	11.25627	11.14335	11.03684	10.97149	10.94993	11.0893	10.99828	11.06978	11.15023	11.11492	11.13738	11.13639	11.03501	11.2272	11.03596	10.93983	11.07444
AC011193.1	2.608773	2.322848	2.578145	2.737662	2.261451	2.459466	2.605206	2.762413	2.345397	2.089033	2.621111	2.694685	2.312322	2.406303	2.663852	2.419082	2.622974	2.633979	2.876679	2.607425	2.731318	2.579214	2.438173	2.782677	2.361822	2.626038	2.557701	3.251333	2.726813
AC011243.1	4.121401	4.212191	3.708779	4.051082	3.735204	3.830616	3.943322	4.158795	4.116735	3.551432	4.100721	3.610516	4.229117	3.880494	3.876658	3.685763	4.329082	4.205212	3.884282	3.802189	3.900529	4.219211	3.746903	3.986014	3.872443	4.552678	3.941279	4.169442	4.320965
AC011247.3	4.644818	4.660048	4.994316	5.053535	5.052932	4.705615	4.533671	4.355534	4.656388	4.907986	4.557906	4.866714	4.553171	4.833212	4.578798	4.741635	4.61204	4.936399	4.734079	4.593575	4.411564	4.622438	4.403963	4.759198	4.177041	4.739449	4.751009	5.223151	4.726822
AC011288.2	3.552454	3.805807	3.785158	3.699696	3.911684	3.755089	3.546118	3.772083	4.088585	3.67786	3.991899	3.739615	4.085569	3.967815	3.646271	3.849457	3.649741	4.025294	4.254608	3.909216	3.921016	3.87213	4.158114	4.070457	3.957013	3.808287	3.920064	3.985049	3.92413
AC011290.4	5.340998	5.761828	5.802263	5.631695	6.315239	5.771588	6.137201	5.975074	6.023076	5.878666	6.040937	6.039662	6.130972	5.742514	5.948439	5.755627	6.106107	5.703351	6.220453	6.03935	5.660225	5.929078	5.999768	6.014816	5.562341	5.811998	6.283035	6.106738	6.214049
AC011290.5	7.143917	7.03358	7.294624	7.229864	7.249696	7.205867	7.207289	7.097706	7.215468	6.944767	6.703253	6.994989	6.939751	6.918805	7.062015	7.169591	6.704685	6.91822	6.98827	7.130528	7.052677	6.987299	6.842411	7.091436	7.240034	7.030549	7.171793	7.153397	7.146573
AC011309.1	4.363757	4.83792	4.761065	5.008819	5.326431	5.104244	5.090285	4.935822	4.980822	4.994463	5.171313	4.978652	4.583398	5.13347	5.188062	5.052341	4.874075	5.193084	4.883183	4.896464	4.994868	4.958662	5.068862	4.965212	4.96911	5.006951	5.048114	5.074663	5.234855
AC011313.1	3.688793	4.118467	4.149474	4.075499	5.001807	4.239344	4.423114	4.597103	3.92729	3.940744	3.947496	3.967414	4.097543	4.515903	4.533249	4.274452	3.237245	3.803988	4.098932	4.310098	3.986838	3.793279	4.15483	4.240783	4.230568	3.939814	3.896164	3.678151	3.974191
AC011456.1	3.762687	3.67924	3.648278	3.650719	3.947052	3.712214	3.701607	3.879634	3.785682	3.942996	3.993664	3.886738	3.927502	3.575217	3.750968	3.788799	4.004292	3.90628	3.88142	3.759878	3.750055	3.835113	3.572481	3.759358	3.762536	3.751961	3.595201	3.601236	3.793145
AC011465.1	6.145806	6.041515	6.32895	5.977056	6.839294	6.403548	6.430829	6.729091	6.220919	6.098422	6.418684	6.304937	6.366941	6.214937	6.331133	6.225255	5.793171	5.866166	5.975923	6.157856	6.175035	5.995958	5.991654	6.126415	6.134569	6.415415	6.159784	5.884674	6.136368
AC011477.1	4.252574	4.611519	4.407627	4.660519	4.307335	4.742794	4.393979	4.6241	4.577036	4.229776	4.700906	4.393982	4.683015	4.333292	4.524065	4.402286	4.616884	4.676472	4.807948	4.493041	4.702914	4.486213	4.432271	4.409079	4.19628	4.523017	4.405162	4.93939	4.551913
AC011498.1	11.27618	11.24464	11.41771	11.30607	11.41547	11.30161	11.21906	11.46286	11.31123	11.36742	11.33838	11.34153	11.32067	11.35083	11.24773	11.29121	11.16077	11.31291	11.22732	11.30372	11.28088	11.31115	11.30298	11.4007	11.24365	11.499	11.29282	11.10419	11.27224
AC011499.1	11.92849	11.75544	11.91551	11.7832	12.01735	11.81975	11.73961	11.96111	11.75034	11.86207	11.81975	11.8283	11.88747	11.81161	11.77226	11.87498	11.7647	11.8209	11.72785	11.81241	11.86233	11.8694	11.75026	11.91032	11.77166	11.96895	11.69362	11.64895	11.73916
AC011518.2	3.431442	2.798707	3.095807	3.029806	2.944243	3.110583	3.216658	3.483454	3.170075	3.149394	3.283903	2.826989	3.159564	3.038634	3.442844	3.111584	3.122969	3.05302	3.300075	2.928895	3.056237	3.031629	2.939888	2.670598	2.897871	3.27859	3.226951	3.066211	3.111795
AC011524.2	5.260188	5.16015	5.465932	5.176261	5.186426	5.535261	5.38134	5.318539	5.616275	5.459422	5.702313	5.278324	5.231409	5.162848	5.36719	4.937284	5.318029	5.207717	5.252128	5.26871	5.146705	5.434084	5.593103	5.585565	5.257992	5.727999	5.507781	5.364394	5.277886
AC011524.3	2.793676	2.417588	2.432344	2.609614	2.61692	2.456547	2.616438	2.514022	2.335527	2.646267	2.693663	2.543142	2.553165	2.502012	2.875714	2.608306	3.10452	2.70927	2.79136	2.826018	2.875049	2.516144	2.384695	2.665208	2.418124	3.018131	2.490011	2.428062	2.435077
AC011558.5	9.298605	8.931644	9.336291	9.23904	9.664545	9.342382	9.338587	9.457037	9.485593	9.746015	9.424228	9.760171	9.914371	9.732619	9.532337	9.592999	9.837637	10.13567	9.622267	9.153722	9.160599	9.784792	9.514324	9.685577	9.676116	9.647221	9.098972	9.626335	9.31762
AC011591.1	1.830052	1.991779	2.187042	1.941567	1.908961	2.555913	1.80583	2.066791	1.997898	2.036981	2.276433	1.871499	2.04632	2.232315	1.989554	2.283809	1.659713	2.187254	1.952533	2.006234	2.015802	1.851913	1.816006	2.342452	1.992875	1.674008	1.850639	1.758529	1.957461
AC011648.1	3.751661	4.164061	3.91865	4.013206	4.044895	4.129908	3.845378	4.025718	3.869489	3.915528	3.801872	4.190021	4.077595	4.015044	4.196245	3.71963	3.769703	3.819278	3.784426	3.985432	3.732914	4.054238	3.91426	3.931992	4.215166	4.098495	4.144958	4.091944	3.867693
AC011718.2	3.012085	3.258607	3.004567	3.132538	3.383754	3.079255	2.838422	2.910257	2.663701	2.863194	2.743048	3.241246	3.55206	3.131248	3.22152	2.765257	2.978472	3.095756	3.037295	2.855901	3.406327	2.82223	3.282561	3.073792	2.927753	3.033909	2.84933	3.015527	3.18909
AC011738.1	8.017529	8.533506	8.414716	8.414046	9.071549	8.540639	8.560126	9.109044	8.322892	8.256823	8.598233	8.736676	8.469072	8.663749	8.626052	8.603842	8.109474	8.353097	8.267914	8.055984	7.837902	7.698183	8.055679	8.360216	8.278324	7.954669	7.817013	7.661768	7.968799
AC011742.5	4.075635	3.849193	3.979141	3.803621	3.840804	4.032146	3.875211	4.221526	4.454528	5.113457	3.866019	4.107852	3.738938	4.10309	4.159955	4.094732	4.61881	3.792887	4.701352	3.851364	4.627599	4.113278	4.031934	4.35564	3.575117	4.137978	4.493981	4.516144	4.002922
AC011748.1	3.879291	4.060687	4.136586	3.999727	4.491078	4.314894	4.164375	4.370324	4.07132	4.073927	4.191935	4.084643	4.100163	4.285922	4.132527	4.141827	3.764419	3.993214	4.207929	4.098656	3.865149	4.061836	3.783988	4.008855	4.224276	3.891226	3.956572	3.916033	4.10111
AC011752.1	3.939731	3.945942	4.421381	3.906809	3.756808	4.01838	4.367189	4.432642	4.257443	4.044112	4.110145	3.455627	4.473866	3.954843	3.907696	3.826406	4.001344	4.113259	3.990842	4.350739	3.975448	3.683079	4.140674	4.23461	3.661836	4.035675	4.049186	3.928087	4.056937
AC011753.5	2.778283	3.103652	3.073838	3.164748	3.627946	3.103201	3.209688	3.784279	2.906925	3.275807	3.020573	3.014338	3.941913	3.650336	3.616279	3.44834	3.392818	3.15583	3.134961	3.625962	3.169798	3.281623	3.639317	3.377855	3.632477	3.532575	3.586503	3.273127	3.550173
AC011816.1	2.340382	2.52721	2.823333	2.506045	2.451891	2.609522	2.58911	2.35728	2.437131	2.200536	2.544523	2.302788	2.327213	2.492602	2.339364	2.385714	2.218134	2.14061	2.286152	2.329473	2.722149	2.312431	2.239198	2.46301	2.647038	2.657109	2.217972	2.299525	2.172247
AC011899.10	5.534909	6.003619	5.502464	5.78316	5.492023	5.896101	5.648235	5.584634	5.771809	5.672826	5.739179	5.535278	5.703338	5.728065	5.647361	5.408508	5.334762	5.418719	5.792915	5.721479	5.797884	5.800182	5.859414	5.581678	5.611828	5.985513	5.670323	5.954369	6.091607
AC011933.2	7.162765	6.693138	6.982862	6.946341	7.030127	6.900003	7.031964	6.627259	7.164915	7.10876	6.770363	7.208445	6.475017	6.775627	6.995478	6.943999	6.645472	6.711704	7.084176	7.019991	6.465822	6.886568	6.842683	7.173954	7.322423	6.704004	6.673847	6.605801	6.431797
AC011997.1	2.460826	2.614171	2.470323	2.488862	2.352346	2.474004	2.38966	2.346498	2.630193	2.298089	2.216084	2.313007	2.402994	2.355227	2.501825	2.725788	2.491311	2.36398	2.15804	2.537673	2.525912	2.408728	2.549101	2.517185	2.316292	2.482586	2.42059	2.65133	2.604344
AC011998.1	2.902745	2.63715	2.710675	2.876851	2.690617	2.729333	2.498258	2.691428	2.826216	2.99725	2.55135	2.665392	2.777622	2.379112	2.81034	2.453537	2.786133	2.84243	2.593297	2.856059	3.06864	2.524815	2.632304	2.811617	2.454515	3.288564	2.875032	3.111098	2.906152
AC011998.2	4.59798	4.545188	4.023342	4.437993	4.450119	4.624647	4.76507	4.770483	4.615028	4.810815	4.294098	4.495525	4.25348	4.673293	4.406315	3.978675	4.66959	4.522937	4.407316	4.562689	4.573239	4.691599	4.530602	4.390419	4.453366	4.693329	4.60112	4.610093	4.960348
AC011998.4	5.700669	5.945212	5.871189	5.849101	5.972105	6.441069	6.563623	5.796018	5.995969	6.286525	5.590745	6.12576	5.720061	5.96729	5.924955	6.155669	5.819995	6.063394	6.214314	5.927152	5.914269	5.968011	5.892653	5.984595	6.217883	6.416754	6.081518	5.865995	5.93647
AC012003.1	5.548822	5.687436	5.405671	5.571198	5.803777	5.464045	5.309876	5.794919	5.368668	5.413138	5.737109	5.659579	6.07865	5.591559	5.427619	5.60752	5.646725	5.607551	5.789398	5.435489	5.611642	5.694393	5.402181	5.566979	5.377737	5.47549	5.601382	5.482222	5.601532
AC012005.3	9.7123	9.446296	9.507092	9.524642	9.634454	9.526673	9.493244	9.386059	9.728486	9.624727	9.375908	9.726232	9.391289	9.458788	9.697851	9.777029	9.50189	9.248989	9.491406	9.447977	9.071058	9.207126	9.205558	9.673136	9.703039	9.332529	9.26797	9.295761	9.020616
AC012005.4	5.775795	5.252041	5.830187	5.498153	6.305081	5.812088	5.904635	6.031933	5.712069	5.616983	5.75444	5.934517	6.305139	6.180483	6.228706	6.16587	5.579438	5.500452	5.780231	6.276663	6.180485	5.982322	6.334545	6.121593	6.2944	6.317447	6.050127	6.235153	6.223085
AC012047.1	2.048336	1.914623	1.77372	1.755222	1.82607	2.010924	1.775128	1.698161	1.826236	2.014552	1.833491	1.831952	1.814957	1.757683	1.779278	1.861929	1.957753	1.931383	2.019493	1.827296	1.691536	1.597002	1.870965	1.548509	1.567481	1.768153	1.500013	1.694989	1.51491
AC012066.1	7.522907	6.965928	7.306834	7.215629	6.952932	7.066554	6.87286	6.795786	7.016224	6.936627	7.107905	7.072407	7.114555	7.074565	7.100219	7.241269	7.163417	6.666806	6.941107	7.046666	6.876316	6.777945	7.113019	7.096012	7.170186	6.747213	6.844093	7.067441	6.387938
AC012075.1	3.318548	3.409612	3.283883	3.270555	3.490443	3.324646	3.400401	3.463608	3.142401	3.349789	3.501969	3.295092	3.352149	3.485606	3.287636	3.273865	3.226251	3.414168	3.318199	3.572703	3.092388	3.596296	3.611665	3.332797	3.211985	3.715104	3.676257	3.196725	3.771866
AC012119.1	2.529241	2.519805	2.527217	2.660469	2.25453	3.053206	2.760655	2.536963	2.540813	2.5027	2.851012	2.685378	2.946949	2.707617	2.776867	2.715087	2.732886	2.580311	3.05943	2.487612	2.907226	2.646076	2.761472	2.502314	2.65727	2.780357	2.77254	2.88209	2.736543
AC012181.1	11.42291	11.41214	11.55997	11.44956	11.59782	11.45786	11.37669	11.57756	11.37326	11.47924	11.51407	11.43365	11.45567	11.50647	11.44518	11.42817	11.41803	11.46704	11.41015	11.40004	11.46734	11.47281	11.34564	11.53962	11.37589	11.55023	11.43766	11.2488	11.40555
AC012181.2	5.616686	5.958034	5.777581	6.152394	6.013252	6.142754	6.212301	5.831768	5.965291	5.999469	6.419641	6.170732	5.958626	5.865656	6.497976	5.654511	5.998336	5.69687	5.893473	6.129967	6.179795	6.31007	6.039009	6.045263	5.724102	5.795335	5.950387	6.364089	6.348645
AC012306.2	2.609271	2.568389	2.634096	2.558036	2.528366	2.827368	2.764084	2.124038	2.666918	2.518201	2.442153	2.695341	2.691575	2.617467	2.952903	2.68718	2.843152	2.523359	2.498654	2.876143	2.597817	2.564043	2.533633	2.585808	2.837505	2.471643	2.740873	2.458877	2.606195
AC012307.2	7.028037	6.770492	7.077456	6.981613	7.097603	7.155024	7.01641	7.004147	7.099624	7.015091	7.156841	6.921511	6.890123	6.761019	6.858123	6.718423	6.807035	7.078046	6.939904	6.84519	7.119712	7.216461	7.147912	6.957152	6.851999	7.33038	7.362269	7.211206	7.251263
AC012322.1	2.822746	2.836993	2.408394	3.071169	3.002948	3.019666	3.263744	3.049124	3.000981	3.166541	2.916913	2.785149	3.108584	2.86501	2.911036	2.914361	2.63389	2.911767	2.958922	2.809691	2.493418	3.143176	3.227003	3.625069	2.851559	2.749978	3.209164	3.012349	2.959099
AC012353.1	4.277155	4.636321	4.672954	4.670969	4.82285	4.547165	4.469551	4.733659	4.653054	4.607332	4.625413	4.549759	4.995952	4.549455	4.81133	4.538905	4.740271	4.569704	4.776901	4.651748	4.897687	4.663542	4.58377	4.595702	4.423353	4.728681	4.538798	4.717526	4.837073
AC012354.6	4.177722	4.285212	4.319783	4.34128	4.405962	3.993592	4.432803	4.570454	4.557775	4.116731	4.634891	4.158917	4.187714	4.134292	4.243089	4.190608	4.252759	4.284218	4.081257	4.469706	4.758218	4.532037	4.46236	4.410824	4.319147	4.732834	4.526157	4.448397	4.592705
AC012354.8	5.784662	5.484289	5.569286	5.694748	5.922103	5.713533	5.694935	5.818225	5.757556	5.60774	5.66117	5.735992	5.630423	5.598454	5.715137	5.539865	5.709734	5.725759	5.637306	5.896881	5.569881	5.894753	5.702798	5.653656	5.528634	5.597699	5.805832	5.625749	6.152734
AC012358.4	4.304451	4.682297	5.246717	5.064651	5.104087	4.890132	5.282187	5.108403	5.023918	4.966738	5.0154	5.00692	5.360589	5.193507	4.888952	4.695037	4.766371	4.663696	5.204998	4.886117	4.597855	5.211154	5.180981	5.248495	4.981007	5.284971	4.997381	5.203576	5.006456
AC012362.3	4.607884	4.358837	4.427409	4.747695	4.612858	4.562662	4.585479	4.469076	4.499321	4.742057	4.517527	4.393393	4.899498	4.495389	4.742783	4.556111	4.551865	4.613347	4.646201	4.718432	4.419915	4.503414	4.799504	4.662985	4.36671	4.805223	4.629147	4.564664	4.765122
AC012363.1	12.11163	12.16483	12.21772	12.19372	12.22946	12.13932	12.06412	12.23851	12.10575	12.05981	12.07677	12.18008	12.10998	12.101	12.18344	12.15471	12.00453	12.0669	12.04596	12.14335	12.09077	12.0152	12.05263	12.10608	12.09829	12.16208	12.07583	12.01652	11.95136
AC012363.13	9.139167	9.029488	8.820361	9.031058	9.28976	9.067039	9.090447	9.356907	9.251411	9.246614	9.45846	8.993689	9.20691	8.931722	9.113287	8.890677	9.14148	8.920677	8.727642	9.27556	9.119773	9.490782	9.230881	9.260189	8.907488	9.594379	9.378262	9.238588	9.407125
AC012363.4	6.959334	6.99659	6.652741	6.734599	6.725791	6.766174	6.692382	6.969693	6.626268	6.949452	7.0737	6.743229	7.008799	6.80697	6.858375	6.742691	7.034582	6.823343	6.622786	7.008723	6.958189	7.060007	6.759472	6.755402	6.878272	7.078794	7.002483	6.939455	7.300132
AC012365.1	5.960965	5.682744	5.746017	5.864444	6.125479	5.93257	6.011152	5.790545	5.918107	5.863094	5.716246	5.89477	5.990312	5.793468	5.596371	5.582784	5.557827	6.022835	5.76022	6.006557	5.731272	5.999915	5.989163	6.031733	5.73401	6.224379	6.166904	5.72793	6.033759
AC012454.4	1.724598	2.196449	1.854306	1.842441	1.900885	1.909194	1.754026	1.68	2.124908	1.978526	2.059571	2.143186	1.844133	2.217531	1.904803	1.898356	2.293706	1.74445	2.186263	1.760908	2.094956	2.184486	1.932511	1.817637	1.913405	1.827287	2.208086	1.75547	1.970874
AC012462.1	4.919595	4.835183	4.752539	5.002351	5.262473	5.121525	5.150084	4.82227	4.970858	5.24004	4.954364	4.792631	4.6561	4.704906	4.923824	5.104979	5.147685	5.109181	5.039191	5.332273	4.972871	5.689515	5.441945	5.250985	4.874714	4.856411	4.898044	5.078404	5.264837
AC012462.3	5.270492	5.404359	4.856142	5.369639	5.674495	5.552713	5.581196	5.451663	5.422541	5.263303	5.281656	5.217908	5.3689	5.37044	5.355424	5.03721	5.390902	5.405399	5.228399	5.587136	5.525078	5.266067	5.538788	5.357454	5.284225	5.988408	5.725393	5.529579	5.309188
AC012499.1	2.609534	2.482221	2.564028	2.83705	2.703708	2.974153	2.832561	2.785836	2.85164	2.764301	2.896384	2.639234	2.820421	2.876319	2.652102	3.115644	2.918667	2.660276	2.689006	2.871829	2.822528	2.591107	2.323868	2.707493	2.533139	2.796319	3.165684	2.635147	3.02058
AC012501.2	5.206451	5.231535	5.113541	5.001424	5.406833	5.37005	5.39183	5.253769	5.358781	5.410834	5.274562	5.400118	5.131703	5.039338	5.366684	5.176137	4.970458	4.95936	4.766915	5.36739	5.237352	5.079436	5.165818	5.156517	4.877048	5.212765	5.17077	5.716428	5.504761
AC012506.2	5.388907	5.267411	5.394083	5.312201	5.769243	5.687799	5.422454	5.720998	5.522971	5.633798	5.349243	5.57005	5.485984	5.718252	5.518879	5.686427	5.188812	5.288582	5.458097	5.798995	5.826887	5.535694	5.624818	5.561316	5.171795	5.124486	5.841166	5.701215	5.438988
AC012513.4	6.776487	7.005927	6.93259	6.884238	7.178013	7.046595	7.296894	7.022163	6.962901	7.018193	6.851068	7.049496	6.602625	7.006051	6.798135	6.826682	6.777753	6.596179	7.188606	6.907031	7.137753	7.181572	6.968837	7.129937	6.786844	7.118043	7.049179	7.065386	7.252148
AC012593.1	2.328753	2.340391	2.150985	1.860302	2.197189	2.388601	1.92478	1.91006	2.008399	1.717949	2.148656	1.960807	2.233268	1.998716	2.019949	2.30163	1.754028	2.182143	1.77626	2.124555	1.914138	1.914839	2.010586	1.816998	2.373805	2.052742	2.170022	2.017154	1.893881
AC012627.1	4.525459	4.709157	4.656324	4.488721	4.630702	4.689859	4.780155	4.623849	4.676171	4.598487	4.735572	4.746055	4.578549	4.755314	4.771447	4.804483	4.564791	4.549845	4.615763	4.864759	4.743077	4.655141	4.440567	4.788385	4.54939	4.524708	4.825184	4.134182	4.594388
AC012668.1	3.001678	3.123094	2.773126	3.000375	3.145826	3.156808	3.132751	3.126892	2.915991	2.959999	2.954129	3.288514	2.928405	2.79165	3.194436	2.689401	3.118059	3.1531	2.895491	2.893136	2.901016	3.125323	2.931473	3.023395	2.900336	3.210437	2.966117	2.934497	3.085266
AC012668.2	3.21487	2.952483	2.882261	2.861316	3.049873	3.242375	3.028839	3.097096	3.089941	2.706801	2.916846	2.822912	3.062975	3.064544	3.135843	3.210979	2.52543	2.743411	3.511367	3.207672	2.792719	2.962527	2.963243	2.849567	3.023725	3.044793	2.708899	2.867939	2.86822
AC012671.4	2.318238	2.152711	2.109109	2.039961	2.114988	2.096181	1.922157	2.102014	2.103116	2.10636	1.971029	2.210467	1.974364	2.104034	2.10525	2.482953	2.043138	2.276612	2.117063	2.345417	2.090639	2.391457	2.009489	2.311944	2.237019	1.96379	2.244821	2.076642	1.954648
AC013251.1	4.801644	4.644416	4.573766	4.710622	4.40827	4.927308	4.574087	4.809179	4.810267	4.696985	4.803612	4.490596	4.644799	4.572709	4.752942	4.517653	4.880898	4.816622	4.613129	5.056949	4.779015	4.658539	4.842325	4.880521	4.947502	5.659706	4.988573	5.065946	5.073877
AC013262.1	4.479174	4.320299	4.371646	4.649169	4.637599	4.289533	4.588459	4.561594	4.901299	4.699492	4.328409	4.741375	4.442059	4.734306	4.931044	4.442704	4.174864	4.329828	4.947894	4.475264	4.283084	4.931765	4.328714	4.616653	4.419447	4.18294	4.219928	4.429842	4.432285
AC013264.2	4.590549	4.458404	4.735225	5.085019	4.695803	4.633587	4.522343	4.787966	4.954399	4.611197	5.066509	4.596259	4.731658	4.582437	4.651958	4.754513	4.870389	4.523663	4.580005	4.354395	4.623191	4.89358	4.726251	4.570012	4.985016	4.972876	4.657012	4.465361	4.673369
AC013268.4	5.850505	5.8594	5.648957	5.64176	5.920734	5.580666	5.687249	5.634964	5.727693	5.89643	5.539031	5.652215	5.932315	5.732029	5.978901	5.974589	5.723701	5.609555	5.738159	5.828771	5.682934	6.136378	5.796668	5.809354	5.454685	5.746118	5.491215	5.494549	5.736588
AC013269.4	4.301816	4.595486	4.440608	4.820398	4.482975	4.431438	4.647251	4.474513	4.540958	4.256632	4.395678	4.436371	4.353105	4.495945	4.351029	4.21863	4.587189	4.358632	3.729031	4.37498	4.799362	4.646112	4.422043	4.470035	4.46758	5.162339	4.38407	4.789876	4.495369
AC013275.2	4.349844	4.178903	4.211499	4.239517	4.080353	4.467337	4.422774	4.634673	4.270066	4.364657	4.299489	4.534469	4.235091	4.30798	4.368741	4.0647	4.543775	4.628778	4.254678	4.525444	4.635482	4.401715	4.458828	4.752028	4.039578	4.625133	4.488016	4.737359	4.393129
AC013399.3	4.160511	3.905259	4.613864	4.308368	3.626378	3.991159	4.179541	4.096382	4.200234	4.162016	3.936329	4.209565	3.952566	3.902316	4.263456	3.667614	3.686229	4.219379	4.147745	4.175126	3.556745	4.201568	4.039248	4.00603	4.286943	4.359234	4.343589	4.05739	4.213431
AC013401.1	1.914107	2.378988	2.38544	2.127015	2.262974	2.118298	2.101454	2.026398	2.167112	2.184018	2.204981	2.110929	2.085139	2.137289	2.131857	2.11894	2.142134	2.384713	2.082249	2.220166	2.36944	2.524521	2.008304	2.064003	1.891714	1.971662	2.243365	2.078153	2.074982
AC013401.2	1.988653	2.143828	2.009956	2.316458	2.072937	2.176055	2.266576	1.896297	2.170921	2.164621	2.604538	2.082373	2.403257	2.073898	2.157681	2.308586	2.585266	2.127024	2.263358	2.056949	2.051224	2.297858	1.932863	2.075602	2.196593	2.234195	2.066074	2.468752	1.980627
AC013402.1	2.713118	2.275623	2.479961	2.287445	2.539198	2.43045	2.680624	2.398225	2.253956	2.529685	2.484198	2.538965	2.510597	2.497329	2.470641	2.304574	2.424635	1.924873	2.311641	2.17247	2.218316	2.474621	2.267478	2.130504	2.255167	2.114764	1.968388	2.198194	2.258477
AC013404.1	5.072461	4.917236	5.014673	5.354432	5.311473	4.912907	4.681621	4.793512	5.116407	5.337916	4.986423	5.249109	4.763334	4.994433	5.210355	5.13106	5.008164	5.05229	5.011397	4.664307	4.800094	4.660606	4.77273	5.060613	5.249033	4.95298	4.665403	4.497139	4.401128
AC013409.1	3.993739	3.885318	3.148692	3.62352	3.582401	3.62716	3.719948	3.338403	3.480616	3.298937	3.973205	3.977968	3.451472	3.422437	3.80406	3.733714	3.167218	3.853403	3.821733	3.585793	3.398373	3.491683	4.217254	3.775171	3.615955	3.656947	3.086903	3.440897	4.327684
AC013410.1	3.68524	3.889507	4.089218	3.969123	3.873494	3.776018	3.719527	3.310591	3.733913	3.200611	3.809763	3.880069	3.731133	3.611615	4.082441	3.375716	3.537142	3.656222	3.796284	3.519276	3.424445	3.461387	3.549711	3.897684	3.605773	3.665016	3.482644	3.645891	3.406007
AC013410.2	3.351071	3.391812	3.405299	3.28284	3.047474	3.404921	3.58105	3.498403	3.299539	3.020573	3.114072	3.391837	3.23845	3.136064	3.234543	3.311385	3.213233	3.20139	3.189649	3.276524	3.24076	3.078552	3.200852	3.250335	3.072055	3.643759	3.28628	3.044712	3.220939
AC013436.6	5.544662	5.232823	5.21963	5.252601	5.520989	5.129711	5.390402	5.447505	5.526146	5.347542	5.553738	5.228209	5.136627	5.344099	5.427477	4.86031	5.350043	5.214666	5.333105	5.462521	5.291295	5.516742	5.461329	5.74499	5.297585	5.724496	5.409632	5.737691	5.635559
AC013439.4	3.053452	3.529841	3.384318	3.027001	3.028444	2.843804	2.792004	3.033471	3.832984	3.077085	3.092789	3.272018	2.766842	3.300342	3.132736	2.946759	3.322455	3.124993	3.168713	3.551459	3.147998	2.734528	3.179081	2.651651	2.939731	3.113009	3.020165	2.986681	3.126157
AC013444.1	2.13213	2.126473	1.967909	2.229219	2.478008	2.149473	2.329597	2.036277	2.238963	2.24641	2.227261	2.248889	2.178596	2.304579	1.947183	2.149668	2.50405	2.387807	2.206847	2.361847	2.456337	2.425459	2.130309	2.43009	2.199215	2.245126	2.3425	2.317142	2.496168
AC013448.3	5.796537	5.522079	5.629156	5.866738	6.126707	5.889459	5.672439	5.783452	5.516973	5.467113	5.784871	5.807495	5.897384	6.065197	6.002307	5.863294	6.150688	5.702866	5.892172	5.795302	5.626857	5.775772	5.766436	5.888505	5.784627	5.878254	5.739938	5.79307	5.843161
AC013463.2	3.947996	4.2636895	3.6989035	3.894653	3.881245	4.1758305	3.8004655	4.0324125	3.7005725	4.0118845	4.021174	3.973621	4.0508935	3.94557	3.9438815	4.0677595	4.1662425	4.0889575	4.2920735	4.0120215	4.288502	4.017917	4.16853	4.24593	4.161626	4.179938	4.168812	4.1431755	4.009622
AC013467.1	2.639454	2.569829	3.176806	2.593248	2.731216	2.458199	2.660479	2.649205	2.73308	2.981694	2.722846	2.547437	2.688713	2.985878	2.616362	2.66677	2.881404	2.3818	2.737492	2.700221	2.182366	2.449789	2.814995	2.467195	2.780442	2.765084	3.058367	2.579098	2.676935
AC013470.6	5.716114	5.876848	5.748437	6.090075	5.589984	5.93373	6.033262	5.916053	5.869114	5.756142	5.215135	6.064371	5.56181	5.809921	6.21372	5.846224	4.99699	5.3641	5.880826	5.987078	5.352439	5.296175	5.60589	5.844368	6.554418	5.532912	5.372755	5.251976	4.915247
AC013470.8	2.201032	2.121233	2.242974	2.039134	1.922042	1.759681	2.1252	1.857301	1.95822	2.35295	1.945207	2.033004	1.936785	1.998024	2.029881	2.310936	2.314156	2.282555	2.102189	1.84331	2.277057	2.060305	2.016343	2.015443	2.042059	2.026615	2.389489	2.217607	2.01436
AC013474.4	4.596343	4.623167	4.750288	4.740959	5.079777	4.83835	4.720564	4.650512	4.842664	4.451091	5.24317	4.782334	4.766333	4.975037	4.806859	4.696634	4.837992	4.864131	4.95405	4.769863	4.917776	4.95472	4.342558	5.63001	5.371497	5.363524	4.966762	4.859879	5.255092
AC013476.1	6.221968	6.216304	6.20185	6.147533	6.502887	6.326474	6.175757	6.513622	6.171764	6.246875	6.276512	6.248896	6.320871	6.439646	6.135242	6.44749	6.252179	6.172603	6.343221	6.069561	6.346866	6.190904	6.086762	6.415048	6.333872	6.439264	6.218297	6.127147	6.397982
AC013480.1	1.918247	1.716993	1.517095	1.716122	1.679978	1.514539	1.774296	1.634843	1.681418	1.812318	1.597149	1.723847	1.713063	1.668004	1.547674	1.714024	2.165757	1.688209	1.705422	1.594233	1.955441	1.81317	1.676023	1.678538	1.677818	1.935007	1.465906	1.748325	1.502893
AC013480.2	3.307868	3.175241	3.036946	3.579364	2.752206	3.319483	3.067371	3.528411	2.987988	2.901701	3.231274	2.995206	2.95461	3.238642	3.141256	3.205704	3.113938	2.97611	3.309877	3.414035	3.17327	2.956806	3.330779	2.773695	3.143755	2.876871	3.558923	2.810396	2.821936
AC013553.1	5.369514	4.93762	5.29352	5.258919	5.482542	5.50394	5.557987	5.222136	5.52164	5.426541	5.587492	5.375561	5.353875	5.374276	5.113931	5.058128	5.065769	5.691267	5.482617	5.311068	5.70168	5.342695	5.457566	5.453508	5.100043	5.672197	5.231572	5.693841	5.848235
AC013727.2	4.572304	4.343801	4.394167	4.476413	4.724075	4.852718	4.8819	4.562979	4.391795	4.665246	4.663373	4.243168	4.379921	4.434625	4.551764	4.064028	4.212288	4.615885	4.173759	4.892704	4.512909	5.127735	5.001937	4.778807	4.250327	5.074273	4.777891	4.916316	5.268785
AC013733.3	5.050342	4.717293	4.791879	4.940529	4.737212	5.353733	4.81348	4.889018	4.79992	5.139911	5.114124	4.803308	4.768232	5.008801	5.376606	4.900507	5.230318	5.127315	4.59432	5.147078	5.062725	5.168205	5.307755	5.169744	4.757924	5.581763	5.051144	5.437348	5.296586
AC013733.4	1.870856	2.329659	1.860082	2.037112	1.699029	1.964748	1.902773	1.855049	2.073883	1.872502	1.899865	2.073003	1.677708	2.310264	1.762933	2.084371	1.69387	2.3037	2.049284	2.057017	2.096872	1.832879	1.942341	2.064795	1.737676	2.236049	2.030687	1.849057	1.945258
AC013734.1	2.032651	1.860355	1.864063	1.947337	2.109652	1.953903	1.917503	1.996025	2.142459	1.977533	1.897666	2.005021	1.885521	2.456191	2.032049	1.980015	1.852186	1.808188	1.878172	2.05878	1.951609	1.926534	1.894785	1.946099	2.030204	1.773966	1.943195	1.974469	2.002662
AC013738.1	5.34596	5.202414	5.149514	5.148965	5.471355	5.520562	5.275748	5.544206	5.591997	5.331377	5.247992	5.025173	5.595966	5.400608	5.404906	5.79507	5.197889	5.179542	5.285104	5.542244	5.601585	5.521725	5.413485	5.789847	5.83423	5.846997	5.59666	5.710693	5.679697
AC013751.1	5.578037	5.568982	5.880424	5.821964	5.587334	6.090092	5.791195	5.70523	5.923712	5.990876	5.758175	5.846788	5.923838	5.713641	6.018991	5.507273	5.963739	5.893568	5.742771	5.769547	5.797677	5.734864	5.84961	5.920303	5.524029	5.578111	6.040867	5.791978	6.07465
AC015600.1	5.934446	5.947959	6.15074	5.786435	6.586402	5.997005	6.015804	6.366111	6.251765	6.070311	6.115978	6.17431	6.11853	6.141392	5.914268	5.829484	6.186602	6.040529	5.906501	6.095124	6.054841	5.709777	6.446924	6.245013	6.113337	6.381733	5.9315	6.193899	6.265601
AC015691.13	3.343025	3.935935	3.600698	3.639489	3.989466	3.627274	3.507866	3.213413	3.449322	3.786096	3.544105	3.643408	3.71668	3.693754	3.52809	3.613471	3.503228	3.937032	3.619074	3.515933	3.61745	3.540693	3.564151	3.537284	3.849278	3.549027	3.556565	3.516225	3.996017
AC015818.6	9.562321	9.714504	9.630433	9.81584	9.523366	9.895769	9.87852	9.48639	9.857444	9.757958	9.56709	9.899665	9.430074	9.667524	9.766144	9.64798	9.044912	9.313395	9.625583	9.623269	9.36377	9.204437	9.373987	9.477648	9.771853	9.301553	9.473121	9.278767	8.980863
AC015820.1	3.815731	3.809743	3.739987	3.914174	3.956266	3.698992	3.710946	3.981767	3.730435	3.771062	3.690641	3.923403	4.177868	3.928999	3.781056	3.755882	3.885111	3.797903	3.865208	3.611842	3.744471	3.880297	3.55668	3.782234	3.600866	4.058862	3.693013	3.496404	3.704391
AC015849.13	4.42026	4.478855	4.579598	4.392311	4.56922	4.327207	4.364193	4.514802	4.331964	4.595769	4.511511	4.298086	4.599178	4.419681	4.385334	4.448429	4.431787	4.722284	4.326301	4.322602	4.479239	4.361682	4.524568	4.136343	4.444963	4.128414	4.272302	4.461241	4.391564
AC015849.2	3.503407	3.640946	3.441063	3.480458	3.069982	3.136508	3.229812	3.770082	3.411765	2.847135	4.093761	3.881671	3.755774	3.340632	3.625016	3.232852	2.957594	3.351066	3.469544	3.318781	3.434415	3.304472	3.24009	3.72061	3.547123	3.515447	3.728303	2.90162	3.528846
AC015883.1	6.060268	6.140894	6.206697	6.033829	6.247771	6.095085	6.242783	6.129065	6.097455	6.112191	6.134423	6.10025	6.109282	6.177947	6.026487	6.1315	6.063104	6.028712	5.993037	6.035097	6.042874	6.056804	6.061678	6.166628	6.147182	6.120113	6.058345	6.00113	6.020972
AC015909.1	11.08276	10.93285	11.13856	10.92061	11.18435	10.96791	10.77311	11.1338	10.93952	11.02657	11.01627	11.02145	11.00047	11.02301	10.90192	11.01967	10.88446	10.9826	10.91707	10.88489	10.90077	10.96529	10.87872	11.12207	10.91982	11.27764	10.84112	10.72291	10.95753
AC015923.1	3.024528	2.484392	2.206931	2.478702	2.596559	2.469603	2.718749	2.279384	2.578528	2.37476	3.057237	2.30653	2.410692	2.460207	2.420215	2.518533	2.109822	2.148043	2.565687	2.470042	2.776052	2.695318	2.461209	2.316238	2.867309	3.005955	2.693127	2.386492	2.414414
AC015923.2	2.56167	2.860441	3.162622	2.99474	3.694211	2.957531	3.167854	3.585106	3.070323	3.107189	2.607945	3.058894	3.177141	3.299869	3.28296	2.96056	2.677095	2.860501	2.932691	3.105589	2.857043	2.952876	2.94713	3.188232	3.004383	3.027498	2.868889	2.850781	2.906742
AC015936.3	7.164429	7.16297	7.088794	7.242485	7.567683	7.203608	7.271318	7.30652	7.1505	7.203444	7.294044	7.053238	7.399815	7.098442	7.40904	7.12858	7.238255	7.097226	7.337249	7.201821	7.009243	7.621618	7.259578	7.386141	6.994745	7.361491	7.476706	7.29466	7.351063
AC015971.3	4.832514	4.995897	4.852919	4.837219	5.171845	5.040873	5.040994	5.390227	4.914631	4.903532	5.256458	4.94825	4.735372	5.001862	4.959599	4.855412	4.991993	5.000948	4.594942	5.065561	4.89641	5.168048	5.139416	4.795192	4.992356	5.003653	4.922333	4.790486	5.120378
AC016113.1	1.814273	1.674874	1.899143	1.797265	1.88827	1.881831	2.044825	2.105105	1.710207	2.122204	1.791907	1.73016	1.813259	1.625849	1.777472	1.89425	1.790276	1.579186	1.675541	1.721088	1.621194	1.821222	1.627385	1.984205	1.858315	2.049347	2.065101	1.880144	1.988461
AC016142.1	5.92037	6.384828	6.180641	5.97023	6.651799	6.47478	6.138763	6.395555	6.17001	6.351877	6.18086	6.196401	6.435422	6.296983	5.898194	6.173415	5.689518	6.127589	6.276193	5.998753	5.712642	5.829638	5.616313	6.339438	6.180212	6.397098	6.093707	5.580187	5.921023
AC016194.1	5.341963	5.396461	5.394316	5.118503	5.35877	5.300112	5.492881	5.456566	5.252668	5.189939	5.105199	5.238384	5.235716	5.515109	5.607489	5.36293	4.863719	4.905013	5.041009	5.662079	5.297655	4.904498	4.911901	5.236702	5.177153	5.255366	4.945039	4.990623	4.933948
AC016405.1	3.484534	3.232875	3.713779	3.463011	3.738959	3.584256	3.67144	3.713178	3.539118	3.526733	3.728174	3.666299	3.586129	3.316962	3.835557	3.444606	3.155014	3.358923	3.669411	3.670328	3.580678	3.473965	3.353318	3.642013	3.457569	3.496305	3.165496	2.992013	3.614338
AC016543.1	3.427896	3.30163	2.995347	3.351712	3.823822	3.629965	3.424746	3.476121	3.418575	2.875149	3.330011	3.31586	3.697819	3.598796	3.896419	3.68013	3.350681	3.150284	2.812858	3.326477	3.478323	3.383435	3.264526	3.524874	3.686948	3.556821	3.168408	3.129837	2.582973
AC016549.1	5.735443	5.698088	6.070283	5.61813	7.174411	6.164392	5.996255	6.255469	5.652216	5.663671	5.454628	5.880844	5.799362	4.843544	5.587371	5.614629	4.583951	4.855964	5.030467	5.413384	5.381383	5.520873	5.6326	5.364936	5.281027	5.436882	5.474524	5.156383	4.8879
AC016626.2	5.592069	5.560047	5.629814	5.499879	6.432209	5.871667	5.766317	5.983272	5.492941	5.381168	5.596291	5.702707	4.983697	5.499782	5.380392	5.446328	5.579537	5.261236	5.597291	5.437451	5.474143	5.622612	5.707733	5.436883	6.244009	5.408917	5.564705	6.013718	6.136081
AC016644.1	3.223729	3.583419	3.113347	3.558064	2.915481	2.895646	2.863069	3.455524	2.830734	3.397027	3.112451	3.324437	3.662961	3.058736	3.110693	2.737252	3.181996	3.81827	3.166368	3.404138	3.2744	2.806879	3.009914	2.784534	2.832894	3.469286	2.403096	3.155664	2.758317
AC016682.1	2.78859	3.024398	3.236328	3.172595	2.83166	2.958628	3.087379	2.946243	3.185597	3.274434	3.154619	3.641969	2.685015	3.158567	2.748852	3.138813	2.957583	2.805209	3.182237	3.025971	3.289874	2.585126	2.971411	3.238438	2.990061	2.901085	2.906007	2.6458	3.183146
AC016683.5	6.041328	6.195703	6.075897	6.037227	6.206751	6.19014	6.131931	6.20612	6.100937	6.292738	6.324809	6.159393	6.230142	6.325925	6.391994	6.149277	6.124372	6.132507	6.131504	6.037742	6.045073	6.315199	6.069091	6.216791	6.017495	5.851476	6.369013	6.149088	6.640452
AC016691.2	3.670578	3.509548	4.347305	3.789884	4.034229	4.148453	4.501533	3.499888	4.19107	4.106534	3.570585	3.676073	3.778968	3.818435	3.993624	4.191719	3.94683	4.070035	3.946957	3.796881	3.852483	3.874922	3.809305	4.009445	3.948613	3.833477	3.598871	3.566707	3.342216
AC016694.2	4.812849	4.358836	4.502661	4.713466	4.700005	4.627896	4.499397	4.70078	4.790674	5.031268	5.237292	4.414698	4.619171	4.722769	5.006517	4.684189	5.202396	4.562348	4.489211	4.250595	4.752442	4.73129	4.733681	4.726294	4.142583	5.202412	4.810411	4.606631	5.132907
AC016708.2	11.875	11.57748	11.77964	11.56554	11.8642	11.58658	11.65467	11.34867	11.80677	12.0375	11.58039	11.94298	11.43009	11.2718	11.41512	11.46203	11.66648	11.53013	11.57328	11.30217	11.3381	11.37387	11.46947	11.8238	11.90718	11.57345	11.53282	11.37424	11.27616
AC016710.1	1.762193	1.833503	2.185852	2.008059	1.996325	1.911672	1.876209	2.049058	2.006545	2.020888	1.945525	1.885072	2.064578	2.089291	1.986922	2.019795	1.938691	1.88554	2.140745	2.007921	1.869497	1.926534	2.023006	1.87197	2.02313	2.127882	2.002291	1.921397	1.771408
AC016712.1	5.640497	5.159151	5.543226	5.590936	5.385484	5.314184	5.448212	5.554924	5.746924	5.362288	5.572758	5.395835	5.321663	5.639601	5.711577	5.650203	5.558776	5.412001	5.446467	5.563242	5.250795	5.680452	5.605462	5.606569	5.737959	5.664015	5.371636	5.383856	5.484351
AC016712.3	4.376377	3.902678	3.946408	4.082456	4.487444	4.156496	4.310575	4.274437	3.957089	3.994965	4.058852	4.119393	4.042499	4.256082	4.328304	3.987321	3.897048	4.047199	3.898915	4.018672	4.06268	3.795673	4.020288	3.924529	4.263987	3.635116	3.633463	3.950396	3.900921
AC016716.1	6.439904	6.148028	6.757054	6.378654	6.710481	6.556809	6.533386	6.507594	6.12735	6.126391	6.048431	6.386756	6.629395	6.46006	6.774499	6.779092	6.013815	6.113946	6.5238	6.524879	6.503818	6.446855	6.628366	6.473551	6.390388	5.755933	6.316118	6.603483	6.325541
AC016716.2	3.490133	3.261947	2.827777	2.662228	3.059887	3.143386	2.594404	2.681774	3.008767	2.78371	2.913862	2.699165	2.848533	2.472101	2.856022	2.739889	3.26281	3.098058	3.093413	2.870591	2.841504	2.781095	2.967981	3.170852	3.112676	3.042834	2.758415	2.87588	2.662278
AC016722.4	7.962812	8.009088	7.911277	7.963455	8.039931	8.110241	8.161307	8.25529	8.253598	8.072645	8.153764	8.055227	8.163048	7.936543	8.090459	7.874562	8.044263	8.046006	7.940552	8.157033	7.959849	8.074803	8.131145	8.136554	8.120028	8.531096	8.324734	8.18301	8.365585
AC016735.1	4.606092	4.845269	4.935166	4.751112	5.081244	4.930036	5.229052	4.834975	4.911695	4.827521	4.953589	4.768241	4.742491	4.718139	4.791095	4.888125	5.118834	4.886573	4.810969	4.963497	4.508795	4.819801	4.813635	4.862759	4.728742	4.822995	4.798535	4.825448	5.025216
AC016735.3	5.353064	5.345304	5.485861	5.565423	5.684794	5.748339	5.858607	5.547887	5.631827	5.821583	5.515324	5.554868	5.575873	5.39139	5.660981	5.413581	5.537536	5.408505	5.699007	5.888717	5.607748	5.605449	5.429527	5.412377	5.227708	5.871482	6.05403	5.831809	5.67075
AC016738.4	2.605638	2.395997	2.527688	2.501665	2.215431	2.504393	2.317758	2.579463	2.364933	2.778676	2.602139	2.613199	2.464171	2.506912	2.427913	2.318997	2.443208	2.549687	2.589874	2.450371	2.643067	2.654888	2.59489	2.551202	2.46031	2.668365	2.924617	2.670619	2.617745
AC016739.2	8.530316	8.413151	8.495518	8.450779	8.396008	8.479907	8.235471	8.454828	8.552349	8.58354	8.343775	8.668301	8.469895	8.533598	8.414433	8.528688	8.622987	8.577191	8.485693	8.371225	8.384452	8.419163	8.334356	8.528835	8.718115	8.299808	8.186774	8.443179	8.241539
AC016739.3	11.87145	11.74303	11.76889	11.74939	11.61446	11.65464	11.6153	11.8242	11.69048	11.71479	11.60378	11.77728	11.70801	11.76204	11.83909	11.80766	11.59383	11.66179	11.67009	11.67492	11.55715	11.5207	11.57831	11.61195	11.59145	11.65844	11.46669	11.40028	11.42895
AC016743.1	6.02236	5.964893	6.208308	6.024755	6.389766	6.153884	6.125251	6.105154	6.25036	6.197625	5.990346	5.895171	6.248078	6.046582	6.104854	6.31257	5.908731	6.118732	6.065481	6.007353	6.137774	6.190457	6.261533	6.441925	6.480639	6.726786	6.199742	6.469825	6.302075
AC016751.2	2.671082	2.480228	2.553684	2.564745	2.033086	2.522464	2.325698	2.556203	2.603876	2.594739	2.265671	2.86456	2.6193	2.506771	2.255022	2.956379	2.586346	2.560216	2.231634	2.405634	2.731413	2.552387	2.339422	2.420134	2.22398	2.430089	2.445005	2.346165	2.403615
AC016751.3	2.719791	2.455197	2.718481	2.731717	2.785301	2.582774	2.689577	2.922231	2.866394	2.703876	2.740384	2.270535	3.03377	2.675074	2.937965	2.831035	3.207897	2.502872	2.916891	2.750515	2.902232	2.91527	2.544492	2.717457	2.690351	3.276495	2.964755	3.022869	3.216743
AC016753.2	1.893815	2.169054	2.195366	2.230062	2.723277	2.174477	2.372715	2.086487	2.035152	2.189066	2.262986	2.060984	2.026527	1.9562	2.005436	1.998159	2.152851	1.818704	2.091429	2.203262	1.884224	1.925309	1.942643	1.994959	2.06579	2.000984	1.909682	1.994227	1.917996
AC016764.1	1.792786	2.105641	2.079173	1.996104	1.871446	1.930677	1.86795	2.00092	1.85383	1.934351	2.094396	2.066392	2.024604	2.103849	1.707336	2.243527	2.09883	1.759576	1.863244	2.027076	1.999978	2.032465	1.848673	1.755338	1.744839	1.936958	1.694459	1.548191	1.864346
AC016772.4	2.619397	2.697161	2.45429	2.752597	2.651458	2.454685	2.99373	2.858958	2.692227	2.675703	2.957377	2.858359	2.834858	2.763511	2.752872	3.082013	2.907401	2.814833	2.828924	2.637648	2.826736	2.424852	2.694014	2.602638	3.264422	3.152527	2.46463	2.663175	2.810113
AC016821.1	11.4706	11.46115	11.53193	11.43401	11.67572	11.48738	11.37266	11.63389	11.39757	11.44911	11.43282	11.53298	11.42031	11.50898	11.52298	11.50877	11.35476	11.45052	11.40339	11.36471	11.31306	11.33841	11.31492	11.47773	11.41726	11.4992	11.3475	11.28026	11.21702
AC016903.1	2.170943	2.160147	2.227246	2.240274	2.11083	1.973215	2.010797	2.081912	2.026144	2.173939	2.165789	1.746245	1.851738	2.002797	2.00534	2.392428	2.520068	2.150382	2.094907	1.844638	1.977565	2.217305	1.877716	2.011266	2.046537	2.208038	2.032504	1.843004	1.883906
AC016907.2	3.600582	3.109479	3.300909	3.599985	3.557651	3.047219	3.030318	2.981944	3.295562	3.467449	3.4322	3.00317	2.910114	3.262173	3.186948	3.367784	3.396895	3.526402	3.447502	3.258471	3.427342	3.825436	3.17442	3.539749	3.63012	3.628775	3.369675	3.535359	3.449114
AC016970.1	1.781342	1.794208	1.985146	2.168326	1.888208	2.041426	1.77923	1.891881	1.998316	1.771454	2.198463	1.69056	1.892789	2.049162	1.902463	1.834906	2.079638	1.783904	2.041023	1.90537	1.907253	1.818693	1.842107	2.036981	1.807309	1.723887	1.81432	2.161769	1.614589
AC016993.1	1.931694	2.079388	1.796878	1.987353	2.067603	1.925999	1.919153	1.861921	1.892368	2.014107	1.832367	1.820664	2.20459	2.195699	2.085968	2.321636	1.946728	2.033906	2.068504	1.851273	1.807263	2.135273	2.473542	2.057632	2.013765	1.791321	1.976352	1.944227	1.720883
AC016995.3	3.138696	3.220143	3.384598	3.286168	3.547399	3.256234	3.306549	3.126266	3.044823	3.644727	3.509419	3.467378	3.300858	3.336052	3.082885	3.096523	3.166261	3.039371	3.535726	3.316438	3.467993	3.450761	3.052524	3.542054	2.762258	3.643533	3.345627	3.408957	3.940857
AC017002.2	7.209341	7.225788	7.325683	7.613858	8.450006	7.463103	7.392758	7.406403	7.477398	7.496403	7.605113	7.172446	7.651644	7.398037	7.379555	7.642066	7.521935	7.679399	8.11386	8.18599	7.959722	8.19778	7.85822	8.133456	7.987695	6.582032	6.444379	6.542747	6.190886
AC017035.2	3.24266	2.809949	3.316705	3.710843	3.523928	3.391575	3.200112	3.97735	3.525493	3.145064	3.448813	3.376753	3.349704	3.591897	3.824764	3.554215	3.610178	3.497029	3.26943	3.669475	3.318275	3.41889	3.47464	3.548883	3.737837	3.47843	3.497038	3.831313	3.710684
AC017048.1	3.586192	3.873915	2.964562	3.491737	3.683316	3.503117	3.963819	3.194985	3.545185	3.440705	3.738042	3.433349	3.582512	3.828588	3.536955	3.084136	3.553167	3.558596	3.442381	3.65197	3.310169	3.750761	3.45537	3.66056	3.50817	3.415565	3.76618	3.709892	3.735026
AC017048.2	3.167386	2.667352	2.772796	2.76699	3.111881	2.795008	3.037548	3.285224	3.095154	3.247111	3.418991	2.933496	2.843461	2.791968	2.863839	2.871626	2.790397	2.824684	2.983528	3.089802	3.336263	3.273521	2.979606	2.635383	3.026635	2.890232	3.216585	2.891704	2.779612
AC017074.1	4.897052	4.986254	5.305237	5.000891	5.23783	5.271054	5.330132	5.163771	5.323099	5.394893	5.049114	5.396719	5.539227	5.189889	5.278493	5.14251	4.896981	5.138738	5.660548	5.367633	5.247627	5.183734	5.307888	5.298809	5.052412	5.340221	5.62839	5.324625	5.560431
AC017074.2	4.878698	4.931922	5.221042	5.074521	5.617364	5.302056	5.188831	4.959682	4.995666	4.836139	5.304333	4.90638	5.246593	5.144204	4.971679	5.171276	5.180549	5.151975	5.308455	5.097267	5.393101	5.270103	5.253837	5.159237	5.171972	5.2167	5.038071	5.176028	5.228203
AC017079.3	5.932717	6.079868	5.388917	5.603979	5.99862	5.904632	5.723292	5.73896	5.975695	5.881869	5.883211	6.005013	5.87885	5.605379	5.780404	5.781664	5.589953	5.36041	5.947733	6.003157	5.589229	5.754228	5.28463	5.795527	5.789573	5.675023	5.797971	5.591012	5.947258
AC017079.4	5.863043	5.695237	5.672599	5.583127	5.39125	5.537835	5.475502	5.413218	5.564914	5.513197	5.61506	5.75803	5.505909	5.514841	5.681591	5.39044	5.671539	5.494821	5.437284	5.353521	5.233961	5.234652	5.377799	5.61801	5.514289	5.554152	5.306526	5.246171	4.975183
AC017080.1	5.938513	5.900615	5.79371	5.906407	6.209737	5.819507	6.139122	5.983716	6.073301	5.970244	5.68902	5.959828	5.642997	5.67471	6.106648	5.814502	5.787954	5.731767	5.891675	5.764745	5.45461	5.652022	5.474334	5.803473	5.875117	5.988482	5.667673	5.503439	5.903422
AC017081.2	5.398877	5.264828	5.060219	5.268614	5.243555	5.552516	5.605023	5.420033	5.42275	5.526858	5.765901	5.317898	5.355645	5.38546	5.625933	4.992617	5.075253	5.269922	5.525313	5.355671	5.346696	5.175755	5.481434	5.195934	5.193258	5.504383	5.371583	5.396224	5.253692
AC017084.1	2.149466	2.278909	2.339763	2.153963	2.819438	2.517617	2.35406	2.513568	2.253447	2.217664	2.233809	2.34978	2.693466	2.544155	2.439773	2.129015	2.310546	2.146616	2.121137	2.467392	2.51558	2.132577	2.348021	2.33435	2.295279	2.1357	2.195955	2.499583	2.344962
AC017101.10	2.035358	1.755004	2.013701	2.23231	2.281625	2.115467	1.992608	1.926011	2.264224	2.184587	2.363435	1.807087	2.003532	2.117022	1.940637	1.948746	1.944814	2.287711	2.269115	2.106378	2.249647	1.923562	1.847139	1.72541	1.904043	2.25185	2.019082	2.062929	2.088955
AC018359.1	4.152339	3.347685	3.309081	3.410252	3.508311	3.4471	3.064141	3.541817	3.164476	3.347768	3.773564	2.839178	3.553619	3.221825	3.102235	2.971542	2.956033	3.234341	3.361614	3.123747	3.028498	3.590214	3.149947	3.321913	3.660149	3.951309	3.468208	3.301238	3.760429
AC018359.3	2.24105	2.253299	2.131033	2.232414	2.448586	2.026587	2.238754	2.373745	2.120659	2.295531	2.311522	2.398416	2.399917	2.27202	2.268812	1.78211	2.490928	1.778116	2.362677	2.365759	2.489904	2.11351	2.354939	2.433573	2.108262	2.301269	2.290636	2.612085	2.645416
AC018450.1	2.867153	3.001967	3.034465	2.606909	3.64408	2.889708	2.868433	2.857791	2.544554	2.797508	3.298774	3.299494	3.188617	3.376601	3.190845	2.723803	2.399958	2.828854	2.964714	3.139244	3.054451	2.642567	2.909631	2.986301	3.315913	3.206704	2.717862	2.689515	2.963777
AC018495.3	2.782831	2.996388	3.009866	2.792583	3.561868	3.10511	3.159401	3.114724	2.965458	3.327883	3.056108	2.715393	3.577638	2.72991	3.173131	2.91984	2.612308	2.979137	3.014639	3.186786	2.838975	3.68304	3.568945	2.743007	2.896759	3.552198	2.999176	3.575598	3.402553
AC018628.1	6.608638	6.707581	6.388832	6.725478	7.33813	6.83463	6.546427	7.124741	6.578792	6.705002	7.11316	6.982045	7.204564	6.865781	6.825734	6.72402	6.774505	6.682405	6.745068	6.565283	6.797761	7.124701	6.484526	6.632679	6.68343	6.509751	6.841336	6.790367	6.656119
AC018634.9	3.104618	3.118048	2.740737	3.283213	3.446601	2.985422	3.104125	3.108938	2.883423	3.211291	2.826061	2.919375	3.250934	2.624671	3.200564	3.35911	3.104825	3.035772	3.232952	3.27357	3.298183	3.158012	2.72534	3.014764	2.863187	3.628484	3.251883	3.187609	3.311487
AC018693.5	2.490552	2.264118	2.383517	2.263356	2.426692	2.301964	2.534673	2.400495	2.438232	2.772192	2.397867	2.463412	2.375367	2.215892	2.188908	2.37714	2.422641	2.313684	2.635367	2.207887	2.933767	2.420367	2.237058	2.348149	2.240274	2.701364	2.645179	2.297121	2.16046
AC018693.6	3.964442	3.177106	3.222223	3.454956	2.428656	3.769238	3.669086	3.303923	3.542584	3.508122	3.126253	3.355898	4.24286	3.15316	3.030181	3.246955	3.593697	3.422749	3.262093	3.536863	3.409927	3.335118	3.164749	2.989983	3.315743	3.391622	3.03018	3.022071	3.009098
AC018696.1	8.212685	7.903569	7.901443	7.998271	8.073367	8.049604	8.086729	8.271004	8.074038	7.989121	8.073732	7.875942	8.080168	8.017151	8.235769	8.040493	8.201414	7.815783	7.96425	8.093077	8.023453	8.132651	8.016275	8.14229	8.107697	8.209954	8.222905	8.113888	8.392331
AC018712.2	4.509232	4.73593	4.911105	4.478432	5.20662	5.074805	4.959163	5.083634	5.064798	4.873812	4.846542	5.021368	4.801984	4.972564	4.855933	4.518594	5.121189	4.892559	4.83646	5.233462	5.097554	5.292411	5.446404	5.398456	4.592759	5.381998	5.366047	5.282808	5.425762
AC018717.1	2.228687	1.837699	1.88115	1.870115	1.783362	2.091424	1.858057	1.953174	2.022031	1.93506	1.988601	2.008238	2.162522	1.983781	1.966079	1.711947	2.709285	1.865123	2.336763	2.116366	2.264692	1.855501	1.907486	1.941584	2.306758	1.858879	2.222522	1.912655	1.815555
AC018717.2	4.045177	3.832818	3.851371	3.723562	3.914044	3.73835	3.754716	4.248275	3.793499	3.468634	3.670274	3.664141	4.093243	3.821512	3.821684	3.68426	3.841993	3.823164	3.909189	3.65669	3.815079	3.5074	3.587875	3.624476	3.713047	3.910257	4.021267	3.889319	3.775848
AC018735.1	5.57346	5.753213	5.889365	5.697747	5.676094	6.290784	5.780148	5.977249	5.575671	5.342707	5.64887	5.710694	5.686236	5.491122	5.804332	5.683443	5.173538	5.412551	5.423104	5.791066	5.333601	5.556753	5.726912	5.562321	5.625399	6.185854	5.991698	5.583413	5.802155
AC018737.1	11.60537	11.57249	11.63989	11.57642	11.60972	11.45363	11.42274	11.7177	11.48838	11.56343	11.56922	11.53002	11.61516	11.57322	11.53683	11.55594	11.48884	11.61282	11.47648	11.50067	11.5022	11.49214	11.49608	11.58107	11.4558	11.74711	11.40111	11.36976	11.45263
AC018737.3	3.502058	3.688955	3.755999	3.747339	3.495812	3.418751	3.443269	3.260312	3.664881	3.545564	3.658813	3.761089	3.551685	3.642499	3.431103	3.378866	3.608929	3.526785	3.543018	3.649163	3.746464	3.444155	3.907235	3.62713	3.370313	3.995401	3.99171	3.542864	3.363507
AC018761.1	6.424603	6.385639	6.994098	6.695662	6.973756	6.918898	6.686919	6.659431	6.75055	7.06282	6.873596	6.540234	6.727472	6.448533	6.546973	6.503822	6.51917	6.642471	6.578483	6.598391	6.787946	7.028413	6.885352	7.037093	6.446428	7.255257	7.043822	7.088899	7.41845
AC018804.1	6.176681	5.938257	5.86832	6.046508	6.260879	6.186244	6.068667	6.244127	6.179695	6.138863	6.522267	5.832431	6.007052	5.95966	6.258226	6.436037	6.169619	6.047605	6.26371	6.44071	6.072955	6.386351	6.272799	6.112553	6.288244	6.283138	6.423879	6.411312	6.667683
AC018804.3	2.440453	2.537698	2.600734	2.715424	2.8902	2.793709	3.113515	2.853599	2.815798	2.918691	2.541333	3.081561	2.315733	2.559212	2.905697	2.493711	3.264619	2.715545	2.739325	2.860458	2.519471	2.789865	2.759237	2.753298	2.808688	2.698269	2.553668	2.945115	2.582301
AC018804.6	5.390088	5.357087	5.973818	5.55023	6.64659	6.79513	6.358669	6.590223	6.832633	6.941216	6.822865	6.483094	5.086455	5.797389	5.780721	5.783648	5.996615	5.960942	5.659481	5.847445	5.854095	6.057691	5.662905	6.501972	6.371408	4.847776	5.548918	5.218391	5.290425
AC018804.7	3.30473	3.592175	3.329546	3.491683	3.370755	3.443516	3.556437	3.704116	3.487532	3.532443	3.512043	3.331647	3.0365	3.764491	3.430656	3.323024	3.54522	3.35264	3.138788	3.578604	3.907467	3.330692	3.651227	3.315641	3.949357	3.954693	3.676652	3.434603	3.892365
AC018816.3	3.536514	3.308907	3.534596	3.148332	3.398023	3.031042	2.617251	3.263052	3.305512	3.252594	2.795249	3.486914	4.218557	3.777947	4.053352	4.423641	3.330072	3.767517	2.957504	3.230142	2.947344	3.045723	3.234856	3.631233	4.518636	3.436822	2.93938	3.629373	3.81496
AC018865.5	7.25679	6.790584	6.897616	6.963129	6.942933	6.952043	7.153053	6.740411	7.047408	7.020433	7.158404	6.921218	7.233945	7.603645	7.452951	6.944187	7.312094	7.174043	6.9649	7.225535	7.054186	7.204718	6.95603	7.204226	7.102612	7.640193	7.367425	7.172286	7.168772
AC018866.1	6.941538	6.824509	6.922815	6.973643	6.734752	7.012961	6.63811	7.119009	7.028157	6.793079	7.025548	6.912906	6.907765	6.971258	6.945098	6.978091	6.974805	6.653595	6.937978	6.912955	6.978175	7.009446	7.277807	7.205315	7.108202	7.104726	7.185445	7.300799	7.432506
AC018867.1	10.08558	10.14572	10.32785	10.1551	10.6502	10.35084	10.14999	10.11254	10.2267	10.16546	10.14215	10.21049	10.20576	10.44901	9.939137	10.15212	10.1133	10.24931	10.04913	10.25017	10.23554	10.41876	10.28607	10.48843	10.42686	10.19378	9.993938	10.05057	10.04447
AC018890.4	2.563886	2.591454	2.700019	2.488987	2.462428	2.576744	2.611197	2.769315	3.00188	2.563291	2.470128	2.804771	2.713623	2.600233	2.546628	2.187153	2.407966	2.467282	2.476688	2.653397	2.796941	2.490429	2.262321	2.444942	2.399303	2.575298	2.408711	2.586981	2.052991
AC018890.6	4.666746	4.563538	4.466922	4.748988	4.572766	4.587163	4.408382	4.568676	4.818072	4.389	4.887372	4.269474	4.952765	4.967635	4.80948	4.549201	4.916465	4.672465	4.432981	4.672016	4.769681	4.872801	4.266795	4.895423	4.828753	5.113091	4.558631	4.91361	5.034039
AC018892.3	3.191823	3.159954	2.887693	3.040658	3.074573	2.927531	3.046991	3.612891	2.904789	2.932228	2.996315	2.666507	3.109812	2.938563	3.035893	3.247838	2.972181	2.994041	2.761632	2.930799	3.182836	2.82933	2.989521	2.74192	2.742903	2.963927	3.120926	2.826202	3.474724
AC019046.1	5.247219	5.41755	5.22818	5.384083	6.139824	5.459163	5.45852	5.367818	5.447778	5.341807	5.455455	5.295577	5.11499	5.2389	5.707603	5.745122	5.253139	5.442815	5.387756	5.523274	5.068133	5.633726	5.44576	5.299245	5.771538	4.722814	5.189176	5.165133	5.083739
AC019050.1	7.276339	7.794357	7.619736	7.927073	8.060794	8.260414	8.172852	7.507668	7.928618	7.769862	7.679475	8.009384	7.814614	8.319075	8.233952	7.476025	7.512872	7.297243	7.470242	7.924922	7.501467	7.551543	7.465413	7.982126	7.733346	7.493123	7.591423	7.398454	7.355809
AC019051.1	1.407223	1.386735	1.564298	1.528483	1.310946	2.058506	1.601693	1.493101	1.594297	1.667938	1.423122	1.544232	1.532942	1.707715	1.575905	1.640588	1.752914	1.645375	1.545354	1.531938	1.631646	1.80795	1.465599	1.481144	1.637909	1.801738	1.727581	1.538877	1.896461
AC019055.1	2.823707	2.780949	2.659111	2.792196	3.272634	2.866513	2.995278	2.968272	3.177592	3.051111	2.997247	2.551251	2.550311	2.646792	2.836661	2.465245	2.84823	2.980158	2.81749	2.633192	2.662462	2.835167	2.823565	2.722661	2.727865	2.78588	3.218473	2.918965	3.055436
AC019080.1	2.8167	2.344583	2.983607	2.502359	2.99077	2.850109	2.623815	2.776459	2.64804	2.536485	2.627156	2.647836	2.548987	2.295639	2.644677	2.507759	2.836128	2.457703	2.60069	2.696756	2.146584	2.647836	2.709797	2.956461	2.342683	3.173338	2.724558	2.605885	2.841446
AC019084.7	4.802696	4.722646	5.077484	4.565756	4.525209	4.958754	4.884368	4.81707	4.815032	4.904088	5.02984	5.087732	4.986292	4.915157	5.018659	5.015183	5.004277	5.0083	4.979119	4.772729	5.374121	4.876252	4.754756	4.890108	4.812415	5.424412	5.139497	4.925573	4.939123
AC019171.1	4.810577	5.187863	4.961211	5.209571	5.423635	4.849829	4.903967	4.783936	4.796866	4.890808	4.921638	4.83725	4.853943	4.863436	4.427282	4.995658	4.999225	5.320273	4.839787	4.429969	4.791995	4.956963	5.275052	4.974833	4.891975	4.971246	5.16401	5.324121	5.145562
AC019178.2	4.903488	5.218752	5.217381	5.393191	4.711966	4.977906	4.872293	5.449644	5.144945	5.06591	4.866731	5.092234	4.966208	5.297236	5.349965	5.575925	4.928978	5.179977	5.41941	5.206079	4.896581	4.967837	5.01476	4.81466	4.843377	4.931638	4.893216	4.865729	4.558966
AC019178.3	2.166923	2.264323	2.334769	2.430693	2.161726	2.19074	2.213942	2.255247	2.623325	2.362387	2.24205	2.531672	2.243205	2.564435	2.288563	2.64696	2.017077	2.317522	2.565497	2.142517	2.451746	2.348141	2.280026	2.271569	2.431673	2.488846	1.978592	2.073436	2.510217
AC019181.3	7.393003	7.229992	7.515201	7.21403	7.75706	7.412121	7.583791	7.212574	7.59404	7.863602	7.360541	7.715733	7.358851	7.069993	7.428615	7.26989	7.122689	7.293232	7.399532	7.095532	6.674204	7.153733	7.104655	7.678614	7.721115	7.201771	7.400579	7.177176	6.921852
AC019185.2	2.65377	2.7736	2.547193	2.579718	2.920277	3.027415	2.617689	2.894883	2.886187	2.686552	2.730772	2.527614	2.351116	2.566715	2.465395	2.270646	3.167371	2.707866	2.446089	2.942134	2.987432	3.08128	3.005924	2.610877	2.640877	2.667055	3.190841	3.189475	3.463569
AC019186.1	4.29858	4.203395	3.500618	3.524487	3.865567	3.577331	3.874223	3.134668	3.421965	3.594012	3.69808	4.196089	3.665745	3.530128	3.689781	3.94012	3.984298	3.924863	3.802282	3.278427	3.837749	3.54327	3.964812	3.763277	3.556685	3.629378	3.821244	3.515029	3.794918
AC019196.1	6.482723	6.550195	6.58869	6.638402	6.675522	6.496199	6.295967	6.596083	6.397415	6.60725	6.65077	6.735908	6.769814	6.48631	6.731559	6.533378	6.739723	6.657743	6.691268	6.431182	6.422042	6.476483	6.355197	6.534688	6.483084	6.826738	6.488365	6.384723	6.623402
AC019198.1	9.887225	9.953626	10.11294	9.941312	10.03477	9.93979	9.83039	10.10979	9.881034	9.871717	9.921473	10.00343	9.926464	10.0051	9.955741	9.920423	9.728855	9.877752	9.845441	9.822433	9.699889	9.822248	9.744026	10.03322	9.826715	10.13041	9.814269	9.710508	9.888009
AC019205.1	13.10691	13.0833	13.11003	13.08264	13.07578	13.10726	13.04703	13.01475	13.08899	13.04684	13.08465	12.99899	12.98738	13.05151	13.05508	13.11365	13.05319	13.10204	13.08102	13.03846	13.10615	13.07571	13.04721	13.11586	13.05789	13.1863	13.07072	13.12413	13.14337
AC019330.1	3.138639	2.947445	2.598531	2.935137	2.773999	3.203375	3.052866	2.983447	2.627412	2.875843	3.030923	3.021963	3.182454	2.824271	2.929165	2.649978	3.302144	3.310417	3.039402	2.775558	3.043722	2.929842	2.717613	3.006817	3.121523	3.062805	2.976795	3.158408	2.721087
AC019330.2	4.183738	4.633096	4.269543	4.310121	5.362301	5.156143	4.793484	5.253603	4.501338	4.396471	4.529135	4.229342	5.024206	4.597352	4.64922	4.921677	4.009399	4.287343	4.580409	4.555713	4.369108	4.216544	4.300284	4.646826	4.629849	4.277689	4.155514	4.952743	4.271173
AC019349.5	4.719486	4.771028	4.819288	4.809477	4.796801	4.95521	5.020267	4.959993	5.123217	4.957799	4.987556	5.015508	4.601567	4.547248	4.93498	4.731091	5.042605	4.893361	4.767782	4.98905	4.821769	5.089133	5.082144	4.907295	4.982063	4.839709	5.410661	5.247962	5.525448
AC020550.7	4.113491	3.933982	4.292257	3.741585	3.946373	3.9503	3.786278	3.775404	4.158201	4.150762	3.786673	4.298621	3.515507	3.583224	3.640098	3.698865	3.695494	3.690335	4.483047	4.00451	3.982277	4.164035	3.774665	4.443983	4.243736	3.807723	3.766261	3.442808	3.66457
AC020595.1	3.692343	3.386082	3.440274	3.10007	3.340952	3.016833	3.233483	3.583381	3.449824	3.463186	3.404398	3.35973	3.522666	3.268192	3.419794	3.451905	3.520504	3.235625	3.149046	3.326425	3.537965	3.316997	3.152273	3.229926	3.24842	3.572569	3.527395	3.509419	3.61111
AC020636.1	5.629316	5.593655	5.806219	5.792946	6.709904	5.896699	6.111075	5.955879	6.414802	5.704087	5.97885	5.978803	5.693563	6.152531	5.776682	5.52404	5.437301	5.627291	5.948485	5.900788	5.710115	5.916401	6.173015	6.055963	5.584977	5.757916	6.04595	6.105069	6.164662
AC020703.1	2.62629	2.760655	2.609307	2.727048	2.875274	2.468417	2.525467	2.526631	2.482304	2.557551	2.567061	2.560498	2.96471	2.720223	2.645507	2.859938	2.642998	2.300364	2.505182	2.444148	2.466572	2.541463	2.638661	2.537268	2.604695	2.475029	2.106342	2.401557	2.534619
AC020703.2	7.953708	8.440561	8.275759	8.301805	9.105826	8.299397	8.261107	8.91226	8.190975	8.314735	8.383525	8.541976	8.26353	8.578758	8.513874	8.363354	8.00445	8.007276	8.112919	7.88356	7.967038	7.583269	7.679527	7.986894	8.026525	7.934521	7.857268	7.718534	7.79402
AC020743.2	4.226193	4.375091	4.295389	4.256602	4.274621	4.355144	4.123706	4.312207	4.017023	4.248514	4.15414	4.182029	4.227405	4.179007	4.20932	4.195863	4.073081	4.180318	3.998654	4.37857	4.013061	4.5146	4.25512	4.335276	4.08069	4.514394	4.29468	4.230749	4.410815
AC020743.3	3.195264	2.84409	2.604688	2.882583	3.040269	2.845549	2.623532	2.915564	2.568715	2.760045	3.037778	2.722706	3.378024	3.057887	3.010233	3.103537	3.221744	3.264831	2.911068	2.855427	3.162278	2.641885	2.741464	3.361331	2.946	3.194945	2.695736	3.273896	2.986155
AC020743.4	3.888944	3.848752	4.141629	3.868524	3.86443	4.137449	4.073443	3.811244	3.97314	4.293396	3.769773	3.713246	4.475165	4.156166	4.069087	4.050961	3.797619	3.764461	3.996072	4.02001	3.883092	3.991366	3.86044	3.897861	4.124301	3.969388	4.101353	4.114058	4.562206
AC020915.2	2.732578	2.837116	2.559605	2.558073	2.793099	2.73437	2.899646	2.387364	2.483241	2.85917	2.834237	2.660527	2.888921	2.532553	2.611479	2.800839	3.207847	2.664811	2.767428	2.743559	2.593558	2.887511	2.553663	2.748006	2.784574	2.778911	2.894874	3.024275	2.871958
AC020931.1	11.65178	11.5617	11.68403	11.55066	11.76749	11.58037	11.49386	11.77631	11.60778	11.61246	11.59315	11.56896	11.64739	11.70135	11.59646	11.61428	11.45756	11.59964	11.57684	11.63132	11.59126	11.58137	11.5324	11.63081	11.47424	11.65642	11.46229	11.30348	11.34086
AC020951.1	3.113161	3.342828	3.279386	3.561766	3.818221	3.408869	3.478823	3.410745	3.325062	3.48269	3.683418	3.719847	3.429929	4.338187	3.555167	3.891351	3.254319	3.5264	3.553471	3.45294	3.326235	3.481376	3.489007	2.937884	3.293412	3.422014	3.652272	3.781192	4.233865
AC020983.5	4.067687	4.840899	4.643896	4.656649	5.153839	4.660528	4.870922	4.440224	5.133132	5.017519	4.701406	4.974631	4.186424	4.211804	5.039128	4.518869	4.609568	4.659429	4.941795	4.821836	4.361649	4.376599	4.11882	4.729607	4.862461	3.798754	4.483273	4.197625	3.602012
AC021066.1	6.053673	5.657777	6.419882	5.507335	5.985837	5.71585	5.874357	5.721479	5.489676	5.45681	5.357402	5.512391	5.608617	5.780531	5.601876	5.860615	5.534405	5.756006	5.611367	5.782928	5.757392	5.961522	6.551414	6.05856	6.386597	6.125316	5.506084	6.498429	6.23416
AC021087.1	3.142334	3.937045	3.343423	4.091423	3.173151	3.251897	3.362533	3.161877	4.059226	3.603451	3.308412	3.66974	3.357188	3.819961	3.807285	4.171034	3.055612	3.485576	3.410199	3.130348	3.635627	3.683912	3.480317	2.713501	3.344305	3.130232	3.131715	3.4396	2.988163
AC021134.1	7.502469	7.133237	7.343805	7.196842	7.961873	7.644768	7.529025	7.445318	7.433225	7.418846	7.477061	7.124744	7.357697	7.461607	7.841142	7.56322	7.08472	7.326821	7.387852	7.384317	7.295846	7.672044	7.61998	7.443755	7.280222	7.99619	7.491259	7.406292	7.442732
AC021188.4	4.851229	4.594156	4.530348	4.545332	4.777053	4.812842	4.754036	4.734047	4.521905	4.586011	4.922996	4.502757	4.97771	4.475762	4.350783	4.684952	4.815859	4.507051	4.477214	4.747269	4.827523	4.448226	4.410573	4.407003	4.705915	5.023381	4.533114	4.760925	4.787642
AC021192.1	4.492961	5.07091	4.518284	4.954133	4.454119	4.730491	4.71548	4.911449	4.721821	4.573989	5.029804	4.471431	4.370776	4.741829	4.312817	4.184813	4.773093	4.546343	4.781546	4.474574	4.54706	4.630721	4.634431	4.439785	4.501646	4.567076	4.658716	4.565529	4.597307
AC021205.2	4.314642	4.14432	3.891779	4.098265	4.353139	4.028682	4.394672	3.840477	4.047782	4.262389	4.272568	4.184762	4.533761	4.318865	4.434543	4.077092	3.894676	4.085379	4.185871	4.292938	4.188352	4.432833	4.079037	4.166424	3.761974	4.525391	4.364439	4.564449	4.536401
AC021613.1	8.032558	8.059505	7.908442	8.066678	8.243196	8.083073	7.970351	8.253528	7.96582	7.993032	8.227441	8.129881	8.546393	8.203094	8.116591	8.042316	8.221389	8.102278	8.048877	7.924345	7.937489	8.337999	7.767783	8.180451	8.039162	8.317241	8.025366	8.143678	7.9481
AC021654.1	4.870085	5.638501	5.090832	4.755065	5.823688	4.991408	5.070984	5.580981	5.167642	4.776187	5.195343	4.650682	5.459285	5.106515	5.27009	5.104503	4.316783	4.665044	4.552409	5.285245	4.476073	4.847582	4.503551	5.291438	5.208667	4.302969	4.501263	4.753869	4.540247
AC021660.1	4.467465	4.582591	4.608461	4.647922	4.976627	4.512246	4.709258	4.468814	4.149343	4.375424	4.67164	4.330017	4.684295	4.788968	4.452365	4.024858	4.543501	4.372083	4.837698	4.702352	4.607913	4.835422	4.155237	4.586519	3.948233	5.086374	4.49758	4.728285	4.460919
AC021760.1	3.137554	2.984798	2.707976	2.742465	2.690174	2.638615	2.745872	2.534728	2.796604	3.03284	2.701595	2.832011	2.783282	2.861119	2.823747	2.588821	3.008988	3.000602	2.702216	2.645812	2.577575	2.540096	2.455888	2.528563	2.893224	2.603979	2.362433	2.453936	2.830299
AC021876.4	4.09193	3.893054	3.701665	3.655045	3.496163	3.726849	3.599875	3.92595	3.747635	3.767845	3.789814	3.49911	4.098934	3.832848	3.674367	3.612559	3.833711	3.942468	3.631204	3.633807	3.591044	3.781412	3.984427	3.874619	3.702657	4.136214	3.920647	3.892711	4.037926
AC021887.1	2.014219	1.957324	1.998717	2.035016	2.348144	2.053409	1.883238	2.299659	1.887049	1.987417	1.98531	1.938838	1.968773	2.060891	1.876516	1.927928	1.716502	2.06907	1.958187	2.078644	1.879087	2.13828	2.056039	1.902234	2.011609	1.904881	1.849007	1.973816	2.083478
AC022021.1	2.094831	1.89492	1.865208	2.015578	1.992705	1.866956	1.760432	1.827776	1.706527	1.790896	1.73035	2.044378	1.8394	1.795978	1.629958	1.921368	2.078651	1.931979	1.845465	1.615604	1.888523	1.869731	1.760864	2.056272	1.600338	1.574386	1.703039	1.550832	1.741474
AC022098.1	5.88926	6.17215	6.159966	6.160634	6.40675	6.261156	6.355369	6.160367	6.378837	6.278419	6.433337	6.198488	6.387	6.082025	6.353158	5.663937	6.275019	5.952954	6.25054	6.411006	6.285535	6.52727	6.148177	6.304825	6.090991	6.199721	6.49266	6.36202	6.327192
AC022098.2	4.670124	4.634149	4.743674	4.778557	5.388983	4.970807	5.009425	4.814819	4.844113	4.593544	4.602761	4.843229	4.825858	4.726845	4.814023	4.833638	4.529932	4.761379	4.902548	5.205991	5.119332	4.450658	5.007818	4.918357	5.058182	5.552801	4.795813	4.963541	5.025092
AC022182.2	6.18541	5.60945	5.980763	5.615674	5.514374	5.943981	5.598319	5.699408	5.810061	5.477948	5.900805	5.762292	5.446822	5.399146	5.885949	5.387104	5.480632	5.619081	5.601293	5.26248	5.107051	5.349819	5.446563	5.681196	5.902179	5.738351	5.555953	5.438749	5.735102
AC022210.1	4.167991	3.698306	4.064255	3.854519	4.318653	4.787826	4.609809	4.361942	4.389472	4.119588	4.70395	3.847705	4.465598	4.249574	4.521564	4.971789	4.152384	5.112397	4.442831	4.319511	4.273459	4.79628	4.339091	4.233306	3.768455	4.899307	3.907085	4.847594	5.302635
AC022384.2	6.437581	6.602442	6.65585	6.501521	6.654706	6.488771	6.492534	6.657304	6.414431	6.632793	6.603319	6.519425	6.799992	6.168354	6.548991	6.49603	6.387033	6.344096	6.578076	6.468592	6.444429	6.832073	6.724132	6.553444	6.270105	7.103279	6.858092	6.912116	6.810732
AC022395.1	10.43781	10.41648	10.51329	10.35464	10.56328	10.42908	10.31181	10.64757	10.41234	10.36825	10.37357	10.41499	10.43107	10.43734	10.41336	10.42844	10.39592	10.38918	10.15489	10.40069	10.29756	10.38172	10.20031	10.47099	10.38372	10.51316	10.24567	10.27395	10.41063
AC022537.1	1.818917	1.754216	1.858875	1.89759	1.864764	2.281749	1.816101	1.597291	1.904304	2.263921	2.143229	1.849298	1.70785	2.070323	1.800906	2.053241	1.761179	2.085892	1.890862	1.789262	2.18912	1.633419	1.793107	1.587116	1.647761	1.626201	1.856384	2.048456	1.606002
AC022538.1	6.765992	7.039686	6.989168	6.958113	7.756687	7.22849	7.266323	7.558405	6.859447	6.871402	7.077173	7.1339	7.060977	7.25455	6.981678	7.323886	6.611304	6.938665	7.054925	6.941132	6.699652	6.736964	6.626781	7.124267	7.161786	6.683603	6.403279	6.651792	6.558108
AC022616.1	2.07409	2.248079	2.283177	1.988775	2.204361	1.853295	2.215566	2.215748	2.129416	1.924618	1.990002	2.302486	2.120109	2.207211	2.272485	2.372054	2.453206	2.456033	2.17397	2.194829	1.956501	2.191055	1.883192	2.06404	2.255279	1.990171	2.17478	2.040136	1.931952
AC022616.2	3.511129	3.028004	2.998105	3.238063	2.916185	2.850162	2.892372	2.614702	3.097695	3.042876	2.998983	3.101874	3.110265	2.656104	2.972719	3.118292	2.959862	2.566054	2.69427	3.032344	2.854427	3.153541	2.953362	3.192835	2.858121	3.413611	3.329864	3.06884	3.264758
AC022716.1	2.280132	2.489536	1.956253	1.917356	2.267891	2.110641	2.152625	2.404136	1.959476	2.09338	2.073509	2.41324	2.191213	2.044478	2.338759	2.044477	2.154929	2.005423	2.167556	2.186083	1.92059	2.161649	2.164904	2.170531	2.472826	2.235864	1.952238	1.783737	1.687155
AC022909.1	11.2511	11.04185	11.34567	11.27612	11.38741	11.17523	11.0671	11.28285	11.21773	11.06987	11.08716	11.20384	11.01905	11.16596	11.06976	11.14222	11.01799	11.20157	11.13741	11.16811	11.15936	11.24066	11.08592	11.25868	11.05803	11.13236	11.10591	10.84256	11.02124
AC023049.1	5.578416	4.828794	5.624636	5.443113	5.71658	5.245817	5.390044	5.259162	5.14171	5.492513	5.247637	5.847108	5.201613	5.490997	5.286593	5.287721	4.595567	5.386689	5.274503	5.263845	5.22544	5.379654	5.93392	5.249732	5.638584	5.544322	5.509954	5.735615	5.502225
AC023137.2	2.809991	2.651553	2.864172	2.417802	2.627493	2.443673	3.208309	2.235677	2.71486	2.290034	2.472161	2.684935	2.523277	2.647435	2.273804	2.249223	2.116914	2.67088	2.621968	2.47418	2.67345	2.735653	2.489717	2.477108	2.708453	2.756212	2.468434	2.720564	3.273574
AC023158.1	1.863106	1.76289	1.776408	1.829428	2.172244	1.816835	1.73536	1.962562	1.738632	1.850827	1.655504	1.740902	1.830754	2.025189	1.928417	1.809381	1.725309	1.822091	1.700458	1.83367	1.789838	1.836553	1.740725	1.766917	1.879548	1.702221	1.495558	1.640856	1.703087
AC023271.1	2.721085	2.974849	2.590945	2.836376	2.860878	2.975441	2.671699	2.973893	2.429224	2.951962	2.651551	2.739868	2.739192	2.616546	2.999048	2.992782	2.632188	2.635054	2.695794	2.718384	3.21417	2.491287	2.650607	2.843991	2.789781	2.528415	2.792397	3.190007	3.028451
AC023283.1	7.033696	7.163723	7.149443	7.179091	7.37678	7.290743	7.519703	7.481754	7.45162	7.463017	7.425907	7.315674	7.39714	7.096738	7.117223	7.152489	7.365349	7.167223	7.428825	7.232327	7.478688	7.412663	7.42195	7.13588	6.98603	7.23747	7.343234	7.325342	7.345827
AC023347.1	2.968437	3.675058	3.404287	3.051407	3.582092	3.098363	2.93003	3.307148	3.308236	3.663711	3.575354	3.384591	3.02628	3.587357	3.483008	3.137353	3.599615	3.558965	3.359036	3.286118	3.584035	3.538756	3.06593	3.259074	2.863213	3.057256	3.462148	2.975073	3.3643
AC023347.2	2.289036	2.291594	2.404753	2.20963	1.9011	2.001175	2.034483	2.142924	2.085732	1.974255	2.294181	2.096637	2.121921	2.200452	1.957804	2.267028	2.17937	2.402679	1.78781	1.978689	2.076418	2.170163	2.125512	1.932971	2.226612	2.318635	2.160528	2.499207	2.49738
AC023385.1	4.068877	3.531462	3.535444	3.531378	3.681203	3.534295	3.691078	3.531267	3.973165	3.484074	3.587196	3.463358	3.738204	3.598445	3.692288	3.803069	3.440718	3.3771	3.491469	3.707645	3.690319	3.641582	3.572401	3.473815	3.306808	4.030492	3.66416	3.592534	3.979984
AC023469.2	2.606758	2.467327	2.693038	2.730129	2.897167	2.616375	2.720082	2.563332	2.723327	2.861408	2.475659	2.509223	2.701179	2.90058	2.996625	2.602928	2.46282	2.625107	2.410977	2.479939	2.911811	2.532597	2.484637	2.697664	2.227861	2.793959	2.549193	3.17292	2.430471
AC023481.1	3.211908	3.476923	3.598322	3.250499	3.938677	3.263228	3.441386	3.297521	3.332779	3.144408	3.442632	3.511617	3.194282	3.533085	3.041261	3.382799	3.06908	3.550804	3.149922	3.639873	3.139447	3.286378	3.290695	3.299564	3.193825	3.117902	3.136988	3.156468	3.350712
AC023491.1	7.060998	7.171862	7.289632	7.151857	5.940232	6.045257	6.319841	5.906302	6.841253	6.635586	6.587766	6.719093	5.74136	6.289088	6.14677	6.467814	7.215903	6.699758	7.486123	6.191092	6.133529	5.58312	5.766839	6.464002	6.857708	6.14908	5.61347	6.015811	5.832242
AC023491.2	5.636079	5.75702	5.408054	5.418701	5.846741	5.450401	5.442035	5.753685	5.57037	5.570833	5.689106	5.370327	5.828581	5.490084	5.59743	5.425903	5.645854	5.415572	5.255925	5.847351	5.16121	5.370339	5.742829	5.646035	5.73256	6.071048	5.632178	5.624113	5.801174
AC023669.1	3.21286	2.5004	2.56693	2.675308	2.389555	2.766141	2.314288	2.976391	2.551741	2.99639	2.876269	2.514473	2.504465	2.579735	2.50476	2.316478	2.550372	2.37567	2.579974	2.799957	2.334644	2.924865	2.551157	2.535701	2.815754	3.046172	2.680585	2.587432	2.876712
AC023672.2	2.555553	2.887817	2.850022	3.245164	2.825442	2.886992	2.937972	3.207899	2.783487	2.965618	2.919701	2.965451	2.95949	2.887102	2.754235	2.890168	2.881458	3.001302	2.597297	2.964142	2.887932	2.863285	2.824589	2.670341	2.640118	2.887578	2.939105	2.948229	3.033454
AC023818.1	3.10678	3.654197	3.847793	3.519959	4.147351	3.776577	3.665881	3.60305	3.430048	3.565753	3.721641	3.676675	3.63416	3.805763	3.440251	3.592081	3.231708	3.740298	3.377382	3.649088	3.734709	3.825361	3.700536	3.790049	3.366471	3.710738	3.77152	3.54689	3.273102
AC023824.1	6.058479	6.435367	6.409965	6.504321	6.536427	6.175773	6.204933	6.423052	6.310131	6.497692	6.534873	6.591103	6.822773	6.882314	6.306977	5.965093	6.594645	6.966562	6.291413	6.456912	6.507626	6.562417	6.680085	6.16266	5.800986	6.262202	6.427082	6.222992	6.625321
AC023992.1	8.24965	8.01573	7.922272	8.349637	8.767607	8.130364	8.067187	8.501019	8.21317	8.219465	8.415281	8.361248	8.588325	8.256577	8.321951	8.215033	8.336538	8.238865	8.1118	8.151663	8.142185	8.506659	8.014055	8.153692	8.030591	8.486911	8.187533	8.02033	8.187279
AC024060.1	12.19576	12.24685	12.3345	12.18325	12.44918	12.26779	12.26249	12.2098	12.18727	12.21226	12.23788	12.32752	12.22428	12.31784	12.14234	12.31409	12.22275	12.28839	12.30707	12.18276	12.25156	12.38663	12.1919	12.41782	12.41188	12.27801	12.2569	12.22994	12.26369
AC024067.1	3.671355	3.699326	3.586524	3.237275	3.56221	3.499605	3.892801	3.823268	3.678392	3.749051	3.637769	3.607803	3.722439	3.827363	3.496442	3.550699	3.846671	3.652689	3.672709	3.412572	4.086185	3.59339	3.752446	3.901313	3.645501	3.76256	3.505235	3.776199	3.684328
AC024082.3	3.810387	3.936184	4.009711	3.882488	4.226036	3.888273	4.068331	4.007489	4.387026	4.023752	4.172295	4.168889	4.077911	3.911005	4.139348	3.802722	3.889779	4.01195	4.099286	4.295637	4.018837	4.230378	4.186545	3.883811	3.991317	4.038312	4.056747	4.145126	4.120789
AC024082.4	2.742842	2.765134	2.751686	2.692944	2.728165	3.034208	3.120677	3.135889	2.973106	2.867499	2.826123	2.723845	2.592877	2.698167	2.722778	2.823373	2.828537	2.869101	3.265093	2.59927	2.668787	3.196652	2.790069	2.965288	2.827344	3.012606	3.112646	2.500144	2.685302
AC024132.1	3.519147	3.527691	3.454702	3.939727	4.09157	3.971855	3.807202	3.804067	3.417797	3.860214	3.322304	3.456834	3.979082	4.169157	4.109693	4.000251	3.832097	3.610183	3.157304	4.027575	4.125883	4.075431	3.832101	4.022388	3.371222	3.553452	4.131584	4.483265	3.739575
AC024198.1	2.100433	2.0234	2.013153	2.236784	2.181765	2.050881	2.283425	2.120036	1.978206	2.225308	2.029428	1.977549	2.2033	2.161145	1.99247	2.249595	2.315456	2.221507	2.294657	2.21672	2.278498	1.826055	2.085182	1.878079	2.239127	2.378536	1.83147	2.071429	1.714647
AC024560.2	5.477782	5.807351	5.592437	5.599538	5.778159	5.758231	5.829281	5.927708	5.632945	5.796941	6.048701	5.744918	5.960112	6.146983	6.193679	5.592393	5.633147	5.995624	5.703198	5.962326	6.000137	5.807419	5.998724	5.946881	5.575033	6.044171	6.081957	6.230416	6.313128
AC024569.1	5.900447	5.591125	5.737111	5.420709	6.688916	6.024896	5.729074	6.008536	5.485928	5.492669	5.738708	5.75241	5.708545	6.075377	5.870293	5.901077	5.587273	5.29111	5.660499	5.632494	5.547467	5.295107	5.183901	5.785012	6.017368	5.37683	5.1681	5.347281	4.995705
AC024571.1	12.65541	12.64692	12.69137	12.66926	12.62072	12.59561	12.61953	12.74944	12.5863	12.59109	12.6268	12.65859	12.68262	12.61356	12.62066	12.67051	12.6082	12.68757	12.59251	12.57528	12.61239	12.60398	12.58364	12.61337	12.57507	12.73647	12.61259	12.56815	12.5928
AC024619.2	3.880684	3.826248	4.081965	4.130861	4.228789	4.143076	3.99421	4.127929	4.025471	4.008451	4.1164	3.915719	3.866648	3.857336	3.6516	3.856268	3.912975	4.21391	4.227224	4.253108	4.31798	4.086851	4.172008	3.74162	3.825105	4.024586	4.331012	4.028048	4.197589
AC024908.1	2.202521	2.030427	2.230126	2.341598	2.196564	2.110556	2.17229	2.033828	2.037961	2.486536	2.179331	2.18397	2.092824	2.29627	2.155325	2.157833	2.176304	2.758251	1.985371	1.983855	2.587819	2.150544	2.002398	1.913089	1.947309	1.823311	1.959699	1.839407	1.880191
AC024937.1	2.823396	3.295049	2.875771	2.847229	2.900113	2.786667	2.595002	2.630357	3.16704	3.098127	2.765529	3.030719	3.001109	3.109388	2.915816	3.258938	2.470967	3.079063	3.364859	2.758146	3.422149	2.679173	3.071528	2.510766	2.800471	2.7694	2.821121	2.819194	3.242283
AC024937.2	6.328154	6.065898	6.426383	6.187689	6.200175	6.42411	6.261408	6.057703	6.426585	6.217525	6.165928	6.168036	5.917484	5.979005	6.252868	6.206954	6.300818	6.223145	6.322004	6.168876	5.880815	5.645765	6.042677	6.139517	6.3447	5.967317	6.208567	6.036366	6.13646
AC024937.4	4.278451	4.42438	4.577986	4.350448	4.006464	4.158844	4.469695	4.201693	4.106484	4.165468	4.027116	4.397965	4.453998	4.416921	4.443332	4.502314	4.390864	4.126237	4.295694	4.543794	4.476001	4.306927	4.330324	4.03932	4.162289	3.898099	4.236661	4.104303	4.134057
AC024937.6	6.316916	6.414024	6.734402	6.463768	5.803472	6.183813	6.483018	6.312672	6.238744	6.189254	6.026489	6.469117	6.306664	6.719713	6.404118	6.448995	6.400603	6.16376	6.476046	6.547241	6.468957	6.213983	6.333583	6.07672	6.324871	5.861394	6.232179	6.02038	5.724751
AC024995.1	3.005922	3.478505	3.013533	3.033751	2.828314	2.71076	3.277961	2.987209	2.927785	3.021759	3.058867	3.113014	3.380911	2.948774	3.136111	3.224529	3.015317	3.13341	2.817283	3.183705	2.948714	3.039554	3.036929	3.088979	3.583413	2.700171	2.892736	3.611231	3.446242
AC024996.1	1.93281	2.109652	1.920133	2.194829	2.175872	1.939342	1.819584	2.160529	2.240541	1.937366	2.088891	2.102161	2.025526	1.916702	2.424831	2.13852	2.066115	2.2633	1.939586	2.05002	2.187287	1.720431	1.476144	1.943736	2.009228	1.898274	2.451915	2.248952	1.870913
AC025016.1	2.79612	2.211311	2.807257	2.425259	2.217478	2.471995	2.473034	2.547108	2.544929	2.80903	2.748261	2.411595	2.605036	2.534581	2.777258	2.36695	2.547676	2.602728	2.488674	2.817523	2.726727	2.604385	2.732699	2.397564	2.590852	2.830373	2.55446	2.957029	2.862311
AC025226.2	5.665947	5.722532	5.85829	5.92762	5.856718	5.745991	5.949174	5.848116	5.50189	5.474765	5.738645	5.702667	5.666769	6.021214	5.934816	5.890388	5.826772	5.568694	5.64335	5.859658	5.907392	5.926154	5.523757	5.492769	5.788817	5.727499	5.728181	5.827079	5.637177
AC025279.1	12.07695	12.14699	12.23208	12.12109	12.26273	12.18373	12.07103	12.27815	12.13191	12.13665	12.14784	12.14688	12.13889	12.1428	12.09627	12.14137	12.06482	12.18487	12.10862	12.06827	12.12156	12.14002	12.07318	12.18247	12.07773	12.2666	12.14681	12.04825	12.07079
AC025300.1	4.274585	4.227969	4.189763	4.299235	4.299535	4.285609	4.114344	4.306337	4.277524	4.145626	4.150411	4.195973	4.121603	4.246439	4.201679	4.199167	4.242959	4.320193	4.490691	4.214218	4.178827	4.132619	4.083425	4.24369	4.210354	4.233259	4.209891	4.384336	4.051097
AC025627.1	6.70119	6.505249	6.462746	6.564024	6.629279	6.552512	6.535922	6.889229	6.687179	6.650344	6.891234	6.44152	6.733064	6.512312	6.77959	6.737978	6.79304	6.466128	6.393473	6.600525	6.506549	6.752286	6.883375	6.725852	6.658319	7.420083	6.733111	6.777929	7.028634
AC025750.5	3.153098	3.554183	3.826335	3.627866	3.526236	3.063796	3.643916	3.796474	3.494664	3.754752	3.459187	3.727166	3.292463	3.638812	3.682958	4.108745	3.790871	3.920023	3.679395	3.813631	3.472593	3.245214	3.404813	3.477064	3.22398	3.474922	3.143647	3.410292	3.799339
AC025750.7	2.792543	3.033564	2.855992	2.96771	2.686708	3.050181	2.986895	3.063702	2.944804	2.902485	3.165881	2.721298	2.940126	2.684285	3.020062	2.586139	2.847506	2.712174	3.026179	3.037209	3.027061	2.882243	3.364304	2.813965	2.799286	2.87574	3.196343	3.274989	3.150413
AC025811.3	1.911901	1.921544	1.852766	1.878217	2.087862	1.968374	2.248774	1.570546	2.018146	2.073708	2.130967	2.017208	1.933306	2.156497	1.87054	1.984388	1.667348	2.247164	1.858497	2.008389	2.145682	2.083816	2.169173	1.747528	1.893094	2.402393	2.015115	2.115918	1.823573
AC026150.5	3.4019755	3.4103655	3.47973	3.439103	3.412279	3.6220185	3.4472605	3.4948585	3.533087	3.3440895	3.5381135	3.5531785	3.451206	3.600148	3.5267045	3.241771	3.439928	3.7851065	3.4188465	3.2261095	3.572024	3.5411885	3.159488	3.8082925	3.529137	3.5016665	3.6438595	3.700844	3.6235785
AC026150.8	6.549031	6.92332	6.71883	6.676635	6.362043	5.955075	5.880743	6.912681	6.33694	6.625598	6.292289	6.53971	7.181575	7.211026	6.628328	7.340824	6.795839	6.704699	6.798101	6.604505	7.188956	6.473794	6.488401	6.725691	6.626613	5.967975	6.072261	6.295926	6.412317
AC026166.1	8.156216	8.239285	8.12454	8.301178	8.412777	8.526306	8.397927	8.331516	8.393692	8.568752	8.294306	8.638441	8.057887	8.36548	8.481772	8.08756	7.77641	8.184734	8.022851	8.518685	8.038334	7.83427	8.214669	8.288652	8.051565	7.833039	8.062618	8.211576	8.101032
AC026167.1	4.39017	4.443164	4.658661	4.174267	4.499855	4.497769	4.618114	4.306526	4.852997	4.614596	4.81808	4.306429	4.555232	4.478076	4.429657	4.364848	4.938715	4.744086	4.786784	4.729337	4.679138	4.946029	4.526715	4.356633	4.351593	5.030694	4.559265	5.029942	4.872837
AC026185.1	8.735655	8.420079	8.650721	8.471026	8.776731	8.703522	8.776853	8.736159	8.641015	8.805985	8.808597	8.576655	8.527775	8.523086	8.73528	8.564145	8.625975	8.632977	8.4207	8.775877	8.592257	8.703696	8.726085	8.708075	8.446428	8.817505	8.809244	8.638224	8.722347
AC026188.1	3.451987	3.508186	3.24702	3.47777	3.29274	3.238014	3.11476	3.44101	3.792922	3.386179	3.63868	3.315375	3.653544	3.570521	3.657228	3.585345	4.2204	3.670949	3.388768	3.632841	3.22608	3.474345	3.156423	3.236142	3.435416	3.830462	3.500086	3.886492	3.750048
AC026202.3	3.817885	4.399333	3.824938	4.101333	4.15098	4.157641	4.040599	4.00778	3.80725	3.945206	3.819794	4.240702	4.217456	3.789493	4.253425	4.11775	3.423909	3.972793	4.438824	3.963728	3.859002	3.788697	3.612613	3.748427	3.785516	4.13539	4.393857	4.165725	4.135318
AC026202.5	3.418838	3.695283	4.213734	3.857288	3.961629	3.752961	3.769559	3.651125	3.315099	4.011055	3.874452	4.160516	4.023477	3.909401	3.759038	3.64466	3.361551	3.984339	3.592949	3.462303	3.872951	4.000233	3.67887	3.698764	3.661732	4.052651	3.512908	3.559125	4.125571
AC026254.1	10.45696	10.25934	10.37542	10.30396	10.49708	10.27766	10.24332	10.4084	10.33944	10.34149	10.42567	10.34894	10.46716	10.36788	10.28475	10.32065	10.26986	10.30304	10.34309	10.25596	10.29132	10.31776	10.22477	10.2852	10.14923	10.48697	10.3308	10.1825	10.21461
AC026271.5	6.648098	6.863557	6.690208	6.558536	6.158358	6.46237	6.656777	6.551424	6.591819	6.37523	6.016199	6.866644	6.64912	7.084883	6.880158	6.832926	6.813187	6.517992	6.811766	6.716152	6.466967	6.099097	6.67832	6.47754	6.805097	5.97737	6.273144	6.628572	5.823391
AC026305.1	1.538958	1.485813	1.642055	1.661156	1.572614	1.478172	1.547132	1.484739	1.449113	1.687028	1.756375	1.538566	1.583295	1.519546	1.40922	1.444011	1.737841	1.676485	1.536318	1.517429	1.565715	1.533444	1.6363	1.504186	1.53098	1.460471	1.531211	1.484331	1.49765
AC026357.1	3.161171	3.023847	3.279546	3.08056	3.154073	3.231369	3.143665	3.224589	3.052414	3.169373	3.038357	3.083809	3.040824	3.173046	3.277199	3.177454	2.745502	3.220023	3.314025	3.169246	2.900109	3.249372	3.322831	3.393007	3.30021	3.204125	3.051094	3.205882	3.19045
AC026393.1	3.296431	3.235989	3.549855	4.120959	3.34659	3.66534	3.208309	3.523208	3.702712	3.581542	3.804387	3.240713	3.472022	3.111843	3.737797	3.319831	3.47128	3.800888	2.934441	3.617322	4.005281	3.89299	4.265738	3.650141	3.414781	3.513083	3.679013	3.439337	3.999729
AC026426.1	1.822868	1.841233	1.795908	1.740309	1.571605	1.573583	1.891391	1.800066	1.764967	1.979188	1.67213	1.694129	1.735806	1.598574	1.824567	1.674057	1.944045	1.74765	1.843018	1.617774	1.699463	1.605709	1.630625	1.73587	1.84164	1.943144	1.766096	1.636322	1.477575
AC026471.6	6.993502	7.030622	7.065896	7.019052	7.059841	7.246354	7.379234	7.098165	7.190283	7.42278	7.246262	7.196455	7.120537	7.255361	7.288825	7.102365	7.193023	7.190983	7.29323	7.066311	7.320055	7.500187	7.144732	7.220966	7.0676	7.498692	7.552857	7.49399	7.594748
AC026703.1	2.442469	2.302457	2.342598	2.164995	2.336117	2.309733	2.504645	2.284145	2.46115	2.536627	2.411762	2.375727	2.562712	2.432409	2.257424	2.420521	2.502743	2.488688	2.59292	2.272841	2.343254	2.149568	2.411615	2.53009	2.407044	2.191477	2.296275	1.920681	2.277775
AC026797.1	3.474372	3.611075	3.752866	3.49853	3.574944	3.607322	3.624184	3.900326	3.611931	3.732887	3.206574	3.725184	3.559188	3.804774	3.440927	3.485209	3.789652	3.247246	3.588097	3.49007	3.423368	3.591757	3.400754	3.248253	3.343681	3.213388	3.286662	3.283492	3.232196
AC026877.1	3.960182	4.157686	4.224397	4.213468	5.312574	4.258438	4.226836	4.745903	4.477119	4.189165	4.284026	4.486104	4.000292	4.551733	4.52661	4.434058	3.727739	4.123771	4.070438	4.442393	4.351114	4.409054	4.233244	4.398502	4.544212	3.426184	3.551109	3.780565	3.777295
AC027119.1	3.175721	2.23573	1.872664	2.144288	2.010396	2.022907	1.919888	2.221261	1.941422	2.028131	2.396056	2.240808	1.853171	1.858629	1.967994	1.913392	2.160282	1.821816	1.962202	1.983025	1.903016	2.009551	1.933238	2.089933	2.180303	2.239009	1.93802	1.796055	2.251712
AC027124.2	5.194699	4.732111	4.751617	4.597337	4.593008	4.825334	5.111535	4.899763	5.108357	4.971112	4.833893	4.967425	5.140713	4.95918	4.941927	4.729558	4.928744	5.198974	4.37283	5.096345	4.758787	5.126804	4.999751	4.805872	4.829763	5.142401	5.324018	5.00411	5.242984
AC027124.3	3.465116	3.423863	4.300008	3.739593	3.953172	3.844472	3.89075	3.710926	3.71909	3.737273	3.425014	3.76416	3.557108	3.718829	3.773809	3.239093	3.36386	3.694352	3.63634	3.92316	3.564507	3.558611	4.092104	4.09175	3.488558	3.466034	3.745187	3.872957	3.45929
AC027238.1	2.402852	2.469276	2.337607	2.624348	2.367028	2.586551	2.417719	2.608633	2.804915	2.371753	2.316935	2.683353	2.456049	2.470339	2.702153	2.443161	2.57719	2.528559	2.467954	2.359793	2.2437	2.157714	2.394542	2.384751	2.225768	2.217885	2.614618	2.273758	2.218062
AC027281.1	2.266613	1.865564	1.980306	2.05033	2.164966	1.857184	1.839826	1.955869	1.916554	2.015905	2.016199	2.008973	1.910228	2.359757	2.062193	2.098246	2.420856	2.226578	1.754206	1.895621	2.010144	2.198693	2.167325	2.074451	2.070827	1.921096	2.036253	2.052215	2.146368
AC027288.1	2.768039	2.084762	2.089591	1.902244	2.050512	2.040827	1.924212	2.188511	1.606618	2.326473	1.974344	2.24757	1.997248	2.041202	2.001252	1.981247	1.854733	2.066467	2.127286	1.907583	1.925147	2.161381	2.177617	2.076971	2.051632	1.892817	1.910945	1.906093	2.033575
AC027288.2	2.546712	2.352102	2.252498	2.235039	2.330993	2.414124	2.138445	2.209816	1.98723	2.254936	2.003529	2.284638	2.470063	2.016395	2.188942	2.094978	2.546559	2.275409	2.348004	2.3091	2.360914	2.322382	2.397591	2.804609	2.184292	2.441411	2.037895	2.189418	2.346352
AC027307.2	12.15609	12.08372	12.15693	12.05258	12.04277	11.98262	11.97015	12.09074	11.9816	12.07311	11.98804	12.09933	12.10601	12.14014	12.09319	12.18294	12.02394	12.08329	12.05956	11.97011	12.09878	12.0403	11.93016	12.05769	11.98411	12.04038	11.96178	11.8963	11.88807
AC027319.1	1.727289	1.837354	1.604247	1.4878	1.768232	1.638771	1.549503	1.737423	1.569511	1.709347	1.649042	1.717924	1.645319	1.600069	1.648662	1.751867	1.614924	1.612179	1.667199	1.57524	1.792806	1.478759	1.582082	1.831909	1.594732	1.561473	1.570862	1.620879	1.557906
AC027319.2	1.841917	1.918363	1.602669	1.751598	1.491152	1.68977	1.565449	1.784423	1.762768	1.668718	1.566296	1.564658	1.706366	1.512133	1.870762	1.571555	1.904644	1.63591	1.562037	1.570834	1.754175	1.798386	1.624157	1.615178	1.624436	1.695238	1.598589	1.609155	1.468061
AC027319.3	10.68492	10.81176	10.91843	10.72406	10.84978	10.7967	10.69159	10.86755	10.79027	10.77836	10.75292	10.90567	10.62342	10.83417	10.73929	10.77823	10.70521	10.86055	10.78576	10.70024	10.83498	10.80985	10.75201	10.78283	10.70553	10.82242	10.71257	10.64379	10.61076
AC027347.1	2.430837	2.556128	2.834847	2.520718	2.521391	2.757468	2.655648	2.652981	2.488031	2.653887	2.98312	2.98894	2.798987	2.718965	2.956831	2.528377	2.973433	2.623647	2.587933	2.545266	2.424535	2.488222	2.247389	2.770945	2.658541	2.380733	2.664117	2.590169	2.784739
AC027348.1	11.37248	11.40229	11.67345	11.54804	11.76173	11.55738	11.51052	11.6332	11.4437	11.49257	11.52323	11.51126	11.50103	11.60061	11.53046	11.57602	11.25657	11.56398	11.42523	11.50492	11.54195	11.51257	11.48045	11.57484	11.53631	11.65534	11.48928	11.29605	11.44073
AC027612.1	7.291223	6.967735	6.870612	7.352277	6.302586	6.656725	6.696239	6.963398	6.744503	6.683788	6.894303	6.999739	6.933224	6.836051	6.832907	7.161916	7.00317	6.583848	6.463184	6.59062	6.803672	6.421925	6.663189	6.976954	7.638523	6.873223	6.646752	6.868801	6.649534
AC034187.1	3.863968	3.864081	3.971771	4.058111	4.031703	3.940264	3.658995	3.778831	3.606714	3.572777	4.181633	3.95303	4.231176	3.965176	4.096392	3.717448	4.130169	3.535841	3.920838	3.902029	3.66863	4.076862	3.36753	3.465002	4.052275	3.971596	3.610791	3.755288	3.726243
AC034187.2	4.175377	4.454949	4.499517	5.316462	3.980607	3.713056	3.099715	4.081491	3.80841	3.763738	3.981028	3.405175	3.84832	3.601198	3.806682	3.554576	4.771194	4.010019	3.568921	3.670515	4.093273	3.923905	3.874533	4.471699	3.71544	3.518547	3.377333	2.83264	3.407858
AC034198.7	6.499166	6.125947	6.340338	6.272871	6.148892	6.608917	6.440225	6.257329	6.120327	6.192239	6.173543	6.032161	6.444992	6.594522	6.349143	6.450319	6.576354	6.331164	6.527283	6.538688	6.414877	6.272429	6.420437	6.384328	6.42877	6.393891	6.451531	6.784482	6.475285
AC037445.1	3.224846	3.14099	3.0272	3.076578	2.911908	2.855408	2.865298	3.070592	3.008289	3.040774	2.948298	2.926621	2.980792	2.72801	2.951567	3.0676	3.027787	2.997029	2.928482	2.882582	3.027612	3.05447	2.866295	2.939274	2.899843	2.872982	2.81353	2.708169	2.822443
AC041039.1	11.68795	11.7094	11.76812	11.68951	11.77822	11.65558	11.5257	11.82088	11.61753	11.70827	11.70411	11.63888	11.75031	11.70165	11.63971	11.72505	11.62016	11.73476	11.64056	11.66086	11.65383	11.64568	11.71376	11.695	11.62361	11.84492	11.64739	11.52955	11.63515
AC044810.1	3.818624	3.965419	3.690384	3.526014	3.307036	3.88445	3.568858	3.536992	3.754876	3.345608	3.375955	3.409644	3.676477	3.361599	3.242248	3.720727	3.648347	3.6109	3.471624	3.912919	3.650685	3.409247	3.556957	2.965914	3.48497	4.000597	3.495068	3.311329	3.908189
AC046130.1	1.994152	2.090415	1.813054	2.18564	2.290211	2.506581	2.319544	1.879118	1.979243	1.937645	2.032432	2.257685	2.091469	2.332622	2.239343	1.897191	1.698835	2.04961	2.046396	2.145761	2.370406	1.839003	2.288527	1.700374	2.032289	1.92784	1.755438	1.843542	2.082993
AC046143.3	5.024409	5.561186	4.854995	5.142852	5.190699	5.26395	5.201715	5.332456	4.662078	5.117315	4.597473	5.277251	5.597631	5.192159	5.255747	5.581115	5.034582	4.865682	4.51569	5.104366	5.276593	4.878573	5.30889	4.892481	4.455066	5.022458	5.249158	4.801843	5.096116
AC048346.1	6.876746	7.091799	6.924701	6.979724	7.414307	7.009139	6.891009	7.087464	6.828069	6.955951	7.284951	7.199677	7.446132	7.226858	7.044601	7.108374	6.996507	7.02594	6.867193	6.930083	6.800896	7.194443	6.869999	7.007379	6.940299	7.244358	6.915358	7.050005	7.083405
AC053503.11	4.873125	4.836672	4.545163	4.860678	4.794911	4.853913	5.019727	4.954083	5.023994	4.292811	4.725055	4.575724	4.333162	4.698294	4.602918	4.342016	4.431921	4.592137	4.488741	4.925753	4.156458	5.43627	4.932588	4.761177	4.107913	5.047479	5.315424	4.828222	4.897871
AC053503.2	6.994726	6.83422	6.789791	7.090855	7.03131	7.048672	6.915545	7.069623	6.987079	6.906075	7.169116	6.830022	7.163218	6.801767	7.199146	6.810624	6.971851	6.991169	7.094205	6.8107	7.090158	7.290684	6.977658	7.028579	6.895222	7.334177	7.234746	7.238406	7.407273
AC053503.6	8.203245	8.365198	8.080397	8.050964	8.294785	8.212956	8.143096	8.493767	8.256299	8.096234	8.394361	8.09559	8.158619	8.212029	8.302649	8.2353	8.043633	8.079673	8.143926	8.191696	8.04171	8.255075	8.065687	8.440854	8.269122	8.617976	8.357135	8.326942	8.332005
AC055714.1	4.931849	4.759867	4.824793	4.864114	4.819435	4.889309	4.598156	5.183275	4.705967	4.83721	4.933937	4.854003	5.007027	4.899155	4.916441	4.993423	4.840778	4.813342	4.468511	4.937804	5.037944	4.85287	4.871829	5.23605	4.731133	5.286889	4.8943	4.896192	5.303092
AC055723.1	7.98332	7.796968	8.581758	7.775303	8.387914	7.74028	7.597817	7.767322	9.051009	9.120587	8.92178	8.849637	7.228985	7.385224	6.704162	7.305153	6.253338	6.145281	5.378671	6.872289	6.623532	6.189814	6.556448	5.842222	6.060568	6.988607	6.859743	5.938526	5.412778
AC055733.1	4.347283	5.227273	4.790959	4.64617	5.197408	4.791225	4.684452	4.998007	4.799235	5.133875	4.734272	4.825401	4.769876	4.967786	4.884411	4.722809	4.364172	4.501095	4.885821	4.522421	4.422098	4.419217	4.241528	4.631897	4.589472	4.798009	4.719974	4.158203	4.460341
AC055758.1	1.630442	2.068087	1.778594	1.824783	1.642863	1.803535	1.666966	1.705947	1.786686	1.729215	1.837486	1.798992	1.946231	1.896249	1.892173	2.092599	1.800562	2.14737	1.610156	1.835492	1.617079	2.045257	2.102949	1.811154	2.333417	1.837245	1.591101	1.838546	1.779353
AC055764.1	4.459687	3.439044	4.074974	3.619151	3.953686	3.993329	3.840358	4.29488	3.647202	3.715385	3.737017	3.442213	3.775286	3.56979	3.697371	3.919217	4.24561	3.982864	4.160077	3.907842	4.177429	3.827405	3.847304	3.695909	3.542114	4.030367	3.919762	3.902527	3.784509
AC060226.1	1.623118	1.837033	1.841627	1.97166	2.243098	2.244975	2.0881	2.419728	2.05376	2.292615	2.292947	2.501569	1.72654	2.204932	1.931208	1.946827	2.19731	2.351388	2.17943	2.349491	2.055696	2.035225	2.203249	2.027143	2.417019	2.122611	1.929144	2.060182	2.101778
AC060834.2	5.581783	5.128953	5.374247	5.447512	5.45568	5.643482	5.498018	5.207891	5.505702	5.36684	5.798065	5.543107	5.734598	5.25336	5.523675	5.501403	5.424825	5.413318	5.414484	5.663985	5.407521	5.578161	5.354805	5.922444	5.450953	5.709136	5.71886	6.009327	6.263146
AC061961.2	4.068815	4.098416	4.071783	3.994211	3.837987	3.927088	3.949007	4.064304	4.366455	3.79484	4.444621	3.972546	3.98137	3.955383	4.392723	4.017942	4.018794	4.052709	3.716575	4.041838	4.307388	4.146582	4.002516	4.07493	3.805643	4.186978	4.195471	3.962794	4.169574
AC061992.2	5.773339	5.803489	5.702816	5.722925	5.56906	5.685269	5.578907	5.821932	5.828845	5.765152	5.74637	5.599782	5.706275	5.927947	5.864524	5.677587	5.81901	5.596092	5.660337	6.143871	6.122773	6.093559	5.719407	5.877038	5.640363	5.983498	5.878516	5.749367	6.133061
AC062016.1	4.427752	4.152501	4.578794	4.361578	4.44001	4.811517	4.543758	4.710398	4.155796	4.491764	4.706519	4.502717	4.843702	4.509867	4.743709	4.527289	4.583576	4.342932	4.499599	4.544494	4.737746	4.732341	4.367826	4.856285	4.365599	4.916881	4.740975	4.449789	4.548769
AC062016.2	2.605696	2.567412	2.60559	2.443907	2.702528	2.511692	2.789709	2.34487	2.838578	2.756904	2.840464	2.281946	2.187649	2.480798	2.46662	2.364556	2.824351	2.181608	2.57831	2.210108	3.275294	2.87995	2.790782	2.650517	2.496775	2.62074	2.65464	2.473769	2.476804
AC062016.3	2.669983	2.426803	2.707692	2.411764	2.57528	2.315104	2.616979	2.628561	2.401754	2.428257	2.963251	2.253079	2.419079	2.298158	2.469667	2.125849	2.553191	2.706332	2.445145	2.319776	2.512441	2.6059	2.520485	2.495744	2.537029	2.948474	3.02879	2.700951	2.810757
AC062020.1	2.735942	2.296329	2.672718	2.354381	2.814774	2.684079	2.844486	2.458489	2.619932	2.751304	2.86839	2.924688	2.563889	2.652448	2.737445	2.748562	2.594394	2.998096	2.550311	2.812848	3.185715	2.402026	2.897743	2.6077	2.394416	2.785622	3.054742	2.530656	2.696849
AC062020.2	3.592907	3.101176	2.87046	3.277943	3.174956	3.149404	3.410995	2.978587	3.411746	3.333825	3.066705	3.599794	3.281105	3.050846	3.146765	3.113386	2.990419	3.621098	3.043902	3.455064	3.463941	3.604353	2.955117	3.196199	3.582589	3.285068	3.053095	3.520723	3.029947
AC062021.1	2.234756	2.339232	2.10195	2.353255	2.202821	2.268145	2.451785	2.560612	2.617265	2.253138	2.274981	2.093133	2.399658	2.195234	2.179075	2.396347	2.384212	2.143841	2.370123	2.34358	2.20598	2.55341	2.508021	2.873047	2.284498	2.74811	2.292473	2.239098	2.585634
AC062022.1	2.004021	2.424287	2.416256	2.235979	2.560443	2.596301	2.572478	2.383422	2.474023	2.575499	2.302206	2.562076	2.189413	2.027627	2.19268	2.375643	2.393983	2.918239	2.36041	2.334762	2.217538	2.181155	2.379324	2.786219	2.277878	2.388149	2.508347	2.358028	2.416401
AC062031.1	3.138129	3.530632	3.869829	3.489575	3.84654	3.625108	3.454656	3.468382	3.697955	3.816949	3.712823	3.727254	3.641894	3.620583	3.593348	3.269831	3.605479	3.800153	3.593382	3.614205	3.638825	3.921286	3.797192	3.629576	3.182087	4.050583	3.638505	3.877366	3.586234
AC062032.1	2.774567	2.639475	2.724967	2.85995	2.407792	2.71354	2.74108	2.842905	2.674296	2.449309	2.711651	2.894558	2.684831	2.787619	3.088654	3.075935	2.523547	2.652647	2.828681	2.523996	2.914663	2.574839	2.486503	2.656589	2.644647	2.612914	3.080485	2.449302	2.511536
AC063932.1	4.744433	4.502973	4.492584	4.195313	4.886951	4.736876	4.495717	5.322264	4.528183	3.975256	4.619961	4.412507	4.823496	4.723544	4.926325	4.590432	4.246876	4.434315	4.286016	4.606748	4.645016	4.047848	4.221516	4.260172	4.898388	4.53351	3.939475	3.919607	4.424562
AC063956.1	2.241373	2.53953	2.087337	2.704783	2.199163	2.092014	2.368958	2.130365	2.35662	2.094648	2.077755	2.016399	2.686527	2.215044	2.298012	2.075973	2.147541	2.746772	2.334635	2.685393	2.804479	2.422639	2.792175	2.508888	2.290039	2.428838	2.091818	2.295422	2.686823
AC063957.1	3.742954	3.5927	3.507141	3.429425	3.680247	3.783555	3.702813	3.745409	3.651293	3.752651	3.635781	3.704711	3.76105	3.565628	3.594918	3.505765	3.55638	3.40752	3.505728	3.608148	3.703266	3.677806	3.656634	3.922078	3.818371	3.703247	3.839341	3.684741	3.638618
AC064834.1	2.506535	2.558616	2.342615	2.555439	2.58496	2.507515	2.606421	2.541484	2.613614	2.247192	2.549717	2.949211	2.736544	2.575986	2.32895	2.404762	3.010518	2.835577	2.68464	2.27838	2.675964	2.519028	2.731321	2.551856	2.617218	3.001488	2.587065	2.502034	2.549302
AC064834.2	2.082108	1.911932	2.215114	2.087644	2.096516	2.38297	2.260738	2.374547	2.183405	2.115228	1.987132	2.227227	2.157357	2.487317	2.591125	2.516258	2.478425	2.308138	2.332498	1.976743	1.942897	2.284809	2.07798	2.577323	1.987374	2.014736	1.917444	2.046098	2.267336
AC064834.3	3.548884	3.65608	3.373031	3.533472	3.44317	3.198463	3.676057	3.449582	3.390575	3.477212	3.507721	3.509585	3.461583	3.393482	3.512397	3.382542	3.750865	3.282408	3.704998	3.810257	3.276247	4.048007	4.197155	3.422253	3.570574	3.879273	3.941901	3.802631	3.470053
AC064836.3	5.031405	4.29083	4.769805	4.539506	4.888647	4.701438	5.040766	4.947093	5.006392	5.098038	4.82886	4.922836	4.424014	4.560848	4.939659	4.770373	4.828737	5.029903	5.372597	4.870401	4.805668	4.84186	5.149636	5.051211	5.035396	5.631097	5.3717	5.131863	5.274303
AC064837.1	4.098145	3.835975	4.154617	4.162988	4.098824	3.907123	4.289798	4.098403	3.959168	4.05727	4.228485	3.852162	4.036891	3.954439	3.715437	4.005305	4.085496	3.917579	3.623641	4.042097	4.017528	4.158046	4.174027	3.729753	3.830032	4.52039	4.014734	4.045234	4.50492
AC064848.1	5.778475	5.898806	5.973289	5.890395	5.924323	5.823534	5.862411	6.176258	5.877779	5.912527	5.949172	6.044723	6.104283	5.79912	6.010635	5.773905	5.91581	5.737354	5.809327	5.860609	5.932167	5.875203	5.839497	6.083912	5.835423	6.51573	6.178395	6.04141	5.990341
AC064871.3	2.767383	2.565544	2.596361	2.611276	2.570773	2.675416	2.575292	2.984998	2.572219	2.888846	2.236708	2.71048	2.363518	2.826997	2.6567	2.591264	2.689042	2.593754	2.906559	2.427249	2.487243	2.336698	2.359388	2.79945	2.909451	2.654218	2.605865	2.834061	2.417973
AC066692.3	4.806184	5.276087	4.963582	4.932363	5.184519	4.705667	5.064388	4.972904	4.762905	5.028795	4.994457	4.766033	4.999699	5.056403	5.097908	4.714475	5.189795	4.773784	4.939574	4.991727	4.873253	4.395424	4.507131	5.218536	5.193279	5.042332	4.7836	4.568654	4.765814
AC067717.1	2.018051	2.021084	1.752574	2.271329	2.232874	2.098594	1.971296	2.088047	1.882911	2.069104	2.166828	1.774826	1.922837	2.100746	2.021615	2.115287	2.265299	2.172446	1.888089	1.88762	1.849992	2.275892	2.54363	2.075602	1.927688	2.257331	1.696285	1.945347	2.038456
AC067718.1	1.969041	1.894103	1.878094	1.886362	1.982979	1.797205	1.860129	2.038734	1.848144	2.012349	1.969928	1.889197	2.191435	1.966461	1.860415	2.012332	2.445408	1.647963	1.796041	1.782623	1.981585	1.905567	1.921136	1.931869	1.705088	1.825951	1.938911	1.931046	1.937417
AC067735.1	3.844667	3.758821	3.851706	3.660887	4.342834	3.871387	4.148742	3.931439	3.85301	3.557738	3.799957	3.772656	3.964318	3.925306	3.859457	4.168918	3.712547	3.306813	3.590944	3.740131	3.797676	3.701523	3.560065	4.009378	3.732721	3.382801	3.631114	3.442852	3.699966
AC067903.1	2.511008	2.557119	2.500602	2.181847	2.090076	2.024927	2.519277	2.389473	2.304206	2.4028	2.223728	2.292963	2.483381	2.314129	2.207271	2.145952	2.448065	2.288168	2.137778	2.047932	2.360387	2.517299	2.076381	2.165537	2.290274	2.383255	2.196222	2.289439	2.134069
AC067940.1	4.780756	4.620039	4.572104	4.670071	4.49605	4.548864	4.748176	4.476797	4.64281	4.502139	4.824739	4.210427	4.664416	4.460697	5.041094	4.515084	4.775942	4.593725	4.670562	4.607819	4.703059	4.626044	4.347355	4.773931	5.011839	4.238741	4.665846	4.605472	4.485274
AC067945.2	3.743052	3.474323	3.579759	3.788535	3.501087	3.907399	3.692875	3.638931	3.761767	3.765162	3.729567	3.804833	3.547981	3.698763	3.907618	3.413034	3.322	3.961981	3.431095	3.482469	2.835625	3.263232	3.461344	3.726397	3.823441	3.632325	3.516246	3.827219	3.731296
AC067945.3	7.429615	7.582194	7.598482	7.616621	7.349858	7.56931	7.570444	7.520994	7.54659	7.526652	7.134279	7.691411	7.475492	7.844908	7.534359	7.458056	7.587571	7.768185	7.74556	7.485991	7.499	7.465076	7.377245	7.343155	7.480456	7.242605	7.430609	7.416823	7.169696
AC067945.4	2.133159	2.081393	2.480745	2.193385	2.471788	2.284989	2.319469	2.357147	2.14866	2.410286	2.168197	2.312339	2.264133	2.066397	2.321697	2.453588	2.184144	2.106198	2.097227	2.511656	2.602047	2.956453	2.274752	2.416186	2.412347	2.322797	2.539919	2.241636	2.533904
AC067959.1	2.400651	2.471916	2.151126	2.420165	2.47581	2.433658	2.248365	2.35946	2.401629	2.562152	2.010683	2.188258	2.223751	2.355847	2.307105	2.362837	2.362229	2.388787	2.332098	2.56024	2.330239	2.234038	2.283746	2.3015	2.024223	2.188805	2.424944	2.369465	2.282974
AC067960.1	5.044008	5.119239	5.083668	4.959364	5.292705	5.248741	5.116028	4.951063	5.106211	5.646597	5.67366	4.677276	5.286359	5.195278	5.195486	4.745817	5.236181	5.223834	5.396846	5.325298	5.32179	5.471494	5.15538	5.254589	5.03393	5.348593	5.355564	5.646392	5.866437
AC067969.1	6.796674	6.837402	6.597029	6.725741	6.776291	6.587696	6.557693	6.744204	6.822812	6.952658	6.85799	6.554396	6.369591	6.671955	6.582322	6.540755	6.766111	6.230013	6.673282	6.603554	6.318396	6.505488	6.7924	6.632206	6.4622	6.421384	6.835745	6.752816	6.477355
AC067969.2	5.143917	4.648096	4.899621	4.911337	5.124645	4.98068	4.842308	4.876361	4.948906	5.212548	4.762418	4.92257	5.013856	4.752904	4.845407	5.240465	4.887245	4.774015	4.966778	5.085452	5.051234	5.178912	5.015884	5.173416	4.716709	5.480041	5.243995	5.193991	5.397568
AC067969.3	4.507591	4.785542	4.782432	4.682264	4.737954	4.848771	4.945626	4.81364	4.953311	4.595399	4.708088	4.718956	4.581697	4.7486	4.815759	4.829603	4.944373	4.451426	4.728709	4.903193	5.019597	4.681548	4.512987	5.153943	5.030756	4.874502	5.19605	5.120642	5.141335
AC068039.4	2.598297	2.997029	2.727993	2.609863	3.151463	2.611433	2.558555	2.688828	2.681945	2.625766	2.871532	2.595496	2.610156	2.379417	2.921549	2.797016	2.814233	2.966195	2.739417	2.821852	2.720803	2.961891	2.672308	2.710715	2.771032	2.351282	2.178147	2.632712	2.397589
AC068042.1	5.593307	5.454293	5.885675	5.715066	5.70506	5.73947	5.642067	5.648048	5.470477	5.692904	5.645432	5.494198	5.734263	5.680002	5.743315	5.713654	5.636006	5.485698	5.488337	5.929443	5.866229	5.861217	6.072303	5.59713	5.62281	5.387946	5.234303	5.533879	5.41701
AC068044.1	2.049712	2.352882	1.771153	1.76044	2.113353	2.114752	1.964429	1.994951	1.775189	1.66798	1.947199	2.247014	2.179857	1.753754	1.942744	1.931273	2.144076	2.157094	2.357722	2.013947	1.962357	1.923982	2.185775	2.14091	1.876692	1.903809	2.302382	2.201603	2.444472
AC068056.1	11.17241	11.08031	11.30085	11.16926	11.26842	11.17908	11.14906	11.34139	11.15496	11.16937	11.15111	11.19309	11.15263	11.28276	11.09002	11.12713	11.09743	11.24074	11.05015	11.12113	11.12857	11.15982	11.06408	11.22954	11.09045	11.3096	11.12304	11.00757	10.9315
AC068058.1	4.668587	4.972497	4.459749	4.82525	4.691133	4.735441	4.868715	4.876193	4.603911	4.583787	4.924006	4.880993	4.828013	4.813942	4.915152	4.820459	4.340229	4.892838	4.636437	4.87648	4.658465	4.632181	4.387275	4.7585	4.737781	4.517175	4.458959	4.802285	4.776294
AC068121.1	3.080437	2.98501	3.006406	2.668916	2.93776	2.705078	2.718498	3.382021	2.765647	3.095167	3.114495	2.87487	3.104498	3.166741	3.052655	2.960898	2.637841	2.71818	2.963606	2.692401	2.877103	3.101695	2.990974	3.15608	3.027912	3.29328	3.093555	2.954354	2.937207
AC068135.1	2.22751	2.32003	2.219345	2.259459	2.077311	2.252871	2.267629	2.22637	2.180321	2.190412	2.297857	2.199982	2.264158	2.414865	2.282879	2.114172	2.062754	2.530408	2.561584	2.066485	2.461473	2.212332	2.557937	1.964714	1.967659	2.417352	2.177148	2.290799	2.424786
AC068137.1	6.485254	6.202409	6.260188	6.26954	6.638924	6.456654	6.1761	6.491076	6.117864	6.140856	6.408628	5.986891	6.305328	6.186589	6.440656	6.202624	6.323048	6.398929	6.115149	6.440456	6.129779	6.267017	6.23352	6.427613	6.233855	6.713935	6.638586	6.400759	6.887827
AC068137.13	5.749645	5.55553	5.448562	5.434897	5.465722	5.527437	5.466738	5.015308	5.539308	5.54427	5.573118	5.602207	5.414491	5.622689	5.739396	5.513247	5.843999	5.457921	5.543287	5.353671	4.926581	5.460595	5.156369	5.339634	5.716091	5.49848	5.264153	5.334517	5.230853
AC068279.3	4.421031	4.277426	4.591627	4.134937	4.627944	4.27169	4.214388	4.222141	4.607995	4.273175	4.427943	4.311578	3.732961	4.34001	4.117845	4.071258	4.416239	4.210238	4.551212	4.199022	4.491974	4.480241	4.49382	4.47162	4.210027	4.689421	4.425505	4.573133	4.639271
AC068282.3	4.235295	4.094748	4.03699	4.036588	4.630105	4.196208	4.174524	4.399379	4.287686	4.63582	4.219604	4.141449	4.289835	4.465137	4.240652	4.38944	4.383523	4.745919	4.360582	4.354977	4.369961	4.256526	4.763658	4.528527	4.107325	5.059322	4.514256	4.760766	4.705873
AC068492.1	2.40511	2.380786	2.649059	2.35181	2.621612	2.494447	2.387292	2.479065	2.470996	2.675576	2.470501	2.358691	2.62098	2.548433	2.299775	2.501192	2.643291	2.443646	2.432624	2.217952	2.483608	2.512542	2.4228	2.819302	2.392876	2.377239	2.629292	2.382216	2.459181
AC068522.4	10.27407	10.11728	10.26465	9.983798	10.39334	10.34487	10.2585	9.690692	10.36358	10.42817	9.94017	10.34724	10.15027	10.20562	10.17313	10.34577	10.19898	10.20708	10.47438	9.768312	9.855878	9.889053	9.852211	9.971256	9.940969	9.897873	10.29797	9.632926	9.410218
AC068535.1	2.788351	2.615296	2.541813	2.882457	2.6524	2.713231	2.905005	2.843638	2.793689	3.185977	2.859219	2.669155	2.932162	2.726454	2.727522	2.67653	2.94942	2.72679	2.877765	2.580726	2.745887	2.854893	2.602315	2.734453	2.478564	2.92247	2.884822	2.540823	2.978225
AC068535.3	3.180172	3.335688	3.091458	3.086535	3.281372	2.946743	3.104575	3.23439	3.113602	3.095125	3.629909	3.129882	3.216794	3.14527	3.074023	3.146099	3.464086	3.136167	3.095855	3.292214	3.418652	3.249414	3.138525	2.965939	3.270985	3.088249	3.352207	3.339907	3.633776
AC068580.1	7.265696	7.023604	6.940299	7.010005	7.051754	7.131629	7.121791	7.198911	7.220567	7.310149	7.125139	6.962344	7.25503	7.105752	6.997073	6.939798	7.201103	7.20115	7.196822	6.935675	7.075561	7.283448	7.124306	7.243402	7.050457	7.385247	7.18468	7.320917	7.310381
AC068580.6	6.408502	6.758819	6.471566	6.534195	6.65673	6.784462	6.680355	6.353475	6.551583	6.777905	6.939209	6.955715	6.764434	6.718298	6.706643	6.642513	6.575918	6.792263	6.603898	6.764916	6.507469	6.956524	6.733289	6.561018	6.505583	6.8311	7.215518	6.758033	6.654449
AC068587.1	2.349403	2.819215	3.351211	2.748267	2.83186	2.310524	2.822632	2.795835	2.50006	3.119651	2.754947	2.777932	2.452878	3.048192	2.588683	2.599578	3.121691	2.721447	2.866058	2.673268	2.489138	2.820024	2.873501	3.154126	2.795573	2.688759	2.743371	2.932808	2.672855
AC068587.2	2.269363	2.686875	3.247691	2.58185	2.832557	2.173785	2.444283	2.267502	2.614455	2.896864	2.760561	2.819608	3.154656	3.581275	2.88551	2.819387	2.584256	2.380701	2.700633	3.024164	2.28196	2.548216	2.949696	3.627135	3.38202	2.529765	2.349814	2.411243	2.627812
AC068641.1	2.953173	2.642911	2.937006	2.672152	3.127173	3.199089	3.06066	3.014651	2.974749	2.681905	3.269038	2.979236	2.893407	3.114995	2.882341	3.083915	2.701882	3.050172	2.784456	2.949369	2.775873	3.133322	3.042146	3.355898	3.260421	3.355074	3.516517	3.33849	3.583867
AC068643.1	2.262233	1.938889	2.099735	2.098132	2.005813	1.884513	2.421381	2.244829	2.03239	1.930598	1.965584	2.089887	1.94949	2.047682	2.068277	2.020265	2.469204	1.875568	1.988965	2.085953	1.989668	2.324601	2.26712	2.097677	2.334942	1.796171	1.870106	2.16673	2.131819
AC068669.1	9.71358	9.777745	9.809021	9.870208	10.04552	9.74577	9.779295	10.00071	9.840364	9.605707	9.665854	9.833812	9.747725	9.913792	9.969009	9.835033	9.430709	9.73692	9.697857	9.782614	9.468317	9.605206	9.640121	9.72626	9.857709	9.732527	9.710311	9.429804	9.455626
AC068704.1	3.776319	3.79348	3.208103	3.192202	3.534442	3.85792	3.595562	3.920673	3.994975	3.751557	3.891544	3.652781	3.698784	3.456233	3.772631	3.273149	3.643233	3.391819	3.688563	3.675049	4.052227	3.799176	3.291424	3.364525	3.795454	3.844305	3.591993	3.538434	3.896845
AC068706.1	1.628157	1.56729	1.60507	1.563092	1.472793	1.499181	1.528509	1.70859	1.48094	1.586253	1.496703	1.482297	1.42184	1.420249	1.460189	1.593396	1.636259	1.755274	1.325218	1.346241	1.660541	1.665251	1.446554	1.419225	1.547097	1.713815	1.588514	1.449972	1.476793
AC068706.2	12.37985	12.35064	12.45155	12.35291	12.37973	12.35935	12.22904	12.43193	12.25553	12.34135	12.38223	12.37007	12.38312	12.39799	12.34214	12.33582	12.33121	12.40654	12.25863	12.30138	12.39425	12.30035	12.32521	12.32362	12.22889	12.46518	12.30774	12.22153	12.34755
AC068715.1	4.07427	4.08138	4.338889	4.182395	4.797923	4.088049	3.977911	4.590417	4.325934	3.944617	4.124681	4.758012	4.576766	4.524585	4.694335	4.311985	4.506659	3.942486	4.316087	4.837187	4.607771	4.408922	4.613961	4.486511	4.315714	4.130298	4.188847	4.327412	4.199093
AC068718.1	1.920924	2.246461	2.113519	1.992742	2.165091	2.374709	2.04974	2.191363	2.30547	1.988759	2.019451	2.316326	1.689941	2.02195	1.990371	2.085525	2.187949	2.260022	2.105822	2.087061	2.135089	1.896014	2.30401	1.957561	2.046261	2.154802	2.006046	1.854809	1.964192
AC068754.1	6.616632	6.712563	6.535801	7.157994	7.203983	7.247291	7.231435	7.303051	6.951043	7.246159	7.288705	7.442016	7.440903	6.9721	7.129293	7.140472	6.969034	6.976744	6.660182	6.704222	6.328028	6.860137	6.307345	6.732301	6.299671	7.353492	6.846311	6.969881	6.98703
AC068797.1	1.523831	1.682983	1.649199	1.619995	1.857676	1.599915	1.584329	1.694477	1.611143	1.777635	1.437373	1.62014	1.479296	1.575938	1.68678	1.506385	1.691766	1.62932	1.674612	1.610892	1.715756	1.544595	1.568488	1.629733	1.522972	1.620139	1.616841	1.840794	1.487761
AC068799.1	2.978207	3.359556	3.059186	2.628911	3.017801	2.928165	2.855129	3.47989	2.898806	3.295812	2.701129	3.046811	2.664034	3.095469	3.172745	3.050321	2.649241	2.765028	3.056092	2.853644	2.528167	2.678543	2.762025	2.705236	2.755874	2.774664	2.534726	2.48164	2.253146
AC068946.1	4.478033	3.998843	4.118088	4.002604	4.117271	3.936251	4.259511	4.316211	4.096514	4.293399	4.37367	4.103141	3.861223	3.935662	3.767601	3.915108	4.078815	4.413298	4.381344	4.096975	4.126	4.599655	4.671686	4.194508	4.025034	4.367231	5.078227	4.585198	4.571723
AC069063.1	1.850868	1.891203	1.919007	2.113565	2.263564	1.559206	1.831562	1.716186	1.75461	2.207996	1.795137	1.751629	2.265131	1.973983	1.819807	1.807475	2.388674	1.843191	1.718869	2.240203	1.835679	2.02352	1.815106	1.825327	2.204635	1.970742	1.484503	1.773385	1.940743
AC069063.2	3.636825	3.315434	3.361733	3.482594	3.205077	3.485239	3.429816	3.552559	3.443748	3.34129	3.709127	3.537502	3.341359	3.514032	3.693681	3.521569	3.434349	3.269706	3.356544	3.729801	3.559174	3.828804	3.577438	3.456007	3.225604	3.949059	3.529233	3.478387	3.474332
AC069067.1	1.89058	1.761881	1.888605	1.739989	1.664279	1.608367	1.755163	1.73297	1.776587	1.86834	1.809749	1.774593	1.822829	1.869288	1.612638	1.718046	1.71545	1.740418	1.892878	1.707831	1.748873	1.78636	1.672511	1.628487	1.65414	1.777258	1.817199	1.731732	1.670383
AC069070.1	2.329802	2.474301	2.421677	2.363792	2.869725	2.424225	2.517581	2.293666	2.318411	2.393961	2.48874	2.513929	2.692024	2.582943	2.569202	2.391539	2.152934	2.473142	2.351402	2.408452	2.209352	2.148221	2.508847	2.485772	2.417309	2.46169	2.197323	2.355516	2.142096
AC069154.4	2.198257	2.304512	2.136392	2.32522	2.481311	2.021535	2.161692	2.041472	2.467796	2.119649	2.267881	2.131474	2.168828	2.228167	2.227117	2.290009	2.098564	2.268048	1.813054	2.295627	2.143949	2.040469	2.371498	2.103379	2.256855	2.305605	2.564058	2.360057	2.262027
AC069157.2	1.95671	2.116458	2.179013	2.201817	2.153152	1.969724	1.949846	1.817759	2.063245	2.023113	2.006496	1.938392	2.182691	1.85696	2.033046	2.32795	2.033799	1.94152	1.780177	2.072892	1.819967	2.088008	1.965742	1.898167	2.054167	2.147072	1.957601	2.238121	2.045979
AC069181.1	4.633124	4.384958	4.304247	4.295895	5.334649	4.691812	4.710376	4.218585	4.617435	4.916425	4.943069	4.567999	4.399564	4.632838	4.804129	4.212696	4.01998	4.51054	4.459805	4.981969	4.766017	4.318478	4.336835	4.477327	4.351231	4.87002	4.728969	4.443724	5.022177
AC069213.4	4.36512	4.361456	3.92847	4.2179	3.841988	4.459444	4.189693	4.254245	4.211126	4.128687	4.340276	4.239127	4.245841	4.211591	4.131806	3.904282	4.351933	4.088641	3.94471	4.228645	4.237561	3.984451	4.245428	4.255152	4.437994	4.356703	4.185276	4.207644	4.082334
AC069216.1	12.63461	12.6259	12.66546	12.6969	12.56575	12.69291	12.67977	12.57613	12.54751	12.60425	12.61977	12.57855	12.66599	12.58838	12.53688	12.61609	12.68839	12.65884	12.68367	12.63139	12.67357	12.61713	12.77506	12.62315	12.67918	12.60212	12.64059	12.74786	12.70006
AC069240.1	2.146008	2.311466	2.270398	2.322644	2.427344	2.543072	2.401191	2.365262	2.26312	2.39145	2.270211	2.37395	2.173118	2.358116	2.373036	2.377931	2.500922	2.244875	2.533931	2.42013	2.522877	2.405362	2.432451	2.400151	2.189225	2.281123	2.292836	2.273432	2.205423
AC069243.1	3.661298	3.470734	3.184608	3.053644	3.354393	3.48073	3.124232	3.351299	3.180709	4.242046	3.195069	3.759058	3.4119	3.324516	3.184912	3.392136	3.263419	3.365674	3.314044	2.932906	3.373139	3.451079	2.695145	3.67533	3.21867	3.263322	3.056893	3.101052	3.535628
AC069257.6	4.507365	4.414477	4.71481	4.292568	4.455924	4.429807	4.385938	4.499548	4.346273	4.554589	4.458258	4.571981	4.365776	4.488874	4.664751	4.487324	4.558371	4.30133	4.56335	4.466697	4.797014	4.665743	4.312886	4.413964	4.472487	4.296146	4.306606	4.49234	4.570723
AC069257.8	3.803062	4.323568	4.300856	4.223735	4.185868	4.05916	4.109435	4.832572	4.403365	4.128073	4.407583	4.144569	4.098513	4.31525	4.113211	4.187552	4.045184	4.32332	4.413136	4.20752	3.932029	4.523362	3.739186	3.840873	3.893947	4.515103	4.27451	4.008126	4.757251
AC069276.1	6.630094	6.846859	6.837667	7.026822	7.736154	7.14783	7.430168	7.057446	7.130122	6.791006	7.049206	7.460795	7.060325	7.306555	7.614069	7.055133	6.76465	7.010088	7.180583	7.238884	7.226179	7.235201	6.992725	7.17681	6.747017	6.832522	7.224462	7.012608	7.056331
AC069282.6	4.647938	4.701192	4.511948	4.260222	3.967769	3.715149	4.062947	4.383889	4.774181	4.454262	4.671963	4.425816	5.162478	4.28974	4.734069	4.64761	3.97703	4.64961	4.392023	5.084274	5.321101	4.46745	4.916569	3.952612	4.323186	5.019276	4.497275	4.54493	4.576326
AC069286.1	1.980172	1.992193	1.824603	1.516921	1.813409	1.660589	1.897633	1.85421	1.676174	1.588363	1.664088	1.77591	1.581652	1.635803	1.705696	1.643644	2.018228	1.681794	1.926241	1.897449	1.888927	1.792161	2.00726	1.788227	1.638606	1.502391	1.391861	1.754795	2.058333
AC069363.1	2.320297	2.55923	2.314135	2.477455	2.290196	2.321655	2.161646	2.365199	2.323148	2.295791	2.476709	2.192596	2.187391	1.959416	2.068118	2.202627	2.219898	2.209131	2.149813	2.269394	2.368672	2.121088	2.293687	2.349699	2.190011	2.224045	2.413942	2.18043	2.231722
AC069513.4	5.755392	5.453562	5.735233	5.609113	6.046458	6.089944	5.729809	5.735622	6.109228	5.837329	6.165056	5.87135	5.571501	5.892776	6.01514	5.973989	5.893298	5.70076	5.949283	6.070081	5.698246	6.154169	5.868166	5.771874	5.326063	6.107774	5.988027	5.968455	6.635209
AC069542.1	7.88317	7.828484	8.037302	7.871671	8.488166	8.058785	7.94747	7.9959	7.929939	7.944813	7.965823	8.044565	7.987249	8.073756	7.911548	8.00449	7.885659	8.008726	8.047618	7.906979	7.699167	8.000948	8.090176	8.154105	8.20402	8.154433	7.994257	7.980352	7.952697
AC069547.1	4.192284	4.212316	4.22318	3.910599	3.764731	4.004534	4.073146	4.415505	4.113568	4.083	4.252092	3.886516	4.426339	4.142069	4.693997	4.205217	4.063069	4.100195	4.469205	4.340984	4.394046	4.596836	3.964236	4.126102	4.325308	4.402777	4.311442	3.926185	4.567235
AC072031.1	2.048841	2.705601	2.336397	2.359751	2.414368	2.507029	2.582672	2.304375	2.163671	2.050678	2.457648	2.165509	2.143491	2.590846	2.536973	2.535759	3.05214	2.408182	2.274857	2.347335	2.600609	2.098811	2.055702	2.230474	2.103043	2.101756	2.203698	2.098831	2.200376
AC072061.2	3.735579	3.707356	3.388889	3.630158	4.108657	3.651629	3.634435	3.693012	3.591216	3.732107	3.912859	3.521216	3.750448	3.61955	3.466505	3.724542	3.767063	3.800925	3.861643	3.5344	4.246729	3.922854	3.813938	3.936577	3.706517	3.930055	3.564914	3.777003	3.670249
AC072062.3	2.184002	1.937809	2.388428	2.077219	1.964036	1.834838	2.210038	2.328601	1.961107	1.812205	2.102356	1.994696	2.243395	2.080602	2.311496	1.858407	2.555443	2.964629	1.949816	2.254015	1.908217	2.157939	2.816033	1.948252	2.140553	2.2143	2.210201	2.397722	2.541214
AC073043.1	4.494487	4.408973	4.805096	4.555664	4.963604	4.786495	4.722621	4.903678	4.752992	4.967083	4.586211	4.579193	4.620733	4.977914	4.799387	4.457353	4.754922	4.667317	4.632959	4.861408	4.869926	4.701702	4.743105	4.906873	4.544998	5.039402	4.922558	4.664703	5.154274
AC073052.1	3.131629	3.462322	3.709681	3.322549	3.330316	3.405571	2.933909	3.370221	3.290547	3.671323	3.818935	3.060388	3.004257	3.193662	3.403953	3.471185	3.936123	3.768302	3.636982	3.550038	3.404307	2.916552	3.230615	3.645595	3.860575	3.156416	3.297387	3.889952	3.798564
AC073055.2	3.476122	3.292192	3.172836	3.450078	3.202215	3.148387	3.072144	3.329063	3.343615	3.054117	3.255203	3.240465	3.54891	3.395635	3.573216	3.090474	3.093025	3.477219	3.343255	3.239842	3.521527	3.212434	3.358219	3.33246	3.108852	3.086495	3.337251	3.6544	3.34667
AC073069.2	4.489022	4.430494	4.129202	4.414795	4.126404	4.499468	4.443377	4.71858	4.514766	4.333191	4.398015	4.484988	4.641338	4.5217	4.480459	4.68871	4.309063	4.14844	4.315887	4.284744	4.829948	4.123809	4.005309	4.516819	4.465843	4.296212	4.720171	4.591977	4.257295
AC073072.1	11.09389	10.97808	11.19167	11.0532	11.2507	11.0279	11.00441	11.13951	11.0297	11.06163	10.95534	11.15083	11.01501	11.22445	11.13112	11.0781	10.8381	11.05222	10.99722	11.00243	10.84867	10.83135	10.89831	11.0264	10.94492	11.13954	10.77348	10.63769	10.79427
AC073091.2	3.65756	3.069113	3.148465	3.471513	3.477868	3.25354	3.386346	3.111357	3.244405	3.054879	3.250068	2.999453	3.211584	3.097684	2.983045	3.527835	3.223336	3.06409	3.69218	3.2069	3.261044	3.126906	2.95733	3.655724	3.288634	3.439091	3.501602	3.450524	3.527689
AC073094.4	5.277259	5.183195	5.418253	5.751112	5.286576	5.621858	5.563259	5.615644	5.833102	5.67372	5.445679	5.813168	5.961194	5.200272	5.561423	5.27398	5.446233	5.836527	5.812905	5.446138	5.421054	5.907893	5.770523	5.80992	5.850667	5.916591	6.005601	6.061432	6.313833
AC073115.6	4.132312	5.411835	3.710261	4.502251	3.691491	5.165139	4.165005	6.513633	3.713153	4.38044	3.960084	4.012553	3.775243	4.074839	3.734571	3.58881	3.568232	4.065082	3.6611	3.68166	3.531287	3.569952	3.774507	3.632143	3.072176	4.061508	3.710825	3.997249	3.926075
AC073257.1	4.710158	4.338893	4.196362	4.282948	4.635923	4.658411	4.368544	4.734224	4.570719	4.453141	4.989467	3.855672	5.087656	4.226105	4.315842	4.68379	4.614655	4.053952	4.303721	4.538266	5.009874	5.137003	4.465874	4.672684	4.615605	4.829497	4.861073	4.815153	4.699342
AC073257.2	4.745765	5.005315	4.788235	5.538949	5.183454	5.059289	5.166391	5.585192	5.193475	4.786995	5.053222	5.327151	5.133598	5.120964	5.324523	4.850202	4.817247	5.231674	4.853711	5.202423	5.079215	5.351353	5.472437	5.146061	5.047945	5.50554	5.24602	5.511924	5.592794
AC073264.6	5.106224	5.417341	5.26029	5.13088	5.222105	5.455484	5.299762	5.428999	5.356588	5.270707	5.256688	4.976635	5.442919	5.285583	5.179853	5.218739	5.288799	5.18324	5.073596	5.519773	5.588899	5.460174	5.295432	5.36416	5.227736	5.342536	5.601848	5.410755	5.723906
AC073283.7	5.381241	5.730749	5.399075	5.571098	5.356469	5.541574	5.494051	5.601791	5.25403	5.543412	5.567551	5.402598	5.389153	5.185696	5.419034	4.936823	5.469255	5.102866	5.657318	5.597459	5.502999	5.480215	5.473473	5.056911	5.155585	5.41221	5.866696	5.592562	5.506556
AC073284.4	2.700493	2.94491	2.741397	2.648787	2.669763	2.690228	2.690037	2.653679	2.730183	3.022789	2.65149	2.222981	2.535593	2.899151	2.695587	2.564504	2.611171	2.950627	2.804221	2.80075	2.898283	2.941866	2.905071	2.713387	2.738938	2.656849	2.944108	2.637747	2.95062
AC073310.4	3.055701	2.791983	2.720125	2.728328	2.959253	2.976472	3.377436	3.291666	2.814305	2.812487	3.098333	2.884765	2.904456	2.814459	3.005704	2.678118	3.193882	2.970454	3.327649	2.773378	3.005096	2.908891	2.646139	2.954136	3.470774	2.692385	3.002959	2.768784	2.727001
AC073325.1	3.086094	3.152901	2.834311	3.173897	2.84702	2.989569	2.793583	2.93579	2.711603	2.773754	2.740979	2.984576	2.761809	3.179259	3.266545	3.015628	2.803589	2.792523	3.085416	2.888389	3.295932	3.122673	2.895117	2.954216	2.78928	3.186881	3.00422	2.632729	3.12479
AC073325.2	9.149059	9.425032	9.475661	9.525738	9.244747	9.18765	9.215889	9.000131	9.310495	9.420805	9.001866	9.28178	9.492319	9.560287	9.74671	9.604364	9.28064	9.322062	9.549652	9.532158	9.082181	9.159853	8.811347	9.049904	8.727683	9.286856	9.398328	8.468442	8.570428
AC073333.1	9.987024	9.994003	10.23437	9.798541	10.58763	10.05978	9.884498	10.33769	10.05383	9.818905	10.22359	9.966447	10.10287	10.18858	9.932062	10.0177	9.857839	9.994162	10.2201	10.11672	9.92873	10.05188	9.842594	10.27008	10.18642	10.21684	10.06275	9.959093	9.85736
AC073343.1	2.835152	2.734616	3.032624	2.969385	3.082777	2.922429	2.745551	3.148552	2.696952	3.071831	3.12294	3.072413	2.91356	3.149517	3.349551	3.565421	3.044956	3.241987	2.72299	3.325222	2.915978	3.04936	3.028655	2.986675	2.862768	3.105844	2.606169	3.039383	3.523111
AC073370.1	12.31874	12.28372	12.41979	12.33474	12.37002	12.28312	12.31048	12.4345	12.29637	12.23971	12.30586	12.32348	12.31972	12.32059	12.35131	12.38974	12.28473	12.33796	12.24566	12.26167	12.19464	12.28139	12.15658	12.35655	12.21872	12.41092	12.26716	12.16172	12.1917
AC073409.1	2.82744	2.71905	2.610893	2.880268	3.247772	2.894892	3.104309	3.244037	3.124077	2.777762	3.033827	2.915713	2.822504	2.830685	2.886788	2.87382	2.817428	2.880078	3.141001	3.012323	2.850172	3.046222	3.057949	2.942131	2.790071	2.852006	3.397431	3.201458	3.134479
AC073464.4	3.04126	2.870037	2.892931	2.744114	2.875815	2.88274	2.854739	3.147771	2.609569	2.801901	3.090869	3.101203	2.793475	2.936149	2.894385	2.969228	2.777333	3.044096	3.042872	3.134957	2.773451	3.04465	3.083955	2.785138	2.694813	2.999056	3.191739	3.104806	3.170546
AC073465.1	3.83063	3.383715	3.808397	3.46453	3.344802	3.628937	3.484693	3.407483	3.782345	3.301991	3.564906	3.310555	3.202132	3.476442	3.336113	3.517037	3.428	3.323477	3.366955	3.521457	3.415236	3.586556	3.254827	3.573029	3.3136	3.571895	3.485627	3.462051	3.509068
AC073465.2	5.111568	5.308914	4.616094	5.121148	4.693825	5.367919	4.617654	5.319746	5.174711	4.414379	4.988719	4.945544	4.840319	4.997895	5.210871	5.031431	5.468709	4.954207	4.636067	5.012543	5.022329	5.001129	4.746763	4.785319	5.097354	5.258718	5.481907	5.191608	5.039908
AC073465.3	5.599655	6.047092	6.027053	6.347573	6.326044	6.520866	6.352654	5.975852	6.302757	6.26403	6.266594	6.333411	6.082685	6.539992	6.606095	6.30672	5.813114	6.020426	6.253303	6.492794	5.823577	6.049547	5.958907	6.296543	6.455252	6.018531	6.253268	6.020406	5.569312
AC073508.1	12.45018	12.45645	12.53156	12.49042	12.49981	12.43638	12.44354	12.52377	12.41767	12.42729	12.49445	12.44507	12.47997	12.45602	12.42158	12.44555	12.42921	12.5139	12.40487	12.41672	12.47533	12.41241	12.34194	12.47691	12.39575	12.54171	12.41195	12.39116	12.43416
AC073551.1	4.337957	4.691586	4.343195	4.600063	4.266789	4.318998	4.271382	4.435903	4.760734	4.903002	4.570213	5.041852	4.22592	4.355713	4.444562	4.203836	4.291008	4.524638	4.079365	4.651734	4.096345	4.605123	4.239524	4.590501	4.491307	4.454624	4.379716	4.684003	4.104735
AC073587.1	10.92648	10.78467	11.11136	10.92829	11.31602	10.96443	10.88385	11.08489	10.87004	10.92762	10.95041	10.94959	10.92829	10.96384	10.96623	10.88622	10.91512	11.04655	11.07611	10.87776	10.94365	10.95965	11.00823	11.08525	10.97696	11.03537	10.95541	10.78727	10.96636
AC073621.2	3.246381	2.873285	3.009627	2.823411	3.850716	2.958981	3.022124	3.100667	3.238129	2.911373	3.373968	2.618138	2.704067	2.406841	2.987354	2.933363	3.355915	3.460179	4.126831	3.429835	3.659833	3.852371	2.781735	3.590009	3.091863	3.412378	3.520001	3.367962	3.083901
AC073636.1	2.745396	2.846064	2.814955	2.638801	2.653568	2.429107	2.94201	2.664959	2.956918	2.73496	2.719125	2.484876	2.785957	2.697321	2.643723	2.547962	2.7411	3.152846	2.915227	2.887622	2.819075	2.718314	2.904549	2.693111	2.722248	3.002443	2.886282	2.752229	2.921626
AC073641.2	3.227545	3.075933	2.850795	3.429932	2.849805	2.718331	2.652484	2.186842	2.566214	2.671973	2.452711	2.542014	2.638213	2.899059	2.939811	3.087341	2.56433	2.671334	2.854536	2.569493	2.454357	2.742751	2.598322	2.637883	2.682389	3.446548	2.809408	2.809431	2.604842
AC073648.1	3.356971	2.95352	2.976378	2.837934	3.281354	2.98657	3.291622	3.184829	3.194931	3.214337	3.355944	3.360664	3.776328	3.769516	3.265897	3.08364	3.104429	3.247083	3.300321	3.073808	3.076435	3.309209	3.285114	3.485595	3.694292	2.739456	2.852081	3.083733	2.890917
AC073834.3	4.726156	4.906731	4.566742	4.590909	4.613395	4.444859	4.429281	4.346252	4.492496	4.33339	4.133377	4.687859	4.771811	5.048994	4.519016	4.764521	4.386068	4.524192	4.549188	4.424119	4.040842	4.362968	4.757607	4.324742	3.923315	4.538982	4.040776	4.457356	4.986527
AC073957.15	5.193922	5.082957	5.306013	5.333226	4.839844	5.559668	5.161889	4.808724	5.163143	5.195329	5.546203	4.906847	5.098694	5.204026	5.218125	4.398844	5.070847	4.920603	5.287803	5.385113	5.215755	5.093513	4.896137	5.034502	4.893009	5.014315	5.216771	5.16152	5.222592
AC073973.1	1.665005	1.722439	1.693534	1.467733	1.751484	1.547799	1.549857	1.803831	1.785015	1.671122	1.531091	1.777301	1.520887	1.723294	1.745602	1.593138	1.820129	1.6016	1.87811	1.763887	1.856853	1.800168	1.822151	1.919772	1.61422	1.681979	1.536365	1.614976	1.565333
AC073987.1	2.566206	2.747369	2.713617	2.420023	2.526308	2.58474	2.655797	2.538321	2.653643	2.509535	2.877291	2.722842	2.19933	2.496356	2.492222	2.677033	2.780973	2.573218	2.65317	2.445621	2.527292	2.623486	2.624103	3.042271	2.656562	2.786222	2.877723	2.911173	3.15588
AC074117.10	5.728262	5.816466	6.086712	5.684634	6.394511	6.158606	6.240327	5.633772	6.012801	5.71827	6.176902	6.030739	5.840637	6.044983	6.132931	6.011232	5.843744	5.745729	6.406584	5.838519	5.971969	6.145525	6.22078	6.582221	6.834957	6.010285	6.234409	6.075919	6.185409
AC074117.13	5.516168	5.712046	5.378376	5.460689	5.259798	5.511755	5.447302	5.181962	5.408657	5.336463	5.394351	5.609361	5.336768	5.297482	5.631039	5.487644	5.418678	5.281544	5.548424	5.203802	5.190621	5.173389	5.344368	5.175272	5.735513	5.491341	5.205651	5.221784	5.518102
AC074191.1	3.00436	3.701593	3.158772	3.013842	3.060744	2.96386	3.12802	3.335576	3.094128	2.90577	3.24474	3.423616	3.543077	3.732809	3.376086	3.266474	2.99724	3.494226	3.42338	3.207762	2.998254	3.677118	3.0117	3.12558	2.977701	3.346242	3.041337	3.204148	2.907476
AC074290.1	2.781632	3.258652	2.945502	2.897546	2.840703	2.947948	2.883687	2.776561	2.974282	3.210588	2.804521	3.237352	2.739953	2.722551	2.608315	2.898513	2.745761	3.017885	2.730292	2.976744	2.824184	3.007753	3.120823	2.869509	2.651657	3.037899	3.25238	2.857169	2.893234
AC074363.1	2.923112	2.641062	2.643921	2.704888	2.751191	2.77292	2.649445	2.749269	2.653652	2.660083	2.638754	2.539491	2.8133	2.628316	2.684024	2.580723	2.604007	2.750228	2.72133	2.818774	2.693072	2.735763	2.690916	2.816661	2.667695	2.765207	2.780368	3.098976	2.916383
AC074375.1	4.758011	4.758724	4.494878	4.782256	4.919345	4.429388	4.811296	4.198709	4.794729	4.666406	4.731779	4.672583	5.069793	4.37589	4.385337	4.252233	4.612505	4.445128	4.538579	4.53417	4.795421	5.026761	4.655542	4.762343	4.2896	5.070036	4.671464	4.659449	4.960117
AC074389.5	7.129014	6.902044	7.002664	7.020796	7.235762	7.225123	7.078276	7.184913	7.022283	6.946362	7.06086	7.095947	6.882434	7.005558	7.134265	6.933058	7.004789	6.924678	7.227713	7.088304	7.274905	7.278429	7.275065	7.155473	6.745902	7.366618	7.299206	7.247064	7.271696
AC076972.1	6.279562	6.385086	6.459742	6.193089	6.799113	6.459232	6.339158	6.720992	6.451239	6.333605	6.400055	6.418617	6.494006	6.702867	6.651217	6.465818	6.21854	5.948813	6.041093	6.546937	6.008118	6.216741	6.344985	6.431613	6.39396	5.953958	5.732388	5.907739	6.078771
AC078785.1	2.203762	1.989657	2.506312	2.568802	2.696373	2.587007	2.973516	2.531183	2.515821	2.327901	2.771379	2.23905	2.408239	2.379431	2.393712	2.269948	2.140841	2.446687	2.503052	2.699422	2.494251	3.093865	2.436141	2.917668	2.472313	2.437777	2.966078	2.88216	2.755262
AC078794.1	2.487729	2.736748	2.516351	2.601122	2.268778	2.344734	2.219114	2.49479	2.123412	2.185809	2.149034	2.411684	3.03152	2.32277	2.325041	2.001154	2.446568	2.257851	1.983335	2.088172	2.3476	2.002192	2.080244	2.295225	1.960356	2.380476	2.312654	2.399545	2.215086
AC078816.1	4.760965	4.892906	4.698642	4.897716	5.244792	5.100822	4.928456	4.941141	4.818788	4.766684	4.862512	4.935712	4.783748	5.12326	4.988981	5.126839	4.546586	4.503551	4.919202	5.018733	4.542538	4.895941	4.782619	4.723526	4.906427	4.424478	4.539804	4.447166	4.310435
AC078828.1	1.93981	2.005822	1.892419	1.876922	3.131991	2.111593	2.232922	2.475413	1.819315	1.970866	2.014781	1.88706	2.217409	2.084093	2.095117	2.221285	2.118318	2.053227	1.964866	1.891707	2.290462	2.027885	1.818107	1.861283	2.14092	2.0985	1.929463	2.10747	1.877922
AC078851.2	2.156193	2.279026	2.253664	2.098011	2.380975	1.991749	2.275208	2.100735	2.28858	2.298214	2.02189	2.014797	2.268079	2.12638	2.02384	2.378328	2.292195	2.12291	2.441133	2.009309	2.153775	2.064586	2.14356	2.028389	2.082582	2.183049	2.357489	2.014624	2.213883
AC078864.1	3.134708	3.048242	3.040407	3.062539	3.086321	2.848788	3.129362	3.259295	3.24438	3.087532	3.236763	3.395764	3.09891	3.094343	3.564426	3.139545	3.06069	3.441827	3.726867	3.030535	3.389123	3.235554	3.04277	2.935106	3.343126	3.393247	3.34732	2.891813	3.197181
AC078881.1	4.160914	4.4535	3.820045	3.915571	4.79971	4.328681	4.134332	4.266145	4.067757	4.087756	4.319626	3.983367	3.903143	3.850267	4.557952	4.017617	3.47628	3.747115	3.899661	3.870522	3.846606	3.91192	3.669304	3.731261	3.988348	3.682791	3.829183	3.505596	3.245506
AC078883.3	5.233786	5.158027	5.153532	4.812551	5.178685	4.559202	4.73471	4.886119	4.984204	4.991671	4.995028	4.6329	5.42902	5.036811	5.288805	4.665915	4.650112	4.412271	4.351181	5.050996	4.621361	4.553395	4.334545	5.14756	4.897906	4.41637	5.046198	4.491652	4.463212
AC078883.4	6.25001	6.143078	5.798634	5.988445	6.192587	6.085934	6.406011	6.287488	6.190815	6.055665	6.064861	5.944479	6.099526	6.050576	6.107007	6.071096	6.287489	5.940125	5.776489	5.815886	5.790905	6.03897	6.559417	6.170706	5.936699	6.629905	6.225879	6.305129	6.442603
AC078889.1	9.12072	8.850567	8.838369	8.973717	8.912471	8.770509	8.823812	9.114496	8.880877	9.081559	9.274078	8.958108	9.324388	8.75798	9.111858	8.847806	8.917471	8.812687	8.871225	8.930773	9.007739	9.219967	9.254572	9.066816	8.800221	9.349539	8.858065	9.393693	9.585174
AC078899.1	9.435841	9.739062	9.816433	9.752216	9.461721	9.602117	9.596107	9.65707	9.583972	9.700994	9.198594	9.716952	9.425625	9.885131	9.867548	9.675302	9.2588	9.638045	9.416189	9.623943	9.510906	9.116242	9.48523	9.371372	9.385193	8.987274	9.184053	9.349752	9.045671
AC078899.2	4.927703	5.076406	4.73668	4.850471	4.817287	4.660232	5.136015	5.201057	4.648069	4.926585	5.039068	4.782586	5.051739	4.952944	5.106864	5.117005	4.696986	4.415371	4.388799	4.912692	5.043056	4.571674	4.347985	4.731819	4.719678	5.165077	4.837337	4.921924	4.990926
AC078899.3	4.99606	4.784506	5.243193	5.034759	4.950338	4.993458	5.391574	5.369026	4.82971	4.937616	4.8527	4.671633	5.281667	5.384643	5.430898	5.716328	5.012465	5.088888	5.154863	5.635733	5.40582	5.351563	4.981529	5.527269	5.600682	5.183146	5.163453	5.093022	5.236256
AC078899.4	7.405471	7.385012	7.42465	7.533887	7.335549	7.469504	7.5117	7.587201	7.207486	7.078684	6.995702	7.368851	7.457318	7.642795	7.858555	7.837388	7.023929	7.379792	7.372069	7.652919	7.372118	7.255458	7.115047	7.752717	7.738732	6.797961	6.899195	7.238723	7.113762
AC078917.1	5.944201	6.376225	6.361397	6.279728	6.028338	6.345401	6.174094	6.35575	6.157943	6.166013	6.078521	5.988351	5.960232	6.135194	6.130885	6.039437	5.70053	5.901653	6.252238	6.302846	6.108114	6.271285	6.376341	5.898127	5.852465	6.374703	6.133621	6.128423	6.028888
AC078927.1	4.838629	4.878188	4.812292	4.871248	5.509755	4.842074	4.849083	5.141741	4.646917	4.679191	4.731183	4.745191	4.735677	4.728383	4.924672	4.939032	4.926415	4.685581	4.665921	5.121264	4.896217	5.020546	4.643216	4.801433	5.044324	4.330915	4.366069	4.592866	4.820523
AC078942.1	6.098586	6.542251	6.432235	6.46048	6.572174	6.559231	6.636503	6.47745	6.666763	6.818173	6.666487	6.525661	6.478754	6.340158	6.675681	6.366105	6.560917	6.482869	6.470767	6.66675	6.315527	6.433544	6.409067	6.506123	6.114619	6.521988	6.69415	6.619673	6.699415
AC078974.2	3.008418	2.853331	2.803788	2.588042	3.123216	2.943715	3.145969	2.760185	2.897755	2.944664	2.935713	3.223354	2.796212	2.977626	2.873518	2.940434	2.780371	3.019682	3.234869	3.174805	3.06815	3.398572	3.56093	3.181018	2.736716	2.917623	3.125999	2.826437	3.691679
AC078993.1	7.556808	8.008714	7.832297	7.87535	8.599902	8.050057	8.078713	8.384133	7.759721	7.634605	8.16229	8.062822	7.940331	8.085864	7.93713	7.906127	7.506101	7.735377	7.841227	7.595488	7.434036	7.494679	7.655497	7.970345	8.05103	7.611907	7.577629	7.407354	7.541186
AC079005.1	4.165258	3.792134	3.579565	3.803188	3.577436	4.000278	3.908748	4.227561	3.861851	3.880393	4.054736	3.962814	4.123091	3.901625	3.839071	4.007837	3.973564	3.805856	3.900415	4.096487	3.748885	4.235463	4.31738	4.110798	4.363003	4.173372	4.163559	4.551235	4.393122
AC079080.1	3.156185	3.210752	3.101686	3.582706	3.497906	3.009899	2.966661	3.020101	3.407961	3.092186	3.236491	3.529836	2.99593	3.606665	3.234944	3.321251	3.080703	3.165898	3.227113	3.225507	3.201795	3.152399	2.890025	3.139548	2.503726	3.10147	2.764645	3.004685	2.916572
AC079117.2	2.675375	3.120347	2.456385	2.536219	2.765384	2.555946	2.94108	2.335537	2.580199	2.34269	2.766073	2.889609	2.581591	2.735283	2.728576	2.766861	2.508559	2.952955	2.499976	2.695353	2.979291	2.776478	2.542382	2.923487	2.591801	2.496056	2.266838	2.746082	2.484792
AC079117.3	3.619036	3.895915	3.583234	3.86787	4.571283	4.394405	3.769886	4.244353	3.65628	3.288334	3.953557	4.103268	4.118117	4.01138	3.97953	4.176369	3.698291	3.83066	3.605054	3.905734	3.590891	3.590012	3.143247	4.542144	4.266952	3.216354	3.462638	3.950335	3.831558
AC079140.1	3.924669	3.864527	3.738131	4.392863	4.252025	4.250249	3.780276	4.409583	3.886676	4.177457	4.248887	3.919286	4.211936	3.949122	4.377402	3.798342	4.294683	3.397335	4.4498	3.76677	4.060658	3.815434	4.173522	3.944503	4.281834	4.461287	4.155057	3.87242	3.954647
AC079150.2	6.146734	5.853821	5.955317	5.856422	5.584106	5.53621	5.856936	5.713623	6.10408	6.022335	5.805562	5.760513	5.927648	5.852946	5.815865	6.159771	6.039978	5.753943	5.931819	6.108005	6.411347	5.972003	5.96114	5.815552	5.769468	5.354705	5.523879	5.675197	5.342083
AC079150.3	3.319861	3.30741	3.250728	3.363356	3.523305	3.40852	3.34753	3.374404	3.684052	3.641239	3.573179	3.33004	3.43362	2.861705	3.089172	3.21144	3.597783	3.110021	3.176879	3.362038	3.546021	3.667527	3.466054	3.3018	3.452939	3.433528	3.465417	3.541472	3.251203
AC079154.1	3.543442	3.328395	3.346757	3.959007	4.529116	3.577155	4.05183	3.706642	3.851343	3.822898	3.441385	3.725139	3.945485	3.494587	3.612463	3.534332	3.579355	3.747897	3.866744	3.870047	4.049239	3.815467	3.995858	3.939071	3.52381	3.925535	4.257987	4.190855	3.806432
AC079172.1	2.33122	2.604373	2.65681	2.682218	2.696923	2.457745	2.713053	2.648153	2.437845	2.385101	2.655855	2.54182	2.657596	2.541323	2.55143	2.275983	2.25582	2.320508	2.302749	2.684527	2.586802	2.503729	2.45875	2.47807	2.502608	2.399482	2.344981	2.36512	2.270358
AC079305.10	6.274137	6.56125	6.458974	6.486061	6.714632	6.664465	6.638968	6.657112	6.645119	6.680058	6.738082	6.522708	6.89654	6.440509	6.551239	6.430431	6.677489	6.725493	6.633766	6.765069	6.36955	6.739105	6.578882	6.795867	6.627424	6.779616	6.831631	6.889367	6.843125
AC079305.11	3.488016	3.959074	3.398501	3.763864	3.8427	3.614239	3.865013	3.47402	3.787237	3.510533	3.654996	3.721179	3.657768	3.964005	3.760487	3.759777	3.677138	3.89431	4.269278	4.06296	4.137709	3.992429	3.907307	3.246822	3.459607	3.829799	3.776716	4.02442	3.730535
AC079305.5	6.515657	6.750482	6.501107	6.423155	5.874531	6.378481	6.283713	6.12594	6.050767	6.148769	6.192931	6.233592	6.511319	6.290244	6.70188	6.437613	6.364994	6.167168	6.123644	6.36997	6.405037	5.982471	6.107705	6.252164	6.220364	6.348314	6.390006	6.325819	6.26495
AC079305.8	5.006044	4.763352	5.097266	4.943599	4.660203	5.171712	5.015011	4.962902	4.908471	5.049479	5.016033	4.979382	5.03018	5.064225	4.897815	5.194629	5.144501	5.110773	5.27121	5.29635	5.113828	5.413928	4.950633	5.457366	5.937898	5.069053	5.206499	5.135715	5.026126
AC079325.5	5.667678	5.498033	5.558183	5.752363	5.842705	5.771324	5.709816	5.755712	5.538924	5.832383	5.875915	5.835464	5.906253	5.657287	5.625715	5.246917	5.551398	5.86325	5.759136	5.63775	5.639456	6.062411	5.96093	5.719572	5.51335	6.015391	5.928625	5.774909	6.04875
AC079325.6	4.201439	3.488283	3.711657	4.042461	3.957403	3.927792	3.492445	3.643884	3.788588	3.726331	4.262544	4.142236	4.033786	3.86678	4.156258	3.550915	4.143643	3.715142	3.637448	3.778105	4.104109	4.150614	3.620362	3.53681	3.91734	4.257266	3.941593	3.731423	4.119787
AC079354.5	4.699506	5.171824	5.198993	4.928068	5.077271	5.371002	5.323793	5.151954	5.056764	4.872947	5.097878	5.135968	5.449965	5.2691	5.490399	5.234786	5.061028	5.323808	5.564923	5.216224	5.510553	5.281138	5.072765	5.217115	5.251516	5.374533	5.495641	5.502878	5.553724
AC079395.1	3.536847	3.410279	3.034307	3.367499	2.880714	3.265357	3.441529	3.168014	3.13967	3.234565	3.528449	3.353087	3.240315	3.422062	3.424799	3.102715	3.195946	2.855835	3.609801	3.80599	3.524237	3.331834	3.101812	3.425209	3.138967	3.40942	3.373475	3.582595	3.34105
AC079448.1	3.002319	2.531892	2.709168	2.662505	2.891958	2.920349	2.651777	2.842413	2.664101	2.673843	2.570668	2.691298	2.455151	2.393628	2.411003	2.847632	2.832796	2.745518	3.111974	2.664376	2.759623	2.924797	2.578524	2.585007	2.599109	2.684322	2.520497	2.8404	3.358325
AC079466.1	4.531493	7.037977	4.670269	5.864444	5.265475	5.727658	5.473355	5.618222	5.341255	5.418306	5.455061	5.907964	5.888212	8.486677	5.745632	6.3722	5.07535	4.814703	5.553273	5.516991	5.273324	5.5097	5.129501	7.991653	10.16061	5.584018	5.40283	5.540886	5.465865
AC079584.2	2.578592	2.804315	2.710591	2.370217	2.734643	2.640735	2.743342	2.747064	2.650278	3.040385	2.880348	2.6652	2.860887	2.719656	2.793601	2.646984	2.994223	2.87547	2.620025	2.542261	2.960258	2.745568	3.000279	2.993771	2.622571	3.068141	2.660595	2.812555	2.686934
AC079603.1	3.576502	3.745363	3.78329	3.728255	4.083891	3.984503	4.00346	4.207807	3.808513	3.984884	3.686571	3.957076	3.751281	3.842541	4.091532	3.835423	3.353135	3.368147	3.359451	3.972276	3.648451	3.449383	3.224019	3.758747	3.596992	2.975915	3.198066	3.350326	3.430844
AC079610.1	2.104456	2.010154	2.239301	1.861808	2.555755	1.766807	1.834327	2.397546	2.033211	2.079746	1.89667	2.09285	2.607443	2.580433	2.479753	2.330616	2.216732	2.299953	2.240861	2.279189	2.478204	1.984134	2.345824	2.445222	2.006961	2.090365	2.423049	2.563299	2.301101
AC079613.1	3.443346	3.543822	3.671128	3.663715	3.242062	3.153645	3.6472	4.051287	3.772414	3.521136	3.154546	3.023274	3.986657	3.473052	3.542977	3.095446	3.527777	3.398389	3.142871	3.935089	3.651816	3.385703	3.774514	3.802378	3.430681	4.143018	3.77634	4.00534	3.878651
AC079630.4	2.001427	2.114687	2.07865	2.013638	1.847665	1.671951	1.906147	1.865107	1.802529	2.218832	1.85575	1.939909	1.946514	1.93037	1.767089	2.093113	2.233507	1.927738	2.098685	1.849966	2.450729	2.035279	2.158112	1.712476	1.745035	2.232358	1.920781	1.869256	2.172697
AC079768.1	8.641516	8.566731	8.932914	8.805285	9.103004	8.828193	8.842975	8.807956	8.744904	8.829342	8.66483	8.911465	8.643106	8.757726	8.751667	8.619259	8.507323	8.87068	8.902044	8.723713	8.721437	8.761821	8.681044	8.944828	8.543308	8.873348	8.597428	8.714672	8.596128
AC079780.3	10.33281	10.857	10.12771	10.32705	9.372985	9.849482	9.505486	9.456045	9.443346	9.7062	9.159428	9.802671	9.356898	9.649207	9.361761	9.765152	9.227463	10.10666	8.677213	9.221338	9.297952	8.514058	9.396956	9.649956	9.797349	9.985766	9.535752	10.38542	10.01747
AC079790.2	4.729515	4.860106	5.036726	5.027673	5.083737	4.827625	5.034527	5.062069	5.216832	4.740719	5.086892	5.124819	5.118794	4.876733	5.032979	4.876542	4.890218	5.049446	5.015011	5.104373	4.918222	5.065236	5.106709	5.053519	4.529793	4.69737	4.947239	4.938115	4.771292
AC079807.2	4.802154	4.630322	4.682578	4.743053	4.832945	4.558171	4.392821	4.601098	4.681129	4.563003	4.766356	4.703708	4.702053	4.340902	4.623234	4.738542	4.622439	4.887756	4.739559	4.849464	4.706335	5.0333	4.571701	4.623826	4.683839	4.591189	4.88494	4.678759	4.776516
AC079807.3	3.821875	3.770397	3.998843	4.0642	3.926909	4.086367	4.019506	3.904408	3.805524	4.067999	3.948459	4.206452	3.93931	4.177315	4.042392	3.672894	3.558105	4.074138	3.564396	3.761435	3.713847	3.58309	3.549747	3.964889	4.077719	4.039575	3.77197	3.551112	3.600919
AC079834.2	2.525305	2.212211	2.569766	2.463069	2.999527	2.476139	2.476298	2.348366	2.55022	2.073083	2.145758	2.55628	2.561684	2.731559	2.687216	2.346742	2.742379	2.326973	2.188311	2.345205	2.27695	2.547037	2.005863	2.469806	2.55591	1.944823	2.168137	1.988337	2.294435
AC079896.1	2.572942	2.795577	2.696827	2.782748	2.659195	2.65065	2.81628	2.972419	2.962563	2.775361	2.501481	2.841914	2.607159	3.107716	2.586957	2.632486	2.709343	3.236616	2.721796	2.660745	2.730282	2.718293	3.20364	2.86151	2.67699	2.820665	2.758601	3.028115	3.02672
AC079922.2	6.366389	6.320045	6.276592	6.04561	6.046234	6.210956	6.018648	5.97786	6.281697	6.424806	6.042614	6.400651	6.05372	6.179462	6.28445	6.244226	6.221736	6.225744	6.184407	5.98457	5.740091	6.111064	5.89356	6.328961	6.407847	5.945173	5.845029	5.621079	5.740477
AC079988.3	2.59164	2.401139	2.519485	2.712224	2.527203	2.460829	2.411753	2.926046	2.613772	2.867645	2.523741	2.638803	2.69392	2.55136	2.921384	2.732769	2.469745	2.441667	2.467386	2.88039	2.794969	2.964834	2.85299	2.804276	2.972912	3.220863	2.51738	3.099458	3.196687
AC080002.1	7.535736	7.519413	7.471261	7.493412	7.344466	7.44254	7.48335	7.679461	7.40531	7.2776	7.456498	7.441973	7.448835	7.64576	7.474684	7.478437	7.534472	7.232285	7.422817	7.471574	7.57692	7.5165	7.417512	7.216979	7.333671	7.341658	7.426945	7.425315	7.345605
AC080003.1	4.306363	3.746643	4.086833	4.497346	4.100665	4.315494	4.472758	4.620024	4.666758	4.218632	4.180613	4.432418	4.318955	3.569409	3.994072	3.775579	4.133684	4.235503	3.88049	4.094747	4.313683	4.217548	4.257792	4.645504	3.977696	4.367835	4.713333	4.97639	4.620665
AC080008.1	9.477365	9.426242	9.647927	9.474691	9.746309	9.278358	9.237473	9.548478	9.366935	9.417735	9.506964	9.55345	9.448588	9.443568	9.397871	9.545272	9.240665	9.550087	9.370878	9.227907	9.389751	9.417689	9.251326	9.610453	9.23629	9.770648	9.442944	9.290154	9.416148
AC080037.1	2.631109	2.475401	2.598964	2.413651	2.754864	2.86518	2.575294	2.937336	2.790578	2.271891	2.574794	2.685721	2.574594	2.699199	2.718306	2.227809	2.512487	2.251886	2.201987	2.456355	2.455606	2.408728	2.332639	2.949595	2.843757	2.16968	2.256332	2.516528	2.637726
AC080125.1	6.931931	6.838677	6.639928	6.89298	6.309728	6.287781	6.339055	6.31946	6.742164	6.275239	6.26556	6.381689	6.699289	6.520899	6.587844	6.903496	6.697488	6.428311	6.68895	6.545906	6.558755	6.610752	6.498605	6.785048	6.996971	6.387717	6.3138	6.396376	6.457946
AC083810.1	1.950685	2.012397	1.929755	1.956939	2.231305	1.967699	1.819381	2.143446	1.947759	1.835503	1.97385	2.045257	1.82304	2.112034	1.894236	1.890193	2.014643	2.117404	2.308943	1.854218	2.370721	2.327278	1.908445	1.867524	2.293783	1.990032	1.847736	1.875965	2.035586
AC083811.1	1.841917	1.916415	1.651302	1.739657	1.953176	1.853227	1.7209	1.791066	1.84913	1.694275	1.785859	1.627023	1.937366	1.887093	1.79503	1.715235	1.646822	1.950358	1.80239	1.806736	1.688852	2.012206	1.914313	1.969375	1.732738	1.826381	1.568571	1.456344	1.700757
AC083822.2	5.802176	5.857001	5.506659	5.488783	5.885614	5.774414	5.662599	5.574692	5.918854	6.062211	5.657014	5.969772	5.608438	5.758947	5.452389	5.342368	5.669698	6.033058	5.747491	5.660437	5.958714	5.851406	5.665076	5.695064	5.37799	5.923543	6.188443	5.967022	6.07566
AC083855.5	6.604136	6.125688	6.373556	6.436524	6.655581	6.685471	6.652487	6.664408	6.587602	6.450315	6.571437	6.579152	6.480384	6.581057	6.870433	6.334613	6.527403	6.535555	6.38103	6.699209	6.406252	6.826096	6.297598	6.837656	6.72756	7.007195	6.640137	6.764339	7.069976
AC083863.5	8.148544	7.852316	8.299501	8.04261	8.136034	8.127158	8.110054	8.107832	8.208056	8.162753	8.161762	8.387764	7.717541	7.86031	8.187987	8.019638	7.965717	7.967934	8.062728	7.843622	7.41741	7.8224	7.685326	8.334496	8.392956	8.127154	7.995257	7.772604	7.619965
AC083867.4	2.358787	2.014529	2.198192	2.058429	2.03513	2.15556	1.829516	1.847542	2.02394	2.142207	1.997908	1.951601	2.012609	2.01374	1.985075	2.055703	2.027786	2.383613	2.001136	2.100451	1.902249	2.003935	2.274517	2.254761	2.204611	2.094831	2.032019	2.082262	2.462524
AC083899.1	3.790341	3.728466	3.67149	3.637657	3.838992	3.736519	3.800496	3.669432	3.952675	3.711027	3.700844	3.837553	3.719745	3.413856	3.601745	3.528127	3.805538	3.816827	3.791733	3.637277	3.563393	3.602232	3.081529	3.41616	3.673649	3.702619	3.780719	3.909397	3.844409
AC083900.1	3.368896	3.252516	3.226631	3.303691	3.32239	3.308422	3.29021	3.503295	3.172074	3.790749	3.241743	3.140788	3.430442	3.520487	3.682831	3.609464	3.403721	3.354637	3.497868	3.203299	3.39819	3.563835	2.91082	3.329917	3.351841	3.227848	3.299286	3.321019	3.208791
AC083906.1	2.345508	2.091229	2.172049	2.178962	2.515873	1.963184	1.820437	2.165328	2.414842	2.012209	2.300215	2.177723	2.220818	2.272427	1.968592	2.013674	2.451404	2.25768	2.384021	2.313223	2.223508	2.638862	2.071629	2.284601	2.424833	2.301161	2.134913	2.322418	2.287075
AC083939.1	7.808616	7.619618	7.772909	7.85739	7.964756	7.895494	8.076786	7.963977	8.023629	7.952763	7.99221	7.814476	7.733606	7.713143	7.845689	7.80674	7.869414	7.793307	7.88323	7.897759	7.763659	8.042399	8.071	8.01723	7.888126	8.466254	8.126547	7.889567	8.100313
AC084117.3	7.567934	7.546112	7.504418	7.407465	7.8094	7.585698	7.515471	7.711451	7.410248	7.539776	7.495903	7.622476	7.509015	8.058298	7.838427	7.63396	7.313437	7.545792	7.379933	7.43906	7.508687	7.41223	7.428704	7.602193	7.600543	7.695713	7.913047	7.342995	7.563159
AC084149.2	7.786973	7.819922	7.775362	7.811762	7.823884	7.785905	7.825107	8.04353	7.763192	7.800119	7.825483	7.87051	7.769262	7.804144	7.802528	7.82323	7.637818	7.817995	7.888408	7.795138	7.761058	7.792714	7.814284	7.892159	7.869513	7.870992	7.859795	7.613458	7.84012
AC084193.1	4.070122	3.67569	4.030461	3.371303	3.532258	3.684623	3.652687	3.664212	3.714649	3.669131	3.523666	3.687022	3.761249	3.491371	3.525182	3.303881	3.540697	3.107695	3.981619	3.694229	3.420451	3.764997	3.956351	3.650786	3.647227	4.2191	4.412026	4.150446	4.051157
AC084262.1	3.368512	3.140638	3.624861	3.265149	3.673538	3.506243	3.236952	3.328752	3.505779	3.316828	3.436419	3.333114	3.131362	3.193527	3.443636	3.1604	3.231888	3.178018	3.257575	3.756729	3.585324	3.274831	3.162853	3.149277	3.081566	3.047809	3.104648	2.910932	2.80701
AC084262.2	3.146447	2.764602	3.03068	2.983691	3.137847	3.033731	2.934148	3.202704	3.091888	3.546814	3.061242	3.189467	2.936428	3.029751	3.105163	2.841689	2.974699	3.104072	3.110125	3.177097	3.222468	3.150648	3.700424	3.171337	3.062519	3.401616	3.633118	3.509145	3.252652
AC084262.3	1.94459	1.598183	1.889986	1.752657	1.736832	1.783029	1.850689	1.806244	1.887121	1.984311	1.710891	1.839441	1.91319	1.977936	1.998681	1.90423	1.855563	1.824698	2.074456	1.693224	2.109308	1.72029	1.927834	1.725047	1.658294	1.871627	1.836322	1.78022	1.801854
AC084357.2	12.70365	12.72419	12.73468	12.63231	12.75232	12.64396	12.64203	12.67339	12.6587	12.62537	12.67142	12.67973	12.68794	12.7442	12.68335	12.80335	12.64849	12.68455	12.62194	12.615	12.55876	12.65504	12.56346	12.782	12.75478	12.67297	12.55834	12.58235	12.64652
AC084809.2	3.971689	4.22622	4.430984	3.682188	3.732024	3.910527	3.836013	3.798273	4.152008	3.978684	3.854007	4.137372	3.997047	4.096479	3.865853	3.782866	3.755935	3.563065	3.494254	3.789915	3.612341	4.032794	4.279733	4.224596	4.054656	3.896192	3.913027	4.032845	4.515522
AC084859.1	12.11011	12.06934	12.141	12.09406	12.0963	12.03862	11.94522	12.141	11.97368	12.07211	11.99713	12.11077	12.11489	12.13722	12.0749	12.17966	12.0357	12.12614	12.10897	11.98648	12.14506	12.06722	11.92647	12.07645	12.01059	12.01725	11.97339	11.90262	11.89026
AC087073.1	2.427839	2.035947	1.873002	1.825532	1.968897	1.695146	1.908247	1.97919	1.639545	1.759291	1.703493	1.727326	1.87272	1.729102	1.859775	1.914678	2.057783	1.84973	1.992849	1.84651	2.183201	1.991862	1.677979	1.643982	1.792919	2.087593	1.762666	1.827678	1.625666
AC087163.2	4.496368	4.090175	4.190792	4.178064	4.260803	4.268217	4.263865	4.249344	4.308134	4.27146	3.931216	4.369534	3.783893	4.174429	4.216371	4.260849	4.216558	4.177856	3.959959	4.172076	3.925398	4.138487	4.463359	4.089901	4.304963	4.190495	4.280852	4.359316	4.320736
AC087174.1	1.803374	1.818575	1.870944	1.833804	1.872989	1.788747	1.729656	1.798715	1.912899	1.915774	1.844062	1.899352	1.705114	1.694294	1.766446	1.911619	1.817399	1.935838	1.900011	1.847216	2.136727	1.798416	1.767401	1.933963	1.769232	1.998512	1.792042	1.817565	1.746047
AC087269.1	2.149133	2.01197	2.454482	2.170227	2.281887	2.26067	2.067917	2.474244	2.179771	2.226753	2.060885	2.237743	1.97085	2.270894	2.008199	2.187086	2.502016	1.978408	2.326281	2.398418	1.935717	2.055996	2.153281	2.334228	2.244995	1.971217	2.038311	1.871315	1.73332
AC087294.2	5.105827	5.295595	5.482659	5.31659	5.379035	5.444617	5.367162	5.460035	5.421934	5.411764	5.59421	5.534137	5.605358	5.37037	5.354526	5.551064	5.280528	5.312568	5.459282	5.344027	4.900934	5.344131	5.616178	5.529111	5.602203	5.568503	5.379335	5.570209	5.508938
AC087348.1	5.285173	5.51958	5.715265	5.488582	6.014163	5.945572	5.89079	5.710253	5.652822	5.662247	5.70852	5.65557	5.737164	5.631224	5.742525	5.43103	5.411603	5.704998	5.646464	5.709441	5.51834	5.489738	5.625	6.076566	5.760912	5.43705	5.774133	5.730572	5.657187
AC087430.1	1.600639	2.150125	1.857662	2.190231	2.021923	2.095783	1.913182	2.013366	1.986898	2.203201	2.101992	2.325807	2.137376	2.069085	1.83524	1.614309	1.9809	2.008413	2.071318	1.840843	2.116344	2.410225	1.849675	1.873258	1.973106	1.978644	1.939845	2.05485	1.906938
AC087491.2	5.017557	4.838547	4.920482	4.995677	5.208107	4.985739	5.141337	5.077157	4.891286	4.988117	5.299627	5.057194	4.914011	5.12709	5.049601	4.833362	4.851382	5.360641	4.946105	5.58672	5.175631	5.312764	5.736374	5.228245	4.895449	5.170685	5.316626	5.309975	5.976503
AC087499.4	2.181714	1.953897	2.337276	2.524988	2.152239	1.885091	1.984846	2.079993	2.045359	2.02096	2.146501	2.15168	1.908256	2.269735	2.049891	1.890332	2.194533	2.14668	2.101886	2.114674	2.352235	2.374695	2.035418	2.192005	2.003651	1.984341	1.93432	1.813767	2.045569
AC087499.5	4.386601	4.058099	4.413184	4.296875	3.828304	4.36211	4.00722	4.227621	4.568238	4.302709	4.213755	3.957636	4.733792	3.781216	4.683249	4.576432	4.197297	4.235697	4.387671	4.064321	4.304865	4.474697	4.215158	3.979503	3.566855	4.406169	4.023037	4.374194	4.37465
AC087499.7	3.409883	3.549798	3.57337	3.64298	3.907164	3.991371	3.716094	3.654303	3.771744	3.726357	4.053648	3.847727	3.623585	3.772259	3.795005	3.692863	4.093854	3.93412	3.932801	4.043895	3.817168	4.528781	3.511548	3.666168	3.61012	3.714673	3.794611	3.639946	3.806724
AC087650.1	6.220129	5.908819	6.249699	6.05656	6.218361	6.22036	6.268562	6.026923	6.249134	6.353931	6.132274	6.278551	5.696741	6.016355	6.136232	6.480935	6.180034	6.295875	6.069624	6.328407	5.946117	6.046138	6.33611	6.411548	6.376773	6.086369	6.293972	6.012517	5.946717
AC087651.1	6.236622	6.170531	6.058445	6.194781	6.363708	6.194755	6.1949	6.219805	6.324554	6.322743	6.149737	6.240244	6.200993	5.901218	5.802655	6.1089	6.39896	6.29786	6.298564	6.048575	6.391911	6.535028	6.407064	6.478281	6.09994	6.58607	6.470446	6.699815	6.888173
AC087651.2	11.61693	11.69086	11.77586	11.73186	11.91462	11.71724	11.73914	11.65902	11.74814	11.74662	11.68102	11.77524	11.59826	11.80052	11.72374	11.74682	11.58157	11.77141	11.69785	11.60948	11.49537	11.68105	11.44846	11.86191	11.84892	11.55075	11.49774	11.3752	11.42599
AC087653.1	3.807626	3.891865	3.740164	3.751027	4.160351	4.096044	3.914299	4.05134	3.568531	3.573988	3.699078	3.625843	3.634553	3.853644	3.855424	3.951541	3.353908	3.798016	3.530385	3.875851	3.582992	3.046944	3.289775	3.812885	3.636139	3.86138	3.387456	2.872164	3.379436
AC090015.1	2.56152	2.397047	2.525163	2.467241	2.886364	2.437758	2.783475	2.311266	2.382007	2.096291	2.49691	2.322913	2.369697	2.487305	2.573647	2.781743	2.657361	2.439844	2.476913	2.293682	3.155051	2.437368	2.343463	2.503088	2.370745	2.49813	2.476028	2.841213	2.255662
AC090018.1	3.809384	3.631624	3.510657	3.364027	3.437639	3.822926	3.266957	3.508287	3.423699	3.439858	3.343149	3.485332	3.545356	3.225343	3.414658	3.663123	3.381562	3.478376	3.724365	3.371848	3.389913	3.251321	3.239457	3.299688	3.850291	3.573886	3.67371	3.517466	3.800585
AC090044.2	5.210857	5.226279	5.570111	5.543529	5.196148	5.42285	5.439872	5.194484	5.498116	5.975171	5.885113	5.847206	5.231985	5.508341	5.356285	5.178113	5.042467	5.473213	5.360601	5.504247	5.697717	4.938834	5.994921	5.43497	5.015321	5.437817	5.38659	5.559809	5.599759
AC090060.1	2.833677	3.01481	2.850293	2.735024	2.605	2.602127	3.079548	3.04131	2.407775	2.449671	2.345381	2.669703	2.628869	2.96305	2.77564	2.781547	2.401684	2.906482	2.910222	2.796206	2.861627	2.900915	2.666103	2.679722	2.675199	3.109313	2.391467	2.560391	2.428365
AC090079.1	4.875074	4.785255	5.035366	4.990159	5.538286	5.097158	5.048438	5.148545	5.081458	5.059039	4.884916	5.142152	4.782225	5.290987	5.478793	4.899878	4.485621	4.907585	4.823757	5.18892	4.450782	5.013198	4.996664	4.985034	5.298887	4.696377	4.696203	4.633814	4.387296
AC090132.1	2.20257	2.226654	2.087654	2.351332	2.252543	2.364406	2.331285	2.230418	2.051809	2.214451	2.307314	2.567202	2.353283	2.276199	2.471765	2.289146	2.019428	2.289111	2.141392	2.193418	2.393592	2.134161	2.427779	2.702069	2.391043	2.149786	2.237331	2.155826	2.023081
AC090133.1	2.269011	2.005098	2.206728	2.03092	2.340979	2.041981	2.10567	2.175207	2.011797	1.867681	1.923319	2.010024	1.953226	2.216575	2.095919	2.127601	1.84696	1.989658	1.871474	2.142581	1.988937	2.005896	1.846254	2.02459	2.088358	2.093649	1.77389	1.825007	1.79983
AC090154.1	12.40061	12.3689	12.46166	12.36724	12.41565	12.31581	12.31335	12.3876	12.3133	12.35675	12.30943	12.36361	12.3903	12.37	12.34412	12.39899	12.33134	12.3726	12.31292	12.25985	12.28039	12.24767	12.21842	12.32047	12.26814	12.3784	12.29917	12.21164	12.26812
AC090286.2	4.974467	5.155982	5.074619	5.173335	5.427496	5.368658	5.267172	5.108609	5.127267	5.369328	5.258982	5.140759	4.767961	5.200438	5.096266	5.151672	5.14087	4.974536	4.79588	5.225965	4.957804	4.871186	5.187721	5.025072	4.936382	5.236505	5.186996	5.321615	4.861722
AC090420.1	2.699356	2.904102	2.853954	2.552456	2.8451	2.509461	2.806027	2.440383	2.32624	2.395742	2.744629	2.57762	2.692198	2.96915	2.432057	2.278922	2.390831	2.46822	2.264227	2.405371	2.226596	2.783897	2.603308	2.335158	2.046886	2.239269	2.300951	2.658308	2.455025
AC090453.1	5.744244	5.448168	5.379401	5.263591	5.381582	5.143055	5.404063	5.416886	5.423641	5.548567	5.205753	5.304032	4.787714	5.425429	5.353339	5.137719	5.275146	5.454334	5.240006	5.076997	4.880428	5.385602	4.974579	5.146599	5.637865	5.046981	5.237488	4.850014	4.717701
AC090505.1	3.298827	3.595711	3.793164	3.803909	3.565428	3.132014	3.215897	3.042597	3.306382	3.442161	3.527812	3.475104	3.081756	3.143867	3.177244	3.214216	3.389107	3.607588	3.30474	3.046335	3.45753	3.037979	3.328475	3.171278	3.259862	3.317237	3.70972	3.174632	3.484636
AC090505.4	2.636914	2.450781	2.598773	3.355495	3.329966	2.523679	2.890559	2.672731	2.783468	3.010702	2.97921	3.165235	3.226086	2.83317	2.801966	2.738684	3.011315	3.375557	2.591145	3.223276	3.02536	2.699795	3.416181	2.831082	3.268664	3.134748	3.072221	2.759825	2.788326
AC090505.5	4.844686	4.549138	4.579547	5.152213	4.920288	4.83621	4.924508	4.862193	4.707352	5.097414	5.067379	4.932362	5.001061	4.773327	5.17312	4.599919	4.716493	5.239912	4.736228	5.107113	4.815261	4.949435	4.844019	4.802885	5.055583	4.577974	5.221806	5.399598	4.802915
AC090625.1	3.91768	4.469266	3.718156	4.023044	4.126907	4.114484	4.063096	3.856172	4.169802	4.076297	4.230067	3.874801	3.88366	4.235641	4.144952	4.186459	4.254554	3.978078	4.240886	3.843962	3.804277	4.084633	4.17151	4.398839	4.073321	4.042531	4.209918	4.012026	3.682169
AC090644.1	6.392019	6.688738	6.971162	6.517883	7.18224	7.065144	6.953611	6.833752	6.834462	6.805049	6.831633	7.012183	6.829863	6.88021	6.598809	6.646119	6.364869	6.681378	6.741022	6.908784	6.614164	6.911126	6.737262	6.825122	6.627443	7.005388	6.652523	6.787659	6.823261
AC090673.1	4.022247	4.476458	3.714989	4.135429	4.648568	4.294679	4.354609	4.487625	4.377434	4.357096	4.151299	4.133519	4.06063	3.907912	4.211074	3.877761	3.710688	4.09366	4.279214	3.913819	3.746195	3.47167	4.129044	3.769641	3.531137	4.445593	4.123347	3.98765	4.53514
AC090841.1	6.315858	6.097181	6.652671	6.283457	6.447859	6.750155	6.65968	6.637537	6.406746	6.373561	6.947814	6.355606	6.713756	6.381514	6.679424	6.151973	6.431459	6.577547	6.69706	6.464824	6.346326	6.702528	6.840794	6.746248	6.413903	6.998533	6.981044	6.778507	6.848509
AC090945.1	3.969115	4.320035	4.414745	4.197353	4.525341	4.463306	4.360611	4.441456	3.997149	4.294328	4.203886	4.446107	4.267708	4.41583	4.064323	4.208026	4.281188	4.129256	4.295633	4.315511	4.547243	4.437772	4.103799	4.363263	3.933542	4.184439	4.729969	4.135463	4.125513
AC090952.1	4.681636	4.126436	5.209061	4.921894	5.123432	4.807467	5.108639	4.951005	4.924939	5.019485	4.885242	4.860645	4.922786	4.562772	4.447117	4.656194	4.95215	4.83068	4.923345	4.760101	4.958542	5.18549	5.31487	4.778654	4.726527	5.182474	5.484933	4.820348	5.234807
AC090952.5	3.341928	4.098783	3.905928	3.802876	4.009486	3.696482	4.346046	3.923935	4.119237	3.694964	4.034015	3.61445	4.067525	3.967336	4.254886	3.462603	4.025963	4.114158	4.000894	4.382454	3.673448	3.976174	4.0524	4.078311	3.723388	4.162399	3.5811	3.950693	4.406977
AC090954.1	2.887042	2.87714	2.456166	2.408749	3.037182	2.425513	2.848769	2.568651	2.785056	2.822378	2.798813	2.367144	3.241125	3.097134	3.449836	3.356144	3.174645	2.805889	2.990651	2.872377	2.45562	2.802152	2.884431	3.024132	3.209151	2.03169	2.47191	2.289983	2.531106
AC090954.2	1.752819	1.692694	1.706593	2.153883	2.070953	2.019264	2.084613	1.81398	2.187154	1.702936	2.203012	2.091159	1.909397	1.777434	1.98584	1.756955	1.792375	1.954166	1.98708	1.903001	2.291816	2.40318	2.312738	1.935976	1.724242	1.989699	1.920151	1.952338	2.15486
AC090954.5	5.262254	5.520263	4.897645	5.177191	5.088196	5.048817	5.097415	5.392585	5.140824	4.960077	5.531841	5.117544	5.602189	5.217975	5.082278	5.052576	4.933325	4.95521	5.07416	5.303033	5.052545	5.234678	5.13832	5.216068	5.141776	5.632198	5.306806	5.142306	5.214442
AC090957.2	4.38158	4.422668	4.30073	4.537085	4.738113	4.396465	4.509354	4.51596	4.689022	4.371204	4.651289	4.570767	4.800015	4.319038	4.321079	4.130943	4.631695	4.872152	4.479411	4.789904	4.622511	4.570063	4.736421	4.99479	4.43282	5.196899	4.808705	4.968093	5.106976
AC090958.5	5.72912	5.373162	5.662239	5.621615	5.467903	5.82884	5.65289	5.599521	5.657319	5.673381	5.929131	5.674089	5.68759	5.573761	5.472148	5.233205	5.237792	5.875079	6.031731	5.841239	5.62417	5.629967	5.814857	5.798532	5.418705	6.133296	6.062274	5.769285	6.185433
AC091132.1	2.560546	2.725741	2.722606	3.174699	3.229936	3.297613	3.234612	3.283598	3.385761	2.872826	3.165596	3.08923	3.084043	3.424381	3.262431	2.675169	3.009525	3.251018	3.063037	3.304663	3.199104	3.235982	3.069561	2.911695	2.752277	3.29934	3.521036	2.884342	3.352632
AC091132.2	10.02644	9.977518	10.03437	9.900248	9.956009	9.905044	9.858971	9.95489	9.873129	9.884387	9.945599	9.912804	9.979499	9.985158	9.97392	9.857196	9.885608	9.92107	9.904006	9.934198	9.944234	9.901249	9.98263	10.04351	9.912099	10.04629	9.877041	9.833271	9.976737
AC091133.1	6.415341	5.933422	5.691828	5.882607	5.880004	5.937057	5.638177	5.872565	5.904842	5.858559	6.242426	5.83053	5.957128	5.750448	5.950063	5.931086	5.990339	5.982925	5.806684	5.658987	5.847889	5.990705	5.587564	5.749234	5.935702	6.074224	5.960475	6.044735	6.070336
AC091154.1	9.689876	9.547155	9.617624	9.56146	9.592835	9.344387	9.42266	9.592395	9.487976	9.791973	9.348865	9.859458	9.64315	9.823774	9.573544	9.600968	9.54438	9.703792	9.143003	9.183832	9.078184	9.108795	9.346577	9.49198	9.491687	9.668926	9.135582	8.941852	8.577375
AC091178.2	11.57381	11.53306	11.70239	11.57447	11.628	11.57858	11.47391	11.78412	11.52622	11.52997	11.57463	11.59733	11.67503	11.6319	11.48873	11.59455	11.47344	11.66246	11.61186	11.4706	11.47505	11.57825	11.54645	11.64621	11.55421	11.66216	11.50354	11.4056	11.5424
AC091180.1	5.725381	5.810463	5.449525	5.65012	5.726107	5.117435	5.379597	5.546588	5.68215	5.864872	4.902488	5.757427	5.398572	5.456689	4.916945	5.356451	5.513896	5.943028	5.891474	5.044882	5.402531	5.531537	5.327201	5.251235	5.264582	5.392225	5.381096	5.587336	5.212399
AC091185.1	2.011738	1.952177	2.241199	1.837142	2.144254	1.964321	2.454106	2.169018	2.208167	1.936864	2.06549	1.947138	1.970747	1.958706	2.134751	1.875585	2.122055	2.293407	1.880334	2.330331	1.847927	2.374601	1.857327	2.083571	2.18659	3.046279	2.196459	2.07241	2.235198
AC091492.2	7.502453	7.642561	7.226292	7.637943	7.533845	7.464244	7.546604	7.199729	7.318142	7.510934	7.290983	7.446429	7.471227	7.619242	7.76375	7.517981	7.419363	7.453955	7.729903	7.551223	7.34709	7.026528	7.267045	7.271503	7.657936	7.409384	7.507812	7.464973	7.075453
AC091493.1	3.439072	3.672738	3.613086	3.558473	3.723061	3.351481	3.939512	3.720394	3.705511	3.784427	3.806618	3.621415	3.807885	3.629632	3.373812	3.465358	3.674625	3.508241	3.380418	3.899654	3.650074	3.889691	3.862016	4.234202	3.485504	3.920105	3.498479	3.953474	3.986482
AC091493.2	4.133349	4.086299	3.965759	4.02083	3.950954	3.916798	4.081846	4.12431	3.924148	3.884644	3.933428	4.019672	4.040086	3.740263	4.15853	4.015846	3.7964	3.837961	4.172496	3.957378	4.119888	3.9411	4.128804	3.777236	3.678375	4.233175	3.799386	4.214989	4.271512
AC091517.1	3.402534	3.837521	3.506734	3.561441	4.069901	3.84443	3.700698	3.783831	3.363556	3.419002	3.754959	3.788142	3.506691	3.944184	3.917236	3.945129	3.638081	3.359874	3.542904	3.486283	3.073903	3.509562	3.308649	3.517698	3.498336	3.655859	3.219066	3.405595	3.59106
AC091559.1	2.354094	2.747715	2.516342	2.636246	2.768169	2.322518	2.965613	2.897817	2.576367	2.7841	2.808047	2.605926	2.656147	2.418711	3.224476	3.018163	2.917129	2.571093	2.597408	2.463432	2.51961	2.63367	2.684364	2.59018	2.772631	2.813217	2.392159	2.62138	2.590208
AC091697.1	2.51352	2.974995	2.517824	2.623263	2.64528	2.722074	2.795629	2.972158	2.542459	2.748331	3.176058	2.685913	2.937622	2.488726	2.811647	3.083477	3.370241	3.066012	2.721551	2.718449	2.697921	3.107487	2.853196	2.871252	2.726634	3.155833	3.063977	3.109874	2.955028
AC091705.2	2.308461	2.58724	2.320526	2.201752	2.202802	2.146488	2.263995	2.608524	2.065113	2.631085	2.159528	2.436531	2.378636	2.411046	2.142801	2.608488	2.412662	2.521086	2.242065	2.148312	1.919564	2.430512	2.124816	2.164405	2.31134	2.107235	2.060437	2.230638	2.232717
AC091729.7	7.747824	7.574613	7.437994	7.581678	7.805091	7.710838	7.696664	7.949908	7.534386	7.74817	7.928657	7.665865	7.663912	7.731999	8.114696	7.533021	7.719785	7.623595	7.647774	7.970325	7.588882	7.963189	7.931946	7.949843	7.678989	8.275764	8.072723	7.781749	7.883322
AC091729.8	5.826859	6.154565	6.145242	6.146688	6.297367	6.172087	6.426449	6.227599	6.194318	6.555933	6.03031	6.442712	6.078545	6.190849	6.198094	6.063499	6.217688	6.128283	6.349464	6.395876	6.250681	6.423258	6.332054	6.541386	6.089327	6.473377	6.817554	6.822331	6.462547
AC091770.1	4.102836	4.073193	3.925947	4.211445	3.559502	4.003901	3.930781	3.958652	3.990006	4.230618	3.62924	4.012273	4.142186	3.952586	4.128483	3.972436	4.090397	3.852841	3.75378	3.832719	3.941655	4.196043	3.828277	4.091866	4.14897	4.237577	4.004203	3.859384	4.051381
AC091770.3	2.131691	2.389512	2.048328	2.003243	2.075562	2.058071	2.004409	2.339932	2.229497	2.359739	1.912254	2.086898	2.031606	2.01645	1.958372	2.165555	2.361818	2.05522	2.456318	2.021414	1.932438	2.13656	2.208833	1.89913	2.331427	2.118589	2.062916	2.221941	2.59004
AC091856.1	2.31854	1.895095	2.127265	1.851593	1.773198	1.782026	1.692739	1.989883	1.888875	2.351661	1.939119	1.87551	2.040917	1.712805	1.931649	1.863309	1.895674	1.859914	1.794359	1.648667	2.172708	1.840923	1.793036	1.98344	1.932938	1.934651	1.921644	2.03852	1.833609
AC091895.1	3.132174	2.801568	2.993115	3.105084	3.165833	3.075931	2.945457	2.512253	2.55555	3.232448	2.563739	2.530191	2.967068	3.207673	2.605023	3.049317	2.804388	3.13187	2.485965	2.823329	2.864151	2.84738	3.284137	2.586679	2.918957	3.622511	2.581104	3.25137	2.811731
AC092017.1	3.771923	4.13504	3.609122	3.597598	4.276177	3.831684	3.889858	3.889881	3.750382	3.600062	3.693546	3.842359	3.796743	3.971998	3.506501	3.870107	3.45817	3.689974	4.104383	3.885923	3.808707	3.975142	3.778792	3.837853	3.908646	3.241573	3.31773	3.546299	3.535403
AC092034.1	6.79501	6.875021	6.690291	6.931503	7.084973	6.663179	6.561652	6.702405	6.646965	6.785336	6.410713	6.946149	6.793832	6.777607	6.833363	6.96701	6.548347	6.77341	6.78919	7.017998	6.589407	6.642366	6.578107	6.956113	6.894625	6.943223	6.90147	6.75811	7.074948
AC092034.2	4.722469	5.127895	5.297326	4.827796	4.970483	4.9032	5.048415	5.137747	4.553573	5.514987	4.943436	5.172312	4.887418	4.620082	4.543588	4.395755	4.612257	4.976862	5.063219	5.120736	4.78582	4.638846	5.128759	5.109484	4.731026	4.825494	5.284472	5.229784	4.68561
AC092038.1	2.520021	2.186592	2.164414	2.529027	2.912946	2.413475	2.288514	2.388469	2.149384	2.315422	2.333482	2.450622	2.231674	2.348089	2.466054	2.556693	2.53124	2.071559	2.196282	2.46115	2.289134	2.243461	2.457816	2.272948	2.593211	2.551409	2.327024	2.310829	2.153724
AC092038.2	6.654603	6.60611	6.711369	6.531489	6.679509	6.636951	6.873836	6.801131	6.837228	6.832623	6.791957	6.768404	6.725068	6.657753	6.754711	6.628316	6.956783	6.551801	6.736965	6.63424	6.876069	6.869353	6.82335	6.766048	6.551996	7.222167	7.005842	6.84101	6.959558
AC092043.1	5.758959	6.043232	5.737114	5.782583	6.177407	5.875486	6.2529	6.171872	5.569367	5.75999	5.735831	5.92757	5.74744	6.147468	5.833736	6.034871	5.542271	5.846856	5.693215	5.989868	5.387803	5.912949	5.726376	5.768954	5.803194	5.825963	5.895032	5.844885	5.846407
AC092048.1	3.874249	4.239127	4.144217	3.640547	3.80744	3.766695	4.359547	3.93487	4.079308	3.884715	4.178359	4.035843	4.090137	3.985471	3.761839	4.005048	4.171761	4.097139	3.849222	4.212788	4.027535	3.955108	4.01175	3.974348	3.902035	3.976525	3.909999	3.898279	4.007407
AC092069.1	12.3578	12.37341	12.31849	12.38505	12.22978	12.33357	12.30273	12.40047	12.29738	12.30481	12.34494	12.34557	12.33939	12.36892	12.40588	12.38348	12.22152	12.3112	12.294	12.26642	12.22983	12.24813	12.24274	12.30316	12.29352	12.30332	12.22277	12.22737	12.19817
AC092106.1	7.00357	7.024176	6.963786	7.032839	6.516128	6.795478	7.114573	6.642825	6.943453	6.796647	6.975816	7.20089	6.802196	6.854515	7.068098	6.683167	6.454	6.497953	7.029971	6.644702	6.406037	6.258189	6.390504	6.844502	6.909297	6.666195	6.660681	6.183948	5.890595
AC092107.1	2.285078	2.616425	2.050622	2.147804	2.459323	2.250634	1.844264	2.139735	1.970323	2.460089	1.887629	2.009329	2.100829	2.349611	2.044094	2.297773	2.475329	2.403022	2.208524	2.129165	2.487698	1.966638	2.076852	1.972658	2.629856	1.91141	1.866488	1.829246	1.821175
AC092116.1	3.769596	3.410069	3.933187	3.2893	3.653684	3.611361	3.402293	3.909628	3.362391	3.499543	3.320471	3.639523	3.721368	3.894071	3.680094	3.665316	3.693646	3.18086	2.997382	3.285243	3.160209	3.102676	3.13932	3.453371	3.928487	3.034888	3.075954	3.151336	3.238879
AC092117.1	5.606718	5.133866	5.444671	5.484238	5.378217	5.482012	5.323096	5.640996	5.644142	5.193261	5.5687	5.188886	5.555173	5.439895	5.32357	4.971943	5.434341	5.843355	5.611968	5.285513	5.558633	5.364157	5.341074	5.412888	5.160923	5.767423	5.59336	5.226305	5.975489
AC092162.1	2.650017	2.594953	2.897609	2.454118	2.610946	2.58646	2.904174	2.560648	2.725366	2.908542	2.787815	2.890615	2.799458	2.494073	2.650172	2.908542	2.743809	3.556775	2.773567	2.736784	2.824419	3.017659	2.835886	2.911533	2.783204	3.07498	3.207935	2.85629	2.962722
AC092162.2	3.970078	4.09364	4.134939	4.293855	4.321192	4.176898	4.083931	4.128845	4.512213	4.001167	4.762141	4.00741	4.289275	4.145799	4.224065	4.321056	4.031793	4.242468	4.141081	4.361483	3.908195	4.328128	4.369285	3.827772	3.669755	4.682993	4.530964	4.399736	4.610283
AC092168.3	3.423606	3.000496	3.513836	3.115861	3.708345	3.598653	3.621463	3.141782	3.528713	3.865326	3.456842	3.652542	3.376638	3.871089	2.969439	3.674209	3.154305	3.5215	3.717664	3.660902	3.648859	4.074888	3.156792	3.825565	3.457613	4.104437	3.850014	3.773267	3.672411
AC092168.4	4.977412	4.684225	4.515433	4.907138	4.921322	4.863602	4.646761	4.675664	5.178064	4.79093	5.233755	4.693908	4.97829	4.900613	5.073283	4.845794	5.024603	4.960986	4.84822	4.973975	5.124325	4.861494	4.971165	5.010395	5.137015	4.850896	5.155231	5.241455	5.114217
AC092170.1	3.707529	3.363403	3.007994	3.479339	2.730771	3.13601	2.90096	3.397641	3.489044	3.069081	3.431018	3.193227	3.32527	3.336745	3.142221	3.512344	3.531116	3.661385	3.892203	3.005492	3.157676	3.076203	3.225407	3.632962	3.597143	3.435895	3.043309	3.039222	3.239271
AC092171.4	4.470895	4.297265	4.119285	4.440642	4.70531	4.529045	4.716115	3.674425	4.712434	4.421497	4.10482	4.090737	4.890747	5.041442	4.284646	4.419576	4.544286	4.267268	4.77685	4.635493	4.184896	4.579305	4.394086	4.214379	4.618283	4.856291	4.049231	4.887234	5.11423
AC092174.1	4.081076	4.32516	4.50104	4.174703	4.258254	3.930084	4.027216	4.578329	4.093315	3.805669	3.907065	3.999432	4.081429	4.134122	3.94924	4.104558	4.19556	3.557206	4.265963	4.114505	4.395324	4.195668	3.932828	4.19273	4.129607	3.739434	3.725641	3.858115	4.207054
AC092198.1	5.20628	5.396837	5.101641	5.637527	5.453965	5.45785	5.513457	5.465921	5.455069	5.237576	5.800793	5.413195	5.570296	5.411583	5.557956	5.481648	5.464183	5.259385	5.15906	5.518687	5.50558	5.6829	5.666543	5.487279	5.622195	5.833982	5.585387	5.764412	5.872348
AC092198.2	8.4338	8.488468	8.488728	8.170394	8.901054	8.478935	8.422468	8.631886	8.414005	8.40027	8.249472	8.569929	8.397803	8.334151	8.322672	8.399014	8.141439	8.275652	8.354568	8.361624	8.196526	8.356727	8.392143	8.382542	8.360199	8.63311	8.377017	8.111321	8.229507
AC092265.1	2.924157	2.943857	3.119033	2.49352	2.635171	2.333836	2.463333	2.61587	2.420815	2.722053	2.386991	2.657202	2.722558	2.93446	2.364786	2.564357	2.696888	2.645807	2.74709	2.597035	2.667473	3.1826	2.605267	2.51122	2.671458	2.803019	2.578182	2.565619	2.616363
AC092287.1	4.175218	3.843404	4.399701	4.227307	4.478382	4.532088	4.52635	4.506559	4.295036	4.412327	4.423162	4.449376	4.193401	4.692307	4.387512	4.348108	4.143572	4.205198	4.265433	4.445659	4.198552	4.580849	4.652796	4.390378	4.529578	4.986069	4.675166	4.461586	4.599933
AC092289.2	11.63533	11.71035	11.78978	11.75255	11.65331	11.76326	11.68367	11.84275	11.65844	11.68313	11.76562	11.74568	11.82403	11.74472	11.72554	11.72695	11.69318	11.73203	11.70091	11.6905	11.75713	11.70325	11.60966	11.72188	11.6631	11.82723	11.68972	11.50344	11.64654
AC092295.4	2.206485	1.878705	1.864165	1.920893	1.939827	1.880664	2.066106	1.796524	2.098459	2.336529	2.169506	1.891265	2.089585	1.767416	1.780702	1.940385	2.002202	1.830552	1.7505	2.064026	1.958317	2.142323	1.66177	1.870903	2.018149	2.235461	1.977965	2.155302	2.058035
AC092316.1	7.050095	7.121138	7.307129	7.122741	7.61342	7.056098	7.279647	6.828775	7.211139	7.238949	7.148198	7.105497	7.252072	7.209373	7.208993	7.231359	7.208096	7.146815	7.10825	7.192198	7.030484	7.263032	7.169453	7.418439	7.124549	7.140649	7.059571	7.117462	6.975175
AC092326.1	3.939208	3.525687	3.723517	3.349494	3.743714	3.675343	3.251037	3.36586	3.579334	3.389887	3.879639	3.84508	3.557838	3.36274	3.705446	3.67956	3.430625	3.7441	3.903052	3.944109	4.071925	3.773056	3.787298	3.398633	3.467921	3.997497	3.620021	3.584438	3.881056
AC092415.1	4.351991	3.690957	4.03507	3.688187	3.523831	3.679114	3.710126	3.98884	3.776746	3.832196	4.21149	3.511281	4.168348	3.933125	4.218142	3.809209	4.26806	3.391057	3.611517	3.731538	3.980461	3.974007	3.311844	3.762139	3.732553	3.818574	4.075236	3.870004	4.052027
AC092421.1	4.211164	3.979622	3.950887	3.966661	4.265639	4.229512	4.23467	4.396822	3.959251	4.023462	4.054441	3.913177	4.373639	4.357774	4.194983	4.078615	3.99088	4.052069	3.771012	4.362941	4.105167	4.479028	4.141785	4.042697	4.084495	4.534568	4.337313	4.370929	4.358597
AC092506.1	7.615199	7.798756	7.929012	7.92847	8.140069	8.367415	8.080629	8.134567	8.241417	8.322268	8.0257	8.178185	8.454192	8.264464	8.014068	8.002789	8.136737	8.46595	8.315233	8.011333	8.249841	8.469756	8.229269	8.303549	7.996161	8.626497	8.082256	8.248236	8.336668
AC092535.3	4.118124	4.292377	4.213433	4.347169	3.968185	4.535715	4.476536	4.691966	4.570936	4.019491	4.560194	4.240771	4.552186	4.531687	4.528562	4.219481	4.481355	3.946231	4.414412	4.494946	4.287198	4.328358	4.145543	3.76754	4.069265	4.247753	4.690717	4.542422	4.488081
AC092566.1	6.096623	5.747432	5.958404	5.915246	6.175716	5.839559	5.941438	6.124328	5.942674	5.828743	5.74199	5.723768	5.984754	6.032437	5.597539	5.852426	5.830304	5.880652	5.8884	5.99657	5.840669	5.817682	6.165611	6.393318	6.797953	6.115985	5.933748	6.056018	6.001943
AC092570.3	3.397108	4.036745	3.721086	3.502105	3.963813	3.767575	3.77266	3.266275	3.565904	4.340724	3.857609	3.321324	3.24086	3.542518	3.832735	3.783211	3.804893	3.76097	3.51067	3.524079	3.190583	3.412164	3.434397	3.893698	3.667524	3.809118	3.340407	3.544787	3.219579
AC092570.4	3.959676	4.038741	3.991094	3.914636	3.867941	4.300138	3.889547	4.078833	4.180968	4.004691	4.453351	4.045971	4.096275	3.94905	4.138359	3.719576	4.344146	4.32739	4.403155	4.169258	4.271811	4.281308	4.130081	4.017625	3.750715	4.416565	4.335993	4.135165	4.341004
AC092573.2	2.368848	2.098506	2.495783	2.30614	2.788104	2.746523	2.260703	2.375171	2.319453	2.328462	2.391833	2.335945	2.28894	2.363529	2.489597	2.663271	2.595031	2.415809	2.33208	2.266476	2.382587	2.513188	2.711897	2.633725	2.627587	2.669423	2.729251	2.796419	2.565862
AC092574.1	3.337668	3.134345	3.650322	2.957639	3.265438	3.238851	3.266362	3.163421	3.252585	3.102423	3.387475	3.523159	3.448034	3.036952	3.161244	2.879934	3.185954	3.178751	3.168378	3.226653	3.138023	3.117843	3.349068	3.242526	2.809912	3.165558	3.196991	3.503752	3.62321
AC092578.1	3.533348	3.491574	3.357566	3.486825	3.522463	3.386286	3.404798	3.669925	3.491968	3.880416	3.625288	3.434604	3.27631	3.169556	3.429562	3.413616	3.841947	3.504523	3.574424	2.864934	3.624429	3.303725	3.684287	3.496679	3.332998	3.814215	3.425787	3.49771	3.548017
AC092597.3	3.634681	3.34513	3.378854	3.324398	3.104137	3.483377	3.433569	4.067813	3.113963	3.436289	3.404802	3.483046	4.367996	4.549966	4.063021	4.476788	3.698815	3.913445	3.492378	3.556681	3.683151	3.099445	3.294622	3.437736	3.379504	3.472747	3.276059	3.162967	3.274925
AC092601.1	5.241174	4.750794	5.024301	4.67645	5.179577	5.187331	4.814282	5.091669	5.012648	5.18838	5.029594	5.306428	5.039181	4.900225	5.009485	4.691293	5.126197	5.204116	4.996163	4.87535	5.023063	5.26778	4.975876	4.838186	4.757517	4.956552	4.89503	4.923025	4.805724
AC092614.1	1.932086	2.083438	2.011032	1.961217	2.103128	2.211974	1.875921	2.024153	2.009678	2.168954	2.092305	2.075034	1.880766	1.910203	2.135914	2.074265	2.047945	2.247144	2.055906	2.300732	2.00452	1.963362	2.083313	1.866556	2.137896	2.020461	2.232658	2.04054	1.936695
AC092614.2	4.764048	4.212354	4.42392	4.293432	4.006006	4.480063	4.272416	4.515736	4.605636	4.427007	4.465908	4.145358	4.669492	4.165082	4.373033	4.192088	4.312332	4.152257	4.01982	4.535192	4.395215	4.578738	4.47194	4.316845	4.156472	4.637732	4.563613	4.389697	4.513506
AC092620.3	4.099158	4.599093	4.470838	4.507102	4.693293	4.130551	4.519163	4.768889	4.490757	3.951014	4.410863	4.126252	4.465782	3.90551	4.544907	3.798032	3.994498	4.404337	4.642648	4.528273	4.580371	4.411833	4.708251	4.47578	4.643763	4.604675	4.311518	4.172694	4.775655
AC092625.1	2.348706	2.113892	2.406584	2.215791	1.986314	2.217094	2.118313	2.097567	1.891923	2.258005	2.193822	1.981967	1.823432	2.124558	2.017295	2.108277	2.310134	2.115875	2.10837	1.950345	2.227842	2.260201	2.053299	2.130456	2.173005	2.101003	2.13802	2.504472	2.165431
AC092628.3	5.926031	6.221713	6.095347	6.138732	5.550636	5.654953	5.864861	6.15151	5.553841	5.822338	5.381841	6.087389	5.945001	6.422353	6.288588	6.49013	5.93549	5.823817	5.783233	6.129057	5.810901	6.102472	5.968663	5.632576	5.687203	5.622757	5.255803	6.099804	5.852477
AC092638.1	1.890767	1.908158	1.856946	1.939994	2.1515	1.804471	2.014768	1.968471	1.803558	2.16228	1.942897	2.019519	1.94628	1.851979	1.921438	2.001978	2.06208	2.188983	2.132873	1.998736	2.320275	1.802132	1.650714	2.202572	1.756055	2.043644	2.146391	2.011791	2.046806
AC092638.2	4.680151	4.626668	4.213984	4.519514	4.622949	4.536242	5.121614	4.954072	5.058442	4.931176	4.596555	4.816336	4.651321	4.651594	4.620919	4.73469	4.996187	4.640459	4.617083	4.964876	4.659426	4.593897	4.580679	4.53863	4.462276	4.668634	4.748798	4.745645	4.906301
AC092641.2	2.340605	2.282138	2.325155	1.995026	2.165389	2.328589	2.195249	2.053216	2.195317	2.280579	2.454289	1.975104	2.142507	2.490216	2.416672	2.648506	2.468584	2.687078	2.466096	2.288363	2.55103	2.242006	2.178802	2.321029	2.283535	2.351894	2.221732	2.433226	2.255322
AC092642.1	4.12631	4.158867	3.827207	4.385218	4.290882	4.068857	4.26646	4.040983	4.466283	3.877671	4.201135	3.975604	4.345706	4.399966	4.245012	4.129792	4.036087	3.966722	4.422777	4.00177	4.083561	4.604187	4.157798	4.248018	4.00238	3.683043	4.216973	4.238117	4.092726
AC092646.1	3.072297	3.048354	3.357257	2.719257	2.847751	2.991725	2.902821	2.447438	3.017929	2.683755	2.80866	2.921769	2.997714	2.887759	3.033215	2.927444	2.855941	2.846051	3.20638	2.876584	2.592896	2.734528	2.635575	2.863233	2.630831	2.865703	3.178713	2.702176	3.484031
AC092646.2	3.193608	3.139205	3.313494	3.47675	3.261881	3.358534	3.312119	3.017884	3.21973	3.284279	3.099454	3.337353	3.154356	3.113447	3.223379	3.155398	3.241623	3.052137	3.12475	3.291378	3.157263	3.494891	3.050114	2.87601	3.139114	3.118463	3.516603	3.214439	3.167213
AC092651.1	7.074244	7.136411	7.310883	7.150067	7.500469	7.29785	7.464266	7.411251	7.296989	7.39762	7.312114	7.551067	7.254834	7.433448	7.373739	7.450976	7.280629	7.142326	7.494383	7.402227	7.362282	7.54626	7.322054	7.642477	8.175483	7.2874	7.253753	6.990123	7.065792
AC092657.2	4.017198	4.611693	4.353858	4.306669	4.654523	4.399419	4.513071	4.438192	4.713272	4.487573	4.277606	4.190937	4.377258	4.323567	4.303799	4.221396	4.764781	4.274553	4.672376	4.2056	4.22585	4.514191	4.060406	4.537908	4.507464	3.927948	4.481659	4.428084	4.374073
AC092675.3	4.332794	3.759159	4.412106	4.099827	4.145138	4.241651	3.594811	3.530906	3.81819	3.867702	4.326328	4.319942	4.05446	3.903085	4.098776	3.690643	3.754588	3.943381	3.499882	3.972896	3.863698	4.051097	3.943881	3.955851	3.949917	3.905957	4.451136	4.221597	4.086446
AC092684.1	3.967202	4.488939	3.673246	3.909567	3.75721	4.012487	4.03756	3.941258	4.178712	3.578001	4.005799	4.209765	3.724054	3.849084	3.619827	3.897094	4.213786	4.081573	3.690563	4.150701	4.063062	4.283577	4.040849	4.182978	3.601938	3.844016	4.263734	3.993999	4.279346
AC092755.4	2.451893	3.031788	2.460546	2.870257	2.902686	2.436343	2.562115	2.639668	2.753487	2.343025	2.640138	2.453673	2.49922	2.424082	2.740908	2.960043	2.610854	2.38086	2.419597	2.491356	2.107906	2.666814	2.506852	2.534441	3.277203	2.408465	2.098181	1.975479	2.591527
AC092765.1	5.046687	4.956604	5.045367	5.21465	5.912813	5.207925	5.263341	5.54858	5.208503	5.316131	5.044478	5.255301	5.307337	5.293993	5.263922	5.218041	4.941273	5.069822	5.196549	5.390704	5.22319	5.067788	4.869437	5.111507	5.329493	4.896054	4.560962	4.792061	4.562308
AC092832.1	3.370033	3.324674	3.28582	3.311741	3.339582	3.310695	3.274998	2.818101	3.578219	3.077679	3.241596	2.862175	3.112299	3.101815	3.544303	3.131	3.065518	3.028214	3.140486	3.427884	3.375732	3.248653	3.390987	3.082898	3.24039	3.497901	3.817394	3.412828	2.89314
AC092841.1	8.020429	7.934613	7.419625	7.713669	7.748857	7.741719	7.653254	7.946222	7.708636	7.727865	7.990685	7.439822	7.911637	7.370934	7.911471	7.630783	7.759536	7.449295	7.213328	7.697405	7.711257	7.891521	7.502151	7.618567	7.613856	8.262831	7.970855	7.80093	7.98665
AC092841.2	1.691101	1.736707	1.598406	1.741265	1.591351	1.492917	1.600942	1.618043	1.398205	1.695289	1.547556	1.748493	1.768786	1.553394	1.492079	1.75035	1.75362	1.790678	1.57541	1.633414	1.725342	1.482559	1.527496	1.465685	1.623269	1.704799	1.43826	1.602135	1.387865
AC092846.1	1.99538	1.845118	2.223326	1.965676	1.790322	1.785831	1.808801	1.779844	1.811217	2.080803	1.802105	1.720697	1.488394	1.843554	1.843186	1.869348	1.947307	1.952593	1.828142	1.744799	2.049828	1.69869	1.895541	1.704373	1.91478	2.007667	1.567296	1.685146	1.701768
AC092896.1	1.446911	1.698653	1.791465	1.771696	1.568155	1.666836	1.736483	1.963526	1.844605	1.861415	1.617449	1.820917	1.713233	1.84246	1.469154	1.522488	1.663457	1.772162	1.460391	1.614796	1.781194	1.5988	1.992076	1.619374	1.618318	1.644181	1.616316	1.757143	1.903904
AC092910.1	3.786659	3.631006	4.082248	4.001564	3.973062	4.136689	4.117934	4.116832	3.616087	3.986736	4.20633	4.222482	4.162606	4.61456	4.689219	4.322595	3.895983	3.504408	3.999359	4.49901	3.752038	4.116595	4.000171	4.246453	4.015052	4.089548	3.840064	4.2609	4.333874
AC092925.1	1.928515	1.842708	2.143534	1.945157	1.920773	1.806843	1.872347	2.072401	1.827823	1.789261	1.956238	1.99201	2.070523	1.902573	1.67566	1.75221	2.066381	1.890538	2.050232	1.89497	1.942438	1.724141	1.86004	2.054721	1.695082	1.881638	1.555832	1.827234	1.719803
AC092933.3	9.055049	8.757913	8.711433	8.680086	8.970253	8.635981	8.616405	8.263853	8.764195	8.724171	8.589956	8.801912	8.339518	8.427488	8.506016	8.733204	8.693816	8.591871	8.641883	8.295792	8.277611	8.638013	8.259995	8.685282	8.978327	8.216032	8.396317	8.459625	7.955287
AC092933.4	4.621236	4.324436	4.484423	4.903384	4.300683	4.397216	4.360958	4.172817	4.236073	4.561392	4.252954	4.530557	4.111506	4.245931	4.200265	4.459197	4.298803	4.259734	4.117027	4.492445	4.462087	4.380223	4.377146	4.294426	4.149326	4.423512	4.286371	4.347354	4.4019
AC092944.1	3.188615	3.634824	4.088236	3.586021	4.092847	4.022929	3.96042	3.49181	3.700651	3.961837	3.916449	3.793373	4.041502	3.975478	3.941249	3.967752	3.06249	3.714003	3.700936	3.924097	3.632265	3.497726	4.133365	3.574702	4.107968	3.652406	3.928843	3.82468	3.639434
AC092958.1	2.013034	2.084682	2.06941	2.13917	2.749606	2.232099	2.163738	2.435781	2.179654	2.232867	2.096716	2.330549	2.225685	2.418474	2.361267	2.231504	1.971275	2.163121	2.121545	2.127641	2.113997	1.980675	2.206992	2.260996	2.372171	1.76772	2.043108	1.830372	1.884611
AC092965.1	3.714331	4.292314	3.778429	3.952241	4.194963	3.807169	3.714183	3.922883	3.635406	3.694078	4.232834	3.977102	4.196528	3.991533	3.860385	4.070079	3.771508	4.390431	4.042113	3.930851	3.854802	4.182611	4.118832	4.045993	3.693257	4.098142	3.98457	4.081172	3.690309
AC093004.1	2.361523	2.182553	2.041389	2.310149	1.782539	1.816345	1.848474	2.011465	1.966203	1.966578	1.922833	1.90217	1.824729	1.98915	1.850961	2.123178	2.006523	2.284312	1.989012	2.049556	2.121703	2.065205	2.08629	2.21332	2.152629	1.986248	1.955183	2.090727	2.021116
AC093074.1	4.991782	5.170038	4.90184	4.985816	5.19031	5.075533	5.039536	5.121205	5.222596	4.693503	4.949103	5.095039	5.27198	5.079064	5.402565	5.04974	5.150019	5.125951	4.084969	5.019691	4.899477	4.989072	5.348002	5.329483	4.719424	5.019603	5.418818	5.175763	5.621716
AC093084.1	3.301355	3.395099	3.561532	3.575406	3.171951	3.39451	3.121469	3.601675	3.502093	3.737018	3.501185	3.492814	3.425685	3.224523	3.57796	3.135015	3.251225	3.4588	3.738955	3.355045	3.380423	3.445103	3.597973	3.553898	3.454073	3.471101	3.394931	3.448804	3.442829
AC093110.1	2.487714	2.75658	2.141997	2.393135	3.097545	2.524733	2.763384	2.854554	2.479865	2.693057	2.711214	2.475566	2.921161	2.665955	3.049511	2.87639	2.590604	2.568559	2.534101	2.631296	2.45677	2.461406	2.238425	3.054893	2.7867	2.522401	2.561609	2.170002	2.424144
AC093151.1	5.847246	6.011255	6.199218	5.966505	6.58256	6.197023	6.353412	6.338788	6.125688	6.00562	6.253624	6.077739	5.906792	6.282414	6.30684	6.225548	6.058505	6.048894	6.205856	6.233331	6.252013	6.250552	6.495598	6.718278	6.456112	6.112486	6.229594	6.042753	6.207205
AC093162.3	8.2012	8.183084	8.179448	8.129677	8.073733	8.22084	8.377987	7.947657	8.128565	8.065726	7.938145	8.367878	7.990065	7.989418	8.285882	7.983618	7.989413	7.672315	8.00168	7.921946	7.694611	7.840408	7.626888	8.064757	9.035845	7.513908	7.88051	7.925691	7.591525
AC093165.1	2.550917	2.531478	2.687524	2.681141	2.749907	2.732522	2.595266	2.7988	2.411797	2.519769	2.429241	2.724328	2.501762	2.744075	2.743367	2.660128	2.380198	2.401711	2.331948	2.761683	2.446193	2.44841	2.367294	2.563816	2.380246	2.288942	2.221749	2.40823	2.27614
AC093230.2	4.326369	4.06368	4.0396	3.984329	4.227154	4.133183	4.111446	3.946018	4.464027	4.558766	3.891238	4.031272	4.375128	3.997461	3.885934	3.708578	4.223288	4.209612	4.13243	4.0124	4.258023	4.184472	4.093428	4.184819	3.866316	4.51848	4.48575	4.038665	4.371917
AC093376.1	5.352632	5.281022	5.67663	5.532532	5.685952	5.552701	6.139925	5.522406	5.490165	5.723768	5.722371	5.723309	5.625556	5.524301	5.598771	5.07182	5.37164	5.471555	5.58178	5.700753	5.696381	5.870168	5.805742	5.654609	5.418248	5.80516	6.114336	5.8957	6.166991
AC093382.1	6.384454	6.205326	6.229096	6.286232	6.247261	6.361122	6.23537	6.593504	6.414259	6.411909	6.922578	6.156278	6.404399	6.225901	6.162136	6.318316	6.334837	6.438324	6.831392	6.547204	6.084171	6.489955	6.616523	6.484646	6.443687	6.883297	6.638726	6.62901	6.925471
AC093388.3	2.568741	2.631126	2.63525	2.853522	2.761318	2.516866	2.980524	2.628762	2.564585	2.474928	2.560843	2.790653	2.719049	2.420285	2.567662	2.602944	2.729109	2.892098	2.629012	2.715511	2.737394	2.716919	2.790794	2.676233	2.843827	2.614313	2.794796	3.013981	2.776832
AC093495.4	3.808419	3.460804	3.707575	3.575363	3.829011	3.660518	3.743401	3.797381	3.165632	3.935939	3.292464	3.523488	4.535251	4.276915	3.810932	3.770551	3.565881	3.949532	3.643253	3.362133	3.455845	4.155202	4.079802	3.477252	3.124713	3.656663	3.47276	3.456137	3.325336
AC093602.1	12.60949	12.55711	12.72089	12.59174	12.68541	12.61361	12.57419	12.58742	12.62016	12.58454	12.55632	12.57951	12.57452	12.66151	12.56541	12.59743	12.548	12.62498	12.5197	12.6792	12.72482	12.76468	12.64059	12.66257	12.6311	12.65691	12.60717	12.60343	12.60589
AC093609.1	4.014616	4.181081	4.268795	3.954442	3.865972	3.911174	4.029335	4.099339	4.005278	3.753165	3.946745	4.126757	3.606214	3.7532	3.916325	4.094191	3.775704	3.962592	4.040812	3.949568	4.219092	4.118448	3.872138	3.869233	3.87566	4.03218	3.904826	4.020425	4.074214
AC093611.1	4.953206	5.051917	5.422513	5.201765	6.130456	5.357506	5.28768	5.759581	5.131199	4.937912	5.210229	5.283669	5.182295	5.412484	5.325672	5.239261	4.83246	5.089088	5.20687	5.280657	5.012207	5.339343	5.195862	5.50301	5.510218	5.439882	5.177763	5.187855	4.953242
AC093611.2	2.010225	2.388371	2.280401	2.226604	2.588283	2.648608	2.594614	2.477976	2.095132	1.969723	2.378766	2.179718	2.201032	2.344992	2.37286	2.470222	2.05105	1.980178	2.034143	2.231977	2.02439	1.980005	2.070497	2.289662	2.202097	2.233626	2.109009	2.006188	1.9904
AC093620.5	6.188482	6.037509	6.193559	6.160635	6.249609	6.086828	6.210305	6.299487	6.316039	6.267715	6.295125	6.072715	6.148367	6.251641	6.242494	6.035387	6.134393	6.16016	6.154037	5.940069	6.282688	6.393243	6.196015	6.109537	5.901058	6.620708	6.259811	6.427732	6.452429
AC093627.11	3.646203	3.509856	3.685	3.447565	3.635507	3.616861	3.562422	3.524999	3.454977	3.627661	3.631205	3.78236	3.349617	3.624658	3.504253	3.584153	3.046105	3.727069	3.520936	4.05881	3.60208	3.6314	3.561128	3.436229	3.77608	3.425764	3.726859	4.039912	3.591116
AC093627.12	6.485019	6.443805	6.953441	6.62369	6.695354	6.689893	6.711992	6.765749	6.591558	6.66956	6.753733	6.628344	6.871746	6.551058	6.514454	6.268068	6.55723	6.833386	6.657394	6.70698	6.22042	6.454643	6.429025	6.633968	6.245253	6.543718	6.683717	6.850242	6.802938
AC093627.7	5.816541	5.717628	5.636328	5.773551	6.118217	6.020331	5.860105	5.819587	5.87512	5.954069	5.882799	5.71431	5.939711	5.903674	5.749325	5.721522	5.528247	5.538585	6.004506	5.894239	5.922927	6.097013	5.901724	5.886419	5.737824	6.238521	6.025751	5.832058	5.960496
AC093627.8	6.346253	6.36962	6.453419	6.696418	6.908886	6.649081	6.378883	6.678123	6.521739	6.65509	6.76758	6.551424	6.759495	6.408051	6.434137	6.406027	6.655815	6.498662	6.732984	6.652917	6.48418	6.770477	6.76492	6.714115	6.4498	6.710744	6.647189	6.810174	6.549263
AC093627.9	5.790512	5.755896	5.752321	6.097483	5.939229	5.84982	5.664828	5.829791	5.942039	5.836394	5.943832	6.026729	5.922118	5.749203	5.959645	5.945085	5.86782	6.073211	5.697091	6.095312	6.13112	5.922279	5.818526	6.089613	6.037443	6.085911	5.924056	5.660492	6.22195
AC093639.1	2.867359	2.583475	2.406618	2.663766	2.60333	2.59556	2.578599	2.559144	2.557664	2.622503	2.515849	2.770862	2.693881	2.684922	2.363866	2.452517	2.959464	2.64816	2.457458	2.297526	2.505985	2.77475	2.193981	2.722958	2.822349	2.671886	2.366807	2.408639	2.672345
AC093680.1	2.187957	2.565039	2.384802	2.345483	2.968346	2.356615	2.331714	2.603693	2.202117	2.37951	2.582919	2.057347	2.366247	2.606788	2.508406	2.503942	2.474415	2.633066	2.600824	2.734642	2.470192	2.721308	2.383954	2.909535	2.286725	2.26012	2.400311	1.994059	2.489131
AC093698.1	6.17361	5.909777	6.070684	6.080719	6.352267	6.136147	6.082459	5.871781	6.406969	6.366135	5.862191	6.272193	5.872196	6.039567	6.183869	6.082951	5.945812	5.98445	6.183163	5.905463	5.445182	5.714087	5.406085	5.854255	6.188079	5.353213	5.980126	5.380463	5.227081
AC093698.4	4.628659	4.724034	4.715604	4.315567	4.549719	4.552645	4.52622	4.811313	4.41787	4.613502	4.566221	4.388714	4.57367	4.474037	4.587576	4.448523	4.78732	4.355229	4.392945	4.830928	4.485712	4.560452	4.545973	4.538997	4.513627	4.53821	4.629254	4.59829	4.763056
AC093700.1	2.03659	2.15947	2.254578	1.829472	2.234735	1.908572	1.97041	1.968159	1.729725	2.041221	2.011988	2.00018	2.195062	2.133917	2.001623	1.990061	2.06691	1.81814	1.805062	2.09316	2.118855	1.943278	1.906795	1.796295	1.842029	1.803936	1.789622	2.198764	1.985443
AC093763.1	2.172424	2.162285	2.095691	1.95536	2.351513	2.182106	2.157503	2.536117	2.324579	2.177078	2.403933	2.208672	2.364357	2.61461	2.182969	2.321754	2.39003	2.052747	2.148396	2.135489	2.170852	2.17536	2.034847	2.287944	2.470828	1.890749	2.048622	2.097585	2.159713
AC093766.1	4.661641	4.162427	4.386631	4.517118	5.102613	4.566799	4.408844	4.927897	4.495802	4.248529	4.28846	4.504053	4.713422	4.790147	5.087557	4.71465	4.250822	4.101414	4.510335	4.86849	4.36196	4.08658	4.279061	4.401769	4.33295	4.432135	3.599023	4.036335	4.155181
AC093786.1	1.822401	1.798638	2.018152	1.848068	2.269491	2.111832	1.997957	2.168118	1.780957	1.789856	1.954843	1.923257	2.096198	2.030071	1.961838	2.1186	1.836651	2.359733	1.865505	1.837617	1.780207	1.807237	1.964406	1.901602	1.782127	1.804226	1.899735	1.779817	2.002265
AC093802.1	2.236319	2.343282	2.2499	2.233691	2.451521	2.347517	2.502212	2.152604	2.451835	2.585992	2.818319	2.413895	2.583679	1.890845	2.473015	2.441729	2.075463	2.281294	2.248804	2.577806	2.34949	2.507263	2.304798	2.077832	2.350694	2.663454	2.752731	2.273311	2.312845
AC093807.1	12.64676	12.60626	12.70701	12.61106	12.66241	12.60569	12.55354	12.67467	12.55115	12.63663	12.66704	12.57475	12.65459	12.6316	12.5968	12.65589	12.54416	12.61628	12.51458	12.52421	12.63581	12.531	12.61106	12.62711	12.53548	12.72821	12.57542	12.44281	12.54883
AC093807.2	3.896955	3.926374	3.8787	4.038599	4.546909	4.455111	4.096466	4.17136	4.220167	4.085036	4.087814	4.181609	3.830606	4.137723	4.132119	3.772873	3.805804	3.837132	3.674643	4.367913	4.05338	4.217382	4.200642	4.257487	4.072203	4.468096	4.662906	4.158087	4.311721
AC093816.1	2.594425	2.201123	2.325534	2.686986	2.920192	2.395721	2.309999	2.326846	2.470012	2.273516	2.5408	2.18651	2.599546	2.522863	2.704862	2.312411	2.172443	2.083872	2.48821	2.478971	2.611389	2.54623	2.340277	2.522645	2.423842	1.884547	2.165661	2.004094	2.339684
AC093817.1	2.986898	2.778615	3.233616	2.565858	3.354922	3.039157	2.79612	2.761949	2.764331	2.743888	2.818793	2.794813	2.736056	2.798402	2.760727	2.642768	2.55578	2.685502	2.808261	2.556494	2.641207	2.933616	2.771548	2.321162	2.678488	2.826448	2.720756	2.564763	2.681037
AC093818.1	6.153214	6.57197	6.666955	6.356184	6.370796	6.249163	6.378738	6.416442	6.228937	6.614713	5.928542	6.593655	6.878647	6.299383	6.625801	6.522201	6.081598	5.741861	5.35815	6.643388	6.612746	5.919863	6.310926	5.638304	5.84989	6.036388	5.973384	5.598098	5.621112
AC093822.1	4.06073	3.954463	4.168789	4.709563	4.392007	3.982727	4.651221	4.242952	4.74122	4.347957	4.212706	4.417114	4.110837	4.076421	4.286934	4.219355	4.085992	4.151615	4.329123	4.455865	4.114794	4.409817	3.980872	4.229193	3.991196	4.452304	4.38667	4.287348	4.439163
AC093850.1	4.396545	4.131681	4.429063	4.609579	4.085992	4.139153	4.385764	4.482402	4.333858	4.233746	4.12131	4.533765	4.461671	4.047054	4.1471	4.701505	4.482001	4.561876	4.52529	3.980739	3.893243	4.418825	4.32822	4.108891	3.766432	3.856616	4.056827	4.709373	4.337618
AC093865.1	1.482121	1.482587	1.486842	1.421626	1.572872	1.563254	1.409492	1.631459	1.443596	1.5554	1.427461	1.444767	1.513163	1.48781	1.640951	1.480356	1.492434	1.431108	1.531567	1.423885	1.627227	1.413095	1.54766	1.563661	1.506118	1.662606	1.409248	1.539791	1.505674
AC093875.1	2.24914	2.591638	2.287515	2.110847	2.660128	2.544226	2.170814	2.341721	2.145227	2.576596	2.191524	2.5901	2.413173	2.182053	2.319975	2.311152	2.617993	2.703225	2.288841	2.486202	2.407502	2.080541	2.276168	2.454481	2.57583	2.225602	1.798332	2.098566	2.231535
AC093899.3	3.267511	3.778172	3.580228	3.303804	3.291116	2.898836	3.463188	3.072707	3.547446	3.153018	3.54774	3.364439	3.432432	3.221987	3.281662	3.177391	3.344105	3.297985	3.383451	3.342296	3.090242	3.301016	3.385642	3.200513	3.46748	3.446403	3.683902	3.488301	2.653352
AC093901.1	5.50767	5.3576	5.351103	5.634655	5.304716	5.4803	5.670397	5.670133	5.247766	5.50591	5.120778	5.534016	5.248999	5.601226	5.775823	5.555329	5.405015	5.516654	5.772903	5.766869	5.342087	5.261065	5.800324	5.318284	5.557707	5.689347	5.735256	5.672521	5.75713
AC093911.1	5.382627	5.210763	5.057587	5.102403	5.041458	5.103858	4.670515	5.346212	4.896248	4.833448	5.25738	4.965938	5.212779	5.266517	5.268414	5.343525	5.396683	5.066887	4.793227	5.018095	5.137547	4.918431	4.519258	5.0116	5.035605	5.1086	4.905476	4.732944	4.869444
AC094019.4	4.657211	4.660876	4.217153	4.426247	4.277862	4.450444	4.648467	4.591681	4.180441	4.077111	4.439132	4.545147	4.2246	4.009863	4.205379	4.397094	4.248132	4.147989	4.621746	4.57768	4.817712	4.598631	4.256388	3.993073	4.359944	4.882611	4.474054	4.774506	4.228301
AC095056.1	3.286821	4.086617	3.447399	4.14494	3.749088	3.705251	3.541124	3.661865	3.596199	3.843316	3.992723	4.174605	4.344233	3.922061	4.812232	3.78739	4.210495	3.717935	3.54624	3.654583	3.472449	3.405145	2.852361	3.478654	3.461839	3.303424	2.897879	3.298903	3.697586
AC095061.1	5.309978	5.399951	5.418351	5.424113	5.891239	5.445481	5.557981	5.538115	5.37023	5.409367	5.520707	5.416724	5.364161	5.645962	5.741232	5.512975	5.120701	5.104492	5.267442	5.709044	5.38299	5.412819	5.211813	5.420027	5.368424	5.0243	5.019324	5.038342	4.964978
AC096509.1	2.186552	2.339421	2.202932	1.976676	2.54176	1.909509	2.182943	2.252035	2.112747	2.224194	2.279072	2.334154	2.245369	2.359408	2.254214	2.035336	2.836246	2.25125	2.22147	2.066692	2.182326	1.880394	1.869186	2.544311	1.947209	2.234885	2.260812	1.763087	2.375764
AC096546.1	7.767315	7.820857	7.690711	7.750011	8.199278	7.915324	7.89766	8.110499	7.848325	7.797331	8.158003	7.82907	7.932544	7.901249	7.904709	7.636854	8.108948	7.898862	7.895086	7.842472	7.883354	8.428882	7.854164	7.950094	7.755504	8.486462	8.247645	8.057359	8.354403
AC096554.1	2.160289	2.048207	1.983412	2.130245	2.107821	2.457734	2.022789	2.117614	2.237893	2.188203	2.532464	2.24967	2.055034	2.168789	2.358805	2.453563	2.377118	2.235169	2.437177	2.272812	2.333257	2.087645	2.34125	2.43708	2.011305	2.57591	2.320606	2.284907	2.141947
AC096566.1	2.662869	2.434941	2.7688	2.51854	2.201534	2.857758	2.527289	2.436988	2.492238	3.189624	2.609751	2.821959	2.474423	2.309825	2.229881	2.596694	2.40744	2.567735	2.715806	2.34188	2.614002	2.636359	2.27797	2.593732	2.719563	2.240126	2.262283	2.808218	2.855569
AC096570.2	3.362978	3.531047	3.348989	3.259362	3.574457	3.353005	3.408196	3.405602	3.431858	3.10819	3.738827	3.000474	3.196779	3.509218	3.617058	3.441133	3.42564	3.396596	3.643787	3.443355	3.648872	3.546374	3.493153	2.919802	3.195719	3.53231	3.621943	3.77721	3.542899
AC096582.9	7.678916	7.362413	7.621727	7.662315	7.891842	7.640771	7.692953	7.620559	7.969304	7.815663	7.586876	7.420877	7.84527	7.854954	7.808842	7.547112	7.786187	7.698562	7.757922	7.867752	7.70038	7.963222	7.91398	7.805093	7.530704	7.880007	7.988126	8.029034	7.986659
AC096587.1	3.843619	4.078154	3.794276	3.79473	4.376253	3.863696	3.676592	4.397706	3.850836	4.056474	3.838363	4.249468	3.954901	4.200572	4.108829	4.119774	3.713566	3.776008	3.656912	4.060474	3.753097	3.823173	3.605107	3.845954	3.914969	3.870459	3.573559	3.674649	3.669062
AC096589.1	6.172961	6.461443	6.325688	6.28421	6.99934	6.2335	6.183441	6.852616	6.318539	6.415826	6.418787	6.316274	6.40724	6.638245	6.5598	6.584806	6.072675	6.131922	6.446033	6.755208	6.40187	6.223166	6.021581	6.119817	6.50845	5.715171	5.741141	5.528502	5.186829
AC096643.1	4.285279	4.35502	4.105998	4.287185	4.217252	4.023897	4.214115	3.948834	4.125952	4.157955	3.95316	4.229816	4.370609	4.185515	4.371502	4.113545	4.474414	3.961216	4.135103	4.294268	4.156501	4.070955	3.959715	4.13483	4.074823	4.117367	4.054328	4.313375	4.470173
AC096649.1	4.585433	4.355102	4.605916	4.536479	4.80906	4.461271	4.757169	4.216657	4.942423	4.758584	4.640614	4.444039	4.321579	4.512901	4.941079	4.558996	4.419711	4.645747	4.386583	4.548873	4.332506	3.892768	4.227813	4.625916	5.000339	4.199294	4.446705	4.297512	4.605118
AC096649.2	8.423056	8.406347	7.90814	8.082508	8.283756	8.228578	8.18368	8.286837	8.446293	8.331545	8.769236	8.173793	8.376856	8.27611	8.338126	8.254236	8.386815	8.106644	7.979992	8.573064	8.324518	8.535749	7.834873	8.460011	8.192825	8.207484	8.456545	8.194813	8.234703
AC096649.3	5.562887	5.23949	5.097286	5.234742	5.550363	5.385422	5.646578	5.443833	5.318681	5.378335	5.434424	5.307466	5.468211	5.049747	5.287665	5.20179	5.426114	5.58075	5.607159	5.582798	5.552221	5.69436	5.972104	5.530938	4.946402	5.784253	5.756147	5.486851	5.63788
AC096649.4	5.09008	5.203032	5.03504	4.974214	5.63715	4.699203	5.02886	5.302518	4.884203	4.956509	5.141232	5.075979	5.033894	4.969084	5.168369	5.09304	4.918825	4.836955	4.918209	4.973225	4.989827	4.933459	4.835217	4.767441	5.183729	4.606866	4.569074	4.411872	4.385375
AC096669.2	1.998231	2.543726	2.320589	2.376505	1.976281	2.17658	2.097431	2.231071	2.188919	2.466329	2.307513	2.144461	2.094734	2.358495	2.209247	2.125295	2.352966	2.289331	2.265629	2.221582	2.124276	1.925334	2.474681	2.063807	2.236564	2.30942	2.35864	2.388879	2.04121
AC096732.2	2.521338	2.807285	3.180362	2.557286	2.33929	2.560788	2.381702	2.405646	2.941067	2.968359	2.6405	2.341554	2.709116	2.308499	2.464975	2.418798	2.740324	2.627185	2.653845	2.497026	2.628662	2.746392	2.509721	2.724359	2.61067	2.51676	2.640771	2.611945	2.672402
AC096750.1	2.984525	3.536733	3.137586	3.569525	3.228084	3.479186	3.442828	3.858081	3.257826	3.568637	3.28094	2.998636	3.210013	3.440785	3.550889	3.278934	2.68248	3.270522	3.019882	3.178266	3.146008	2.93164	3.087001	3.430119	3.057438	3.245841	3.076138	2.882661	2.906414
AC096752.1	3.025136	3.410848	3.139842	3.049337	3.464927	2.968814	3.255657	3.45723	3.507375	3.022554	3.105539	3.305371	3.224858	3.504349	3.460418	3.16382	2.604998	3.061274	3.012249	3.506951	2.907477	2.970041	2.949065	3.183377	3.257157	2.997026	2.898822	2.872113	2.855301
AC096763.1	2.370154	2.310715	1.974203	2.349364	2.597384	2.119526	2.391675	2.397644	2.110605	2.19233	2.423878	2.322013	2.333536	2.49571	2.665884	2.492554	2.187448	2.087932	2.396777	2.516583	2.846529	2.267569	2.059017	2.056797	2.093147	1.967275	1.982993	2.249448	2.2282
AC096921.2	6.123505	5.757051	5.807909	5.866676	6.055484	6.011182	6.12573	6.028738	5.860673	5.818829	6.015477	5.895224	5.958809	6.160335	6.039125	5.943892	6.023837	5.871305	5.968306	5.946783	6.29005	6.244975	5.699387	5.874053	5.577372	6.103847	6.179728	5.980352	6.143089
AC096967.1	5.806414	6.104865	5.982008	5.835728	6.472644	6.020073	5.796254	6.336023	5.756924	5.585129	6.035403	6.008585	6.010084	5.984262	5.892642	5.884963	5.639977	5.778243	5.628227	6.309888	5.857373	5.924311	6.009863	6.001757	5.899206	5.718297	6.172858	6.122244	5.985871
AC096971.1	1.884997	1.776729	1.681403	1.795481	1.586503	1.893851	1.694358	1.823441	1.574552	1.960817	1.692763	1.797799	1.757097	1.751336	1.633223	1.881367	1.925843	1.81367	1.89314	1.677266	2.341928	1.782643	2.192124	1.802293	1.764289	1.839989	1.602804	1.714731	1.799067
AC097262.1	4.139676	3.987259	3.985452	4.291693	3.906451	3.744874	4.304457	4.073874	3.974435	3.717943	3.91649	3.427484	3.674046	3.914713	4.044538	3.847895	4.17195	4.03969	4.213015	4.086817	3.89643	4.278117	3.846083	3.829529	3.726557	3.952024	3.675967	4.153751	3.757775
AC097369.1	3.452188	3.832566	3.646642	3.898594	3.799304	3.597317	3.833958	3.812853	3.454508	3.464012	3.627519	3.757683	4.093909	3.894058	3.620973	3.703953	3.82864	3.750516	3.979661	3.818448	3.733696	3.715387	3.97878	3.853135	3.387127	3.889904	3.655058	4.005773	3.604794
AC097369.2	3.694872	3.250727	3.118981	3.355248	3.928717	3.351679	3.373436	3.303491	3.351594	3.436827	3.363428	3.128463	3.344405	3.685371	3.422945	3.398802	3.498589	3.622885	3.696712	3.712681	3.443338	4.03423	3.945518	3.646892	3.302844	3.230523	3.361264	3.396568	3.56059
AC097372.1	4.097645	4.325799	4.163221	4.223259	4.671564	4.272317	4.074151	4.561416	4.058029	4.165368	4.318772	4.309648	4.157733	4.592401	4.358061	4.529571	4.151217	4.092384	4.125788	4.386647	3.994468	3.984467	3.944381	4.448535	4.633283	4.09761	4.058598	4.110801	3.900272
AC097452.1	7.88692	7.90613	7.748615	7.797692	8.237376	7.826771	7.795461	8.139629	7.745432	7.768504	8.087147	8.048638	8.196992	7.944178	7.91445	7.823503	7.938621	8.009746	7.640957	7.967819	7.702383	7.961933	7.651563	7.800399	7.734026	8.032782	7.888175	7.685315	7.79763
AC097455.1	4.802217	4.770128	4.611797	4.693055	5.304354	4.780729	4.869578	5.325434	4.557477	4.708733	5.006597	4.95119	5.048503	4.767733	5.175804	5.072161	4.514342	4.54389	4.497721	5.378492	4.674738	4.737787	4.839724	4.888025	4.997957	4.333592	3.787606	4.512256	4.040474
AC097461.4	2.413185	1.897016	1.977081	1.729934	1.866715	1.81807	1.800452	1.978613	1.959344	1.720562	1.847641	1.89369	1.919426	1.9109	2.024243	1.760132	2.33446	2.002494	1.715222	1.885468	2.071221	1.984401	1.663198	1.80155	2.111945	1.967678	1.664799	1.87645	1.566166
AC097465.1	2.642675	2.85622	2.931328	3.024331	2.87443	2.75858	3.185032	2.816894	2.542733	2.688136	3.085669	3.081852	2.84427	3.056628	2.746271	2.665394	2.809998	2.727568	2.888124	2.995467	2.615472	2.595139	2.499871	3.113919	2.66893	2.965381	2.80597	2.8588	2.935188
AC097466.1	4.859621	5.33219	4.884843	4.917712	4.958916	4.989958	4.839732	4.888926	4.725107	4.926662	4.879468	4.57453	4.534402	4.848429	5.155197	4.774677	4.556634	4.309854	4.460695	5.071256	4.631926	4.464871	4.63969	4.889317	5.20837	5.099073	4.845599	5.141403	5.102787
AC097468.7	6.498971	6.071357	6.05741	6.196856	6.299035	6.118603	6.139922	6.173825	6.428098	6.31947	6.397804	5.92079	6.108172	6.19017	5.901493	6.087918	6.020819	6.265665	5.958364	5.942166	6.133343	6.16929	6.157114	6.215485	6.226655	6.631662	6.209196	6.25287	6.367654
AC097473.1	7.647813	7.6096	7.741966	7.359237	7.173767	7.359635	7.356621	6.978458	7.566081	7.393211	7.508763	7.676029	7.66293	7.550094	7.592441	7.866741	7.726551	7.572028	7.368472	7.726344	7.628973	7.450336	7.435698	7.341529	7.806078	7.211752	7.008436	7.719471	7.097977
AC097493.1	1.906604	1.690663	2.042833	1.80614	1.779815	1.680975	1.814553	2.010892	1.826217	1.902722	1.7683	1.596975	1.865539	1.678651	1.513098	1.708004	2.072618	1.88635	1.745557	1.732116	1.63313	1.649815	1.799655	1.963699	1.785016	2.031946	1.926295	1.726456	1.696604
AC097499.1	2.70199	2.705782	2.558171	2.31953	2.74471	2.612848	2.687548	2.405223	2.594513	2.617579	2.589259	2.6026	2.993547	2.532989	2.395677	2.588179	2.504441	2.751313	2.387291	2.963676	3.233826	3.019294	2.811943	2.448434	2.228985	2.496852	2.673572	2.807724	2.495615
AC097499.2	4.668972	4.281287	4.604949	4.278465	4.406209	4.607292	4.8409	4.628183	4.704907	4.455107	4.520069	4.522932	4.199757	3.914365	4.729147	4.389462	4.305274	4.347975	4.308865	4.497295	4.448063	4.115853	4.541056	4.600843	4.647347	4.792615	4.779211	4.263155	4.273329
AC097506.1	6.992744	6.730439	7.010891	7.121152	7.179683	7.172931	7.209348	7.111777	7.015036	6.924016	7.120967	7.073244	7.216478	6.961949	7.017546	6.990236	6.882904	7.191589	7.101562	7.044348	6.893731	7.092511	7.178002	6.936374	7.039242	7.525371	7.074188	7.109159	7.090554
AC097523.1	9.392102	9.217383	9.25575	9.248092	9.369751	9.248921	9.265152	9.146144	9.334854	9.594451	9.190022	9.552052	9.26268	9.260326	9.408489	9.317161	9.3113	9.208267	9.173236	9.073063	8.89702	9.125103	9.090967	9.334833	9.583488	9.165658	9.158293	8.87796	8.856193
AC097523.3	5.304758	5.143814	5.20504	5.120672	4.910909	5.180834	4.960336	5.303897	5.032857	5.283984	5.296382	5.063522	4.847397	4.698277	4.826826	5.027068	5.34423	5.458785	5.122208	5.248121	4.816334	5.13305	5.104943	5.222047	5.079719	4.733395	5.118598	5.121759	5.195222
AC097533.1	8.452631	8.830358	8.765814	8.797755	8.605904	8.834534	8.626627	8.557687	8.541123	8.780923	8.562076	8.746715	8.723439	8.830324	8.702851	8.702128	8.722604	8.68387	8.572275	8.939245	8.813175	8.326226	8.789229	8.602001	8.325031	8.028437	8.43229	8.858304	8.599821
AC097639.1	5.797749	5.658894	5.283417	5.597432	5.94397	5.900498	5.819764	5.67923	5.838536	5.692211	5.960192	5.895047	5.936462	5.722822	6.10858	5.891028	5.808313	6.243164	5.871275	6.087081	5.601519	5.723427	6.014181	5.947617	5.748274	6.196241	6.264802	5.889637	5.882116
AC098591.1	1.682247	1.760271	1.631068	1.446098	1.683204	1.410828	1.870887	1.710037	1.822502	1.926657	1.677727	1.913998	1.452799	1.566474	1.574389	1.633823	1.777913	1.643742	1.610277	1.643584	1.550153	1.631623	1.56265	1.58489	2.110778	1.554731	1.711038	1.497431	1.557906
AC098592.6	2.587334	2.712686	2.383789	2.435099	2.80615	2.48153	2.701651	3.180552	2.86986	2.641267	2.755745	2.39856	2.415791	2.658583	2.615322	2.910253	2.838081	2.713623	2.613319	2.493503	2.593202	2.497314	2.373343	2.653332	3.248883	2.934087	3.194898	2.56513	2.601174
AC098592.7	2.323397	2.857399	2.658909	2.910824	2.3238	2.77359	2.246388	2.649791	2.30109	2.387444	2.42491	2.584228	2.322089	2.427238	2.736028	2.404086	2.849108	3.028271	2.274087	2.777761	2.496063	2.157973	2.739972	2.687878	2.161287	2.132113	2.48269	2.163371	2.999443
AC098614.1	2.799939	2.876568	2.505623	2.532372	2.28614	2.278726	2.293545	2.650157	2.271245	2.612507	2.303271	2.704979	2.43495	2.270921	2.579818	2.776959	2.601954	2.657288	2.369826	2.146518	2.044189	2.59659	2.245663	2.487587	2.768841	2.339001	2.323494	2.46607	2.599091
AC098614.3	5.197697	4.947225	5.163031	4.937824	5.101268	5.221251	5.34421	5.414855	5.216713	5.276246	5.619186	5.573966	5.293419	5.221781	5.241614	4.859148	5.078525	5.057038	4.860726	5.434254	5.329072	5.277145	5.211627	5.334976	5.181115	5.324121	5.117892	5.284695	5.547677
AC098617.1	3.569139	3.236573	3.501808	3.435425	3.487619	3.385492	3.495172	3.571637	3.618865	3.73041	3.40877	3.126674	3.593476	3.31453	3.133447	3.499811	3.37444	3.383008	3.441798	3.639929	3.614454	3.250815	3.629129	3.661156	4.879163	3.122986	3.829646	3.745034	3.722484
AC098649.1	6.139195	6.29541	6.069511	6.04726	6.323779	6.129182	6.083642	6.299512	5.978984	6.173652	5.976448	6.090704	6.329265	5.953554	6.178709	6.025101	6.159853	6.088804	6.16733	6.066755	6.009729	6.151749	6.083082	6.20898	6.282316	6.151662	6.289703	6.139088	5.950801
AC098649.2	6.128519	6.185079	6.09007	6.104392	6.594399	6.033019	6.206605	6.224591	6.123857	6.187785	6.155692	6.12194	6.169062	6.114021	6.261035	6.025101	5.955612	6.062014	6.132405	6.05574	5.958318	6.198422	5.889969	6.208981	6.181277	6.159132	6.287173	6.128412	5.947628
AC098650.1	3.462954	3.766304	3.451066	3.451064	3.783323	3.592279	3.907652	4.08405	3.642483	3.637805	4.008186	3.845803	3.943494	3.729927	3.720375	3.817058	3.811669	3.25028	3.372598	3.801913	3.977491	3.654526	3.649802	3.472428	3.745036	2.992265	3.397177	3.706147	3.436314
AC098820.2	5.099486	4.951238	5.004431	4.878685	5.008284	5.126516	4.949096	5.273978	4.939732	4.970181	5.395847	5.151345	4.919965	4.819694	5.01416	4.877959	5.062128	4.860874	5.017504	5.033393	4.721222	5.067408	4.799274	5.066897	4.919495	5.039185	5.170739	5.204277	5.096448
AC098820.4	4.007227	4.265415	4.200912	4.177838	4.454777	4.59876	4.48382	4.484545	4.599836	4.36806	4.679148	4.826803	4.696104	5.196762	4.723344	4.378485	4.617731	4.4431	4.593242	4.704391	4.970381	4.167142	4.74786	4.21574	4.101697	4.238841	4.676306	4.541054	4.07293
AC098824.6	2.941628	3.10035	3.060852	3.056675	2.845366	2.873347	3.212153	3.482839	2.256122	2.720448	2.75135	2.910259	2.639006	3.584774	3.734925	3.774284	2.59893	2.971257	2.985191	2.943901	3.001018	2.957778	2.759301	3.194127	3.35259	2.824776	3.024236	3.459537	2.94992
AC098826.4	3.997962	4.234044	3.720798	4.010236	3.607538	3.52646	3.885039	3.907416	3.62277	3.430746	3.901748	3.793177	3.351515	3.892111	3.965453	3.9252	3.533185	3.539132	3.98747	3.776311	3.986535	3.091783	3.292286	3.791981	3.70094	3.194556	3.470199	3.446918	3.075258
AC098828.2	6.081953	6.253603	6.598805	6.240615	6.541375	6.391445	6.384527	6.455903	6.457933	6.591248	6.422615	6.31523	6.527942	6.319726	6.240583	5.971651	6.183742	6.427316	6.501225	6.476756	6.255086	6.700213	6.565321	6.480863	5.873503	6.792917	6.633069	6.449289	6.632644
AC098828.3	7.120727	6.909467	6.921256	6.92837	6.921657	7.117905	6.889296	6.73519	6.970452	6.963822	7.057488	6.964036	6.694013	6.847482	6.980846	6.744	7.015035	6.774771	6.853922	6.663728	7.013344	7.01631	6.628785	7.357498	7.102706	6.902417	6.909883	6.98888	7.281377
AC098830.1	10.17229	10.17577	10.30988	10.14531	10.54482	10.24357	10.15796	10.30508	10.19243	10.24153	10.12657	10.25223	10.22738	10.30002	10.25674	10.26225	9.966015	10.15118	10.15237	10.078	9.847163	10.0183	9.925287	10.22134	10.17538	10.2345	10.02849	9.807194	9.845014
AC098870.1	4.439835	4.43347	4.3376	4.746113	4.914101	4.683622	4.737926	4.523474	4.9031	4.483696	4.832394	4.734804	4.834534	4.320544	4.904875	4.696228	4.501557	4.671964	4.53167	5.032897	5.095859	4.633815	5.014711	4.603102	4.536561	5.172505	5.00826	4.930185	5.281812
AC098872.3	2.357108	2.893623	2.498946	2.872638	2.236677	2.333137	2.47805	2.855816	2.819478	2.680652	2.59724	2.432581	3.075852	3.090075	2.629865	3.133404	2.729625	2.583353	2.602806	2.594689	2.674271	3.168416	2.73346	3.03152	2.424494	2.76843	2.883506	2.772829	3.538034
AC099535.1	5.215166	5.579649	5.253417	5.188524	5.91763	5.247032	5.583081	5.647832	5.217529	5.30404	5.318208	5.529904	5.499386	5.537984	5.514277	5.343001	5.053302	5.123405	5.431364	5.0808	4.997201	5.176664	5.307184	4.864326	5.434374	5.013165	4.839547	4.690783	4.569401
AC099552.2	3.508301	3.144218	3.697076	3.72645	3.922796	3.35665	3.586031	3.551008	3.843365	3.596934	3.553498	3.693704	4.033033	3.836543	3.516705	3.713031	3.676767	3.468577	3.708994	3.523753	3.621992	3.345711	3.629105	3.843241	3.590587	3.667916	3.825996	3.816659	4.10103
AC099552.3	6.385817	6.263472	6.379802	6.601496	6.536427	6.45219	6.759128	6.401881	6.246088	6.341171	6.531695	5.999168	6.412571	6.346423	6.316571	6.351608	6.465793	6.244679	6.197569	6.310538	6.108505	6.983923	6.510767	6.452162	6.242786	6.400133	6.619468	6.376692	6.810415
AC099665.1	3.719906	3.585869	3.616691	4.01216	4.217044	4.095715	3.889514	3.995106	3.826087	3.810392	3.945937	4.182905	3.745029	4.130055	3.934169	4.055006	3.782978	3.975381	4.002321	4.014296	3.844882	3.879637	3.721763	3.935025	3.940483	3.879768	3.839827	3.895367	4.092672
AC099669.2	6.398584	6.286794	6.291731	6.32362	6.168496	6.426479	6.476871	6.23785	6.369459	6.172129	6.166905	6.374013	6.583843	6.264526	6.633086	6.431575	6.454342	6.303428	6.131188	6.558296	6.813614	6.072416	6.515356	6.277681	7.02351	6.134727	6.047895	6.519561	6.435129
AC099676.1	4.459499	4.551223	4.461843	4.369807	4.968446	4.467748	4.282223	4.593612	4.172521	4.30595	4.414106	4.354045	4.450217	5.258098	4.52793	5.49407	4.520292	4.589367	4.371245	4.370907	4.540477	4.374517	4.435199	4.671054	4.682265	4.46688	4.493253	4.235703	4.23585
AC099754.1	3.206106	3.396389	3.472601	3.328395	3.434556	3.382573	3.24482	3.18109	3.627687	3.168666	3.277844	2.886458	3.285566	3.3883	3.131421	3.128476	3.078839	3.587319	3.122772	3.103113	3.248145	3.405864	3.555815	3.154584	3.015025	3.409286	3.439721	3.562324	3.31057
AC099759.1	11.21652	11.17403	11.40606	11.22569	11.39677	11.186	11.15998	11.37972	11.14283	11.19781	11.21089	11.30402	11.26252	11.33915	11.18721	11.28567	11.16739	11.32369	11.10125	11.16348	11.23724	11.18733	11.12841	11.37259	11.24226	11.42375	11.14357	11.08281	11.22258
AC099778.1	5.888854	5.870157	6.054163	6.041342	6.055424	5.962584	5.803925	5.90111	5.952748	5.885978	5.904905	5.869906	5.88203	5.966014	5.967158	5.983381	5.995118	5.939584	5.817529	5.845819	5.910646	5.884672	5.829813	6.072989	6.000727	6.021565	5.809837	5.925419	5.935503
AC099796.2	1.898229	2.194444	1.95861	1.734872	1.855115	1.853682	1.844721	1.856834	1.807435	1.825178	1.85776	2.000958	1.976825	2.286348	1.734972	1.855733	2.106275	1.930464	1.955455	1.936783	2.137583	1.9143	1.939102	1.877079	1.934751	1.897866	1.603681	1.859743	1.745851
AC099799.1	2.431606	2.558542	2.857133	2.921081	2.701657	2.614051	2.687811	3.01473	2.682656	2.884877	2.725896	2.563435	2.654195	2.487384	2.588561	2.462785	2.693678	2.694812	3.032093	2.427437	2.506866	2.70849	2.826052	3.128119	2.567011	2.583027	2.633444	2.996445	2.670185
AC099850.1	5.602254	5.083638	5.381532	5.586307	5.339507	5.422365	5.461205	5.703015	5.37728	5.573215	5.834566	5.273468	5.774884	5.219238	5.830895	5.55229	5.456616	5.517672	5.66813	5.483521	5.462889	5.242968	5.542784	5.772517	5.422809	5.983227	5.706173	5.63021	5.663488
AC100800.1	2.351112	2.588714	2.177469	2.202199	2.982755	2.678483	2.66129	2.497404	2.504955	2.195949	2.180961	2.464415	2.329501	2.353531	2.264669	2.350393	2.186263	2.279255	2.317066	2.343294	2.140394	2.376629	2.496117	2.295358	2.566957	2.568799	2.124978	2.183988	2.145905
AC100800.2	12.52578	12.53269	12.61533	12.50514	12.55126	12.50019	12.38594	12.64613	12.48464	12.50977	12.4828	12.51991	12.57495	12.57291	12.44335	12.56653	12.41752	12.5292	12.41879	12.41592	12.48627	12.453	12.42548	12.51209	12.44896	12.6063	12.44163	12.38411	12.41154
AC100802.3	1.99145	1.948241	2.149383	2.060854	1.829002	2.503467	1.913992	2.174875	1.870578	2.049532	1.987319	2.194001	2.042214	2.217091	2.240985	2.122962	1.999027	1.804815	2.192685	2.131072	2.13837	2.08877	1.925707	1.88386	2.031316	2.048179	2.073889	2.027591	2.131124
AC100817.1	2.119573	2.497564	2.177088	2.521794	2.464978	2.714914	2.252399	2.262985	2.147748	2.397413	2.435784	2.263765	2.321656	2.393188	2.337847	2.650682	2.364923	2.444828	2.283702	2.233056	2.511581	2.51519	2.555503	2.173096	2.321655	1.862501	2.297141	2.127648	2.067581
AC100832.1	2.159043	2.207787	2.237765	2.397394	2.413164	2.44808	2.013947	2.11104	2.208722	2.088658	1.892672	2.088119	2.062683	2.219226	2.132228	2.531401	2.302294	1.911151	2.423217	2.216756	1.929819	2.463083	2.080074	2.199103	2.089509	2.280035	1.949333	1.978991	2.179242
AC102948.2	4.042459	3.765745	3.825074	3.670039	3.625817	3.721396	3.582845	3.550522	3.492064	3.566112	3.505233	3.828371	3.718964	3.735898	3.831962	3.286534	3.792333	3.956968	3.463476	3.784897	3.656423	3.55068	3.925041	3.566663	3.513037	3.857088	3.959839	3.742184	3.914256
AC102953.4	4.688945	4.525227	5.106589	4.900464	5.15742	5.177183	5.363988	5.121496	4.994517	5.338262	5.116073	4.792795	4.703236	5.081736	5.040525	4.593783	4.873346	5.03545	4.998826	5.279276	4.82565	4.892757	4.942889	5.160833	4.8115	5.17039	5.195898	5.392956	5.45075
AC103563.2	3.887683	4.203351	4.121745	3.793472	4.497877	4.613626	4.794065	3.950105	4.207717	4.520991	4.353796	3.739058	3.753849	4.444902	4.316344	4.337514	4.104111	4.207697	4.516867	4.158767	4.299279	4.524153	4.708499	4.377205	3.998539	4.296791	4.725358	4.256173	4.74292
AC103563.3	2.077931	2.185655	2.029993	2.202724	2.211498	1.926883	2.053069	2.143758	2.041286	2.110469	1.956096	2.009444	2.249434	1.975414	2.052615	2.049448	1.997385	1.963691	1.925366	1.922145	2.032974	1.866121	1.924383	2.030595	1.881891	2.487792	1.993457	2.077222	2.204666
AC103563.4	5.030833	4.83668	4.92022	4.944934	4.877041	4.859293	5.220072	4.99851	5.285189	5.113031	4.979206	4.89365	4.860454	5.004841	4.786786	4.916974	5.080623	4.93557	5.070239	5.07122	4.840269	4.741168	5.196243	4.768127	4.825822	5.157305	5.46343	4.997774	5.660441
AC103563.5	5.094317	5.925882	5.522655	5.367432	5.930912	5.728099	5.598013	5.490805	5.576589	5.652534	5.913085	5.627034	5.536962	5.583472	5.709868	5.132873	5.258349	5.495062	5.382578	5.50125	5.764443	5.479762	5.580616	5.471671	5.311397	6.019593	5.951353	5.773563	5.7636
AC103563.6	5.498862	5.094072	5.218633	5.464891	5.456158	5.561399	5.430391	5.714865	5.408841	5.549136	5.366491	5.309414	5.542893	5.069307	5.626607	5.059492	5.001159	5.325411	5.21466	5.426501	5.431471	5.457544	5.526926	5.426209	5.238737	5.927753	5.794926	5.37086	5.7788
AC103563.8	4.116499	4.366706	4.024799	3.89596	3.620937	4.029973	4.375146	3.988209	4.227032	4.32521	3.895598	4.116745	4.24476	4.026867	4.030543	3.779822	3.803023	4.1521	4.313264	4.338914	4.171074	4.15372	4.412709	4.054677	4.055563	4.487363	4.300172	4.259624	4.031162
AC103563.9	4.061512	3.828449	3.479439	3.735436	3.95628	4.048067	3.574064	3.240227	4.051864	4.441214	3.917521	3.530671	3.849497	4.060335	3.707343	4.304189	3.937605	4.092069	4.022278	3.923155	3.714175	3.784994	3.745291	3.575139	3.790436	3.842112	3.693498	4.027086	3.973861
AC103724.1	11.61731	11.56233	11.69043	11.54684	11.70178	11.6317	11.51053	11.73641	11.55497	11.59949	11.59829	11.65168	11.62372	11.68893	11.57732	11.62782	11.59268	11.67169	11.5674	11.49008	11.61968	11.55373	11.59093	11.66537	11.56918	11.80507	11.58749	11.51108	11.56334
AC103794.1	2.592728	2.237642	2.145228	2.210225	2.439223	2.092002	2.157566	2.148114	2.202391	2.243921	2.211472	2.229293	2.329203	2.178658	2.295517	2.315029	2.327363	2.539371	2.022502	2.051533	2.246859	2.322369	2.39889	2.040591	2.341414	2.159617	2.210077	2.101632	2.226135
AC103816.1	3.719689	3.737638	3.874171	3.91954	4.0099	4.046647	3.891536	4.114697	3.767352	3.806389	3.957465	3.728745	4.139247	3.780068	3.941037	3.383487	3.665577	3.64734	3.709702	3.78104	3.578914	3.768709	3.565302	3.35601	3.890689	3.642825	3.660908	3.566525	3.269716
AC103881.1	2.855474	2.591038	2.847734	3.028099	2.834173	2.767617	2.723804	2.913527	2.857881	2.87052	3.038136	2.757544	2.780035	2.643909	2.635355	2.893145	2.471827	2.788124	2.903447	2.627619	2.919751	2.845433	2.857228	2.961923	2.918345	3.042075	2.828846	2.952809	2.804261
AC104012.1	3.415323	3.65731	3.39503	3.45199	3.836347	3.301417	3.441196	3.742064	3.146453	3.447001	3.326303	3.372525	3.591647	3.666746	3.763011	3.397556	2.965707	3.230026	3.399503	3.79283	3.667705	3.616001	3.496129	3.168305	3.094273	2.976915	2.905312	3.046971	3.125451
AC104058.1	4.171193	3.920264	4.012085	3.99134	4.093457	4.039124	3.759134	4.039045	3.67787	3.886824	3.857217	3.799781	4.079047	3.717525	3.887712	3.801208	4.28057	3.985957	3.735063	3.660732	4.340997	3.999587	3.868159	4.070889	3.59885	4.295412	3.884385	4.110085	3.87613
AC104066.1	7.435369	7.416696	7.33743	7.368264	7.388096	7.620133	7.439183	7.726456	7.65624	7.608779	7.629486	7.376913	7.491402	7.420186	7.219865	7.495604	7.681039	7.640168	7.546323	7.474922	7.637702	7.686666	7.767669	7.643677	7.536973	8.03995	7.802456	7.956131	8.044694
AC104071.1	1.878669	1.955257	2.238071	1.557373	1.819397	1.853162	1.606652	1.869015	1.773741	1.572833	1.536073	1.845977	1.896972	1.683838	2.146252	1.715958	1.732055	2.086615	1.674427	2.015245	2.287824	1.746249	1.779374	2.192699	1.695771	1.877816	1.790452	1.855051	1.758825
AC104076.2	3.097652	3.1915	3.201075	3.084718	3.038612	3.571041	3.462305	3.456478	3.278657	3.1165	3.19522	3.177161	3.351033	3.452879	3.40405	3.162188	3.266205	3.32203	3.061467	3.303869	3.174183	3.182658	3.077643	3.188271	3.254136	3.479792	3.203771	3.052933	3.677073
AC104076.3	3.873241	4.024525	4.184323	4.243389	4.107637	4.04473	4.290732	3.782143	3.73353	3.970363	4.451848	3.799274	3.796224	3.770397	4.108158	4.048014	4.031295	4.034526	4.136126	3.826233	4.155562	4.510552	4.114539	4.004787	3.830689	4.203365	4.474285	4.02992	4.320512
AC104088.1	3.396802	3.723659	3.573794	3.596415	3.595204	3.479837	3.362624	3.44221	3.805527	3.576305	3.461733	3.490688	3.725283	3.494888	3.72014	3.577515	3.829229	3.735487	3.459873	3.763209	3.72608	3.784998	3.712557	3.87536	3.501583	3.558531	3.741992	3.483121	3.915737
AC104131.1	5.579401	5.377611	5.257056	5.60683	5.293674	5.602108	5.391695	5.472828	5.578765	5.766202	5.518568	5.883053	5.570729	5.459242	6.056755	5.557048	5.555133	5.374641	5.504209	5.600581	5.807148	5.694968	5.54151	5.5616	5.669487	5.692795	5.784993	5.684204	5.522986
AC104133.1	2.552702	2.460425	2.631313	2.40881	2.821452	2.739973	2.682045	2.911833	2.604304	2.49399	2.4584	2.433195	2.250237	2.463837	2.569577	2.719537	3.129131	2.345382	2.546153	2.231726	2.062555	2.504208	2.107834	2.680041	2.213257	2.234202	2.13418	2.306757	2.37579
[truncated: 43,091 more rows]
