# Supplementary material for: Identification and histological validation of autophagy-related core genes ADRB2 and PLK2 in keloids, with integrated immune infiltration analysis
Source: Front Immunol. 2026 Feb 9;17:1724230. doi: 10.3389/fimmu.2026.1724230 (PMC12926160; doi:10.3389/fimmu.2026.1724230)
Supplement: Supplementary file 9 [file DataSheet9.zip › GEO/GSE218007/s2.txt]

GSM6732527
GSM6732528
GSM6732529
GSM6732530
GSM6732534
GSM6732535
GSM6732536
GSM6732537
GSM6732531
GSM6732532
GSM6732533
GSM6732519
GSM6732520
GSM6732521
GSM6732522
GSM6732523
GSM6732524
GSM6732525
GSM6732526
GSM6732515
GSM6732516
GSM6732517
GSM6732518
