# Supplementary material for: Identification and histological validation of autophagy-related core genes ADRB2 and PLK2 in keloids, with integrated immune infiltration analysis
Source: Front Immunol. 2026 Feb 9;17:1724230. doi: 10.3389/fimmu.2026.1724230 (PMC12926160; doi:10.3389/fimmu.2026.1724230)
Supplement: Supplementary file 9 [file DataSheet9.zip › GEO/GSE280420/GSE280420.txt]

geneNames	Keloid_1_Treat	Keloid_2_Treat	Keloid_3_Treat	Normal_1_Control	Normal_2_Control	Normal_3_Control
A1BG	8.406006852	8.16413237	8.310130099	7.033419474	6.208705178	6.225097917
A1CF	0	1.125814584	0	0.5	0	0
A2M	14.62590654	14.89455888	15.03570196	14.95651883	14.37335002	14.47750244
A2ML1	8.222257714	9.261527079	7.973658235	9.711615613	11.96262722	9.892662448
A3GALT2	0	0	1.125814584	0	0	0
A4GALT	10.70662125	10.89263072	10.76676493	10.79301362	11.16953918	10.77908273
A4GNT	2.0128026	0	0	0	0.5	1.855951548
AAAS	9.917451157	9.932251155	10.16669467	9.934421705	9.833398912	10.15212628
AACS	9.442517914	10.38123059	9.659087968	11.53193799	12.21994238	12.33263788
AADAC	5.334545333	4.786462893	2.21653467	6.511296196	6.867501705	5.154592651
AADACL2	7.083908283	6.952321987	6.454858037	7.311362025	9.427639871	7.749808797
AADACL3	6.225097917	10.42100925	8.481478547	12.38936645	13.2539062	13.05771689
AADACL4	2.0128026	0	0	3.35550781	4.764340451	3.336261607
AADAT	7.583516927	7.993041866	7.494261312	7.620314527	6.967373194	7.270854701
AAGAB	10.14446671	9.900095201	10.05235607	9.899728419	10.11276916	10.04080747
AAK1	10.44602798	10.45284083	10.16251701	9.740726092	9.351598413	9.281991354
AAMDC	8.517380448	7.891226352	8.5364664	7.832196909	8.253008681	8.567595376
AAMP	10.82890016	10.90816059	11.12442548	10.99752352	11.36673877	11.7064027
AANAT	3.061679058	0	0	0	0	0
AAR2	10.05871994	10.03862286	10.17469953	9.934421705	10.16354293	10.06886178
AARD	3.682298153	5.660264174	4.924991758	6.408747543	6.826541451	7.042837005
AARS1	11.8000316	11.62108843	12.03963853	11.25876034	11.22467213	11.56307078
AARS2	9.132412723	9.133155822	9.129335564	9.281612753	9.810398394	9.561518702
AASDH	8.229620501	8.349982737	8.587562984	8.020597085	8.423554327	8.457626893
AASDHPPT	9.173928816	9.16798078	9.092287903	8.942746886	9.256256663	9.706466755
AASS	8.277183172	8.884181628	8.739331296	9.169683057	8.899275035	8.638962423
AATF	10.39370658	10.31273691	10.3844468	10.68656675	10.47167991	10.59362905
AATK	6.615524306	7.270854701	7.50186629	7.464094827	7.480668482	7.896362524
ABAT	7.538627817	7.963875588	8.208582638	8.551702953	8.423554327	8.790561371
ABCA1	11.23616375	11.60719593	11.40517954	11.03450672	11.12947836	10.32431064
ABCA10	7.433521307	7.938595102	8.277871153	9.542640738	8.368963307	8.227147914
ABCA12	8.277183172	9.312097033	7.452737776	9.892662448	11.26672628	10.10353453
ABCA13	4.86582384	5.447496152	4.374398056	4.993598161	6.878607022	7.030139632
ABCA2	10.91388884	10.94014277	11.11391727	11.10614326	11.27753682	11.05849998
ABCA3	8.873433483	9.39957819	9.45328085	10.15455517	10.61456239	10.19535049
ABCA4	5.546399788	5.620650142	3.897430938	7.02291035	8.026226822	6.363078413
ABCA5	7.670039433	8.214037093	8.242355228	8.708266857	9.192869074	8.80386797
ABCA6	9.371703711	10.25300414	10.32182192	10.61456239	10.44706707	10.26343056
ABCA7	8.66658142	8.36124026	8.438356505	8.716610261	9.426230628	8.701734387
ABCA8	10.30310008	11.54695916	11.76125435	12.57257089	12.05310799	11.81882565
ABCA9	8.020597085	9.110669154	9.233557721	10.26829652	9.104675151	9.617263003
ABCB1	8.591085183	8.990434711	9.16798078	9.221159058	8.899275035	8.828170132
ABCB10	8.796058238	8.902282044	8.80130155	8.748090806	8.802371642	8.542485195
ABCB11	0	4.931237542	3.512057871	4.723477862	5.989397718	4.26186042
ABCB4	7.220671822	7.689570458	7.471096085	7.138539229	7.318910342	7.34980122
ABCB5	3.682298153	4.985160483	6.454858037	5.019757326	0	6.051259516
ABCB6	8.460308789	8.529842618	8.844673521	8.724986659	9.104675151	9.370977209
ABCB7	8.625011165	8.75802334	8.903815588	9.156221355	9.08614856	9.444520792
ABCB8	9.171401809	9.180810778	9.428343137	9.025290126	9.430452506	9.368386191
ABCB9	6.839470281	6.514269834	6.957172409	7.248619025	7.2130172	7.201665521
ABCC1	10.97787152	10.86297883	10.91199061	10.70161729	10.58916096	10.19441295
ABCC10	8.727099483	8.634642298	8.926697782	8.36124026	8.712808393	8.660926159
ABCC11	3.30428199	3.994866716	2.21653467	8.704663523	5.999574113	5.989397718
ABCC12	0	0	0	1.264160417	0	0
ABCC2	6.360732549	4.786462893	3.779950001	4.874898471	4.613720876	5.125695585
ABCC3	8.119547052	7.830450219	7.803909776	8.394158273	9.430452506	8.93977984
ABCC4	9.922653454	9.782961832	9.804297542	8.5272648	8.106916118	8.191364184
ABCC5	10.13182349	9.785011956	9.986992274	9.1592362	9.668359638	8.980066553
ABCC6	0	2.682456251	4.924991758	4.583950458	4.448906731	5.685841804
ABCC8	0	0	1.125814584	3.495468592	1.125814584	3.206114489
ABCC9	10.86525775	10.84343285	11.30243631	11.26548586	10.36324556	10.46146016
ABCD1	8.815703963	8.970711939	9.097709415	9.100748659	8.60750259	8.503818578
ABCD2	4.680978578	5.786513983	5.334545333	6.400908621	4.191280321	3.994866716
ABCD3	10.05266246	10.17243686	9.888979539	10.19594171	10.92946997	10.88664347
ABCD4	10.07139581	10.2651723	10.31564251	10.26374906	9.851227872	9.922653454
ABCE1	10.77118358	10.81388632	10.57007345	10.54401616	10.6110808	10.4064767
ABCF1	11.06112641	11.08916288	10.99315088	10.74142025	11.06376619	11.07434432
ABCF2	8.003873545	7.798278907	8.242355228	7.707613354	7.97472453	7.993041866
ABCF3	10.33922622	10.1951308	10.40612585	10.2092154	10.31564251	10.39939125
ABCG1	10.33922622	10.38629292	10.08798484	10.42509685	10.59794561	10.23192525
ABCG2	7.140440023	6.648394714	7.351254103	7.28678603	7.086814022	7.461095789
ABCG4	3.682298153	5.217361655	2.506028935	2.0128026	1.125814584	1.264160417
ABCG5	0	0	1.855951548	3.137625639	2.842349253	1.125814584
ABCG8	0	0	0	2.506028935	0	3.527576105
ABHD1	3.061679058	2.958403188	4.511197587	3.994866716	1.125814584	4.511197587
ABHD10	9.681020257	9.486822324	9.853193691	9.338753444	9.129335564	9.662215509
ABHD11	8.244600108	8.503818578	8.38261248	8.727597823	8.547695318	9.237836149
ABHD12	10.50731469	10.43682557	10.33766835	10.80343019	10.88817889	11.09887697
ABHD12B	5.582174912	8.038227008	5.154592651	9.015421063	10.53783985	9.700917476
ABHD13	9.180588756	9.268689797	9.037423483	8.964064909	9.151979548	8.821252639
ABHD14A	9.031873507	9.406012854	8.915168594	9.340834995	8.899275035	9.231580237
ABHD14B	10.81899534	10.87605657	11.0805499	11.47208683	11.58168227	11.87779101
ABHD15	9.421256504	9.211750666	9.449029141	8.946142123	8.778399935	8.897224849
ABHD16A	9.65176684	9.559167992	9.660814224	9.478329529	9.839183107	9.81812933
ABHD16B	0	1.125814584	0	0	0	0
ABHD17A	11.32384696	11.25256471	11.27670216	11.27987425	11.49998683	11.53249728
ABHD17B	8.262339577	8.287264473	8.247529004	8.243745936	8.724626166	8.460308789
ABHD17C	8.41641884	8.997895067	8.596902864	8.54096154	9.565029079	9.205601427
ABHD18	7.476912541	7.783164309	7.812725733	7.736113124	7.718457923	7.083908283
ABHD2	11.85012641	11.76667882	11.44482131	10.44892676	10.73354839	10.07627402
ABHD3	7.725406027	7.816603913	7.38435536	7.407002719	7.767149848	8.129294923
ABHD4	10.97787152	10.63719148	11.0530853	10.74487401	10.11040818	10.61959899
ABHD5	9.583393428	10.94540274	9.761805851	12.27469402	13.14213651	13.05628762
ABHD6	8.765722547	9.11376015	8.644945513	10.16314182	10.61604632	10.51897151
ABHD8	8.28090542	8.500500097	8.657044407	8.946142123	9.294904163	9.292727732
ABI1	11.34804101	11.32833539	11.22732543	11.34972335	11.22124898	11.27257816
ABI2	10.40486451	10.53297718	10.66928099	10.45391948	10.29589844	10.52887605
ABI3	9.154012669	8.735439208	8.960510762	8.906731348	8.514112434	8.500500097
ABI3BP	13.60936672	13.72150095	13.29841591	13.4306815	13.03887139	12.26549465
ABITRAM	8.659482056	8.514112434	8.582409267	9.177178953	8.872033042	9.11628234
ABL1	12.23478833	12.55586088	12.44000038	12.10493427	12.33695553	12.13363895
ABL2	10.34234559	10.39394766	10.33766835	9.691504548	9.724374999	9.030617062
ABLIM1	11.72366973	12.00347958	11.8802334	12.60957664	13.22333814	12.84977697
ABLIM2	8.703121582	8.10545153	7.680829998	7.845586474	7.986564446	7.322649907
ABLIM3	10.42058326	10.66663869	10.81602134	10.93436938	10.520124	10.89010043
ABO	7.31768042	7.754167302	7.668380877	7.950419052	7.582997597	7.928454415
ABR	12.18631011	12.09655873	12.04249274	11.97763248	12.03028286	11.6402093
ABRA	0	0	2.506028935	0	0	0
ABRACL	9.141830613	8.937012584	8.76187991	8.80130155	8.561256854	8.954437635
ABRAXAS1	9.205601427	9.196525969	9.24173537	9.385918087	8.868194393	9.035940613
ABRAXAS2	9.493404968	9.443127753	9.33294535	9.564000757	9.39235518	9.498179631
ABT1	9.486973645	9.472578148	9.42057405	9.42057405	9.493256451	9.593002431
ABTB1	9.079401783	8.880642509	9.428343137	9.426230628	9.285146448	9.486973645
ABTB2	7.325208769	7.673327537	7.833707836	8.773514652	9.992800194	9.36509954
ACAA1	10.42447808	10.94594597	10.70232216	11.34076671	11.85973384	12.28731908
ACAA2	10.4665516	10.95288957	10.86315556	11.64634039	12.2144326	12.53920976
ACACA	10.96195412	10.93819967	10.60435042	11.14526216	11.87623315	11.46088711
ACACB	10.27195807	10.85144616	10.87838287	11.61029463	11.6481492	11.63923397
ACAD10	8.481759118	8.849202415	8.974030101	9.066900564	9.339726867	9.358909335
ACAD11	9.190819114	9.352409014	8.929855333	9.284045223	9.400712878	9.043777794
ACAD8	8.566352109	9.482310941	9.135006609	10.51586239	11.29989411	11.26459057
ACAD9	10.15685718	10.67619492	10.21561613	11.03090786	12.34234833	11.69293159
ACADL	4.374398056	5.447496152	5.755452559	6.617624312	6.097140566	7.630078906
ACADM	10.46146016	10.91981931	10.22352645	11.69378597	12.25556771	12.35661402
ACADS	8.494738378	8.438356505	8.929855333	8.335777756	9.000766619	9.090167352
ACADSB	8.896331766	9.76727876	9.522065631	9.789965272	9.878703289	10.6002398
ACADVL	12.1134943	12.62353294	12.30444653	13.13681159	13.74875466	13.91159982
ACAN	11.67295605	12.61208985	12.94400399	6.592100797	5.931237542	5.546399788
ACAP1	8.604944607	8.368963307	8.93888992	8.712257927	8.310130099	7.90485154
ACAP2	10.97787152	10.96983889	10.87458484	10.53828086	10.73783662	10.28119236
ACAP3	9.974350506	9.797884666	10.02501518	9.815466295	10.65739426	10.09058256
ACAT1	9.668488015	9.940031292	10.09982854	10.5950288	10.80804334	11.27143494
ACAT2	8.476058471	9.831593849	8.730399025	11.2346956	12.29546206	12.46159899
ACBD3	11.44401812	11.23008709	11.19779296	10.63855517	10.5239872	10.41065343
ACBD4	7.913631273	8.129294923	8.49529433	8.54096154	8.524197764	8.856537516
ACBD5	9.475847295	9.588063854	9.596659628	9.544876734	9.851227872	9.491238734
ACBD6	9.801070791	9.599185349	9.699618214	9.412112883	9.329361892	9.530311388
ACBD7	3.30428199	3.105518126	3.897430938	4.515569872	2.842349253	5.345537814
ACCS	8.844673521	8.135246487	9.282810867	9.11628234	8.199743111	9.55199984
ACCSL	0	0	0	0.5	2.682456251	1.125814584
ACD	8.833366391	8.733335898	8.796058238	9.177178953	8.500500097	8.872546356
ACE	11.21025595	11.39245998	11.38336708	10.416736	9.907674132	10.02288971
ACE2	0	2.682456251	3.779950001	4.271291008	6.036329034	5.476483597
ACER1	8.020597085	8.849202415	7.201665521	10.31771283	11.33707657	10.93467028
ACER2	7.034177992	6.815859279	7.452737776	7.885179517	8.055586399	7.670039433
ACER3	9.912879857	9.782961832	9.883261025	9.902714522	9.787470658	9.670540069
ACHE	5.442734627	5.082241712	6.085851721	6.23117986	5.755452559	6.083209316
ACIN1	12.26388166	12.20701465	12.41725619	12.23353181	12.16391989	12.04817928
ACKR1	11.90982391	12.05032593	11.83770276	12.1086022	11.47746056	11.56828985
ACKR2	6.773825173	6.170379271	5.372115352	6.154702062	6.621308644	5.125695585
ACKR3	10.38012832	10.46950205	10.38150762	10.2409496	10.30517729	9.968848564
ACKR4	9.829820955	9.463211538	9.503801718	9.465153658	8.984286473	8.645206587
ACLY	12.35758651	12.49677886	12.35749673	12.55586088	13.15300118	12.95019773
ACO1	10.60982705	10.59263076	10.62643918	11.5628629	11.89290642	11.95832226
ACO2	11.10950142	11.30359771	11.26326139	11.67339925	11.82068326	11.94420256
ACOT1	6.539683188	7.005331396	6.262001819	6.580913175	7.895688995	8.041960343
ACOT11	6.252112613	6.094260901	6.28249564	6.117986131	7.994478493	6.408747543
ACOT12	0	0	0	0	2.253600073	3.061679058
ACOT13	9.520978455	9.472578148	9.644927702	9.707759849	9.527742343	10.26506762
ACOT2	9.093946829	9.151452824	9.132602801	9.463211538	10.63703622	10.62960734
ACOT4	6.197135751	5.620650142	6.5497064	6.782258564	8.045520552	8.21931297
ACOT6	0	0	0	0	2.842349253	1.125814584
ACOT7	9.305812292	9.116552205	8.992443036	9.294904163	9.689746248	9.24173537
ACOT8	8.678338985	8.550047012	8.160876662	8.844893511	9.009473195	8.887265807
ACOT9	10.48966073	10.30442174	10.26567945	9.824106958	9.783487909	9.964751671
ACOX1	10.72315094	10.81548144	10.63621333	10.72289014	11.30760469	10.96799803
ACOX2	7.603227688	8.720077079	8.582409267	9.878703289	10.4105588	10.82533114
ACOX3	8.481759118	8.214037093	8.474159729	8.736542432	9.289873934	9.370977209
ACOXL	3.061679058	1.855951548	1.125814584	3.029571545	0.5	2.983737037
ACP1	10.62675991	10.6347996	10.65724649	10.56991037	10.72786951	10.96569866
ACP2	10.03942689	10.27389991	9.992272362	9.921751059	9.950663302	10.01638283
ACP3	7.774166943	8.36124026	7.550457979	8.932017593	10.31924087	8.850858002
ACP4	0	1.125814584	1.855951548	1.758457798	0	2.325787458
ACP5	9.288319964	9.944233201	9.4419073	10.77333551	10.97737717	10.55776629
ACP6	7.725406027	8.414471815	7.755108396	8.980947075	10.11583347	9.98034017
ACP7	5.989397718	6.853954775	5.684033882	8.087147046	10.08834484	8.698804077
ACR	3.061679058	4.786462893	4.374398056	3.35550781	3.029571545	3.336261607
ACRBP	6.360732549	6.302695179	6.721525632	6.300095703	4.129009115	5.775921979
ACRV1	0	0	0	0	0	0.5
ACSBG1	7.433521307	11.34891459	9.401234642	13.06634618	14.23052616	14.23722046
ACSBG2	0	0	0	2.682456251	2.253600073	0
ACSF2	7.725406027	8.89076921	8.671186827	9.734144278	10.00145131	10.50878299
ACSF3	8.848744853	9.173928816	8.956948336	9.22452816	9.448511578	9.539839403
ACSL1	11.07666813	12.63057007	11.57881759	14.00288683	15.09547124	14.96859478
ACSL3	11.11197909	11.61311584	11.13007324	11.39368425	11.41877464	11.9942426
ACSL4	10.47225791	10.91981931	10.66701657	10.60649027	10.43494457	10.59565812
ACSL5	9.627324477	9.540517836	9.69604178	10.25612687	10.60190125	10.77463075
ACSL6	5.180469738	2.125814584	5.510098203	5.522360146	6.154702062	5.213772595
ACSM1	3.872764078	3.666779919	4.374398056	9.707759849	6.225097917	6.141325491
ACSM2A	0	2.344320159	0	0	2.506028935	1.855951548
ACSM2B	0	0	0	1.758457798	0	2.0128026
ACSM3	7.190970539	7.426215707	7.294427496	9.523362231	9.343654229	9.331958407
ACSM4	0	0	0	1.758457798	0	0
ACSM5	5.896891047	6.066569358	7.516900273	6.9403892	6.478121789	7.461095789
ACSM6	2.0128026	7.735190094	5.408122187	9.796371457	10.02789966	9.866355465
ACSS1	9.662617378	9.527742343	9.518899612	10.1355971	10.00051937	9.899980865
ACSS2	9.809558577	10.89059288	10.1982378	12.08029055	13.02669554	13.01096978
ACSS3	8.752741899	8.778989995	9.197384093	8.926974479	8.753531059	9.323749367
ACTA1	2.0128026	5.546399788	6.822731314	8.98868758	6.9403892	8.884181628
ACTA2	12.75175842	13.13130648	13.27524568	13.92089181	13.00051742	14.34279601
ACTB	16.87122876	16.99674151	16.79860466	17.55108448	16.99674151	16.91822028
ACTBL2	0	3.80752756	0	1.758457798	3.158547452	0.5
ACTC1	2.61029635	3.105518126	5.019757326	9.257983418	3.512057871	7.958222964
ACTG1	15.91962929	16.00943187	16.00943187	15.9749048	16.12283113	15.91962929
ACTG2	7.383150099	9.65352812	10.29589844	12.47121026	10.70927191	12.38976659
ACTL10	6.132360358	5.255346557	6.225097917	3.137625639	5.381672135	4.94591943
ACTL6A	9.801070791	9.714440968	9.809558577	9.24173537	9.54971716	9.874482659
ACTL8	0	0	0	3.029571545	3.620095266	0.5
ACTN1	13.44497378	13.56113569	13.27001843	13.17640057	13.08296908	13.11899492
ACTN2	4.129009115	1.855951548	3.779950001	4.846019966	3.820527979	4.779063873
ACTN3	5.180469738	5.082241712	3.779950001	3.029571545	3.512057871	4.924991758
ACTN4	13.79408097	13.8816745	13.66432379	13.72150095	13.68159927	13.6694366
ACTR10	10.3980423	10.30327375	10.28597319	10.20111362	10.44706707	10.73868861
ACTR1A	12.11695273	12.09050517	12.13531154	11.86620703	12.03332308	11.88874969
ACTR1B	10.18137586	10.27891972	10.23703183	10.35818162	10.6187534	10.84208334
ACTR2	12.86162241	12.91434147	12.93922186	12.58429144	12.49882423	12.33695553
ACTR3	12.52162065	12.50802615	12.47166469	12.22536806	12.21810406	12.0457727
ACTR3B	7.780849425	8.013782609	8.126894384	8.323317664	8.530678963	9.358909335
ACTR3C	5.488453854	3.994866716	5.275473559	6.135614238	5.784808641	5.917092637
ACTR5	7.906277706	7.316370067	7.845140371	7.763821562	7.521654366	8.064357785
ACTR6	8.381393276	8.622653282	8.176845051	8.75802334	8.952859577	8.656373698
ACTR8	10.01265904	10.07225893	10.04733416	9.59264926	9.461149506	9.464329197
ACTRT3	6.723758024	6.580913175	6.434729724	4.636873059	4.985160483	4.417581142
ACVR1	11.19265526	10.95426893	11.1586413	10.19923448	10.06005681	10.33554404
ACVR1B	9.981234012	10.4868259	10.18421001	10.85730989	11.19418344	11.18004257
ACVR1C	2.61029635	5.928052738	5.114473456	5.634022231	4.129009115	5.019757326
ACVR2A	9.225331691	9.303577082	8.953131271	9.380692995	9.756575705	9.30843571
ACVR2B	7.863107875	7.950847661	8.323317664	8.1809657	7.748301273	8.080030871
ACVRL1	10.74971478	11.09295289	11.39848123	11.25671155	11.28072372	11.33501962
ACY1	2.842349253	3.290121573	2.21653467	3.751629167	4.793050954	3.620095266
ACY3	2.0128026	2.344320159	0	4.107044136	0.5	0.5
ACYP1	5.488453854	5.217361655	5.372115352	5.662187809	6.426064059	6.642027985
ACYP2	7.114587292	7.503019526	7.140440023	7.935394066	7.790267581	8.209462754
ADA	8.616685108	9.785011956	10.07738598	9.506856665	9.231111094	10.17101238
ADA2	11.19095463	10.70817765	11.05517501	11.95539843	10.52601523	10.15737129
ADAD2	0	0	2.506028935	2.253600073	2.253600073	1.264160417
ADAL	7.742977776	7.148938367	7.437028312	7.242460735	5.965843452	7.652241372
ADAM10	11.45907012	11.23616375	11.351146	11.04706923	10.7980311	10.62428396
ADAM11	4.86582384	5.287104947	3.380841659	1.758457798	3.620095266	3.994866716
ADAM12	15.55606157	15.50104342	15.05960111	11.79528392	8.310130099	7.607745972
ADAM15	11.70667528	12.00451265	11.95640189	12.3195649	12.96536405	12.95738685
ADAM17	10.22752289	10.2562321	10.14279585	9.919135739	10.02594808	9.566900495
ADAM19	10.26143115	10.83328319	10.72142442	9.658560172	8.923974313	8.339839368
ADAM20	0	4.271291008	3.779950001	0.5	1.440642698	3.206114489
ADAM21	2.0128026	0	1.125814584	0	0	2.506028935
ADAM22	7.335558194	8.062332191	7.968041766	8.408405394	7.909194277	7.791942534
ADAM23	9.875133218	9.242088194	9.368001711	8.288264263	8.404046123	7.437028312
ADAM28	8.544610608	7.053950622	8.130431801	7.855425141	6.682334223	7.131457156
ADAM32	5.965843452	6.1934647	6.434729724	5.597759947	4.085667357	4.993598161
ADAM33	10.24410505	10.68627117	10.98929628	11.28188712	11.10818871	11.07896952
ADAM8	8.752741899	7.823993711	8.998312876	9.033159489	8.332573235	8.087147046
ADAM9	11.59747995	11.73622322	11.67339925	11.01048368	10.97737717	10.44068256
ADAMDEC1	9.618775746	7.316370067	7.742058275	7.051938484	4.383142626	1.855951548
ADAMTS1	11.4979256	11.38261624	11.61605049	10.35429043	10.19782173	9.656327546
ADAMTS10	10.1012744	9.889210186	10.32182192	9.66756185	9.708175654	9.281991354
ADAMTS12	11.79809212	12.28578993	11.6067694	9.37113891	8.796058238	8.335777756
ADAMTS13	6.360732549	6.038419949	6.374302803	4.232706139	6.466641251	5.889126121
ADAMTS14	10.95426893	10.86525775	11.13371312	6.600387378	5.889126121	4.374398056
ADAMTS15	8.761391688	9.646799234	9.371703711	10.11361051	9.860828773	9.155807732
ADAMTS16	10.41811628	10.01333527	10.04421821	6.38414334	2.842349253	5.086183855
ADAMTS17	9.137757698	9.102933335	9.124138797	6.632578287	7.667234383	6.926754987
ADAMTS18	8.852339452	7.620314527	8.203135436	6.328700842	1.855951548	2.506028935
ADAMTS19	0	3.290121573	1.125814584	3.137625639	2.682456251	1.125814584
ADAMTS2	14.85738447	14.56080151	15.02440885	12.06639507	12.06039162	11.49025269
ADAMTS20	6.101115023	2.344320159	4.874898471	1.125814584	0	0
ADAMTS3	7.499064058	7.302076396	6.721525632	5.203539171	5.019757326	4.181464706
ADAMTS4	10.61920729	9.883261025	10.30310008	7.22377709	5.989397718	6.141325491
ADAMTS5	9.997092069	10.74931197	10.86315556	9.934421705	9.738232789	9.536694239
ADAMTS6	9.282638006	9.205601427	9.06487101	6.066569358	4.985160483	3.620095266
ADAMTS7	9.685577161	9.406012854	9.655894156	8.064357785	8.087147046	7.293577849
ADAMTS8	7.348348337	7.917817625	7.225162968	7.681485175	8.310130099	6.793198256
ADAMTS9	10.29429422	10.55236013	10.73354839	8.929234819	8.552525002	8.481478547
ADAMTSL1	10.55805487	10.62614358	10.67784849	10.55122165	9.628560883	9.810693605
ADAMTSL2	6.707486383	6.721525632	6.302695179	6.117986131	6.815859279	6.466641251
ADAMTSL3	7.151785946	6.826541451	7.237591411	8.080815372	7.069473575	7.342971853
ADAMTSL4	10.32054334	10.72522614	10.76590579	11.01094262	10.71035588	10.55236013
ADAMTSL5	7.790267581	6.424512753	7.006089913	7.935394066	6.898975219	7.166718129
ADAP1	7.291028907	6.755670187	7.905278626	7.620314527	7.529620975	7.019775322
ADAP2	9.159873216	9.330153385	9.36509954	9.359838685	9.044023904	8.670170549
ADAR	13.23146371	13.02921865	13.13912678	13.05771689	12.76283974	12.51109616
ADARB1	10.58432754	10.36441519	10.31684866	10.190747	10.4105588	9.928021111
ADARB2	3.30428199	5.019757326	3.897430938	3.897430938	6.294218853	6.128253494
ADAT1	9.818844441	9.596798697	9.741048248	9.426230628	9.39235518	9.419837842
ADAT2	8.026226822	7.6824489	8.03342945	8.216864887	8.087147046	7.857493006
ADAT3	6.839470281	5.786513983	6.154702062	6.698598247	6.957172409	7.401122423
ADCK1	7.620314527	8.275039177	7.870954244	8.629556095	9.351598413	9.912613432
ADCK2	9.331958407	9.435898927	9.660814224	9.318222944	10.17202668	9.952888563
ADCK5	7.36425009	7.069473575	7.452737776	7.108294435	7.97472453	7.34980122
ADCY1	6.57952328	6.707486383	5.931237542	6.367539051	6.447616952	5.154592651
ADCY10	2.0128026	4.181464706	2.779950001	1.758457798	3.435726263	2.0128026
ADCY2	8.980066553	8.801074925	8.66658142	8.305722616	9.260738708	9.400009489
ADCY3	11.48290585	11.54010303	11.62925312	11.63472455	11.44511597	11.12500454
ADCY4	9.55199984	9.809558577	9.628560883	9.779285349	9.493256451	9.491238734
ADCY5	7.863107875	8.171779574	8.167389658	8.840129759	7.95781053	8.352535699
ADCY6	10.39088534	10.64457898	10.95776744	10.29440664	10.38575555	10.5908634
ADCY7	11.60698266	11.3303575	11.85095388	11.19080536	11.19070023	10.66805392
ADCY8	0	8.093276163	6.839470281	8.100599564	8.433553924	9.682981514
ADCY9	10.64180518	10.59718924	10.68513038	10.53257652	10.60846474	10.38354772
ADCYAP1	9.984460578	9.883261025	9.576546621	8.243745936	6.780457438	6.256966188
ADCYAP1R1	8.05142488	9.585287233	8.702059758	9.124138797	9.329361892	8.733335898
ADD1	13.01096978	13.09745947	13.10292494	13.23400872	13.00941754	12.89469482
ADD2	8.26744145	7.725406027	8.600669938	8.044537118	7.237591411	7.90485154
ADD3	12.30412347	12.62859225	12.74586628	12.96157826	12.61668353	12.96058791
ADGB	2.61029635	2.958403188	0	2.867683102	1.125814584	0.5
ADGRA1	0	1.125814584	1.125814584	2.253600073	0	0
ADGRA2	12.85375346	13.09631241	13.25078501	13.9810013	13.76594342	13.55836917
ADGRA3	9.87316471	9.921116269	9.804297542	9.793252275	9.859615326	9.617263003
ADGRB1	8.038227008	7.774632029	7.543482815	7.986049565	7.933920258	7.659512863
ADGRB2	9.628698361	9.065819924	9.426036561	6.642027985	7.554326839	6.208705178
ADGRB3	7.034177992	7.603227688	6.946901386	6.896717464	6.805770025	7.120393305
ADGRD1	9.421256504	8.937012584	9.320703076	9.596390519	9.579070243	9.375371048
ADGRD2	2.0128026	0	0	0	1.855951548	0
ADGRE1	5.546399788	3.105518126	3.512057871	4.924991758	3.029571545	2.506028935
ADGRE2	8.210338708	8.782180843	8.74627937	8.546142916	8.649639554	8.1809657
ADGRE3	2.61029635	3.290121573	2.506028935	3.550493359	0	0
ADGRE5	10.28656305	10.36610564	10.48480578	10.94759729	11.01843228	10.55921632
ADGRF1	4.129009115	1.855951548	0	0	2.253600073	0
ADGRF2	4.495161701	4.503313301	4.680978578	5.24346872	5.784808641	5.019757326
ADGRF3	3.061679058	3.897430938	2.506028935	2.867683102	3.158547452	3.206114489
ADGRF4	7.163879382	7.148938367	6.615524306	8.10545153	9.280759425	8.335777756
ADGRF5	10.91326203	11.03948237	11.17552976	10.90473698	10.38575555	10.48480578
ADGRG1	9.746373968	10.50416424	9.87462352	10.83891406	11.80348072	11.41495747
ADGRG2	5.442734627	6.255211053	6.225097917	6.857967131	7.390941035	7.379577581
ADGRG3	4.931237542	5.447496152	5.816663703	3.137625639	3.897430938	4.118775691
ADGRG4	3.061679058	4.575512779	0	0	0	0
ADGRG5	5.83947228	4.374398056	5.408122187	5.522360146	4.793050954	5.989397718
ADGRG6	9.587178516	9.286331009	9.22812061	9.239327708	9.666076597	9.082094872
ADGRG7	0	0	0	0	1.855951548	0
ADGRL1	10.60846474	10.50132751	10.19535049	10.50573853	10.37491555	9.926453808
ADGRL2	11.62767789	11.61424094	11.50071428	11.09654415	11.27143494	10.82061944
ADGRL3	8.923974313	8.943708812	8.66658142	9.596390519	10.17053812	9.512772627
ADGRL4	10.99452651	11.08049851	11.41921567	10.55648668	9.990905012	10.32238614
ADGRV1	3.30428199	5.334545333	4.966739406	5.282247223	5.287104947	6.363078413
ADH1A	3.872764078	1.125814584	2.21653467	4.636873059	0.5	3.452315542
ADH1B	11.27354863	12.2210831	11.72487771	14.06090205	12.51109616	13.16683847
ADH1C	4.680978578	4.931237542	5.786513983	5.550811824	3.730707354	5.442734627
ADH4	5.388084493	2.344320159	4.793050954	5.863840456	2.506028935	5.775921979
ADH5	11.20309436	11.24500186	11.55223012	11.44169441	11.26292184	11.61917681
ADH6	0	3.666779919	2.21653467	2.253600073	4.085667357	2.506028935
ADH7	2.0128026	0	0	3.839774181	3.290121573	3.751629167
ADHFE1	6.01569411	5.896891047	6.615524306	8.677269296	7.529620975	8.577882646
ADI1	10.6932709	11.04324304	10.86575818	11.15191298	11.53679887	11.94583128
ADIPOQ	2.0128026	8.7744784	8.34390511	10.86525775	8.720077079	8.678595055
ADIPOR1	12.08302667	12.11666522	11.87151623	12.65499985	12.54416186	12.57015652
ADIPOR2	10.89472399	10.91249359	10.97781638	11.17364783	11.5185881	11.30653196
ADIRF	10.71491879	11.01094262	11.71506523	12.18151747	12.08946444	12.97965952
ADK	9.65176684	9.786657468	9.401234642	9.17223805	9.600687757	9.539839403
ADM	9.046538103	9.173928816	8.699311359	8.81326911	9.325152224	9.316302234
ADM2	6.480278298	4.636873059	5.965843452	3.839774181	2.842349253	1.125814584
ADM5	8.210338708	8.461942257	8.03342945	7.892198387	6.632578287	6.580913175
ADNP	11.66652903	11.55387588	11.63182631	11.51733844	11.41271686	11.34268777
ADNP2	9.729024754	9.697213726	9.647867265	9.340834995	9.534531546	9.247091238
ADO	9.502743031	9.633470992	9.711615613	9.557443387	9.589053754	9.810693605
ADORA1	4.931237542	7.537561521	6.968970869	8.291937661	8.026226822	9.810693605
ADORA2A	7.752037314	6.853954775	7.749808797	7.752037314	7.207577282	7.34980122
ADORA2B	6.916210475	6.737280193	6.495671107	7.159702483	7.36425009	6.707486383
ADORA3	6.839470281	5.928052738	6.391208634	6.54477899	5.586084741	5.667472619
ADPGK	10.57038931	10.35963753	10.57707589	10.54302409	10.33750148	10.21265113
ADPRH	9.308850784	8.708888977	9.182230567	8.788952813	8.350912876	8.439562084
ADPRHL1	6.480278298	6.914602113	6.360732549	6.682334223	7.109007936	7.524524349
ADPRM	7.736113124	7.203075784	7.248619025	7.318910342	7.667234383	7.409788951
ADPRS	9.305812292	9.06233429	9.282810867	9.086386393	9.616479055	9.662215509
ADRA1A	0	6.853954775	6.600387378	7.935394066	7.95781053	7.069473575
ADRA1B	4.271291008	2.682456251	2.506028935	4.94591943	5.662187809	5.125695585
ADRA1D	4.680978578	3.897430938	5.684033882	4.515569872	4.129009115	3.994866716
ADRA2A	11.30653196	11.10852941	11.1806007	10.76048718	10.25197643	10.24826233
ADRA2B	4.374398056	3.897430938	3.779950001	5.955365597	5.220950715	5.810824158
ADRA2C	6.723758024	7.005331396	7.659512863	7.997132892	7.076952126	8.235493232
ADRB1	3.682298153	5.81325302	6.01569411	7.869828016	7.005331396	7.176917016
ADRB2	7.142628996	7.983164309	8.014180046	8.171779574	8.113928584	7.928454415
ADRB3	4.495161701	0	3.029571545	2.682456251	2.253600073	0
ADRM1	10.99930291	10.90039365	10.74637956	11.0480321	11.15809229	11.33410628
ADSL	10.07627402	9.92361271	9.858184876	10.03885084	9.98650223	10.11064151
ADSS1	8.520504037	8.031243819	8.060304112	8.037418775	7.928454415	7.888502037
ADSS2	10.13182349	10.33783522	10.26567945	9.902714522	10.09468174	10.25865415
ADTRP	7.31768042	9.257983418	7.034177992	10.65813201	11.67829462	11.3268756
AEBP1	16.41328204	16.23491053	16.31145969	15.05960111	14.68663736	14.35462389
AEBP2	9.040193547	9.335204531	9.300944625	9.460547308	9.385603491	9.285361327
AEN	10.0214312	9.454384055	9.743575572	7.958635399	8.378423897	7.715552808
AFAP1	11.84298486	11.48439384	11.75552616	10.43596893	10.40049265	10.34419432
AFAP1L1	9.564000757	10.30062829	10.15212628	10.25387455	10.17661099	10.3194517
AFAP1L2	10.37573277	10.34069256	10.55122165	10.55122165	10.2056029	10.2674324
AFDN	10.64634448	11.16752163	11.00793968	11.62255652	11.91799183	11.77652888
AFF1	11.74856033	11.87655299	11.80119571	11.7696476	11.9347256	11.3997744
AFF2	9.553935641	9.392201144	9.36509954	8.54096154	9.011274259	9.156925966
AFF3	9.718663785	8.980066553	9.244340458	9.179774861	8.600669938	7.87720144
AFF4	12.25890629	12.18078854	12.03509186	11.53970915	11.56390193	11.25515828
AFG1L	6.773825173	6.217178747	6.669800413	6.01569411	6.113445642	6.01569411
AFG3L2	10.2887654	10.44714416	10.44602798	10.52601523	10.97937405	11.08339055
AFM	0	0	0	0	0	0
AFMID	9.106047674	9.01966874	8.832044697	9.454984598	9.013516152	9.968848564
AFP	3.512057871	2.682456251	0	0	0	0
AFTPH	9.775873686	9.940031292	9.838353815	10.25769932	10.48596969	10.47809616
AGA	9.129335564	9.261527079	8.941174238	9.515411743	9.616479055	9.395549525
AGAP1	10.91664101	11.08441881	10.99828266	10.94348082	11.11005504	10.73728399
AGAP2	8.277183172	8.16413237	8.517380448	8.896331766	8.469322514	7.726362088
AGAP3	10.51929565	10.59488623	10.50923261	10.51897151	10.83235173	10.86603388
AGAP4	7.325208769	7.561941637	7.574806307	7.28678603	7.615528847	7.201665521
AGAP5	7.034177992	7.053950622	7.140440023	7.342971853	6.321323192	6.998249755
AGAP6	7.988969696	8.444823787	8.227147914	7.728593984	8.220870569	7.780369485
AGAP9	6.773825173	7.351254103	5.582174912	6.592100797	7.752949836	5.086183855
AGBL1	2.842349253	0	0	0	0	0
AGBL2	3.512057871	1.125814584	3.249953557	2.682456251	3.029571545	3.452315542
AGBL3	6.045909855	6.281181697	5.84634553	5.723802468	5.546399788	5.889126121
AGBL4	0	1.855951548	2.779950001	1.758457798	4.271291008	4.680978578
AGBL5	9.550061397	9.547497437	9.414297612	9.786657468	10.14218478	10.27019518
AGER	6.07532079	5.928052738	7.303126399	6.968970869	7.207577282	7.089758314
AGFG1	10.80184823	10.91855025	10.73861288	10.86041884	10.94626844	10.71993865
AGFG2	9.38575832	9.556957215	9.493055238	10.23841484	10.31630308	10.30841824
AGGF1	10.34007572	10.28119236	10.10417893	10.1795271	9.812670863	9.77221698
AGK	9.159873216	9.033159489	8.970296656	9.035940613	8.832044697	8.920818854
AGL	9.159873216	9.676730107	9.585287233	9.277912898	9.478329529	9.550418942
AGMAT	5.808395295	4.181464706	5.190703162	2.867683102	2.253600073	2.779950001
AGMO	5.582174912	5.217361655	5.23794091	4.846019966	4.874898471	4.836589378
AGO1	10.75478263	10.62825042	10.76862648	10.56878062	10.59315237	10.38472313
AGO2	10.67056164	10.41532885	10.49916052	10.48818185	10.60086618	9.902997511
AGO3	8.031649299	7.638218172	7.50186629	7.041822446	7.838030236	6.886581085
AGO4	9.861594284	9.765610921	9.891188295	10.11222414	10.11276916	9.588063854
AGPAT1	11.79656974	12.04249274	11.8555968	12.31698838	12.86285612	12.60646023
AGPAT2	9.775873686	9.988996791	9.866507938	10.28460464	10.15145821	10.29996381
AGPAT3	10.75317896	11.56812496	11.10852941	12.90169587	13.59489211	13.47419284
AGPAT4	10.19338055	9.900095201	10.00051937	8.796058238	9.011274259	9.265496719
AGPAT5	9.188323974	8.897224849	8.818258642	8.558184267	8.753531059	8.203135436
AGPS	10.57038931	10.60086618	10.68101054	10.05757992	9.783487909	9.764796135
AGR2	3.061679058	6.84115765	5.816663703	8.10545153	9.122062143	8.726209451
AGR3	0	0	0	0.5	1.855951548	0
AGRN	11.77277178	11.58295149	11.52667358	11.13883471	11.61424094	11.05284812
AGRP	0	0	0	0	0	0
AGT	7.96764694	7.248619025	7.248619025	5.723802468	4.271291008	5.603044756
AGTPBP1	8.991361408	8.976962967	9.179774861	8.894156844	8.81326911	8.75802334
AGTR1	8.730399025	9.551861093	9.911496412	9.65352812	9.188323974	9.974219614
AGTR2	0	0	1.125814584	0.5	0.5	0
AGTRAP	9.553935641	9.957643722	9.734312542	9.907406817	10.50214109	10.30488566
AGXT	0	0	1.125814584	0.5	2.253600073	3.336261607
AGXT2	2.0128026	0	0	2.253600073	0	1.125814584
AHCTF1	10.25752359	10.38481951	10.44239064	10.32201569	10.20360518	10.17963816
AHCY	11.45233105	11.29250762	11.36038459	11.58617215	11.55320881	11.73140254
AHCYL1	11.72293369	11.7569772	11.56978549	12.22956446	12.41765158	12.38896631
AHCYL2	9.411798775	9.650896894	9.76727876	10.05139773	10.93449102	10.51897151
AHDC1	11.28820048	11.08463934	10.82640346	10.88639282	10.98404147	10.62728671
AHI1	9.239327708	9.182582874	9.322558789	8.835836116	7.742977776	8.503818578
AHNAK	16.19432048	16.19432048	16.37066895	16.79860466	17.16923945	16.6187935
AHNAK2	13.2185577	12.99888803	13.04327266	12.91886781	13.75661983	12.80672174
AHR	13.15184829	12.69978767	12.84477264	12.57904856	12.2434082	11.81617587
AHRR	8.709394654	8.616685108	9.097709415	8.187942559	8.6974364	7.81225702
AHSA1	10.92163798	10.82784232	10.9925154	10.97944184	10.83125006	11.22461868
AHSG	0	0	0	0.5	0.5	0.5
AHSP	0	3.290121573	0	3.029571545	4.567628493	5.667472619
AICDA	4.129009115	0	0	0.5	0	0
AIDA	10.85918417	10.68184996	10.67784849	10.51798309	10.31564251	10.45149628
AIF1	9.697476225	9.36509954	9.956098013	10.17521499	9.047834869	9.354057677
AIF1L	9.570494614	10.61889139	10.98639035	11.0530853	11.28072372	11.60125
AIFM1	9.418918545	9.691634873	9.450898321	9.832862967	10.22452481	10.20277241
AIFM2	7.499064058	8.171779574	8.411336956	8.770174801	8.635294806	8.811172452
AIFM3	4.495161701	3.290121573	4.966739406	4.417581142	4.708127726	4.511197587
AIG1	9.737384263	9.732600609	9.563579228	10.03085471	9.582840846	9.422506439
AIM2	6.57952328	4.444830931	5.84634553	4.107044136	3.897430938	3.820527979
AIMP1	9.599794269	9.925371301	9.689878435	9.747734727	9.597429709	9.793524145
AIMP2	9.354380606	9.225331691	9.247091238	9.150887937	9.294904163	9.370977209
AIP	10.41276379	10.45747232	10.79020781	10.6358501	10.24410505	10.69957773
AIRE	3.061679058	1.125814584	2.779950001	0	3.158547452	0.5
AJAP1	7.383150099	5.941873072	6.852279164	5.500184466	4.319275854	4.779063873
AJM1	7.975243859	7.689570458	7.742058275	6.914602113	7.254329703	7.798736906
AJUBA	9.379234956	8.495867511	8.909767589	9.263128328	9.760437028	9.610197353
AK1	11.68797013	11.37793805	11.46207342	10.36441519	10.34316226	10.5986745
AK2	11.70171866	11.6279486	11.49130163	11.92015526	11.97962622	12.05542734
AK3	10.9569657	11.35827275	11.19505137	11.90394212	11.70868476	11.91176932
AK4	9.464175555	9.395900443	8.644945513	9.877502458	10.38334546	10.36969824
AK5	9.853193691	10.20983459	9.907674132	8.305722616	7.280315894	7.563496405
AK6	8.301094746	8.434134018	7.912636384	7.715552808	7.700579706	8.120398269
AK7	5.278860391	5.660264174	5.546399788	5.662187809	5.662187809	5.989397718
AK8	6.225097917	4.931237542	4.874898471	5.416866757	5.684033882	6.321323192
AK9	6.524534306	7.032660957	6.90060539	6.54477899	6.621308644	7.304176402
AKAIN1	0	0	0	1.758457798	0	0
AKAP1	9.984460578	10.520124	10.12798197	11.20279043	11.52637675	11.86620703
AKAP10	9.827028022	9.450898321	9.570022385	9.286331009	9.233557721	9.260285458
AKAP11	11.12236335	10.8978956	11.01078264	10.77229762	10.50132751	10.19535049
AKAP12	12.49737259	11.73173246	12.17011696	11.79698545	10.84682585	10.93288941
AKAP13	12.88182114	12.75983111	13.00355407	12.52838053	12.38275971	12.06647869
AKAP14	0	0	0	0	0	0
AKAP17A-2	4.931237542	2.344320159	5.650502229	2.506028935	2.842349253	4.511197587
AKAP3	2.842349253	1.855951548	4.511197587	3.994866716	4.383142626	5.270069979
AKAP4	0	0	0	0	0	0
AKAP5	6.504090014	7.742977776	6.804033922	7.138539229	7.318910342	7.201665521
AKAP6	5.680247202	6.84115765	6.693302638	6.799114074	7.300833762	7.9976434
AKAP7	7.957284382	7.487396266	7.731556353	7.573700792	6.721525632	7.477652387
AKAP8	9.981234012	10.11276916	9.744961061	10.08478484	9.989618961	9.926453808
AKAP8L	10.38292105	10.01383839	10.13139588	10.41496741	10.24576283	10.25078917
AKAP9	10.45862316	10.978107	10.96434776	10.23841484	9.856854263	10.21265113
AKIP1	8.833366391	8.529842618	8.640263146	8.319948904	8.142628996	8.191364184
AKIRIN1	10.41389354	10.14630868	10.28893818	10.31592243	10.25387455	10.380225
AKIRIN2	10.3269916	10.17808752	9.963217192	10.46722341	9.982238752	10.16084857
AKNA	11.29075535	10.83805819	11.25247381	11.48013008	10.59208539	10.50132751
AKNAD1	3.512057871	3.105518126	3.779950001	4.232706139	4.319275854	4.300029651
AKR1A1	11.20917762	11.28120296	11.42348389	11.59134715	12.11666522	12.36876743
AKR1B1	10.35594386	10.4015517	10.60435042	10.16779148	10.21783708	10.54957228
AKR1B10	7.309674655	6.992270493	4.575512779	5.634022231	5.220950715	4.300029651
AKR1B15	5.488453854	4.931237542	4.444830931	6.980669651	3.620095266	3.994866716
AKR1C1	8.621454474	9.986992274	9.510051015	10.65678037	10.49655298	10.45862316
AKR1C2	8.142628996	9.106435192	9.976752458	9.796371457	9.571460315	11.49651962
AKR1C3	10.04620439	10.02849093	10.25998174	10.33463663	10.56878062	10.96715423
AKR1C4	0	1.125814584	0	0	0.5	2.325787458
AKR1D1	0	1.125814584	1.125814584	5.090125998	1.125814584	4.417581142
AKR1E2	6.281181697	6.038419949	6.302695179	5.753559219	5.510098203	6.408747543
AKR7A2	10.85510249	10.75665385	10.92891466	11.002542	10.45418804	11.36514274
AKR7A3	5.057208312	5.133329533	4.793050954	4.636873059	5.180469738	4.94591943
AKT1	12.6250171	12.68440243	12.60339267	12.19018972	12.18292428	12.37254801
AKT1S1	11.62353915	11.62048626	11.48075554	11.51815729	11.25271738	11.43267762
AKT2	11.69716304	11.94420256	11.79113668	11.91496823	11.85012641	11.68159453
AKT3	11.19900119	10.98123099	11.11140399	10.49755538	10.20111362	9.971818566
AKTIP	9.450295884	9.61052651	9.893889956	9.60646018	9.897735538	9.916738389
ALAD	11.04826575	10.99309762	10.98840269	11.52915932	11.11453583	11.22788
ALAS1	10.42984333	10.49417705	10.25078917	11.09542837	11.65436553	11.32004335
ALAS2	0	0	1.125814584	2.682456251	0.5	0.5
ALB	0	0	1.125814584	0	0	2.0128026
ALCAM	10.09691827	10.39207884	10.09213395	10.92585355	11.01190162	11.22016527
ALDH16A1	9.316302234	9.257983418	9.388569299	9.331958407	9.789820161	9.237836149
ALDH18A1	12.29070009	11.89779009	12.07945947	10.64670936	10.82718999	10.77130991
ALDH1A1	9.710924458	10.60449266	10.4247472	11.53358325	11.12442548	11.30760469
ALDH1A2	6.101115023	7.754167302	7.524524349	8.995986101	8.389035561	9.040695687
ALDH1A3	10.21075519	10.37674043	10.44602798	9.179774861	10.62600486	9.626998885
ALDH1B1	10.20162884	10.94540274	10.21441439	9.659968597	8.986963629	9.132412723
ALDH1L1	2.61029635	7.464094827	6.693302638	8.91691061	9.614456008	10.31373185
ALDH1L2	12.8598172	12.37129743	12.53222967	10.60372258	10.0443211	9.86747504
ALDH2	10.87137426	11.13430539	11.41250761	12.36484185	12.59353143	12.80859866
ALDH3A1	8.343068764	7.715552808	5.84634553	8.462952841	9.430452506	7.870954244
ALDH3A2	11.2841828	11.13325329	10.77209925	12.15052021	12.98196398	12.19138508
ALDH3B1	8.868853019	8.652750789	8.86324819	9.292115588	8.61503986	8.577882646
ALDH3B2	10.56766917	11.90592473	9.948094079	13.70845466	14.04766068	14.0884788
ALDH4A1	8.306130849	8.291937661	8.236499438	8.974030101	9.660545415	9.063536008
ALDH5A1	8.386987711	9.147680388	8.926697782	9.87462352	10.30327375	10.2755141
ALDH6A1	9.38575832	10.04733416	9.679084862	10.77549256	11.17801165	11.39669884
ALDH7A1	10.61124635	10.77747389	10.4868259	10.60372258	11.13201144	11.01499913
ALDH8A1	0	2.958403188	3.779950001	1.758457798	2.842349253	3.336261607
ALDH9A1	11.34428883	11.41400254	11.45572287	12.29050875	12.48935833	12.83301445
ALDOA	8.684048354	8.808050772	7.597340665	9.134529999	9.032121138	8.743237504
ALDOC	8.709394654	8.492100684	8.406006852	9.680701489	9.853336901	9.73568438
ALG1	9.627324477	9.530457736	9.635053129	9.04694324	9.352953611	9.230191325
ALG10	7.204660467	7.372341614	7.812725733	7.334340728	7.620314527	7.311362025
ALG10B	8.135246487	7.870954244	7.829551342	7.342971853	8.123499731	7.709840545
ALG11	7.371542776	6.853954775	7.50186629	6.197135751	6.347003851	6.363078413
ALG12	9.484642237	9.253704575	9.55455704	9.366899893	9.54971716	9.602100145
ALG13	9.478511	9.670406412	9.358909335	9.422107041	9.268689797	9.230191325
ALG14	8.172471514	8.062332191	8.28090542	8.138836814	8.020597085	8.047850701
ALG1L2	0	0	0	1.264160417	1.855951548	0
ALG2	10.04910552	9.928990748	9.813794878	10.00561964	9.851227872	9.93815275
ALG3	10.2747273	10.2923957	9.758347474	9.900319207	9.963217192	9.863164366
ALG5	9.612513569	9.676730107	9.511841594	9.537397065	9.377681496	9.465358645
ALG6	7.938176929	8.100125305	8.181332798	8.34756507	8.368963307	8.598510873
ALG8	9.361854627	9.033159489	9.132602801	8.997895067	9.135006609	9.4419073
ALG9	9.398250283	9.193089467	9.083836872	9.328618967	9.059303304	9.171216706
ALK	2.61029635	3.897430938	4.280721596	1.125814584	2.682456251	3.897430938
ALKAL1	0	4.575512779	0	0.5	3.435726263	2.506028935
ALKAL2	6.615524306	9.840215777	9.558409079	9.22452816	9.670540069	10.39685505
ALKBH1	7.900273943	8.123499731	8.247529004	8.213677677	7.913075962	8.394158273
ALKBH2	8.583477081	8.449319613	8.568841107	8.884181628	8.077939044	8.73593447
ALKBH3	9.054730059	9.277741271	8.824486068	9.109748077	9.148132785	9.375371048
ALKBH4	7.996192889	8.368963307	8.135950585	8.456737986	8.101073824	8.610978667
ALKBH5	11.50557278	11.39762558	11.54395902	11.49916891	11.20247778	11.45302972
ALKBH6	7.975243859	7.476912541	7.699128114	8.332089433	8.038979588	8.059110813
ALKBH7	9.840355492	9.791759355	10.00396653	9.407127333	10.06603656	10.47578278
ALKBH8	8.659482056	8.765478931	8.75802334	8.319948904	7.953200807	8.227147914
ALLC	2.0128026	1.125814584	0	2.867683102	4.319275854	4.046160824
ALMS1	10.09169426	9.804297542	9.642209767	9.244340458	9.053607707	8.730399025
ALOX12	6.928352662	6.038419949	5.442734627	6.328700842	8.25691321	6.804033922
ALOX12B	7.204660467	7.749055035	6.90060539	8.326903889	10.49818547	8.670170549
ALOX15	10.47225791	6.952321987	9.04207577	10.8940678	8.707537117	8.807130055
ALOX15B	7.556836527	12.83980361	10.85809835	14.82409239	15.14837538	15.46447203
ALOX5	9.786657468	9.379234956	9.737384263	9.40164748	8.971643761	8.821252639
ALOX5AP	9.992378803	9.667914673	9.62575867	10.6161974	9.502196583	9.181032799
ALOXE3	7.237591411	8.056329674	6.707486383	8.424591771	10.17202668	8.913241353
ALPK1	9.22812061	9.009473195	9.269922249	9.1592362	9.137120079	8.966558202
ALPK2	9.801070791	9.208960683	9.303740098	7.885179517	4.567628493	6.707486383
ALPK3	6.669800413	6.580913175	7.378767984	7.444329232	6.621308644	6.655969023
ALPL	11.72622447	10.64956054	10.75139987	9.14160313	8.007704656	7.987607788
ALS2	9.77681226	9.609078062	9.768948048	9.652355308	9.589053754	9.688529594
ALS2CL	8.625011165	8.11015462	9.022286254	9.031873507	10.17808752	9.654419806
ALX1	2.0128026	3.666779919	1.855951548	4.993598161	5.755452559	4.779063873
ALX3	5.755452559	4.575512779	3.779950001	3.897430938	4.271291008	3.527576105
ALX4	6.101115023	8.135246487	7.632468264	8.176845051	7.87720144	8.708577917
ALYREF	10.40928781	10.2747273	10.0732934	10.25102115	10.46621556	10.4064767
AMACR	8.946142123	8.580895496	8.941174238	9.380692995	9.017766017	9.285361327
AMBN	3.994866716	0	0	0	0	0
AMBP	0	0	0	2.0128026	0	0.5
AMBRA1	10.21494383	10.14195676	10.31879851	9.936832171	10.11669447	9.947510427
AMD1	10.58020466	10.56429209	10.43037161	10.6932049	10.70320753	10.7435667
AMDHD1	4.680978578	4.271291008	3.779950001	4.154760773	3.512057871	3.820527979
AMDHD2	9.243208942	9.203570503	9.794328539	9.347730247	9.278416408	9.035940613
AMELY	0	0	0	0	1.855951548	2.779950001
AMER1	8.81326911	8.662857752	8.438356505	8.770174801	8.946142123	8.1809657
AMER2	0	2.344320159	0	1.125814584	0	2.325787458
AMFR	11.34231359	11.18641357	11.51457144	11.30129839	11.29288059	11.30339823
AMH	0	2.344320159	0	0	0	0
AMHR2	4.86582384	5.352125874	5.057208312	3.35550781	3.512057871	5.863840456
AMIGO1	6.560522241	7.437028312	7.409788951	7.978838456	8.861709781	8.743237504
AMIGO2	9.093946829	7.956758234	8.38762298	7.81225702	7.953200807	8.696929657
AMIGO3	7.518042551	6.648394714	7.034177992	7.159702483	7.121351275	6.773825173
AMMECR1	8.550047012	8.408784055	8.702059758	7.945785084	8.240232891	7.830450219
AMMECR1L	9.778473423	9.921116269	9.744961061	9.799515334	9.591813862	9.569690674
AMN	5.582174912	4.931237542	4.793050954	4.680978578	5.684033882	5.514208545
AMN1	6.85481047	7.603227688	7.21753703	7.461095789	7.220671822	7.734694321
AMOT	10.00051937	9.758182444	10.28288847	9.782961832	9.154012669	9.74662774
AMOTL1	12.4279416	12.3996053	12.42743114	12.2041738	12.40682867	11.9369735
AMOTL2	11.48132995	11.53082832	11.58597387	11.36955658	11.26500657	11.12431429
AMPD1	3.061679058	0	3.249953557	2.506028935	3.730707354	3.527576105
AMPD2	11.29961741	11.04137659	11.02177975	10.05757992	9.988208339	9.977931733
AMPD3	8.970296656	8.487764449	8.784324323	9.059303304	9.21903617	8.262339577
AMPH	10.54716624	10.71006663	10.62487607	8.462952841	7.928454415	8.327709818
AMT	7.31768042	6.648394714	7.845140371	7.464094827	7.695393645	8.091351148
AMTN	2.0128026	3.994866716	2.506028935	4.374398056	3.820527979	3.897430938
AMY1B	0	0	2.779950001	0.5	0	3.527576105
AMY2A	2.0128026	0	1.125814584	2.0128026	0	0
AMY2B	6.805770025	6.737280193	7.632468264	7.326035058	7.36425009	7.819864669
AMZ1	3.512057871	3.897430938	2.21653467	3.897430938	4.383142626	1.855951548
AMZ2	10.77229762	10.67619492	10.51350301	10.72499816	10.53540278	10.64670936
ANAPC1	9.677515139	9.625485588	9.854852952	9.582840846	9.891188295	9.697997969
ANAPC10	8.093276163	8.100125305	8.291937661	8.037418775	7.79358847	7.630078906
ANAPC11	9.393098837	9.233311107	9.679084862	8.955391857	9.309926629	9.587178516
ANAPC13	10.50440139	10.66349281	10.47201467	10.66776039	10.420219	10.71831926
ANAPC15	9.368778121	9.24744458	9.264029819	9.256088634	9.33394204	9.30843571
ANAPC16	10.76754392	10.86297883	10.85431992	11.20431538	11.47169262	11.75948107
ANAPC2	9.520978455	9.450898321	9.587178516	9.450295884	9.779285349	9.916738389
ANAPC4	9.123773094	8.943708812	9.081515822	8.691014802	9.184736188	9.22812061
ANAPC5	11.914721	11.82839084	11.90729719	11.42613536	11.54851702	11.62353915
ANAPC7	9.902179194	9.765610921	9.502196583	9.871079935	10.19011897	10.03356291
ANG	7.299558167	7.798278907	7.342971853	7.470540774	7.335558194	7.849390875
ANGEL1	9.594511181	9.737510218	9.758347474	9.193492712	9.33745185	9.210888444
ANGEL2	9.447152279	9.316471684	9.479671438	9.269442789	9.1592362	9.362891298
ANGPT1	8.195901837	8.312695428	8.429898785	8.061078506	6.9403892	8.013782609
ANGPT2	9.691765198	9.335204531	9.21983629	9.211139173	8.482039689	8.507840071
ANGPT4	6.406468387	7.715552808	7.484420834	8.176845051	7.87720144	7.838030236
ANGPTL1	10.69504294	11.8060717	11.74935684	11.64875256	12.30143556	11.52817243
ANGPTL2	15.0449622	15.46447203	14.83064905	13.09906585	12.22078133	11.81963713
ANGPTL4	6.992270493	8.025726927	7.865554935	9.071103262	9.670540069	9.544876734
ANGPTL5	6.90060539	7.859320075	8.030431488	8.869430328	9.36509954	9.506202199
ANGPTL6	6.07532079	5.81325302	5.903529285	2.867683102	2.682456251	2.779950001
ANGPTL7	6.560522241	7.620314527	7.21753703	8.061078506	9.386432027	7.432757974
ANGPTL8	0	2.344320159	0	3.666779919	2.506028935	3.452315542
ANK1	7.034177992	5.447496152	6.615524306	5.723802468	5.440568359	5.303924947
ANK2	11.24041942	11.61906254	11.56860329	11.80744183	11.70075454	11.0403684
ANK3	9.225331691	10.0011147	9.329361892	10.58878256	10.83877344	10.86603388
ANKAR	6.197135751	6.170379271	7.058476568	5.695352153	5.620650142	5.057208312
ANKDD1A	6.669800413	6.667899619	6.992270493	7.882305052	8.192632052	8.414471815
ANKDD1B	2.0128026	3.666779919	3.249953557	4.583950458	3.994866716	3.897430938
ANKEF1	7.291028907	6.77104542	6.632578287	6.992270493	7.289532013	6.914602113
ANKFN1	6.805770025	5.416866757	6.770151553	7.628751135	7.681485175	6.302695179
ANKFY1	11.76156144	11.59229866	11.90138137	11.32227389	11.38551857	11.24804038
ANKH	12.04623214	12.41765158	12.22956446	12.11307336	12.53163094	12.38081202
ANKHD1	6.045909855	5.416866757	5.684033882	5.695352153	5.180469738	6.33197231
ANKHD1-EIF4EBP3	2.61029635	1.855951548	1.125814584	0.5	0	2.0128026
ANKIB1	11.32923805	11.14486708	11.12670728	10.51897151	10.44892676	10.24604873
ANKK1	2.0128026	4.444830931	3.779950001	3.666779919	6.770151553	5.057208312
ANKLE1	3.994866716	4.575512779	4.511197587	2.867683102	3.158547452	4.583950458
ANKLE2	11.56978549	11.0946793	11.07304608	10.90039365	10.93288941	10.83805819
ANKMY1	8.621454474	9.076307094	8.765722547	8.584999559	9.119444534	8.610978667
ANKMY2	9.40429657	9.430753255	9.515411743	9.440500165	9.168872574	9.580042576
ANKRA2	8.566352109	8.573713775	8.41783847	8.100599564	8.055586399	8.464607132
ANKRD1	0	0	0	0.5	0	2.779950001
ANKRD10	11.55078214	11.83414154	11.99200988	11.26892211	11.35253843	11.18778873
ANKRD11	11.93135088	11.94583128	11.81963713	11.57881759	11.49750428	10.97457561
ANKRD12	10.25407134	10.69918299	10.47519583	10.33833801	9.277324909	9.633470992
ANKRD13A	11.43895054	11.24157789	11.25247381	11.10710036	11.25397944	11.14094904
ANKRD13B	9.343248977	9.11376015	9.495421499	8.887692514	8.786901715	9.006902881
ANKRD13C	9.631939173	9.664804304	9.538175764	9.40164748	9.386432027	9.105426483
ANKRD13D	9.838118426	9.63637534	9.825188203	9.95418978	9.869812878	9.812791996
ANKRD16	8.343068764	7.902672466	8.1163801	8.34756507	7.95781053	8.327709818
ANKRD17	12.04021586	11.98506774	11.79889937	11.72221855	11.57289074	11.44571059
ANKRD18A	3.512057871	1.125814584	2.779950001	4.482828271	3.029571545	1.125814584
ANKRD18B	4.129009115	1.855951548	2.779950001	0.5	3.620095266	1.264160417
ANKRD2	4.583950458	4.271291008	3.897430938	2.867683102	4.191280321	3.820527979
ANKRD20A1	0	0	0	0	0	0.5
ANKRD22	7.069473575	8.157018608	6.190807776	9.414662482	10.43019137	10.11495771
ANKRD23	6.281181697	5.133329533	5.684033882	5.133329533	6.596254598	5.603044756
ANKRD24	5.546399788	4.786462893	6.190807776	5.684033882	4.764340451	6.099127795
ANKRD26	7.922992352	8.291937661	8.10545153	7.191644068	6.853954775	6.998249755
ANKRD27	9.801070791	9.914345346	10.05424952	10.15520836	10.26838476	10.29081962
ANKRD28	10.24576283	10.06676797	10.20756526	10.38292105	10.60086618	10.37878254
ANKRD29	8.756676887	9.129335564	8.966558202	9.086386393	8.570214646	8.89383921
ANKRD30B	2.0128026	0	2.779950001	0	0.5	2.983737037
ANKRD30BL	0	0	0	0	0	0.5
ANKRD31	2.842349253	4.181464706	3.779950001	1.125814584	3.897430938	4.374398056
ANKRD33	0	0	0	0	0	0.5
ANKRD33B	9.594511181	9.184736188	9.640993568	9.213344342	9.756575705	9.055784295
ANKRD34A	5.989397718	5.755452559	4.280721596	4.333019547	5.101311698	5.442734627
ANKRD34B	0	2.344320159	0	2.0128026	0.5	0
ANKRD34C	2.0128026	0	0	0	0	0.5
ANKRD35	8.991361408	9.430753255	9.08614856	9.446531947	10.28267838	9.935905045
ANKRD36	7.309674655	7.409788951	7.187098406	6.358363573	6.303915744	5.546399788
ANKRD36B	6.07532079	7.191644068	6.374302803	5.723802468	6.9403892	5.935493391
ANKRD36C	6.197135751	6.633567795	6.478121789	5.634022231	5.889126121	5.180469738
ANKRD37	6.742540544	6.255211053	5.884714085	6.358363573	6.957172409	6.992270493
ANKRD39	7.083908283	7.437028312	6.737280193	7.076952126	7.563496405	7.120393305
ANKRD40	10.79816966	10.8729857	10.64568725	11.03977758	10.62074806	10.75909489
ANKRD42	7.742977776	8.192091716	8.203135436	7.525661226	7.903084901	8.038227008
ANKRD44	10.07781456	9.412112883	10.16669467	9.752483152	9.173928816	8.622053878
ANKRD45	3.512057871	4.74568895	4.191280321	0.5	3.897430938	2.506028935
ANKRD46	8.235834294	7.651193661	8.304865399	8.456737986	8.49068007	8.567595376
ANKRD49	8.739826557	8.765478931	8.547963976	8.701409016	8.524197764	8.222257714
ANKRD50	10.86239687	10.7121067	10.64428844	9.999567126	10.10583538	9.451617929
ANKRD52	10.89370118	10.93545797	10.88587306	10.58962541	10.81899534	10.45591793
ANKRD53	5.931237542	5.416866757	5.48115266	6.321323192	5.784808641	5.723802468
ANKRD54	9.003520017	9.130728568	9.16798078	9.124138797	9.260738708	9.518702361
ANKRD55	3.994866716	1.125814584	5.275473559	4.583950458	4.448906731	3.994866716
ANKRD6	9.520978455	9.312097033	9.303740098	9.383581803	8.556677037	8.899275035
ANKRD61	3.872764078	1.125814584	0	2.682456251	0.5	0
ANKRD63	2.0128026	0	1.855951548	2.506028935	0	0
ANKRD65	8.204967839	8.733335898	7.984390994	7.771071047	9.035683448	7.90485154
ANKRD66	0	0	0	3.666779919	3.512057871	1.855951548
ANKRD7	0	2.344320159	0	0.5	0.5	0
ANKRD9	8.550047012	9.081702942	9.126747942	8.732229085	9.628560883	9.608602129
ANKS1A	10.41496741	10.79062189	10.87110806	11.30653196	11.51408273	11.43743665
ANKS1B	6.707486383	6.490692609	6.130970463	6.537619234	5.81325302	6.490692609
ANKS3	8.597422754	8.514112434	8.80130155	8.007704656	8.222257714	8.423099792
ANKS4B	0	0	0	0	0.5	0.5
ANKS6	9.340999573	9.476361915	9.428343137	8.404046123	8.518899388	8.581701022
ANKUB1	3.30428199	0	1.125814584	0	0	3.452315542
ANKZF1	8.839247071	9.05320393	9.38109341	9.152564046	9.537884487	9.554221379
ANLN	7.61176624	7.938595102	7.237591411	6.600387378	8.368963307	6.490692609
ANO1	11.24645049	11.67553473	11.39686869	11.12670728	11.82248107	12.10643993
ANO10	10.00051937	10.1270675	9.858184876	10.36379658	10.60960508	10.62487607
ANO2	6.07532079	6.094260901	5.442734627	5.352125874	5.485485195	5.685841804
ANO3	5.388084493	4.271291008	4.280721596	5.133329533	5.180469738	2.983737037
ANO4	8.135246487	7.148938367	8.326903889	6.300095703	5.101311698	5.019757326
ANO5	5.180469738	4.575512779	4.191280321	5.775921979	5.546399788	6.936839164
ANO6	12.2819269	12.35073032	12.26431704	11.9674393	11.74286175	11.56189807
ANO7	6.9403892	6.707486383	5.546399788	5.695352153	5.313355535	5.965843452
ANO8	9.202405694	8.852800524	8.834910574	8.724986659	9.426230628	8.701734387
ANO9	7.467886862	7.6824489	7.620314527	8.727597823	9.483691611	8.778399935
ANOS1	12.2965203	11.32631847	11.63609572	9.048785213	7.36425009	6.707486383
ANP32A	11.29818189	11.06535907	11.27046659	11.50678318	11.03450672	11.24899608
ANP32B	11.8262577	11.7711231	11.84358008	12.25954874	12.25056106	12.58567661
ANP32C	0	2.958403188	1.125814584	2.867683102	0	1.264160417
ANP32E	9.936832171	9.909115947	9.87462352	10.06554518	9.902714522	9.708047003
ANPEP	11.70613012	11.98081906	11.94107461	12.26871249	12.02743789	11.7195354
ANTKMT	7.975243859	7.120393305	8.014180046	6.857967131	7.545437852	7.90485154
ANTXR1	14.80599577	14.8185616	14.51494754	13.97635511	13.4039366	13.45860531
ANTXR2	11.15217056	11.48278251	11.55304855	11.59495416	11.43520273	11.57623042
ANTXRL	0	0	0	0	0	0
ANXA1	13.15972264	12.99067164	13.03347819	12.74683857	12.8868189	12.76114593
ANXA10	0	0	0	0	0.5	0
ANXA11	12.78094195	12.78382772	12.9457113	13.07551317	12.92313515	13.13912678
ANXA13	3.512057871	4.181464706	2.506028935	2.0128026	0	1.125814584
ANXA2	15.16121292	15.25017616	15.23017452	15.34806751	15.69621243	15.27501594
ANXA2R	6.797339533	6.952321987	6.721525632	6.882626318	6.248224849	6.466641251
ANXA3	5.680247202	8.583477081	7.201665521	8.942746886	9.524168522	9.952888563
ANXA4	11.53912379	11.60977036	11.51774787	11.65600227	11.89053862	11.7608984
ANXA5	14.37335002	14.22453869	14.22453869	13.71401778	13.44104247	13.43411526
ANXA6	12.93542934	13.02685207	13.17374551	12.99629346	12.42743114	12.75050654
ANXA7	11.63923397	11.46088711	11.53492607	11.39686869	11.52838509	11.59773394
ANXA8	8.494738378	7.61176624	6.783194168	9.549889279	8.952859577	7.9976434
ANXA8L1	9.802672239	9.667914673	9.20487609	10.67084252	11.57509854	11.28893236
ANXA9	6.686929139	6.853954775	6.154702062	6.793198256	8.291937661	7.11316029
AOAH	9.230547283	8.923974313	9.092287903	9.32594126	7.947045794	7.019775322
AOC1	6.797339533	6.968172032	6.90060539	6.737280193	7.737343046	7.426215707
AOC2	5.488453854	5.019757326	4.74568895	5.203539171	4.874898471	4.94591943
AOC3	10.44714416	11.12500454	11.42169541	11.63916374	10.93581311	11.44971984
AOPEP	10.65075261	10.38629292	10.22569913	9.88018296	10.19782173	10.23367475
AOX1	10.68671064	11.09819063	11.36227227	12.40944618	11.91416262	12.16391989
AP1AR	8.995986101	9.083836872	8.591085183	8.926974479	8.681153148	8.641825805
AP1B1	11.67998585	11.95286031	11.71842844	12.35556218	12.55698476	12.34672462
AP1G1	11.1682993	11.27061168	11.17103484	11.22233557	11.46444881	11.25613065
AP1G2	9.520978455	9.796252127	9.598679594	10.19169503	10.60960508	10.33120558
AP1M1	10.65434537	10.53297718	10.77444231	10.29363792	10.35791183	10.54359197
AP1M2	7.476912541	8.386987711	7.484420834	9.100748659	10.12903901	10.17101238
AP1S1	9.72664387	9.840215777	9.997092069	10.04733416	10.33120558	10.56038443
AP1S2	10.26143115	10.17243686	10.46580206	10.42918368	9.828634735	9.905554598
AP1S3	6.805770025	6.38414334	6.632578287	6.805770025	6.494602437	6.707486383
AP2A1	11.72487771	11.42385137	11.76037826	11.47169262	11.70279233	11.50814447
AP2A2	11.99633429	11.83344213	11.79013468	11.95335336	11.60141222	11.63818928
AP2B1	12.59055151	12.56947733	12.78094195	12.63624058	12.36970245	12.52244605
AP2M1	13.4955044	13.42811566	13.42438209	13.06348624	12.90781601	13.10859689
AP2S1	10.75624199	10.64677761	10.83805819	10.50265506	10.71296058	10.97846107
AP3B1	11.37632076	11.38588068	11.45572287	10.63525081	10.54638918	10.67512258
AP3B2	4.583950458	5.582174912	5.190703162	4.94591943	5.83947228	6.256966188
AP3D1	12.09194412	12.2159526	12.02203123	11.98535134	12.04341476	11.65563813
AP3M1	10.74971478	10.73299071	10.66928099	10.78938964	10.76576775	10.87576369
AP3M2	9.442517914	9.281612753	9.025084789	9.187956596	8.921581647	8.821252639
AP3S1	11.95140216	11.698255	11.62625698	11.54090769	10.9748198	11.03338591
AP3S2	3.30428199	2.344320159	1.855951548	3.839774181	2.682456251	3.666779919
AP4B1	8.980066553	8.688107508	9.258816405	8.647322649	8.295320945	8.824486068
AP4E1	7.762853958	8.013782609	7.673327537	6.737280193	7.529620975	6.870612868
AP4M1	8.007704656	8.429301396	8.411336956	8.020597085	8.507840071	8.51140353
AP4S1	8.235834294	8.434134018	8.286592605	8.378423897	8.389035561	8.038227008
AP5B1	9.564000757	9.84937663	9.428343137	9.956363556	10.18636279	9.647867265
AP5M1	10.03654478	10.1951308	9.976752458	10.13033291	10.38140952	10.64670936
AP5S1	9.009473195	8.655616377	8.890556234	8.36124026	8.85029686	8.625011165
AP5Z1	9.573324033	9.393931729	9.563579228	9.073624149	9.385603491	9.066500815
APAF1	9.977931733	9.463211538	9.920891445	9.37113891	8.673614501	8.903815588
APBA1	8.822176453	9.04207577	8.868853019	9.193492712	8.999317134	9.425842494
APBA2	9.515411743	8.622653282	8.356175039	7.795987209	7.589411312	6.478121789
APBA3	8.597422754	8.484398062	9.11628234	8.77507137	8.786901715	9.022779547
APBB1	10.26829652	9.881951714	9.995412035	9.758512505	9.697213726	9.8900047
APBB1IP	9.381957072	8.655616377	9.154012669	9.73247673	8.288264263	8.89383921
APBB2	12.36777842	12.16932775	12.26676152	11.5097455	10.89657354	10.97654061
APBB3	7.981739775	7.87720144	8.427354671	7.87720144	7.673825362	8.236499438
APC	10.60671308	10.71152638	10.71168092	10.15520836	9.905440695	9.893889956
APC2	8.612971095	7.452737776	7.494261312	3.495468592	4.191280321	4.874898471
APCDD1	12.84087963	12.64911842	12.06436399	13.75304389	13.87597731	13.23400872
APCDD1L	9.239327708	7.326035058	7.334340728	5.723802468	4.874898471	6.517243471
APEH	10.84389055	10.63095458	10.76252535	11.03003722	11.28188712	11.32937391
APELA	7.267771541	7.644931773	6.01569411	5.695352153	5.784808641	4.374398056
APEX1	11.99852668	12.1156741	12.03703252	12.33915329	12.08029055	12.16024248
APEX2	9.681020257	9.438559976	9.495421499	9.720082276	9.573629941	9.522211446
APH1A	12.01363794	11.89318415	12.12451908	12.14804289	12.24282443	12.36666692
APH1B	8.54096154	8.441248029	9.073624149	9.138555414	8.996492844	8.638962423
API5	11.38019749	11.36555214	11.45194556	11.35817835	11.41041393	11.50018466
APIP	8.204967839	8.559471196	8.216864887	8.473441455	8.712808393	8.964064909
APLF	7.325208769	7.132867419	6.693302638	6.197135751	7.121351275	6.598250038
APLN	7.291028907	6.826541451	7.021383683	4.874898471	5.451908187	5.789900815
APLNR	11.75874808	11.78109767	12.16512624	11.58197527	10.73955945	11.14653682
APLP1	6.197135751	5.896891047	5.84634553	4.769248258	4.085667357	5.345537814
APLP2	13.66006059	13.76244627	13.68159927	14.38265644	14.24294981	14.12154075
APMAP	11.09112353	11.52265425	11.35827275	12.95085643	13.26884114	13.73722312
APOA1	2.0128026	3.495468592	0	3.137625639	4.931237542	3.994866716
APOA5	0	0	0	3.35550781	1.855951548	0
APOB	4.680978578	4.181464706	0	4.636873059	3.620095266	2.325787458
APOBEC2	0	1.125814584	2.506028935	4.874898471	0	3.061679058
APOBEC3A	0	0	3.029571545	4.046160824	1.125814584	1.125814584
APOBEC3B	4.680978578	5.180469738	4.118775691	4.583950458	6.426064059	6.01569411
APOBEC3C	9.915176393	10.03085471	9.635946775	10.00265805	9.702980993	9.352245555
APOBEC3D	7.707613354	6.600387378	7.680829998	7.2130172	6.853954775	6.408747543
APOBEC3F	7.627071876	7.735190094	7.797820908	8.332089433	7.452737776	7.913075962
APOBEC3G	8.801528176	8.670170549	8.909767589	9.195101266	8.210338708	8.495867511
APOBEC3H	3.682298153	2.682456251	2.779950001	3.495468592	2.506028935	1.855951548
APOBR	9.215346128	8.815937182	9.230889073	9.422107041	9.053607707	8.235493232
APOC1	7.59114246	9.676730107	8.38261248	11.15772718	11.97763248	11.73876527
APOC2	5.388084493	4.931237542	5.965843452	4.874898471	5.381672135	4.511197587
APOC3	0	0	0	3.137625639	3.158547452	1.855951548
APOC4	0	0	1.125814584	2.253600073	0	0
APOD	12.72169647	14.91620841	14.63520335	16.16299967	15.23017452	15.8444151
APOE	13.0246203	13.89263616	13.68829156	14.38840419	14.65145974	14.61733079
APOF	0	0	0	0	0	0
APOL1	10.95151861	10.20747544	10.11714165	10.56092926	9.751188017	9.651496216
APOL2	10.9925154	10.78724615	10.74515718	10.05245826	9.813794878	9.761805851
APOL3	10.0421856	10.11064151	10.24865528	10.67158662	10.06358617	10.33120558
APOL4	9.934421705	9.68760564	10.04039985	10.39491716	9.104675151	9.39329135
APOL5	3.872764078	1.125814584	2.506028935	0.5	0	2.779950001
APOL6	10.40486451	10.27242899	10.39199758	10.52373223	9.901087624	9.764796135
APOLD1	8.835836116	9.056566878	8.141914209	8.701409016	8.509134733	7.586479266
APOM	5.680247202	4.444830931	6.321323192	6.522276551	6.294218853	5.624436821
APOO	7.396938688	7.2130172	7.104360806	7.076952126	7.326861348	8.495867511
APOOL	6.615524306	6.799114074	5.684033882	6.170379271	7.076952126	6.398607654
APP	15.13670628	15.18468833	15.16121292	15.00969299	14.93520626	14.94332004
APPBP2	10.74656968	10.56974729	10.61734847	10.19491728	10.22253179	10.17963816
APPL1	11.08452908	11.09614504	11.10852941	11.01843228	11.00677784	10.86461082
APPL2	11.39669884	11.44571059	11.21268834	11.43783613	11.63766254	11.44169441
APRT	10.22569913	10.60341758	10.58481708	10.29964631	11.03782148	11.14653682
APTX	9.040193547	8.980066553	8.890556234	8.734717275	9.348127356	9.401845056
AQP1	14.61733079	14.83064905	14.9924601	14.70528113	14.91620841	14.66577459
AQP10	2.842349253	2.344320159	1.855951548	3.550493359	0.5	3.206114489
AQP11	2.842349253	4.107044136	3.994866716	1.125814584	1.855951548	3.820527979
AQP2	2.0128026	0	0	1.125814584	0	1.125814584
AQP3	12.01957644	12.38787534	10.9362686	12.24139934	13.55656775	12.63146795
AQP4	0	2.344320159	2.506028935	3.35550781	2.682456251	5.789900815
AQP5	4.779063873	12.06092872	10.61734847	11.74689964	12.45218697	13.95394226
AQP6	0	3.80752756	1.125814584	2.0128026	0.5	3.620095266
AQP7	4.271291008	6.514269834	6.391208634	8.171779574	6.980669651	7.193472588
AQP8	3.512057871	2.344320159	0	3.029571545	0	3.620095266
AQP9	7.442782929	7.998153909	6.747840464	8.934033362	10.46121305	8.999317134
AQR	10.60540834	10.47167991	10.53555019	10.60228348	10.65501928	10.53357502
AR	9.247091238	10.36260631	10.01501785	11.22461868	10.69376918	10.82533114
ARAF	10.86603388	10.99988539	10.71854373	11.12002377	10.93770592	11.28265344
ARAP1	12.11946006	12.05698864	12.33434679	11.90982391	11.55845526	11.65012659
ARAP2	8.987163172	9.205601427	9.06233429	9.522065631	9.974350506	9.316302234
ARAP3	9.573324033	9.409457861	9.664675515	8.964064909	9.035683448	8.967904009
ARC	4.374398056	4.786462893	4.924991758	4.107044136	5.546399788	5.650502229
ARCN1	13.07452399	12.86162241	12.82352417	12.53706704	12.09194412	12.11666522
AREG	5.896891047	5.416866757	4.74568895	6.135614238	7.289532013	7.064536741
AREL1	10.05266246	10.07738598	10.04733416	9.907406817	10.19308646	10.08778488
ARF1	13.5480808	13.52908854	13.53983869	13.53608652	13.59170562	13.71882732
ARF3	12.42692067	12.66861477	12.48558655	12.80226219	12.90963525	12.81000291
ARF4	13.91653136	13.74035536	13.55096988	12.80743324	12.23116203	12.38787534
ARF5	12.02453892	12.14571678	12.00172679	12.18006973	12.26986551	12.35073032
ARF6	11.60412679	11.66304245	11.47054272	12.0864673	12.04115528	11.71048882
ARFGAP1	11.88874969	11.72366973	11.85387136	10.74931197	10.75297699	10.79572669
ARFGAP2	10.60145402	10.79902216	10.93770592	11.21259556	11.42030888	11.60977036
ARFGAP3	11.18620593	11.29141608	10.97781638	10.18402295	10.43884747	10.33554404
ARFGEF1	11.12670728	10.79565476	11.02284749	10.84720889	10.77747389	10.73868861
ARFGEF2	10.67056164	10.96184469	10.64568725	10.8940678	11.28700606	11.10614326
ARFGEF3	7.433521307	9.515411743	8.877543946	9.960544618	9.889210186	10.26343056
ARFIP1	10.0214312	9.733976014	9.909366428	9.579737844	9.571460315	9.744961061
ARFIP2	10.74541156	10.71869126	10.45624362	10.46067927	10.48897058	10.70161729
ARFRP1	9.66067982	9.65176684	9.895642184	9.412112883	9.813794878	9.876765976
ARG1	6.252112613	8.142628996	7.048863632	7.901159576	10.24576283	8.29573197
ARG2	6.653312099	5.896891047	5.786513983	5.753559219	6.703979105	6.963679544
ARGLU1	10.77229762	11.0519821	10.98639035	10.91249359	10.95351705	10.88817889
ARHGAP1	13.54388575	13.5137201	13.24475891	12.58567661	12.06275201	12.00096234
ARHGAP10	9.466832883	9.509507023	9.411406205	10.2092154	9.724374999	10.09213395
ARHGAP11A	6.952321987	6.928352662	7.342971853	6.54477899	7.201665521	6.347003851
ARHGAP11B	3.512057871	2.682456251	4.191280321	3.029571545	3.820527979	3.206114489
ARHGAP12	10.08089611	10.51897151	10.46799578	10.2409496	10.42649657	10.35711716
ARHGAP15	8.86034399	8.476058471	8.507840071	9.148132785	7.913075962	8.013782609
ARHGAP17	11.03237949	10.83213902	11.14598764	10.9065899	10.77609526	10.73728399
ARHGAP18	9.863164366	10.32505237	10.11495771	10.34007572	10.05894226	10.20277241
ARHGAP19	8.577882646	8.64858833	8.691014802	8.967442955	9.239327708	8.926974479
ARHGAP20	7.725406027	7.585931545	8.172471514	7.698651976	6.84115765	7.993041866
ARHGAP21	12.33863901	12.13649864	12.02477621	12.17717574	11.60412679	11.60664853
ARHGAP22	9.035683448	8.465858019	9.450898321	8.507840071	7.854573992	7.607745972
ARHGAP23	12.01957644	12.07945947	11.85095388	12.03160821	12.33005957	11.95077763
ARHGAP24	9.95969223	10.09624487	9.960016674	9.513707543	9.132412723	8.837973283
ARHGAP25	9.40429657	8.902282044	9.269922249	9.846737576	9.289873934	9.129335564
ARHGAP26	9.524512012	9.460088516	9.608773267	10.0185734	9.958726241	9.55710111
ARHGAP27	10.02607443	10.04610168	10.14009287	10.58712577	10.62832042	10.59718924
ARHGAP28	11.34507792	11.18440166	11.18875346	8.877543946	8.363279963	8.045028835
ARHGAP29	10.91513355	10.98307466	10.94594597	10.94014277	10.91692365	10.55921632
ARHGAP30	10.54157371	9.869256147	10.70447196	10.81602134	10.07466789	9.688529594
ARHGAP31	11.95041153	11.82068326	11.89582597	11.45970111	11.12837301	10.7314803
ARHGAP32	11.12463124	11.24157789	10.79659284	10.93581311	11.37147851	10.7435667
ARHGAP33	6.90060539	6.853954775	7.085361152	6.698598247	6.967373194	7.185671404
ARHGAP35	11.93349962	11.82122791	11.81633788	11.59938371	11.61917681	11.45744031
ARHGAP36	0	1.855951548	1.855951548	4.482828271	3.158547452	3.620095266
ARHGAP39	7.325208769	7.537561521	7.524524349	7.470540774	8.210338708	8.087147046
ARHGAP4	9.537884487	9.594924345	9.957537187	9.938843091	9.029908635	8.558184267
ARHGAP40	5.442734627	7.120393305	6.804033922	7.051938484	8.462952841	8.518123722
ARHGAP42	9.801070791	9.914345346	9.688529594	8.967442955	8.544610608	8.733335898
ARHGAP44	7.129977464	7.338266115	7.446215117	7.54861924	7.700579706	7.555023795
ARHGAP45	10.14258384	9.518899612	10.39278813	10.13182349	9.647867265	9.585287233
ARHGAP5	11.04001422	11.24383777	11.13657915	10.87838287	10.78254716	11.16241348
ARHGAP6	8.841035991	8.990434711	8.899275035	9.511501005	8.700049463	8.726209451
ARHGAP8	0	0	0	1.125814584	0	0
ARHGAP9	8.952655287	7.87720144	8.530678963	9.21903617	8.026226822	7.798736906
ARHGDIA	13.44810848	13.45155382	13.30963837	13.4206806	13.14815893	13.16474922
ARHGDIB	12.85132392	12.68085753	12.89749856	13.6494319	12.39755626	12.91065083
ARHGDIG	0	2.958403188	3.512057871	2.867683102	4.271291008	1.855951548
ARHGEF1	11.00922492	10.94670188	10.98520898	10.94926005	10.89098015	10.7238002
ARHGEF10	10.94681285	10.84641799	10.72466378	10.48818185	10.45341663	10.29589844
ARHGEF10L	10.13182349	10.19860636	10.42918368	10.55478131	10.93125453	10.91557034
ARHGEF11	10.67646296	10.6804958	10.66464093	10.46521297	10.55671803	10.34047585
ARHGEF12	12.51848539	12.62691546	12.44052236	12.43174618	12.68246689	12.27469402
ARHGEF15	10.01265904	9.964212979	10.00561964	9.80678403	9.21903617	9.63056334
ARHGEF16	5.488453854	6.255211053	5.816663703	6.642027985	7.79358847	8.282575673
ARHGEF17	11.61894826	11.52265425	11.49386665	10.88427881	10.42420897	10.3613506
ARHGEF18	10.416736	10.33608685	10.56581952	10.14137913	10.17565454	10.13160968
ARHGEF19	10.57189295	9.740219589	10.09468174	8.873002184	9.400712878	9.141830613
ARHGEF2	11.90592473	11.72831604	11.97648964	11.64554806	10.92559326	11.23710286
ARHGEF25	11.24141329	10.94203062	11.24272015	10.34501188	9.693791421	10.18624995
ARHGEF26	8.093276163	7.950847661	7.865554935	8.671518481	8.743964767	8.403240597
ARHGEF28	9.300944625	9.215000406	9.313761154	9.486973645	9.579070243	9.897395162
ARHGEF3	10.55349599	10.75026568	10.71507209	10.692329	10.2940943	10.25732924
ARHGEF33	3.872764078	3.994866716	4.74568895	4.874898471	4.085667357	4.181464706
ARHGEF35	5.896891047	5.687649727	5.275473559	5.842835261	6.524534306	6.426064059
ARHGEF37	9.212457649	9.697213726	9.531415364	10.68958815	11.35888869	11.20908486
ARHGEF38	0	5.928052738	4.374398056	6.580913175	6.051259516	6.857967131
ARHGEF39	4.931237542	4.846019966	5.408122187	4.769248258	4.271291008	4.94591943
ARHGEF4	9.893270899	9.22812061	9.119444534	9.987926617	10.60372258	9.714782273
ARHGEF40	11.69257245	11.79782143	11.89686933	11.04415628	10.87110806	10.64933628
ARHGEF5	8.215959239	8.262339577	8.147801159	8.604944607	10.13538398	9.093311958
ARHGEF6	11.41804927	10.97066117	11.47177638	11.42169541	10.40584602	10.65391885
ARHGEF7	11.48847082	11.45669118	11.56151163	11.10224334	11.28700606	10.94099196
ARHGEF9	10.30157293	10.33608685	10.28597319	9.867749369	9.944952051	10.04922702
ARID1A	11.85133312	11.7490334	11.65833328	11.79880629	11.6297887	11.19536423
ARID1B	11.14997944	11.4788847	11.33320884	11.22323802	11.18204252	10.81797441
ARID2	10.2994727	10.26353747	10.09468174	9.80567394	9.977931733	9.564348359
ARID3A	8.804338057	8.07272654	8.368963307	8.057305128	7.767149848	7.201665521
ARID3B	7.651717516	7.464094827	8.1163801	8.064357785	7.589411312	7.726362088
ARID3C	2.61029635	1.855951548	3.380841659	2.253600073	3.512057871	3.620095266
ARID4A	9.475847295	9.77871681	9.870851249	9.769194205	8.911729507	9.225108432
ARID4B	10.11253605	10.23273647	10.45854562	9.995412035	9.268689797	9.508854346
ARID5A	10.05871994	9.872934904	10.08798484	10.10398143	9.634480409	9.512772627
ARID5B	11.10400468	11.44104192	11.29837912	10.94348082	11.14684464	10.62667798
ARIH1	11.19402698	11.20995266	11.22426624	11.3548408	11.51591803	11.48647512
ARIH2	10.91855025	10.95091607	11.08194011	10.91562731	10.99055754	10.87975566
ARL1	11.85362096	11.78462729	11.84196973	11.52312272	11.53679887	11.69491977
ARL10	9.622112213	9.4563385	9.45328085	8.456737986	9.050461599	8.312288576
ARL11	6.57952328	6.360732549	6.170379271	6.980669651	5.83947228	6.539683188
ARL13B	8.500500097	8.52022215	8.628440654	8.20136175	8.192632052	7.922992352
ARL14	3.30428199	0	1.125814584	0	0	0
ARL14EP	9.609078062	9.642048931	9.964536554	9.272218436	8.789780339	9.307346038
ARL14EPL	0	0	0	0.5	0	0
ARL15	10.26353747	10.34811926	10.42282411	10.08315991	9.906633788	10.01478509
ARL16	9.205601427	9.187956596	9.092287903	9.113111624	9.368386191	9.63056334
ARL17A	6.881745547	5.217361655	6.495671107	6.469628235	5.25043875	6.632578287
ARL17B	6.426064059	2.344320159	6.454858037	6.250769308	2.253600073	5.863840456
ARL2	11.0519821	11.15981976	11.00059266	11.47542425	10.97627739	11.25544945
ARL2BP	11.90825273	11.69388771	11.70868476	11.2068053	10.89657354	11.08283536
ARL3	10.12474057	9.82005715	9.948094079	9.483691611	9.327553653	9.366507322
ARL4A	9.247091238	9.196525969	9.558409079	9.96711321	10.17911567	10.76628367
ARL4C	12.38275971	12.35388671	12.23519024	11.06040011	10.41312229	10.13997654
ARL4D	8.822176453	8.688107508	9.05320393	8.626353253	8.964064909	9.164715111
ARL5A	10.92336071	11.05399191	10.62825042	11.08452908	11.24965646	11.10058176
ARL5B	9.846620455	9.722656369	9.851227872	9.015421063	9.115257109	8.708577917
ARL5C	2.0128026	1.125814584	1.855951548	0	0	0
ARL6	7.409788951	7.053950622	7.403648787	7.064536741	7.289532013	7.15644368
ARL6IP1	11.28364567	11.19689275	11.50312157	11.82406709	12.10558033	12.20304603
ARL6IP4	11.67553473	11.7047857	11.8684297	11.86912789	11.7389085	12.12226956
ARL6IP5	12.19138508	12.42390535	12.48491378	12.72764363	12.40509475	13.07861258
ARL6IP6	8.099736857	7.689570458	7.845140371	8.176845051	8.429301396	8.064357785
ARL8A	10.76609473	10.72692163	10.69190639	10.89059288	10.64320469	10.7263225
ARL8B	11.1905951	11.37348125	11.15389225	11.45016718	11.68275861	11.54131846
ARL9	4.374398056	5.082241712	4.118775691	0	4.129009115	4.300029651
ARMC1	9.658560172	9.809558577	9.591397792	9.724036099	9.574264115	9.88004292
ARMC10	9.737384263	9.495273165	9.727508416	9.91112589	10.16669467	10.32651261
ARMC12	2.61029635	3.666779919	3.666779919	3.137625639	4.271291008	3.527576105
ARMC2	6.839470281	6.514269834	6.783194168	6.38414334	5.965843452	5.935493391
ARMC3	0	0	0	0	0.5	0
ARMC5	9.04286132	8.66658142	8.956948336	8.533091957	8.684048354	8.52502361
ARMC6	9.513423156	9.059492783	9.511841594	8.763452568	9.14160313	9.319683055
ARMC7	8.460308789	8.524742383	8.448710109	8.469605063	8.03083834	8.708577917
ARMC8	9.614456008	9.242088194	9.704118018	9.617905561	9.542321343	9.704379518
ARMC9	8.921086317	8.849202415	9.154012669	7.108294435	7.398319728	7.120393305
ARMCX1	10.02779525	9.80746176	10.23898375	9.815466295	9.487154027	9.990211438
ARMCX2	10.97266792	10.6124554	10.95139817	9.59465041	9.320703076	9.858184876
ARMCX3	11.73463285	11.62843269	11.89582597	10.91463971	10.60007909	10.91622432
ARMCX4	8.720077079	8.469887612	8.734469134	7.725406027	8.106916118	7.659512863
ARMCX5	8.524197764	8.203135436	8.38261248	8.647322649	8.644945513	8.100125305
ARMCX5-GPRASP2	5.488453854	4.503313301	5.684033882	4.232706139	4.793050954	5.125695585
ARMCX6	9.506856665	9.448822036	9.401234642	9.105192811	8.61503986	8.903815588
ARMH1	5.989397718	4.271291008	5.154592651	4.769248258	2.682456251	4.046160824
ARMH3	10.19879161	10.13538398	10.17469953	10.02320012	10.08389738	10.15373793
ARMH4	11.55336906	10.95983575	11.0829537	9.127647462	8.514112434	8.558184267
ARMT1	8.974443953	8.778989995	8.773514652	8.852800524	8.640263146	8.716610261
ARNT	12.06275201	11.9347256	12.04623214	12.47954705	11.97126027	11.99633429
ARNT2	9.424853355	9.418918545	9.495421499	8.332089433	9.109932329	7.770331201
ARNTL	8.330620535	8.937012584	8.880866599	8.671518481	8.704180208	8.641825805
ARNTL2	8.839247071	8.808050772	8.616685108	7.97472453	8.359569379	7.34980122
ARPC1A	11.39350428	11.32096232	11.38775587	11.35750039	11.39785221	11.79268436
ARPC1B	12.50472474	12.2965203	12.6180902	12.09194412	11.50557278	11.66917951
ARPC2	13.58676503	13.73444174	13.4955044	13.78148979	13.44497378	13.37748739
ARPC3	12.3585213	12.23353181	12.27918715	12.34672462	12.23041221	12.40682867
ARPC4	11.28996794	11.21520653	11.27882701	11.01331778	11.13883471	11.27670216
ARPC4-TTLL3	6.360732549	6.281181697	5.442734627	4.680978578	5.662187809	2.506028935
ARPC5	12.16391989	12.49882423	12.45141112	12.17424608	12.19619955	12.03753126
ARPC5L	9.952888563	9.834660378	9.591397792	9.80567394	10.32486905	10.21665619
ARPIN	11.37426718	11.33666296	11.3687378	11.68657229	11.34605241	11.33569457
ARPP19	11.74968028	11.87222721	11.66029012	11.8463736	11.7693887	11.85362096
ARPP21	3.512057871	2.682456251	1.855951548	1.125814584	0	0
ARR3	0	0	0	0	3.620095266	1.855951548
ARRB1	11.47067296	11.35610745	11.56732664	11.76037826	11.51591803	11.35578838
ARRB2	10.72466378	10.44203186	10.98789696	11.51957468	10.48757493	10.49278121
ARRDC1	8.970296656	8.864842672	8.923026005	9.14160313	9.379234956	9.633470992
ARRDC2	9.813555942	9.547497437	10.16251701	9.920618982	10.12903901	10.19535049
ARRDC3	11.65590005	11.48144814	11.48144814	11.27549997	11.52428017	11.61917681
ARRDC4	11.51815729	11.1955348	11.43178566	11.28700606	10.91927764	11.4883045
ARRDC5	4.583950458	2.682456251	3.249953557	0	1.440642698	2.983737037
ARSA	10.51734728	10.3098429	10.19107343	10.02549216	10.01755304	9.834660378
ARSB	11.0946793	10.80483725	10.55478131	9.506856665	9.009473195	7.932609906
ARSD	10.62304064	10.23273647	10.04910552	10.83495993	10.52126635	10.67166518
ARSF	6.101115023	5.868509519	4.118775691	8.20136175	7.380387177	7.689570458
ARSG	8.698549633	8.456167525	8.587562984	8.064357785	8.235834294	8.038227008
ARSH	3.872764078	2.344320159	0	2.0128026	3.620095266	1.264160417
ARSI	9.109320701	8.836340277	8.270655351	6.952321987	6.079265053	5.180469738
ARSJ	7.762853958	8.123499731	8.411336956	6.281181697	6.689500812	6.321323192
ARSK	7.892198387	7.452737776	7.471096085	7.736113124	7.563496405	7.293577849
ARSL	8.427354671	6.853954775	7.366465277	4.482828271	4.931237542	4.046160824
ART3	4.680978578	4.181464706	4.680978578	4.154760773	4.673579558	5.057208312
ART4	5.989397718	4.575512779	3.994866716	7.076952126	5.695352153	3.994866716
ART5	5.442734627	5.485485195	5.019757326	4.333019547	4.191280321	4.118775691
ARTN	2.61029635	2.682456251	4.374398056	0	3.290121573	3.820527979
ARV1	9.090167352	8.880642509	8.909767589	8.980947075	9.026958216	9.145710732
ARVCF	7.96764694	7.864678981	8.053797084	8.236499438	8.235834294	8.577882646
ARX	0	0	0	2.682456251	0	0
AS3MT	6.480278298	6.682334223	7.857493006	6.9403892	7.813601687	8.129294923
ASAH1	11.81935118	11.78543025	12.0864673	12.29930119	12.00268646	12.15574089
ASAH2	4.129009115	3.80752756	5.154592651	5.24346872	5.643103209	4.94591943
ASAH2B	6.252112613	6.360732549	5.84634553	4.796437786	6.853954775	6.963679544
ASAP1	12.06865927	11.75037284	11.64748491	11.29769096	10.85459359	10.47668929
ASAP2	10.19169503	10.22551912	10.38951358	9.947510427	10.25197643	9.898614481
ASAP3	11.30404969	11.45016718	11.39220038	10.8578403	11.30319874	11.32564
ASB1	9.925371301	10.39088534	10.35445559	9.87462352	9.804297542	9.872373753
ASB11	0	0	0	1.758457798	4.271291008	0.5
ASB12	0	0	3.380841659	3.27087537	1.125814584	3.206114489
ASB13	9.253003547	9.274158771	9.48251351	9.63039578	9.849140549	9.999196202
ASB14	4.680978578	2.125814584	3.666779919	2.0128026	1.440642698	2.325787458
ASB16	0	0	0	0	0	1.264160417
ASB2	4.993598161	5.723802468	6.248224849	7.351254103	6.5497064	7.239796973
ASB3	3.872764078	2.682456251	1.855951548	3.839774181	1.125814584	2.983737037
ASB4	2.61029635	1.125814584	0	2.0128026	3.512057871	4.583950458
ASB5	0	0	0	0.5	0	0.5
ASB6	9.343248977	9.540517836	9.620563219	9.811176205	9.869812878	9.888261708
ASB7	8.923974313	8.453193455	8.824486068	8.659482056	8.561256854	8.518123722
ASB8	9.902997511	9.869256147	9.950663302	9.555490499	9.866355465	9.902997511
ASB9	6.07532079	5.941873072	6.321323192	5.090125998	6.447616952	6.242220629
ASCC1	9.618775746	9.271676269	9.674498665	9.134529999	9.320703076	9.506202199
ASCC2	10.91040136	11.09819063	11.01813103	10.92471938	11.05879174	11.10357165
ASCC3	10.65878817	10.36863113	10.41422606	9.687340682	9.815730988	9.667914673
ASCL1	0	0	0	0	0.5	2.779950001
ASCL2	6.252112613	3.666779919	6.069593915	6.682334223	6.33197231	7.474675498
ASCL4	2.61029635	0	3.249953557	2.867683102	0.5	2.325787458
ASF1A	8.89076921	9.035940613	9.048785213	9.064682126	9.225331691	9.30843571
ASF1B	6.57952328	5.842835261	5.989397718	6.358363573	7.018267799	6.225097917
ASGR1	5.680247202	1.855951548	4.575512779	4.154760773	5.965843452	5.057208312
ASGR2	6.101115023	4.271291008	5.510098203	5.989397718	5.220950715	5.476483597
ASH1L	11.87623315	11.85387136	11.6999564	11.74808726	11.58315083	11.31281998
ASH2L	10.51422152	10.33608685	10.70817765	10.56589162	10.26015907	10.47995851
ASIC1	7.527122928	7.977361393	8.047059576	7.159702483	7.137137189	7.838030236
ASIC2	4.680978578	2.125814584	5.582174912	6.117986131	6.225097917	6.441132623
ASIC3	4.680978578	4.444830931	3.029571545	4.232706139	5.83947228	4.94591943
ASIC4	3.061679058	1.855951548	1.125814584	2.867683102	0	0
ASIC5	0	0	0	1.758457798	0	0
ASIP	6.07532079	7.383752729	7.366465277	8.81326911	8.90286909	9.389711002
ASL	8.698549633	8.628176134	9.037423483	8.734717275	9.410728359	9.35081964
ASMT-2	0	0	0	1.125814584	0	0
ASMTL	0	0	0	0	0	1.125814584
ASMTL-2	7.499064058	8.003873545	8.38762298	2.506028935	7.830450219	7.689570458
ASNS	8.3752652	8.087904366	8.211924149	8.057305128	8.469322514	8.456167525
ASNSD1	9.627324477	9.642048931	9.533488141	9.489143376	9.31555016	9.411955829
ASPA	7.947045794	8.639229293	8.753531059	8.980947075	8.247529004	8.49068007
ASPG	4.129009115	3.666779919	4.118775691	5.24346872	6.154702062	5.180469738
ASPH	12.77815976	12.8371635	12.7870563	12.89749856	12.53358066	12.59353143
ASPHD1	5.442734627	4.374398056	4.924991758	3.666779919	0.5	3.336261607
ASPHD2	7.863107875	7.005331396	7.28678603	7.407002719	7.554326839	6.539683188
ASPM	6.881745547	7.437028312	6.683331943	6.469628235	7.326861348	5.476483597
ASPN	16.00943187	16.31145969	16.23491053	12.82882785	9.190819114	9.102738323
ASPRV1	10.11648003	10.8946567	9.848909902	11.34502888	13.48358421	12.60339267
ASPSCR1	9.411798775	9.358744531	9.411406205	8.970296656	9.14160313	9.285361327
ASRGL1	7.129977464	6.755670187	6.968970869	6.682334223	5.440568359	6.693302638
ASS1	11.42181729	11.47067296	11.21986154	11.50578635	11.91416262	12.00905934
ASTE1	8.32515198	8.116953965	7.707613354	8.206303256	7.819864669	7.607745972
ASTL	3.061679058	0	2.506028935	3.35550781	2.253600073	3.994866716
ASTN1	2.842349253	5.082241712	5.786513983	4.271291008	5.662187809	5.476483597
ASTN2	7.938176929	8.235834294	8.657044407	7.633822911	7.857493006	8.100125305
ASXL1	11.54242181	11.45770598	11.47352073	11.03770467	11.01403208	10.77251838
ASXL2	10.99561931	10.88416335	10.75529133	10.88300939	10.67220213	10.05424952
ASXL3	7.083908283	6.302695179	6.511296196	5.173070718	4.503313301	3.061679058
ASZ1	0	1.125814584	0	0	0	1.855951548
ATAD1	9.934421705	10.12275022	10.06257014	10.05139773	10.19011897	10.27451573
ATAD2	8.215959239	8.495867511	8.49529433	8.374963507	8.240232891	8.450644673
ATAD2B	8.957589937	9.376726322	9.100748659	9.035940613	9.020077319	8.456167525
ATAD3A	9.610804646	9.393931729	9.355112115	8.980947075	9.266055448	9.090167352
ATAD3B	8.691014802	8.469887612	8.38261248	8.25691321	8.568312066	8.638962423
ATAD3C	5.23794091	5.334545333	5.408122187	6.066569358	4.874898471	5.842835261
ATAD5	5.755452559	5.786513983	5.786513983	5.173070718	5.568210031	5.826814039
ATAT1	8.566352109	8.038227008	8.167389658	7.702136017	7.752949836	8.064357785
ATCAY	0	0	0	0.5	0	0
ATE1	9.729024754	9.76727876	9.922877132	9.700590482	9.643421957	9.73568438
ATF1	9.21983629	9.325152224	9.414297612	8.958733799	9.009473195	9.093311958
ATF2	10.57374833	10.46722341	10.56500793	10.36556459	9.831063215	10.20602764
ATF3	7.988969696	7.148938367	6.5497064	7.012585599	7.864678981	8.29573197
ATF4	13.39330467	13.36630025	13.44104247	13.12110296	12.98614396	13.22333814
ATF5	9.769194205	9.760681262	9.727508416	10.11052485	9.701498371	9.740726092
ATF6	11.03624538	11.01993364	10.95575207	10.90473698	11.09063968	11.05383712
ATF6B	11.53142512	11.72257612	11.55845526	11.81397704	11.65375328	11.5302906
ATF7	11.41739113	11.37004185	11.259527	11.1682993	10.9065899	10.83555798
ATF7IP	11.63696896	11.57249171	11.48407166	11.24447189	11.04025086	10.92813556
ATF7IP2	6.386584469	6.12252662	6.045909855	6.42942969	6.447616952	5.381672135
ATG10	7.538627817	7.053950622	6.669800413	6.617624312	7.700579706	7.131457156
ATG101	9.737384263	9.85167469	9.756575705	9.303413844	9.65550515	9.832127696
ATG12	10.59794561	10.35462074	10.37169811	10.08688645	9.530744779	9.872373753
ATG13	11.78926837	11.66969465	11.60977036	11.45233105	11.42835131	11.3785939
ATG14	9.559934837	9.395900443	10.00051937	9.760559145	9.736574382	9.968848564
ATG16L1	9.54423014	9.38314502	9.463211538	9.726091555	9.810398394	9.591397792
ATG16L2	8.789474034	8.917655997	8.660257316	9.005329408	9.727806041	8.929855333
ATG2A	9.359072131	9.769194205	9.722002884	9.737384263	10.66099554	10.04599896
ATG2B	10.82313698	10.62825042	10.66377408	10.22474017	10.3991982	10.03932329
ATG3	10.49168783	10.39207884	10.45149628	10.62376322	10.33912506	10.68191644
ATG4A	8.868853019	8.840129759	8.995039685	8.716610261	8.540691676	9.016856327
ATG4B	9.668488015	9.902997511	9.708047003	9.817264371	10.08633187	10.03422358
ATG4C	8.488052412	8.739826557	8.394790203	8.228721625	7.943721331	8.1809657
ATG4D	8.439562084	8.755709839	8.411336956	9.211139173	9.832366592	9.992378803
ATG5	9.859757857	9.720982197	9.853193691	9.516945727	9.427639871	9.710253892
ATG7	9.40429657	9.223330051	9.258816405	8.997895067	9.430452506	9.173928816
ATG9A	11.06827067	10.86525775	11.01246311	11.01522324	11.03596565	10.84048333
ATG9B	5.488453854	6.77104542	5.442734627	7.992410764	8.159020461	7.755108396
ATIC	10.18137586	9.646799234	9.600687757	10.04330278	9.779285349	9.834660378
ATL1	9.500189528	9.028975865	9.194025307	8.802607146	8.75802334	9.316302234
ATL2	9.575832089	9.861361058	9.763904469	10.07215836	10.62997705	10.97654061
ATL3	11.78566844	11.79809212	11.72165958	11.6074325	11.67526963	11.57663686
ATM	10.59794561	10.3199189	10.77010373	9.810398394	9.752483152	9.273129794
ATMIN	11.56227655	11.48862466	11.28083266	11.28767318	11.1085877	10.90514779
ATN1	12.65499985	12.85240335	12.51964032	12.83980361	12.53032712	12.58727001
ATOH1	3.061679058	0	0	2.867683102	1.855951548	0
ATOH7	0	1.855951548	1.125814584	0	0	0
ATOH8	9.059682262	9.403599449	9.22812061	9.624822555	9.824676452	10.29996381
ATOX1	10.39483612	10.21765675	10.19965622	9.720082276	9.476361915	9.419837842
ATP10A	11.29222823	10.91249359	10.66099554	9.555490499	9.320703076	8.887265807
ATP10B	6.773825173	6.01569411	6.580913175	7.407002719	8.310130099	7.10632762
ATP10D	10.48346101	10.13453693	10.34102945	9.542640738	9.869812878	9.733164841
ATP11A	10.872584	10.6674617	10.49071441	10.48430674	10.55073	9.816355465
ATP11B	11.24694033	11.16448786	10.89918404	10.94428065	11.09654415	10.62960734
ATP11C	10.12116092	9.967873127	10.24604873	9.711615613	9.482310941	9.270701106
ATP12A	7.129977464	9.230547283	6.916210475	10.29054498	12.43137853	9.931101386
ATP13A1	10.78274606	10.52208467	10.49506731	10.47201467	10.6747405	10.33120558
ATP13A2	10.13182349	9.995412035	10.06915961	10.06216975	10.31729041	10.5030742
ATP13A3	11.42819197	11.31299494	10.94759729	10.46316481	10.39278813	10.428793
ATP13A4	5.488453854	7.554326839	7.163879382	8.34756507	9.17223805	9.270701106
ATP13A5	5.488453854	5.687649727	6.069593915	6.754755927	7.348348337	7.958222964
ATP1A1	13.43850832	14.30355183	13.78408513	14.39781395	15.02237771	15.31214862
ATP1A2	8.524197764	8.492100684	9.335761671	9.933047368	9.569548143	9.91854704
ATP1A3	4.931237542	3.666779919	3.380841659	4.796437786	3.158547452	3.527576105
ATP1A4	3.682298153	1.125814584	0	3.666779919	3.290121573	4.118775691
ATP1B1	9.813555942	11.33774746	10.79753896	11.31693214	11.95236835	12.68583453
ATP1B2	8.368963307	8.954437635	9.126747942	8.82034455	8.288264263	8.629898129
ATP1B3	11.27266816	11.41938357	11.26548586	11.55633621	12.04600242	12.2903174
ATP1B4	0	0	0	0	0	0
ATP23	5.72202133	6.514269834	6.600387378	6.367539051	7.018267799	7.581076228
ATP2A1	4.495161701	4.107044136	3.249953557	0.5	3.730707354	2.0128026
ATP2A2	12.50860355	12.59353143	12.42433603	12.16833706	12.4905775	12.10456853
ATP2A3	10.19879161	11.37873226	11.31436692	11.45770598	11.89536063	13.42438209
ATP2B1	10.38292105	10.29081962	10.68101054	10.46067927	10.35935163	9.968848564
ATP2B2	5.83947228	6.340074	5.989397718	5.550811824	5.965843452	7.357314606
ATP2B3	2.0128026	3.495468592	1.125814584	1.125814584	4.931237542	1.855951548
ATP2B4	13.0363028	12.81850166	12.89219174	13.03119881	13.126972	12.40944618
ATP2C1	10.90930425	10.92169383	11.03719575	10.94203062	11.2034915	11.02017788
ATP2C2	6.360732549	7.917817625	6.804033922	7.694745533	9.485678491	8.124433516
ATP4A	0	0	0	0	0.5	0
ATP4B	0	0	1.125814584	0.5	0.5	0
ATP5F1A	13.01644864	13.14213651	13.16683847	13.65084523	14.09314283	14.32631069
ATP5F1B	13.06221738	13.10292494	13.30354949	13.57777003	14.11533657	14.38265644
ATP5F1C	11.31572418	11.54131846	11.4626713	11.79795678	12.07583333	12.44000038
ATP5F1D	10.31373185	10.33980062	10.53422411	10.48949427	10.89606286	11.27143494
ATP5F1E	11.73755725	11.72042663	11.83344213	11.59368958	11.7064027	12.05660606
ATP5IF1	10.35594386	10.46316481	10.29964631	10.82402686	10.79182996	10.98840269
ATP5MC1	9.984460578	9.829701388	10.11021697	10.30794921	10.64590986	10.78724615
ATP5MC2	12.00081033	12.00591426	12.00451265	12.66400553	12.3996053	12.8868189
ATP5MC3	10.85156501	11.14809935	10.9925154	11.38686905	12.22606092	12.60507167
ATP5ME	10.33562826	10.42216168	10.44845845	10.41496741	10.82199311	10.89084924
ATP5MF	9.956621688	10.13308518	9.637438374	10.39153003	10.34811926	10.54157371
ATP5MG	11.80470089	11.77232738	11.87479027	12.37694004	12.37791238	12.73566956
ATP5MJ	9.954682085	9.970297025	10.20111362	10.27891972	10.45149628	10.73326955
ATP5MK	10.00922468	9.809558577	10.07579161	10.12504756	10.57189295	10.83984559
ATP5PB	11.18597888	11.41618053	11.45869231	11.85171008	11.99157696	12.25954874
ATP5PD	11.1682993	10.86297883	11.05517501	11.04207974	11.61247407	11.51238591
ATP5PF	11.05642347	11.1786789	10.85937297	11.13243745	11.1053703	11.45744031
ATP5PO	11.36979111	11.0065997	11.27748519	11.49130163	11.60664853	12.10888467
ATP6AP1	11.67690046	11.67436782	11.70935173	11.86620703	11.84298486	11.94491093
ATP6AP1L	7.59114246	7.638218172	6.770151553	6.962015529	6.796465169	6.242220629
ATP6AP2	11.89938086	11.72903399	12.07661957	11.73339541	11.90435345	11.84341375
ATP6V0A1	10.30794921	10.43682557	10.49623513	11.14215895	11.36868937	11.1661075
ATP6V0A2	9.760437028	9.614456008	9.687340682	9.308850784	8.872033042	8.880642509
ATP6V0A4	3.30428199	9.406012854	8.304865399	10.0155954	10.44306795	11.68275861
ATP6V0B	10.82545278	10.57689448	10.74515718	10.61456239	11.12837301	11.42743303
ATP6V0C	12.59265466	13.00051742	12.42743114	13.6306715	13.62416708	13.68829156
ATP6V0D1	11.72067754	11.68073552	11.59622809	11.66032418	11.65646445	11.78062184
ATP6V0D2	4.271291008	4.874898471	3.994866716	3.897430938	0	0.5
ATP6V0E1	12.22675379	12.00081033	12.02007384	12.07661957	11.95077763	12.16600703
ATP6V0E2	8.931810843	9.143517641	9.411406205	10.22761151	9.573629941	10.53603355
ATP6V1A	10.72009021	10.71650614	10.84773217	10.65234044	11.18778873	11.23832346
ATP6V1B1	5.755452559	9.151452824	8.52022215	8.964064909	9.822796052	10.97776125
ATP6V1B2	11.73463285	11.48278251	11.64416681	11.32937391	11.68144759	11.33774746
ATP6V1C1	10.51043074	10.24826233	10.416736	10.21441439	9.931458056	10.07980828
ATP6V1C2	7.476912541	8.227147914	7.886015863	8.904320489	9.979478925	9.810693605
ATP6V1D	10.36836623	9.974815998	10.19107343	10.24526498	10.32629302	10.81110478
ATP6V1E1	10.99501867	10.91855025	11.12236335	11.30477727	11.41877464	11.7358584
ATP6V1E2	7.140440023	7.270854701	7.50186629	6.667899619	7.353683275	7.504820651
ATP6V1F	11.36418372	11.39094569	11.32631847	11.64634039	11.37297842	11.66035825
ATP6V1FNB	6.805770025	4.444830931	6.707486383	5.684033882	5.723802468	6.01569411
ATP6V1G1	11.54543413	11.60652767	11.49978901	11.68989722	11.77381869	11.97593692
ATP6V1G2	6.598250038	6.782258564	6.190807776	5.48115266	6.248224849	5.685841804
ATP6V1G3	3.512057871	2.344320159	0	0	0	0
ATP6V1H	9.000041876	9.171216706	9.197384093	9.463211538	9.925239259	10.10353453
ATP7A	9.530604083	9.691634873	9.589536787	9.403915207	9.808536814	9.328292405
ATP7B	8.195901837	7.603227688	8.10545153	7.22377709	7.638218172	7.23628816
ATP8A1	8.394158273	9.233311107	9.037423483	9.100748659	9.197384093	9.013721138
ATP8A2	6.632578287	5.485485195	6.737280193	5.989397718	5.723802468	5.917092637
ATP8B1	9.754166272	9.732600609	9.716558558	9.715919074	10.10722969	10.06603656
ATP8B2	12.54416186	12.02007384	12.28731908	11.52817243	11.40462791	11.17144203
ATP8B3	6.773825173	6.217178747	6.532507512	5.352125874	4.708127726	4.181464706
ATP8B4	7.996192889	7.968886931	8.221900434	8.10545153	7.444329232	7.87720144
ATP9A	10.34708936	10.53001375	10.37867795	10.81083861	11.12681383	11.05512284
ATP9B	8.984286473	9.427452166	9.320703076	9.313761154	9.591813862	9.440500165
ATPAF1	9.875133218	9.909875409	9.797884666	10.17521499	10.23744679	10.70246555
ATPAF2	8.633501754	8.770174801	8.356175039	8.844893511	8.923974313	9.069816533
ATPSCKMT	8.158661045	7.689570458	7.537561521	7.086814022	7.069473575	7.928454415
ATR	9.059682262	9.489287616	9.48251351	8.970296656	9.135006609	8.906731348
ATRAID	11.60451198	11.26759785	11.64346874	11.70801228	11.64058313	11.9662725
ATRIP	8.317691827	7.851157569	8.126894384	7.563496405	7.845586474	7.852551481
ATRN	12.18078854	11.95875084	12.2151926	11.68275861	11.79013468	11.64271418
ATRNL1	3.512057871	4.575512779	4.118775691	3.666779919	5.955365597	4.046160824
ATRX	11.12158501	11.47455522	11.32132342	10.81602134	10.29845251	10.38739089
ATXN1	11.76667882	11.44443752	11.44824148	10.35091067	10.51481703	10.0185734
ATXN10	10.99124901	10.89059288	10.96933534	10.77931436	10.93497618	11.08763662
ATXN1L	11.1004147	11.22426624	11.17552976	11.18246318	11.15116717	10.65156224
ATXN2	10.61650009	10.71529684	10.35619254	10.50838339	9.958726241	9.94434416
ATXN2L	11.4761435	11.45253357	11.36124981	11.40895909	11.18681917	11.18085754
ATXN3	9.312299944	9.223330051	8.753531059	9.264729766	9.100748659	9.074956436
ATXN7	9.964536554	9.984883983	9.870851249	9.700590482	9.545608223	9.427639871
ATXN7L1	9.16779395	9.180810778	8.821720461	9.052424142	9.059303304	8.532517407
ATXN7L2	6.742540544	7.005331396	7.058476568	7.342971853	7.117227913	7.140440023
ATXN7L3	11.15916288	10.90179386	11.0379383	10.81715256	10.91149411	10.77734899
ATXN7L3B	11.10630903	11.20011484	11.3303575	11.27153525	11.59722597	11.61917681
AUH	8.957589937	9.406012854	9.33294535	9.775996678	9.855874759	10.0421856
AUNIP	5.23794091	3.80752756	3.666779919	0.5	5.568210031	2.506028935
AUP1	11.40593533	11.48278251	11.40137303	11.45533946	11.6821854	11.70801228
AURKA	7.176917016	6.721525632	6.110697622	6.737280193	7.265206452	6.321323192
AURKAIP1	10.12903901	10.15298403	10.25998174	10.0689626	10.77379456	10.94397106
AURKB	6.360732549	6.23117986	6.045909855	6.038419949	6.537619234	5.755452559
AURKC	5.546399788	5.180469738	4.575512779	2.253600073	3.994866716	4.836589378
AUTS2	10.85978055	11.1053703	10.60525415	10.75909489	10.76997834	10.87655046
AVEN	8.966558202	8.268207053	8.49529433	6.968970869	7.254329703	7.883854069
AVIL	7.114587292	7.021383683	6.302695179	5.955365597	5.863840456	6.01569411
AVL9	9.703860164	9.605747856	9.602807974	9.796371457	9.922275699	9.731148307
AVP	0	0	0	0.5	0	0
AVPI1	8.014180046	8.116953965	7.707613354	8.584999559	9.318748574	9.020467343
AVPR1A	9.188323974	9.300944625	9.156925966	9.137120079	8.540691676	8.319301096
AVPR1B	0	2.958403188	0	2.682456251	3.435726263	2.325787458
AVPR2	7.034177992	6.580913175	7.104360806	7.311362025	6.466641251	7.357314606
AWAT1	0	9.340311741	5.989397718	10.18126271	11.93868029	11.46792183
AWAT2	6.045909855	10.08379724	8.64858833	12.50608366	12.90169587	13.59170562
AXDND1	0	3.105518126	2.779950001	3.751629167	5.057208312	3.751629167
AXIN1	10.09605205	10.08834484	10.06257014	10.23011957	10.13803066	10.00610323
AXIN2	10.21494383	10.25563233	10.11964091	10.37232733	10.76463744	9.988067478
AXL	12.19619955	12.31698838	12.3585213	12.01119794	12.04850705	11.74669488
AZGP1	9.473968658	12.44413506	11.25544945	13.27752758	13.84565655	14.52598982
AZI2	10.80896853	10.80997296	10.68762824	10.63855517	10.56878062	10.95364819
AZIN1	11.80150782	11.5711547	11.73811944	11.6236867	11.28902059	11.47418064
AZIN2	9.086386393	8.524742383	9.094192939	7.2130172	7.032660957	7.28571736
AZU1	0	0	0	1.125814584	0.5	0
B2M	15.79427479	15.79427479	15.79427479	16.51058898	16.02928409	15.67344927
B3GALNT1	9.295073852	9.345494791	9.508560219	8.732229085	8.507840071	8.808050772
B3GALNT2	9.489143376	9.576170036	9.746373968	9.275320081	9.839183107	9.608602129
B3GALT1	4.129009115	4.107044136	3.029571545	0	2.506028935	2.779950001
B3GALT2	5.388084493	6.146891767	6.28249564	6.051259516	5.81325302	5.935493391
B3GALT4	8.014180046	7.673327537	8.15516839	7.763821562	7.813601687	7.9976434
B3GALT5	3.994866716	5.965843452	6.110697622	6.818883837	6.398607654	8.150412181
B3GALT6	9.815995682	9.83847279	9.983308219	9.244340458	9.292115588	9.255309266
B3GALT9	5.680247202	6.038419949	6.434729724	6.135614238	6.580913175	6.363078413
B3GAT1	3.872764078	5.352125874	5.190703162	5.133329533	5.345537814	4.94591943
B3GAT2	3.682298153	4.374398056	2.506028935	1.125814584	2.253600073	3.820527979
B3GAT3	10.08655002	9.858184876	9.754442012	9.383581803	9.493256451	9.905554598
B3GLCT	9.735428719	9.38314502	9.706205823	7.658469698	9.065622349	8.929855333
B3GNT2	9.555169557	10.00420121	9.901954217	9.86341612	9.781083428	10.14600302
B3GNT3	7.348348337	6.560522241	6.478121789	6.882626318	7.895688995	7.755108396
B3GNT4	2.842349253	4.985160483	4.191280321	3.550493359	5.220950715	3.666779919
B3GNT5	8.310763694	8.399722797	7.87720144	7.790267581	8.700049463	8.059110813
B3GNT6	0	0	0	0	0	0
B3GNT7	7.670039433	7.699128114	7.419577566	8.171779574	7.563496405	6.914602113
B3GNT8	7.409788951	6.874074779	7.543482815	6.920067909	6.980669651	6.968970869
B3GNT9	10.53813411	10.93080432	11.14679595	9.167607121	9.299853363	9.502196583
B3GNTL1	6.686929139	6.928352662	6.90060539	6.328700842	6.74534874	6.936839164
B4GALNT1	10.52544229	9.727930176	8.644945513	8.1809657	7.615528847	6.737280193
B4GALNT2	0	5.687649727	2.779950001	6.23117986	7.410970522	4.636873059
B4GALNT3	8.277183172	8.897224849	8.724626166	8.824486068	9.608944405	8.658590314
B4GALNT4	8.026226822	7.823993711	7.829551342	6.522276551	7.099542795	6.839470281
B4GALT1	12.96157826	12.65499985	12.8468271	12.06865927	12.00347958	11.99157696
B4GALT2	12.60507167	12.3225724	12.24070096	11.42426625	11.07019967	11.11134206
B4GALT3	10.02779525	10.06567883	9.950663302	9.866355465	9.916738389	10.01638283
B4GALT4	9.925371301	9.523825032	9.732600609	8.82034455	8.868194393	8.627906873
B4GALT5	11.15716099	11.17340127	10.98639035	11.17088067	10.85588462	10.68319174
B4GALT6	7.863107875	7.372341614	7.543482815	6.42942969	6.133750253	6.242220629
B4GALT7	10.06936175	9.63637534	9.933427936	8.952450997	8.473441455	8.89076921
B4GAT1	8.808050772	8.733335898	9.431488184	9.493256451	9.348127356	9.479484609
B9D1	8.167389658	8.178271451	7.763821562	8.013385172	8.585261201	8.476058471
B9D2	6.560522241	5.416866757	5.755452559	6.083209316	5.643103209	6.408747543
BAALC	9.744135294	9.081702942	9.318748574	7.956758234	7.563496405	7.965332922
BAAT	0	0	2.779950001	0	0	2.325787458
BABAM1	11.03237949	11.07920677	11.07577072	11.20431538	11.14407638	11.3268756
BABAM2	12.02121646	11.51591803	11.57486658	10.98952999	10.19308646	10.3980423
BACE1	12.36076508	12.11843685	12.22362524	11.28072372	11.12442548	10.93467028
BACE2	11.79880629	11.43118175	11.67144465	11.14017393	10.97031288	10.69957773
BACH1	10.32601258	10.24410505	10.54494105	9.705041107	10.07815585	9.558886317
BACH2	10.18740275	10.05936528	9.667738261	8.381393276	8.314405327	7.97472453
BAD	9.939809979	10.00575855	10.16975239	9.813794878	9.928397178	10.15497771
BAG1	10.62825042	10.99513458	10.77734899	11.01522324	11.33410628	11.4341016
BAG2	9.393098837	8.948551345	9.086624226	7.273011211	6.360732549	6.852279164
BAG3	11.60294092	11.53249728	11.3633186	11.32461658	11.46658127	11.44104192
BAG4	9.285146448	8.902282044	9.197384093	8.970296656	8.980066553	8.625011165
BAG5	10.42984333	10.4730279	10.41284396	10.67851559	10.89175229	10.68319174
BAG6	12.17442034	12.45924692	12.29930119	12.40295213	12.7820261	12.51524003
BAHCC1	10.28460464	10.26312015	10.28893818	9.340834995	9.368386191	9.093311958
BAHD1	10.42641713	10.43037161	10.16512605	9.915508175	10.2092154	10.14176401
BAIAP2	10.54302409	10.31620235	10.2940943	11.01094262	11.60909572	11.44104192
BAIAP2L1	9.88018296	10.00575855	9.616648983	9.456697013	9.78204484	9.710253892
BAIAP2L2	5.442734627	4.74568895	3.897430938	5.352125874	4.846019966	5.667472619
BAIAP3	6.167533686	5.786513983	5.903529285	5.965843452	6.90399407	7.098569311
BAK1	9.316302234	9.268689797	9.258816405	8.732229085	9.249399813	9.060564963
BAMBI	3.30428199	6.094260901	6.302695179	7.470540774	7.97472453	8.567595376
BANF1	11.52384128	11.36600368	11.34001661	11.60125	11.02284749	11.29141608
BANK1	6.252112613	5.965843452	6.874074779	6.600387378	5.889126121	6.737280193
BANP	8.808050772	9.01966874	9.129335564	8.551702953	8.332573235	8.518123722
BAP1	11.24980718	11.32833539	11.30477727	11.28408419	11.58597387	11.25815479
BARD1	6.480278298	7.097595827	7.085361152	6.826541451	7.775097115	7.185671404
BARX1	2.0128026	2.344320159	3.994866716	0	0	0
BARX2	9.027364724	9.004330162	8.34390511	9.622692239	9.974350506	10.64494933
BASP1	13.23400872	12.79277652	12.95085643	11.62718515	9.976752458	10.27274342
BATF	7.442782929	6.928352662	6.929982832	7.882305052	7.069473575	7.22377709
BATF2	5.057208312	5.868509519	5.408122187	5.695352153	4.874898471	4.511197587
BATF3	7.129977464	6.560522241	7.117937204	6.442317112	6.398607654	6.141325491
BAX	9.815995682	9.500189528	9.933427936	8.743964767	8.60750259	8.573713775
BAZ1A	10.53216194	10.61604632	10.46470114	10.44239064	9.849140549	9.864436501
BAZ1B	11.81446402	11.7409014	11.84834039	11.67468618	11.18271894	11.26459057
BAZ2A	11.81070745	11.72674229	11.62625698	11.82974289	11.74114455	11.5183727
BAZ2B	10.24283855	10.30327375	10.60875744	10.04080747	9.775457642	9.800803298
BBC3	8.106199428	7.523089357	8.326903889	7.444329232	7.051938484	7.185671404
BBIP1	8.512707792	8.616685108	8.524742383	7.825158116	8.142628996	8.409088036
BBLN	10.95074104	10.88416335	11.25651691	10.68139701	11.53812424	11.75441684
BBOF1	8.550047012	8.604944607	8.356175039	7.742977776	7.220671822	7.379577581
BBOX1	7.670039433	7.628751135	6.992270493	8.216864887	9.024696028	9.100748659
BBS1	9.550061397	9.909115947	9.829701388	10.23011957	10.31427724	10.47276181
BBS10	9.250189243	9.179774861	9.428343137	9.086386393	8.952859577	9.134529999
BBS12	7.884733414	6.815859279	7.263930857	6.083209316	6.632578287	6.242220629
BBS2	9.832366592	9.858184876	10.18952505	10.18197276	10.22789858	10.46740508
BBS4	9.40429657	8.874888418	9.100748659	8.861152541	8.693660973	8.493983435
BBS5	8.756676887	8.307189825	8.896119917	8.317022984	8.19056871	8.629898129
BBS7	8.537032257	8.684048354	8.404046123	8.00346111	8.1809657	8.205424099
BBS9	8.868853019	8.796058238	8.623941228	8.414159948	8.026226822	8.567595376
BBX	10.47980466	10.50132751	10.52566461	10.26829652	10.24576283	9.952052237
BCAM	11.40593533	11.71552494	12.05179102	12.14512218	12.0864673	12.53838992
BCAN	5.23794091	6.648394714	5.275473559	5.550811824	10.09226498	6.763969873
BCAP29	2.842349253	4.874898471	3.512057871	5.313355535	4.613720876	4.583950458
BCAP31	11.39848123	11.55633621	11.45150025	12.38413096	12.74471295	12.91886781
BCAR1	11.32742311	11.39304782	11.08271703	10.61720924	10.47084143	10.51750961
BCAR3	9.261191958	9.22812061	9.322558789	9.478329529	9.182230567	9.550418942
BCAS1	5.388084493	6.537619234	5.931237542	7.041822446	7.220671822	8.581701022
BCAS2	9.694304731	9.434516667	9.524512012	9.59465041	9.602265402	9.767838623
BCAS3	9.427639871	9.509507023	9.479671438	9.662750591	9.976752458	9.805794466
BCAS4	6.442317112	5.723802468	5.989397718	4.333019547	5.955365597	5.965843452
BCAT1	11.26203252	10.81263172	10.64342087	9.388409956	8.549701041	8.184912836
BCAT2	9.288319964	10.16669467	9.320703076	11.44275737	12.14221362	12.46591224
BCCIP	9.550061397	9.63637534	9.653215773	9.907406817	9.928397178	10.13160968
BCDIN3D	7.870954244	7.132867419	7.550457979	7.129977464	7.461095789	7.726362088
BCHE	7.938176929	7.725406027	9.037423483	9.197384093	8.839468275	9.322220842
BCKDHA	9.933427936	10.29429422	10.02052685	11.06827067	11.10288724	11.40207257
BCKDHB	8.688352115	8.248186868	8.081545112	8.551702953	9.561375322	9.477701624
BCKDK	10.79500601	10.7243294	10.47653519	11.03770467	11.22283816	11.12127355
BCL10	9.460547308	9.16798078	9.124138797	8.904320489	8.952859577	9.011274259
BCL11A	9.093946829	8.414471815	8.064357785	9.440500165	9.361854627	9.030617062
BCL11B	9.180588756	8.728195072	8.620254354	9.485678491	9.899866529	9.129335564
BCL2	9.407632042	9.250614441	9.605034474	10.05245826	9.735428719	9.566900495
BCL2A1	4.779063873	3.994866716	5.154592651	3.751629167	4.319275854	2.0128026
BCL2L1	11.03759186	11.27930932	11.10614326	11.59622809	11.8357867	11.82248107
BCL2L10	5.808395295	4.374398056	3.994866716	5.173070718	6.248224849	6.051259516
BCL2L11	9.769194205	9.771890061	10.16251701	9.569371731	9.1580897	9.265496719
BCL2L12	8.406006852	7.61176624	8.151135337	7.736113124	7.922992352	7.737343046
BCL2L13	10.34466273	10.30616574	10.45854562	10.58878256	10.95787772	11.12017966
BCL2L14	0	0	3.512057871	1.125814584	1.125814584	1.855951548
BCL2L15	3.061679058	3.495468592	4.280721596	2.682456251	3.029571545	2.506028935
BCL2L2	10.48842406	10.47963907	10.6059569	10.91376123	10.93836701	11.26595705
BCL2L2-PABPN1	0	2.344320159	0	0	0	0
BCL3	10.73262425	10.64590986	10.3365472	10.55921632	9.810398394	9.849633624
BCL6	11.06376619	11.22732543	11.37958781	12.13649864	11.78778392	11.90349108
BCL6B	11.57881759	10.67940374	11.2718949	10.20551294	9.33394204	9.98034017
BCL7A	8.770174801	8.932224342	8.855239631	9.244340458	9.464818248	9.311894122
BCL7B	10.67763561	10.6541416	10.60982705	10.91376123	10.34419432	10.63471232
BCL7C	11.25914367	10.94099196	11.27748519	10.66524289	10.736413	11.12901035
BCL9	9.925371301	10.07225893	9.95299871	9.99380509	9.371859745	9.329361892
BCL9L	12.73006254	12.30380041	12.33091471	11.95059458	11.883994	11.41434013
BCLAF1	11.82504873	12.0237928	11.93583588	11.87524989	11.49413942	11.52384128
BCLAF3	8.688352115	8.476058471	8.68480779	8.476058471	8.020597085	8.020597085
BCO1	3.682298153	2.958403188	2.506028935	4.154760773	3.620095266	3.820527979
BCO2	4.129009115	4.931237542	4.74568895	5.203539171	5.485485195	3.994866716
BCOR	10.8153003	10.40288469	10.2940943	10.35955599	10.18636279	9.86747504
BCORL1	10.0502278	10.13308518	9.371703711	9.763630319	9.146743534	8.864564696
BCR	10.89010043	10.92083239	10.77984941	11.24989932	11.47054272	11.3517328
BCS1L	8.594197553	8.861709781	9.013721138	8.89076921	8.996492844	9.36509954
BDH1	7.715552808	9.176374942	8.211924149	9.789965272	11.08078338	11.0464383
BDH2	9.886393059	9.758182444	10.39429495	10.15127203	9.874482659	10.63855517
BDKRB1	3.682298153	4.636873059	5.019757326	3.550493359	3.029571545	3.452315542
BDKRB2	8.948979571	9.376726322	9.503801718	7.938595102	8.275039177	7.94663051
BDNF	3.512057871	3.495468592	3.666779919	3.897430938	4.764340451	4.181464706
BDP1	10.46832516	10.5961102	10.57117039	10.09169426	9.943159614	9.808536814
BEAN1	7.129977464	8.129294923	7.461095789	9.124138797	9.113111624	8.622053878
BECN1	10.77609526	10.81866595	10.72646444	10.75297699	10.83361144	10.93581311
BEGAIN	5.582174912	5.334545333	5.372115352	5.814958362	6.703979105	6.28249564
BEND2	0	0	0	0	0.5	1.855951548
BEND3	7.396938688	7.132867419	6.574233069	7.242460735	6.360732549	6.099127795
BEND4	0	0	1.125814584	0.5	1.125814584	1.125814584
BEND5	7.409788951	7.372341614	7.689570458	7.470540774	6.755670187	7.620314527
BEND6	9.769194205	10.01478509	9.329361892	7.715552808	6.426064059	6.083209316
BEND7	7.053950622	6.490692609	6.532507512	6.962015529	6.721525632	7.21753703
BEST1	7.36425009	7.316370067	7.175988637	7.051938484	6.5497064	6.615524306
BEST2	2.842349253	0	2.779950001	4.723477862	4.613720876	3.820527979
BEST3	2.0128026	1.125814584	2.779950001	2.0128026	3.158547452	3.452315542
BEST4	2.842349253	3.495468592	3.994866716	3.35550781	4.503313301	4.046160824
BET1	9.478511	9.268689797	9.435589668	8.970296656	9.249399813	9.445472928
BET1L	11.8962913	11.75464958	11.88717108	11.19174507	11.09598119	11.29704586
BEX1	5.180469738	1.855951548	3.897430938	4.154760773	2.842349253	5.154592651
BEX2	5.622543481	5.352125874	5.275473559	6.422961446	6.898975219	7.515429631
BEX3	11.31316989	11.32151589	11.31065091	11.07789925	10.65216795	11.24804038
BEX4	9.869812878	10.15298403	9.862346139	10.62518926	10.18114956	10.473703
BEX5	4.931237542	4.575512779	5.114473456	6.170379271	5.510098203	5.707594793
BFAR	10.6347996	10.27891972	10.53555019	10.34007572	9.955114426	10.29355108
BFSP1	7.603227688	6.84115765	6.374302803	5.775921979	5.440568359	5.086183855
BFSP2	0	1.125814584	1.125814584	0	2.253600073	0
BGLAP	0	0	0	0.5	0	1.855951548
BGN	16.55726723	16.16299967	16.02928409	14.06718961	13.90193066	12.85717028
BHLHA15	4.931237542	6.682334223	6.600387378	4.107044136	6.596254598	8.943708812
BHLHB9	0	0	0	0	0	0
BHLHE22	8.507840071	7.673327537	8.196724256	7.508863834	6.190807776	6.441132623
BHLHE23	0	0	0	0	0.5	0
BHLHE40	12.79940722	12.70222352	12.53592183	12.24311632	12.42898619	11.98907764
BHLHE41	10.62600486	10.51439723	10.46316481	9.986160666	10.04630445	9.714782273
BHMT	0	3.666779919	1.855951548	3.27087537	1.855951548	2.0128026
BHMT2	8.099736857	8.644945513	8.868853019	9.025290126	8.509134733	8.915168594
BICC1	11.97648964	11.57160049	11.70304046	10.92533296	10.20437293	9.667914673
BICD1	9.129335564	9.410728359	9.100748659	8.171779574	7.715552808	7.444329232
BICD2	11.64047441	11.81882565	11.60766907	11.60852284	12.47121026	11.71506523
BICDL1	8.222257714	7.859320075	7.104360806	8.100599564	10.03540653	8.653010735
BICDL2	7.083908283	7.715552808	7.069473575	8.518123722	9.489287616	9.479484609
BICRA	9.205601427	9.403599449	9.374592555	9.182230567	8.932224342	8.739826557
BICRAL	10.35483419	10.40938252	10.21305161	10.46722341	10.2674324	10.18910458
BID	9.082094872	9.06233429	9.06487101	9.355557804	8.809552127	8.888239611
BIK	2.842349253	4.786462893	3.249953557	4.271291008	5.568210031	6.154702062
BIN1	10.68499587	10.67619492	10.75665385	11.25038926	10.64704777	10.92940426
BIN2	9.347730247	8.644945513	9.244340458	9.531234711	8.473441455	8.143651861
BIN3	9.267526965	9.156400394	9.278250467	9.053607707	9.282638006	9.329361892
BIRC2	10.93866588	10.92940426	10.91806407	10.53555019	10.27909304	10.520124
BIRC3	9.184736188	8.503818578	9.546499412	9.894116902	8.90286909	8.923026005
BIRC5	7.003775085	6.682334223	6.110697622	7.444329232	7.903084901	6.598250038
BIRC6	11.65733467	11.44571059	11.54932341	11.19265526	11.26223299	10.7419302
BIRC7	0	1.125814584	1.125814584	0	4.985160483	2.0128026
BIVM	8.796058238	8.849202415	8.790086644	8.05142488	8.055586399	8.150412181
BLCAP	10.92521952	10.89918404	11.10288724	11.46185901	11.6269631	11.84701737
BLID	0	0	0	0	1.125814584	0
BLK	4.931237542	3.666779919	5.989397718	4.769248258	2.682456251	1.264160417
BLM	6.742540544	6.721525632	6.302695179	5.814958362	5.784808641	5.889126121
BLMH	10.2483704	10.56429209	9.918878951	10.24526498	11.7693887	10.11648003
BLNK	8.494738378	8.562776823	8.438356505	9.221159058	9.190819114	9.006902881
BLOC1S1	10.03654478	10.12125902	10.17303179	10.21441439	10.09885411	10.51430938
BLOC1S2	9.66756185	9.497850139	9.426036561	9.414662482	9.743193974	9.680863408
BLOC1S3	9.810693605	9.48007726	9.126747942	9.297886488	9.24744458	8.961141878
BLOC1S4	8.317691827	8.449319613	8.628440654	7.928992333	7.864678981	7.701357861
BLOC1S5	8.948979571	8.708888977	9.264029819	8.85029686	8.675944937	9.027364724
BLOC1S6	11.50678318	11.12017966	11.24985325	10.74254341	10.27242899	10.2092154
BLVRA	9.915176393	9.720982197	9.685322852	9.978833964	9.878703289	10.20457403
BLVRB	9.881951714	10.33783522	10.21441439	10.77722507	10.93097307	11.27464874
BLZF1	9.356852555	9.376726322	9.361119649	9.023272839	8.873936021	8.929855333
BMERB1	10.50440139	10.69190639	10.79400605	10.99930291	10.64704777	10.9516499
BMF	10.18137586	10.14630868	10.57294067	10.10427792	9.400712878	9.594511181
BMI1	7.277336625	6.460332599	6.90060539	5.334545333	6.225097917	6.038419949
BMP1	13.22959424	12.96536405	13.23146371	10.53508044	10.32486905	9.898614481
BMP10	0	0	0	0	0	0
BMP2	7.556836527	7.476912541	6.721525632	6.920067909	7.700579706	7.357314606
BMP2K	10.53297718	10.48370416	10.49374413	10.42126114	9.878703289	9.877774922
BMP3	0	5.388084493	5.620650142	5.898596389	7.36425009	7.185671404
BMP4	8.465191456	8.500500097	8.587562984	8.974030101	8.894898926	9.013721138
BMP5	3.512057871	1.125814584	4.74568895	3.550493359	3.512057871	3.820527979
BMP6	8.093276163	7.383752729	8.064357785	7.771071047	8.123499731	8.529281476
BMP7	8.822176453	8.662857752	8.859440025	9.124138797	9.995412035	9.77765257
BMP8A	9.097709415	8.135246487	8.404046123	6.083209316	4.383142626	3.994866716
BMP8B	7.938176929	7.464094827	7.668380877	7.525661226	6.770151553	7.239796973
BMPER	6.328700842	4.107044136	5.510098203	4.417581142	5.019757326	3.336261607
BMPR1A	10.70190398	10.68627117	10.29008087	10.48614893	10.4064767	10.26556468
BMPR1B	8.310763694	8.698549633	7.893058671	5.695352153	5.755452559	4.779063873
BMPR2	12.06275201	12.03876169	11.92102437	11.50272916	11.39848123	11.31958605
BMS1	10.60846474	10.46316481	10.57007345	10.25612687	10.45149628	10.31504454
BMT2	8.44451826	8.54096154	8.500500097	8.133587938	8.44724003	8.25691321
BMX	6.839470281	6.928352662	7.731556353	6.23117986	6.511296196	6.90060539
BNC1	7.114587292	7.452737776	6.342591815	8.311617866	8.839468275	8.137899161
BNC2	11.22323802	10.99124901	11.25544945	9.407127333	8.621454474	8.450644673
BNIP1	8.306130849	8.221206862	8.310130099	7.581076228	7.603227688	7.942524468
BNIP2	11.17441579	11.14809935	11.2068053	11.12399832	10.89023621	10.80975797
BNIP3	9.618775746	9.680408249	9.431488184	10.07215836	10.38804102	10.04080747
BNIP3L	12.21994238	12.24929957	11.90394212	12.50472474	12.63441824	12.48153682
BNIP5	3.30428199	0	0	1.758457798	0	2.506028935
BNIPL	9.025084789	8.792314156	8.399722797	9.698947039	11.02017788	10.22851022
BOC	11.50272916	11.59799686	11.93120407	11.65070196	11.57009064	11.89376268
BOD1	11.10630903	10.73769192	11.1184217	10.54777736	10.2940943	10.67592688
BOD1L1	10.87347344	10.98123099	11.04706923	10.46722341	9.860828773	10.18910458
BOK	10.14671072	9.977588832	9.624557889	10.14137913	10.49344087	10.50012288
BOLA1	7.508123989	7.053950622	7.838030236	7.273011211	8.038979588	8.397689854
BOLA2-SMG1P6	3.994866716	2.958403188	4.444830931	4.94591943	2.253600073	3.452315542
BOLA2B	2.61029635	0	2.506028935	0	0	0.5
BOLA3	7.422314087	7.968886931	7.565962699	7.752037314	7.928454415	8.310130099
BOP1	9.806514438	9.881951714	9.786657468	8.964064909	9.335988296	9.278416408
BORA	7.458421391	6.980669651	7.021383683	7.108294435	6.478121789	6.642027985
BORCS5	8.362672	8.214037093	8.227147914	8.408405394	8.796058238	8.966558202
BORCS6	8.507840071	8.487764449	8.640263146	8.704663523	8.733335898	9.01966874
BORCS7	9.334149503	9.470937947	9.239150777	9.031873507	9.082094872	9.591397792
BORCS8	6.773825173	7.554326839	7.270854701	7.051938484	7.398319728	7.803453515
BPGM	10.17024226	10.0611106	9.957537187	8.967442955	8.487476486	8.976962967
BPHL	8.394158273	8.54096154	8.778399935	8.680001259	9.092840026	9.503801718
BPI	3.30428199	4.107044136	1.125814584	0	2.506028935	0.5
BPIFA1	0	0	0	0	0	0
BPIFB1	2.0128026	0	0	0.5	0	0.5
BPIFB2	0	0	0	1.758457798	0	0
BPIFC	7.638218172	8.171779574	6.454858037	9.015421063	10.32201569	9.391462478
BPNT1	8.927414459	9.025883597	8.966558202	9.124138797	9.565029079	9.574264115
BPNT2	12.17333657	12.22021097	11.90304004	11.61486447	11.50071428	11.36673877
BPTF	11.47776976	11.55187356	11.51925701	11.37557522	10.93050358	11.03862717
BPY2	0	0	0	0	1.125814584	0
BPY2C	0	0	0	0	0	1.125814584
BRAF	10.07945417	9.775996678	10.08142888	9.685017848	9.969111206	9.822796052
BRAP	9.691765198	9.370203604	9.294904163	9.483691611	9.406012854	9.322220842
BRAT1	9.52742069	9.450898321	9.644927702	9.617905561	9.515559712	9.599185349
BRCA1	8.045028835	7.523089357	7.403648787	7.864678981	7.87720144	7.643940229
BRCA2	7.59114246	7.270854701	7.763821562	6.38414334	6.051259516	5.667472619
BRCC3	8.921086317	8.724626166	8.919135945	8.909767589	8.749186412	8.850858002
BRD1	10.7142644	10.53798698	10.59474365	10.84133246	11.02017788	10.71447171
BRD2	13.00941754	13.03347819	12.99629346	13.45155382	13.06221738	13.14815893
BRD3	10.99124901	10.90514779	10.91269267	10.81330548	10.31729041	10.28519449
BRD3OS	9.489143376	9.205601427	9.379234956	9.323110104	9.202405694	9.303017839
BRD4	11.58461156	11.71032257	11.36577791	11.48751596	11.31622851	11.10357165
BRD7	10.90816059	10.99871937	10.93119818	11.29655588	10.83361144	11.05512284
BRD8	10.16150374	10.19965622	10.29964631	10.26235183	10.07225893	10.24349671
BRD9	10.02956635	9.561518702	9.765610921	9.8416041	9.694888622	9.635623373
BRF1	9.450295884	9.403599449	9.666076597	9.305046541	9.527742343	9.493256451
BRF2	8.559471196	8.821252639	8.880866599	8.65529449	8.549701041	8.796058238
BRI3	12.15052021	11.94491093	12.11307336	11.64416681	11.28188712	11.68747466
BRI3BP	8.974443953	9.977588832	9.267526965	11.09165306	12.1376654	11.65610448
BRICD5	4.495161701	3.897430938	4.118775691	3.495468592	5.101311698	6.441132623
BRINP1	3.30428199	2.125814584	1.855951548	4.271291008	4.271291008	4.118775691
BRINP2	0	2.682456251	3.029571545	3.137625639	2.842349253	4.836589378
BRINP3	3.061679058	3.290121573	4.575512779	5.416866757	2.253600073	5.408122187
BRIP1	5.334545333	5.388084493	5.114473456	5.057208312	5.989397718	4.94591943
BRIX1	9.199863412	8.970711939	8.839468275	9.179774861	8.996492844	9.218811661
BRK1	11.77160398	11.59521488	11.82361925	11.90592473	11.79889937	12.14571678
BRME1	5.488453854	5.518284345	4.444830931	5.550811824	6.689500812	5.685841804
BRMS1	9.88018296	9.974088722	9.786657468	9.714440968	10.14699385	10.04411541
BRMS1L	8.734469134	8.404942386	8.34390511	7.986049565	8.192632052	7.97472453
BROX	10.37674043	10.13687123	9.974815998	10.26134226	10.19944535	10.06489998
BRPF1	10.03942689	10.02849093	10.15685718	10.07955432	9.930482859	9.542001948
BRPF3	10.9741009	10.93288941	10.74009048	11.21259556	10.77444231	10.90742741
BRS3	2.0128026	3.290121573	1.125814584	1.758457798	0	1.855951548
BRSK1	8.343068764	7.977361393	8.423099792	6.632578287	6.347003851	6.363078413
BRSK2	3.30428199	3.666779919	3.249953557	5.090125998	4.448906731	4.046160824
BRWD1	10.49311266	10.59331387	10.56333439	10.23398752	10.63216281	10.42447808
BRWD3	9.564000757	9.239327708	9.515411743	9.064682126	8.966981901	8.689761679
BSCL2	10.52544229	10.55186882	10.39598834	10.84368999	10.7069127	11.28202872
BSDC1	11.30139546	11.36905413	11.46538444	11.22516312	11.50455098	11.56732664
BSG	12.88875855	13.25282321	13.07178423	13.76594342	13.96455927	13.98468043
BSN	6.539683188	6.094260901	6.783194168	5.057208312	5.133329533	5.514208545
BSND	0	0	0	0	2.253600073	0
BSPRY	7.396938688	7.932609906	6.737280193	8.701409016	9.309926629	9.074956436
BST1	8.44451826	8.178271451	9.049679881	8.262339577	7.864678981	8.73593447
BST2	10.06936175	9.580042576	10.38050663	10.69662248	9.678468477	10.42145781
BTAF1	10.67367241	10.58760264	10.53820749	10.68499587	10.75198205	10.47201467
BTBD1	11.33446879	11.44104192	11.29655588	10.98099427	10.74515718	10.76077845
BTBD10	9.752483152	9.448822036	9.806155802	9.617905561	9.256256663	9.446843208
BTBD11	8.317691827	8.887692514	8.524742383	8.647322649	9.385603491	8.943708812
BTBD16	2.61029635	3.105518126	3.512057871	4.636873059	5.955365597	5.303924947
BTBD17	0	0	0	0	0	0
BTBD19	8.087904366	7.503019526	7.38435536	7.138539229	5.748050035	5.965843452
BTBD2	11.81520399	11.68561402	11.83507172	11.96848708	11.65789847	11.97962622
BTBD3	9.509180685	9.700005078	9.789435439	9.557443387	9.912746645	9.749535162
BTBD6	10.77004104	10.61803882	10.9145257	10.54948656	10.77379456	11.09208176
BTBD7	10.77004104	10.54377786	10.56422051	10.12860776	10.25197643	9.822796052
BTBD8	6.132360358	6.952321987	6.653312099	6.54477899	5.931237542	6.632578287
BTBD9	9.230547283	9.039691407	8.896119917	8.92355867	9.45890335	9.016856327
BTC	6.252112613	6.094260901	6.262001819	7.342971853	9.388250612	6.870612868
BTD	9.460547308	10.01333527	9.727508416	10.03885084	10.56878062	10.26637879
BTF3	13.23714076	13.41579671	13.2539062	13.8816745	13.76244627	14.01394005
BTF3L4	10.28656305	10.41389354	10.15436434	10.35091067	10.46957812	10.36242562
BTG1	11.80231267	11.89485265	12.08163682	12.6180902	12.5830625	12.67134278
BTG2	10.90503283	10.87110806	11.22323802	11.83770276	11.3303575	11.55900578
BTG3	9.475847295	9.460088516	9.211139173	8.964064909	9.427639871	8.999317134
BTG4	0	1.855951548	0	1.125814584	1.855951548	0
BTK	9.68942958	8.943708812	9.493055238	9.428343137	8.450644673	8.738365121
BTLA	6.669800413	6.1934647	5.684033882	6.154702062	5.101311698	4.482828271
BTN1A1	0	2.958403188	0	2.253600073	0	0.5
BTN2A1	9.889094863	9.622112213	10.17943365	10.03422358	9.738232789	9.649677614
BTN2A2	8.941174238	8.739826557	8.734469134	9.025290126	8.921581647	8.450644673
BTN3A1	10.94268746	10.30327375	10.46722341	10.66948248	10.00600035	10.01333527
BTN3A2	11.18906328	10.683114	11.00706348	11.21702486	10.5986745	10.44602798
BTN3A3	10.80804334	10.43403162	10.50923261	10.39386651	10.00922468	9.491238734
BTNL10	0	0	0	1.758457798	0	0
BTNL3	0	0	0	0	1.125814584	0.5
BTNL8	3.061679058	2.344320159	1.125814584	3.550493359	3.290121573	2.506028935
BTNL9	6.653312099	8.469887612	8.74627937	8.909767589	9.006237346	9.213812151
BTRC	9.495421499	9.500189528	9.524512012	9.059303304	9.452298193	9.395549525
BUB1	6.992270493	6.460332599	6.600387378	7.005331396	6.853954775	5.125695585
BUB1B	6.928352662	6.968172032	6.495671107	6.321323192	7.335558194	6.321323192
BUB1B-PAK6	5.931237542	4.985160483	4.280721596	4.94591943	6.928352662	7.23628816
BUB3	10.67646296	10.64457898	10.55122165	10.59208539	10.84356142	10.8578403
BUD13	9.316302234	9.211750666	9.113111624	9.45890335	9.113111624	9.437152786
BUD23	9.791375046	10.00291133	10.10866474	10.40010915	10.30794921	10.78234825
BUD31	10.98491826	10.79210401	10.75734182	10.90179386	10.60252473	11.00059266
BVES	8.167389658	7.993041866	7.905278626	7.380387177	7.597340665	7.681485175
BYSL	7.900273943	8.038227008	8.26778742	7.638218172	8.25691321	8.045028835
BZW1	11.96886259	11.96313302	12.06261576	11.85171008	12.18855279	12.29930119
BZW2	10.7263225	10.44203186	10.56862395	10.04080747	10.34316226	10.38611503
C10orf105	6.967373194	5.786513983	6.478121789	6.600387378	7.603227688	6.382550938
C10orf143	6.952321987	7.097595827	6.01569411	6.358363573	6.967373194	6.632578287
C10orf62	0	0	1.125814584	0	0	0
C10orf67	0	0	0	0.5	3.435726263	0.5
C10orf71	0	3.495468592	3.897430938	0.5	1.855951548	0.5
C10orf82	3.872764078	5.287104947	4.374398056	5.522360146	5.955365597	6.141325491
C10orf88	8.026226822	7.302076396	8.326903889	7.064536741	7.521654366	7.393121716
C10orf90	2.61029635	4.444830931	5.23794091	4.94591943	5.81325302	5.345537814
C10orf95	3.30428199	4.107044136	1.125814584	4.333019547	5.546399788	4.046160824
C10orf99	5.488453854	4.271291008	3.249953557	4.417581142	3.730707354	2.983737037
C11orf1	7.707613354	7.816603913	7.763821562	8.577882646	8.959306723	9.307346038
C11orf21	7.277336625	6.170379271	7.437028312	7.531437884	6.190807776	6.154702062
C11orf24	12.25056106	12.054617	11.7047857	10.99490276	10.5030742	10.4015517
C11orf49	9.184736188	9.281612753	9.211139173	9.385918087	9.705651412	9.564348359
C11orf52	6.302695179	7.28678603	6.01569411	7.479568026	8.524197764	8.872546356
C11orf53	2.0128026	0	0	0.5	0	0
C11orf54	8.868853019	9.000974081	8.926697782	9.113111624	9.264247421	9.688529594
C11orf58	11.47982321	11.70667528	11.68967651	11.68477652	11.65152866	11.84298486
C11orf65	2.0128026	3.994866716	4.280721596	3.666779919	4.129009115	3.751629167
C11orf68	10.72161968	10.65575944	10.84133246	10.50012288	10.19308646	10.64824816
C11orf71	7.003775085	7.302076396	7.731556353	8.279315714	8.473441455	8.830809942
C11orf80	8.449982143	8.550047012	8.10545153	9.203570503	9.682645448	9.35081964
C11orf87	3.994866716	3.994866716	5.408122187	4.271291008	3.290121573	0.5
C11orf91	2.61029635	1.855951548	3.779950001	3.27087537	0	2.779950001
C11orf94	0	0	1.125814584	3.029571545	4.271291008	3.897430938
C11orf96	8.749186412	9.341741069	9.376415061	8.739826557	7.838030236	9.574264115
C11orf98	2.0128026	3.105518126	2.21653467	1.758457798	2.842349253	1.125814584
C12orf29	8.659482056	8.877543946	8.332573235	8.942746886	9.491898055	8.888239611
C12orf4	9.250189243	9.325152224	9.151077416	8.36124026	8.635294806	8.770174801
C12orf42	3.061679058	3.105518126	2.506028935	0.5	0	0.5
C12orf43	8.864842672	8.877543946	8.818258642	9.044270014	8.619180812	9.225108432
C12orf50	3.061679058	0	1.125814584	0	0	0
C12orf54	2.61029635	2.344320159	3.029571545	0.5	0.5	1.125814584
C12orf56	3.872764078	4.374398056	2.779950001	3.029571545	4.129009115	3.336261607
C12orf57	12.56038236	12.25659	12.29546206	12.13531154	11.44945181	12.06275201
C12orf60	4.779063873	4.271291008	4.966739406	5.090125998	3.620095266	3.666779919
C12orf73	6.773825173	6.537619234	7.632468264	6.600387378	7.137137189	7.38435536
C12orf75	10.47487446	10.50731469	10.34397838	9.030156777	9.210888444	8.887265807
C12orf76	6.773825173	6.891067968	7.069473575	6.882626318	6.721525632	7.342971853
C13orf42	0	1.125814584	1.125814584	0	0	0
C13orf46	3.872764078	5.133329533	3.512057871	4.482828271	3.620095266	4.680978578
C14orf119	10.61124635	10.33414757	10.5616006	10.20611752	9.722316991	10.03654478
C14orf132	11.41938357	11.79415988	11.73375903	10.89682372	11.91131008	11.22586571
C14orf180	0	3.495468592	1.125814584	5.863840456	4.503313301	3.751629167
C14orf28	7.957284382	7.911377557	7.812725733	7.780369485	7.537561521	7.783627602
C14orf39	3.061679058	1.125814584	0	0	0	0
C14orf93	8.368963307	8.632389517	8.66658142	8.466524582	8.761391688	9.096704916
C15orf39	10.82680711	10.42580536	10.47947348	10.71854373	10.26454045	9.96041243
C15orf40	8.439562084	8.583477081	8.890556234	9.02162519	8.832044697	9.160434292
C15orf48	7.129977464	6.853954775	6.693302638	8.92355867	9.918769307	9.486973645
C15orf61	7.518042551	7.576377933	7.707613354	7.707613354	7.191644068	8.095731008
C15orf62	5.546399788	5.842835261	6.045909855	7.487396266	8.904320489	8.075917159
C15orf65	5.582174912	5.546399788	5.442734627	5.863840456	5.755452559	6.170379271
C16orf46	6.101115023	5.447496152	3.666779919	4.583950458	5.25043875	4.181464706
C16orf54	7.848474877	6.853954775	7.922992352	7.495555614	7.176917016	6.980669651
C16orf72	11.09008887	10.90917614	11.10687604	10.80921307	11.00592199	10.86461082
C16orf74	5.180469738	5.660264174	5.057208312	5.863840456	6.737280193	6.038419949
C16orf86	5.989397718	5.896891047	6.90060539	6.469628235	6.225097917	6.721525632
C16orf87	8.119547052	8.062332191	7.403648787	7.456703765	6.447616952	6.992270493
C16orf89	0	5.896891047	7.565962699	8.00346111	1.440642698	8.339839368
C16orf90	0	0	1.125814584	0	0.5	0
C16orf91	7.795987209	7.452737776	7.749808797	7.36425009	8.275039177	8.291937661
C16orf95	4.129009115	4.931237542	5.057208312	4.993598161	4.567628493	4.779063873
C16orf96	5.180469738	1.125814584	4.511197587	3.35550781	4.503313301	0
C17orf100	6.426064059	5.896891047	5.650502229	6.01569411	5.889126121	5.917092637
C17orf107	9.115257109	9.179774861	9.097709415	7.855425141	8.163226723	7.982647845
C17orf113	4.583950458	5.928052738	6.01569411	6.066569358	6.303915744	6.408747543
C17orf49	10.60540834	10.37292669	10.58614048	10.42282411	10.01084499	10.28911095
C17orf50	0	0	1.125814584	0	1.855951548	0
C17orf58	7.780849425	8.11015462	8.020597085	8.206303256	8.220870569	8.10545153
C17orf64	2.0128026	0	0	0	1.855951548	2.779950001
C17orf67	7.003775085	6.902341492	6.248224849	6.342591815	5.723802468	6.128253494
C17orf75	8.204967839	7.859320075	7.87720144	7.832196909	8.215959239	8.484696017
C17orf80	9.520978455	9.281612753	9.445820354	9.335988296	8.932224342	9.344104931
C17orf97	7.752037314	8.16413237	7.945354942	7.997132892	8.332573235	8.259120587
C17orf98	0	0	1.125814584	0	1.855951548	0
C17orf99	0	0	1.125814584	2.0128026	0.5	3.751629167
C18orf21	8.559471196	8.374963507	8.349051025	8.581701022	8.340555758	8.645206587
C18orf25	8.923974313	8.913948387	9.100748659	8.984286473	9.000766619	8.867968619
C18orf32	7.220671822	6.693302638	7.452737776	6.642027985	7.069473575	7.524524349
C18orf54	6.442317112	6.77104542	7.021383683	6.342591815	5.81325302	6.398607654
C18orf63	0	0	0	1.125814584	0	0
C19orf12	9.843735663	9.834660378	9.87688064	9.717193919	9.307890874	9.534170782
C19orf18	4.271291008	3.994866716	4.74568895	3.35550781	4.129009115	4.94591943
C19orf25	9.164715111	8.555592441	9.146091491	8.513564089	8.720077079	9.268689797
C19orf33	7.697635276	7.823993711	7.237591411	8.440349152	9.907674132	9.711901939
C19orf38	6.707486383	5.620650142	6.737280193	6.511296196	5.723802468	5.723802468
C19orf44	7.892198387	7.673327537	7.857493006	8.156644659	7.994478493	7.504820651
C19orf47	9.009473195	9.173928816	8.7877143	9.027622994	8.894898926	8.951190109
C19orf53	11.30577801	11.21041147	11.02986116	11.04025086	10.68319174	11.0421934
C19orf54	8.537032257	8.420692705	8.66658142	8.732229085	8.423554327	8.484696017
C19orf71	2.61029635	2.682456251	3.029571545	3.666779919	3.512057871	4.94591943
C19orf73	5.622543481	3.897430938	4.191280321	4.154760773	4.567628493	3.452315542
C19orf81	0	2.344320159	4.680978578	2.253600073	2.253600073	3.620095266
C19orf84	2.0128026	0	1.855951548	0	0.5	1.855951548
C1D	8.503818578	8.093276163	7.822193921	7.757581981	7.615528847	8.175220189
C1GALT1	9.146091491	8.913948387	9.176004165	8.698549633	8.693660973	8.966558202
C1GALT1C1	8.970296656	9.013516152	8.995039685	8.92005221	8.652750789	9.040695687
C1GALT1C1L	4.374398056	4.181464706	4.374398056	2.506028935	2.506028935	4.26186042
C1QA	11.93966545	12.43753177	12.3225724	12.645291	12.07179734	12.04386044
C1QB	11.95640189	12.63915339	11.83507172	12.64389505	11.68357745	11.27061168
C1QBP	10.50731469	10.46009666	10.64173591	10.80523026	10.99055754	11.1783732
C1QC	12.1971482	12.76693581	12.21810406	12.91175088	12.08302667	11.59134715
C1QL1	6.839470281	7.109721437	7.034177992	6.051259516	3.820527979	5.577842377
C1QL2	0	0	1.855951548	3.029571545	0	2.325787458
C1QL3	0	2.958403188	0	3.27087537	3.435726263	0
C1QL4	4.129009115	0	0	0.5	1.125814584	0.5
C1QTNF1	11.64583181	11.72257612	11.59134715	11.05637166	11.42549436	10.98330586
C1QTNF12	3.512057871	1.125814584	3.380841659	5.965843452	6.867501705	6.580913175
C1QTNF2	8.873433483	9.073624149	8.671186827	7.694745533	8.404046123	7.90485154
C1QTNF3	13.09745947	12.34479205	12.75257753	10.53783985	11.04556602	10.53257652
C1QTNF4	6.01569411	8.031243819	7.960533285	7.805748322	8.014180046	8.555027343
C1QTNF6	13.99126614	13.53154135	13.89263616	11.44735271	10.45608743	9.990211438
C1QTNF7	8.784324323	10.06567883	9.77409262	9.739672098	10.19147454	9.655634912
C1QTNF8	0	0	3.029571545	0	0	0
C1QTNF9	4.779063873	2.958403188	1.855951548	3.666779919	3.512057871	4.181464706
C1QTNF9B	2.842349253	1.125814584	4.511197587	3.550493359	4.271291008	5.723802468
C1R	15.18468833	15.31214862	15.21959138	15.55606157	14.76456295	14.49818658
C1RL	10.90816059	11.22258405	10.99158828	11.0409405	10.77859122	10.39299533
C1S	15.10791835	15.09547124	15.43424182	15.09928089	14.47750244	14.25862875
C1orf100	0	0	0	2.253600073	0	0
C1orf105	2.0128026	0	2.506028935	0.5	3.730707354	1.125814584
C1orf109	8.739826557	8.628176134	8.919135945	9.013516152	8.61503986	9.035940613
C1orf112	7.083908283	6.737280193	7.006089913	6.342591815	6.398607654	6.668850016
C1orf115	9.640993568	10.66202692	10.59093447	11.06040011	11.10002613	11.65862092
C1orf116	8.449982143	10.45005708	9.346635572	10.71580403	11.7967776	11.66539122
C1orf122	9.981234012	10.03654478	10.05803617	9.860149863	10.63977671	10.95983575
C1orf127	3.30428199	2.125814584	4.191280321	4.232706139	3.820527979	1.264160417
C1orf131	8.077939044	7.993041866	8.203135436	8.089585765	8.314405327	8.262339577
C1orf146	0	0	0	0	0	1.855951548
C1orf158	2.0128026	1.855951548	0	3.751629167	3.290121573	4.046160824
C1orf159	7.689570458	7.248619025	7.587870672	7.894600182	8.087147046	7.870954244
C1orf162	9.893270899	9.457743945	10.00765747	10.82402686	9.156400394	9.559934837
C1orf167	6.045909855	4.636873059	4.575512779	4.846019966	4.985160483	5.345537814
C1orf174	9.524512012	9.438559976	9.662483124	9.164715111	9.289873934	9.253003547
C1orf189	0	3.105518126	2.21653467	0.5	3.435726263	2.779950001
C1orf194	0	2.682456251	1.125814584	0	0	0.5
C1orf198	11.96811157	11.64170823	11.65519233	11.43579358	11.64717248	11.36101351
C1orf21	11.47067296	11.67746428	11.40938404	12.02857999	11.94455674	11.76428503
C1orf210	6.167533686	5.786513983	5.582174912	7.825158116	8.948979571	9.151077416
C1orf216	10.22006201	10.00856029	10.25513308	9.306882298	9.109932329	8.748884719
C1orf226	7.190970539	7.735190094	6.822731314	7.461095789	8.026226822	8.34390511
C1orf35	7.947045794	8.404942386	8.640263146	8.622053878	8.773514652	9.090167352
C1orf43	11.76156144	11.75806479	11.95947453	12.11724024	12.36004376	12.54416186
C1orf50	8.691014802	8.275039177	8.323317664	8.210338708	8.385600056	8.551702953
C1orf52	9.348576374	9.257983418	9.280759425	9.17223805	9.160667965	9.040695687
C1orf53	5.931237542	5.388084493	4.680978578	3.994866716	5.101311698	4.993598161
C1orf54	8.32515198	7.798278907	8.568841107	8.014944591	7.099542795	7.824575914
C1orf56	7.450830778	7.302076396	7.437028312	7.525661226	7.185671404	6.763969873
C1orf68	9.113111624	9.434516667	9.445820354	10.90828462	12.42964591	11.07237353
C1orf74	7.680174822	6.1934647	7.104360806	7.076952126	7.673825362	6.914602113
C1orf87	0	0	3.249953557	0	4.383142626	2.325787458
C1orf94	5.442734627	3.290121573	3.380841659	0.5	2.682456251	3.061679058
C2	10.67867964	10.40454474	10.74515718	10.60649027	9.192869074	9.861969704
C20orf141	3.872764078	1.125814584	1.125814584	0	0	0
C20orf144	0	0	0	0	1.125814584	0
C20orf202	3.682298153	3.666779919	3.897430938	4.680978578	2.682456251	2.0128026
C20orf203	0	4.874898471	2.779950001	1.125814584	3.029571545	0.5
C20orf204	5.755452559	3.666779919	4.280721596	4.924991758	3.435726263	3.336261607
C20orf27	9.530604083	9.126747942	9.524512012	9.52939005	9.207840227	9.225108432
C20orf96	7.697635276	8.514112434	8.003873545	7.702136017	7.513985487	7.958222964
C21orf58	6.85481047	6.478121789	5.903529285	5.313355535	6.494602437	6.721525632
C21orf62	0	0	0	2.506028935	0	0
C21orf91	9.379234956	9.126747942	9.224107878	9.39979384	9.506856665	9.011274259
C22orf15	0	3.495468592	0	3.137625639	0.5	2.0128026
C22orf23	5.582174912	3.105518126	5.057208312	3.839774181	3.158547452	3.452315542
C22orf31	4.680978578	6.170379271	5.190703162	5.48115266	5.643103209	4.300029651
C22orf39	9.606789788	9.576170036	9.846503334	10.15373793	9.789820161	10.09213395
C2CD2	10.4640241	10.84887442	10.25356203	10.93276761	11.79013468	11.2026341
C2CD2L	9.26889943	8.894156844	9.132602801	9.300944625	9.500189528	9.124138797
C2CD3	9.464175555	8.787476467	9.640993568	9.254284226	8.678338985	9.202405694
C2CD4A	2.0128026	0	4.118775691	1.264160417	2.506028935	0
C2CD4B	5.83947228	2.682456251	4.280721596	2.867683102	4.319275854	3.527576105
C2CD4C	3.061679058	3.105518126	0	4.482828271	5.287104947	1.125814584
C2CD4D	4.680978578	4.636873059	2.779950001	4.482828271	4.085667357	5.514208545
C2CD5	9.877502458	9.935683122	10.27098891	9.889210186	9.882710055	9.98034017
C2CD6	4.931237542	4.575512779	5.190703162	3.27087537	1.440642698	3.336261607
C2orf15	5.442734627	4.271291008	3.994866716	4.154760773	5.440568359	5.213772595
C2orf16	0	2.958403188	0	0	0	0
C2orf42	8.597422754	7.925788004	8.559471196	8.374963507	7.673825362	8.203135436
C2orf49	9.484642237	9.476361915	9.688529594	9.52939005	9.264247421	9.433173637
C2orf50	3.682298153	2.958403188	1.855951548	0	3.512057871	3.206114489
C2orf66	0	3.290121573	1.125814584	0.5	2.842349253	0.5
C2orf68	9.720082276	9.822953724	10.10117826	10.03540653	9.997217368	10.28656305
C2orf69	8.406006852	8.720077079	8.75802334	8.222257714	8.460308789	8.321559177
C2orf72	3.994866716	7.620314527	7.471096085	7.801805437	7.845586474	9.786657468
C2orf73	0	2.344320159	2.779950001	0.5	0.5	0.5
C2orf74	9.035683448	7.963875588	7.99486569	9.137120079	7.563496405	7.913075962
C2orf76	8.386987711	8.157018608	7.558799052	8.370687513	8.106916118	7.958222964
C2orf80	0	0	0	0	0.5	0
C2orf81	7.832196909	7.699128114	7.87720144	7.201665521	7.207577282	7.019775322
C2orf88	8.896331766	9.137120079	9.006902881	9.023272839	9.249399813	9.832127696
C2orf92	6.07532079	5.019757326	4.924991758	5.634022231	6.051259516	4.636873059
C3	14.79936045	15.58505884	15.10791835	16.55726723	14.44717493	14.06090205
C3AR1	9.006640668	9.147680388	9.355112115	9.286331009	8.305722616	8.259120587
C3orf14	8.362672	8.356175039	8.053797084	7.426215707	7.648360426	7.707613354
C3orf18	8.25691321	8.594868263	9.079401783	8.26709548	8.147801159	8.603336183
C3orf20	5.622543481	5.082241712	5.372115352	4.94591943	4.567628493	5.057208312
C3orf22	0	0	0	0	0	0
C3orf33	6.406468387	6.255211053	6.225097917	5.842835261	6.511296196	6.580913175
C3orf38	9.624690222	9.6198182	9.618775746	9.42057405	9.077379859	9.210888444
C3orf52	5.863840456	6.490692609	5.334545333	6.083209316	7.673825362	6.914602113
C3orf62	7.291028907	6.928352662	7.511092238	7.588714356	7.830450219	7.22377709
C3orf70	8.966558202	9.463211538	9.197384093	8.864564696	8.887692514	8.834347023
C3orf80	8.566352109	6.853954775	7.680829998	3.994866716	5.510098203	6.225097917
C3orf84	0	0	0	0.5	0	1.264160417
C3orf86	2.842349253	1.125814584	3.666779919	0.5	0	2.779950001
C4A	7.752037314	7.567584305	6.434729724	6.580913175	5.568210031	4.779063873
C4B	8.063585877	7.715552808	7.311362025	6.469628235	4.931237542	4.680978578
C4BPA	0	0	0	3.137625639	0	0
C4BPB	3.061679058	1.125814584	0	2.253600073	2.253600073	2.983737037
C4orf17	0	0	0	0	0	0
C4orf19	5.965843452	4.874898471	4.636873059	5.723802468	6.524534306	7.749808797
C4orf3	11.71048882	11.94947217	12.01205954	12.27331919	12.36666692	12.63057007
C4orf33	7.938176929	8.197784891	7.403648787	7.672356024	8.487476486	7.630078906
C4orf36	5.23794091	5.388084493	6.130970463	5.917092637	5.440568359	6.242220629
C4orf45	2.0128026	1.125814584	2.779950001	1.758457798	0	0
C4orf46	8.818724178	8.897224849	8.859440025	7.97472453	7.73079302	7.819864669
C4orf47	4.931237542	4.846019966	4.118775691	3.751629167	4.129009115	3.994866716
C4orf48	7.855425141	6.815859279	7.097595827	5.597759947	5.133329533	5.495604343
C4orf50	3.30428199	1.125814584	0	2.253600073	2.253600073	0
C4orf54	2.61029635	2.344320159	0	0	0	0
C5	6.952321987	7.109721437	6.968970869	7.033419474	7.823993711	7.734694321
C5AR1	8.649379046	7.891226352	8.208582638	8.34756507	6.610797269	7.334340728
C5AR2	7.892198387	7.032660957	6.653312099	6.799114074	6.426064059	6.408747543
C5orf15	10.95151861	10.96715423	10.89843923	10.77229762	10.47276181	10.52887605
C5orf22	9.633335068	9.413932742	9.329361892	9.579737844	9.16725169	9.38575832
C5orf24	10.47487446	10.58488837	10.16669467	10.08315991	9.989618961	10.02873156
C5orf34	5.989397718	6.255211053	6.946901386	4.636873059	4.985160483	6.208705178
C5orf46	7.083908283	8.307189825	7.303126399	8.573373677	9.902714522	9.55199984
C5orf47	0	2.344320159	0	0	0	2.0128026
C5orf49	3.061679058	2.958403188	1.125814584	3.137625639	4.383142626	4.680978578
C5orf51	7.813601687	7.487396266	7.334340728	6.896717464	6.796465169	6.963679544
C5orf52	0	1.125814584	0	0	0	0
C5orf58	3.512057871	3.290121573	3.380841659	2.867683102	2.506028935	4.836589378
C5orf63	5.622543481	6.23117986	6.130970463	5.313355535	5.408122187	5.810824158
C6	4.271291008	7.383752729	6.574233069	7.81225702	7.032660957	6.857967131
C6orf120	10.64824816	10.81548144	10.795129	10.34811926	10.23367475	10.57414704
C6orf132	9.886393059	10.28540062	9.685322852	10.61261343	11.17542669	10.57820212
C6orf136	8.045028835	8.147088492	8.141914209	8.171779574	8.482039689	8.796058238
C6orf141	5.488453854	5.133329533	5.786513983	6.321323192	6.796465169	6.321323192
C6orf15	2.0128026	3.666779919	3.512057871	5.352125874	5.695352153	5.514208545
C6orf163	3.30428199	3.666779919	3.897430938	1.758457798	3.512057871	2.506028935
C6orf201	4.271291008	1.855951548	0	0	1.855951548	2.0128026
C6orf226	6.524534306	6.633567795	6.434729724	6.154702062	7.371542776	6.815859279
C6orf47	9.523825032	9.164715111	9.647867265	9.383581803	9.442517914	9.433173637
C6orf52	4.271291008	3.105518126	3.666779919	2.253600073	2.253600073	5.057208312
C6orf58	0	0	0	0	0	2.0128026
C6orf62	11.77472379	11.62217998	11.84501368	11.60157443	11.64271418	11.64717248
C6orf89	12.28950572	12.20940613	12.36876743	12.12162587	12.11724024	12.02121646
C7	10.16543075	9.994017783	11.39220038	12.01907905	9.543315415	11.75488232
C7orf25	8.714731014	8.135246487	8.368963307	7.997132892	8.335777756	8.561960357
C7orf26	9.379234956	9.617905561	9.793102834	9.621235687	9.522702501	9.530311388
C7orf31	8.368963307	8.11015462	7.922992352	8.117527831	6.916210475	7.488866908
C7orf33	0	0	0	0	0.5	0
C7orf50	11.16028439	10.76562971	11.13657915	10.36379658	10.24667459	10.85380174
C7orf57	3.061679058	3.666779919	3.029571545	1.758457798	0.5	0.5
C7orf61	2.842349253	0	2.21653467	2.0128026	1.125814584	1.855951548
C8B	0	0	1.125814584	0	0	0
C8G	3.30428199	0	3.249953557	3.137625639	2.682456251	2.983737037
C8orf33	10.44884977	10.48370416	10.49207971	10.32505237	10.32755898	10.59565812
C8orf34	4.129009115	3.666779919	3.249953557	4.271291008	3.730707354	4.836589378
C8orf37	6.707486383	6.928352662	6.069593915	6.980669651	6.632578287	6.478121789
C8orf44-SGK3	5.180469738	5.180469738	5.931237542	4.271291008	4.613720876	4.181464706
C8orf48	6.504090014	6.928352662	6.321323192	6.42942969	5.889126121	6.083209316
C8orf58	8.89076921	8.604944607	8.591085183	8.167042689	8.322046904	8.1809657
C8orf76	4.129009115	2.682456251	2.21653467	3.994866716	3.897430938	3.897430938
C8orf82	9.027364724	9.068376583	9.313761154	9.345494791	9.735428719	9.875638442
C8orf88	6.57952328	6.321323192	6.737280193	7.076952126	6.610797269	7.019775322
C8orf89	4.495161701	2.958403188	4.575512779	2.0128026	0.5	4.046160824
C9	0	1.125814584	2.779950001	0	0	0.5
C9orf116	6.825685757	6.066569358	5.903529285	5.416866757	5.133329533	6.01569411
C9orf135	0	0	0	0	0	0.5
C9orf152	2.0128026	7.603227688	6.980669651	7.935394066	7.909194277	9.602100145
C9orf153	3.30428199	0	1.125814584	0	0.5	0
C9orf163	0	0	0	0.5	1.125814584	1.855951548
C9orf24	2.61029635	3.290121573	2.21653467	4.154760773	4.319275854	6.141325491
C9orf40	7.003775085	6.406468387	7.780849425	6.117986131	6.84115765	6.886581085
C9orf43	3.061679058	1.125814584	2.21653467	2.253600073	3.435726263	4.118775691
C9orf47	4.993598161	1.125814584	0	2.0128026	2.506028935	1.125814584
C9orf50	2.61029635	1.125814584	4.118775691	0.5	1.125814584	2.779950001
C9orf64	9.273474524	8.792314156	9.215000406	8.300234462	8.34756507	8.36124026
C9orf72	7.467886862	8.221206862	7.857493006	8.129294923	8.227147914	7.755108396
C9orf78	10.72315094	10.70161729	11.02054018	10.93125453	10.9065899	11.01385141
C9orf85	8.494738378	8.954437635	8.790086644	8.210338708	8.498032414	8.378423897
CA10	0	2.682456251	0	0	0	0
CA11	8.262339577	8.632389517	8.007704656	9.007165094	8.984286473	8.770174801
CA12	11.07476988	11.36851556	10.71048561	11.8962913	12.57257089	12.28731908
CA13	6.707486383	7.452737776	6.783194168	7.707613354	8.087147046	8.197784891
CA14	4.129009115	4.931237542	3.249953557	4.874898471	3.820527979	3.666779919
CA2	9.256088634	8.616685108	7.968041766	9.392707769	10.00814291	10.10004778
CA3	3.061679058	2.682456251	5.190703162	6.321323192	5.485485195	3.897430938
CA4	4.680978578	4.931237542	3.512057871	6.442317112	6.248224849	7.15644368
CA5A	0	0	2.506028935	0.5	0	0
CA5B	9.491898055	9.520331816	9.608773267	9.885529838	10.0443211	9.608602129
CA6	5.755452559	11.35262264	10.1256144	12.35740696	12.82352417	13.66268634
CA8	2.842349253	5.133329533	3.994866716	5.886920103	6.398607654	6.170379271
CA9	4.129009115	4.636873059	2.779950001	3.839774181	6.703979105	4.118775691
CAAP1	8.406006852	8.476058471	8.373699333	8.26709548	8.625682209	8.368963307
CAB39	11.09870972	11.25632378	11.29457218	11.41581147	11.11758385	11.28408419
CAB39L	8.966558202	9.530457736	9.21983629	10.4755172	10.36051394	10.82967879
CABCOCO1	5.680247202	5.842835261	4.118775691	4.636873059	3.994866716	4.779063873
CABIN1	10.79882561	11.36389674	11.4024254	10.910515	11.33774746	11.10058176
CABLES1	8.74419981	8.961141878	8.716610261	9.36509954	10.05556678	9.610197353
CABLES2	8.32515198	7.836619973	7.537561521	7.908098834	7.505931273	7.665148981
CABP1	3.512057871	4.575512779	4.924991758	4.924991758	5.408122187	5.408122187
CABP4	6.132360358	5.81325302	5.275473559	5.582174912	4.985160483	4.924991758
CABP5	0	0	0	0	0	0
CABP7	0	0	0	0	1.125814584	0
CABYR	5.388084493	5.180469738	4.924991758	5.057208312	4.085667357	4.583950458
CACFD1	8.864842672	8.129294923	8.38261248	7.456703765	8.450644673	8.548800402
CACHD1	9.662617378	10.09016289	10.35445559	10.4135596	10.2056029	10.25407134
CACNA1A	6.466641251	6.514269834	6.01569411	5.550811824	4.931237542	5.514208545
CACNA1B	9.326150164	8.031243819	8.411336956	4.583950458	3.820527979	5.303924947
CACNA1C	10.53508044	10.10004778	10.19349069	8.546142916	8.199743111	7.849390875
CACNA1D	6.928352662	7.005331396	6.929982832	7.076952126	7.254329703	7.166718129
CACNA1E	6.480278298	6.693302638	6.190807776	0.5	0.5	1.125814584
CACNA1F	3.994866716	3.290121573	2.779950001	3.550493359	2.253600073	2.779950001
CACNA1G	9.952888563	9.530457736	9.298529681	8.977772955	8.97829699	7.9976434
CACNA1H	9.537884487	8.849202415	8.318006964	8.037418775	8.106916118	8.075917159
CACNA1I	5.896891047	3.495468592	3.666779919	5.24346872	3.029571545	3.336261607
CACNA1S	0	0	0	1.758457798	0	0
CACNA2D1	10.13857677	9.90440061	9.924388429	9.483691611	9.154012669	9.040695687
CACNA2D2	7.114587292	6.633567795	7.175988637	8.138836814	7.895688995	7.870954244
CACNA2D3	7.508123989	6.693302638	7.311362025	7.02291035	7.158766879	6.737280193
CACNA2D4	6.632578287	7.005331396	7.117937204	7.401122423	6.770151553	6.826541451
CACNB1	8.176845051	8.242707277	8.462385074	8.49068007	8.622653282	8.722393953
CACNB2	7.892198387	7.658469698	7.006089913	6.920067909	6.33197231	6.408747543
CACNB3	9.159873216	9.090167352	9.156925966	8.476058471	8.66608411	8.784324323
CACNB4	8.449982143	8.529842618	7.829551342	8.00346111	8.662608581	7.11316029
CACNG1	0	0	0	0	0	0
CACNG2	0	0	1.125814584	0	0	3.061679058
CACNG4	0	5.447496152	4.191280321	5.447496152	5.999574113	5.707594793
CACNG6	2.0128026	0	0	0	0	0
CACNG8	4.129009115	4.181464706	4.191280321	1.264160417	4.271291008	3.527576105
CACTIN	9.752483152	9.724374999	9.685322852	9.878703289	9.710924458	9.828343811
CACUL1	10.4665516	10.36260631	10.33473805	10.65678037	10.72161968	10.42343655
CACYBP	10.56077253	10.7796977	10.52238204	10.83891406	10.37638135	10.9056346
CAD	10.79659284	10.78148228	10.82275128	10.26527698	10.52978016	10.06785491
CADM1	11.83310124	11.44104192	11.68989722	10.41242345	10.08633187	9.779285349
CADM2	5.989397718	5.896891047	5.650502229	7.444329232	6.689500812	6.870612868
CADM3	9.834779589	10.45284083	10.6933369	12.054617	11.14896293	11.883994
CADM4	8.126894384	8.555592441	8.644945513	8.437777806	9.331958407	9.672635266
CADPS	8.460308789	8.632389517	8.49529433	7.051938484	7.529620975	6.963679544
CADPS2	9.878590349	9.722656369	9.618775746	8.958733799	8.914636312	9.176374942
CAGE1	0	0	0	1.125814584	1.855951548	0.5
CALB1	2.61029635	0	0	0	0.5	0.5
CALB2	7.938176929	8.414471815	7.755108396	8.007704656	8.326903889	7.888502037
CALCA	4.129009115	0	0	0	2.506028935	0
[truncated: 15,856 more rows]
