# Supplementary material for: Identification and histological validation of autophagy-related core genes ADRB2 and PLK2 in keloids, with integrated immune infiltration analysis
Source: Front Immunol. 2026 Feb 9;17:1724230. doi: 10.3389/fimmu.2026.1724230 (PMC12926160; doi:10.3389/fimmu.2026.1724230)
Supplement: Supplementary file 9 [file DataSheet9.zip › GEO/GSE44270/GSE44270.normalize.txt]

id	GSM1081611_Control	GSM1081612_Control	GSM1081613_Control	GSM1081582_Treat	GSM1081583_Treat	GSM1081584_Treat	GSM1081585_Treat	GSM1081586_Treat	GSM1081587_Treat	GSM1081588_Treat	GSM1081589_Treat	GSM1081590_Treat
A1BG	1.04558774893506	1.08607937590884	0.903881925027742	1.11811875530911	1.01631579866667	0.977981611923352	0.940527319446899	0.94720301526467	0.875195421960309	0.932241174506416	0.92862407323764	0.983057795731793
A1CF	1.03360894675258	1.07707874642701	0.987778225259112	1.0002202627551	0.994385862206664	0.968516163029047	1.0197477614119	0.994667890742884	1.00995002366153	0.997033888856155	1.00855769512068	1.0795410872622
A2M	1.04401495216513	1.00946900003533	0.996490729163785	1.79925798355106	1.17870770492435	1.36532941622028	0.949750134955237	1.07650373385308	0.933046554252053	1.83036668163339	0.983435284749859	0.940438217928265
A2ML1	2.73294041119866	3.15220393142849	2.85480772076981	0.53083327148035	0.567294702382794	0.476255596759616	0.519522061221711	0.505738743242946	0.563436878238011	0.533574526608688	0.513319025862486	0.500080315997597
A3GALT2	0.992171301808426	0.963981550993091	0.944142169413201	1.10356947719503	0.945610304105893	1.00590075977481	0.973276128962505	1.06494823941642	1.06033701375732	0.95984392946998	0.928363065643068	1.05690645435313
A4GALT	1.22908527435804	1.11669709680683	0.961236646892568	1.05807099732897	1.0795410872622	0.950803422416437	0.960625606803287	0.961676573508458	1.06524430918841	1.05179150362679	0.975701677920858	0.971710162934801
A4GNT	0.973544762248734	1.02373138232633	0.968901162763053	1.00315830265448	0.980547943782079	1.06679211864921	1.03732098617062	0.985470108140176	0.967765076270447	0.998820955451681	1.03785690574929	0.961186854105979
AAAS	0.98585451249806	0.997546758752037	1.08989359088103	1.01339203216119	1.16728171146009	1.05436661245722	1.03516716165002	1.0328286043023	1.01001316196272	1.11443597346549	1.09836454826332	0.975305970209287
AACS	1.01933514491772	1.02455213414589	1.15428942649525	0.857581482144427	0.978234281262781	0.959752960479274	0.828042223276739	1.01094248330715	0.929260096029633	0.936365038225059	0.928390495753731	0.999416879624893
AADAC	1.03285804671095	1.03217846404251	1.02836864403278	0.947951221411254	1.00212272552093	1.02414262556616	1.03830179497462	1.01904000927644	1.01595293922794	1.00266956756093	1.03265458194866	1.00444570864583
AADACL2	1.08690234363116	0.986353189490894	1.75649770678804	0.958402841117598	0.972396464326526	0.996354944290554	1.01537305836938	0.986013204427261	0.951058133923043	0.992860302616142	1.03469005442176	0.976357027143799
AADACL3	1.30405242966786	1.00789094224078	0.993937938298644	1.02867511323275	1.02268233990223	1.06974160170993	1.02728603964943	0.953213041490298	1.11117202231645	1.14863210006166	1.04751530940284	1.02585341668323
AADACL4	0.955211236135088	1.06373961935275	1.08823838460266	0.917983344116657	1.10426688866223	1.05953409003636	1.04139540875464	0.997569286477324	1.03074364028545	1.00320310903739	1.07613084693481	1.03930043232459
AADAT	0.692461863146691	0.509561357928878	0.582000218457251	1.17002256927494	1.15002305223571	1.32626017295697	1.32758749981446	1.1831618857302	1.18258860952913	1.23382835544972	1.28727016385157	1.33387038468123
AAED1	0.608382189905356	0.880448225859723	0.857697629551703	1.0760666177167	1.08611881182921	1.20092204104921	1.1313774769266	1.26248061058268	1.13007639019817	1.14556212854569	1.13416834016582	1.14576964735521
AAGAB	0.947416870726389	1.15875550277283	1.06504596035683	0.92415353600358	0.898788788042603	0.976820753636039	1.00130089059281	1.00558421244913	0.901498607361838	0.998229990223134	1.00471606585086	0.920761918536542
AAK1	0.887959576601932	0.883924951612377	0.818589855770174	1.09191598815264	1.1273192524562	1.18303136760995	1.22008465603878	1.12294258750857	1.16183032707732	1.06737989320504	1.06992499671147	1.23590621865504
AAMDC	0.919474586467299	0.807805319984509	0.791735441772198	1.1805540085998	1.25600958355618	1.28336455718831	1.20785731794192	1.22964968789552	1.16899461045972	1.18712458378118	1.24119195097253	1.36092978019576
AAMP	0.983936032521026	1.02085567234579	1.0538658640456	0.981326565056497	0.984614768772312	0.994792435162798	0.984695524127466	1.02651506352148	0.982221248787487	1.05709945517355	0.982723263131541	0.864958246369808
AANAT	1.09297354496713	1.14194594583621	0.952538275978357	0.968212787040397	0.976225650794781	1.01745721083794	0.994717646567163	0.969832733986839	1.06663566866292	0.910471422161607	0.965751229867192	0.945589287773708
AAR2	0.943261818769376	0.937887903698373	1.01214300121254	1.12919732916516	1.11038144206683	1.11413588114684	1.12888312551131	1.10106362857577	1.19489927413558	1.10108406584496	1.24576391872993	1.17469284462162
AARD	1.02645531108967	1.04568074456639	0.985288985438397	0.983176386460962	0.971723492098831	0.949497727940313	0.99367121666016	0.974599562404034	0.989666850657069	0.900340556029234	1.01392558575536	1.03536535495912
AARS	1.21311464510123	0.943461316594844	1.05676141810983	0.973835742943238	1.05579969080369	1.05891191195443	1.0175249390762	0.991945351436967	0.95497875152227	1.15483147396481	0.980286292542352	0.996581674424572
AARS2	0.926243714559978	0.933914218922795	1.00263759266091	0.974042738169002	1.09963252378278	1.09427810634864	1.09875131045011	1.05286683922398	1.04958988565499	1.09582431010705	1.21350250035449	1.00037555559164
AASDH	1.11938562496417	1.05302276841043	1.09466806348802	0.902375728608742	0.989470146363654	0.945299118359753	1.0478038183684	1.0629314324521	0.904977913261293	1.06913871086709	0.901597377937541	0.788444750194485
AASDHPPT	1.00417924534305	1.053839881759	1.07675026534595	0.956655808356168	1.02443353601069	0.98282911146296	1.04889813695318	0.992192260572319	0.960365119611884	0.985458996957914	0.966535703909166	0.940720500799377
AASS	0.948924630101643	1.20270380711944	0.97007092617789	0.944069634754324	0.945025170123981	1.05879479968932	1.05753517004428	0.943652611094893	0.833230892263547	1.08151236023579	0.940438217928265	0.852055298849691
AATF	0.897275766942028	0.990029361180726	0.953185231936039	0.98700134796353	1.00807694786417	1.00912301635149	1.03695428520785	1.02650338587097	1.0080289188635	1.00890080439008	1.04859200188957	0.980246999000626
AATK	1.02476505658985	1.04021789586243	0.97673914268005	1.10969235833913	0.963794549287705	0.962979384699671	0.935707435829858	0.904658780010831	1.01326325391707	0.944069634754324	1.00927046580338	1.01430282973896
AATK-AS1	1.13309850135154	1.14280429236362	0.968991060325431	1.12368722021521	1.04369748810975	0.90608020721826	1.00940834108772	0.938316063565285	1.03561156968264	0.933723641444756	0.969647556977054	0.962922675670898
ABAT	0.958868376824377	1.26764047054786	0.91092458312785	0.896811678891958	0.860388715932472	1.00560541400263	1.22373076682398	1.09541943772994	1.01792209402764	0.984432599207148	0.89454482668981	0.961393537760702
ABCA1	1.05839764740321	1.26204305238332	1.2479930210192	0.641023549106833	0.625061790967143	0.61526621093611	0.766718325288596	0.843734527732737	0.58712038221588	0.798107157703668	0.754266150332379	0.794796778253627
ABCA10	0.991353178180986	1.02396602770618	1.06974160170993	0.933542805343087	1.02365524741867	1.02790934498983	1.00615040729294	1.01010582286377	1.04164033988979	1.04594255539635	1.01190773087749	1.0121874638183
ABCA11P	0.944438967448327	0.858791756220212	1.00310423529522	1.00913610715124	1.14955943832729	1.05742699753745	1.09300915212921	1.03517424381519	0.924210117492414	1.01971953432816	0.96074769685192	1.0108210169884
ABCA12	2.49230280936429	2.50366893366623	2.46177170272496	0.503967618428185	0.513319025862486	0.490224186781257	0.492399734447778	0.502895632105536	0.48581844293453	0.488147005737842	0.492399734447778	0.475054856259381
ABCA13	0.997005048605043	1.00028727705162	0.995130463248555	1.02685304830707	1.07244664962836	0.981226689099231	1.12155127224894	1.01099438524053	1.09376204020764	0.914097867586915	0.971068964695821	1.14710601970656
ABCA2	0.957316764899803	0.820052610797531	0.813156279514893	1.13271038291424	1.2017996946324	1.11450300551495	1.14142746323557	1.10243276510485	1.13598483455061	1.19510953116472	1.25905022403497	1.19899938770291
ABCA3	1.08961067576788	0.993061145185616	1.02208591007285	1.06963294278573	0.964373702333584	0.966819939858639	0.873844308006068	0.988729707572876	1.03259532988166	1.011253920388	1.00030396005942	0.973100481005812
ABCA4	1.0333738298408	1.0585939372676	1.07347426321513	1.07037389503877	0.984331919067511	1.02832795904426	1.03710420802014	1.01409637432119	1.04121783106105	0.987878661191172	1.06530236690805	0.980656352867557
ABCA5	1.25641185856859	1.10685723787766	1.20296589608332	0.750917324516322	0.790405134635398	0.820953446123355	0.958868376824377	1.07085560245063	1.01353799457766	1.02866638856358	1.01113827443426	1.00545840261732
ABCA6	0.812635652746653	0.755523094580443	0.778666699595709	1.22265205552447	1.97352331741794	1.18606610185363	1.55393004938358	1.9291377879272	1.77548023574116	2.93829929532207	1.91591063224083	1.42463171431694
ABCA7	1.2047542840292	1.32274265609751	1.1452856065247	0.843794034949398	0.894487469521824	0.72109659383879	0.81522775103595	0.682217538252261	0.807805319984509	0.794911984193446	0.816771067386888	0.865224740560949
ABCA8	0.983385730721358	0.988951043339927	0.992839947447252	1.03685291410416	1.07826675836128	0.940032301288656	1.80360525124803	1.36928722308113	1.36230060301942	1.51660389816562	1.3560142774224	1.36383684088591
ABCA9	0.976912904356144	1.04982029247504	0.99204944416998	0.963447637161448	1.06488451317646	1.0154293132021	1.00872353779818	1.01365377281463	0.991500363902616	1.21968613349105	1.05309851335626	0.986650944305953
ABCB1	1.02354949908326	0.976509168616938	0.971284568146929	1.00481758224828	0.991160503564059	0.977699632961065	0.955841541969821	1.00623770051182	0.978072908979251	0.990364236539632	1.01279966302405	1.0039709750585
ABCB10	0.936886348937216	0.939682331275914	0.933480678758961	1.01033849140113	1.01922304903946	1.13384581195006	1.01845130500173	0.993764393601229	1.11462565591493	1.08756580820326	1.14634078069337	1.12753093088093
ABCB11	1.04887940151357	0.996429179804137	1.03068515757201	0.980306182704453	1.01091616679518	0.950511930948939	0.983856851275418	0.972879534036555	1.0060610340773	0.974559261853256	0.99834472560151	0.948108493367962
ABCB4	1.07802400280979	1.02388756790973	1.03989356878699	1.06424256201593	1.03841693352925	1.09732017356705	0.963651331412834	1.04903146270741	0.99957169790683	1.03431424491003	1.05378338955253	0.938708236225555
ABCB5	1.01616941550785	0.978597152211437	1.01680764889405	1.03442556444243	0.987767961626254	1.00055654023899	1.03566855257183	1.0092920997774	1.00964121001532	1.04446450763419	1.01137822755008	1.02330114742822
ABCB6	0.994525487562972	0.680562186259018	0.874955446130939	1.13425079809694	1.09704884339785	1.05195716012672	1.05826282962802	1.09538231469311	0.956646688628015	1.19356431835908	1.17636141547801	1.029116184644
ABCB7	0.965203021117709	1.06651214217702	1.04424783131625	0.97804337208812	0.952900917240026	1.02536626123562	1.06504596035683	1.12492066555836	0.941353834818759	0.996595102692354	0.898788788042603	0.90247059951282
ABCB8	1.08650231184827	1.06232937353954	1.02936643699215	1.03483349490061	1.02465340180775	0.970637872998425	0.916808938640457	0.932302571025256	1.03254440505032	0.989284100636008	0.98658718562762	0.983263864549242
ABCB9	1.04009079338846	1.01601174471706	0.966346455449393	1.01661910101039	0.913902201274635	0.820163025262879	1.00821823518553	0.928190429294565	0.939788340956414	0.950595514124137	1.00859097554002	1.00317339924346
ABCC1	1.13425079809694	1.19680428591502	1.03321026582301	0.940137073602272	0.993575727747252	0.912687177900803	0.966670765494318	1.0663623762449	1.11847063303638	0.924776507017663	1.0850074849552	1.16331245920513
ABCC10	0.977443974481359	1.13198756647505	1.03298491256647	0.949133386003236	0.999958292836964	0.951469155088125	1.00112358218923	1.01795097974731	0.943154862513108	0.994659542108151	0.916729122036334	0.986269893078952
ABCC11	1.13652745484708	1.04922937159185	0.977887074833667	1.04764304886222	0.979768478712417	0.988185713380569	0.968660523958793	0.986201726330281	0.95194216964338	0.934680905411611	0.993111143351826	1.00120580213621
ABCC12	0.992326747391306	0.990408548604412	0.996188094944807	1.04794353583696	0.99312915289744	0.965765269384215	1.00579001514746	0.99987593960316	0.999091480722673	0.999563165481614	0.976144011467669	1.02889062730271
ABCC13	1.00381150444102	0.995133308805191	1.0534567642988	1.01870480030331	0.987834403886315	1.03509848050643	1.06059944046967	1.01501077093882	1.00141456569306	1.02587325016174	1.04612029396958	1.04217769194496
ABCC2	1.14465707329327	1.20762762324604	1.06980386994701	0.841713871668363	0.935718654143276	0.923636457989459	1.01306441529465	0.978556735209814	0.909460824951031	0.958224001776392	0.866813447510926	0.992814580602249
ABCC3	1.35402152012159	1.16297361150484	0.862747783432368	0.794505016706415	0.647270339936789	0.700783842707212	0.600146413325972	0.888836153805821	0.83622598243059	0.990643830055203	0.960095469178213	0.832393467705604
ABCC4	0.733881869046085	0.753878745062384	0.74053952658987	1.23736850094086	1.18632015698619	1.29235024323328	1.25931336725463	1.28161134013037	1.26267791767429	1.31626247606023	1.42694563410664	1.43501763559912
ABCC5	1.00767384527921	1.07561366845145	1.03655523741631	0.840318323175903	0.924098640116913	0.993705124714744	0.878125453872598	1.02127574588813	0.95958343045417	1.03394404314078	0.922796325658975	0.892289268996713
ABCC6	1.0387535128579	1.06302642713459	0.997265046519633	1.00527321003241	0.9589633332198	0.972083835888122	0.989121714668617	0.934493964389561	1.01313367057033	0.934946851553284	0.944736841753212	0.997665637686138
ABCC8	1.01638555302017	1.12054909999358	1.03174494396481	0.959454244635204	1.03104943013823	0.896928163426195	1.0329570532788	0.991018105287109	1.0507014784644	0.863036908834278	0.960695988357925	0.992278037055979
ABCC9	0.971539219676228	0.99937648626867	0.968621188965721	2.58959916318743	3.20529157140581	2.40895360070364	3.45283820413757	2.91072579248049	1.87598572854813	2.85480772076981	2.16442692425126	2.80226626096303
ABCD1	1.05093387704859	0.922567212448958	0.832162355873393	1.07068607936942	0.888658478698769	1.08413198798568	0.974166217065332	1.00150175239204	1.04164799726291	0.995036930261782	1.04421459473856	1.12876990655129
ABCD2	0.981938940881718	1.03709389826083	1.00272758110964	0.989392928002571	1.04616952893851	1.00434843898732	1.01267609809336	1.02177090075595	0.995766377739696	0.996042737461312	1.0090431941677	0.955086616755294
ABCD3	0.990277660706091	0.963285803964777	0.967983496797004	0.987222531412364	0.998795582711469	1.03598234337431	1.00794525442767	1.07259207007198	1.06608597782561	1.03884693321226	0.994953222813204	0.984605038936924
ABCD4	1.06735684967991	1.02569940026381	0.989450278979285	0.924612215507897	0.945041710177682	0.947094156099551	0.888886010155592	0.911886463716932	1.02485384867171	1.03022304675348	1.02774099441001	0.857051178077253
ABCE1	0.769465644984717	0.907543899801413	0.993809045596866	1.04217010582879	1.10829223484097	1.10809444899142	1.1157733604713	1.04551351459153	1.03742904381292	1.07986511357146	1.08602126596199	1.05971812184487
ABCF1	0.868237590201542	0.864060439154391	0.925865839247354	1.02875065156913	1.04307582738	1.05442133087297	1.03757229788779	1.06777521072324	1.10571491583911	1.12221976530718	1.12547942640928	1.00501037465983
ABCF2	0.726422335073934	0.85546366984147	0.911009528947262	1.08150157907497	1.10466085568896	1.06216039014675	1.07770905353671	1.08124969675048	1.09950009406797	1.08989359088103	1.10397628211728	1.04547020123267
ABCF3	0.941573218779336	0.941517745567895	0.974714092534765	1.08251911699457	1.15290971315328	1.0746871975342	1.09187781321989	1.14270177405061	1.10014022965037	1.08588233766052	1.11455935636728	1.05100211366656
ABCG1	1.19047038694774	1.22304409952949	1.1845905607712	0.935801235997283	0.883595397593109	0.910970134632981	0.78889261654432	0.709332372135227	1.02516634310909	0.864141193794516	0.79782608573052	0.932721697877738
ABCG2	1.16698021238792	1.33373105225314	1.43501763559912	0.791735441772198	0.795887124070587	0.754519961339778	0.810410379060249	0.91660471087437	0.858076861886146	0.787610672841682	0.731816292636593	0.693557070754575
ABCG4	0.994696848855657	1.00728662670932	1.04614670379224	0.975248865666061	1.10089553830874	0.923701714325685	0.750297049903198	0.953410512144404	0.942616028326324	0.980114259646784	0.82255253285681	0.935124604837599
ABCG5	1.02415980404362	1.02991933089887	1.05697090633968	0.993520978300621	0.999668879672707	0.921247240215542	0.992786071167306	0.920695068345371	0.970331972482881	1.00643295716973	0.960813297801596	0.964118984647667
ABCG8	1.0240343623942	1.06959810563102	1.09012565630319	1.01134547674029	1.05646887336959	1.03364883740858	0.994867969373698	0.944069634754324	0.998454638991845	0.951809024329725	0.957263926660893	1.04092025267734
ABHD1	1.0447691106136	1.02841610259733	1.08355506064479	1.14769676196875	0.991167234240754	0.904871813873259	0.97588569677824	0.925486977855838	0.944610640913957	0.951776792663769	0.920899625725517	0.932228346361492
ABHD10	0.954792720027802	0.909906736211362	0.937855614294326	1.22543282869684	1.20815088015742	1.20686379723319	1.27816511215863	1.26926274389942	1.13876327731383	1.15131811625817	1.18381334906953	1.12355015918088
ABHD11	0.896328053336329	1.0178060259724	1.04999853760384	1.10818334859247	1.13808591674943	1.04935835660011	0.989224569678097	0.986195965033517	1.02551585567847	0.930003133072717	1.15745621754312	1.09905328059804
ABHD12	0.993653502229458	0.839671512895544	0.886596876342859	1.40023809492108	1.37842809654137	1.31862998307745	1.27872890272171	1.1213361959006	1.14184137860909	1.10156273608473	1.19980554757641	1.19603512126213
ABHD12B	1.07470317070122	1.0179292379166	1.12925811734609	0.940191432811011	0.905598843497573	0.946923306940885	0.95506964769091	0.989735688322823	0.987686880218951	1.02045902767151	0.970475833501138	0.939016164594792
ABHD13	0.912065613734917	1.13345342467462	1.07935374453431	0.931586753446363	0.980904885256199	0.985365807398704	1.01038571886768	0.967164410637292	0.921017476805837	1.00569393939268	0.977905352576033	0.966106231641759
ABHD14A	1.05064668734682	1.19840371530847	0.988373517555449	1.02988669807572	0.932959929248976	0.901136244334739	0.979335759123461	1.07900306132401	1.00891337116818	0.992395422030064	0.927097243604586	1.01923308691506
ABHD14B	1.05479383134628	1.02487957612557	1.02189619336456	0.957290437460686	0.97007092617789	1.03390797050805	1.03530554551489	1.09283647546323	1.06858288207373	1.18130374391298	1.08964709587205	1.18266066865208
ABHD15	0.977898034729722	1.01022532098267	0.963308417319854	1.05788913833759	0.994828195298621	0.981520349926879	1.0771621654133	0.950919128230582	0.986801597105951	0.982584245998877	1.00991540246844	0.978540370303966
ABHD16A	0.990336197643666	0.950716618127794	1.03379407779959	1.03079055690325	1.06324128134893	1.0419850525258	0.988540197451187	1.06399995710332	1.03755386658453	1.06446683676266	1.07416875892269	0.934365160337076
ABHD16B	1.00702047958496	0.925560726978133	1.06919745643618	1.05830801827965	1.02882359001571	0.944084137970213	0.930810795895975	1.01206141647922	0.968739316152266	0.961263572704787	1.12160915206584	1.10591280512159
ABHD17A	1.04880398938542	1.04151281461979	0.975453930386858	1.0040372634977	1.07997077077216	0.983290628660145	0.996042737461312	0.953968037650724	1.01315712415181	0.967771413881097	0.982108158876586	1.02112941860117
ABHD17AP4	1.15131811625817	1.06910810640145	0.877661660838405	1.07521756784523	0.972026511907411	0.891552917082007	0.847160119327393	0.699340639129169	0.938095367060638	0.80872774741108	0.837607214217268	1.00299569735881
ABHD17B	1.07814518181246	1.04140614595401	1.16781344560484	0.993547747707657	0.986775851197427	0.935829962026454	1.03120366612644	0.98585451249806	0.946416621338385	0.997306328277004	0.956822115066095	0.86236945358001
ABHD17C	1.09847860351737	1.08759911443307	1.1141572113939	0.866982167096568	0.917418529781619	0.929138414528864	0.936588262664272	0.933144249548026	0.973240332876086	0.905221019655162	0.934197442809771	0.877291358929133
ABHD2	0.925865839247354	1.02518847817085	0.997480116653933	0.995577000255359	0.881279884200579	1.06245935936605	1.01524792845814	1.01577656562613	1.03263200459698	1.11496200893841	1.0851075167859	1.00235531843046
ABHD3	1.40023809492108	1.21304294927652	1.51401372416028	0.929726066783931	0.970309210633889	0.876201410043831	0.89465958843566	1.00297413485015	0.965714417333348	1.12417371555407	0.986215552787135	0.860702488631359
ABHD4	1.38246752053544	1.01830196859938	1.13829120837833	0.888123178164443	0.937621009130474	0.902482618156924	1.00188336652035	0.973526104283396	0.843117069819003	1.1674139140887	1.02119723625779	0.938295673866168
ABHD5	1.06961365328768	0.866261431411797	1.09494751965654	1.44437921621365	1.29423170354791	1.53857677076824	1.13463857761604	1.16057190136987	1.33919290590665	1.20422672769022	1.22758341333756	1.0649026758122
ABHD6	1.44150012665766	1.16267713652049	1.31457606587293	0.909673257979157	0.982717138217745	0.996953156819561	0.957219105327958	1.02083412327801	0.997852975121983	0.996646367287234	0.876509417096567	0.88023253180963
ABHD8	1.14991237602275	1.24098742544862	1.29592611616787	0.935362958044525	0.938224042134155	0.953618284835543	0.914297489637628	0.882316592178366	0.877710019446834	0.842966680841373	0.885508502721898	0.886261900063945
ABI1	1.28073971961629	1.20329428186035	1.16052628664998	0.880401989124027	0.851476432760258	0.992679325591289	0.997711039184185	0.949655450124299	0.868537996182726	0.91660471087437	0.862238384458654	0.851399110572123
ABI2	0.922852703690732	0.81779816436641	0.743320606981029	1.31254825590904	1.29990610978298	1.30892129735818	1.19396560508117	1.25233477306633	1.27522556211797	1.29150208391275	1.27580147179111	1.29592611616787
ABI3	1.10474395636854	0.995178447115543	1.03857383721458	1.01047477914108	1.05996003036492	0.878161173953131	0.942583211465166	0.877512649568524	0.910589227107144	0.863932856270251	0.953792263406598	0.950100313236811
ABI3BP	0.158556468452489	0.11581714005787	0.282078613894767	2.34673017744569	2.02060624621466	2.36489199919764	2.28886742437855	2.08978008795924	1.95688075921113	2.55743425330604	2.93829929532207	2.73294041119866
ABL1	0.948039096776071	0.788591484427038	0.995595540640723	1.11023897022097	1.17719278050453	1.07923900672952	1.06308943227744	1.08372215493059	1.09514508042698	1.16277480275098	1.18449954787344	1.15149440062933
ABL2	1.11139931788171	1.00300694023877	1.09617645331556	0.92311829988148	1.01193094572314	1.11949470990074	1.16744717109113	1.10930503267009	1.09675042279494	1.0466585697042	1.16317457075614	1.31727138459832
ABLIM1	1.80900922778716	1.4390091475604	1.82882913364583	0.371503986841545	0.400821036944767	0.405038584016881	0.340956311481223	0.369462459075963	0.416171311966752	0.381331252508085	0.380846343298078	0.390881796211265
ABLIM2	1.2284815346737	1.1107066655551	1.1374605395477	1.00406693358853	0.957193095360454	0.874955446130939	0.906724759279658	0.949040650281342	0.862543332278172	0.93667278690102	0.974734645874396	0.896953484044334
ABLIM3	0.434207195594972	0.49676753529047	0.616271753923257	1.42943100948026	1.80746983241266	1.55477090766225	1.58549355708355	1.7618421289253	1.87836624355054	1.84065837962979	2.04064394670963	2.12016415707082
ABO	0.996718991742358	1.07249583804895	0.865334598624276	1.10330905201168	1.03644115570012	0.996637664199406	0.973215689154926	0.958150183415913	1.02814320135805	0.945058101261036	1.02992941553322	1.06703864908579
ABR	0.951268348253159	0.824206902913897	0.991414617918229	1.04903146270741	1.10673849623099	1.2052123296345	1.104100988904	1.13554171705672	1.15943255005982	1.16989849173163	1.12415134429505	1.2577537564096
ABRA	0.978732159543322	1.04197887046053	1.10557292163721	1.0426338703878	0.901466810696481	0.978962421488389	0.996813952536024	0.998536913365723	0.963651331412834	0.906235706185664	1.07217364910559	0.941573218779336
ABRACL	0.978602979812751	1.20036258119753	1.19668496230998	0.883876410205093	0.87020206237225	0.927183853634626	1.10689031154545	1.01988980755331	1.02452191608014	0.900999930191131	0.903102296767143	0.905492286824015
ABT1	0.932844691139541	0.951880170236218	1.11267668727507	1.00773947250786	0.976062398634025	1.02614712020599	1.03423849076843	1.03140369740249	0.968686100993763	1.05508520254718	1.00656439578818	1.00091797680375
ABTB1	1.0563255509051	1.07075610449643	1.21640433619504	0.893518898426071	0.829394167081444	0.817970586249075	0.870317584139135	0.797137110545815	0.845053820478295	0.906917361303957	0.835545879909967	0.798534810103306
ABTB2	1.0078410249836	0.998331676196082	1.05129343893796	1.00674154265527	0.950279135939441	1.03038909873178	0.985775204657154	0.973060216035421	1.00593267824845	0.977690972022722	0.896161202473198	1.02782207133063
ACAA1	0.990301820970214	0.998101781523332	1.00436616817259	0.959497314466656	0.980263983258296	0.980025637727373	1.02329267395135	1.02010177576204	0.955145364284959	1.00616545385408	0.913754539347332	0.929591412413906
ACAA2	0.5743966408662	0.556263490251013	0.596841382752276	1.17082406458891	1.26781092654676	1.28869600810933	1.20493695731218	1.37067214816352	1.39006376435957	1.43872074341947	1.1644162870049	1.23179386191851
ACACA	1.04439395043917	1.20126736195362	1.16149054869663	0.809100802764605	0.877067947208241	0.894135981032568	0.891552917082007	0.99050666898506	0.890310613815799	0.963077890912373	0.958297840413921	1.0248320737182
ACACB	1.12392331024115	0.975701677920858	1.08015367382863	1.02412797286108	0.907062583809441	1.02014703108669	0.976671011308375	1.05946329207747	1.03805150987125	1.05612073682718	1.09929010013191	1.09614761738019
ACAD10	1.01129666182634	1.03694067784123	0.946791044431986	0.945610304105893	0.946791044431986	1.02602948601976	1.07535768068056	1.04324299130693	0.966244079353296	1.12185367319419	1.07921144845875	0.99940860498896
ACAD8	1.012303988039	1.04023145642835	1.09285970351408	0.92163327037575	0.927670413884811	0.893022216574798	0.846532095392598	1.03979270300473	1.011290750637	1.02941102932243	0.983981699077255	0.96641114427395
ACAD9	0.957999435779045	0.914691209525152	1.00708286710022	1.02702054545922	1.11413588114684	1.03731532018993	1.06832418508798	1.07164613306359	1.14691383866875	1.0892218868108	1.10280101146079	1.11322424776526
ACADL	1.02260371891605	0.982467310115861	1.08509349773408	0.942175164089306	0.990514472211734	0.999583713629348	1.00290923048964	1.00607750206315	0.996142276938134	1.0103527112519	1.00037555559164	1.01275736275731
ACADM	0.977099414161282	1.13448129986325	1.1150294108879	0.833839315353025	1.02182716007721	0.914573096737858	1.02458400092645	1.02568122535636	0.949338159870549	0.970674953616471	0.920980931936975	0.817082283333273
ACADS	1.03226158344666	0.999142182451014	0.920316642533354	1.06531364697608	1.07108726923402	1.00201300241595	1.02840752871154	1.01423470305188	1.01176762810436	0.960494135806318	0.879933619237222	1.06118209623482
ACADSB	0.953952314262974	0.889814910160261	0.711091852278516	1.10981259115565	1.065426987463	1.2768243324997	1.28045398003944	1.17979240359989	1.20384415972591	1.22933542905198	1.35549086972758	1.16561189836458
ACADVL	1.14254544909928	1.1833935712374	0.959778119729948	0.961236646892568	1.0120041419107	0.973300648414531	0.979876381778706	0.978780809666136	0.98243069885191	1.01773311131931	0.888560790232113	0.904871813873259
ACAN	0.986125206696685	1.00547096523775	0.998177214740343	1.07243405849026	1.00703641691275	0.944933690093029	0.997153429010201	1.04807049176712	1.00747652894846	1.00098261631731	0.961877848974617	1.07011952692508
ACAP2	1.13377731346736	0.995100228646392	1.02955132312378	0.985687847773621	1.04608598642996	1.0655211255215	1.08201434160831	1.07721960157164	1.06811749612203	1.04200891018207	1.05801669530302	1.08490846223366
ACAP3	1.23645609927592	1.06188411775222	1.00826571608416	0.995036930261782	0.968825016833866	1.05377084791338	0.877855844886494	0.970566254761506	1.03560317150768	0.966571635714596	1.0318024475746	0.977864840146455
ACAT1	0.943123162195577	0.939105911651137	0.937621009130474	1.02790934498983	1.05684228982042	1.04876320107243	1.13645699135309	1.07342885884459	1.08399606458423	1.1289891284452	1.0521939692741	1.0188376760355
ACAT2	1.09455626246265	1.36351307257733	1.34375036311019	0.80298242740682	0.823738551490262	0.886661960576894	0.763930787500159	0.917354766231749	0.856174995177294	0.728944774935801	0.669253754154863	0.672137623093787
ACBD3	0.995886940601147	0.909518985255745	0.967074197939544	1.12623912159123	1.15210313992064	1.09126747394078	1.11457828724604	1.16362709241219	1.18672573531977	1.09759280975446	1.066498626677	1.07592719681501
ACBD4	1.1366411305732	1.05560468514635	0.938760693515599	0.958591100666986	0.92862407323764	0.930714906756015	0.997665637686138	0.947530665405779	1.00720934732179	0.950390504726313	0.957753247146883	0.89355654954574
ACBD5	0.96303104525609	0.896345735956278	0.935041899636468	1.1179627232293	1.20534183058942	1.2114657256291	1.18356106951319	1.15058682037918	1.16464598285232	1.08424052912618	1.06970489961047	1.02985917861805
ACBD6	1.01861348701669	1.07199002073349	0.918661111087631	0.899424212884184	0.879090190049339	1.05084409315944	1.07318181070279	1.04751530940284	0.831162434331812	0.972784250528021	1.01891919144539	0.97114659305631
ACBD7	0.930846424979509	0.932664551534474	1.018218336994	0.976770370711049	0.972549218248683	1.1089578387089	1.11451839455254	1.01507841383914	1.0034302430426	1.17756160493416	1.07645598774512	0.996463058596438
ACCS	0.994112535723722	0.965649916802557	0.959186762183997	1.28201079181775	1.0333806259575	1.21927614355415	0.977571116411201	1.01254783748436	0.940317839324	0.977061013166441	0.99959135667334	0.97436103567585
ACCSL	1.01377093596653	1.0236255853266	1.04284811878316	0.996082267331006	0.978962421488389	0.980342087062193	1.08004310824236	1.02661776641873	1.01289613147203	1.00447815601685	0.998795582711469	1.01991970981824
ACD	0.93356608897676	0.876262111017157	1.02871148763686	0.940367541118411	1.10361557419066	0.940943917215615	0.993318370871968	1.03763651380143	1.05447429119765	1.0347593867283	1.04055593099184	1.02087206552568
ACE	1.03020365633842	0.972368347338994	0.915236230527081	1.04727343950137	1.00607750206315	1.00752910486753	1.00425497398497	1.05861825964005	1.01243460713677	1.13727738723571	1.03633615020479	1.0230908105702
ACE2	1.03905494917837	1.11975975643218	1.08124969675048	1.00966414198853	0.942881001454815	0.979052766176259	0.969971319733507	0.982764070136014	0.929895413599556	1.00515647023278	0.990313035580538	1.04608598642996
ACER1	1.01952722436377	1.13283646384018	1.45031253551149	1.04839793495992	0.931524420313361	0.851133565141737	0.95921468926908	1.03795212265106	0.992185598568626	0.84328405345466	0.880259854482849	0.9199486282981
ACER2	1.18978957337493	1.09031777164362	1.32194144032959	0.781879199806929	0.713048627750493	0.791210507144674	0.795455770297746	0.783135107832496	0.835389956108521	0.820953446123355	0.924322285001235	0.740145213190455
ACER3	0.941144403551054	1.33606787784844	1.27617190619382	0.875334127490231	0.857928533859531	0.980361268015227	0.879856317484106	0.979637883869182	0.903963841834871	0.982323915934774	0.959208435956417	0.951303338081166
ACHE	1.14164348028002	1.08705372459489	1.03787427619329	1.18828074025274	0.98186376062336	0.878913239669603	0.920230532869397	0.901212303055951	1.02951003643573	0.892071459699311	0.863430415789866	1.00897307821948
ACIN1	0.991474500709997	0.955709172944873	0.98346540634143	1.08964709587205	1.19169518017596	1.15998509066794	1.10757863808381	1.12637410140381	1.11561730811569	1.13766308771086	1.09235885308214	1.08669765039432
ACKR1	1.03367559003201	1.04329864499167	0.988200336656316	1.09545531211216	1.02518847817085	0.978371958224693	0.956091048516285	0.960472535429645	1.0951097610372	0.979290998408478	0.94781352651004	1.15024334173913
ACKR2	1.07289757873338	1.05862219421307	1.04121783106105	0.907795571387729	0.888779626848914	1.02477384749692	1.11388798901515	0.975989284701912	1.02097370504868	0.985947924152888	1.00025623827357	1.04839002916293
ACKR3	1.12114625081339	1.02890541550296	1.13854132626683	0.911416437785428	0.969394674852629	1.00417329567781	0.982291992437925	1.04388256296844	1.12712408328658	1.0853166369821	0.957615899250971	0.951368633854748
ACKR4	0.875052618661456	0.934427035115776	1.31254825590904	1.33504512651016	1.81658208193433	2.54620898602304	1.06181578718914	1.83815647150597	2.52342823054905	1.71923292643559	1.25529796151691	0.9476928327024
ACLY	1.03474893621325	1.25015903236692	1.15943255005982	0.889785132882117	0.946513590067842	0.913178442538891	0.940709548054674	0.983263864549242	0.903455776217355	0.934857240527143	0.962237734101651	0.968825016833866
ACMSD	0.984070361728486	1.03637270470352	1.02662451248186	0.976666482661412	0.944034570236109	1.01821422136333	1.00287356635479	1.00457534066914	1.05093387704859	1.02314636053254	1.02697994165859	1.0294762708082
ACN9	1.01400032390193	1.06193081173802	1.00834621200228	0.970623935599516	0.97376187966665	0.990744808738326	1.01633593955986	1.00791264828755	0.968212787040397	0.99156872870336	0.919387581083371	0.952116610651033
ACO1	0.693557070754575	0.757324660713534	0.578656396568019	1.37713965584124	1.23254341751664	1.21921092021308	1.25766558425832	1.13886374282295	1.14650795122526	1.24286184244772	1.16094377522104	1.21334550373851
ACO2	1.09563603010347	1.05834306092015	0.995254936982373	0.965788147627441	1.02877887101929	0.973438015877619	1.0576623763946	1.00765164302057	0.999158512518054	1.02169345356794	1.03267379578245	1.05227908284994
ACOT1	0.900825198036745	1.02515813115237	0.90338836127836	1.15672597525965	0.855869733395774	1.11574935125693	1.1510170703845	1.11299831266073	1.02232833405232	1.24076408954164	1.14598951419655	1.16522421138841
ACOT11	1.05677181380257	1.0892218868108	1.03948107623721	1.02455938354944	0.831786016087917	0.926523101708326	0.847432903679927	0.876937974174043	0.971330582917398	0.932640672288695	0.961293168324201	0.993181338941533
ACOT12	1.01834485936709	1.00201300241595	1.02215535805895	0.998077941101219	0.967507663570568	0.988282891660466	0.978108205833831	1.0021728983584	1.02057057611653	0.981624028202921	0.984713945470996	1.01716335871998
ACOT13	1.0288289941045	1.10962083777113	0.914437848652199	0.747305485866501	0.78984379433879	0.733358296383856	0.979255230631156	0.979678175787313	0.786738147814461	1.04101126715592	0.971647657569167	0.866813447510926
ACOT2	0.818062701895928	0.776618003986698	0.748826885090446	1.1453210826194	1.12601324581431	1.125715066707	1.18440452635564	1.2796377345355	1.16921382413928	1.26999920022514	1.31597032990411	1.16648858137398
ACOT4	0.955709172944873	0.924876258504663	1.14314055712498	0.956985114466928	1.10238036343706	1.07547305605602	1.07849370796696	1.20013522218501	1.18538942379385	1.00268644847639	1.05861432506703	0.971745345539563
ACOT6	0.988373517555449	1.01335429014436	1.00540078507251	0.995178447115543	0.936113611688244	0.960510697837519	1.04987505605388	1.00710678987166	0.964863282110698	0.989533075466851	1.00976724652761	0.987997168824014
ACOT7	0.912788767028192	1.12340281900482	1.13158997767717	0.877216113520389	0.818979527690626	0.930693749277138	0.955982519331839	0.89454482668981	0.904740663084088	0.926043847495167	0.963459181530309	1.07871387269005
ACOT8	1.03308726761115	1.05379857762464	1.0346859411447	1.01717230812696	1.09630053831162	1.04943014131646	1.07532790110137	1.05148540414584	0.97628317204387	1.18743225199105	1.00320310903739	1.06220542351843
ACOT9	0.740145213190455	1.04761018140636	0.997645448519337	0.997232479867364	0.919938297087992	1.07164613306359	0.993437847377833	1.05803015673551	1.09410161257627	1.00727707458695	0.999247648347499	1.07743148304451
ACOX1	1.16978939458987	0.99325522732544	1.13645699135309	0.899466395415683	1.06334779116216	0.949338159870549	1.07455041904611	1.12151433880769	1.07178263463107	1.03963929740822	1.03176278205999	0.989690413632115
ACOX2	0.964490258738073	0.823668734374537	0.918614442543944	1.32974038869626	1.24065442125518	1.36018737931214	1.22348835635952	1.40358936399062	1.42091882642319	1.17616835403524	1.07448480423761	1.22008465603878
ACOX3	0.940137073602272	0.94047114723385	0.941124471228545	1.05091012920927	1.01742336835577	1.00288155873167	0.984587828984687	1.00483963866597	1.00190062747323	1.07650373385308	1.04928591422971	1.06134753975816
ACOXL	1.03013411659123	0.998409441123974	1.05610462611927	0.957912565793896	0.968670867128129	0.956680005289916	0.994436779549232	0.904615012114957	0.96943388075799	0.841049936386728	0.990814183854792	0.945635366154239
ACP1	0.978061751431044	0.931685513897746	0.986899891047304	1.1141010274317	1.03448021196987	1.07366496933798	1.10820642545753	1.0428986219274	1.06735684967991	1.0447691106136	1.05095192018508	1.07200300393551
ACP2	0.779611981983888	0.927594862751829	0.925063903366645	1.33979305930422	1.18747439600389	1.1807570721214	1.15899135335377	1.20804311336263	1.19778513564396	1.16823322816639	1.19544779491581	1.12596358900483
ACP5	1.20557490713845	1.20296589608332	1.20659103435439	0.880878761331377	0.851083648831084	0.733881869046085	0.772490169812123	0.722409959487981	0.760717975299407	0.858388856193125	0.703865070831491	0.722409959487981
ACP6	1.18276875700718	1.27300459330013	1.19039104925111	0.770955600996396	0.76985989617882	0.788729949587709	0.97209596119261	0.949902728302863	0.831786016087917	0.984713945470996	0.852840792407374	0.936446867515451
ACPP	1.3514019968544	0.950669168641661	1.13876327731383	1.60396799978929	2.88285309737918	1.14815374661492	0.970590599979676	1.14691383866875	0.88861540287403	1.12310606035877	1.02315633779603	0.93939193554503
ACPT	1.14184137860909	1.05874457133408	1.10123679155854	1.03518264721324	0.906673507192605	0.934443516132225	0.989004576694126	0.86795229464964	0.858030568167761	0.864060439154391	0.911773002015207	0.935684700704868
ACR	1.02465340180775	1.09424237527379	1.01346435462432	1.0107922667616	1.01945282425632	0.950566568819372	0.91597141625124	0.90168421336708	1.04056974065379	0.859564887388909	0.94707395091135	1.00230862706525
ACRBP	1.08142336271971	1.00346293132014	1.05717761721866	1.12855201034757	0.955406111340721	0.930830015817874	0.879090190049339	0.952011169089964	0.992876104949911	0.94089211478045	0.987521100193089	1.08120435995723
ACRC	1.04391753079776	0.910777370872088	1.0203031270893	1.0223027746284	1.15483147396481	1.05909539715955	1.05329571632978	0.985573646174184	1.0882775122052	1.1841271064294	1.12541182234493	1.06605932343702
ACRV1	1.01361499013849	1.04985162530505	1.01843211956563	0.96809223096058	1.01877366625573	1.06920853441248	1.00953544844498	1.0012115321379	1.04741169030912	1.02468154149175	1.05340218927065	1.02041549268227
ACSBG1	1.07831371019073	1.05385334647142	0.994365766433357	1.07021264379663	1.10887833949281	0.979451792801356	0.97714023504846	0.961263572704787	0.978579144682524	0.937462446151945	1.07199002073349	0.90621312170775
ACSBG2	1.01070373355873	1.06071820716417	1.01193094572314	0.980035601461828	0.968660523958793	0.981280393147049	0.968630196865232	1.07511902650417	0.963325257523999	0.97018349835779	1.00983568203843	1.00491243442305
ACSF2	1.72148634493241	1.54179515971699	1.10524179679674	0.726258540509031	0.766718325288596	0.711860336206698	0.776033225049862	0.908008552584986	0.669253754154863	0.785740479188723	0.706027790670911	0.745994458149796
ACSF3	1.02408672158441	0.958735396550055	1.02643422472764	0.894226326969186	1.0360429363154	0.950625004412234	1.00284841423477	1.09605277640233	1.10067284135562	1.12093420655048	1.02742964213882	1.10544100252555
ACSL1	1.92090923534701	1.19847109698299	1.52523455062193	0.883644869337649	0.96903467720361	0.993411744125862	0.969012732044938	0.977795740300918	0.934968854903312	1.1064418828218	1.07863250739262	1.08342965469732
ACSL3	1.09540075120097	0.959512083842857	0.802746191199398	0.992284304073755	1.0273595510084	1.05028802455561	1.09402596922196	1.04348581568232	0.955962272948719	1.12294258750857	1.09664453332779	1.15492850708396
ACSL4	0.944034570236109	0.963672713256034	0.873371227771451	0.964058425979502	1.03556404370142	1.08602126596199	1.0801991848155	1.07476746112959	1.01490065394975	1.00817861779702	0.996599408370856	1.13438316092459
ACSL5	1.02601801882259	0.925383800589321	0.99441283830579	1.02921586331131	0.912357387178423	1.00731235608669	0.991975955438221	1.09410161257627	1.2047542840292	1.14428727137847	1.16057190136987	1.06844654362133
ACSL6	1.02160966470941	1.01438773465895	0.968708865797693	1.01979133294593	1.05375132540607	0.975725296895945	1.03519409777416	0.907926852277952	0.995235364901726	1.0213956104969	1.02926059180299	1.04083038681885
ACSM1	0.993788647791186	1.09045420343778	1.06456454497521	0.987861785691621	0.968732936867782	0.994271647333251	0.996941323235434	1.00009436535951	0.893290958657388	0.98379408933151	0.975070989895091	0.927645293064508
ACSM2A	1.05281320210789	0.998352429770179	1.04768103464874	1.00446316364135	1.01644747232724	1.00462992877879	1.00243334100335	0.972542620161049	1.06312004043997	0.979097879909628	0.993348329076397	1.00264489712809
ACSM2B	1.03871639150286	1.00007736224625	0.976309539957796	1.06391147517711	1.04313509989318	0.999921883450142	0.977727379045116	0.945795808218734	1.01859951375467	0.951873645855819	0.979247797707299	0.970996766961679
ACSM3	1.08730032356834	0.951695403090729	1.04423540463852	1.01066187566969	0.971745345539563	1.04079096060323	1.00538457602832	1.09521531251262	0.909044643516489	1.08156537630784	1.01855168409625	0.897862291148849
ACSM5	1.07407147177182	1.00142303394025	0.981136444533073	0.981302414112302	1.04420371457731	0.983521556565054	0.997313404701253	0.949217538479809	1.17341794126574	0.972038294781793	0.998672717858133	1.03117391471919
ACSM6	1.01635236884024	1.1083430127456	1.05316163326225	0.975994744913334	0.985109067807098	0.990164206076423	0.994421473500098	0.980688881343605	1.06215238231372	1.07165629282782	1.01399497920608	1.07353541430053
ACSS1	1.19856435524366	0.922351214603439	0.989090891102513	1.08832947542859	1.14113118633286	1.06633140573795	1.15893885234662	1.023184101515	1.02676954815328	1.07666355719508	0.777660984832773	0.842797621005501
ACSS2	1.95688075921113	1.72485311104015	1.57969207654118	0.486738416546833	0.490224186781257	0.549049017545602	0.523073921734366	0.601937458843438	0.539129201913751	0.627560039092694	0.601937458843438	0.569798311040858
ACSS3	0.696645181404905	0.710001668906608	0.722409959487981	1.50262698550762	1.59518177153322	1.49700474807771	1.30162017149037	1.75827717374387	1.58975060789408	1.32952449598527	1.40719097744893	1.40447191103789
ACTA1	1.04335137416868	0.993945148797042	0.984243023659015	1.02895427728652	0.935847981570719	0.933868145454507	0.841590520747929	0.813679610215549	1.00814921334186	0.864266446071022	0.895322640797272	0.952105410339372
ACTA2	0.455317918576397	0.51429222136141	0.51692161160505	1.71744498595589	1.47275868515604	2.01231192594795	2.08978008795924	1.76908557779426	1.71744498595589	1.78284396448859	1.65327232669377	1.69697155526828
ACTA2-AS1	0.963794549287705	0.997894957550161	0.880189871993637	1.08424052912618	1.2351362906331	1.14982402414937	0.978446391719526	1.00037555559164	1.01637966263306	1.0625944148081	1.2577537564096	1.15431731320679
ACTB	0.97665324038826	1.0333561598431	1.08496027735353	0.984292016735122	0.939480956212753	1.00736089675945	1.01487246807509	0.988367914559924	0.995886940601147	0.958799803698511	0.962525764745504	0.99549417580225
ACTBL2	1.02620106982909	1.03250854015248	1.08298444288979	1.01311677013179	0.991780244611727	0.952754946354423	1.04473281291405	1.01363910344836	1.02296520997525	0.990392221827892	0.995271582656865	1.0575185667074
ACTBP2	0.964600558639635	0.962533894947887	1.04108487772769	1.02227254430867	0.971068964695821	1.07219263517758	1.03233499204046	1.01307940561286	1.03324714504032	0.99421649416554	1.00714178526948	1.03660306513166
ACTBP7	0.959752960479274	0.944852210805668	1.09994582126475	0.995689155724617	0.973512875992697	1.03940342353722	0.988752931936704	0.984521530738899	1.0102478446363	0.95661521332715	0.989057639606754	1.0021817525176
ACTC1	0.995989142415026	1.03133907027696	1.01982642126534	1.04683436328806	0.982954435660367	1.03861056711238	1.0951097610372	1.0646418630851	0.945331683253748	1.01764055966582	1.04236140779754	0.975781705027698
ACTG1	0.971964014245217	0.963835124869399	0.97253065445958	1.04561662149961	0.991888623626753	1.05140072862062	1.08015367382863	1.05545521084584	1.09529122530633	1.00417924534305	1.01846126030755	1.04821351857454
ACTG1P1	0.951709630710919	0.951255215889563	1.03154696745462	1.08376260914776	0.982340310444122	1.05667476410882	1.02477947688707	1.00772503161762	0.996813952536024	0.997931193333827	1.01847622280652	1.0171331598141
ACTG2	1.01584237605616	0.990659107455207	0.964118984647667	0.924810001572607	0.949703013262578	1.05754707451809	1.07338416871131	1.00442438344584	1.03472527551753	1.08120435995723	1.0487058866633	1.11132478348764
ACTL10	1.02180126783907	1.0294762708082	1.06701740612481	1.0364080933527	1.00303767911016	0.919809647696337	0.918111225638202	0.875560481089525	0.927630542602292	0.902000818407153	1.00069553205876	0.944069634754324
ACTL6A	0.96683054927496	1.01622160568745	1.0855075466562	1.02540234612254	1.01539552439559	1.09938051396468	1.05787735069761	1.00895194425719	0.987316533778234	1.00675557770725	1.01905045488487	0.953792263406598
ACTL6B	1.0255006508778	0.943324146736479	1.07068607936942	1.05118135289141	1.04151281461979	0.915630127500387	0.918052293323769	0.932049088004701	0.956081586981988	0.948795170223542	0.934102744171441	1.00332881519947
ACTL7A	1.09553197817471	1.01137444707493	0.957739478644217	1.03495287482406	1.00295048425358	0.94836521353798	1.01144770834698	1.00139731049158	0.999583713629348	0.960684836410134	0.984302727545567	0.920817493708956
ACTL7B	1.05997825572907	1.02092054375371	1.01687736082868	1.19287977500322	0.907899689520192	0.91935506192399	0.925175748230726	0.790246487258657	0.851557848435345	0.858114623262909	0.793826037960711	0.939750979064209
ACTL8	1.07810236813451	1.1050932750634	1.00296570291614	1.07256672825794	1.06200136472033	0.998280937388994	0.925486977855838	0.83135791585465	0.850681124960524	0.886661960576894	0.957912565793896	0.976950165637465
ACTL9	1.12182535714377	1.01898057946925	1.02577335914242	1.03194770167963	1.05319371629392	0.958056610000535	0.99954224868747	0.915569195282188	1.00256974386278	0.944175486767778	0.9460975084214	0.9110704872906
ACTN1	1.01689871114637	1.17719278050453	1.20834594419034	0.869647539488157	0.824206902913897	0.960894550734548	0.958056610000535	0.870512710626685	0.860013157117664	0.832935829909682	0.888912500914649	0.913624771729504
ACTN2	0.989365355674913	1.01187493747384	1.05581164828893	0.994886003992855	1.06020234603436	1.0059137195596	0.931883314438277	0.944852210805668	1.02250193173346	0.925508281367507	0.949526031720008	0.982588911946352
ACTN3	1.04509032365127	1.03424680574317	1.00004867127701	1.19762480285456	1.01531596391272	0.982723263131541	0.941181933882692	0.977741198102688	1.02282613784934	0.963901673704417	0.908008552584986	0.883779595528161
ACTN4	1.13576337635549	1.07032189484325	1.06587888995007	0.751907948159812	0.717862070022932	0.758293460147932	0.8571281134242	0.824674893910197	0.836111584799639	0.718150936807067	0.825385608642504	0.831162434331812
ACTR10	0.963625194433714	0.921468679317438	1.05323739449092	0.997327951122918	0.997561756131754	1.11402190126258	1.14046953192335	1.05058616740791	0.970443367743889	1.11385881740393	0.993679434837956	1.0054315225421
ACTR1A	0.884069708537663	1.02563354986135	0.968485387327494	1.04821351857454	0.998036134223792	1.05568344797538	1.03645724084639	1.03955128515066	1.01947803560046	0.991135158806454	1.01049415999664	1.004373597538
ACTR1B	0.832289446174271	0.870864137128045	0.845384083533438	1.11473021141683	1.11234807988479	1.11191214991108	1.15029831879247	1.07066132034671	1.10206099053746	1.10824970684734	1.1159758698888	1.08097907736143
ACTR2	0.981020503834828	0.996629778164213	0.973790932850291	1.03186582556825	1.01898057946925	1.05261394463421	1.07123819577213	1.03626835815464	1.06531364697608	1.00431976545875	0.970739489301872	0.984481341504355
ACTR3	0.949641817495702	1.0141369787244	0.996731225348236	1.15823748508612	1.10652346223524	1.17849446974091	1.15778376077561	1.0826386938153	1.06640590311713	1.083568753359	1.07905232999541	1.12266341251642
ACTR3B	0.952419610282392	0.966244079353296	0.902404243491863	0.974947418461192	1.10287751642182	1.12955725206341	1.12492066555836	1.06875927098394	1.12995096361525	1.10026247901129	1.04488360919427	1.01944072411259
ACTR3BP2	1.00387779032722	0.995534476544447	1.0289639492159	0.994953222813204	1.0037266263362	1.01935458985347	1.04627505463741	1.00942807161859	1.02616521941755	1.05492368908452	1.02122113119601	1.00485207229265
ACTR3C	1.04408822452038	1.04626146260033	1.15177118533552	0.877341899098865	0.854271936832737	0.848717713256859	0.89957839552419	0.973894844773424	1.05019966293325	0.884716393920603	0.916310612033769	0.896928163426195
ACTR5	0.953665977804597	0.958136304684109	1.22681219725854	1.00887915301618	1.05175236280558	1.03596350625273	0.984921402628149	1.0474955952136	1.03107705744763	0.995416779148005	1.0199533846355	1.04093762980781
ACTR6	0.951529568239162	0.999222065453895	1.12674229946962	0.950543872755921	0.995427991743199	1.00097448188854	1.05498075933095	1.08327996440759	0.972937804385875	1.0917829138153	0.916836819109418	0.914491690644959
ACTR8	0.913019581869657	0.84402498030897	0.937903750532596	1.17439876298468	1.28931224889988	1.19403814835011	1.26345282750365	1.09078638818632	0.962351822094054	1.24930227937122	1.25175658251288	0.95462266345807
ACTRT1	1.00288578531583	0.999260498655406	1.0620919004109	1.03754199120912	0.939528609156789	0.952795958603929	1.07745020291959	0.998414523921813	1.00544946409406	0.991674087534511	1.0195816269576	1.04536101748257
ACTRT2	1.05179150362679	1.12581444220041	1.02036556809491	0.997033888856155	0.967942907169893	0.98004243561781	0.942786928979075	0.953952314262974	0.993764393601229	0.944465384716764	0.999132503110216	0.957599701175533
ACTRT3	0.900621843448887	1.01731826556586	0.966598059791202	0.948507682452724	1.02422808260578	0.987808588244344	1.02557367902525	1.04876320107243	1.07655316821735	1.07720803023582	1.0288675473888	0.88700886113621
ACVR1	1.11001678106005	0.939835251661376	0.850160316371041	0.98158074272757	1.05264096315922	1.11966476743144	1.21599394420584	1.14065456116174	1.09206595314599	1.17203607366216	1.03999748759723	1.08330294213423
ACVR1B	1.27951624141998	1.17495316453002	1.1593352557423	1.03215053785856	0.981568903053039	0.949026393370627	0.950272172069249	0.986119711320241	0.89518730143168	0.933460215368453	0.874432747394015	0.868587218820139
ACVR1C	1.07009198878793	1.01810293883126	1.02342984503525	1.01901828892694	1.03830179497462	1.01396639227431	0.909518985255745	0.956499908357073	0.977249546588037	1.00418423901756	0.908155334739285	0.979944237711952
ACVR2A	1.14155987757819	1.07891678163555	1.13667682984883	0.952528433452927	1.09027688180561	0.93356608897676	0.866396799456865	1.16831798465082	0.972318547229077	1.05033651756903	0.8357721808044	0.722586811521739
ACVR2B	1.02938370278452	0.962922675670898	1.08279343557763	1.11782930625882	1.09037390194185	1.05527388688937	0.963686112165637	0.963693958519029	0.978165097817399	1.01920550697912	0.981027645128558	0.860829086758239
ACVRL1	0.960365119611884	0.909358972985361	0.835285496567616	1.11017593676479	1.08378872900218	1.17141896880724	1.05678874133506	1.16346758340547	1.30697551276614	1.35571307470457	1.43377549700254	1.24344932841672
ACY1	1.06600033108649	1.43188115696591	1.00927046580338	0.902188248523683	0.873791316088295	0.845128663606243	0.950236508613184	0.958974218700966	0.924529626015482	1.00927046580338	0.860135015494839	0.856482561530751
ACY3	1.09437440895168	0.994334802865319	1.03784253258867	1.06874645660159	1.03760856973138	0.979584452355478	1.05717761721866	0.957365247619988	0.911886463716932	0.989952554068633	0.926455308224535	0.978759605012494
ACYP1	0.906269061476535	1.01020516651872	0.967601628145991	0.909296006547233	1.0141369787244	1.13365317648738	1.10342657305587	1.06753497001659	1.10775976534039	1.0800325623977	1.04581966761709	0.976118446242718
ACYP2	1.01389459110811	1.08494653565321	0.922195225006728	1.03831242046762	0.956904632190819	1.18005062585592	1.11972867144638	1.10430853567598	1.04285417379883	1.04920826479201	0.984481341504355	0.993100863859595
ADA	1.00943556144658	1.13786422780446	1.08824984576993	0.929745057018948	0.923544053264	0.745658330522293	0.866813447510926	0.957234761312042	0.781995936687739	1.05446711547675	0.791210507144674	0.954018371940724
ADAD1	0.992078407864098	0.987211945849102	1.00810984068168	1.00613659431233	1.00435519067959	0.983637486439876	1.01400411232542	1.02364240618171	0.956961870016334	0.98843880729057	1.00851981003935	1.02156080102078
ADAD2	1.15737684442222	1.10437505193068	0.915512561510375	1.07350399052128	1.0151691017901	0.948644620826281	0.873013265953187	0.867018669828156	0.929294862037672	0.875230545441543	0.941573218779336	0.895542549540658
ADAL	0.962655360715428	1.05180990265337	0.828042223276739	1.00222444779241	1.13014084318058	1.19414879303816	1.24896674525206	1.04795720146023	0.923514407074118	1.00026292703244	0.98313139168023	0.994349043565161
ADAM10	1.06281849535869	1.05409640185921	0.909296006547233	0.894955327384438	0.903000083489801	0.933124214298159	1.00495086336296	1.00841586666282	0.934903444907126	1.00840261860618	0.925285701886847	0.98769324368923
ADAM11	0.985534254435024	0.980816720250758	0.977699632961065	1.00497384124138	1.10620217092676	1.01019648388406	1.02430435557515	0.906102004460216	1.0533138927066	0.83162791278356	0.981280393147049	0.958799803698511
ADAM12	0.573675756521144	0.397426299070215	0.59229581410995	1.72148634493241	1.56576879840806	1.56576879840806	1.83161708278543	2.4257252783566	2.55743425330604	2.57500737750695	2.6212708180854	2.31436192783566
ADAM15	1.33246924971815	1.42621337414872	1.1241973482533	0.678975345961149	0.731078751053429	0.698936029155471	0.631783332439167	0.727948127769434	0.765938999688663	0.758713210037475	0.872599063892878	0.750917324516322
ADAM17	1.16550693668786	1.11218079511086	1.01321358656751	0.756669790509726	0.791501073973334	0.824353107920866	0.929868628060719	0.980953460529138	0.807463238190995	0.991191317650994	0.888997295866451	0.773393318787787
ADAM18	0.991746977673092	1.02405751324367	1.01108434887926	1.00550526506216	0.986099339193121	1.00243334100335	1.01754592291586	1.02877261640761	0.987601909159985	1.03032421940713	1.00667746837455	1.10857309859689
ADAM19	0.875509726001559	1.04792815051723	0.53083327148035	1.22957475985634	0.853819497576256	1.20859138426966	0.951447706020422	1.04260082377773	0.826888946077121	0.96791144877275	0.73880746343017	0.950947197098276
ADAM2	0.996420174117368	1.02237498344319	1.02835858591543	0.981809254584995	0.974814974130203	1.02572955458677	1.07208700738847	1.02141069772455	1.04217769194496	1.01783674932856	1.03873802257428	1.03965394242878
ADAM20	1.08848464293915	1.04242662871768	0.964550383018035	0.959240017481226	0.833974206381596	0.994757454324606	0.988206911245936	1.01174668670369	0.911615294037952	0.97628317204387	0.94580924174057	0.962784121259207
ADAM20P1	0.977293297310545	0.975462583664916	1.01604062991138	0.910141222885933	0.963273725864592	1.00311162898173	1.02797357672431	1.00650330798952	1.07611535606099	1.00664069952813	1.06401564439057	0.998361465085908
ADAM21	0.971710162934801	1.06102502040563	0.887495520050827	0.922212726663998	1.00026292703244	0.959497314466656	0.966571635714596	0.984463711670305	1.04370642133077	1.12368722021521	1.10072572972808	0.913121850496416
ADAM22	0.982605842883746	0.905492286824015	0.982571164424909	0.96581375619437	1.06776297144109	1.05866302811752	1.04886546801607	1.12454672061048	1.15469791694264	1.10713449672783	1.0182343437169	1.02520572706529
ADAM23	0.820879772558829	0.778069301168807	0.675139417945099	1.25807115936286	1.22650678568265	1.01604062991138	1.33862719050527	0.957094208483807	0.764155612826564	1.56576879840806	1.58192857370355	1.88409706373293
ADAM28	1.03883917723234	1.01947238100019	0.999785691314288	1.05165005930039	1.11552388662235	0.970773479275994	0.978155182537602	1.00583455613277	1.04917889111121	0.982203770022815	0.99437501688852	1.03019108304891
ADAM29	1.03083433195157	1.02541055055079	0.990239387917592	1.01096040616312	1.02014703108669	1.03215053785856	0.97421574675924	1.03940342353722	1.04296414664149	1.00748195697357	1.00441860046152	1.03467249107809
ADAM30	0.988087059116502	1.01915419662897	1.02441919572201	0.960111785186046	0.97981590782843	1.05815170239662	1.04693822683778	0.980055804065883	1.02392032220473	0.990579577009607	0.971097048966977	1.00411704589507
ADAM32	0.938564885482071	0.890073720462361	0.959134923865549	0.914862389690296	1.04311503664593	1.12841105716814	1.16420578572867	1.05799863525869	1.05033111449508	1.07492109538266	1.14238433124122	1.04365270756345
ADAM33	0.912189975974712	0.921840299971207	0.929138414528864	1.09289823029906	1.13451378081997	1.07581690095941	0.989066982385658	1.05265333372515	1.292508806505	1.04536101748257	1.0272925827767	1.08334040092612
ADAM3A	0.996441870409747	1.01891327639649	0.98589488513613	1.05164036116116	0.963040644173054	0.999446764843537	0.986478245309617	1.04102084860689	1.03496260953753	0.982782857505288	1.04028072058324	1.06343661253335
ADAM5	1.00993704025375	1.00046222264106	1.03222025813822	0.952518754891931	0.971918481110682	1.07596964496132	0.989153924194094	1.00905404735743	1.0322436691332	1.0108511473306	0.970443367743889	1.02862214841245
ADAM6	0.984261834674574	1.00986776433665	1.06091928875951	1.047349269973	1.03331759018545	0.979255230631156	0.980656352867557	0.931416689927018	0.9454199090169	0.966379426141245	1.02395168322603	0.925404656322181
ADAM7	1.00869059834001	1.01498113648641	1.01178383961682	0.976053202537918	0.98822106884723	0.997068245782075	1.01382609437736	1.03347781851994	1.08015367382863	1.02515813115237	1.0565001902774	1.03461765089261
ADAM8	1.20092204104921	1.87287361736244	1.46944008274486	0.821163308447734	0.80172345430892	0.61763980585618	0.627184816127077	0.515297287869503	0.735817660689799	0.664640969319082	0.696149667143318	0.657300659647134
ADAM9	0.819702586568909	0.808609181340099	0.750297049903198	1.23317191041065	1.16291170257043	1.24655418734022	1.22054063853844	1.1732029288916	1.16794205959557	1.15893885234662	1.22508967827731	1.23481987586115
ADAMDEC1	1.04268454004294	0.990572797903555	1.01404916745454	1.07532790110137	0.954435864787584	1.05665275871771	0.973300648414531	1.054113216413	1.05644559236548	1.00139731049158	1.00966414198853	1.03514629192201
ADAMTS1	0.601937458843438	1.19631822907023	1.2387908191967	1.05635999578641	0.965305088078964	0.942490034314131	0.879767103086453	1.13283646384018	1.10844386849618	0.973469151480707	1.11763334098382	1.08848464293915
ADAMTS10	1.02827539495673	1.01170031372591	1.04239310614242	1.01707262886564	0.91069176910374	0.973283359835346	0.913306619910938	0.93795558046936	1.06473680174873	0.946990712568588	1.04300291752773	0.983458481270018
ADAMTS12	0.847319797283717	0.656837152131707	0.715238413025338	2.17257185170452	2.35794360474878	2.10448833706211	1.91063115728756	1.78148158804799	1.53857677076824	2.28036728134393	2.03031194677666	1.65539270684606
ADAMTS13	1.06869224629361	1.04591770968605	0.962922675670898	1.03185442966011	0.984367707846417	0.93749009779873	0.950716618127794	0.866982167096568	1.00011300182632	0.89804338374069	0.885402182993204	0.921984531941944
ADAMTS14	0.963993957229761	1.00670751963267	1.07344504801093	1.16734246017827	1.10271009488428	0.995487047861662	0.960321701449869	1.03573282992614	1.07901701044283	0.968660523958793	0.954299088765141	1.0204964349533
ADAMTS15	1.04389480310701	0.962199858397478	1.23215611618877	1.11969533583385	1.06923096749592	0.855336636991879	0.910368844746147	0.968864843814859	0.942560941950048	1.0951097610372	0.989811737074663	0.951101976390828
ADAMTS16	1.00123674454118	0.982323915934774	0.992022741979553	1.15806435065319	1.1299689538251	1.05510873526869	1.01060220241826	0.987544504052334	1.05334356246848	1.03877881775821	0.997089495227895	1.12005574803845
ADAMTS17	1.14959162347165	1.07183681447326	1.06491664288487	0.970331972482881	0.933460215368453	0.986762967205672	0.934735932102244	0.927006883297968	1.00710678987166	0.935684700704868	0.958876997440161	0.93514841192803
ADAMTS18	0.987076986610456	1.05948635073894	0.975358608040656	1.20439953913844	1.09517705499186	1.00779371136111	0.989493105041979	0.963920541747435	0.96727443742177	0.984062075654274	1.01433443523008	1.04202057785965
ADAMTS19	1.00037555559164	1.03844762512274	0.999775835030909	0.93466303501457	1.05102065214265	0.990354996988118	0.977558509113599	0.99437501688852	0.971120365108238	1.00668748877907	1.0175249390762	1.06777521072324
ADAMTS2	0.602829589012526	0.549049017545602	0.664012263335152	1.5616067899395	1.5445541938251	1.60396799978929	1.49622209418094	1.39547325530046	1.44479221902937	1.41415964206879	1.48917731473066	1.4152685460933
ADAMTS20	0.984551889938867	1.03996505949749	1.00033439750488	1.01344057245615	1.02812540797396	1.03279403294113	0.979532670143013	0.998135145013026	0.975206676763539	0.997040278960183	1.00973950965787	0.982685064091032
ADAMTS3	0.969328794876124	0.870276047211109	0.921468679317438	1.00201969187274	1.20644122663912	1.05318208313695	1.07765789351457	0.992997175047304	1.03595388465061	1.11591965576793	0.977571116411201	0.923308911874905
ADAMTS4	0.879584873285263	0.858643012366894	0.837369671562738	1.42790027397446	1.29106782837823	1.28280036005256	1.2793169268792	1.18754345304669	1.42943100948026	1.38813713805068	1.2415906248659	1.25857889191176
ADAMTS5	0.793495736675071	0.781602496533823	0.771460595543999	1.19059482321956	1.90799173333192	1.29904051418568	1.24945484174033	2.38433934092136	1.65801607756139	2.08406968111934	1.87836624355054	1.60701430358035
ADAMTS6	0.709572049979334	0.959101590960828	0.449195920887418	1.34375036311019	1.19840371530847	1.39547325530046	1.29435480678634	1.21226520493007	1.1151243955747	1.2431520722151	1.27405021034317	1.28587030805912
ADAMTS7	1.0765646096153	1.03109020091267	0.948833914984596	1.09938051396468	0.95827800525283	0.779286311455151	0.871283529463231	0.79015063252476	1.02233819926874	0.855588807603956	1.0039471814773	1.03442556444243
ADAMTS8	1.02317225614471	1.02303951111726	0.992107492185652	1.09690861402222	1.02294201756739	0.906983317898537	0.975525704554606	0.963008045527801	0.991955425878702	0.969417751191738	1.01465071290646	1.01004483616295
ADAMTS9	0.926585785637085	0.935747577348775	0.871759398765168	1.22008465603878	1.29041892472759	1.23153319479127	1.06001838204425	1.1674139140887	1.18089021096831	1.24049015761558	1.09801453343942	1.04698941755172
ADAMTSL1	0.482826316710826	0.461092438761826	0.369462459075963	1.35642878611615	1.43872074341947	1.19651249589354	1.88409706373293	1.39109138161642	1.26835302228708	1.42567619672438	1.75649770678804	2.09862100278231
ADAMTSL2	0.997908514077974	0.994142978636158	0.980570173313009	0.97394198681945	1.08883232022616	0.894414140970202	0.841672546383229	0.824285050047314	0.978732159543322	0.953173605310567	1.04011846712742	1.04100378398322
ADAMTSL3	0.945910300283806	0.99673884959916	1.04103194540448	1.01388541751878	1.00942807161859	0.95194216964338	0.986899891047304	1.01763437076004	0.940000681950517	0.982467310115861	1.06894061379751	1.04768103464874
ADAMTSL4	1.18198515810411	1.40447191103789	1.30447149534249	0.933046554252053	0.914781737034759	0.717555813091785	0.821545284105191	0.853738975956518	0.98873748491437	0.948377219345308	1.03006319293472	0.906817690600268
ADAMTSL4-AS1	0.991103584373081	1.13039808418973	1.0609970448892	1.02342333675652	0.976770370711049	1.05775251648803	0.965676391572389	0.900967813691001	0.883370432528118	0.910500896608279	0.967423044799306	1.01241641245788
ADAMTSL5	1.15486338457137	1.19410718776112	1.04669321405336	0.920489431199598	0.851772293346463	0.833524928639026	0.961725422896982	0.946961251883779	0.939105911651137	0.973027187211415	1.03948107623721	1.01198637151429
ADAP1	1.4096628664395	1.37878847281633	1.08690234363116	1.00236060520016	0.974767584123498	0.950339145351208	0.904501002198459	0.862071916912887	0.775338354171289	0.93012644450105	0.949881367005235	0.971539219676228
ADAP2	1.0148835308371	1.12473180470048	1.37326578128515	0.921440651763567	0.89609840770992	0.920466724474716	0.951205534124368	0.915546586586588	1.06052934435948	0.98715803470436	1.03378260519147	0.924612215507897
ADAR	1.00764702249852	0.96974440516932	1.19994668494508	0.969723589711976	0.929868628060719	0.983498295203277	1.01328225062383	1.05851876446104	1.01271800780276	1.01189930507509	0.992564434283497	1.03972958675563
ADARB1	0.900949310870102	0.968722150090056	0.880334449155355	0.342948273904229	0.398878894790295	0.415390051546936	0.753668141779221	0.692118564715606	0.951539512130042	0.983446428833966	1.44964651897238	1.27881481206753
ADARB2	1.10218845735456	1.09054517156862	1.11457828724604	0.964284638111748	1.05388798816815	0.908179696081665	0.947495720739148	0.934335766343134	1.00772503161762	0.953591898995787	0.988934556692864	0.933065545359378
ADAT1	0.863715364496349	0.980505695211898	0.848871246042754	1.02321470207412	1.04186318542363	1.05307433172144	1.00889304353933	1.18276875700718	1.21910741054712	1.04788254524139	1.04202057785965	1.02988115101998
ADAT2	1.07550641662579	1.13104857204075	1.08832947542859	0.874874614777588	0.919333286273114	0.838049872074701	0.804934373988864	0.833010125180298	0.779102798078583	0.95663085604339	0.905587336982888	0.742376217380409
ADAT3	1.07182698274818	1.03313807099496	1.04890896943326	0.933868145454507	1.02621839335865	0.957407324792313	0.988494489651972	1.03691947638791	0.988963475679813	0.968586961030569	0.964721003715941	1.03019779751078
ADCK1	1.12936726656693	1.16844226405384	1.14216785368596	0.868128318167868	0.966438667961707	0.960712127834813	0.942008573354992	1.07840678266764	0.983022292175076	0.925697614874806	0.856629726002156	0.907707437399091
ADCK2	1.00783560519665	1.01360427871947	1.07950024572431	0.890734569977579	0.935504512607392	0.973582911270786	0.961684672616977	0.983802537156428	0.992778421368118	0.992284304073755	1.02052746738266	1.00568651324805
ADCK3	1.00562494576098	0.98943448572567	1.06792620805757	0.937729270930041	1.118427269291	1.04734043708244	1.00893717529867	1.02910015089277	1.08089477436977	1.07460950575946	0.973457120573302	0.98192716674396
ADCK4	1.19921330397918	1.0145888360024	0.985413607555314	0.951606831203376	0.987460165248097	0.990216236374313	0.972897560145918	1.00214518389644	0.997938807610111	1.05866302811752	1.06069191021685	0.936886348937216
ADCK5	1.01151352255179	1.0026754993783	1.01503992196315	0.954894835274671	1.01968299103768	0.982365297303873	0.980860325473993	0.987908099702158	0.978622380977338	0.935747577348775	0.946771854045434	0.899234833441884
ADCY1	1.00526540023234	1.02700173221161	1.02704089130422	1.00190062747323	0.922918887803653	1.02724699615616	0.912235685393439	1.01746356300794	1.05745402153435	1.01246814653991	0.952445309361007	1.0219330605729
ADCY10	1.00618220273749	1.03423849076843	0.994271647333251	1.01655677868879	0.981680809007973	0.9973747831059	0.996718991742358	0.982212579740789	1.01729507754577	0.975725296895945	0.972439775080594	1.00595802306881
ADCY10P1	0.903529599250899	0.962411737715497	1.1693750263412	0.985135940142771	1.00582264547894	0.873403623630277	0.803169892274868	0.958028234462916	0.899046020700643	1.17723902139361	0.997153429010201	0.971944176514556
ADCY2	0.985680429237999	1.0271768114621	1.03963105344793	1.10378423834819	0.99158239046429	0.954166919070122	0.96408383697136	1.00485793336288	0.915338278248402	0.967231976957051	0.941559160668506	1.00398827690173
ADCY3	0.919627576599143	0.957871097205758	0.962266669094728	1.00773243780369	0.992320104175823	1.05085903305971	1.05002603632172	1.08422644881057	1.16341682094249	1.15273235613091	1.20464107468476	1.23143476947061
ADCY4	1.03279403294113	1.04076312437627	0.962365084768987	1.08639195647916	1.06869224629361	1.01137444707493	0.934228634551471	0.914243047191953	0.895644987160937	0.911180691603023	0.939730547360718	0.952348416886434
ADCY5	1.04053330035832	1.16018708362794	1.04657323567236	1.09575263133467	0.993816325787581	0.959225430129126	0.921878483157806	0.877112885008255	0.965914304185998	0.985925675709164	0.829681959521113	0.917354766231749
ADCY6	1.07971098981251	1.09492107024573	1.06946459135805	0.971549283861078	0.981652124241847	1.06213627681985	0.999480079622804	0.975735371821106	0.937005441434682	1.01739477265086	0.992542715398448	0.972465224262904
ADCY7	0.890440591615447	0.88646017342362	0.758119821973695	1.12906866932687	1.21274968796822	1.2467245578378	1.28406206889374	1.23153319479127	1.28406206889374	1.5445541938251	1.5907193967857	1.52358852351454
ADCY8	1.00265617768996	1.0119146061015	1.01172331384603	1.06420097680054	0.998418954554551	1.12770827797485	0.9002280420497	0.97600537396016	0.96833731598885	1.00850645934981	1.00752429477844	1.02583968630801
ADCY9	1.15038676839681	0.96371827753756	1.09661671816608	0.935124604837599	0.980181128317346	1.0012609970948	1.05612073682718	1.03378260519147	1.06241646461642	1.13878586346628	1.13404365131404	1.04232940780969
ADCYAP1	0.978527182771309	0.975399512861345	0.883404672899413	1.04429253835474	1.01865415755839	0.974127652967389	0.994010439365674	0.957857494637671	1.10118167691154	1.00554194562689	1.01687736082868	1.06752344404858
ADCYAP1R1	1.05973266833237	1.04224817971044	0.994444365575963	1.0012609970948	1.11224652158006	0.972956617914793	0.961122253240029	0.958234285835787	0.976436179774018	0.97645812608057	1.00534718379329	0.964182481330487
ADD1	0.912168807216269	0.87859416642314	0.849216302681346	1.10054131873132	1.12971976323895	1.15233494061591	1.1374605395477	1.13632203412376	1.16582239836302	1.10933180204508	1.1354283316971	1.18657804811318
ADD2	0.965881743589724	0.981051051463911	0.992069905311691	1.10318114608102	1.109009111214	1.03385351498002	0.959017038292688	0.921165424765289	0.971068964695821	0.895701844070776	1.00825241470347	0.889335638399513
ADD3	0.941638574994673	0.800531855950054	0.732387871276967	1.41184567054774	1.10639919332134	1.15579389761997	1.32894577707619	1.23045116449611	1.07508059558888	1.44709072158448	1.14360166858421	1.18175147613895
ADGB	0.998966903561591	1.0309400927766	0.996921003346513	1.02878516304435	1.00431084611016	1.00952087636587	1.01721348030964	1.0212493923191	1.0450100346704	1.00978768774971	1.02526877087702	1.03040236686921
ADH1A	1.0438702355392	1.04930390451425	1.00947664625305	1.04966081439791	0.914526643281054	0.986659213347829	1.08319719156019	1.0176544200698	1.09650620100225	1.0657014618743	0.886885327904095	0.896811678891958
ADH1B	0.973037349594278	0.928174887613595	0.958159675271096	0.9432154259555	1.05670910326664	1.00216810225235	0.979024629049051	1.05001950878493	1.03170056147377	1.10190180135998	0.996311250932201	1.07739247930141
ADH1C	0.958897391750342	1.05510873526869	1.06257228231952	1.0012452532824	0.998091247815357	1.00915668226841	0.987032953622277	1.01873478032876	1.06784631215799	1.01058559582085	1.07624071976494	1.01220642385415
ADH4	0.991599757793386	0.976912904356144	0.948539255461626	1.07164613306359	0.982626902102978	1.09223472361355	1.03160122167418	1.07262450761591	0.96974440516932	1.07843074345102	1.00471084694931	1.06346731309332
ADH5	1.07634705943883	1.07036723778918	0.92504357842197	0.891691953357869	0.911537580837363	0.882441602533744	0.904442213188669	0.982071706863926	0.899090168592392	0.996616456200116	0.825233652466461	0.827241608867279
ADH5P4	1.06378566960401	1.06248625978514	0.899485716223569	0.99337944292441	0.94771490264381	1.05355503650968	0.944784771399605	0.978211732012114	0.962630920459833	1.04125746824393	0.892289268996713	0.886520611844961
ADH6	1.00261721849849	1.02405296549371	0.962098893225318	1.01173136686731	0.987391233777008	1.00798119795139	1.03225475291716	0.96727966388972	0.961781700892759	0.996683046069143	1.01393511950229	1.00256974386278
ADH7	1.08012883985701	1.03459795312923	0.955426220371595	0.986575203108432	1.02320009344383	1.00328974441445	0.988282891660466	0.962382899708351	1.00837632235631	0.991409308845558	0.986112548890092	0.903189275483764
ADHFE1	1.35498406617499	1.05327994470305	1.07638422441677	0.927845524677686	0.929895413599556	0.996679144632327	1.04804202416622	0.949975184275115	0.889457741854563	1.04268454004294	0.894191004881066	0.889951440587216
ADI1	0.907370900640002	0.838618804414677	0.912357387178423	1.07120174075797	1.10350018433054	1.2006709045479	1.36683671631493	1.32600322097748	1.17504057583242	1.29423170354791	1.17027129312415	1.28357571696668
ADIG	1.06045254143486	1.01494458769475	1.02273597610714	0.986195965033517	0.977311775479708	0.934228634551471	0.979465846479631	0.935108000589704	1.00554194562689	0.971602789095014	1.12503220838945	1.07785551218793
ADIPOQ	1.023855370824	1.14500783220744	1.06513936646829	1.01704356490172	1.13058329394297	0.971622951828986	1.01437644054838	1.04940534557011	1.0520819046779	1.01657319011469	1.01007549928222	1.12276401471011
ADIPOR1	1.26823417383313	1.35549086972758	1.36383684088591	0.806424068350019	0.768299992820701	0.766304339712382	0.786389957119279	0.772490169812123	0.767877363389243	0.743098268679718	0.779498917944767	0.715736429604855
ADIPOR2	0.999749215403067	1.06420097680054	1.16417788266375	0.946358378466067	0.948091477076084	1.03173748468354	1.00076972895566	1.01486206787425	0.985127811512768	1.00595802306881	0.986060199506202	0.917145873861492
ADIRF	1.18169464881673	1.18533816496644	0.99890789861391	0.66592433399527	0.660604093094078	0.604596160309227	0.62343042074253	0.728335054545988	0.760087913912733	0.566000047340196	0.789114320842095	1.14470780037336
ADK	1.12358026245615	1.1309893221445	1.07626439507984	0.902541497242912	0.837514488590455	0.981315087993873	0.968288007773486	1.00626547483626	0.918370374365031	0.829771736497495	0.768750967844788	0.87742028852749
ADM	1.45614604014181	0.794505016706415	0.58712038221588	1.29106782837823	1.26614631348697	1.42413108898336	1.08766020888458	1.40631255006417	1.71457897736668	1.14616137482905	1.10244647981665	0.964049311623887
ADM2	1.16781344560484	1.0800325623977	1.12249324174831	1.00896697368454	0.952890470357014	0.883644869337649	0.896767580164855	0.959315094204947	0.952948008658051	0.985739843652674	0.953968037650724	0.992069905311691
ADNP	1.13221120147752	0.960162214221001	1.04255360909645	0.946310067100011	0.970783457672679	1.05500150592362	1.05774474413427	1.03704544127865	1.00284841423477	0.999334108508897	1.04827937371679	1.054595953275
ADNP2	0.999142182451014	0.999884945902754	1.11218079511086	0.948572391863903	1.07993989183787	1.07094570188993	1.03108178657954	1.0162589500974	1.03813112256281	0.930567399130339	1.01340697624242	0.984167123002288
ADO	0.992350954231913	0.969063791458121	1.02296520997525	1.03024469044367	1.10898005369152	1.02665483552553	1.06983647999479	1.06134753975816	1.02914203793627	1.06756104228956	0.976787767607423	1.04447375886579
ADORA1	1.04216121642674	0.998528192727126	1.02216973059555	1.11181279531164	1.02735291211712	0.942603064933179	0.852681973577763	0.857868492381573	0.880689752238047	0.862543332278172	1.05856063119792	0.869061812294695
ADORA2A	1.04542294207114	1.07200300393551	1.02010177576204	1.07535768068056	0.984323804449751	0.931763139559356	1.00972689291543	0.9076253354247	0.949834326900133	0.978569762215206	0.967379363872346	1.05896219782824
ADORA2A-AS1	1.04449483757829	1.02053975188254	0.974369348083491	1.11099503940137	1.03294809473968	1.01811140247103	0.893465077929333	0.892889661084559	0.945074980814887	0.805795329983107	0.873187804699606	0.894833945705337
ADORA2B	1.28895149662461	1.33763856879356	1.35372367997038	0.704806165417003	0.690204065456002	0.537854765936449	0.536801362372604	0.680360618846657	0.738585579932473	0.437496600578513	0.472863036298647	0.625809592681888
ADORA3	1.04772617483049	1.0760986144262	1.00761808939209	1.19591313938145	1.07598953817956	0.945855160060774	0.962618004409029	0.964504669380494	1.03330681414605	0.920398685105547	0.992320104175823	0.955125912566152
ADPGK	0.860955143415039	0.893878515969482	0.879445500659294	1.26697370943283	1.28869600810933	1.21212973575094	1.18311573680018	1.21527693614219	1.28511723110218	1.20592091318705	1.18544509565707	1.1151567068143
ADPRH	0.964382137450362	1.03331759018545	1.00288578531583	1.00590075977481	1.07650373385308	1.13603045355183	1.06083428592744	1.11556056488035	1.03001423562709	1.09393581366257	1.11907846683741	1.11277067485828
ADPRHL1	1.07838256985431	0.993679434837956	0.929852489676359	0.978562999610592	1.03304976408186	0.854271936832737	1.01480129085712	0.985232102510015	1.06027081765206	0.982340310444122	0.965092365072575	1.05193169049745
ADPRHL2	1.01039973204799	1.04936884594567	1.17993063306672	0.948224772963884	0.897287920634628	0.954064944637902	0.976809950798112	1.01401813771522	1.01361499013849	0.956441309002612	1.04832773416518	1.00063110187844
ADPRM	1.03119610429365	1.05572075655778	1.05270641552681	0.856343238846553	1.01189930507509	1.04730101910032	0.962848839195327	1.09420785942619	1.03037460817576	0.956303753218241	0.900768326123571	0.886596876342859
ADRA1A	0.984605038936924	1.02208048654905	1.02321470207412	0.959621768873749	0.964761572531114	0.984167123002288	1.02339920771657	0.98515362863305	1.05247684536625	1.01943622409991	1.01704356490172	1.10981259115565
ADRA1B	0.897862291148849	0.899019896496806	0.820163025262879	1.20092204104921	1.21611941646308	1.25641185856859	1.15890914037116	1.66039095759707	1.46868468768452	1.51163730626995	1.37766044428932	1.54179515971699
ADRA1D	1.04979898269871	0.99124106245991	1.04801443571789	1.03388387118367	0.993622074998256	1.01260651981379	0.982141237857377	0.916257555490404	0.924299993121413	0.976943175490466	0.96391097643489	1.00274584617147
ADRA2A	1.06354368733027	1.14639118278841	1.01564460571573	1.17055417276263	1.02380355069528	0.920112959950346	0.987412984925894	0.860955143415039	0.993831035639913	0.843909312518021	0.884187040418219	0.975053349075168
ADRA2B	1.03399002308202	1.10388925176697	1.00388872571198	1.0081706143526	0.978155182537602	0.993453446578985	0.949948243032063	0.862294450626114	1.01783106077762	0.85606198412979	1.00887915301618	0.983697579449127
ADRA2C	1.07806557795749	1.04084795806234	0.924634858707494	0.99973027428201	1.05612073682718	0.999668879672707	0.884444572501026	0.913496030111111	1.03795212265106	0.940841827367139	0.891076695982881	1.09517705499186
ADRB1	1.06152694463637	1.07464895236994	1.03282162696514	1.03756186284993	0.950178543356094	0.934155458418179	0.871660213979526	0.855934522543813	0.908325203459531	0.846879461807824	0.901037096530953	0.895362002644853
ADRB2	1.43110532282461	1.25703437057809	1.31272713898013	0.843409316534145	0.672137623093787	0.681169335234746	0.68597237762081	0.614032178841808	0.730498898264263	0.562283484559965	0.746301957708365	0.794593525559445
ADRB3	0.969114431135872	1.03963105344793	1.06959810563102	1.01359336587589	1.06470744609331	0.96740258493894	0.954845691288663	0.956972255954087	0.927183853634626	1.00400978224203	1.0191139441706	1.04828776099658
ADRBK1	1.20924456594521	1.16812303251163	1.15450305924075	0.892522642376491	0.955854612669501	0.971910948937156	0.929503029542932	0.927498636366722	0.918052293323769	0.950295530260471	0.978527182771309	0.992732443058164
ADRBK2	1.23241687746356	1.29864494011399	1.26431555180007	0.680360618846657	0.700923576096883	0.742376217380409	0.619048007025194	0.589713080133791	0.671185261298852	0.621731234245878	0.705373548998807	0.667441187172059
ADRM1	0.930013079820018	0.988729707572876	1.01553293552316	1.00627265647685	1.06797115904507	1.00079916412824	1.03559640770894	1.03217846404251	1.06182687576017	0.973894844773424	1.06843054021419	1.06954819999855
ADSL	0.793255184445402	0.868038501692627	0.952582874606751	1.03036200018295	1.06885264671463	1.03803764709333	1.01816453403052	1.07735466000543	1.11709744882144	1.12608173342715	1.17876363111306	1.00903423758635
ADSS	0.931416689927018	0.94551765395379	0.914551666936671	1.03674116112326	1.06033701375732	1.08626209723749	1.09193158736656	1.0807900548059	1.0381108266494	1.01485058984933	0.984858788346059	1.00866487977667
ADSSL1	1.20911293701064	1.17563565325881	1.012780347913	1.02593060813088	0.927537630190655	0.989422532242348	0.840923010464705	0.918968695257225	1.01721348030964	0.842052180122247	0.905883008220828	0.955792739471644
ADTRP	1.60701430358035	2.40029400746042	2.01820512402589	0.690204065456002	0.761749174656149	0.656472186419635	0.741067263082128	0.735317925366788	0.745832371993649	0.83168647911061	0.77502881698295	0.718884979948701
AEBP1	0.58029226437555	0.434207195594972	0.431551365650118	1.66828537849195	1.7852708695258	1.73544179699894	1.7045402301089	1.69404129951814	1.84801548450509	1.7618421289253	1.82407662587914	1.7852708695258
AEBP2	1.23344359774694	1.09147040274402	1.09517705499186	0.873577878256606	0.982701620959609	0.981005085024303	0.997017943135788	1.04576269143655	1.0099798465544	0.972549218248683	0.899808135468102	0.955227038918408
AEN	0.834941082266592	0.852521259273551	0.94482852126266	1.11730280377729	1.22133453452766	1.18311573680018	1.23054233940008	1.2770141747102	1.3242560548328	1.07500956227704	1.3129997682732	1.2387908191967
AES	1.07175536759972	1.13412586301283	1.04209386742239	0.789114320842095	0.830917960021442	0.90161478147639	0.983498295203277	0.961364734972914	0.975746959181614	0.954752516076888	0.88869596621587	0.942678708739484
AFAP1	0.520785591864329	0.864627193299439	0.541701583393405	1.26397457781499	1.02917044904015	1.50972130418083	1.26697370943283	1.33422271584729	1.57519926024528	1.26894887269662	1.56438520736317	1.46998003064591
AFAP1-AS1	1.0131506125272	1.01674297673368	0.947629822937791	1.15474093283845	0.994444365575963	0.992395422030064	1.04437672873939	1.00036102990844	0.85844820783658	0.917465326287268	1.01330421703695	1.15954572327313
AFAP1L1	0.980718961698852	1.2770141747102	1.12204092300165	0.732802726422947	0.745658330522293	0.858643012366894	0.98123187331771	0.821644207314342	0.813400764953497	1.0289367295927	1.21509649468535	1.09899244360126
AFAP1L2	1.36351307257733	1.85036153190572	1.6151425654844	0.43990227856386	0.421504513468894	0.406009559518882	0.369462459075963	0.330359038212153	0.397426299070215	0.394799914026437	0.372582832533177	0.376375945621244
AFF1	1.21599394420584	1.16458433515804	1.18569613554809	0.766304339712382	0.798308558542103	0.834703257443352	0.972956617914793	0.906772608993009	0.876937974174043	0.929786617269225	0.999286563999218	0.962436714400542
AFF2	1.12811708490134	1.00468151554485	0.960334375724017	1.03691947638791	1.0480254513394	1.00932063892493	1.05969070475926	1.0500984162978	1.08488559784464	1.09472193502402	1.01019648388406	0.97003548474217
AFF3	0.988214300417267	1.02556167391236	0.959059160844525	1.14819123516739	1.02920271730177	1.20027666047193	1.04719323878404	1.00818846187884	1.03370186985802	1.03623698824124	1.17270805986619	1.01596530045086
AFF4	1.01294127686848	0.996581674424572	1.01870480030331	1.03208250337151	0.973027187211415	1.08478958106132	1.07682856671718	1.04986450884074	1.01478911523816	0.974369348083491	1.00798119795139	1.07000098002059
AFG3L1P	1.0207903265045	1.0035428138775	1.09110651231411	0.897481970852593	0.98634021331527	0.986428048768913	0.965788147627441	0.996683046069143	0.947416870726389	1.04420371457731	0.988890053429286	0.908038142825125
AFG3L2	0.998588948275659	1.02103213473423	1.06304108729076	0.948461162959887	0.969600163049342	0.955841541969821	0.980728346555976	1.00423834774852	0.957912565793896	1.00426444649995	1.0142928759461	1.05797575772784
AFM	0.995937041197493	0.988783854416122	1.06037941083196	1.01309362297366	1.00768897388073	1.04931509159828	1.0024752348173	1.01258556619414	1.03271595124143	1.03737065265823	1.05530306457477	1.01775008414821
AFMID	1.00911183798605	0.982528799309443	0.818531569163257	1.09912504246306	1.14142746323557	1.03573900277137	1.06156506666899	1.0271673110442	1.07671525052397	1.01863619937195	1.01258257444294	1.03133345154691
AFP	1.04682433279936	0.976126244593691	1.02038203649442	0.999292890469624	1.00522938125471	1.02677538280151	0.990860493992236	1.00133061250228	1.00477834123333	0.985917795642867	0.997208763907894	0.985257572335339
AFTPH	1.31437853949979	1.24576391872993	1.21780155254374	0.767192693853685	0.805728191758781	0.827957486248911	0.813825780284603	0.922328666869398	0.866569177712944	0.873648277015646	0.826369602950389	0.788729949587709
AGA	1.05740027539003	1.03053431854196	1.12084329991911	1.03608354905878	0.995819950358717	1.11174328121914	1.06272401782788	1.21319713617215	0.997000565988124	1.04617718135707	0.965084282979714	0.89092093926829
AGAP1	0.982954435660367	1.14428727137847	0.999328247289967	0.986353189490894	0.964203099305738	0.937181869326538	0.940720500799377	1.00210445588551	1.09888192155235	1.02336055573613	0.952368692521378	0.973060216035421
AGAP2	0.977129284002667	1.01678600530862	1.0380848623861	1.09228652464459	0.923701714325685	0.957365247619988	0.993690275024251	0.972775324337815	0.98337529925446	0.957857494637671	0.945236814484097	0.981196746677847
AGAP3	1.13566989653709	1.09279623118684	1.14389261653509	0.871961291421655	0.942723810808438	0.915457187023619	0.948352014784729	0.955914292731171	0.893437644181298	0.900785855534396	0.838618804414677	0.89491511662639
AGAP5	0.962956947996087	1.06388217381741	1.06837952215311	0.910554760246866	1.02175182137432	0.99801571473287	0.913773718430058	0.985823774012964	0.987900518377827	1.13350701919714	1.13280490060227	1.02628804385317
AGAP6	0.968212787040397	1.07840678266764	1.08254722446436	0.913880405013614	1.0341889366651	0.99821188203699	0.924215580646359	0.9676448709218	0.996333352967845	1.1214600358184	1.12667739753058	1.01030928074154
AGAP7P	0.963325257523999	1.0910437410402	1.10733696273092	0.920043948708978	1.05387765182288	1.00492049498302	0.903209366452619	0.973988220255834	0.992941265877902	1.14191568868283	1.13294329847149	0.980989933828059
AGBL1	1.06089731387658	1.05702271852705	1.00626547483626	1.0594166413385	0.920489431199598	1.1008155926932	1.04898961962844	0.992054928399661	0.996984060326258	0.978673869314147	0.982518894525093	0.989251241200045
AGBL2	0.992967878506677	1.13071307964845	0.969659090151249	0.990744808738326	1.05246721758412	0.985135940142771	1.05759951038217	0.996957480027178	0.954963252420036	0.974767584123498	1.03815240288888	1.02466605864881
AGBL3	0.982372355581994	0.981788677261814	0.98390626630722	0.997683349922533	1.02196152773948	1.03554115766415	1.04216121642674	0.998611879578651	1.01958717715979	1.0032533792807	1.08747386099078	1.03118092634723
AGBL4	1.01097624114985	0.973582911270786	0.960703395814981	1.0288289941045	0.984891031602588	1.09761965667392	1.05919953685149	0.999362022539199	1.04246377625227	0.992651229370681	1.02339920771657	1.03722252531115
AGBL5	1.14397368583742	1.09952189272788	1.02287978893203	0.889872443956036	0.853310707558006	0.921068706004394	0.959767266732224	0.965603370738207	0.918792830490594	0.994180480146989	0.974865416061756	0.922523177236569
AGER	1.08641724924227	1.0168303512553	0.94836521353798	0.980873208889856	1.09905328059804	0.986368050208023	0.983627990270504	0.980712196155764	0.91299608818116	0.997145225314499	1.00593884113104	1.01057438724574
AGFG1	0.887137688840231	0.97308510745163	1.03890106043583	1.03009568986006	1.05596507676801	1.02517556472535	1.02000694989236	1.01597858637219	1.00293448746815	1.01652120390951	1.04804202416622	1.06728791651766
AGFG2	1.01924295984312	1.02503964416055	1.00214518389644	1.06767354300782	1.08473243278102	0.983006047713379	1.14780603927873	0.988485358861538	1.03303328526027	1.08667096718708	1.06454809627226	1.07409243872413
AGGF1	1.03926141794151	1.0281750791272	1.10029335699518	0.988515001221577	1.00631864389418	1.07569352787323	1.00945411917673	1.04581136593006	1.00322444012161	1.05911598700124	0.939566776370919	0.937104968394478
AGK	0.918728657719957	0.934821893988742	0.941251908741325	1.0073786189784	1.10999587746274	1.09238739455657	1.09745391442522	1.09875131045011	1.11564052085805	1.06470744609331	1.13007639019817	1.12959596707302
AGL	0.954552442806793	1.49160730968993	1.21498173801472	0.808843505961594	0.782407635062825	0.947872357147309	0.988963475679813	0.964103261616374	0.767363141627895	0.90423942263756	0.858576193486693	0.869405021484709
AGMAT	0.98589488513613	1.00880206581939	0.943554256423135	1.23271021410607	1.37085207484439	1.0314530961411	1.06749032579316	1.16909453352946	1.1831618857302	1.06963294278573	1.09468918572552	1.07825205032623
AGMO	0.989384573364289	1.01603400804547	0.978751726768627	1.27737598142572	1.09478628516387	1.07157945243372	1.18060994297347	1.093643602628	1.03494334277929	1.2831804211092	1.21241807307343	1.15275478892461
AGO1	0.928190429294565	1.00069553205876	1.06021179632486	0.993769687112675	1.04707842983444	1.03076840139285	1.03116499421645	1.0777533070906	1.03606360346969	0.992770587757777	1.10647388623182	1.15831527173323
AGO2	0.763604679734578	0.812282718163929	1.04844622892504	1.02601229460754	1.15182416083078	1.16786331169535	1.05528827798144	1.04006657576231	1.18148857949451	1.08096004227897	1.22423597867248	1.1484932339851
AGO3	0.982617006604645	0.965629205459974	0.893948346158893	1.03530982606379	1.06486072004475	1.0283177346959	1.06844654362133	1.1050240023409	1.06461599611283	1.10271009488428	1.08787814727244	1.06569090145112
AGO4	1.10983008185976	0.972379556173139	1.10282582401808	0.895153194682119	0.855145356394172	1.05799863525869	0.944011897018695	1.02575654334089	0.946215506600058	0.978096829292943	0.982166623739702	1.02444724221763
AGPAT1	0.89860374888823	0.961393537760702	0.858192466930951	1.07829345437058	1.12316036480495	1.10220845511696	1.11304725907607	1.08515817464155	1.10246711268494	1.06362694672442	1.14670082053116	1.13267967407989
AGPAT2	1.02807824909017	0.910471422161607	1.06520189141803	0.969588738507363	0.989683385158027	1.03086946973785	0.998418954554551	1.06574228823301	1.11203850655747	1.03849951376804	1.02849358787231	1.07806557795749
AGPAT3	1.02586585774458	0.995989142415026	1.05670910326664	0.924935942678955	0.959611239345839	1.04855213362782	0.978459638071949	1.04270913004213	0.983332344170342	1.04055593099184	1.06996058493095	1.02410962372195
AGPAT4	0.91531367391474	0.923742915649586	0.774189112074054	1.17394884473934	1.23590621865504	1.11400588934317	1.05735515267618	1.15410577966586	1.03736162837181	1.17445483744748	1.11705484544335	1.06365709689272
AGPAT4-IT1	0.943817392221797	0.996767274813129	0.964910317571272	1.07311264947176	1.1588001341422	0.893722137072218	0.89359823728029	0.999944507647293	0.975128461543203	1.03801356675302	1.07165629282782	1.00122459119884
AGPAT5	0.84567413461343	1.04034842560638	1.05847636553975	1.00664881169079	1.11730280377729	0.993390908418021	1.01958717715979	1.01792209402764	0.917418529781619	1.0548453282318	1.09244470261317	0.952948008658051
AGPAT6	0.519522061221711	0.7549933210582	0.796971710381778	1.23344359774694	1.23910312430816	1.19032410109497	1.14360166858421	1.1951793843761	1.23247970580961	1.16267713652049	1.21821883991532	1.22390798638728
AGPAT9	1.11992667688418	0.935866147345658	1.47923588687616	1.11718369340155	1.20965296095844	0.772770684308527	0.928438748356078	1.10995302207338	0.952838615911187	0.957124792219001	1.07348746645599	0.853645519429216
AGPS	0.848518696661687	1.00323691702788	1.16966875183419	1.03294809473968	1.01667333107797	1.09875131045011	1.09393581366257	1.04300291752773	0.999286563999218	1.0575185667074	1.11724900330609	1.02380959820357
AGR2	1.13384581195006	0.961033618580632	0.993181338941533	0.988282891660466	0.973918378624181	1.02136555393408	1.01792209402764	1.03345378888221	1.00281840160686	1.0535326432876	0.995859953756099	1.01640381956462
AGR3	0.987412984925894	1.04256516651235	1.00784881261568	0.977994859505728	1.01816109327111	0.992371859487263	1.02178679707281	1.01280689538133	1.0341889366651	1.01035894625044	1.02974883680381	1.00472920525272
AGRN	1.41375329882473	1.60396799978929	1.29423170354791	0.553129511347578	0.507473121130809	0.461092438761826	0.502895632105536	0.380846343298078	0.411498591008023	0.443797727634528	0.453594457554918	0.47730705061652
AGRP	1.03261972624758	1.06238116425097	0.918321692142815	1.04731086597802	1.10032106051768	1.04837743036194	0.984501983084081	0.969723589711976	1.00358201413362	0.983689266813748	1.02895427728652	1.28201079181775
AGT	1.02231279838616	1.00461759269111	1.04139540875464	1.11755001976114	0.985967897368932	1.05245564787676	1.08086778464502	1.02099736145188	1.00499714586499	1.09232776851804	1.05014875904022	1.02097978039011
AGTPBP1	0.955982519331839	1.15998509066794	1.09393581366257	0.840454150424802	0.753147534847263	1.00392972777356	1.05387765182288	0.977957883727459	0.872599063892878	1.00059086509601	1.00359906139179	0.895264850179898
AGTR1	0.959484884337128	0.871707786008351	0.864755458159066	1.21873876119241	1.14297440394102	1.19718438141299	1.29185812456058	1.18657804811318	1.1306591721368	1.09982784923834	1.14700063218355	1.70758299119448
AGTR2	1.01330421703695	1.03019108304891	1.05669163707846	0.994454901115763	0.994734543560951	1.02102750955619	0.975806793140545	1.03128774977118	1.01900064646891	1.02099168648584	0.993453446578985	1.04451556004857
AGTRAP	1.20815088015742	1.28073971961629	1.21611941646308	0.965383853907236	0.807954988113614	0.826122552196765	0.667441187172059	0.874475601087888	0.839290209191839	0.872497231697644	0.791501073973334	0.860765530702407
AGXT	1.13808591674943	1.10835237632605	1.08478958106132	1.07565186849301	1.03963105344793	0.971486959059304	0.93533437570855	0.869316832625827	0.992886372460935	0.970590599979676	0.927296417797894	0.932430432629634
AGXT2	1.01359882972612	1.1069409512643	0.962174275646995	0.98444330985814	0.941100396817414	0.994193509812886	1.00892617074365	1.03837343071343	0.946121589351288	1.021004065197	0.953575753044698	1.0333806259575
AHCTF1	0.947224114182726	0.956303753218241	1.09208858747904	0.968883188543399	1.07351867293554	1.04831674381477	1.05262579164567	1.07533843634978	1.01564460571573	1.02127574588813	1.12000260129319	1.15543920115176
AHCY	1.05964102613708	1.30234398122052	1.12244753708455	0.786913506076798	0.821163308447734	0.815321333327034	0.885614388926668	0.914526643281054	0.896836107627905	0.954692558915474	0.872497231697644	0.869647539488157
AHCYL1	1.01392136377578	0.917145873861492	0.934792252313572	1.03399989067208	1.11465058742544	0.992149206129554	1.03969128223208	1.08977765407134	1.06728791651766	1.1382477646324	1.0807102152192	1.07259207007198
AHCYL2	1.53078536407645	1.75193834318683	1.45287529893788	0.537854765936449	0.63001000136057	0.624169135510067	0.715736429604855	0.660604093094078	0.625462501547143	0.678579009422876	0.635095889009196	0.623011413054061
AHDC1	1.20211998371352	1.00711855450819	1.01763437076004	0.969930790774008	0.935026159907229	0.982678459676502	0.993153937420768	0.984794762081288	1.0020551414672	0.886128099007335	0.989322470797275	0.959787485613511
AHI1	0.890479943759444	0.780366440856196	0.922722604554372	1.27232982273384	1.20595981820256	1.3121425641135	1.15071425912974	1.42463171431694	1.32520433402345	1.26984173092781	1.10854029997078	1.09299110691063
AHNAK	0.967601628145991	1.0345643276061	0.893152707344582	0.997265046519633	1.00266248403121	1.0914340365898	1.09168426885961	1.02880231682347	1.05593874957423	1.01971567261468	1.11532064140439	1.24065442125518
AHNAK2	1.77747505855534	1.53078536407645	1.29457007426141	0.230842131883433	0.208807518302161	0.396004340397191	0.542695622555895	0.337788511447021	0.382701678457841	0.360172131427972	0.488147005737842	0.766304339712382
AHR	1.0141369787244	0.669253754154863	0.718362378888143	1.29221745829313	1.52523455062193	1.46732755506761	1.22681219725854	1.3505448576387	1.41639200852687	1.27598650042611	1.29952766665482	1.20391333379465
AHRR	0.949566861487845	0.975746959181614	0.944669720567953	1.18060994297347	1.13748951650813	1.08941969698947	0.959721149428797	1.13354668881431	1.21921092021308	1.08403673998422	1.22160710523112	1.1986181498239
AHSA1	0.859510526315978	0.964945045473192	1.12847390364598	1.01853474385283	1.06372539510214	1.03976280351168	1.05724703026733	1.06368248155522	1.05434314077582	1.10620217092676	1.0793743667857	1.0495777687511
AHSA2	0.974798865966495	1.01642012021745	0.812635652746653	1.0322436691332	1.26944333855703	1.16018708362794	0.891164094958305	1.08752223966175	1.1182218137811	1.17870770492435	1.08848464293915	0.946388137400771
AHSG	1.05734215108536	1.06150617640224	1.0524138422515	1.07322385665768	1.01079918415732	0.970089504719831	0.989886064099737	0.932815257006799	0.945284216582875	1.03373266012898	0.927645293064508	0.992346929712167
AHSP	0.998544120479884	0.988874629847721	1.04617335514779	1.02585914799286	0.978173818836789	1.0438270854094	1.07670036395226	1.00114228054969	1.0398804262819	1.03843957104042	1.03968280359404	0.998107870344239
AICDA	1.0325529436648	0.984292016735122	1.00855769512068	0.962990169719147	1.00289067197631	0.976198055194901	1.00377518550732	1.0032533792807	0.886661960576894	1.03076840139285	1.14184137860909	0.939633345751768
AIDA	0.93625558346511	0.931668820013088	0.944736841753212	1.17854366288687	1.03759334344561	1.11727412394006	1.06971936010149	1.06585394371845	1.05309851335626	1.06539070461141	1.00784881261568	1.08680747363104
AIF1	1.00958675456094	1.01532899309627	1.01898057946925	1.01464189658931	0.912788767028192	1.00882947365738	0.980973149872207	1.01606954815	0.993609258290149	1.00230290877419	0.999519120494708	1.01094248330715
AIF1L	1.30732264308558	1.22835423863617	1.53537389351885	0.934277018148853	0.848974487098412	0.8515092635287	0.909271028870011	0.94188995045537	0.861330381015655	0.968851288896625	1.03000789668604	0.963040644173054
AIFM1	0.958997989843371	1.05351378040921	0.944980384176604	0.9076253354247	0.979343334949915	0.976436179774018	0.999489628184161	1.00189133823191	0.880584861289354	1.01740481394545	0.99541142549312	0.877743598667337
AIFM2	0.847111128611241	0.756669790509726	0.703139458863012	1.15392310962093	1.2173421358546	1.18727211766196	1.05036224697354	1.06966645547822	1.18449954787344	1.14036889994125	1.19888536065388	1.10738113513581
AIFM3	1.11989856624462	1.05996003036492	1.02213273459119	1.02445863647577	0.978653753995371	0.924733686805779	0.896007408710554	0.927995760698914	1.03076840139285	0.911909913481085	0.951606831203376	0.937872196156646
AIG1	1.35922954254574	1.36419101115094	1.20085442609907	0.716156895014062	0.669605203560533	0.808405940536209	0.815495825127358	0.787135049814269	0.672779501562612	0.805139487565909	0.773260656086749	0.718362378888143
AIM1	1.08372215493059	1.15233494061591	1.15568499019424	0.934946851553284	1.01288793756237	1.00140327178523	1.00481758224828	0.987977445186131	0.804934373988864	0.796111362489456	0.954420069543597	0.780917284188763
AIM1L	1.37067214816352	1.21953251995451	1.18449954787344	0.97664202995848	0.861367256953062	0.815134509065872	0.781879199806929	0.81835701734428	0.829198747821843	0.776301401937652	0.809530378448891	0.868323480358509
AIM2	0.973060216035421	0.989611192572762	0.937104968394478	1.78284396448859	1.65539270684606	1.56644111336522	1.17091688267521	1.46134323171551	1.09255291995506	1.13397459387706	1.02743981850304	0.97219521021875
AIMP1	0.976169019939509	0.97533109343013	1.04480700302758	1.04702014561782	1.04292741226122	1.09605277640233	1.10778368142563	1.11852196570148	1.08980722549303	1.05374117953855	1.01611998239259	0.963352343934171
AIMP2	0.765938999688663	0.911232669687675	0.88414601965647	1.03124020521625	1.05450990446304	1.01922304903946	1.0622404503646	1.01638555302017	0.998304844197363	1.1057746426073	1.06090620518269	1.00020016364993
AIP	1.00890588626134	0.951469155088125	0.805993734756358	1.10548460530207	1.05545521084584	1.03883770413119	1.11252484730683	1.07576467661043	1.19544779491581	1.16812303251163	1.03998188720636	1.05518542194373
AIPL1	1.0273595510084	1.04605612470438	0.965215062806731	1.08664375915087	0.99117507080774	0.908459634267228	0.904219284898739	0.920288011249831	1.0380848623861	0.899212335534644	0.902138354801023	1.03812256209632
AIRE	1.17569888097271	1.07745020291959	0.995644191617592	1.07002535112117	0.958868376824377	0.93341518836936	0.823504772457968	0.934009789262255	0.884239812110434	0.849820884763096	0.946837052493674	0.989232194625357
AJAP1	1.22933542905198	1.77747505855534	1.28869600810933	0.947264101509275	0.842519305483432	0.653802499028446	0.742146680817913	0.667785795167427	0.867547481729023	0.729078457248901	0.650239831977264	0.658152959109907
AJUBA	1.41867317357293	1.39594521707585	1.2817857814953	0.458450247825409	0.404172302927435	0.55691752362756	0.520785591864329	0.519522061221711	0.570934826419553	0.455317918576397	0.61526621093611	0.592837661128547
AK1	0.970011857506574	0.986581122851999	1.08613864466048	1.02356263914314	1.06589302341707	1.06043090384722	1.09149272700195	1.10999587746274	1.12024485683249	1.02919677462584	1.02813573274175	1.05438880396455
AK2	0.944268952628386	1.0477348365554	1.09447246823948	0.926230151793893	1.02782207133063	1.00213746381263	1.01901364165883	1.02580825602068	0.965703205138936	1.03121093986735	1.01893730675965	0.936544140653587
AK3	1.19832258071592	1.18507291851995	1.064054171326	0.873068659977721	0.855336636991879	0.822919731810808	1.02057726466211	0.987820730124214	0.945669148329933	0.902138354801023	0.893465077929333	0.966326106526436
AK4	1.16567031582341	1.331889321034	1.28003124588776	0.639669392563446	0.698502911933139	0.649079593783152	0.560601452731556	0.687836085228049	0.763208088507604	0.715560726712166	0.763357503824238	0.730895467165613
AK5	0.226872349736961	0.179228709172796	0.268586100816954	2.23013945862281	2.20525744241353	2.44658369738253	2.65992432840735	2.18760214189107	2.31039003292883	2.04064394670963	1.88961946971324	2.36489199919764
AK6	0.89854496179786	0.896719429777412	0.982365297303873	1.08090805927184	1.08935862181396	1.10049079835424	1.13983395525204	1.11972867144638	1.09492107024573	1.12559607433473	1.11237788692411	1.04708901374169
AK7	1.05596507676801	1.10512686992913	1.10018783864308	0.835890794550635	0.860955143415039	0.887495520050827	0.89055830256572	0.985450164346718	0.989782737059947	0.954420069543597	0.96098725619523	0.945697973651077
AK8	1.03388387118367	1.05287499096888	0.91973943707614	0.985573646174184	1.03385351498002	0.905172313854254	0.989826697138919	0.922017169677027	1.01384086966613	0.951654977223833	0.957883692412418	0.952776723677461
AK9	1.03018188356347	0.989958008062185	1.05396829437567	0.96058101226977	0.954752516076888	1.05174616117967	1.06200136472033	1.03731532018993	1.03882404544536	1.05788913833759	1.06102502040563	1.0150012150098
AKAP1	1.12601324581431	1.0418439195934	1.19346882197612	0.757932958648829	0.873748721343884	0.862670614576257	0.880104033509772	0.864227922731641	0.834020575552498	0.940125186872704	0.96791144877275	0.860069220201486
AKAP10	1.0274078016956	0.936907389805489	1.11232553411361	1.04615769374655	1.02517556472535	1.02257990114348	1.04197887046053	1.04561662149961	1.01922304903946	1.06177206531284	0.975289544050974	1.04920826479201
AKAP11	0.911841362670457	0.930182474853276	0.907762265352536	1.12312756008111	1.20211998371352	1.15259029012638	1.19742032405918	1.11096163300355	1.04849692465722	1.11110599077006	1.12259533511274	1.2353494523145
AKAP12	0.15526112773003	0.129010816377943	0.252028878946345	2.28886742437855	2.23013945862281	2.01820512402589	1.82173453140358	2.09862100278231	2.12016415707082	1.8701065094976	2.19144513546102	1.86717652831446
AKAP13	1.05826282962802	1.02200233292754	0.978622380977338	0.930470765101394	1.01299352065888	1.1168953575104	1.08367977524401	1.08628672813013	1.03345378888221	1.06346731309332	1.03774602423513	1.14155987757819
AKAP14	1.01303600697743	0.983385730721358	0.981891960440314	0.987070591608251	0.996018125889659	0.982108158876586	1.01565485787117	1.01474229170567	1.00212272552093	1.03151640323928	0.985840173485048	0.960736723594279
AKAP2	0.763208088507604	0.825786924591139	0.791137151546495	1.08000470709896	1.01979448197742	1.11328137084302	1.08901148725367	1.04898961962844	1.11504895266798	1.20778856687669	1.23785919527592	1.14441388508808
AKAP3	1.04396561303995	1.09455626246265	1.17284641738287	0.904114893401729	0.904658780010831	0.917195909365341	1.07391825379956	0.972220550199071	0.981452067906178	0.952273992906742	0.982660725466094	0.984983903791477
AKAP4	0.997247826767116	1.07459472951163	0.995390601126295	1.10029335699518	1.01830196859938	1.01326325391707	0.988011520921998	1.01193498377944	0.969632650099247	0.970739489301872	1.02380959820357	1.11110599077006
AKAP5	0.942998947403212	1.02415980404362	1.03568573181419	1.12340281900482	0.99041501922819	1.11281979844839	1.13571175128753	1.07295671278164	1.08753944842129	1.06033701375732	1.09730400542785	1.03403679301192
AKAP6	1.11093196221547	1.13079455077287	1.15259029012638	0.913178442538891	0.962314191038158	0.838915297212675	0.852929177534726	0.944692434446603	0.938564885482071	0.90922341881592	0.900340556029234	0.880448225859723
AKAP7	0.93012644450105	1.01788484465954	1.01718275145225	1.26223219464696	1.20941188112749	1.2557177476802	1.21640433619504	1.28045398003944	1.17150167237162	1.09585296235503	1.08086778464502	1.20444255874845
AKAP8	0.932959929248976	0.986469389222838	1.09763869342775	1.02231279838616	1.05177082140329	0.991612515662981	0.995526062575915	1.00862869733579	0.987930450864336	0.967129123278447	1.00388294376618	1.00722937233822
AKAP8L	1.17341794126574	1.11023897022097	1.00949661241833	0.906673507192605	0.926908432847607	0.918270999060768	0.981809254584995	0.996152299709017	0.969619465715824	0.942292319892594	0.952900917240026	0.861221475910848
AKAP9	1.07445065437242	1.01828478261159	1.00158249291887	0.929396291107206	0.981401089688678	1.08321061133495	1.08998937050805	1.07740673309836	1.01930741282544	1.00916498449953	0.97716696938733	1.02765292387574
AKIP1	0.926366414232894	1.0410939336661	0.990933029477674	0.973386418183019	0.945992425042458	1.03370186985802	1.00542095960702	1.02858779187617	0.916355894526484	1.05028802455561	1.06443355481864	0.942583211465166
AKIRIN1	0.927451893243255	1.04486415005923	1.09221446431986	1.00783560519665	1.01725534749251	1.02531852256135	1.07245735354965	1.00981550488349	1.00189675003241	0.918441362538868	0.979130020048371	1.01349254714291
AKIRIN2	0.999767871878498	0.944011897018695	1.0387535128579	1.02662451248186	1.0758488216255	1.04755110577221	1.06770555254657	1.08410075583112	1.04126509106124	1.05714004497378	1.05300697400224	1.04111648984122
AKNA	0.985796746091763	1.05938744722472	0.987117666473538	0.981641806465276	0.988367914559924	0.999932669669037	0.986938815988542	0.998286678579	0.99441283830579	0.988282891660466	0.982800846093209	1.0227886724884
AKNAD1	1.01917618900851	0.984382881992961	1.13301924443626	0.923148583818818	0.992605267353744	1.03858103726724	1.04402749027784	0.982141237857377	1.02506646439641	0.951030451630786	0.875643082862759	0.892853149361089
AKR1A1	1.01515931474407	0.99441283830579	0.994635017370412	0.972308134798417	1.04055593099184	0.984529438864149	1.08684614390659	1.12951064151993	1.11164255365307	1.12693784778151	1.01306441529465	1.08724404736287
AKR1B1	0.991029542960549	0.862071916912887	0.849633465495502	1.21611941646308	0.991908165541053	0.959044699774955	1.07822929540961	1.06472050585942	1.07359132087884	1.06371054984401	1.13883423951947	1.15329296828993
AKR1B10	1.51843522080066	1.09388794817518	1.19471520762751	0.950003929138574	1.0015241931566	0.977192212810033	0.977887074833667	0.939815575822794	0.935995987846048	0.965002147740223	0.968414530870181	0.977806127758208
AKR1C1	0.994997259792259	0.993622074998256	0.914628424005205	0.924176534619374	1.12738002682716	0.921615261996992	1.00928459854922	1.07414323955672	1.07335116725346	1.3676197488582	1.05720805038328	1.13927950437016
AKR1C2	2.55743425330604	1.2170476560093	1.19260163617994	0.734129787981915	0.750917324516322	0.654813956787076	0.644552839680895	0.928960544059049	0.677011134779729	1.16052628664998	0.628734603711761	0.727948127769434
AKR1C3	1.80147559166583	1.18524953548866	0.591783257496757	1.15042727601881	1.14917355081732	0.686419711854114	0.790643222558682	1.08747386099078	0.75516317961742	1.0413394868147	0.708596852324282	1.47401674082056
AKR1C4	1.09234683200502	0.995979673482021	0.946676467034975	1.05278489560893	0.959484884337128	0.995142283972192	1.07143475436872	0.999992953757828	0.960894550734548	0.99247212998082	1.03011860958012	1.00263759266091
AKR1C6P	1.03345378888221	1.01468686852161	1.10859069799787	1.01212396725056	0.997133758180687	0.876062345265323	0.935801235997283	0.984229421380482	1.09856452251274	0.996251619010003	1.01515931474407	1.09420785942619
AKR1CL1	1.06182687576017	1.07740673309836	0.972679268296095	1.00356422821836	1.0482464386213	1.02626189399727	1.02222816175705	1.05692482474414	0.997282608489224	1.02620106982909	1.13225350226269	0.978527182771309
AKR1D1	1.02882055253708	1.02544657396789	1.04481963800188	0.992899588441318	1.10561155082293	1.04179388602406	0.99821188203699	0.979541811827691	0.993022044541522	1.01290922645234	0.968302975689085	0.993734224480931
AKR1E2	0.852631241057237	0.785364917469881	0.911504239054869	1.06218000415467	1.3456735913074	1.24869778458463	1.145954115579	1.07690781861274	1.1050240023409	1.47696265925771	1.51295359251825	1.18691081316959
AKR7A2	1.0040372634977	0.931328895212945	0.824206902913897	1.10213200346385	0.997232479867364	1.05445762278543	1.06353288320904	1.11572230286448	1.09818635635693	1.1238500084752	1.21541617831613	1.14135677522261
AKR7A2P1	1.05865541891378	1.01355915454745	0.824019372704766	1.08397258794993	1.01236798260654	0.99441283830579	0.984077361761067	1.03449705187203	1.09759280975446	1.11340537659788	1.12048024270829	1.11332572310517
AKR7A3	0.941383460950915	0.962498352101102	0.88823427132007	1.18533816496644	1.01244759226822	1.1141010274317	1.01648991658341	1.05471459788968	1.08391881043373	0.951596870073209	0.988021101423543	1.0965830566542
AKR7L	0.993755641620927	0.983143297500711	1.01199368666558	1.02845428512339	1.02618179731964	1.08481987553018	1.02176413396832	1.01513094396578	1.1276171294511	1.02912987014865	1.13140487732335	1.19205928511323
AKT1	0.903749517534791	0.877710019446834	1.01048455023852	1.02851324484684	1.07831371019073	1.04804202416622	1.03805150987125	1.07745020291959	1.11322424776526	1.06547064150886	1.10655697650975	1.14713863824849
AKT1S1	0.91290064218315	0.982898944776351	0.919108593705701	1.02581996612511	1.07952465902852	1.07698004466004	1.10983008185976	1.07829345437058	1.01409637432119	1.12332616648224	1.01016952797946	0.980306182704453
AKT2	1.00579996661203	0.999611976773996	1.10930503267009	0.938936862822689	0.967555667054145	0.988172792283529	0.996907092822423	1.02136555393408	0.970309210633889	1.02287978893203	1.0475637883839	1.05471459788968
AKT3	0.280131392585906	0.413883417872345	0.307115530810761	1.37085207484439	1.05898499515323	1.36230060301942	1.3546002144672	1.22835423863617	1.26883445301292	1.50262698550762	1.40631255006417	1.52281565376814
AKTIP	0.917795467371216	1.07668269207914	1.20211998371352	0.995254936982373	1.00972027713822	1.14609096881382	1.14184137860909	1.0565549599183	1.05180990265337	1.10677272665107	1.0488251307244	1.12611435131214
ALAD	0.946513590067842	0.860265900268809	0.784805982584539	1.08204340707195	1.09462426485304	1.07117148624932	1.12212602281271	1.16836579549818	1.12772703707745	1.33763856879356	1.15018623281176	1.21865632332317
ALAS1	0.941776640587677	1.22610707646133	1.254195195509	0.888736006043595	0.976031562464993	0.930454446685028	0.969044999326157	1.07344504801093	1.0673146676967	0.979669207497674	1.0271673110442	0.924026183012879
ALAS2	1.06903207681503	1.02715252076946	1.04227977301512	1.03671348459989	1.06605932343702	0.880911276801608	0.794796778253627	0.833345186646756	0.891624536385338	0.769034911517602	0.798308558542103	0.887928140964172
ALB	1.01863003801695	1.00687369833836	0.998544120479884	1.08759911443307	1.00371181480611	0.996767274813129	1.00500118954787	1.00184910422749	0.994137001576227	1.0168303512553	1.01301835264149	0.993246940625302
ALCAM	0.940563074853673	0.800954347305833	0.625809592681888	1.53017711902774	1.33246924971815	1.43552647847033	1.51238018658293	1.25857889191176	1.39403968758859	1.36859706670896	1.62162473768506	1.79767997017845
ALDH16A1	0.949111223522526	1.01916938783784	0.884647437656564	1.07638422441677	0.922167412625267	1.08376260914776	1.0973576095259	1.043340672551	1.11346350388895	1.10316133792654	1.1179627232293	1.08168579791094
ALDH18A1	0.860877683461337	0.895516336654687	0.852477277784485	1.17156273923122	1.25555928456289	1.10038719676546	1.125715066707	1.20499492130449	1.25748294333722	1.12611435131214	1.16447700326634	1.12995096361525
ALDH1A1	0.99017776671512	1.04909213010079	0.963459181530309	0.945041710177682	1.03813112256281	1.05083008872954	0.992254272520383	0.965069481392467	1.13209770708458	1.00798119795139	0.933424783639085	0.920920036627525
ALDH1A2	1.12417371555407	1.0125200715962	0.979574850895432	0.993727793699715	1.07576467661043	0.978759605012494	1.00990089014096	0.94525973096354	0.996668565047266	1.03443760271001	0.993877972914226	0.947510475912153
ALDH1A3	1.15362520513033	1.25807115936286	1.47345528219359	0.801213158021041	0.803644509654158	0.800630684747651	0.77375574438968	0.848003024332624	0.839469089840072	0.814030555960843	0.840846301605436	0.837369671562738
ALDH1B1	0.451777967424041	0.472863036298647	0.500080315997597	1.27476684755955	1.30652835159378	1.30543299210349	1.20713650441285	1.19971334934598	1.24642300754106	1.24444354457813	1.26614631348697	1.2170476560093
ALDH1L1	1.01115445721369	1.06688383567	1.01970895071357	0.898367255747257	1.05153979822717	0.920510599473771	0.954752516076888	0.84038833461535	1.02152920396091	0.973870056725812	1.00159219415532	0.974752926215504
ALDH1L2	0.586100320663363	0.15526112773003	0.413883417872345	1.2831804211092	1.29457007426141	1.4152685460933	1.22106082107412	1.22008465603878	1.0798760984229	1.4587047239643	1.3026376220689	1.09608993442055
ALDH2	1.5965960478754	0.990158222384563	1.32403125466195	0.623011413054061	0.594785017450402	0.547948197651916	0.484308945475611	0.5743966408662	0.528199689053393	0.753878745062384	0.640112115995151	0.468694450063042
ALDH3A1	1.40217251108427	1.02837956033309	0.984605038936924	0.973262682321709	0.903335587287583	0.899212335534644	0.861775691329126	0.877291358929133	0.963892645520822	0.980175752747582	0.98009458082963	0.920398685105547
ALDH3A2	1.5082965484563	1.19267233714917	1.16164770423917	0.883221324374267	0.742146680817913	0.840318323175903	0.79655943918027	0.8515092635287	0.875468837278343	0.834835725840975	0.822008090995263	0.709572049979334
ALDH3B1	0.894772478708177	0.903482153307347	0.817666899455976	1.38214581597443	1.24916472968613	1.25122136715887	1.27580147179111	1.08769172028735	1.13579512383052	1.3369007225775	1.36893031837934	1.28631163192357
ALDH3B2	1.70758299119448	1.36683671631493	1.72954020433112	0.93238666150565	0.999680276789231	0.852055298849691	0.931609368456289	0.881279884200579	1.00288155873167	0.902510398291851	0.965466712146779	0.941755959122447
ALDH4A1	1.43614928393482	1.51660389816562	1.19126198182399	0.691735759683041	0.754775878382186	0.721966579898787	0.665604636056739	0.641023549106833	0.782407635062825	0.749888627521629	0.737042768477311	0.688361593382373
ALDH5A1	0.986542208227736	0.974064082285785	1.04878178584511	1.17828793715377	1.00616545385408	1.11455935636728	1.04472013046062	1.06201759238372	1.10918564413325	1.1080103018306	1.02903061545828	0.996797091738361
ALDH6A1	1.11261764497192	0.900027304646615	0.826768565690081	0.990474300021668	1.03968280359404	1.10161529899982	1.17290237648954	1.11350327327226	1.01866360719272	1.17374908924183	1.03809250262922	0.979762777917308
ALDH7A1	1.2768243324997	1.3456735913074	0.990095476355671	0.821445809415272	0.841590520747929	0.929503029542932	0.891691953357869	0.945074980814887	0.830794006561926	1.00512354089677	0.847432903679927	0.652316529021878
ALDH8A1	1.00660611156797	0.979083078594834	0.978118017276859	1.04420371457731	1.0310330231371	0.995674611614362	1.03476922247608	1.02550605586101	1.02045201267544	0.977930078361627	0.937789218088531	1.03595712247115
ALDH9A1	0.92245413433309	0.911985250261931	0.89334197657341	1.17711609484805	1.17284641738287	1.13706364507877	1.22579640664506	1.23904082066247	1.24885015702986	1.2577537564096	1.25994358677987	1.22197953755062
ALDOA	0.985104040432695	1.04452685208568	0.990669014581459	0.991674087534511	1.01498113648641	1.00742783126751	0.994328679155329	0.977364133786066	1.00952786672283	0.96272950617	0.979936325925228	0.983290628660145
ALDOAP2	0.952154072229691	1.0179719786775	0.94069767146057	1.02184491895748	1.01477196672582	1.03644115570012	1.08739172317829	0.978510789424927	1.02882359001571	0.988710276726379	0.960321701449869	1.04738842430178
ALDOB	1.04936884594567	1.00882947365738	1.03777014772856	1.07039860648544	0.994430602148279	1.01403778817275	1.05467344436983	0.965690890804977	0.995416779148005	0.978597152211437	0.99851659951618	0.97253065445958
ALDOC	1.62023220978822	1.52598407271107	1.3347849443441	0.75682486303951	0.772490169812123	0.751805927833287	0.840846301605436	0.960625606803287	0.79998940567475	0.843190355678484	0.764644009284041	0.790643222558682
ALG1	0.731816292636593	0.850473036381831	0.964382137450362	1.16447700326634	1.24286184244772	1.14382355648399	1.16297361150484	1.11609500077732	1.19789678545656	1.24655418734022	1.28161134013037	1.18999419043497
ALG10B	0.934121948786927	0.92988284141036	0.876709245637027	1.11218079511086	1.1509726363399	1.11099503940137	1.13451378081997	1.06436370361556	1.14946631230739	1.09522806503893	1.13485299767541	1.01676186072805
ALG11	0.873229061382914	0.882504643188609	0.980259534954836	1.06762740427513	1.02142317943485	1.10440126356113	1.1684974866195	1.1309598855408	1.08512728155352	1.16734246017827	1.11074848730056	1.07212257411899
ALG12	1.00808211430335	1.03263200459698	1.08747386099078	0.990462496166102	1.04721458856366	1.03597074802645	1.06585394371845	1.0069014736751	0.966786317019924	1.03216131126746	1.03247142551106	0.957290437460686
ALG13	0.884951833333702	0.8979615727841	1.07758512384049	1.00070226072116	1.15217443213525	1.16000112629572	1.10386292931896	1.09430714713303	1.0524310680171	1.06706295559675	1.03268346771778	1.05651681051123
ALG14	0.762580397007928	0.855422282482309	0.852567088407806	1.12463082123542	1.13919636326109	1.23443720503866	1.18188712891946	1.29364225942602	1.1723137872757	1.19309272554014	1.33094137598144	1.20358816537695
ALG1L	1.01338875804351	1.14946631230739	1.20162386533037	1.0823089302774	0.991716132420554	1.06178814358674	1.1841271064294	1.0417118015532	0.86795229464964	1.0400817945047	1.05126304052999	0.974832615135902
ALG2	0.964932763245998	1.02843755870645	0.96833731598885	1.03399002308202	1.09912504246306	1.05548910595719	1.05418938770327	1.11935428764911	1.12641994120949	1.11048196232283	1.05415989766339	1.15575165345022
ALG3	0.934228634551471	0.96272950617	1.01548289396983	1.02201721067999	1.04514188950922	0.968085520238559	0.985977943240302	1.00080559823777	0.991500363902616	1.06134753975816	1.01887013223182	0.922796325658975
ALG5	0.859619273891418	0.884759605186646	0.969446222362974	1.02934148130574	1.04979023087524	1.1214600358184	1.12559607433473	1.1356349561319	1.16858241144543	1.28905229992677	1.17111725763132	1.07557407244811
ALG6	0.946343428137986	0.89646045398284	0.930037988121243	1.02931922596564	1.0554967748338	1.13240520855549	1.15297865693187	1.09494751965654	1.06668873618198	1.14129499735714	1.1927933802209	1.02899108535765
ALG8	0.847958586447122	0.903666737398232	1.1116021770094	1.04917889111121	1.03370921204481	1.05913381549779	1.05025807983583	0.971068964695821	0.851772293346463	1.13427725009552	1.06745841831997	1.05581164828893
ALG9	0.958056610000535	0.911375996582403	1.03873802257428	1.11440645023813	1.04068068799376	1.12515212575723	1.06857112499605	1.0938716333482	1.06931886073042	1.0688733353415	1.08667096718708	1.0290074065842
ALK	1.05316163326225	1.02577844408934	1.01485058984933	1.03654752764575	1.13832100429432	0.982132768028391	0.962464808825686	0.958997989843371	1.03995304435544	1.00795634880428	0.96058101226977	1.04808080279424
ALKBH1	0.95141447823556	1.02564308120666	1.0800325623977	1.00311162898173	1.23754444806006	1.1243405920968	1.24885015702986	1.22770280693936	1.14291204088553	1.13857565657601	1.21090978301597	1.16693907441084
ALKBH2	1.01501897805729	1.02852506326944	0.969832733986839	0.805583520740469	1.05385334647142	0.895297717308231	1.0477348365554	0.97849247110975	0.97388319608226	1.11640277507652	0.96394905663329	0.893404223989191
ALKBH3	0.94572121749114	0.964863282110698	1.06918224027379	1.0305542065302	0.998528192727126	1.10655697650975	1.02738966999858	1.07545450677844	0.995142283972192	1.00348881918215	1.03053431854196	1.03728369958381
ALKBH4	0.989923593157857	0.948507682452724	0.99008690015112	1.00629338720964	1.05986815747875	1.04172809430558	0.947544993411444	1.04048051544553	1.03877881775821	1.03090553177861	1.02661776641873	0.960127257267846
ALKBH5	0.959298988141457	1.05472710509387	1.05096539144109	0.977147693352701	1.02088974069201	1.01338022340813	0.983332344170342	1.02589056918214	0.959787485613511	1.00368010443539	0.934644693873429	0.941446268916948
ALKBH6	0.932302571025256	1.00559195898949	1.07492109538266	1.05270641552681	1.03575703207632	1.0569362829176	1.07148535237391	1.06659377336029	1.07643026232918	0.97563766251501	1.05391471316103	1.00674154265527
ALKBH7	0.948483573920624	0.866915456202904	0.868237590201542	0.959706649479732	1.03351887313794	1.1151567068143	1.04143483773852	1.1190303959535	1.10723773066875	1.13288245916936	0.983507925540239	0.992651229370681
ALKBH8	0.93667278690102	0.927696010215523	1.1274030846859	1.10112823317581	1.11874471247778	1.17541437439826	1.12550106841947	1.10392708702539	1.02445239423502	1.11129801313992	1.02528739718817	0.975924304996666
ALLC	1.0059445761092	1.06003775726687	1.04169775467959	1.00700836127334	1.04442061224905	1.00831391106211	1.01595293922794	1.04021789586243	1.00440429690772	1.0838334454918	1.02031479575016	0.979969902664522
ALMS1	0.804569401502934	0.881102155777772	0.763812035234348	1.24526723565811	1.14790937902624	1.35922954254574	1.21241807307343	1.35803318500511	1.35372367997038	1.21401959270052	1.27692795907359	1.23071722920601
ALMS1P	0.936462993152294	1.03418158166143	0.940137073602272	1.04880398938542	1.07732612549978	1.02512976008303	1.10287751642182	1.11580814691063	1.09722942363917	1.03019108304891	1.07120174075797	1.0314445892952
ALOX12	1.09938051396468	1.05759951038217	1.09869405354539	1.12888312551131	1.04634563893255	0.993210257894502	0.98976240415301	0.89790591734296	0.875944801137652	0.995281362376666	1.13365317648738	0.932479623317438
ALOX12B	1.3215627174023	1.25715025924162	1.8131109117331	0.980419769756467	1.02438624129195	0.801213158021041	0.900657661318266	0.860462668746614	0.860702488631359	0.882944540390767	0.852730074774672	0.962411737715497
ALOX12P2	1.16200458540119	1.07206921502681	1.10033167486221	0.859302824507003	0.846169999695854	0.985288985438397	0.943478309836666	0.944238373367809	0.976906670893063	0.978804291084169	0.910163384696234	1.00232949824492
ALOX15	1.12005574803845	1.01780099217839	0.995042169576974	0.918589436298306	0.881225029739265	0.937708637201315	0.85198595988113	0.970718746841365	0.966340727018598	0.886805788995907	1.00337985338123	0.939548076123117
ALOX15B	1.5763951249462	2.25727129032858	1.18020058353478	0.84660061090447	0.756493408242793	0.642342860433992	0.666987215525664	0.654284146166911	0.635095889009196	0.610756316663813	0.756669790509726	0.683522154070317
ALOX5	1.07888082305921	1.02560728019707	0.937476164419761	1.04423540463852	1.02512976008303	0.960210904180347	0.868417341047543	0.927630542602292	0.959263225005013	0.9874765025887	0.937515586611571	1.04904316721751
ALOX5AP	1.02373138232633	1.0282233390581	1.09732017356705	0.977086657534672	1.05161824935109	0.960703395814981	0.927267179033398	1.04147071544062	1.06691815068624	0.991908165541053	1.01208654937753	0.958914673023108
ALOXE3	1.3546002144672	1.25633287235037	1.31328887028129	0.865082065126487	0.886520611844961	0.78748560782746	0.800432104511265	0.786057665966595	0.859722858138476	0.758293460147932	0.767877363389243	0.820879772558829
ALPI	0.98020829930853	1.0402575243514	1.07828536704557	1.12209834940974	1.00232949824492	0.910097368344181	0.911180691603023	0.911985250261931	0.948748224665666	0.824674893910197	0.926523101708326	0.985115824855355
ALPK1	1.16587909683758	1.00168927602098	1.11589523431173	0.893643146176928	0.978205338872344	0.964008036314115	1.01920550697912	1.02295376065961	0.856687788812167	1.06844654362133	0.908787235993242	0.874059257990223
ALPK2	0.883221324374267	0.804233811840078	0.815414856950518	1.33335201814827	1.20503763412343	1.61692246661444	1.38934915240943	1.88048801157925	2.11596966195151	1.91805519174913	1.77548023574116	1.36507550204751
ALPK3	1.04468407768107	1.07961465732844	1.05500725300309	0.978900113096875	0.953173605310567	0.928869647224367	0.915736704217405	0.922000500736106	0.913439900118747	0.850681124960524	0.909937694853577	0.961245100902699
ALPL	1.07087444554612	1.10583226795764	0.98313139168023	1.04734043708244	1.13234085189149	0.963981550993091	0.973469151480707	0.870074207815588	0.935288296373772	0.924053844467333	0.922259611526029	0.85458346830052
ALPP	1.04817337135195	1.02049187194822	0.895898328775671	1.17059479861065	0.903281044385727	0.951928447713047	0.985832688586431	0.931560854624782	0.889379642872809	0.938818808322837	1.1397008149629	1.26431555180007
ALPPL2	1.15297865693187	0.994845896388259	1.03495287482406	0.970692017342574	1.03175227594312	0.839071925894489	0.71916862108377	0.864755458159066	0.943567028282325	0.825385608642504	0.946492227086624	0.990971547079949
ALS2	0.946771854045434	1.03792490474287	0.909550507816289	0.982648951057723	0.967886062402543	1.0470987344158	1.01805615101197	0.950442850677021	0.864060439154391	0.979762777917308	0.928100439263583	0.961282704469844
ALS2CL	1.69284760727633	1.46459184156879	1.40903682061629	0.736804376860515	0.735317925366788	0.661247072301241	0.549997448271022	0.53182258182714	0.731078751053429	0.582000218457251	0.612121049740957	0.584572154561064
ALS2CR11	0.982518894525093	0.937144982028781	0.936409872477558	1.27098622158145	1.16950826335503	1.26650310901522	1.15445987563455	1.25109034303083	1.1369499056494	1.06787371757019	1.13237494672439	1.17907857633302
ALS2CR12	0.967261021432417	0.966264559458502	0.880259854482849	1.02349408743118	1.08067559238463	1.03796083328667	1.03079644970315	1.02323005943278	1.08478958106132	1.09235885308214	1.09789102007676	1.12349768742469
ALX1	1.02410405296843	0.95219826825496	0.986222799669536	0.99821188203699	0.981292714317935	0.97665324038826	1.08602126596199	1.0101413074831	0.910815137523859	1.0946468560912	1.05833037525808	1.00584874272331
ALX3	1.06737989320504	1.04529035613851	0.962766508210911	1.04937703653037	1.02250895975016	0.873258524311598	0.900499004883787	0.872711811342988	0.959298988141457	0.915261983248747	0.965725904164974	0.919022710314175
ALX4	1.06967930252532	1.08979503737469	0.982323915934774	1.08478958106132	1.01958717715979	0.925640266964862	0.972410816223454	0.886661960576894	0.952255599599427	1.00684292187892	1.01430282973896	1.00467658263431
ALYREF	0.829354210280719	0.876650518528349	0.927845524677686	1.05791132194678	1.13937394386953	1.10430853567598	1.04690759483245	1.09247083112881	1.17876363111306	1.09223472361355	1.16806764831795	1.15253737816782
AMACR	1.15532623018789	1.25543156871857	0.853223698807706	0.935517309200346	1.19421152727106	0.882056400185617	1.23071722920601	1.2278701326094	1.16018708362794	0.98337529925446	0.968650333114845	1.01851139747144
AMBN	1.01189521687067	0.991151289288339	1.02291407837996	1.00805853933259	0.957219105327958	0.976216273610285	1.02114356737126	1.00968997852465	0.98719513012334	0.984921402628149	1.06668873618198	1.03313807099496
AMBP	1.05741031336237	1.14099456501577	1.00027652194901	1.01992626430143	0.893722137072218	0.970894234582876	0.945992425042458	0.987930450864336	0.985603163235371	0.935921046789695	0.992732443058164	1.01379702227567
AMBRA1	1.03882404544536	1.00068652096591	1.09051578536137	0.923855439805072	1.02261708581855	1.01066187566969	0.975103240575461	1.04926635842032	1.03031756964753	1.01086741789792	0.992605267353744	1.02956323939775
AMD1	0.917354766231749	1.00237772204548	1.17429804276551	1.07628986496785	1.00722937233822	1.0626793442633	1.01641229750236	1.01690833529142	1.02589056918214	0.956538268821127	0.980409855984371	0.956935107039285
AMDHD1	1.12217688071211	1.00579001514746	1.22497534662054	1.0346364730124	0.866111816382719	0.802431754229147	0.837739047676387	0.977600112563836	0.840091881124565	0.840578937106362	0.86018646859276	0.900160693201022
AMDHD2	1.06103705821218	0.951058133923043	0.924656068952155	1.02487957612557	1.04545861976047	0.978948983850788	1.01699907861655	0.973229108951308	0.996603714049357	0.921840299971207	1.03077775483063	1.06882065045831
AMELX	1.01290225604211	1.03664734055434	0.995069185634707	1.0174876689368	1.01682338082962	1.0070785665515	0.993622074998256	0.97318777874926	0.941144403551054	1.05425527995969	1.03687766087343	1.06147847522155
AMELY	0.962533894947887	0.983715313295687	0.902693485657222	0.968067824834092	0.969807777712611	1.02185622305643	1.01622160568745	1.0506126007325	0.990736699545572	1.04163064220788	1.05661373830664	1.02699394260252
AMER1	0.934768566412208	0.835849273009738	1.00429050357208	0.901652661076296	0.909296006547233	1.00258566018658	0.880448225859723	0.993614072764634	1.01981772946416	1.10106362857577	0.994647468662189	0.882011484769678
AMER2	1.02202488196036	1.04826086729825	1.00363888166725	1.05122461988095	0.949735112965938	1.00404289512893	0.960033284470042	0.884008268017826	1.01402329812604	1.00013460016821	0.956241262056348	1.00293448746815
AMER3	1.06435061969507	0.994035222958597	1.01606954815	1.0565549599183	0.848915016804588	0.996813952536024	0.949180771414704	0.818259974225083	1.00851222710858	0.836893046307591	0.999396373501874	0.939480956212753
AMFR	1.02103213473423	0.955500166260014	1.01648361879271	1.03820114504382	1.00056014784305	1.09068437549538	1.07521756784523	1.09416953470739	1.08701164125948	1.04119479569702	1.0817672245499	1.11931056691205
AMH	1.07108726923402	1.05119467114349	0.91765499459895	0.937038384261372	0.977898034729722	0.947656404505019	0.990489162434021	0.902154166937356	1.00738956658571	0.925383800589321	1.010039338817	0.955062400452514
AMHR2	1.02299797968289	1.02881007890764	1.02620106982909	1.05454589959184	1.02858779187617	1.02306658602631	1.01329654368346	1.03660306513166	1.00877964980437	1.03504247219359	1.11107529388828	0.995022727563868
AMICA1	1.07172832102657	1.01720770742386	0.984098010877573	0.991066232993853	0.931073238998737	0.94279640299027	0.928279505489827	0.979669207497674	0.939075822201648	0.99753946871206	0.95319323225293	1.00288578531583
AMIGO1	1.03933911008028	1.07203374520431	1.04096080678734	1.10258323210307	1.03181749251723	0.93466303501457	0.959858578370427	0.954261460018249	0.987367662430006	0.987445683643423	0.994282764383474	0.969489652569243
AMIGO2	1.36462822344872	1.42830540067721	1.54762513710303	0.296504795944322	0.335403536526118	0.34755916769063	0.329079841517309	0.446223062717827	0.365512069349728	0.345826752388624	0.480379158433577	0.435875903655937
AMIGO3	0.980498422972757	0.970542028938501	0.955157490609089	1.03418158166143	1.20778856687669	1.07986511357146	0.987151111357599	0.97559902546944	1.09121482416019	0.975116568375097	1.05851365715183	1.08769172028735
AMMECR1	1.30773639381971	1.12663635499164	1.18182431364641	0.947173647399838	1.00433393787004	0.993973284190526	1.0129773809692	0.994765441040469	0.965317547472109	0.926949329254852	0.983114593373279	0.967540168300212
AMMECR1L	1.08870832320082	1.07295671278164	1.14261707709818	0.924756014754918	0.948783509650766	1.05688911148356	1.07002535112117	1.03438206202008	0.9777636611674	1.06501620631403	0.961411388246584	0.976846917708749
AMN	1.04776517680559	1.14545933454782	0.999427651880717	0.997881335514175	1.02758598579266	0.916079174834385	0.929050648957939	0.86398018658505	0.949468725440107	0.903059855228271	0.93466303501457	1.02676498994699
AMN1	1.07690781861274	1.13029971991762	0.924129061799637	0.912260578598034	0.957076659891891	0.884951833333702	0.995948274930667	0.968637436972915	0.809530378448891	0.978853898734972	0.945697973651077	0.763812035234348
AMOT	0.949512987922308	0.947872357147309	1.06218000415467	0.981680809007973	0.882056400185617	0.950784611014101	0.995912374536471	0.985135940142771	1.09968555001281	1.02637033633539	1.00694472020134	1.00309657173615
AMOTL1	1.16451721075174	1.28106220957335	1.21003456445995	0.692118564715606	0.672779501562612	0.763930787500159	0.851083648831084	0.776301401937652	0.802746191199398	0.782738303367617	0.830315951110639	0.868285494069203
AMOTL2	1.07651900126062	0.974742775639177	1.14498035287632	0.958854909319745	0.860069220201486	1.14907416916869	1.17150167237162	1.2284815346737	1.34485595125317	0.820715316857805	0.977717805636892	1.38485562799135
AMPD1	1.01977012703594	1.03575703207632	1.02495826108531	1.06821799267434	1.00943926395939	1.00439501871141	0.99008690015112	0.990364236539632	0.939671256437774	0.992814580602249	0.97167841393929	1.00840261860618
AMPD2	0.831786016087917	0.844764335775526	0.810001504092162	1.27791985466146	1.32274265609751	1.13392164318042	1.15793350170521	1.28373739205286	1.21319713617215	1.14925079673127	1.25726038232297	1.26500061493489
AMPD3	1.08733279268196	1.29041892472759	1.29663229664744	0.758293460147932	0.909067312022502	0.874668816327596	0.974369348083491	0.811311890589107	0.685733347351189	0.888359247161066	0.939016164594792	0.904442213188669
AMPH	0.959621768873749	1.01144770834698	0.971821145116171	1.48853548272594	1.46315978908777	1.33335201814827	1.14054738584791	1.45981798693035	1.39659453342251	1.53857677076824	1.08752223966175	1.0129483587628
AMT	1.1373905969397	1.03986584587062	1.01440563567429	0.959991079896035	0.997014598387715	0.917868165921698	0.762748759749046	0.856809365577692	0.953047983458718	0.880104033509772	0.941810909396033	0.897481970852593
AMTN	1.01901828892694	1.00003840360116	1.00260068669269	0.971302217741816	1.01975144639977	0.994365766433357	1.01216751896876	1.00750175150372	1.01610631843063	1.03009568986006	1.07789403061688	0.984055135098096
AMY2A	1.31802738414194	1.26710689116402	1.02579191653266	0.897186690019621	0.908577583554501	0.936907389805489	0.932210018727207	0.982817558245143	0.897141022792553	0.989478285154608	0.903798191146239	0.88772880281642
AMY2B	1.18495487340862	1.22964968789552	1.0801991848155	0.890033033431377	0.939957776846987	0.920316642533354	0.909673257979157	0.939671256437774	0.977068302933156	0.983435284749859	0.942239269488342	0.86115204955978
AMZ1	1.08920781687148	1.02731395885225	1.0009663506746	1.03720462906376	0.993979440950595	0.969876384939277	0.892769369138157	0.978662219930019	0.969316873861457	0.938204741268693	0.954635948681933	1.00700346578728
AMZ2	1.18507291851995	1.21257683880571	0.97770745621017	0.975725296895945	0.860702488631359	0.947906767080159	1.07423627541412	1.01806127765205	0.975154939281638	0.917868165921698	0.851735439874341	0.887063542406321
AMZ2P1	0.998806706104113	1.30384055419868	0.737867331660488	1.01917618900851	1.02970658921139	1.12667739753058	1.22543282869684	1.02462951488503	0.734129787981915	1.0864620056573	0.952011169089964	0.793255184445402
ANAPC1	0.963352343934171	1.07154466111363	1.11221309009305	0.933932321678481	1.00306188729282	1.05351378040921	1.02180798049382	1.04259106855444	0.966359516870934	1.03201954658091	1.06779208751807	1.0759567413465
ANAPC10	0.94819114721282	0.969000512888353	0.916023621476332	1.24167361227831	1.01216751896876	1.24406654929414	1.30630080048976	1.20514281700994	1.19538078134345	1.12974607709375	1.08919052081036	1.14322947750297
ANAPC11	0.966302757983413	0.936843184896379	0.917339204650462	1.03719439317853	1.0185056396428	1.09483745661218	1.07195128402082	1.08979503737469	1.10957227785004	1.0869414887632	1.06743955996831	1.13294329847149
ANAPC13	0.881036124713838	0.936544140653587	1.03617160367944	1.03973487005464	1.22876586954432	0.980984397071969	1.1139709649635	1.2232222260142	1.26802603824005	1.29137433532946	1.3225528759041	0.998695635410329
ANAPC15	0.926018824344526	0.984302727545567	1.01395710298899	1.01261394571195	1.13039808418973	1.00363888166725	1.03214395102335	1.05308670424939	1.06360831492077	1.03448021196987	1.03332889272993	1.06662009088556
ANAPC16	1.18899895552798	1.06418274293163	0.988100966979656	0.831534392113851	0.831280694461102	0.901783137944905	0.957630353138906	0.984983903791477	0.917923690346629	1.00863562650085	0.920398685105547	0.838049872074701
ANAPC1P1	0.939835251661376	0.986801597105951	1.09057072964584	0.893993901485423	0.983039336803312	1.06304108729076	1.01219271161723	1.05201403358368	0.949934346699477	1.00319279463813	1.02439165014482	1.04398152921878
ANAPC2	0.968039867330491	0.880584861289354	0.946885455900877	1.09910145076861	1.10957227785004	1.08814606500741	1.04246377625227	1.0176212213993	1.08342965469732	1.0996072293905	1.10750353370199	1.12269061759403
ANAPC4	0.864815333099165	0.895297717308231	0.957531810490382	1.06532869351413	1.06943762735448	1.22106082107412	1.03521377638575	1.12399122672478	1.10824970684734	1.10376299399815	1.10767887381839	0.971666782830683
ANAPC5	0.920256610386511	0.954089685834614	0.938610260807558	1.200759169223	1.14605027071577	1.17584051788226	1.14032535501692	1.11833302173419	1.14708109213835	1.1315227699982	1.09232776851804	1.1441480365116
ANAPC7	0.839355997877915	0.930003133072717	1.08081371226804	1.01791016026638	1.03627904184567	1.07205038507332	1.03938280857915	1.0312815369417	1.0470987344158	1.03242083695337	1.06301528163941	1.04914908487773
ANG	1.05899063572636	0.941995201021091	0.942328851082115	1.12772703707745	0.992941265877902	1.12075088979392	1.0800893141319	1.12971976323895	1.11566495252041	1.09766629811116	0.991865858548054	0.974450432275666
ANGEL1	0.956303753218241	1.03148156742443	1.07762285221107	0.941383460950915	0.873229061382914	0.917837891129999	1.00511173741839	0.971657124481669	0.83429889856203	0.998628253950254	0.988822675053243	0.959059160844525
ANGEL2	0.908685729452835	0.848518696661687	1.01070373355873	1.09977963552153	1.20085442609907	1.16032825355467	1.15250123132532	1.17180430098243	1.08557050148945	1.15152180507678	1.20060463779039	1.06414188828731
ANGPT1	0.84454818437192	0.707594006880137	0.750555503175338	1.87598572854813	1.35922954254574	1.77548023574116	2.20525744241353	1.87836624355054	1.73370078927855	1.45787398143544	1.56644111336522	1.63520942393595
ANGPT2	1.02865878139991	1.02805328603891	1.05816586271529	1.04518279264191	1.01218377123137	1.01179961839581	0.976144011467669	0.976809950798112	0.976632908628134	1.11561730811569	1.05270641552681	0.99573637456368
ANGPT4	1.05895033906203	1.05932530598257	0.989084943169209	1.00055170128334	0.990700056389324	0.864471282499115	0.884647437656564	0.837739047676387	0.958224001776392	0.926473235465938	0.938189364080531	0.984491819694928
ANGPTL1	0.97716696938733	0.994925189173354	0.963189437845999	1.27072605663244	1.11569015252497	1.0752451898753	1.07517273188521	1.01661161818952	0.980389284705508	1.12518649389605	1.01427796529797	1.08747386099078
ANGPTL2	0.961236646892568	0.952419610282392	0.98873748491437	1.04457752619637	1.00066781402077	1.09201723465118	1.02090570976853	1.18157762992552	1.13010019938191	1.28473676439196	1.06882065045831	0.982853257969239
ANGPTL3	0.963651331412834	0.959721149428797	1.02987356544973	0.953009965583643	0.999149666696642	0.984551889938867	1.001106601919	1.03982177228144	0.987126641503941	1.03100569735232	1.01067752658223	1.02885903982082
ANGPTL4	0.770373620688839	1.05821189444844	0.729643858052444	0.965340925018808	1.06420097680054	0.837514488590455	1.10798493697965	1.23680300984538	1.19373732390768	1.18449954787344	1.07922462764667	1.34117957687298
ANGPTL5	1.00746073875303	1.01305475073457	1.0141316141014	0.967367957143269	0.982670944979079	0.997509776458184	0.998743411857839	1.03325551885415	1.04711088634378	1.12349768742469	1.08838654191901	1.05658921076569
ANGPTL6	1.13454253080989	1.08735823567883	1.00224790734572	1.03849174292214	0.995979673482021	0.939702339006876	0.928299109395311	0.872880882038432	1.01673618225979	0.892319393129941	0.95912437930265	0.988665868648836
ANGPTL7	1.02709536543504	1.01621010328003	0.99685879505902	0.999503243238118	0.995881702504798	1.05110224650207	1.01372216852099	0.99114174664081	1.00201969187274	1.09836454826332	1.07310275212428	1.00272758110964
ANK1	1.06375370375412	1.04053330035832	0.977795740300918	0.990971547079949	0.943614631474008	0.959896839540317	0.876233735950278	0.888386824596452	1.0249476970036	0.972725728191407	0.950772623251927	0.984149136188044
ANK2	0.929909492587422	0.916638782406631	0.915351941104593	1.21292545692766	1.05587011264693	1.1040592142689	1.29990610978298	1.34403411871084	1.29364225942602	1.43949755975717	1.36462822344872	1.32274265609751
ANK3	1.47218121418545	1.34375036311019	1.28445603385157	0.729362767645396	0.730685153020665	0.707124644483378	0.746893400526712	0.754042756949491	0.711091852278516	0.823798467782071	0.776301401937652	0.771608275340156
ANKAR	0.973346682635561	1.02821557209465	1.00301461326528	1.066498626677	1.12289232681985	1.03928177237397	1.08886300088982	1.07698004466004	1.03930043232459	1.10295063781095	1.18188712891946	1.12316036480495
ANKDD1A	1.04337569980316	0.964477947783862	0.982518894525093	1.00395469394514	0.928227367970977	0.975154939281638	0.993748174030112	1.02270871175373	1.02247802517305	0.948987902899801	1.06258139711254	1.03201954658091
ANKDD1B	1.04169775467959	1.02086493092732	1.01347971851491	0.996915056826923	1.01460749447528	1.04552368237754	1.04721458856366	1.02071466642121	1.01423470305188	1.02281519531951	1.10485328183074	0.921052050831602
ANKEF1	1.11946690481398	2.05863830213169	1.67360554127405	0.734899650464386	0.758119821973695	0.739118130038266	0.895225623092278	0.755718111514413	0.710529037308219	0.626356275274447	0.703550478241364	0.686802744098897
ANKFN1	1.01625070489413	0.983006047713379	0.996813952536024	0.984713945470996	1.01910777751543	0.993139961160151	1.01414385236669	0.995214410526196	0.974513716050556	1.0109306606267	1.00332727913785	1.00030396005942
ANKFY1	0.896125224223599	0.897371401197222	0.991908165541053	1.03663805780628	1.05838730373616	1.11602742671985	1.07017958518547	1.15489382422981	1.16004144270352	1.1030441701535	1.12520871569656	1.13104857204075
ANKH	0.567294702382794	0.694504542073445	0.612622578560712	1.43003514375435	1.41867317357293	1.32403125466195	1.13485299767541	1.2848018752232	1.35719173332634	1.46253946303597	1.28406206889374	1.29352728752355
ANKHD1	1.18879672060738	1.05971812184487	1.10184655599396	0.868417341047543	0.934792252313572	0.968686100993763	0.95319323225293	0.993918241718774	0.969489652569243	0.99723990485504	0.96303104525609	0.980999044316723
ANKIB1	1.01869393251179	1.02359416078122	1.02348957770182	0.955406111340721	0.965735949074561	1.06668873618198	1.06265486186435	1.04757688141939	1.0114530158354	1.01322594561601	1.03434649009395	1.08069218047401
ANKK1	0.999396373501874	1.01561607773982	1.00760364618559	1.02012290435816	0.987135490175914	0.859510526315978	0.949391552577429	0.9021077568383	0.980989933828059	0.964566599735192	0.982014089502684	0.949012494914243
ANKLE1	1.06561931895729	1.16313113329816	0.979669207497674	1.05815170239662	0.992485400784358	0.95104291361017	0.982360695644371	0.715238413025338	0.994320284876823	0.874561120385209	0.918516989579097	0.951760096854453
ANKLE2	0.893921665423597	0.963308417319854	1.05764596390538	0.91172467934122	1.00149635077575	0.969544367584238	1.04890896943326	1.01979448197742	1.02204124386847	0.984702723708762	0.994249579050971	1.11163520965026
ANKMY1	1.20499492130449	1.04666819867782	0.989568474430581	1.04666819867782	1.07568278596266	0.990010305340984	0.80589857898292	0.85349440645159	0.998668238121839	0.853457984592985	0.988798453944071	0.933344144616004
ANKMY2	0.91582259495398	0.661247072301241	0.636968488231221	1.11684930002912	1.32546192076729	1.35215713238269	1.4342643255953	1.45365722629531	1.42790027397446	1.20546872899194	1.33552322770686	1.18507291851995
ANKRA2	1.13761077662335	1.02719677540455	0.96312717082883	0.899121487767583	1.00734775810051	0.99547370585748	1.01570437816549	1.12089018212157	0.984331919067511	1.00471606585086	0.929084122681556	0.904841541374888
ANKRD1	0.289658111234476	0.291684428897976	0.286775371132672	1.62917186322511	1.5907193967857	3.20529157140581	2.77396441542234	3.45283820413757	3.6376799387033	2.40029400746042	4.24624908694913	4.02394908292898
ANKRD10	0.983332344170342	1.00041384134764	1.07856454903602	0.90423942263756	0.97215394208947	1.00634308956398	0.896753564540757	0.983722234667118	0.921815468736413	1.05757649492448	0.971461563530461	0.834835725840975
ANKRD11	1.02505247896199	1.06454809627226	1.13942070928083	1.01249376317008	0.961293168324201	0.968565893674798	0.979508498145389	1.00332574307624	1.11789632488945	1.11931056691205	1.03536535495912	1.09519209577303
ANKRD12	0.93259307779641	0.907022316306506	0.99727228083312	1.0554967748338	1.15297865693187	1.12630260198937	1.23709262837546	1.16806764831795	1.16754019150703	1.21365673125722	1.1221454861796	1.12968092116474
ANKRD13A	0.955394779735007	0.942410181625601	1.15863044562609	1.07843074345102	1.08101861169672	1.3026376220689	1.17504057583242	1.16485438534508	1.23415590504183	1.03868214625376	1.3121425641135	1.35281881130894
ANKRD13B	1.1509174768589	1.0207277319292	1.10631539569369	0.915261983248747	0.904501002198459	0.750297049903198	0.922722604554372	0.792863822167117	0.891076695982881	0.987432413587108	0.912481598999866	0.766106325327229
ANKRD13C	0.907795571387729	0.912583455752277	0.968150908675441	1.23890812444202	1.11028957254212	1.20384415972591	1.18175147613895	1.16640784605811	1.1657288623414	1.11485314953476	1.1551298502104	1.11275092900932
ANKRD13D	1.01737944186205	1.05904782005775	1.12108565817963	1.03780006002691	0.950824780342899	1.00712550517602	0.960662318027618	0.9934968581538	0.934932007695515	0.922831567438763	1.00839522520483	1.03694067784123
ANKRD16	1.01027482053935	0.904442213188669	0.940456697426509	0.987820730124214	1.01562317736193	0.996142276938134	1.04782592691478	0.998368849160876	0.88453341252167	1.0964725407425	0.99530466763388	1.01881016216438
ANKRD17	1.02469777560831	1.02242497193096	1.0318024475746	0.975645634037935	1.10563202892155	1.05369811476308	1.10188277055467	1.05811166178673	1.01742997819594	1.04213411755576	1.04979898269871	1.11169563128113
ANKRD18A	1.13483162738047	1.29851821660147	1.15300415802801	0.905172313854254	0.817457796402263	0.885508502721898	0.881842229023284	0.860765530702407	0.996907092822423	0.903666737398232	0.842349773752328	0.880401989124027
ANKRD18B	1.32469921451896	1.2114657256291	1.65179739016374	0.783984158685819	0.744398467351305	0.741279007977871	0.529925038139677	0.546450255536955	0.806732383062485	0.691735759683041	0.518033010605947	0.549997448271022
ANKRD18DP	1.03049068162003	1.02653627060025	1.02363189993076	1.02550605586101	1.00428404794889	1.00775077480344	0.978607349744278	1.00157134453195	0.967015893986912	0.991456574519322	0.997404795143178	1.01621010328003
ANKRD19P	1.03509095525619	1.02803777316418	1.04757688141939	1.0109306606267	0.962848839195327	1.03472527551753	1.09706638479213	1.0347593867283	1.00324839412741	1.02692707747071	1.00165330018195	1.00560541400263
ANKRD2	0.974289410650727	1.0212493923191	0.862832568335705	1.08876508361441	1.06591315638577	0.992364104540048	0.96329619418466	0.862832568335705	1.06059944046967	0.982866529279294	0.924472832358502	1.02963111253212
ANKRD20A11P	1.05953409003636	1.18135392110493	1.07416875892269	1.00921158067444	0.887766758178878	0.966995600507963	1.08703437738382	0.966326106526436	0.91290064218315	1.001106601919	1.00154653598633	1.01692887245056
ANKRD20A12P	0.961553474666852	1.00661261084614	1.07415423016526	0.958735396550055	0.928913921639591	1.02259422649895	1.09759280975446	1.02422808260578	0.989450278979285	0.976846917708749	1.03279403294113	1.08045781443149
ANKRD20A19P	1.06030675154136	1.1951793843761	1.09612050054447	0.963273725864592	0.982876433133533	1.0228658677373	0.984946681636783	0.864815333099165	0.914243047191953	0.98885833735398	0.841713871668363	0.990525294557054
ANKRD20A3	1.03016673789427	1.00699710655263	1.04068068799376	0.94819114721282	0.947150839784848	0.969082007949424	1.0150012150098	0.966230260130178	0.989799315671709	0.997827766212274	1.04120727693759	0.926908432847607
ANKRD20A5P	1.03404319057965	1.08298444288979	1.02109199577658	0.979255230631156	0.957365247619988	1.01689007597337	1.00512354089677	0.97642502650147	1.02926059180299	1.00103494130496	0.992264882974475	0.997903948267789
ANKRD20A8P	0.978032094085038	0.928942348343396	1.08731891261158	0.929174389839162	0.977776261278953	1.02871148763686	1.01271800780276	0.98457845702933	1.02667078328429	1.14212633768082	1.1723967165836	0.985814220296744
ANKRD20A9P	1.01859951375467	1.07569352787323	1.02096483643804	1.00839522520483	1.01498812824654	0.997005048605043	1.00133061250228	0.954552442806793	1.02626189399727	1.0083815165614	0.968747738561187	0.964477947783862
ANKRD22	1.64910602219998	2.07187692065064	2.52342823054905	0.810719467220079	0.867394375355702	0.907606444386108	0.870812624435479	0.8210030211154	0.82958040629079	0.850350196753233	0.90257864227249	0.827957486248911
ANKRD23	1.08321061133495	1.05168285441605	1.06726776200973	1.04511692622111	0.99594179811065	0.899723350467981	0.886661960576894	0.838987891042525	1.01295955252379	0.938160129176301	1.05471459788968	1.02951003643573
ANKRD24	1.12289232681985	1.11922684290959	1.12751171579379	1.00276974814354	0.941543975234657	0.879541555726419	0.970894234582876	0.808218411424003	0.949164624543345	0.853346336625097	0.848915016804588	0.922722604554372
ANKRD26	0.861367256953062	0.90090531858206	0.929981631975731	1.03624511798071	1.17723902139361	1.14372611462516	1.20771779509737	1.23847921257871	1.24049015761558	1.26835302228708	1.23309891105046	1.05583056462721
ANKRD26P1	1.02000165900486	1.00151911941268	1.01526795800038	0.977061013166441	0.985724109465959	1.03118092634723	1.02335584755222	0.952596952667308	0.996420174117368	0.987873154032386	1.00641019449878	0.998512496442922
ANKRD27	0.943170104524359	0.985195663262273	1.10726546137394	0.908685729452835	1.05951898816346	1.02253283863788	0.998483063412456	1.06372539510214	1.07223735731388	1.03960249632556	0.979109494895691	1.0508014524513
ANKRD28	0.762941635679247	0.639148099110486	0.709572049979334	1.25880705893288	1.34181208698591	1.41917274997022	1.36462822344872	1.48671061298658	1.53701064918469	1.44577428232969	1.54587143856152	1.45477843332658
ANKRD29	0.953833386046696	1.231908149491	1.02775912077622	1.49517560943621	1.18426637561465	1.09002348538495	1.16200458540119	1.24173520291377	1.15168364656428	1.03152216430504	1.05047981915044	1.07509663767953
ANKRD30A	1.03150591749043	1.00923551547676	1.00734775810051	0.973918378624181	0.982467310115861	0.979876381778706	1.02002603247299	1.03009568986006	1.09239932832318	1.01841017724715	1.01008033713409	1.05324620513408
ANKRD30B	0.990962493313056	0.99114174664081	1.02834558457452	0.98219932587001	0.984827888449959	1.06055284548777	1.09823535605776	1.04922937159185	1.20879480661212	1.03179296739612	1.18012513610183	1.07074257766395
ANKRD30BL	1.01344647076577	1.09149272700195	1.03389409625769	1.00487278133217	0.978713198299792	0.979980632046998	1.00423834774852	0.94089211478045	0.999234508733397	0.980577891788997	1.0206848416292	0.923765517460521
ANKRD30BP2	0.992142826174246	1.03786482496859	1.02022894502572	1.01243460713677	0.947510475912153	1.01805615101197	1.03378260519147	1.03202869718877	0.979927262281672	1.02702623201746	1.01420600671343	0.968067824834092
ANKRD30BP3	1.00868529543385	1.02147407820615	1.00499714586499	0.95048265799756	1.01275161354198	1.00033939388337	0.998361465085908	1.01447742956937	1.04000828326654	1.03367559003201	1.0546131293623	1.04795720146023
ANKRD31	0.979444011624465	1.05081145924521	1.05508520254718	0.916506577514314	0.899449937600316	1.00348881918215	1.09669757307758	0.994778962928656	0.982048000585438	1.05535718687723	1.00940110751091	0.982447381006117
ANKRD32	0.838490471805417	0.813908603636934	1.03792490474287	1.02107315457862	1.06872077939759	1.1795641330843	1.1213361959006	1.11941280111915	1.10857309859689	1.13491986844405	1.07070347841016	1.04796970494518
ANKRD33	1.21461043039555	1.18005062585592	1.15532623018789	1.02562779980937	1.11171473652932	0.922195225006728	0.917923690346629	1.05188253767457	1.02540234612254	0.88023253180963	0.937747440527825	0.906946512983954
ANKRD33B	1.13253180139056	1.04236140779754	0.905930340604765	0.998645456850655	0.930470765101394	0.895587996595883	0.952308492029052	0.861808568564439	1.03791069577463	0.938553095685861	0.984971348322819	0.99124830715366
ANKRD34A	0.997173846393349	0.970209527672424	0.907578347511086	1.02346271772206	0.98012400169589	0.993643687831263	1.00078281886223	0.988874629847721	1.03784253258867	0.97783334066546	1.02184491895748	1.03538284902121
ANKRD34B	0.996797091738361	1.01231235775034	1.0450100346704	1.01529555731622	0.961684672616977	1.03963929740822	1.02530793884711	1.04266198713138	1.03113643367148	1.02137374666249	1.01863003801695	1.03324714504032
ANKRD34C	1.04494514246853	1.0895664203601	1.0274163473928	1.09221446431986	1.00890080439008	0.972177274531516	0.909411108190421	0.950566568819372	1.0309400927766	0.927824293969835	1.00793059392524	1.02791531680752
ANKRD35	1.00933115117746	0.949040650281342	0.997987742489657	1.14012955813265	1.33445450018163	1.05417539983284	1.29423170354791	1.07938465834055	1.01606954815	1.08913748068445	1.20252830138052	1.14246006206173
ANKRD36	0.776741796396916	0.858030568167761	1.07661085960899	0.829985234336353	1.05285506261615	1.12446086751059	0.937872196156646	1.0005754968167	1.06970489961047	1.11810587834796	1.15068638956311	1.10229603461945
ANKRD36B	0.762748759749046	0.876062345265323	1.08778102679451	0.832749034216525	0.964103261616374	1.11269985084785	0.901498607361838	0.987391233777008	1.01941839069717	1.12302795311261	1.12836491334192	1.09894389684161
ANKRD36BP1	0.926925177457517	1.2855615433375	1.01691335130696	0.867109220618402	0.870512710626685	1.01564460571573	1.1951793843761	1.06997762968619	1.11527469113411	1.13946687597295	0.982447381006117	1.01722091930861
ANKRD36C	0.876201410043831	0.841713871668363	0.953629956322048	0.856427452892217	1.08337234952302	1.13645699135309	1.02777847424725	1.08099785412342	0.984587828984687	1.27782098988127	1.230826869709	1.21090978301597
ANKRD36P1	0.964477947783862	1.00742783126751	0.995902080480456	1.0071480178587	0.984055135098096	1.00789862654551	0.988789607766221	1.00595802306881	1.00039037553431	1.02150056082553	1.06864961484961	0.971213051861781
ANKRD37	1.05622375887078	1.04396561303995	1.03409281655603	0.962545065201159	1.01272536593811	0.993614072764634	0.951083268760381	1.07347426321513	0.948652941793423	1.01779593357604	0.995049858899599	0.98233528552116
ANKRD39	0.97222653252438	0.896161202473198	0.919717913136258	1.1641187101144	1.15814972640466	1.01576165680104	1.08559231481063	1.0334093094761	1.0418038516321	0.996718991742358	1.12204092300165	1.02813573274175
ANKRD40	0.936341144006003	0.948091477076084	0.935549545724532	1.02608374726722	0.956130194949189	1.11533929041594	1.02851912582734	1.04034842560638	1.01020516651872	1.06059944046967	1.07593811494684	1.08424052912618
ANKRD42	0.935901033898649	1.0114530158354	1.01464189658931	1.01914210604185	1.03899870688815	1.09522806503893	1.14293048831132	1.20444255874845	1.07737614711148	1.08755766841786	1.04557592241121	0.964839802740844
ANKRD44	0.879890353389503	0.899485716223569	0.921840299971207	1.39109138161642	1.3129997682732	1.31272713898013	1.13639169063421	1.1638886964656	1.31839624225313	1.27881481206753	1.28960590883073	1.17961616387439
ANKRD45	1.03045833153977	0.958342133302434	1.04265150612132	0.970643857443381	1.03355032546212	1.01910182385877	0.981487619098618	1.04268454004294	1.0120378077655	0.996257257596291	1.01404916745454	1.05284148443267
ANKRD46	1.15250123132532	1.16183032707732	1.1309598855408	0.795283990981604	0.877291358929133	0.875195421960309	0.976273056287917	0.928299109395311	0.885843147081118	0.963512849089843	0.915338278248402	0.856941540241443
ANKRD49	0.991442489185725	0.950295530260471	0.918589436298306	1.04254543722688	1.07693925560994	1.06581310665034	1.16226762573666	1.11447564705225	1.04358392018197	1.04338439015108	1.09269641511927	1.00399512600499
ANKRD50	1.01416996710641	1.13752689625262	0.98408658116471	1.06841144045979	0.984702723708762	1.15228307789102	1.17967928084594	1.09751529157735	1.07683697578271	0.989528661874391	1.05468498977176	1.31561350140411
ANKRD52	0.67044182053819	0.871931360649476	1.06299098621331	1.05414951689103	1.04737565114603	1.0689692202699	1.07000890833965	1.02096157263514	1.0938716333482	0.955134171775447	1.09558879874235	1.1452856065247
ANKRD53	1.08509349773408	1.02879288678772	1.01745721083794	1.19668496230998	0.96833731598885	0.940621036493603	0.86115204955978	0.980381168285259	0.986090544910804	0.794687833302842	1.02058417554737	0.979616120102653
ANKRD54	0.943324146736479	0.863640248096893	0.998521342082306	1.20703625072811	1.10636267421855	1.08054172210598	0.992111546070775	1.08676031121609	1.15354265860593	1.10893182810431	1.09627774598278	1.02532747476367
ANKRD55	1.01174668670369	1.01503992196315	1.01001316196272	1.05609148622304	0.99088026751625	1.00722937233822	0.999577626346619	0.978810090725504	1.09751529157735	0.963728370135523	1.10010966920835	0.996496957388201
ANKRD6	1.06091928875951	1.03147388703697	1.1241039185841	1.0524310680171	0.990184664698574	1.07291310131139	0.951809024329725	1.03557106225619	1.13485299767541	1.09693832313597	0.778911968674087	0.995049858899599
ANKRD60	1.08004310824236	0.980498422972757	1.0200970888806	1.03534634170299	0.997532974839137	0.953833386046696	0.969394674852629	0.926864595010897	0.948924630101643	0.918574518486344	0.991398044659848	1.05109253010923
ANKRD61	0.971637523935611	0.954391463957837	1.01275736275731	1.02658133928915	0.974156031818701	1.00509932395207	1.05833037525808	0.993825155793719	1.08644344264532	1.07373285783994	0.996068485715008	1.01257555876815
ANKRD62	1.01551434015919	1.03742904381292	1.03659148460991	0.90179838402289	0.934065106490895	1.00559994204508	0.986962968240848	0.989295680517672	1.03511971102449	0.997185031764202	1.0294862700407	0.956972255954087
ANKRD62P1	0.968574292550575	0.972725728191407	1.03453932269244	0.977652104890215	0.979109494895691	1.03411303140275	1.00431976545875	1.01545911759842	1.00710212107507	1.002805943248	1.02411846763551	1.01445840433578
ANKRD7	0.981413009803211	0.993979440950595	0.982617006604645	1.05132325018647	0.994496643267244	1.01223224443533	1.00780468032987	1.0521939692741	0.997202020911492	1.03533001159455	1.01644747232724	0.967678403283066
ANKRD9	1.02804627308368	1.071885671788	0.985099013058291	0.993222292848203	0.984648102406014	1.01364610416816	0.901720533386997	0.867340972930302	0.942710924970134	0.951268348253159	0.982493654065831	0.939989233344224
ANKS1A	1.15445987563455	1.17002256927494	1.27580147179111	0.651208954573889	0.762153760914713	0.734129787981915	0.8638784293682	0.785124093026502	0.802631924305386	0.743320606981029	0.799464807600947	0.751907948159812
ANKS1B	1.00593267824845	1.00153838586985	0.995621696658736	0.982528799309443	1.02382608785354	0.971284568146929	1.01606954815	1.00471084694931	1.06765349372025	1.03730553710204	1.09980896799669	1.04462142752734
ANKS3	1.02219521795987	1.03197239780205	1.01356642658663	0.969274801666359	0.989384573364289	0.981216625316071	0.922195225006728	1.02558158734266	1.02171373544713	1.01613572561015	0.991363198741628	0.929396291107206
ANKS4B	1.05204455415421	1.07405311004784	0.987785229428602	0.995973070442523	1.03949135742393	1.00511173741839	0.981742378330406	0.975806793140545	1.00025623827357	0.998994877031161	1.03307820339517	0.937789218088531
ANKS6	0.972784250528021	0.996915056826923	1.06275998662149	0.824353107920866	0.965642298475646	0.935276117757037	1.01012947785196	1.06827880113099	1.01919193578545	1.06135698070371	1.00505192068753	1.000168671141
ANKZF1	1.12368722021521	1.03436178914209	1.20703625072811	0.910865153566349	0.925155679075153	0.91676203141895	0.81351043053621	0.916993231049289	0.848474046325981	1.00067397988385	0.840318323175903	0.820274952335227
ANLN	0.86115204955978	0.854271936832737	0.924191814014254	1.11174328121914	1.04127981058877	1.1732029288916	1.09260008664598	1.09608993442055	1.13221120147752	1.01418805022586	1.06459252267609	1.12129192476493
ANO1	1.63156021586438	2.20936711086574	0.986659213347829	0.885809325749395	0.919787540929116	0.997214650361068	0.902617241907329	0.84209643699796	0.94124179841957	0.978562999610592	0.805993734756358	0.915095694323079
ANO10	0.989528661874391	1.02333760265241	0.980822534489729	1.09737845696837	0.996429179804137	1.15605274069615	1.09536145933246	1.05817872745255	1.02150606999181	1.08577227994439	1.10432940970177	1.07579782687038
ANO2	1.15605274069615	1.13829120837833	1.02459790132379	1.02143221344962	1.0286489369493	1.03883770413119	0.980104694661874	1.01504485282638	1.02314636053254	1.01825605322116	0.992636364309771	0.980532858262811
ANO3	0.772895722990851	0.678579009422876	0.673132740801793	1.35899981014346	1.83438074697293	1.46555875544208	2.37698589723771	1.49853832665144	1.86276501023768	1.80147559166583	2.63534745290274	2.28886742437855
ANO4	0.840231279614776	1.34485595125317	0.547948197651916	0.489251077227947	0.589713080133791	0.49676753529047	0.976102987334788	0.72109659383879	0.594785017450402	0.675139417945099	1.01018781002049	1.13377731346736
ANO5	0.992088296371348	1.04447375886579	1.04138262910337	0.987610415336222	0.983807841844368	1.05551997379373	1.01280689538133	1.04698941755172	1.02520572706529	1.02276347491204	1.02965017321043	1.02681615981205
ANO6	1.23382835544972	1.1375986671901	1.11053856395723	0.67592813223321	0.738585579932473	0.82958040629079	0.791903488776613	0.771460595543999	0.722753803747866	0.926211953201165	0.814935440286893	0.809724415217203
ANO7	1.04928591422971	0.999334108508897	1.01608234060887	1.07127578588195	1.01834485936709	0.958454784676537	0.981761981548189	1.00579001514746	1.01662891542043	0.966477901541602	0.986298585481863	0.972631837938578
ANO8	1.01831547089522	1.08721366918814	1.11328137084302	1.18867328568049	0.975180899431747	0.98769324368923	0.940403818669799	0.994193509812886	0.953989891686223	0.978032094085038	0.961157966598876	0.929185212267666
ANO9	1.39183116768561	1.23924158628835	1.39080180672496	0.662334706122565	0.750555503175338	0.523924738261251	0.44518692836897	0.489251077227947	0.686419711854114	0.475054856259381	0.622448150971751	0.553976732964236
ANP32A	1.01051244659074	0.979632306151318	1.07666355719508	1.01475078681933	1.07931746843364	1.06092926482914	1.01818006267923	1.01808656171899	1.02658133928915	1.05924649245998	1.00652677021189	0.899160629723613
ANP32A-IT1	1.19341846003728	0.908739082832654	0.999979594899224	1.06978529077611	1.07624071976494	0.859357424143052	0.957871097205758	0.950511930948939	1.03687766087343	0.730134541035684	0.874921535225215	0.956646688628015
ANP32B	0.960020682396963	0.845609242004153	0.915681681163136	1.0303041576131	1.06857112499605	1.10527162807762	1.0722050790627	1.19317400949546	1.17541437439826	1.24119195097253	1.16377082257875	1.09566377396129
ANP32C	1.00173834947883	1.00109104270552	1.06059944046967	1.06539070461141	1.0861557404269	1.1124142747118	1.02941855721174	1.030980080017	1.01444978153838	1.09545531211216	1.03150591749043	0.948631587573889
ANP32D	0.979059402412223	1.00689727096796	1.02013135001387	1.0281750791272	1.05182050820985	1.01270093469006	1.04832773416518	1.02299797968289	0.917970260414609	0.956800207003619	1.02147407820615	1.0036032932176
ANP32E	0.832935829909682	0.830213203130162	0.869267457079075	1.34513657949857	1.40314884491905	1.32520433402345	1.17270805986619	1.37436843674019	1.26823417383313	1.2173421358546	1.16222215333517	1.12791832906464
ANPEP	0.0602314532352331	0.0820708470269451	0.0371144056952282	1.52358852351454	1.68886497325525	1.37575916423302	1.55939185452089	1.33732604747216	1.4027316148477	1.64133849053013	1.7204285162286	1.7365449337068
ANTXR1	0.92851449482206	0.989935854573302	0.864670271170587	0.959337387668994	1.08932908812767	1.02307168055902	1.06204210939424	1.2173421358546	1.13321977706464	1.11419074929774	1.06770555254657	1.21723999946487
ANTXR2	0.911743875925194	1.69615269724196	1.56517659398436	0.889209596217771	0.895098423790369	0.896786889715311	0.962222676341983	0.874183069649623	0.721635862038895	0.962618004409029	0.910528386376859	0.904589426551134
ANTXRL	0.999650706703953	1.05718955107432	1.02994519401089	1.0191623642145	0.993302355334908	1.01717230812696	1.05431992652939	1.05164036116116	1.00051068367432	1.01505982784468	0.960485050107786	1.03346702676459
ANXA1	0.962848839195327	1.21192486199286	1.22526271549881	0.962533894947887	0.968835112219488	1.03229722786302	1.06765349372025	0.994867969373698	0.982588911946352	0.930307796696123	0.981780085022622	0.957920400445235
ANXA10	1.00522078655818	0.99857943790883	1.00859097554002	1.07997077077216	0.971040177364149	1.04993619342941	1.03027003923881	1.01903180039802	1.01683531976201	1.02528007472918	1.01779850382733	0.994968835276681
ANXA11	0.983241735750393	0.875261163623658	0.913327710720771	1.03284969653287	1.02526877087702	1.12249324174831	1.03500049738235	1.14510558867549	1.23290256691483	1.1642497402022	1.17546054660624	1.02688300522517
ANXA13	0.985814220296744	0.986381323049497	0.972738131404139	0.96740258493894	1.01955889891115	1.00990596887775	1.02976397906323	1.01070373355873	0.947474876825925	1.02389514007439	0.96257754097514	1.0110259320134
ANXA2	0.949026393370627	1.09420785942619	1.10604653061356	0.942734933888295	0.939499587999757	0.929786617269225	0.992743957482359	0.987677495770735	0.992659232183728	0.993437847377833	1.00661261084614	1.01066187566969
ANXA2P1	0.942033529458476	1.25381200509019	1.09627774598278	1.06468796927003	0.944238373367809	1.05600071043165	1.01236263828934	0.949077437549362	0.897539046749192	0.95994035376134	0.887618491202868	1.02048320742175
ANXA2P2	0.924957742250802	1.07150785398386	1.10636267421855	0.97559902546944	0.920542401358073	1.00793684479296	1.0142844837891	0.987834403886315	0.951368633854748	0.967517799054917	0.989533075466851	1.05316163326225
ANXA2P3	0.94482852126266	1.27136274895606	1.17330699236648	1.05196398772016	0.994628248581114	0.997788510885339	0.980342087062193	0.934049004381495	0.963625194433714	0.859835961024333	0.924756014754918	0.988982881130984
ANXA2R	0.959497314466656	0.973742954348838	0.943925896000345	0.929001329879958	1.08620067889958	1.07363711931019	1.06700561753857	1.02090570976853	1.04494514246853	1.03663805780628	1.00839087613326	1.10418797257951
ANXA3	1.49584361421903	2.23696030061442	1.98429836638128	0.0911600161620696	0.0840161421163097	0.101595456776145	0.104717844713174	0.129010816377943	0.109820387305086	0.132720447862115	0.1132725699816	0.12080696204756
ANXA4	1.28800086696632	1.19960132377327	1.08746275316365	0.724586079774629	0.700358303253335	0.835890794550635	0.928341889399963	0.935396547484536	0.784143072551003	1.00244285524857	0.825516424671298	0.79655943918027
ANXA5	0.869367120376576	0.854727718699244	0.797669435985872	1.15782162745578	1.10820642545753	1.16492020386651	1.14572423332171	1.19769649196262	1.25543156871857	1.12891027175242	1.12507797486564	1.16905073815159
ANXA6	0.132720447862115	0.0872228823091794	0.101595456776145	1.54043326705651	1.59579215570379	1.52763406236009	1.50139124200166	1.51486004784321	1.69166512400776	1.51545323690075	1.62917186322511	1.65650190425032
ANXA7	0.987730949759167	1.12679753233166	1.05609148622304	0.978144777587514	0.889814910160261	0.991310635950524	1.02679602693806	1.0137464129757	0.930182474853276	0.994342197711879	0.983667084334275	1.05103035020371
ANXA8	1.6593665008207	2.13284798232506	1.74896369105349	0.222816207327138	0.230842131883433	0.18643709972867	0.169882131330269	0.194418843511999	0.215495115297246	0.169882131330269	0.221023897961177	0.19251189144628
ANXA9	1.09532944361139	1.0257874034242	1.26710689116402	1.00423279232272	0.990948247997812	0.949719029167707	0.893052379084001	0.965996395566315	0.95745399861182	0.856482561530751	0.924957742250802	0.800954347305833
AOAH	1.02178679707281	1.02635339519962	0.976488715042955	1.01032325031269	1.00244285524857	1.0427575936193	1.01715645952643	1.00994598693388	1.00098261631731	0.995859953756099	1.03659148460991	1.0191275439605
AOC1	0.981835822336859	1.01162178301897	1.03900849375489	1.03711610530575	0.939334697394706	1.00067397988385	1.00178681160001	0.990336197643666	0.985383526680446	0.939277545305052	1.06159446756284	1.17245465301577
AOC2	0.985450164346718	1.03895341174021	1.0213956104969	0.931560854624782	1.01985624541998	1.01152160988725	1.0243407080324	1.0179292379166	0.997096771526171	1.04736805070756	0.998559029506588	0.953022005771243
AOC3	1.10244647981665	1.07111692282932	0.926425976626838	1.19115696045741	1.18867328568049	0.954127542882015	1.0014294303755	1.00577981489083	1.00988123858149	0.969253206171251	1.05676141810983	1.08674408170271
AOX1	0.0820708470269451	0.340956311481223	0.18115781001985	1.94750232058179	1.72954020433112	1.71923292643559	1.87836624355054	1.5056160725689	1.75827717374387	1.4152685460933	1.62591221922587	1.7712658273891
AP1AR	1.03578865161963	0.963993957229761	1.1397008149629	0.99902134670346	1.06891997852536	1.06269563630057	1.03229186522931	1.04823847462228	0.915019122392478	1.05937082741412	0.956920904161223	0.894191004881066
AP1B1	0.953390273535085	1.04232940780969	1.03565678829656	0.858643012366894	0.896705823636044	0.948162417814562	0.983435284749859	1.00198988455407	0.998800984296345	0.916808938640457	0.967693950011541	0.964673788083653
AP1G1	0.857581482144427	0.953530856677555	0.958952963517186	1.2032374138286	1.22484560094526	1.18377045002937	1.22796781292712	1.16087616959248	1.19712692737163	1.13255617270546	1.21569871631743	1.27580147179111
AP1G2	1.41035738573813	1.55781182264221	1.41563087509127	0.510466733027573	0.51692161160505	0.464726188212102	0.455317918576397	0.495571425209116	0.44518692836897	0.527251885514039	0.519522061221711	0.495571425209116
AP1M1	0.783984158685819	0.726718876406906	0.80298242740682	1.38934915240943	1.45981798693035	1.32974038869626	1.24173520291377	1.25894905673881	1.29041892472759	1.18569613554809	1.45477843332658	1.25931336725463
AP1M2	1.51715806922978	1.59297349889376	1.51052171425228	0.271770038854867	0.310216199506402	0.263334690333024	0.215495115297246	0.215495115297246	0.280131392585906	0.300121184682826	0.258424813509499	0.271770038854867
AP1S1	1.03551039940701	1.22716334262588	1.02761546932224	0.783135107832496	0.881917229690618	0.785627171014714	0.990981512783005	0.948539255461626	0.895809456789644	0.838915297212675	0.86115204955978	0.964550383018035
AP1S2	0.839902803754351	0.706027790670911	0.87328921523943	1.20407300746144	1.13491986844405	1.24916472968613	1.08735823567883	1.14883475197938	1.29323812589776	1.25394056592035	1.30405242966786	1.09478628516387
AP1S3	1.19414879303816	1.71573850172145	1.67169821397425	0.67080791002739	0.742376217380409	0.737042768477311	0.778911968674087	0.710529037308219	0.776159041342473	0.647270339936789	0.624169135510067	0.75682486303951
AP2A1	0.940000681950517	0.973853826541544	0.847902408394355	1.03393865142589	1.03698535299113	1.0650951495275	1.10097217116911	1.05999596324454	1.1566029184252	1.09396013523366	1.16267713652049	1.14867913459567
AP2A2	1.08403673998422	1.03945337364811	0.996011036393355	0.911037735537687	0.93795558046936	0.930641820471279	0.931524420313361	0.984408043166541	0.945910300283806	0.996545207273007	1.01153365134654	1.065426987463
AP2B1	1.20514281700994	1.10057468674806	0.933889273718594	0.961457192231504	0.893204470729737	0.962237734101651	1.00000662694382	0.940709548054674	0.884841259964347	0.92121055368609	0.939247482503234	1.05405519107912
AP2M1	0.89462878783604	0.849820884763096	0.769994661686499	1.31727138459832	1.27791985466146	1.20903666880635	1.32403125466195	1.2260097703373	1.29651568760026	1.21171902887293	1.27260563282564	1.32780901492546
AP2S1	0.896705823636044	0.919938297087992	0.930430790774634	1.13686728837968	1.11529067079053	1.0800893141319	1.11564052085805	1.02618179731964	1.09093854940977	1.05324620513408	1.05774474413427	1.1017702214377
AP3B1	0.910718447299675	1.13321977706464	0.827241608867279	0.981407348448268	1.01086741789792	1.0612940454379	1.11293693409254	1.07316455953828	0.977234525655594	1.06591315638577	1.03509848050643	1.14625179064944
AP3B2	1.00591918622062	1.13500565605624	1.04599707835861	1.04421459473856	0.963325257523999	0.997396223252319	0.920043948708978	0.986962968240848	0.990113902106308	0.975586681098031	1.00823726099229	1.00293793917541
AP3D1	0.903798191146239	0.985390302268406	0.979024629049051	1.02164744975193	1.06418274293163	1.07272447517824	1.06420097680054	1.04774684751338	1.04167816178079	1.0475903696881	1.1243405920968	1.10020736822573
AP3M1	0.901720533386997	0.950835156606086	1.04804202416622	1.01275161354198	1.03711610530575	1.10417207484084	1.03354245367662	1.03274500178133	1.03796083328667	1.04639670500046	1.10378423834819	1.03719439317853
AP3M2	0.922540800446143	0.804569401502934	0.9672902457866	1.00660611156797	0.867481452534731	1.12422959769033	1.05635999578641	1.03489456637855	1.03442556444243	1.20319632781881	1.05119467114349	0.850037945923887
AP3S1	1.0362063809271	1.03691947638791	0.899619678202176	0.993292288102435	0.985541016385545	1.06275050949211	1.10201788614043	1.09943146654087	1.04772617483049	1.06831577026218	0.965765269384215	1.04103194540448
AP4B1	0.887993834681047	0.901437826491883	0.880953815339689	1.16817238498636	1.43377549700254	1.1190303959535	1.21461043039555	1.2753448817937	1.31016078850332	1.19526935670309	1.21723999946487	1.36018737931214
AP4E1	1.02793138990588	0.991414617918229	1.16210276439048	0.966302757983413	1.01395710298899	1.00707319560161	1.00530469756255	1.02248323415802	1.01058781894664	1.00594980788489	1.02444724221763	1.05678874133506
AP4M1	0.901236139862034	0.939315792013308	1.07521756784523	1.01767811064145	1.26223219464696	1.05956505677182	1.13179452798214	1.08221201466456	1.07416875892269	1.08221201466456	1.05714004497378	1.09810341028888
AP4S1	0.993199768628128	0.876462567619058	0.987086380462867	1.0170990955332	1.0177187889436	1.11731742270646	1.13863183855092	1.02807824909017	1.03944302865417	1.21212973575094	0.958477319333117	1.11638542872841
AP5B1	1.09905328059804	0.96452999789069	1.04847510235658	1.09526163754214	0.919833887430134	0.965552768525015	0.944357944171788	0.917391892448089	0.920599703289539	1.01951589472625	1.10374736627629	1.04755110577221
AP5M1	0.950058981971323	1.04931509159828	1.13062930525758	0.959272797528322	1.01233574347831	1.04801443571789	1.10976872830722	1.05962297927775	0.982461142802187	1.03794070961232	0.952323716729677	0.896786889715311
AP5S1	0.96516629956639	0.973197846337059	0.909246108331408	1.13758655775685	1.0688909513817	1.07182698274818	1.10893182810431	1.06858288207373	1.18368764039141	1.1150294108879	0.935478245413219	1.05594980714247
AP5Z1	1.05505251550436	0.992634194178183	1.08167734683025	1.03343145079594	1.10280101146079	1.01901364165883	1.03242083695337	1.03802402179414	1.06189821406794	1.04530270836693	1.09828154687245	1.0401604880349
APAF1	0.800432104511265	0.763357503824238	0.747931895840628	1.0372616160918	1.21212973575094	1.17511283586411	1.21488681372784	1.21498173801472	1.23890812444202	1.22348835635952	1.23215611618877	1.36928722308113
APBA1	0.909518985255745	0.989627770617062	0.963008045527801	1.28895149662461	1.1951793843761	1.43329472386908	1.22957475985634	0.989422532242348	0.967750497131156	1.09733568920332	1.08130967195265	1.13876327731383
APBA2	0.910815137523859	0.986208100313822	0.987135490175914	1.51238018658293	1.22054063853844	1.89389482346089	1.40447191103789	1.46944008274486	1.61567210223306	1.15568499019424	1.126045734444	1.29435480678634
APBA3	1.03624511798071	1.03384432381026	0.96792901491547	0.973729749772905	1.05895033906203	0.980035601461828	1.04687794428458	0.983807841844368	1.04752438888343	1.0898775519268	1.02585914799286	0.907926852277952
APBB1	0.969294527652834	0.840788060106611	0.931816095786555	1.30593113242947	1.22046353607238	1.33552322770686	1.30145447937242	1.29553159392645	1.2611973728925	1.38519546454367	1.20572685138796	1.33862719050527
APBB1IP	0.979726816477278	1.01416996710641	0.951968631233293	1.10068887351493	0.967423044799306	1.15492850708396	1.12117208015368	1.13458441747917	1.09402596922196	1.86516632865612	1.29904051418568	1.33297417739058
APBB2	1.01471964965823	1.14991237602275	0.7549933210582	0.994202039431751	1.124436125981	1.19410718776112	1.22065685881018	1.08041604068987	1.0328286043023	1.06487773385877	1.09101820193441	1.10485328183074
APBB3	1.13890769078739	0.962679856297026	0.943754463275353	1.00723555133964	1.06553805590272	1.08671412267511	1.02880231682347	1.11595951302609	1.16327428561648	1.13109352496793	1.09745391442522	0.987385739974671
APC	0.868837502461331	0.937057573038825	0.905476878960402	1.1575131122438	1.08142336271971	1.25465157641953	1.17923012575021	1.24492979984699	1.25163484490146	1.08242197683988	1.22944598691324	1.29301961777466
APC2	1.03379407779959	1.0814405774957	0.915457187023619	1.05646887336959	1.04305290005628	0.88767228421503	0.771773628165961	0.83146259710231	0.935847981570719	0.930594833186421	0.902428204779613	1.05787735069761
APCDD1	1.65539270684606	0.610756316663813	1.14952535377311	0.890281565741739	1.01653375944069	1.60058323206541	1.6326104532417	1.23785919527592	1.45148108144186	0.978393250017623	0.938708236225555	0.773880842222767
APCDD1L	1.02478505443782	0.914938200765966	0.904407663531191	1.87287361736244	1.36786617043842	1.29736369628358	1.43872074341947	1.05087285946974	1.11017593676479	1.04489405845779	1.18050514172902	1.35983391796396
APCS	1.01008660406862	0.949190816037475	0.9788289640538	1.01064932423875	1.04788254524139	0.988595995351575	1.0916953482918	0.987400895052012	1.03321026582301	0.977173763064346	1.08259199851901	1.0177558260761
APEH	1.00768154515431	1.17885123957199	1.16321633876988	0.848003024332624	0.88326895656297	0.872924797437446	0.915546586586588	0.919846927481047	0.891650465974912	0.966230260130178	0.925383800589321	0.881887210062535
APEX1	0.97176183167112	0.945775259626215	0.849272602676869	1.1108978533278	1.25109034303083	1.0666624350657	1.08972239683677	1.06524430918841	1.08803192086458	1.12466584827489	1.06218000415467	1.00537910924358
APEX2	0.950947197098276	0.990173181431702	1.12086782171124	0.890479943759444	1.05220667133344	1.00669883889707	0.991894254238093	1.03418158166143	1.04859200188957	1.01402329812604	1.02863485109696	1.02545303141989
APH1A	1.13283646384018	1.07201726136207	1.07329316668948	0.970126545159988	1.02732592506336	0.946972822224033	0.959059160844525	0.999121601948329	0.980349647337705	0.998952374405137	0.929651358166669	0.891767619268364
APH1B	0.725841084311804	0.754266150332379	0.624169135510067	1.20546872899194	1.11402190126258	1.29698668263714	1.29651568760026	1.37033257888162	1.24086659490015	1.10201788614043	1.23344359774694	1.23033797434978
API5	0.974279414066963	1.11122254920986	1.12955725206341	0.917418529781619	0.965057083939607	1.05385334647142	0.982276753805414	1.02461535175198	0.980594591220102	1.00915668226841	0.967117898854267	0.991103584373081
APIP	0.911122465741199	1.12123452448882	0.89240066541735	0.984899174072898	1.0364882330253	0.965676391572389	1.08582004320111	1.07718076661084	1.22650678568265	1.02526877087702	1.02409192824465	1.24693786454537
APITD1-CORT	0.995789545736714	0.972897560145918	1.05401830981576	1.08118565031382	1.13434667018923	1.04335137416868	1.09476953801913	1.07563630665492	1.11267668727507	1.08994379292133	1.07079925806541	0.951286245217186
APLF	1.06501620631403	1.07453561106083	0.959817879213159	1.00122789916694	0.899160629723613	1.03147388703697	1.002563951244	1.07592719681501	0.856869522537565	1.12327025832722	0.853645519429216	0.98297396600429
APLN	1.02731395885225	1.16652342857676	1.02224748198381	1.01742997819594	0.999082980834293	0.947264101509275	0.883024220412818	0.796436386025658	0.98346540634143	0.809100802764605	0.875195421960309	0.992531607053727
APLNR	1.05627342327633	0.98390626630722	1.05112231582771	1.14135677522261	1.00495086336296	0.951447706020422	0.910589227107144	0.981365415218173	1.02142934078759	0.949123741482273	1.02840153314214	0.96984187212679
APLP1	1.02535034822353	0.991951318164958	0.968972657367208	1.08599181722084	0.995705288639812	1.05437463080204	0.996886226476427	0.995364582906751	0.920625390336722	0.988252913238461	0.960494135806318	1.03871639150286
APLP2	1.08637306322654	1.17280114039924	0.976695510291948	0.880821806224881	0.776618003986698	0.956520784966467	0.883096769242791	0.992572264648098	0.994814239960569	0.912423253587243	0.81241842577153	0.717214323035069
APMAP	0.940299134194229	0.89491511662639	0.704226929371832	1.15189156500983	1.14382355648399	1.13388683818072	1.12156879015746	1.16690391485073	1.20678011864646	1.09931623539312	1.09636411867797	1.04542294207114
APOA1	1.06146527500684	1.12327025832722	0.994600110573868	1.10812022908681	1.01426624693754	0.918762104395277	0.958952963517186	0.889064974527916	0.937789218088531	0.866344684660864	0.917195909365341	0.94010987719558
APOA1BP	1.13673385543082	1.25292126159266	1.1773932865497	0.812635652746653	0.774189112074054	0.808609181340099	0.883151448223176	0.845128663606243	0.783984158685819	0.82255253285681	0.873108288894109	0.754042756949491
APOA2	0.955577355075706	1.12479767384913	1.01571232858372	0.96989310500328	0.993532963871596	1.02837956033309	1.05457176904774	1.0399889504477	0.983480046087009	0.991128221420893	1.05025807983583	1.06075471586239
APOA4	1.04732899282816	0.989478285154608	1.06735684967991	1.0325529436648	1.02524280101191	1.00710678987166	0.945084531276643	0.990095476355671	0.951606831203376	1.00781749226021	0.933690208786765	1.07320220499967
APOA5	1.0329570532788	1.05574311146543	0.992212035368623	1.07379456089452	0.966571635714596	0.994712262408153	0.952596952667308	0.991576515534804	1.01510058649888	0.990778860253877	1.03034567702976	1.02247036220741
APOB	1.1329063014866	0.978847888420597	1.11313050901827	1.00797623886331	1.01358554592614	1.04021055724442	0.979566216420015	1.03858103726724	1.02798893262074	0.978810090725504	0.99511004425325	0.962862354109938
APOBEC1	1.00921802675797	1.03370921204481	1.01233574347831	1.04119479569702	0.992613347424712	1.01565485787117	1.02104393650018	1.02142934078759	1.02931922596564	0.96740258493894	1.06200136472033	1.02089842244609
APOBEC2	1.03545752544619	1.01873478032876	1.13255617270546	0.94549904304505	0.964058425979502	0.902428204779613	0.96766795896007	1.00441175324293	1.07638422441677	0.917723964093435	0.924500485467011	0.989754586445997
APOBEC3A	0.955743788927006	0.929572107974755	0.947931085753205	1.07383720474978	0.960605536400947	1.00239570510785	1.00936177361855	1.03891349655434	1.04127981058877	0.993739821624187	1.15029831879247	1.08289802163512
APOBEC3B	0.410653643320608	0.545413639915646	0.470939901853139	2.02060624621466	1.76519263728325	1.97352331741794	1.73370078927855	1.91591063224083	2.14582374720277	1.69512157851212	1.79259940693777	1.24180618660758
APOBEC3C	1.13318728596805	1.20339687313888	0.816358919812266	0.740145213190455	0.751165311947637	0.835389956108521	1.01044595385102	0.954040469842013	0.805583520740469	0.847740309965241	0.832521727578573	0.922235472829255
APOBEC3D	0.924376148717636	0.898071468535574	0.841672546383229	1.01467636968763	1.27405021034317	1.0046950792948	1.03509848050643	1.25151484902962	1.20686379723319	1.23744088307129	1.1560992388648	1.12332616648224
APOBEC3F	1.13133067932494	1.04795720146023	0.84837572876207	1.00930623490823	1.01342043033964	0.984921402628149	0.975191819716044	1.02120525604577	0.83873007780584	0.961411388246584	0.799583689538248	0.912481598999866
APOBEC3G	0.94026081043772	0.891113218466594	0.827033078370782	1.03427604634974	1.05742699753745	1.02265688192499	0.991409308845558	1.06420097680054	1.10690809065351	1.22553233332553	1.08397258794993	0.929283367740245
APOBEC3H	1.05361706069694	1.02367815983722	0.929757096190659	0.981495339392554	0.951268348253159	0.980436048955575	0.995674611614362	0.951928447713047	0.946574017952372	1.02906639307084	0.913178442538891	0.976572238520761
APOBEC4	1.03892514578507	1.00885720324152	1.01893134959734	1.00716035765061	1.156210005629	1.03706692449833	1.09702966040538	1.04991823402263	0.998384148612859	1.03989356878699	1.07427994518642	0.974702148320734
APOBR	1.10143043169862	1.02335584755222	1.00311162898173	0.986962968240848	1.03210707261003	0.929160005143436	1.03174494396481	0.919108593705701	0.954918590899915	0.935396547484536	0.928831941774287	1.03045833153977
APOC1	1.07565186849301	0.967846398416131	1.01779593357604	0.995912374536471	1.05690645435313	0.941202305303191	1.10417207484084	1.01090951294015	1.11859086462132	1.02879288678772	0.993231943372805	1.00056014784305
APOC2	1.05702271852705	1.0193774136737	1.0228419361599	1.08405240196212	0.960695988357925	0.950129301969412	0.974559261853256	0.938370451597911	1.07386957443399	0.967300574676886	0.979824793048333	0.967410413391518
APOC3	1.0649026758122	1.05979317721509	1.05718955107432	1.03527218662165	0.958416059728298	0.986255825877768	1.03547124934707	0.921354863331173	1.00248928524178	0.971312611598306	1.08313833648047	0.991404282055526
APOC4	0.975128461543203	1.01307292851543	0.99652048928434	1.08504379088007	0.983249425500503	1.01044595385102	1.01492750444403	1.03090553177861	1.00456259019996	1.00473623421593	1.02528007472918	1.00962847682265
APOC4-APOC2	0.990852408739423	0.987638753575162	1.04066840862947	0.949378408807392	0.973889859879715	0.987947335839884	1.00003840360116	1.01513598889952	1.00083993887188	1.03276638323416	0.928960544059049	0.973496343736395
APOD	0.411498591008023	0.423374969686784	0.402246654768755	1.51545323690075	2.22390521508693	2.08406968111934	2.29903778793395	2.12016415707082	2.31436192783566	3.05153980081227	2.28036728134393	2.08978008795924
APOE	1.15556482630026	1.18578337818428	1.09943146654087	0.989627770617062	0.988832665338018	0.968469160955258	0.830522772874809	0.875382960425838	0.961865982185699	0.804127557327207	0.933596939327565	0.965974030615012
APOF	1.01945980862109	1.03110799582877	0.991456574519322	1.16978939458987	1.00321790977278	0.949368259202456	0.95074784200822	0.917279655482243	1.01616941550785	0.964240005805098	0.995636163152857	1.02734087294901
APOH	1.01213263251307	1.0116495696883	0.984794762081288	0.995288463971758	1.02305366270447	0.984044874992838	1.04691528104305	1.02066038041671	1.02497175119315	1.02234411205942	1.05385334647142	1.09531615861078
APOL1	1.01503592841083	0.89025176362148	1.07986511357146	1.00553789627681	1.05291016721573	0.990489162434021	0.97450710799088	1.03671348459989	0.831975133149988	1.03826094892283	1.13727738723571	0.937557064106374
APOL2	0.644552839680895	0.597267118904976	0.815654861392758	1.5056160725689	1.16256680818784	1.30756786495225	1.292508806505	1.15138009874953	1.1839386854363	1.09076585595012	1.11929232313143	1.14913554894398
APOL3	1.03915013201608	0.977727379045116	0.88700886113621	1.17452299090854	1.09279623118684	1.10051327296691	1.16489762706265	1.29423170354791	1.12755697197762	1.23344359774694	0.978108205833831	1.07966011487014
APOL4	1.13977889982543	1.06874645660159	1.01892441253898	1.07493710385688	1.02855603717217	0.99573637456368	0.921165424765289	0.986050560199564	0.887816112675847	0.946937584555835	0.912464350159683	0.961225429324361
APOL5	1.02913663421866	1.02132987847681	1.08990990342678	0.916049472780256	1.00756174839024	1.03089759183216	1.02761546932224	1.0464154725228	1.0427575936193	0.989380484501866	0.98862891897334	0.943400688739868
APOL6	0.973476123765828	0.830794006561926	1.10669765273028	0.757607048656852	0.85349440645159	1.01948687435307	1.15922046113629	1.0759567413465	0.904898985372185	1.19583523804751	0.889242630666312	0.885882050566174
APOLD1	0.933580776257	0.882847999431828	0.85844820783658	1.34146893036438	1.23071722920601	1.17993063306672	1.32578767914874	1.08156537630784	0.993846735801055	1.25857889191176	1.12322134517424	1.40314884491905
APOM	0.967241716959591	1.00985919014361	0.977061013166441	0.977553305417963	1.0442861456752	0.980694260084919	1.04389480310701	1.05307433172144	1.02354949908326	1.00210445588551	1.13347991094481	1.03713051061899
APOO	0.925250057933737	1.00810984068168	1.053173379456	0.992547834893592	0.919916805632112	1.07265743563522	1.11122254920986	1.06402860063295	0.929424809787061	1.07193581084072	0.9724562993207	0.928190429294565
APOOL	0.906570284673825	0.957290437460686	1.00276974814354	1.13377731346736	1.29057853682998	1.28012584440699	1.25394056592035	1.25139588924299	1.19480700707251	1.20804311336263	1.27716274342581	1.19840371530847
APOPT1	0.924414557192581	0.897333898379315	0.947458699197092	1.08151236023579	1.01846126030755	1.11706830474471	1.14198421292578	1.12552725636977	1.04813270561071	1.14265313595982	1.0752451898753	0.974042738169002
APP	1.15290971315328	1.27617190619382	1.14397368583742	0.778069301168807	0.732163994532495	0.836049154391473	0.853346336625097	0.789682472187535	0.769718042587195	0.842651702986545	0.780917284188763	0.789114320842095
APPBP2	0.947047996290471	0.859886336558138	0.925464533122661	1.21079178892771	1.24130530579929	1.22329305635029	1.27881481206753	1.21809215494603	1.19560471979145	1.18182431364641	1.18466987267785	1.16995022329231
APPL1	0.957912565793896	0.900768326123571	1.03928891136809	1.05067493824862	1.0838334454918	1.11510808141914	1.08722342780944	1.04195927791405	1.00100657606624	1.06630382632711	1.01930329922153	0.956655808356168
APPL2	0.683098435251742	0.603448881145553	0.652316529021878	1.3800512299533	1.77332979646868	1.57277490049745	1.60972650577292	1.58192857370355	1.69756780575539	1.62023220978822	1.73050045530603	1.73050045530603
APRT	1.05681989141217	1.07679531720353	0.924414557192581	1.00485793336288	1.11206615244965	0.952984923771705	1.03256067838235	0.823200196667907	0.788591484427038	1.02156816393844	1.00011723824486	0.933085553915621
APTX	0.99569679104463	1.07344504801093	1.19294007251909	0.889630929505266	0.940850945527219	0.932628723506968	0.94710750032463	0.994690514226725	0.908709163133807	0.938277456534629	0.937903750532596	0.982561539893965
AQP1	0.963040644173054	0.990643830055203	0.917899136711964	1.50332994784995	1.04324299130693	2.10941278108529	1.35803318500511	1.17415382033688	1.80147559166583	2.02060624621466	2.68131509350483	1.14259483159916
AQP10	1.07548742953326	1.10791482233788	1.06560833693555	0.961725422896982	0.970643857443381	0.946602385819028	1.02957831417611	0.950803422416437	0.958641406193073	0.973240332876086	0.962029313579493	0.979566216420015
AQP11	0.954870105525716	0.96702680229563	1.03461765089261	0.996219271656796	1.02547930348732	0.986060199506202	1.05306012030939	1.08488559784464	1.04588149502024	0.972355265310994	1.02102153388319	1.11491633433353
AQP12B	1.09494751965654	1.05587988729046	0.985221713803888	0.99922955960945	0.999312892515272	0.984463711670305	0.960463215922351	0.946540670164506	1.00551319023022	0.925959775326441	1.03443760271001	0.917023650393886
AQP2	1.02724699615616	1.05577687751574	0.959858578370427	1.04172809430558	1.04034842560638	1.00227248795215	0.9772780588136	0.853949489797556	1.02582426791747	0.932877028892173	0.963597353517627	0.946468322886066
AQP3	2.75690252782812	2.41523435146817	1.83815647150597	0.340956311481223	0.416171311966752	0.307115530810761	0.34755916769063	0.284906052932417	0.274498016969467	0.277628688379175	0.261071977436371	0.329079841517309
AQP4	1.03493155431007	1.01471226973222	1.03202869718877	1.00634855889288	1.01572059263279	1.03461765089261	0.993558922553806	0.983156661581094	0.995621696658736	0.933914218922795	0.980436048955575	0.97318777874926
AQP4-AS1	1.07106291052452	0.968732936867782	1.09600329831711	0.953185231936039	0.963352343934171	1.03866144301051	0.995204813949366	1.00977751789248	1.02591557974727	0.929909492587422	0.96293925165703	0.905345537212047
AQP5	1.0390776219568	0.992500802325173	0.994772790086246	1.03777854032292	1.01992626430143	1.01560165362184	0.907387935883287	1.00327097956436	1.04418212093643	0.952838615911187	0.973386418183019	1.01496636374327
AQP6	1.08198734570976	1.08342965469732	1.05734215108536	1.02843094670147	0.987454201870116	0.868728471816853	0.913424671186445	0.940720500799377	0.987595255097275	0.898343242204914	0.999687953397923	0.963808255504864
AQP7	0.992560092329537	1.05666544007922	1.13495078224583	1.16544563756185	0.877112885008255	0.892769369138157	0.697593136360398	0.95510304067693	1.04530270836693	1.01526795800038	0.882944540390767	0.978049947567993
AQP7P1	1.03836615614179	1.08803192086458	1.08494653565321	1.01077995022055	0.96028450649983	1.01086741789792	0.95380697085865	0.871116832314807	0.937515586611571	0.934365160337076	0.973968657858107	1.01046835308648
AQP8	1.03276638323416	1.03515663087482	1.08537546106032	1.02724699615616	0.977061013166441	1.03170938195736	1.02647631796164	1.01666030012543	1.00694472020134	0.976770370711049	1.10290030736986	0.972355265310994
AQP9	0.883339876458815	1.92323561986217	2.18068711439008	0.700783842707212	0.842844610196057	0.628734603711761	1.66144722069361	0.854381744050412	0.790838621370036	1.69919210858078	1.09330672664332	0.915756476262131
AQPEP	1.08104326582942	0.980953460529138	1.00523537096836	0.986233479357342	1.03542964379179	0.974495400980303	0.995778299391646	0.972768187144103	1.00650330798952	1.05088418160471	1.00245003501671	0.987333870622199
AQR	0.927762024383146	1.00359257419502	1.02742964213882	0.984978037390002	1.02099168648584	1.06950414471929	1.04396561303995	1.09812481055645	1.09797227818662	1.07219263517758	1.10496831667418	1.03571359186075
AR	0.771915843633983	0.641590697107253	0.696645181404905	1.55939185452089	2.09292926559534	1.66364075148567	1.6902613259291	1.44709072158448	1.58192857370355	1.9291377879272	1.97740111149616	1.6151425654844
ARAF	1.02652080789444	0.941080310721458	0.960614641174029	1.02980316986005	1.02355434358469	1.00996987938601	1.01116830509358	1.05291016721573	1.10784850799433	1.07411206612345	1.08214351298672	1.00066781402077
ARAFP2	1.05275631433285	1.07479023053708	1.01374059779168	0.972396464326526	1.05479383134628	0.915859454384418	0.981005085024303	0.98607651830645	1.04083038681885	1.01576165680104	0.988293495370378	0.999958292836964
ARAP1	1.22065685881018	1.11566495252041	1.08443258173388	0.822765599746126	0.840454150424802	0.826369602950389	0.821277711112025	0.971372613658382	0.858978687062194	0.90394343949444	0.86199199420115	0.83873007780584
ARAP2	1.58192857370355	1.61567210223306	1.66641867666642	0.415390051546936	0.455317918576397	0.360172131427972	0.456350445806656	0.490224186781257	0.415390051546936	0.502895632105536	0.443797727634528	0.446223062717827
ARAP3	0.916867149289714	0.885147353280648	0.779102798078583	1.21894410328416	1.11215499914343	1.09281609559747	0.995069185634707	1.0163931771763	1.04979898269871	0.994275838196728	1.1032073006749	1.11730280377729
ARC	1.06040214012766	1.07888082305921	0.942303718531751	1.23672162775299	1.18362156501863	1.03981083646564	0.928207726932033	0.870165937489115	1.01047911158095	0.909296006547233	1.01205659113191	1.01538896263811
ARCN1	0.84361638154448	0.867650063524876	0.918472393350722	1.23590621865504	1.28118022292566	1.21079178892771	1.2415906248659	1.25675656768177	1.26370053380415	1.20444255874845	1.2848018752232	1.26566762727919
AREG	1.65650190425032	1.84801548450509	1.58658711066541	0.0711957683930192	0.104717844713174	0.0777054375615193	0.0762470321256743	0.0533977400024542	0.0408265878771971	0.0533977400024542	0.0751400646358804	0.044272903316581
AREL1	0.846133023260136	1.08741538602472	1.01179961839581	0.911696005298632	0.975989284701912	1.05129343893796	1.04777532813265	0.995674611614362	0.986454626840057	1.01054409508235	0.995166314356443	1.08204340707195
ARF1	0.939065050769732	0.889335638399513	0.922140863819441	1.16080009801295	1.16116138060816	1.09869405354539	1.09532944361139	1.09899244360126	1.1774324381317	1.09295532685097	1.10847043171779	1.13140487732335
ARF1P1	0.918344350990793	0.987460165248097	0.980842868666511	1.07095969917059	1.0520819046779	1.01674297673368	0.972072988803775	0.997411819058078	1.05115790811434	0.893152707344582	1.03656487861326	0.999101941494379
ARF3	0.959017038292688	1.10190180135998	1.10426688866223	1.01256841662941	0.92498460739894	0.99736972471282	0.995761027273871	0.993222292848203	0.97197808653733	0.949180771414704	0.878561144586869	0.892713534222209
ARF4	0.750297049903198	0.877743598667337	0.878233457201292	1.26894887269662	1.25056560488274	1.19879677300905	1.13850326821161	1.12062533450396	1.14103576295036	1.07822929540961	1.04472013046062	1.11833302173419
ARF5	1.20583178644218	1.08483862788262	1.01716335871998	0.904561217334075	0.899709373959511	0.911580084363699	0.988725637064857	0.951968631233293	0.934049004381495	0.993609258290149	0.929726066783931	1.0183211886793
ARF6	1.18727211766196	1.05622375887078	1.03923268860569	1.07760404903772	1.02946143330668	0.993979440950595	1.01987033086169	0.952538275978357	1.07770905353671	0.95053042249861	0.949735112965938	0.985796746091763
ARFGAP1	0.945144171833089	0.93986969237843	0.904219284898739	1.0898775519268	1.15051826374749	1.0930435292142	1.09040817674147	1.10639919332134	1.15648794975671	1.08336130542341	1.14103576295036	1.20279577673386
ARFGAP2	0.965859542802189	0.963512849089843	1.15899135335377	1.04096922984363	1.01638555302017	1.02209334944502	1.07732612549978	1.04647811700162	1.0395091755918	1.04842299638101	1.05877136029938	1.12520871569656
ARFGAP3	0.912639467750757	0.743695208340939	0.700783842707212	1.26156834540786	1.12209834940974	1.24207868496515	1.26143993636902	1.27315363623152	1.25823554080126	1.25872639355069	1.17840734402615	1.26631801788447
ARFGEF1	1.05924649245998	1.02543502094179	0.980616304183391	0.941286582910653	0.996474886612202	1.08168579791094	1.08741538602472	1.10345593695303	1.02242497193096	1.01637966263306	1.02988669807572	1.06915331868476
ARFGEF2	0.937104968394478	0.975989284701912	1.11793565523503	0.9444860851073	1.04096922984363	1.07950024572431	1.11941280111915	1.09775157862678	1.15362520513033	1.04349828656566	1.07907753366491	1.15388038836709
ARFIP1	0.991092048267853	0.976770370711049	0.991353178180986	1.06784631215799	1.09361066122883	1.06928371222458	1.07251332578875	1.09700874200856	1.04627505463741	1.06531364697608	0.999301435329341	0.987211945849102
ARFIP2	0.941221795378647	1.05483259227001	1.00728662670932	0.991404282055526	1.06275998662149	0.995560795612943	0.959281832238074	1.05341844485029	1.05984671185263	1.00109608647503	0.977234525655594	0.959362788402382
ARFRP1	1.11112873450517	1.11672581331378	1.09076585595012	1.01941839069717	1.11304725907607	0.968630196865232	0.988178793566108	0.946699941961087	0.968660523958793	1.01461481300783	1.02843755870645	0.971031785940965
ARG1	0.985708042663314	1.0039709750585	1.44577428232969	1.00706232014765	0.933621070448389	1.03222604689039	1.00731235608669	1.02455213414589	0.931744162789012	1.02814320135805	0.956878933191087	0.974623938321455
ARG2	1.26520923566796	1.42413108898336	1.61567210223306	0.820879772558829	0.792466738851106	0.778334089594036	0.85748295587263	0.726718876406906	0.652833287625513	0.725841084311804	0.682524267496567	0.66592433399527
ARGFX	0.972897560145918	0.969647556977054	1.03743835697021	0.975712969467771	1.01887647566378	0.986938815988542	1.03991675230796	1.00303091664146	1.05375132540607	1.04934505477315	1.02232139559216	0.963542459508605
ARGLU1	0.946388137400771	1.07162891282266	1.06621164194222	0.923742915649586	1.07045105595326	1.05387765182288	0.938553095685861	1.05385334647142	1.03389409625769	1.03545752544619	0.98118083978614	0.825233652466461
ARHGAP1	0.974947418461192	1.04879418372965	1.00166070162399	1.07995947391322	1.02914203793627	1.08739172317829	1.08052455387058	1.1050932750634	1.11307208780431	1.0553731902034	1.00043759487913	1.15787904209599
ARHGAP10	1.0182343437169	0.841784564587549	0.86398018658505	0.921186254228853	1.09223472361355	1.11137819039968	1.11063155929994	1.08869105731086	1.13698679476974	1.15362520513033	1.20503763412343	1.2245849455209
ARHGAP11A	0.808843505961594	0.740145213190455	0.914297489637628	1.14362177489693	1.14285300178177	1.12573903214349	1.06709925601016	1.11462565591493	1.13388683818072	1.07955572074853	1.13495078224583	1.21509649468535
ARHGAP11B	0.842052180122247	0.786648137106122	0.849163733110469	1.21473321207977	1.1397008149629	1.20651600507219	1.01229660184739	1.11854847220828	1.14602396065868	1.10567040846086	1.26662329697975	1.19697874524431
ARHGAP12	1.04367161466439	0.955648793745729	0.884008268017826	0.966658917677228	1.00870464711216	1.0853166369821	1.13649697135762	1.13140487732335	1.03272739126269	1.02406558791623	1.04948400040811	0.997722595766141
ARHGAP15	0.973027187211415	1.01384086966613	1.02658133928915	0.972775324337815	0.953431184681184	1.00888716689909	1.0456064494567	1.06050863036183	0.968630196865232	1.0175587118091	1.01563578897315	1.04774684751338
ARHGAP17	0.882893771551372	0.908787235993242	1.00256974386278	1.32520433402345	1.26171659927697	1.3441890424173	1.38302008615453	1.22382021005879	1.27476684755955	1.2499136261645	1.43844903893248	1.3217818941514
ARHGAP18	0.505738743242946	0.645318779581369	0.434207195594972	1.11827808628111	1.36928722308113	1.40805931522901	1.23119476488728	1.39628285419975	1.53980320796675	1.19879677300905	1.43188115696591	1.47651370149422
ARHGAP19	1.13620727623213	0.840923010464705	1.11201315663807	0.984501983084081	1.04328906265535	1.06705080745177	1.04705586240291	1.11392410229132	1.07624071976494	1.06012614276023	1.11350327327226	1.07381482371511
ARHGAP19-SLIT1	0.986824790558687	1.00388294376618	0.984000772172025	0.945761058794236	0.995008414997186	1.01268303021557	1.0686811288724	1.0374143697779	1.13400496232053	1.00303091664146	1.03681853419241	1.01654315151392
ARHGAP20	0.964161771700004	0.964683121404359	0.92169018502355	1.32099638708615	1.26345282750365	1.24173520291377	1.06348127266576	1.28757722860076	1.32297774436115	1.10544100252555	1.08605813712272	1.1739126307808
ARHGAP21	0.940731614101128	0.891675154961733	0.91083424619082	1.05887747206083	1.03368455718965	1.15782162745578	1.14065456116174	1.07878464681741	1.13005867405787	0.997546758752037	1.04153774943262	1.12674229946962
ARHGAP22	0.307115530810761	0.271770038854867	0.226872349736961	1.48917731473066	1.55887658777244	1.56777647862724	1.77548023574116	1.34784262983604	1.41281042906289	1.45614604014181	1.72578386606735	1.72578386606735
ARHGAP23	1.01705960815819	0.990546071802111	0.906102004460216	0.988229798769566	0.971710162934801	1.06604173389849	1.11338542488319	1.09269641511927	1.18971476105529	1.0934112715392	1.14891634791867	1.22835423863617
ARHGAP24	0.38497593558185	0.310216199506402	0.350290654906759	1.82407662587914	1.68233208654398	1.84065837962979	1.68233208654398	1.72485311104015	1.7793438515204	1.5907193967857	1.48758579220899	1.75649770678804
ARHGAP25	1.22972182300398	1.50457478622169	1.30423377772846	0.824763475274502	0.747305485866501	0.763061832949586	0.879347107500019	0.731635123815412	0.73975237941167	0.770955600996396	0.804127557327207	0.780366440856196
ARHGAP26	1.0401285992327	1.06231849302238	1.05084409315944	0.750297049903198	0.657300659647134	0.824973887491858	0.691735759683041	0.760582631383734	0.786648137106122	0.973346682635561	0.83186186430011	0.768299992820701
ARHGAP27	1.08196211659218	1.11424411215222	1.02324558688174	0.964761572531114	0.918133923801082	0.837294361539737	0.86795229464964	0.871906068829979	0.931989308700311	0.816851611582779	0.899234833441884	0.892769369138157
ARHGAP28	0.960703395814981	0.934504991594744	0.981413009803211	1.31457606587293	1.22964968789552	1.35330478939992	1.07554666619414	0.9788289640538	0.984463711670305	1.31054396983693	1.02198206095755	0.939258766484214
ARHGAP29	0.880766941766378	1.04937703653037	1.29651568760026	1.3123152254448	0.952825350592455	1.39459391736992	0.777775947073398	0.947313748343009	0.994867969373698	0.78889261654432	0.904083327753242	0.995831061711482
ARHGAP30	1.08296602279321	1.03568573181419	1.0095939524953	0.987960844923593	0.904407663531191	1.01202761538465	0.916729122036334	0.9432154259555	0.986650944305953	1.00631864389418	1.03236545517442	0.982954435660367
ARHGAP31	0.498948738008085	0.550704345208044	0.794593525559445	1.47110975098666	1.23854899199319	1.26781092654676	1.41281042906289	1.3720882163303	1.33862719050527	1.49011285651103	1.56927015473252	1.63888969223183
ARHGAP32	1.50396195967059	1.41035738573813	1.41281042906289	0.690790438040288	0.782220002712966	0.716156895014062	0.810865533122859	0.83168647911061	0.723891214608281	0.893841912379212	0.838490471805417	0.801992099381439
ARHGAP33	1.04520899261341	0.977922154024013	0.934349877563135	1.10559599845815	1.12955725206341	0.872034754429093	0.894703179397625	0.929634815968474	1.03084786147075	0.976015016205273	0.994942226256877	0.991655774792501
ARHGAP35	1.02844413704131	0.975899646303577	0.920372624810357	1.02306658602631	1.04711088634378	1.04894800522872	1.08151236023579	1.13425079809694	1.1509174768589	1.11453538707139	1.13429916301146	1.09244470261317
ARHGAP36	1.04581136593006	0.963376448030983	1.02073580685006	1.04566451619059	0.998384148612859	0.948063167078036	0.965897094961863	0.977717805636892	1.05004808659298	0.988615043851788	0.949750134955237	1.02320009344383
ARHGAP39	1.07319186281269	1.08097907736143	1.17091688267521	0.96326013011735	0.952962700070888	0.944372532316195	0.864595132623806	0.915736704217405	0.933851242627582	0.83709255401351	0.953213041490298	0.970739489301872
ARHGAP4	1.11539206612636	1.05707291167414	0.942292319892594	0.981033487816496	0.962237734101651	1.00094995971596	1.00671537449374	0.868007574193297	0.965399583099162	0.878161173953131	0.957962934944277	0.949468725440107
ARHGAP40	1.13504971451774	1.14423809927763	1.02337004933729	0.982447381006117	0.981712024140298	1.02211780710534	0.923049374907066	1.04904316721751	1.09598664592417	0.964761572531114	0.981561175682133	0.997025428641799
ARHGAP42	1.10757863808381	0.901522339984016	0.918133923801082	0.821545284105191	0.975771348667384	0.98700134796353	1.03193520362189	1.10957227785004	0.867740411924096	1.09719712173256	0.999091480722673	1.04485613098014
ARHGAP44	1.28406206889374	1.13906984416852	1.29864494011399	1.0523929097321	0.854516427493776	0.909384346522297	0.915139410612249	0.870891085840225	0.891552917082007	0.823869186816313	0.956588090829099	0.872208072690097
ARHGAP5	1.18153349954241	1.15706385393885	1.19847109698299	0.800796206969974	0.787739270922711	0.932263746133993	0.932890356646838	0.877920034753733	0.815321333327034	0.837294361539737	0.804801290187701	0.748614671134915
ARHGAP5-AS1	1.21936882062811	1.14833631063918	1.14495345470208	0.929909492587422	0.792121179201352	0.875595666448778	0.825583007540173	0.840454150424802	0.847643197749447	0.920761918536542	0.928321073980858	0.816179988538424
ARHGAP6	1.01229660184739	0.968841615110151	0.979039062188967	0.99777679974083	1.17589276061878	0.98843209762133	1.11493468115645	1.1540470194557	1.03790412415277	1.03352807124477	1.17894540562021	1.02320918545012
ARHGAP9	1.02145024506309	1.11239247985695	1.11151585770595	1.04111648984122	1.04734043708244	0.97301420871827	0.930003133072717	0.908204012476251	0.875001440059272	0.961457192231504	0.977086657534672	1.01554772797139
ARHGDIA	0.827129038529689	0.921815468736413	0.930901063873686	1.06680473857696	1.03639554702925	1.07807917647528	1.06254873820227	1.03242083695337	1.0898775519268	1.01950596732908	1.08345196254382	1.09612050054447
ARHGDIB	0.939175505402421	1.61341848614043	1.39659453342251	0.871987686728618	0.468694450063042	0.78984379433879	0.471830882401963	0.38497593558185	0.206338027556712	0.335403536526118	0.435875903655937	0.727575531850195
ARHGDIG	1.10512686992913	1.04581136593006	1.00102293092505	1.10531437600904	1.01705221672987	0.89196238644975	0.901745365364242	0.917757488929548	0.976869937859463	0.770806307859403	0.894772478708177	1.04287348224144
ARHGEF1	1.02095154771115	1.03274500178133	1.0300332089258	0.936353709151929	1.05734215108536	0.953757394811016	0.992364104540048	1.04729466919916	1.11026210794398	1.05350054867907	1.05196398772016	1.01301835264149
ARHGEF10	0.986454626840057	0.991160503564059	1.03141241298751	0.981602422904155	1.02300963300607	1.11496200893841	1.02241742543055	0.994772790086246	0.980317993829506	1.00081260675051	0.998454638991845	1.15474093283845
ARHGEF10L	1.00830917393614	0.966106231641759	1.01604407620763	1.03679279916997	1.02634752275444	0.993909337491953	1.04903146270741	0.998083176023316	1.0305630120661	1.00322444012161	1.02254929564116	1.1397008149629
ARHGEF11	0.950824780342899	0.936113611688244	0.937424170639037	1.03189677026189	1.04335137416868	1.16155517942475	1.09753893892323	1.14920451117811	1.18418331489829	1.16241713943648	1.1628129018437	1.16507982708194
ARHGEF12	1.08901148725367	1.08549315291651	1.14270177405061	0.998708165171531	0.986469389222838	1.13167972560511	1.10945014756215	1.05092464776113	1.06707350976546	1.00157134453195	1.02096483643804	1.13163056365992
ARHGEF15	1.03835043397299	1.05065937342722	0.960674165443476	1.06152694463637	0.987730949759167	0.971255461659534	0.977611100430981	0.863339524100141	1.03578295018593	0.919605112428534	0.976846917708749	1.00171078330846
ARHGEF16	1.19169518017596	1.21723999946487	1.10290030736986	0.947313748343009	0.875677262758212	0.84002399324038	0.956779083135422	0.800630684747651	0.919022710314175	0.771220848908499	0.805028207863664	0.958096270818516
ARHGEF17	0.889133112762798	0.816100451057314	0.666987215525664	1.22993812348758	1.17082406458891	1.30037437493576	1.17658543507149	1.254195195509	1.28073971961629	1.13642652773857	1.19126198182399	1.34060714017554
ARHGEF18	1.14198421292578	0.979381815625926	1.12473180470048	0.901466810696481	1.03598953690872	0.980683908700536	1.07272447517824	1.02361323974646	1.04230869461461	0.990425239859933	1.07039860648544	1.08060748882152
ARHGEF19	1.19631822907023	0.938204741268693	1.01415003388421	0.96371827753756	0.96098725619523	1.0249476970036	0.97271638421114	0.995661610331076	1.01833413079337	0.958524133325893	1.00996987938601	0.874668816327596
ARHGEF2	0.912423253587243	0.708938385796909	0.803644509654158	1.04162163584648	1.06577799992034	1.17257964088597	1.12825175169933	1.11171473652932	1.09627774598278	1.39748135377834	1.19613809096928	1.07383720474978
ARHGEF25	0.944084137970213	0.812057735257232	0.921354863331173	1.36182141561776	1.25304659732533	1.42276874578549	1.17601824914544	1.56720251692706	1.39305177327833	1.2387908191967	1.132978103618	1.31437853949979
ARHGEF26	1.15024334173913	0.958685824354957	1.04591770968605	0.97242302583471	0.960662318027618	1.0141316141014	1.10057468674806	1.08594820317865	0.967517799054917	1.05843483628136	1.04726715687594	1.09828154687245
ARHGEF28	1.19336559864337	1.12204092300165	0.998101781523332	0.620211699219268	0.520785591864329	0.725841084311804	0.826477433118138	0.602829589012526	0.639669392563446	0.491105021516884	0.905319861016393	0.94671115382911
ARHGEF3	1.32546192076729	1.60525210038337	1.25336589237299	0.627184816127077	0.658152959109907	0.697938509424452	0.626731549579491	0.817903066329689	0.760243779327023	0.71596964648945	0.595310122170263	0.564588443809721
ARHGEF35	1.44363599452482	1.42651656412349	1.44667309066174	0.505738743242946	0.623011413054061	0.545413639915646	0.634590376169803	0.620211699219268	0.576273151147487	0.629523687607224	0.625809592681888	0.64408680900972
ARHGEF37	1.44709072158448	1.33919290590665	1.41375329882473	0.879767103086453	0.982117967237746	0.8638784293682	0.895701844070776	0.841457995762565	0.857412764910886	0.885313994692875	0.899681757742275	0.916586129129555
ARHGEF38	1.01643797303023	0.953451597915142	0.967970285420373	1.02770600012739	0.967721453566175	1.02424860947752	0.99045401176693	0.982166623739702	1.03502179019592	1.00697243954451	1.02715252076946	1.07869812215431
ARHGEF39	1.00500118954787	0.970833878697359	1.00910433314656	0.975169075797907	1.06242968965576	0.965340925018808	0.925959775326441	1.07416875892269	1.05422354064828	1.10073853302772	1.07052376497354	0.942753513373218
ARHGEF4	1.5436248640523	1.36035875881983	1.32848076133617	0.79655943918027	0.675139417945099	0.687190093846933	0.630984379532281	0.554779469341668	0.731468053111809	0.552254873564347	0.607188016156677	0.583165440312006
ARHGEF40	0.845548515161046	0.820274952335227	0.67080791002739	1.16895989855204	1.29952766665482	1.22172313252665	1.19047038694774	1.29337703996338	1.18350070148462	1.33135910918897	1.35671699152015	1.43188115696591
ARHGEF5	1.42122439142778	1.32657941101406	1.33842235204625	0.457266285335386	0.578656396568019	0.51429222136141	0.595879044858186	0.608382189905356	0.583815391685647	0.59229581410995	0.612622578560712	0.61763980585618
ARHGEF6	0.817666899455976	0.816596662018253	0.629523687607224	1.28056777745451	1.62459373575012	1.38485562799135	2.6212708180854	1.60396799978929	1.21427919847902	1.83815647150597	1.6326104532417	1.91805519174913
ARHGEF7	0.989791136743571	0.940868284312839	1.05281958679365	1.04486415005923	1.07901701044283	1.12608173342715	1.06087803979303	1.08669765039432	1.16032825355467	1.06388217381741	1.06759791245853	1.15300415802801
ARHGEF9	1.01966679585438	1.02034532936552	0.983028432268143	0.856629726002156	0.918222790545846	0.988963475679813	1.06565384362016	1.01629080136802	0.91908945891778	1.02530062128038	1.02711439313052	1.03364883740858
ARID1A	1.03971407401943	0.99020397360996	1.08431291019235	0.957521485378835	0.971060711526474	1.0556980253726	1.02129031897022	0.990981512783005	0.979052766176259	0.93150090558432	1.00655546527261	1.09869405354539
ARID1B	1.11215499914343	0.921221611938266	1.03509848050643	1.03099815292393	1.01718874294446	1.14209447596049	0.98408658116471	1.00629338720964	0.95536523000057	1.02790934498983	1.13977889982543	1.14878955376186
ARID2	0.997852975121983	1.00801321268832	1.15497596384434	0.865735643022063	0.920576222547689	0.986752357761325	1.01142039840035	1.00013460016821	0.868837502461331	0.988185713380569	0.951514952081657	0.942346063914233
ARID3A	0.981769573918475	0.919502887297252	1.03198621143112	1.01650778166165	1.01239374603261	0.987671926399062	0.992453230126627	1.02952440601318	1.08114794438563	0.990474300021668	1.02684713879165	0.98004824350829
ARID3B	1.02623415013206	1.07076774555042	1.16241713943648	0.89774464988398	0.892970552226484	0.953009965583643	0.810540563858908	0.928942348343396	0.934155458418179	0.86199199420115	0.894703179397625	1.00783560519665
ARID3C	1.07335116725346	1.03494334277929	0.937155160061943	1.03866144301051	1.04249405788074	0.965383853907236	0.950311933307884	0.954538668135523	0.975543605832465	1.00821823518553	0.98700134796353	1.04077436887464
ARID4A	1.06275998662149	1.09289823029906	1.11643575106873	0.985089661734244	0.973320416756707	1.0795410872622	1.15943255005982	1.15445987563455	1.05658921076569	1.08832947542859	1.01074631080943	0.986598105271189
ARID4B	0.944669720567953	0.91539018853088	1.11752994737618	1.0861557404269	1.09008920174881	1.07062147503418	1.12753093088093	1.13142415448343	1.04348581568232	1.12658655948604	1.06537935258282	0.972592384409861
ARID5A	1.10580876950984	1.04789446916521	1.0078410249836	0.98091117434591	1.01819031489053	0.908325203459531	0.922523177236569	0.937322832006644	0.949889474379942	0.95373184811029	0.944162280339604	0.937729270930041
ARID5B	0.946990712568588	0.699752759684328	0.828211511610195	1.48211325062589	1.37033257888162	1.60701430358035	1.45365722629531	1.58975060789408	1.75553240127322	1.2484065132714	1.42621337414872	1.39547325530046
ARIH1	1.10142105322643	1.04494514246853	1.0915096119723	0.92169018502355	0.924215580646359	0.990425239859933	1.02405751324367	1.03999748759723	0.898382432638025	0.987563415292145	0.943104982590774	0.926065232107072
ARIH2	0.910500896608279	0.875195421960309	1.13649697135762	0.99753946871206	0.989343967060259	1.04415642309408	1.01064932423875	1.02061417962893	0.994106044211453	1.0510147354862	1.01103494797423	0.997293669037819
ARIH2OS	1.1279837439895	1.06296413135663	1.02910015089277	1.06270691412905	1.01098379213186	1.02649577038709	0.994582579497039	0.956152908965621	1.04937703653037	0.947352347932401	0.975858951288137	0.977022920049846
ARL1	0.868728471816853	0.906198022982275	0.909113674982785	1.20678011864646	1.09759280975446	1.10872616397148	1.18771684441226	1.17840734402615	1.10359763672899	1.14347479047835	1.02363189993076	1.12399122672478
ARL10	0.949948243032063	1.08310704835765	0.944454666969306	1.10359763672899	1.0464154725228	0.996162094758395	0.966167067293982	0.943420188287042	1.03178782027711	0.966220136298697	1.05167005205181	1.04935835660011
ARL11	1.05704235634561	1.03370186985802	1.07493710385688	0.954777280098127	0.875988065227075	1.00667746837455	0.94836521353798	1.0021817525176	1.0424511764977	0.981918156351095	0.965807547986144	1.10636267421855
ARL13A	1.02853243619422	0.98646295072219	1.04412565656092	0.975443293407934	0.983163844438875	1.00664445628873	1.02319143268867	1.07141597175533	1.03487229923548	1.07135409532341	1.09430714713303	1.03757229788779
ARL13B	0.875299890933854	0.910654683491939	0.89609840770992	1.08602126596199	1.18706818943338	1.13632203412376	1.14336422742616	1.18594953324096	1.16995022329231	1.16041021212181	1.1149870882792	1.04772109656216
ARL14	0.995133308805191	1.05597917250965	0.98684105508416	0.926661688134259	0.939434759169466	0.991710935972753	0.980375160648794	0.959186762183997	0.991716132420554	1.01754592291586	1.03452833329603	0.996683046069143
ARL14EP	0.994150721089619	0.949455997459753	1.06285427060681	1.03594416878134	1.15806435065319	1.08805324860093	1.16858241144543	1.06196055570802	0.988274565810855	1.08481987553018	1.04303571771163	0.971435256463157
ARL15	1.1399879169062	1.22400693966014	1.14786562831365	0.827033078370782	0.93118011833007	0.947377731726251	1.04543908015074	0.94016861115808	0.821277711112025	0.951488969257181	0.889903098428862	0.868728471816853
ARL17B	1.05382538164933	1.096335422819	0.874401685637669	1.11437759508833	1.06559284891043	1.19688584438419	1.07421778669694	0.944610640913957	0.9023510130024	0.949834326900133	0.933480678758961	0.902375728608742
ARL2	1.08902411366833	0.99596348458939	0.948940914953101	0.990043451730297	0.886018191101805	1.02356263914314	0.999921883450142	0.929138414528864	0.840788060106611	1.03249948048285	0.984963399398072	0.958250014755746
ARL2BP	1.09991889661679	1.00985178815234	0.818444973308969	1.02300447788479	1.01364610416816	1.03759334344561	1.04794889117127	1.09617645331556	1.03514629192201	1.03984954257389	1.09679062736892	1.05699409113444
ARL2BPP2	1.02450008813496	1.08523748438777	0.952087399422651	1.05281320210789	1.00045343916145	1.01408704450604	1.03770490499957	1.06375370375412	1.06024323050077	1.02626189399727	1.01196685535165	1.023577997755
ARL3	1.01228934775393	0.889301279250477	0.845846668606146	1.13514597689642	1.06823225315971	1.10592756542306	1.10715518904383	1.05955205183778	1.02041549268227	1.06554961014807	1.08092737801894	1.04134818601292
ARL4A	1.09996999762375	0.984481341504355	0.904367509749681	1.14713863824849	0.968883188543399	1.10729492120751	0.989213914164675	1.09156465328944	1.19100713456702	1.21621728347964	1.10143043169862	1.09794038124693
ARL4C	1.81658208193433	1.97352331741794	1.7793438515204	0.608382189905356	0.649591486255269	0.705079266011541	0.674733068014976	0.745832371993649	0.738173844487641	0.753342447682205	0.447915434244716	0.476255596759616
ARL4D	1.45148108144186	1.21488681372784	1.16995022329231	0.839198536777465	0.871707786008351	1.0003972942691	0.957766084913811	0.877341899098865	0.811764960250225	0.959778119729948	0.944692434446603	0.778747621822205
ARL4P	1.02607500804482	1.00445751663501	1.00070226072116	0.990277660706091	1.08360387277223	1.03085656861189	1.01985624541998	0.984858788346059	0.975781705027698	1.02245438241391	1.00312623098646	0.983163844438875
ARL5A	0.946234514279879	0.994659542108151	1.10089553830874	1.01540967773001	1.0394618612865	1.01744870996534	1.0050805173485	0.991901036889288	0.928662729620702	1.00511173741839	0.972340794523217	1.00745408287639
ARL5B	1.26547996206676	1.02307168055902	1.19180028952707	0.846435923021798	0.879616298011369	0.878620947973247	0.898928883622171	0.981943473057204	0.861713170048459	0.908008552584986	0.812739547853719	0.8007164492351
ARL5C	1.00243334100335	0.976395492899696	0.989258878017138	1.00552089506305	0.931576988109706	0.95846786999726	1.05322488087748	1.04311503664593	0.992992212124624	0.970126545159988	0.998544120479884	1.01224099127664
ARL6	0.815774379478345	0.905708137910461	1.07971098981251	1.02926059180299	1.17394884473934	1.19526935670309	1.2423071587729	1.11012901827776	0.982800846093209	1.1462032492598	1.18934592127949	0.988241566465556
ARL6IP1	1.04951402281324	0.927969579515937	0.911773002015207	1.02965669658066	0.999767871878498	1.06600687291373	1.03738349290099	1.03614138070824	1.06971936010149	0.991894254238093	1.03547124934707	1.04540730547447
ARL6IP4	0.951968631233293	0.949641817495702	0.876894641907035	0.958952963517186	1.01011670925716	1.08924364156115	1.05714004497378	1.0685445856499	1.09449642277217	1.04094625149642	1.06780235346557	1.0869414887632
ARL6IP5	0.906845094156651	0.812885027303817	0.566000047340196	1.29651568760026	1.1179627232293	1.29266453734456	1.24809574643601	1.14661365556052	1.10565118853646	1.15859794906263	1.11925511182448	1.20171694591874
ARL6IP6	1.00130603874262	0.98110476303782	0.98334368041386	1.01421105895445	1.19287977500322	1.08498808241652	1.0667482514166	1.15250123132532	1.17290237648954	1.0686811288724	1.04791243275658	1.05670910326664
ARL8A	1.16823322816639	1.17059479861065	1.18381334906953	0.852681973577763	0.84395882712919	0.912754918051987	0.889457741854563	0.984978037390002	1.03935060396318	0.922617499486804	0.904114893401729	0.862543332278172
ARL8B	1.17374908924183	1.05293054294272	1.12946107396586	0.998528192727126	0.95958343045417	1.02165333919249	1.05053096748829	1.03382629295188	1.00198575774352	1.00914130114018	0.94145788915774	0.937337461498289
ARL9	0.956427848732984	0.958897391750342	1.06395125425788	1.19421152727106	1.28445603385157	1.1841271064294	1.30673388721073	0.982670944979079	1.02225684383881	0.935884381636902	0.987141334041086	1.14639118278841
ARMC1	0.89646045398284	0.879050497578223	0.963942483944027	1.10591280512159	1.09719712173256	1.09791781149221	1.17979240359989	1.20307430541882	1.08360387277223	1.11473021141683	1.09407223346624	1.10789393008352
ARMC10	1.11364131880316	1.09766629811116	1.16754019150703	0.848646929163175	0.843050017196516	0.973929704755494	0.968382272405483	0.985431576449624	0.867018669828156	1.02875977660127	0.951101976390828	0.869833735088085
ARMC12	1.06804097974107	1.00256974386278	1.04143483773852	1.09700874200856	1.00358201413362	0.969632650099247	0.961617855151087	0.99851659951618	1.01661910101039	1.04206488848637	0.926810565482161	1.01678127985877
ARMC2	1.01896348420866	1.10169367959776	0.966510728859818	1.10529309830689	1.08251911699457	1.12070885511902	1.13860704658011	1.12841105716814	1.18716669493329	1.20991913826947	1.03076840139285	1.09007357717486
ARMC3	1.03591898464991	0.959569243106381	1.02928131765389	1.00145007878814	0.988206911245936	1.00187013475359	1.00922663940514	1.0318024475746	0.985063414386428	0.980656352867557	1.00292482912337	1.00730715377222
ARMC4	1.02869384016952	0.979321435546978	0.992371859487263	1.00654008971712	1.00811741486335	1.08935862181396	1.06757423296687	0.988452286440351	1.18632015698619	0.897620781032389	1.02533734000916	1.11672581331378
ARMC5	1.07203374520431	1.12266341251642	1.00318531976932	1.05006066096661	1.02956323939775	0.970429009605516	0.972738131404139	0.978300638313041	0.98199120008599	0.936651068385349	0.997747995417892	0.982764070136014
ARMC6	0.861330381015655	0.918187784129479	1.02420644695073	1.05262579164567	1.14786562831365	0.998553650455129	1.02909032243989	1.06336488426114	1.0855075466562	1.0557547816792	1.02902264414165	1.06002807924295
ARMC7	0.981943473057204	0.921354863331173	0.961573757667395	1.01572670460871	1.03061777142793	1.05735515267618	1.00524954590753	1.01533863724579	1.04926635842032	1.04188061869922	1.13698679476974	1.15264316960748
ARMC8	0.716156895014062	0.843117069819003	0.880658591230236	1.26267791767429	1.31515776534671	1.28357571696668	1.30861140340126	1.25224469563789	1.28056777745451	1.17308233244771	1.29759694371622	1.29364225942602
ARMC9	0.896928163426195	0.891936735838162	0.836456947636628	1.17374908924183	1.05498965286088	1.19664107265129	1.09996999762375	1.13942070928083	1.00531636692372	1.37713965584124	1.21762012958809	1.1938755320352
ARMCX1	0.777660984832773	0.832564010604677	0.918745494602389	1.23768498920575	1.19471520762751	1.19888536065388	1.2796377345355	1.34146893036438	1.26631801788447	1.28895149662461	1.18855212361	1.17504057583242
ARMCX2	0.650239831977264	0.664988009274583	0.883096769242791	1.65801607756139	1.63370046564172	1.33588370253141	1.58192857370355	1.56012168762152	1.32824869120497	1.22249212794239	0.992054928399661	1.16615132739294
ARMCX3	0.566480021088792	0.731468053111809	0.777476466530975	1.3094659603441	1.34455788899563	1.40064328539051	1.35671699152015	1.30405242966786	1.21599394420584	1.42337824236285	1.19555778309798	1.20329428186035
ARMCX4	0.844484970884228	0.898193650183658	0.882717814107552	1.02414698915146	1.21029354070407	1.32229309586044	1.1453210826194	1.22742049513061	1.13394857764917	1.16839267246592	1.04369748810975	1.10887833949281
ARMCX5	0.963222278210522	0.919555589456017	1.08601007822797	1.11491633433353	1.08105963009726	1.06504596035683	1.13358468300727	1.13133067932494	1.1241973482533	1.04862065196028	1.01425772598837	1.05979317721509
ARMCX6	0.79575903137484	0.91660471087437	0.996649962341593	1.3552705516662	1.24076408954164	1.26710689116402	1.24197117550397	1.21621728347964	1.20952081370402	1.33606787784844	1.26781092654676	0.977099414161282
ARNT	1.09327042421262	0.991363198741628	0.948173694329049	1.00266956756093	1.0332284862273	1.01334667822245	1.05429758329564	1.11807834296126	1.04556347838256	1.07257357817113	0.956549160534073	1.02852506326944
ARNT2	0.959538340088363	0.911263506104063	1.01156638577441	1.48454840668418	1.55477090766225	1.3796163077171	1.17993063306672	1.46868468768452	1.77747505855534	1.61567210223306	1.19070816263636	1.32358911584759
ARNTL	1.37713965584124	1.2848018752232	0.862591447761926	0.854988798265898	0.86115204955978	0.886596876342859	0.90608020721826	0.957599701175533	0.783528064552429	1.05033111449508	0.883370432528118	0.946923306940885
ARNTL2	1.07906275267556	1.62023220978822	1.53078536407645	0.808333094669954	0.858076861886146	0.937308547971027	0.906983317898537	0.760926676387468	0.689751230956107	0.701784054722896	0.721966579898787	0.832935829909682
ARPC1A	0.938708236225555	0.947438763596997	1.06601918216328	1.05862219421307	1.03215053785856	1.00011723824486	1.09739409625076	1.09888192155235	1.07930209480912	1.0534761941669	1.06923096749592	1.09292429916521
ARPC1B	0.840788060106611	0.935707435829858	1.04040289536012	1.0345643276061	0.98437580687987	1.02823117609611	1.06860735835937	1.03912751010064	1.05377084791338	0.99560088289699	0.954241648412387	1.09921416547529
ARPC2	1.07379456089452	1.13748951650813	1.132978103618	0.922047743793581	0.8758379963336	0.992860302616142	0.97600537396016	0.941776640587677	0.901277582282299	0.908622093222623	0.893841912379212	0.91069176910374
ARPC3	0.867858638661864	1.02472560357283	0.963512849089843	1.0991959473849	1.10010966920835	1.13863183855092	1.17186673084449	1.07618246926967	1.02852506326944	1.0715310651676	1.06216039014675	1.07039860648544
ARPC3P1	0.896482613403726	1.02366779299268	0.980061261484107	1.17064726287663	1.06990139215658	1.15014721392938	1.08605813712272	1.04238451039287	1.061228612916	1.03835043397299	0.936508327130241	1.07082461697899
ARPC4	0.919661721203157	0.920555428514308	0.926908432847607	1.11784951549771	1.11533929041594	1.1511362599094	1.20815088015742	1.10235546246434	1.18035279532499	1.13489307201593	1.17290237648954	1.19309272554014
ARPC5	0.96809223096058	1.0308912737204	1.01482191318074	1.1274030846859	1.10623497282008	1.1058876379404	1.09986940174959	1.07957594191042	1.14216785368596	1.04045619546996	1.03278684083546	0.944206929046562
ARPC5L	0.998409441123974	1.10010966920835	1.18564299276625	1.08240711082721	0.965399583099162	1.0464415647123	1.01864841573183	1.00654753276906	0.996575972133807	0.982626902102978	0.950977863248707	1.06200136472033
ARPIN	1.01510058649888	0.932743371958982	0.937404817669201	1.00353895284162	1.0421912317526	1.06959810563102	1.01212396725056	1.05750938043684	1.18619649145901	1.12968092116474	0.976820753636039	1.03704544127865
ARPP19	0.953480697565871	1.07907753366491	0.995074409348001	1.06869224629361	0.923636457989459	1.10524179679674	1.11232553411361	1.00008680886335	0.977672380201558	0.96792901491547	0.933085553915621	1.00003840360116
ARPP21	1.01997205569558	1.03389409625769	0.978863290245325	1.01996654037946	0.949934346699477	0.977396417481	0.999503243238118	1.06264042062105	1.03547124934707	1.01394897088471	1.00166070162399	1.01469963003939
ARR3	1.04083038681885	1.00600119849412	1.0007607035986	0.988041873859392	0.937761446694838	0.992651229370681	1.02809917155303	1.01440563567429	0.951153735132119	0.954273502232621	0.989429651444167	0.926114201723769
ARRB1	0.807065263767916	0.718884979948701	1.00314183175858	1.25726038232297	1.02313066630575	1.3613079681536	1.35983391796396	1.45148108144186	1.3347849443441	1.29606815995763	1.12401872717388	1.33373105225314
ARRB2	1.11032925922892	1.1283019041642	1.19921330397918	0.823798467782071	0.902404243491863	0.940731614101128	0.932686781820366	0.918574518486344	0.869267457079075	0.883876410205093	0.963777060472101	0.902617241907329
ARRDC1	1.46520012505309	1.48355080940486	1.30593113242947	0.659590338144169	0.564588443809721	0.666407000136205	0.673612342884716	0.62343042074253	0.629523687607224	0.678300560593783	0.720429825465278	0.673132740801793
ARRDC2	0.950991824607162	0.984000772172025	0.825060941377903	1.20487479519375	1.18025384483535	1.07476746112959	1.11661259764496	1.06877555520256	1.14093363493762	1.07084473510432	1.16149054869663	1.04832773416518
ARRDC3	1.31913378659483	0.731279104462431	0.43990227856386	1.47696265925771	1.24788563924509	1.33160195633606	1.27506926627393	1.48454840668418	1.51052171425228	1.62694619097212	1.26293432818985	1.10368673539742
ARRDC4	1.2173421358546	1.4152685460933	1.79925798355106	0.633516414450164	0.62343042074253	0.630984379532281	0.791137151546495	0.838618804414677	0.706027790670911	0.903777351309356	0.763812035234348	0.525402905449184
ARSA	1.04188061869922	1.21780155254374	1.02167990702419	0.903831414830957	0.886055494049793	0.876462567619058	0.965147834581777	1.00219436045604	0.967590309173675	0.970200281697544	0.961528166704483	0.880141353033204
ARSB	0.569798311040858	0.868689167182841	0.723015314137685	1.28659111424074	1.36624815926156	1.40023809492108	1.37766044428932	1.34513657949857	1.29457007426141	1.32794420042445	1.27432938855569	1.2796377345355
ARSD	0.986893197522112	0.999185327263253	1.09560616426303	1.0571510953109	0.979335759123461	1.0174382652002	0.9973747831059	1.00468151554485	0.936446867515451	1.07307562841269	0.992111546070775	0.960033284470042
ARSE	0.905130052997066	0.968451718882959	0.837782562843706	1.83036668163339	1.52281565376814	1.62162473768506	1.80147559166583	1.62459373575012	1.75056967396648	1.19214945972065	1.49287325829524	1.40864832866088
ARSF	1.01954219251971	1.05690645435313	1.03225475291716	0.991029542960549	1.01311284124939	1.01036464888354	1.00555334626864	1.04593369052352	0.950961305655676	0.974576992962884	1.03222604689039	1.0029007160459
ARSG	0.950582151470787	0.959281832238074	0.867109220618402	1.08026475949351	1.06957476960899	1.03222025813822	1.06248625978514	0.999951238312946	1.10504007709993	1.15250123132532	1.19742032405918	1.06975151618092
ARSH	1.10850766905618	1.11647926637776	1.04884229339573	1.09208858747904	0.97145331017643	0.941480956778442	0.86621379295393	0.899681757742275	0.867340972930302	0.889157948191038	0.882212027883138	1.00268644847639
ARSI	1.44801048783188	0.952653913611159	1.14536545151025	0.966546606125101	0.906404983733942	0.867264494062367	0.983136526690844	1.01906843092013	0.998251429895724	0.864993209134836	0.993084680050496	0.897539046749192
ARSJ	0.461092438761826	0.817359048991946	0.850588077178221	1.14751250433849	1.25748294333722	1.30102000283793	1.42694563410664	1.26356569353895	1.38660665408968	1.06799948804583	1.32952449598527	1.51295359251825
ARSK	0.973568066308568	1.00650330798952	0.719554959779097	1.06776297144109	1.11907846683741	1.1273422087349	1.34975544722172	1.21865632332317	1.11595951302609	1.36182141561776	1.10741306260853	1.18920710693472
ART1	1.09816488778772	1.04785575173622	1.05057382836241	1.01836355268596	0.935124604837599	0.896523851779368	0.854327546616568	0.94069767146057	1.00472920525272	0.92780940672185	0.971918481110682	0.988121343784283
ART3	0.999785691314288	0.992313190098419	0.981660206914243	0.971863208762354	1.04523773723745	1.02933509067721	1.02370934950676	1.00927507566371	1.03673053961523	1.01061443791888	1.04051391182059	1.03724133223165
ART4	1.0220978162588	1.06402860063295	1.06472050585942	0.956000969537859	0.959248015746931	1.00956615733915	1.02856449294021	0.975756527387597	0.912754918051987	1.04032519294399	1.0268910061016	1.01269530359065
ART5	1.02858779187617	1.05951898816346	0.98009458082963	1.04138262910337	1.06633140573795	0.98466044408316	0.942248307580027	0.956749235770205	0.999382918504135	0.960953834843637	1.01295451795485	0.997480116653933
ARTN	1.23736850094086	1.23577592698743	1.18242667616573	0.710812150615462	0.678579009422876	0.710001668906608	0.760926676387468	0.80211280283224	0.775209776150959	0.815654861392758	0.806144184635171	0.805728191758781
ARV1	1.19471520762751	1.02314636053254	1.11779640676329	0.943093138339903	0.956340664399234	0.966786317019924	1.01036464888354	1.04726715687594	1.02276347491204	0.982058594323137	0.931763139559356	0.919916805632112
ARVCF	1.07735466000543	1.17005952435355	1.05622375887078	0.917477671247317	0.919605112428534	0.785517221613903	0.788729949587709	0.683857764367265	0.771460595543999	0.820274952335227	0.779949745785063	0.879933619237222
ARVP6125	0.944970053554878	1.07703361329116	0.993271405681681	1.04238451039287	0.920555428514308	0.910777370872088	1.11736466792787	1.01361499013849	1.17452299090854	1.02896980218467	1.04365270756345	0.960813297801596
ARX	1.08687365608015	1.14129499735714	0.997158195181813	1.1234498125824	1.04903146270741	0.860013157117664	0.933742004817984	0.845915350214272	1.01480701728994	0.839432078531682	0.939815575822794	1.00500118954787
AS3MT	1.14810609979196	0.760087913912733	1.18175147613895	1.03298491256647	0.884951833333702	1.21274968796822	1.0822528271122	1.33842235204625	1.36624815926156	0.696149667143318	0.754376260427689	1.07735466000543
ASAH1	1.14616137482905	1.21921092021308	1.09214589783975	0.788275013647771	0.780052751131087	0.842349773752328	0.888779626848914	1.00281840160686	0.871961291421655	1.00406693358853	0.857412764910886	0.767077861124828
ASAH2B	0.973605364841949	1.03979270300473	1.16087616959248	0.933580776257	1.03645003607215	1.00713141751348	1.10690809065351	1.04187140536526	0.890691423281651	0.972848109122394	0.980594591220102	1.01012047785549
ASAP1	0.697409357655171	0.717555813091785	0.835005885190613	1.07066132034671	1.16561189836458	1.29923889062531	1.34544361933206	1.28640901438562	1.29990610978298	1.13476828008398	1.46732755506761	1.46070938204582
ASAP2	0.96329619418466	1.0722797729766	1.02691359617559	0.777775947073398	0.779804046388584	0.881036124713838	0.957076659891891	1.0080208149721	0.903852041137911	1.01377873551814	1.02191608922417	0.980505695211898
ASAP3	1.18398016450482	1.13467454533729	1.0327744479101	0.919699574609211	1.02402541241558	0.905817477157434	0.873150277285254	1.05812738820975	0.983532001939086	1.04069327010349	0.852681973577763	0.974634145106129
ASB1	0.593957353152761	0.686802744098897	0.557685639963354	1.16492020386651	1.21989485882421	1.18564299276625	1.17436053343754	1.21090978301597	1.28028743288732	1.20274245816075	1.2170476560093	1.28895149662461
ASB10	1.03694821167215	1.09803638905645	0.971854923429989	1.00496491289698	0.990392221827892	0.990239387917592	1.02830721336795	0.962485863916188	1.03986584587062	0.93601932680333	0.98959541902958	1.03183239800153
ASB11	1.00353895284162	1.04093762980781	1.07567037825448	1.00711855450819	1.0309400927766	1.00686628940452	1.02380959820357	1.01984820029599	1.02079542309047	1.06734400456563	1.04943014131646	0.987888274675412
ASB12	0.966759215498858	0.971863208762354	1.00775077480344	1.00789862654551	0.958402841117598	0.993918241718774	1.0625944148081	1.02919677462584	1.03750413919777	1.04646422178703	0.996759735726613	1.11402190126258
ASB13	1.02799579498085	1.15051826374749	1.2284815346737	0.898788788042603	0.803500848625726	0.873648277015646	0.829905183407395	0.89804338374069	0.851610920960503	0.972759898953582	0.982546543278079	0.828661696733787
ASB14	0.981391887573757	0.9980236016317	0.993558922553806	1.00140327178523	0.97388319608226	1.03067583189786	1.03445242996489	1.00933115117746	1.00848247665917	1.04714205236382	1.06802651772339	1.09449642277217
ASB15	1.01577656562613	0.973782618096028	0.944933690093029	0.957729749156672	0.989696753180077	1.05856063119792	1.05799863525869	0.98775951413235	1.01323735658621	0.960426407094397	1.02252422978513	0.947264101509275
ASB16	1.00170080846029	1.12714936198785	0.959419957905956	1.00520193089399	0.884273703909314	1.03401538427681	0.955614068935013	0.907469820208703	1.07371976142044	0.988206911245936	0.956326455851735	0.980891896682419
ASB16-AS1	0.939411036964118	0.935010221067271	0.904332016269064	1.05041337050146	1.17219024853238	1.14164348028002	1.06182687576017	1.07292351400272	1.16790305988503	1.21326236548129	1.09031777164362	0.979953127251613
ASB17	0.996082267331006	1.01718275145225	1.02221921643184	1.00477834123333	0.962956947996087	0.992809505576454	1.00681347477389	1.02453960159158	0.994525487562972	1.00480766196528	1.04277013939157	1.01018202107738
ASB18	1.06461599611283	0.956588090829099	0.933952953988268	0.984752218407203	1.05022930531831	1.01501897805729	1.02623415013206	0.989952554068633	1.05830801827965	1.00832104651278	0.98305243452396	0.933952953988268
ASB2	1.13276018213714	1.00446316364135	1.02066899293357	1.1484349940854	1.04141719176625	0.923020234755128	0.966864673841895	0.926043847495167	0.939127563790972	0.967750497131156	1.01802014018925	0.949834326900133
ASB4	0.986163883177361	0.980873208889856	0.954199788159155	0.999473693685291	1.04511692622111	1.00352597883311	0.985534254435024	1.01664342129229	1.01178826986683	0.982919173824279	1.04098906286612	1.05132325018647
ASB5	0.989343967060259	1.00506683198265	0.98158074272757	0.999222065453895	1.04900987860916	1.00088519826366	1.01557154494401	1.02427406797761	1.01615428822362	1.00789862654551	1.03865135848443	1.06974160170993
ASB6	0.91765499459895	0.927645293064508	1.01213263251307	1.13768175699189	1.16358684353364	1.07166942587986	1.0793743667857	1.10209924173762	1.21365673125722	1.05209831861091	1.16185959413712	1.14158702834844
ASB7	1.01179961839581	0.891459980123821	1.00417329567781	1.01941173014885	1.0274163473928	1.01213263251307	1.064761894189	1.02372191534581	1.01704356490172	0.997579863744491	0.947665939144083	0.976536019787621
ASB8	0.928247267281161	0.960625606803287	0.882011484769678	1.16236282400124	1.24374145046116	1.15155318409058	1.2116282117949	1.24264049810022	1.23744088307129	1.3094659603441	1.34619496206289	1.25448494287002
ASB9	1.03237552016054	1.01650778166165	1.00122459119884	0.989372224837799	1.02912987014865	1.0360429363154	1.04607039189525	1.09935665942133	1.08349234235095	1.05095192018508	0.971694867764257	1.01329654368346
ASCC1	1.08880116262383	1.08578659008694	0.864556963521845	0.934102744171441	1.00274584617147	1.0286489369493	1.01406916597082	1.08753944842129	0.938277456534629	1.09418583957089	1.04783805531741	0.979962102480706
ASCC2	0.899067639374599	0.917757488929548	1.05510873526869	0.963467878995107	1.03578865161963	1.08725911851916	1.04024333634501	1.0447691106136	1.10559599845815	1.07158904955008	1.09366542234592	1.12811708490134
ASCC3	0.89355654954574	0.975264440026383	0.793149564886304	0.946017865226725	1.02528739718817	1.03272739126269	1.15233494061591	1.09250749984586	1.09062268325062	1.00602927708329	1.08578659008694	1.09813999445626
ASCL1	1.13798618364865	1.06364416770733	0.892970552226484	1.13454253080989	1.0066257730719	1.0323948500624	1.01161035861391	0.993945148797042	0.897371401197222	0.937903750532596	0.953497561073947	0.914918205009199
ASCL2	1.16615132739294	1.06062926195125	1.05743608145351	1.01143845707627	0.88823427132007	1.03438206202008	0.977311775479708	0.938564885482071	1.00051713167798	0.963686112165637	0.900657661318266	0.945741278448742
ASCL3	0.993558922553806	0.992619992361629	1.01426624693754	1.01568369415599	0.957671708031664	0.987378189721269	1.02167990702419	1.06142019112087	1.00679277662587	0.952141065985093	1.02180798049382	0.974175770686517
ASCL4	1.02993796863495	0.987151111357599	0.995199302115998	0.9775655600389	1.0478038183684	0.933889273718594	0.964673788083653	0.992346929712167	1.05612073682718	1.06902386568433	1.0470987344158	0.994365766433357
ASCL5	1.00083993887188	1.02700947844336	0.827772219245089	1.02952440601318	1.02216973059555	1.00719807033706	0.936544140653587	0.97826387238498	1.01508919784086	1.02260371891605	1.00926255166208	1.10437505193068
ASF1A	1.08025320170476	0.906724759279658	0.95481077004655	1.03817352836797	0.993181338941533	1.02523517659578	1.11884942297561	1.01432897645317	0.84830201930283	1.04849032045056	0.986255825877768	0.969957499185926
ASF1B	0.756669790509726	0.702144712404817	0.904898985372185	1.14520644241814	1.22348835635952	1.14837806182018	1.029116184644	1.14291204088553	1.18362156501863	1.13571175128753	1.20771779509737	1.15478562662015
ASGR1	0.999452750459769	1.0333738298408	1.03028511410803	1.02158591001087	1.06075471586239	0.867481452534731	0.957838393370565	0.844764335775526	1.04507565561589	0.865919124309828	1.01066187566969	1.05412789474341
ASGR2	0.997153429010201	1.11541282524547	1.11147324183216	1.04745846923685	1.07988709551328	0.934385119069287	0.975951677538114	0.987412984925894	0.95921468926908	0.928960544059049	0.962411737715497	0.903000083489801
ASH1L	1.03235818066734	0.959326018060902	0.915072618817317	0.986409278660187	1.00305684887971	1.11500557697273	1.15636275624522	1.03974431589749	1.02585914799286	1.07836723481315	1.10981259115565	1.22857490193756
ASH2L	0.986031750239998	0.906054855088564	0.922017169677027	1.1273192524562	1.12577572152808	1.15273235613091	1.12910519711749	1.16844226405384	1.15568499019424	1.06735684967991	1.10537876002118	1.06807117472472
ASIC1	1.31515776534671	1.23500197769924	1.05133570117984	0.957644894271367	0.798885050966218	0.914491690644959	0.789583112855595	0.95351687504974	0.819168602240208	0.961326105290483	0.838144770185514	0.84361638154448
ASIC2	0.962146925834048	0.957063616501486	0.934857240527143	0.971320462033287	1.05244424804416	1.04936884594567	1.06089731387658	1.04115335271273	1.0286489369493	1.07325534020121	1.03868214625376	1.0314293557146
ASIC3	1.07186500933581	1.03012712882143	1.06954819999855	1.14518184181237	1.02582426791747	1.0038622924641	0.921745020455675	0.922473697441842	0.875426958127732	0.986418064788698	0.962464808825686	1.05901405145444
ASIC4	1.02684713879165	1.04107261196586	0.986732750431211	0.936219183275095	1.02012290435816	0.957050589094804	1.00359257419502	0.959991079896035	0.986255825877768	1.0031356789512	0.98914603568455	0.977293297310545
ASIC5	0.987878661191172	1.01390950104734	1.01570437816549	0.990131519973062	1.00581101362271	1.010039338817	1.01348567195022	1.02096483643804	1.03160122167418	1.01362977328898	1.01039268187296	0.999503243238118
ASIP	0.996629778164213	0.968382272405483	0.91167604224106	0.98779233879923	1.02457395747525	0.948146525867146	1.08573875159855	0.992371859487263	0.965069481392467	1.00192962749949	1.01173776824233	0.991496578475412
ASL	0.979789304301184	1.03968280359404	0.881361525002358	1.10240240948899	1.1141010274317	1.07677506755545	1.14070276285554	1.1551298502104	1.11724900330609	1.07618246926967	1.16336823886401	1.26204305238332
ASMT	1.15379177311179	1.01799135120371	1.01669273405399	1.04407951595905	1.11015371119413	0.989537384207841	0.977785805140474	1.001106601919	1.04547487260592	0.985496274029159	0.986083294771172	1.00002340976275
ASMTL	0.823738551490262	0.994266092769887	0.838049872074701	1.02115104164226	1.00463773117891	1.04488360919427	1.06321289473659	1.10604653061356	1.11443597346549	1.20050406085513	1.15556482630026	1.04514838849498
ASMTL-AS1	0.979190252562642	1.08776671315282	0.948954448459779	1.04857909529445	1.0598835243345	0.950919128230582	0.899067639374599	0.936153124791655	1.02142317943485	0.899890821604985	0.988573814712823	1.01382056235794
ASNA1	0.932327467008266	0.949077437549362	0.911200779600065	1.01619739184924	1.01561607773982	0.988425380127112	1.10418797257951	1.08054172210598	1.04690759483245	1.11569015252497	1.14553706775628	1.11664798258976
ASNS	1.4406328632512	0.942710924970134	1.35173842827086	0.887137688840231	0.875763033286584	1.00800779016037	1.021004065197	1.08901148725367	0.974725059785888	1.35753699076451	1.19505541665995	0.975358608040656
ASNSD1	0.783849714289492	0.8427223216163	0.931883314438277	1.18005062585592	1.18444760890567	1.14009759829904	1.09970313978117	1.18734637207075	1.20171694591874	1.21452536653906	1.3552705516662	1.15842602245784
ASPA	1.01740481394545	0.993334146435723	1.00600737275049	0.954102429227323	0.997747995417892	1.01548289396983	1.0138669922625	1.00299260835476	1.01415003388421	1.09661671816608	1.02379535186367	1.03142193983413
ASPDH	1.04518279264191	1.05188253767457	0.98624267680294	1.02738966999858	1.00788069407794	0.974793471554023	0.855805878960858	0.906538256275822	1.01123696998995	0.928128726082265	1.16216908666651	0.896380996766419
ASPG	1.02619618396779	1.11613921796138	1.03692967123259	1.0316623853721	0.991735972675414	0.898639125185434	0.94549904304505	0.89381122096504	1.06181578718914	0.904332016269064	0.952055002600703	0.994150721089619
ASPH	0.751256446648317	0.814451806488076	0.678033307865484	1.3676197488582	1.25675656768177	1.37537644937518	1.3129997682732	1.25703437057809	1.2550022810725	1.1118939842296	1.19631822907023	1.34146893036438
ASPHD1	0.955886257216514	0.988494489651972	0.921247240215542	1.1005910117918	1.06707350976546	0.973544762248734	1.17636141547801	0.9932607726126	1.07252635154756	1.03979270300473	0.992673513311616	1.06020234603436
ASPHD2	1.24885015702986	1.23847921257871	1.42122439142778	0.833680496250746	0.945126632665731	0.794911984193446	0.79340622292018	0.810246876211879	0.81351043053621	0.819539615370363	0.771915843633983	0.737705567018996
ASPM	0.921566523714803	0.785266989318891	0.970783457672679	1.07206921502681	1.09208858747904	1.14853195106137	1.05443937965937	1.14119328175764	1.11239247985695	1.09732017356705	1.1606771922569	1.2745556273373
ASPN	1.33979305930422	1.01906843092013	1.03029508269815	0.898144469999785	0.892769369138157	1.0632789861195	1.13198756647505	1.01815765251171	0.9428097135745	1.15259029012638	1.00877614778226	0.986533047199042
ASPRV1	1.01897287734672	0.998317643995149	1.17225967973037	1.01661161818952	1.02452191608014	1.03433887021857	0.931796710688482	0.98233528552116	0.948644620826281	1.0045841536286	0.9932607726126	1.06450502413079
ASPSCR1	0.969823721170409	1.03220372958909	1.00055170128334	1.09935665942133	1.0384295385716	1.08586434251332	1.06448193636367	1.06631610265348	1.14973625694429	1.03094813281751	0.976135163767469	1.13906984416852
ASRGL1	1.08924364156115	1.08214351298672	1.10650256156937	1.03590084296554	1.15431731320679	0.975146932136063	0.926230151793893	0.955709172944873	0.978962421488389	0.98115889062916	0.985995181541428	0.998795582711469
ASS1	2.28036728134393	1.0764867286302	1.42505363520505	0.890834719811647	0.866915456202904	1.04388256296844	0.767192693853685	1.09435751872586	1.00571735840184	1.17293789139346	0.971889520154609	0.768750967844788
ASS1P11	1.84801548450509	1.11731742270646	1.24655418734022	0.974324432536355	0.888836153805821	1.28715906279309	0.884476542616021	1.14032535501692	0.889583695792514	1.13779016443144	1.07433726829655	0.778069301168807
ASTE1	0.981630629626582	0.88869596621587	1.09187781321989	1.25271667387163	1.22592242053659	1.17002256927494	1.13483162738047	1.20737918019928	1.06567660464064	1.24977468846293	1.12843796394852	1.11281979844839
ASTL	1.0546131293623	1.15217443213525	0.979789304301184	1.03002133935244	1.02604659884126	0.879050497578223	1.03972958675563	0.789114320842095	0.988882853169348	0.91290064218315	0.93125923997344	0.968570093112687
ASTN1	0.970755528096239	1.02324558688174	1.10499153023245	1.13661047056549	1.0481041490549	1.01896348420866	0.996533394601998	0.930830015817874	1.01188064591432	1.01763437076004	0.94284096147261	1.03647705491067
ASTN2	0.997611480899539	1.00581101362271	1.01719456097586	1.03057739478025	1.00826571608416	0.961326105290483	0.983045921504321	0.955681519109541	0.929572107974755	0.943501924255665	0.987400895052012	1.06762740427513
ASUN	0.986112548890092	1.0154223087272	1.04302170769086	1.00671537449374	1.05757649492448	1.02024135172438	1.08037705830417	1.04332332520289	0.961789526661634	1.03041227709877	0.95373184811029	0.932924981102013
ASXL1	0.96727966388972	0.92327241835386	0.965383853907236	1.02634752275444	1.1210577457664	1.10838387509306	1.06116685817555	1.11963002480423	1.13397459387706	1.07835382110677	1.11250816911064	1.0774953912654
ASXL2	0.983255522826945	1.08714097123992	1.10885085823838	0.830315951110639	0.8979615727841	0.950855642253817	0.981780085022622	0.999800628127191	0.976092980620993	0.939334697394706	0.981272236912403	1.03502179019592
ASXL3	1.00528238180571	1.03321881663178	0.972507326754083	1.04080116958813	0.992239201014193	0.983621131504011	1.07021264379663	1.00250111005457	0.981543047842525	0.993118279581644	0.995214410526196	0.933512494930904
ASZ1	1.03455594555468	0.994724870992509	0.998151794623771	1.00275982922101	0.991702280233415	1.01333903303355	1.03962122551618	1.0144118454843	0.989153924194094	1.02625630802387	1.01187493747384	1.07834237789862
ATAD1	1.11734576929767	1.12292494316247	1.14309161415289	0.880259854482849	0.861553677962339	0.928753053748982	1.01321358656751	0.965203021117709	0.802857880767805	0.984605038936924	0.897275766942028	0.900251565525152
ATAD2	0.682217538252261	0.716156895014062	1.02825179704337	1.13985753053749	1.30447149534249	1.16995022329231	1.04674988985747	1.17814598276877	1.29506588330149	1.12714936198785	1.24438308741558	1.17374908924183
ATAD2B	1.02707026084331	0.962567696443508	1.10479975769889	0.901437826491883	0.934028054891444	1.01469963003939	0.990922390279107	1.0477348365554	0.899864213056841	1.13529945659655	0.998377456902461	0.999850803885851
ATAD3A	0.847740309965241	0.946196182054161	0.980368682668783	1.03614138070824	1.25394056592035	1.13667682984883	1.05687648512329	1.071885671788	1.24024026878756	1.13782132070792	1.35855233148609	1.09679062736892
ATAD3B	0.805583520740469	0.775489011861391	1.03089759183216	1.05043068699971	1.24246118315593	1.04842299638101	0.997214650361068	1.08526769902163	1.24197117550397	1.08433499215869	1.21326236548129	1.08570475128987
ATAD3C	0.927006883297968	0.907516565495709	1.00308054371489	1.03497248395632	1.1650301387992	1.09327042421262	1.02321470207412	1.09675042279494	1.17647604541384	1.11819347899729	1.26724215908572	1.0956755252056
ATAD5	0.723891214608281	0.720620763214994	0.98615585747789	1.00991241971537	1.0807900548059	1.06823225315971	1.03839414797482	1.07397641362408	1.11433825346494	1.0507014784644	1.1467176344973	1.09261583718899
ATAT1	0.916671040654883	0.917817203653005	0.868285494069203	1.0913063362925	1.19980554757641	1.2116282117949	1.08572041959734	1.08588233766052	1.059834192167	1.10951841337377	1.08620067889958	0.959925788482035
ATCAY	1.03986584587062	1.06648704347207	0.90932261632222	1.01062480656788	0.967310286997965	0.973307860204533	0.893290958657388	0.937504082441823	0.993857491498627	0.942469286941171	0.876709245637027	0.97752240932279
ATE1	0.936409872477558	1.07886728839225	1.11419074929774	0.886596876342859	0.984481341504355	0.975111223272836	1.02085567234579	0.982919173824279	0.931073238998737	0.992825435652517	0.962794850401999	0.984126568499837
ATF1	1.07990603633133	0.914907499384907	0.932941806122709	1.03054824349192	1.11734576929767	1.12008317993955	1.0569362829176	1.11793565523503	1.12379906778187	1.12550106841947	1.03004873601863	1.01368803396038
ATF2	1.10463100568097	0.973801758225131	0.976225650794781	0.995100228646392	1.01478911523816	1.04124512703136	0.979290998408478	1.02785226459664	0.971810648684276	1.07157945243372	0.968610545508831	0.918589436298306
ATF3	1.43029951069154	1.27217240072711	1.25381200509019	0.93012644450105	0.875509726001559	1.16236282400124	0.903059855228271	1.12206615014731	1.19070816263636	0.915708348402745	0.970051943930722	0.940000681950517
ATF4	1.09315549561077	1.10440126356113	1.04409321155205	0.922523177236569	0.994786905031501	1.02852506326944	0.880472355300047	1.00031119113871	1.08321061133495	0.999050984845867	0.959621768873749	0.787342972391689
ATF5	0.951720148811474	0.995809951534572	0.958631837522837	1.0111876485187	1.09379240912664	1.1805540085998	1.17134638153028	1.1096424830721	1.13419269570005	1.05388798816815	1.15005159709184	1.14076064199737
ATF6	0.952308492029052	1.01770560387597	1.04702014561782	1.01611998239259	0.914224925758961	1.07799507973019	1.07550641662579	1.04820035809369	1.04137038295797	1.05728566377117	1.0797224287833	1.00965841412296
ATF6B	1.07281243006631	1.16160557125021	0.929613971474497	1.03280574739762	0.953305928371356	1.08406789150581	0.978234281262781	1.0060392657727	0.992839947447252	1.00265617768996	0.966809023106025	0.892120195846046
ATF7	1.11913638482307	0.997480116653933	0.835505880374012	0.995773525843423	1.02029408343724	1.09955072022572	1.07147053612335	1.0115255852224	1.04401495216513	1.08217605544437	1.13005867405787	1.15519129517742
ATF7IP	0.940970121825086	0.943741057545224	1.03148156742443	0.949096073183651	1.02089842244609	1.13404365131404	1.18507291851995	1.05038889500385	0.844995580254349	0.956646688628015	0.991461313296422	1.16942046703967
ATF7IP2	1.10767887381839	1.19613809096928	1.29323812589776	0.882136527751035	0.916894921308547	0.97841399480682	0.967231976957051	0.96791144877275	0.919605112428534	0.988494489651972	0.97450710799088	0.910945562590529
ATG10	1.05612073682718	1.31272713898013	1.13683104627332	0.99673884959916	1.02942515908266	1.06386399244181	0.993002882054733	1.02177838081259	0.98004824350829	0.99020397360996	0.953367009329851	1.00198988455407
ATG101	0.888259665891474	0.92423446132389	1.16080009801295	1.08676031121609	1.00541031346511	1.04112793826991	1.01973215634986	1.08433499215869	1.09575263133467	1.06058959252433	1.03887039360371	1.04080116958813
ATG12	0.863081512561516	0.844870425274407	0.811438189703226	1.21681888688433	1.23064179903969	1.17578050932211	1.21385731961318	1.17763484220767	1.18377045002937	1.11658031913666	1.14639118278841	1.15665101689107
ATG13	0.916883984092276	0.921615261996992	1.01824097508368	1.16232292716887	1.067663132525	1.10778368142563	1.12160915206584	1.12620563581674	1.08837203489044	1.10857309859689	1.17948602984387	1.06428297945263
ATG14	1.145954115579	0.950824780342899	1.07107757104851	0.961315216176025	1.01701359110807	1.03716591132039	1.11566495252041	1.13005867405787	0.961199602164924	1.11164989765588	1.07206921502681	1.01765004034002
ATG16L1	0.915708348402745	0.987526214219648	1.0384295385716	0.984992762371872	0.995912374536471	1.04306685446942	1.06472553810622	1.01532899309627	1.04682433279936	1.03897529542044	0.999266923178868	0.983637486439876
ATG16L2	1.03858103726724	1.18169464881673	1.20339687313888	0.873538565734968	0.914551666936671	0.93899954835055	0.863168056833887	0.88000609948596	0.964919522257088	0.936409872477558	0.940987817848489	0.927995760698914
ATG2A	0.978185846970285	0.994150721089619	1.07443777564997	1.0134262914752	1.02751745897683	0.999101941494379	1.01954219251971	1.02337004933729	0.994838838455755	0.982380429747021	1.01070373355873	1.01115445721369
ATG2B	1.01572059263279	0.963189437845999	0.928820677434658	1.00044606844781	1.0909532451772	1.11078519293439	1.1296556429377	1.13690971525876	1.02673555869214	1.18190760370507	1.17807291646051	1.21621728347964
ATG3	0.912139872804094	0.908957505821472	0.973929704755494	1.11958948300964	1.11651760058753	1.15543920115176	1.12194004271638	1.17156273923122	1.1374605395477	1.09353804528697	1.07234946376102	1.05294072333446
ATG4A	0.819072722133071	0.938818808322837	0.98826291296975	1.15847487683037	1.15126159474812	1.20557490713845	1.20270380711944	1.14743008210511	1.15321876197414	1.04004350429234	1.09856452251274	1.15233494061591
ATG4B	0.966192363110187	1.13377731346736	1.07436899521095	0.957407324792313	0.882817211178125	0.853003454710044	1.00323086847754	1.00499714586499	1.02017024624622	0.990601634939715	0.977443974481359	0.934385119069287
ATG4C	0.804801290187701	0.9021077568383	0.992868605595406	1.08519230332544	1.21621728347964	1.07865418292592	1.15782162745578	1.16858241144543	0.974599562404034	1.18643548915937	1.18362156501863	1.04611119021206
ATG4D	1.21821883991532	1.12330663101901	1.18879672060738	0.951674101021972	0.979147779405784	0.909550507816289	0.889785132882117	0.897275766942028	1.00475218974919	0.898788788042603	0.990692875790834	1.02663362422122
ATG5	1.00513108814579	1.03229722786302	1.08266020314795	0.965092365072575	0.973811781389557	0.947438763596997	0.997747995417892	0.999247648347499	0.890479943759444	0.974532150759726	0.946866113917771	0.948867868196886
ATG7	0.922918887803653	0.905677616470572	0.827312169524969	1.08874601508256	1.04648797489131	1.11561730811569	1.12228528572098	1.14334161453465	1.13263651116255	1.04839793495992	1.07559532005675	1.13534886421765
ATG9A	1.06554961014807	1.02558731299849	1.08277735131813	1.04757688141939	1.02462951488503	1.01415003388421	0.998497601065269	0.985832688586431	0.918344350990793	0.994465595451086	1.06302642713459	1.00873291499727
ATG9B	1.050400574577	1.04422298521799	1.0869414887632	0.981272236912403	1.04111648984122	1.00360905535673	0.935166529279697	0.939277545305052	1.03660306513166	0.9602194677064	0.962508209855082	0.979678175787313
ATHL1	0.954945205740581	1.0046900274545	0.923337546079517	0.957274895495296	0.943170104524359	1.04768910105014	1.00155045444129	1.11541282524547	1.02015559103844	0.979459828021966	1.01173136686731	1.01753684922746
ATIC	0.787739270922711	0.996953156819561	0.9141968140905	1.0379729451993	1.11558920025811	1.04087674165999	1.10260845624777	1.07785551218793	1.01185784192517	1.04410379613137	1.03555605286205	1.02711970655009
ATL1	0.966106231641759	0.944501926011457	1.07683697578271	1.44479221902937	1.03979270300473	1.20439953913844	1.13927950437016	1.36818915956441	1.40358936399062	1.06939862602938	0.830917960021442	0.907402047577674
ATL2	1.38543972201174	1.25122136715887	1.36818915956441	0.8681782724145	0.876062345265323	0.882944540390767	0.879616298011369	0.923785614475195	0.842349773752328	0.942869095041415	0.861511229621557	0.811311890589107
ATL3	0.733133698295876	0.988530285138855	0.946602385819028	1.21090978301597	0.993002882054733	1.26004086717003	1.28869600810933	1.13902509305596	1.16693907441084	1.09838537192959	1.08012883985701	1.29457007426141
ATM	0.86339104437994	0.891487091983238	0.724948822690136	1.03324215735515	1.16037121323295	1.15596957299513	1.31134620496504	1.1613715639441	1.08308793073915	1.27011524014915	1.23071722920601	1.3421285400124
ATMIN	1.0042104350838	0.980694260084919	1.16719916418835	0.96922686120476	0.906646046397718	1.0118088641964	1.04834014132235	1.05409640185921	0.981495339392554	1.01528994833466	1.00751279449482	0.916536534258195
ATN1	0.954350531596601	0.899449937600316	0.9859419484438	1.02702623201746	1.03563813108834	1.09852319293126	1.07557407244811	1.02504517362022	1.11705484544335	1.02889733133562	1.06064189491987	1.12658655948604
ATOH1	1.04545861976047	0.997569286477324	1.01275161354198	1.05355503650968	1.08443258173388	1.08150157907497	0.916536534258195	0.928560811612507	0.940731614101128	0.835389956108521	1.06388217381741	1.07643026232918
ATOH7	1.00410482078736	1.01091616679518	1.05768291259637	0.995244070480133	1.01006106249816	1.03728369958381	1.0268910061016	0.934166673991998	0.914691209525152	0.991924774024761	1.11863746772758	1.03789447479296
ATOH8	0.916536534258195	0.883024220412818	0.743409214253552	1.25243981727481	1.33335201814827	1.17563565325881	1.053839881759	1.18666289684141	1.36859706670896	1.01502574668138	1.31417256283805	1.2793169268792
ATOX1	0.939315792013308	1.14309161415289	1.12379906778187	0.903250372435428	0.897092800582352	0.958718955526096	0.986398220357166	0.978804291084169	0.9213357741492	1.01589935818022	0.945144171833089	0.945654726765884
ATP10A	0.878501806615672	0.731078751053429	0.777934797495732	1.48286971728142	1.18625490450759	1.48211325062589	1.49287325829524	1.68886497325525	1.79259940693777	1.50139124200166	1.84284706330231	1.69512157851212
ATP10B	1.09476953801913	1.04247678525695	1.20932379667018	0.979391860138644	0.964888364006397	0.968349951322542	0.941530204097783	0.978962421488389	0.969736885946959	0.983263864549242	0.959017038292688	0.963864064606052
ATP10D	1.15998509066794	1.64308024801788	1.3242560548328	0.744888546627328	0.710001668906608	0.772490169812123	0.786057665966595	0.722753803747866	0.59944640533627	0.832064705369169	0.748393062752341	0.68597237762081
ATP11A	0.955591277530125	1.11489155835636	1.30732264308558	0.791501073973334	0.838987891042525	0.946271836284569	0.816100451057314	0.922500643972427	0.875595666448778	0.990446883172435	0.971549283861078	0.905421659745037
ATP11AUN	1.06600687291373	1.04925203731952	1.00928459854922	0.982340310444122	0.966192363110187	0.976395492899696	0.968883188543399	1.00676500635397	0.99541142549312	1.01453148908065	0.910281690264696	1.01619739184924
ATP11B	1.17979240359989	1.24885015702986	1.19680428591502	1.01447742956937	1.04024333634501	1.06461599611283	1.01521720504591	0.936716855331738	0.85576380819354	0.982160259800136	0.956904632190819	0.992350954231913
ATP11C	0.871116832314807	0.962245784204844	0.843669183457338	1.00948832634824	0.969518888536665	1.09226465433283	1.13170965042684	1.06707350976546	1.02477947688707	1.16855685121267	1.08822632233063	1.19100713456702
ATP12A	1.17091688267521	1.20583178644218	1.38370813782605	0.823200196667907	0.809321076806327	0.866526217917417	1.0007607035986	0.852631241057237	0.844324301728308	0.842519305483432	0.832162355873393	0.83186186430011
ATP13A1	0.863036908834278	0.971402942021518	1.01662891542043	1.0085284042599	1.09308444916147	1.00618220273749	1.07348746645599	1.06415196131448	0.997356606013723	1.10054131873132	1.08355506064479	1.00702047958496
ATP13A2	1.13101474660339	1.21365673125722	1.26204305238332	0.845734609378621	0.740145213190455	0.770806307859403	0.787342972391689	0.802235105492256	0.83146259710231	0.874158801095833	0.892047104265402	0.845846668606146
ATP13A3	0.823668734374537	1.02840153314214	0.944302269481504	1.02104393650018	1.21809215494603	1.01893134959734	1.00083993887188	1.08935862181396	1.13993081249975	1.06779208751807	1.12347569683294	1.12257056564265
ATP13A4	1.08668817349901	1.01540390324727	1.18282366216664	0.967188581344453	0.977872854825371	0.988890053429286	0.982708736935946	0.976053202537918	1.02940459218262	1.02416920270184	0.996674906063247	0.98914603568455
ATP13A5	1.03163805426764	1.11381787229607	1.06753497001659	0.947510475912153	1.06086481904085	1.02799579498085	0.958437928132066	0.99680053308105	0.99217838701373	1.02622508476511	0.970011857506574	0.954498871457262
ATP1A1	1.15811963547186	1.14675018622042	1.00915132461342	1.04277013939157	0.995130463248555	0.994817856126904	0.983754177320324	1.0170990955332	0.95912437930265	0.92674173096679	0.950106610995049	0.985860423443899
ATP1A2	1.12190469944046	1.17199310708221	1.05452476419187	1.01437063973773	1.05518542194373	0.946468322886066	0.915708348402745	0.958914673023108	1.00965256927041	0.936508327130241	0.890691423281651	0.926810565482161
ATP1A3	1.05395323735751	0.980577891788997	0.924053844467333	1.06305559639136	0.911154299240048	0.945610304105893	0.891309137610136	1.02789961045377	0.967164410637292	0.967530519971709	0.97770745621017	1.03824501663238
ATP1A4	1.03582984593963	1.04051391182059	1.0818985235408	0.997591971979107	0.935747577348775	0.98730806916707	0.967143503839577	1.0096443905044	1.0175587118091	0.949948243032063	0.96641114427395	0.977416989866598
ATP1B1	1.12221976530718	1.15220815248013	0.857749186059298	0.857051178077253	0.736804376860515	0.980452177651521	0.968461756873841	0.923981593008944	0.817082283333273	0.818062701895928	0.992547834893592	0.981077113738096
ATP1B2	1.01308885096001	1.04525351411723	0.974865416061756	1.0434408466349	1.09124763218519	0.934493964389561	1.01110414146264	0.907022316306506	1.07141597175533	0.9460975084214	1.00014005119394	0.975248865666061
ATP1B3	1.12667739753058	1.10783496189487	1.19613809096928	0.88788462097602	0.957806479978061	1.03699746773352	0.867109220618402	1.00140327178523	0.846073073957769	1.01722091930861	0.922195225006728	0.854516427493776
ATP1B3P1	1.10623497282008	1.1047874191804	1.15652978240893	1.08617668011694	0.944567470557872	1.00759587498625	0.988164155548335	1.04415642309408	0.944598587566727	1.0125200715962	0.988775611395859	0.883808584788173
ATP1B4	0.9655945992274	0.927073968265448	0.943261818769376	0.978540370303966	1.0328286043023	1.01390950104734	1.03877881775821	0.961667937001163	1.00762466087818	0.98297396600429	1.08378872900218	1.14254544909928
ATP2A1	1.10132014189669	0.99368490124276	1.02652811568047	1.08603501978812	0.890163445961968	0.94587255677118	1.03816972864128	1.06460110509433	1.11929232313143	1.04706981179044	0.999596748549671	0.924263418601643
ATP2A2	0.967471898740114	1.03884693321226	1.05179150362679	0.943400688739868	0.999800628127191	1.01384086966613	0.996082267331006	0.966273408121577	0.974559261853256	0.958868376824377	1.0080208149721	0.982605842883746
ATP2A3	1.12340281900482	1.09786459276676	0.974634145106129	1.10682444084578	0.992078407864098	0.996780747101482	0.889903098428862	0.995315621813999	1.04818756275166	0.798772172787409	0.868237590201542	0.987551507855708
ATP2B1	0.744201311914638	0.864958246369808	0.804233811840078	1.02270871175373	1.00556084633075	1.05619092040874	1.11734576929767	1.19077974515514	1.21257683880571	1.31487095069766	1.31727138459832	1.07638422441677
ATP2B2	1.03467249107809	1.05245564787676	1.04348581568232	1.12448472579741	0.931685513897746	0.890523571735071	0.870591817225395	0.973476123765828	0.963597353517627	0.938040984988916	1.00807694786417	0.982754557013913
ATP2B3	1.04224817971044	0.965807547986144	0.88556879317861	1.02043388527898	0.992687101107706	0.942881001454815	1.00608904850001	0.905421659745037	1.0273595510084	0.873150277285254	0.877291358929133	0.962828242681366
ATP2B4	1.03139142092522	1.02553407305815	1.14093363493762	1.15863044562609	1.22382021005879	1.25543156871857	1.21292545692766	1.20973414109433	1.17211099795862	1.20145930287656	1.21452536653906	1.19346882197612
ATP2C1	0.963512849089843	1.04813270561071	1.08785639834426	1.09957243195242	1.03796678330645	1.17325229683203	1.17059479861065	1.02433511569714	0.950129301969412	0.945447504958998	0.955376327098878	0.952399051976877
ATP2C2	1.04044725975658	1.04673332406427	1.47532343497949	0.98376043248214	0.929160005143436	0.920084518850648	0.920863300796562	0.971573952690988	1.03852971390503	1.01615428822362	0.947931085753205	1.03979270300473
ATP4A	1.06688383567	1.1509174768589	0.924176534619374	1.05896219782824	1.11898760793008	1.01175891264315	0.943123162195577	0.93035256316382	0.980259534954836	0.934197442809771	1.03474893621325	0.856343238846553
ATP4B	1.03220372958909	1.11807834296126	1.09377615354546	0.996545207273007	0.901437826491883	0.980400468828799	0.974545975122759	0.913860177762848	1.03064468503085	0.945610304105893	0.941264475742671	0.98355310387178
ATP5A1	1.00468151554485	1.02071466642121	0.973027187211415	0.999056676114247	1.05922860832968	0.984470907018672	1.00311162898173	1.02630217975624	1.03520068136518	1.01846126030755	0.999503243238118	1.01981107513305
ATP5B	1.01064932423875	1.00730715377222	0.984470907018672	1.01773311131931	1.07299047243112	1.00875946085436	1.02460970556234	1.02891874455708	1.02719677540455	1.03851588307452	1.04066840862947	1.00607750206315
ATP5C1	0.982467310115861	0.997836098998703	1.00461759269111	0.978668475738728	1.03151640323928	1.02448638076166	1.07608718239582	1.02581996612511	1.05967788815746	1.04921319402157	1.0215119763851	0.970409354335019
ATP5D	0.999158512518054	1.00607750206315	0.947352347932401	0.941353834818759	1.05017920003678	0.963610696686076	1.04884229339573	1.02497642564352	1.05919953685149	1.07979364033571	1.07931746843364	1.10190180135998
ATP5E	0.914323485738341	0.967886062402543	0.906503800040992	1.03374496058694	0.929806097594732	1.02276347491204	1.09968555001281	1.01847622280652	1.02213845074118	1.05140811622692	0.944454666969306	1.01783674932856
ATP5EP2	0.898283138117311	1.02506025121148	0.92851449482206	1.0487058866633	0.912732685543339	1.07433726829655	1.10829223484097	1.05014875904022	1.01895262844965	1.04946014286487	1.01094837991302	1.02074311887883
ATP5F1	1.02205669050857	1.01169463912179	0.959706649479732	1.02092054375371	1.05049215710486	1.02324558688174	1.02376184144749	1.04359445600314	1.04829892433452	1.04777532813265	1.07028322772585	1.01222192933717
ATP5G1	0.95865401272864	0.995244070480133	0.875334127490231	1.01394452447305	1.06028253590874	0.986711510206849	1.10224191323124	0.983200018311917	0.950700863725227	1.05514746026769	1.06336488426114	1.15981234227973
ATP5G1P5	0.956464228176888	1.01821422136333	0.96028450649983	1.00107152866439	1.04505633520346	1.03605360411271	1.1252371336254	0.980114259646784	1.03321881663178	0.981826732307873	1.0913063362925	1.04383514689357
ATP5G2	1.02102750955619	0.994302378669695	0.886380906154836	1.04877259012382	1.09866947624097	0.98634021331527	1.05267775225727	1.02307168055902	1.00760364618559	1.07186500933581	1.12166297197509	1.04676782704924
ATP5G3	1.02537677880112	1.02475049320672	0.949251834223556	1.01592160816785	1.01113827443426	0.887928140964172	0.991716132420554	0.995130463248555	1.01290225604211	1.04776517680559	1.06245935936605	0.968864843814859
ATP5H	0.977473272173533	1.02458400092645	0.987021908468287	1.02930181902459	1.01556101755423	1.02841610259733	1.0707849816676	1.07950024572431	1.04277599974469	1.06337589991459	1.04307582738	1.05725429603829
ATP5I	0.979004077357993	0.99541142549312	1.01929449112727	0.959017038292688	0.995118767388064	0.995510115287694	1.04476060951684	1.02137374666249	1.0227440150578	1.02209334944502	1.00627265647685	1.02479087177062
ATP5J	0.899424212884184	0.978429385008205	0.967357697169838	1.14397368583742	1.13167972560511	1.07070347841016	1.09204308407201	1.06961365328768	1.08431291019235	1.23104430592206	1.19027114568271	1.12379906778187
ATP5J2	0.901178450583957	0.950106610995049	1.00864227060764	1.06534580643394	1.04229153639408	1.06200136472033	1.09285970351408	0.991871050620847	0.952154072229691	0.989638327468216	1.01754592291586	1.0336585446769
ATP5J2-PTCD1	0.96459194599144	0.928390495753731	1.06437876304635	0.895781317889004	0.968708865797693	1.01147941507801	0.999255239395989	1.03247142551106	1.02785226459664	1.00553789627681	1.07765789351457	0.977147693352701
ATP5J2P3	1.0495012758084	1.07914517269762	1.02371563649622	1.00419449798676	1.08869105731086	1.00302402779729	0.990971547079949	1.01266336741482	0.968883188543399	0.942077310514725	1.01825354922029	0.90275536430167
ATP5L	0.950390504726313	1.02801586794223	0.985528661959217	0.964049311623887	1.04340967730088	0.98400809043543	1.08073767306843	0.998003419449172	1.00335953354499	0.991531631662579	0.989224569678097	1.01248034351497
ATP5L2	0.999680276789231	1.08041604068987	0.995022727563868	0.998336989130534	1.01599398262583	1.06472553810622	0.95351687504974	0.990971547079949	1.08147348650484	1.04419139131245	0.940563074853673	1.12902214087757
ATP5O	1.05510873526869	0.984323804449751	0.961474440589526	0.978382020625844	0.937747440527825	0.921840299971207	1.07982807998729	1.00496491289698	0.985840173485048	1.0039376513744	1.0058679589641	1.01914210604185
ATP5S	0.977558509113599	1.11053856395723	0.959637735325068	0.985047244475533	1.05295847792963	1.02541055055079	0.984350174621323	1.09595459102181	1.02104393650018	0.953545280726415	0.970855223921495	0.931609368456289
ATP5SL	0.942734933888295	0.993575727747252	1.0617574927045	0.960736723594279	1.1169174492202	0.997025428641799	0.962389300254885	1.0535944219678	1.05248947286058	1.02421115996731	1.02017024624622	1.02252422978513
ATP6AP1	1.04707842983444	1.00641019449878	1.04079096060323	0.962146925834048	0.985803206646437	1.01655677868879	1.03021424941843	1.04302170769086	1.0594166413385	1.02627178538755	1.02032008222295	1.02606960971095
ATP6AP1L	1.24359213557266	1.20952081370402	1.07310275212428	0.966759215498858	0.917608555430894	0.935817909795576	1.00144128003629	1.03079055690325	1.0345643276061	0.963148262417545	0.926925177457517	0.914394049312459
ATP6AP2	0.982082353953835	1.07094570188993	0.888123178164443	1.01047911158095	0.92777542158211	1.06414188828731	1.09545531211216	1.03624511798071	0.99723990485504	1.10057468674806	0.949217538479809	1.0093839712222
ATP6V0A1	0.965084282979714	1.25796105140292	1.27492051649378	0.751165311947637	0.844405071562381	1.03540802305081	0.903831414830957	0.946435057279542	0.893792939260446	1.03380278638447	1.01790383842017	0.932464587299817
ATP6V0A2	0.922473697441842	0.859187896192835	0.983784819806878	0.92988284141036	0.98444330985814	1.08194744869069	1.03614138070824	1.1103062120606	1.05491074218093	1.07755044512904	1.06898033276428	1.04585109968658
ATP6V0A4	1.11643575106873	1.12286438412327	0.972396464326526	1.0095939524953	0.926523101708326	0.862543332278172	0.942061788260186	0.960534262857148	0.946885455900877	0.998268693827901	1.02320918545012	0.992849110369921
ATP6V0B	0.92553765752039	0.850588077178221	1.06319399811138	1.00788069407794	1.03904622401663	0.996624526104962	0.977061013166441	1.01189930507509	0.989500752470999	1.08466541621285	1.10361557419066	1.05164036116116
ATP6V0C	1.02190761641199	1.02702054545922	1.07312136437365	1.02688300522517	1.04804202416622	0.969713339288266	1.05505251550436	1.02958666469231	1.00679832654362	1.01499330470437	1.04200891018207	1.05350054867907
ATP6V0CP1	1.01168470315286	1.02420644695073	0.945434446854078	1.01074185056635	0.98115889062916	0.997754907523568	0.995325330715579	0.999396373501874	0.984388876456878	0.850641567839989	0.898125732582071	1.01163625794339
ATP6V0D1	0.938696025495017	0.972857769258659	0.892889661084559	1.09620024470641	1.07692706881795	1.06448193636367	1.08028472170603	1.0657947745426	1.02795529284678	1.02498686555458	1.03445242996489	1.02792158158992
ATP6V0D2	1.07997077077216	1.04342772713942	1.03142193983413	0.987916367929606	1.00716892623264	1.00517851874561	0.991077429994479	0.994249579050971	0.984773599044076	1.01205659113191	0.980505695211898	0.998800984296345
ATP6V0E1	0.880448225859723	0.898144469999785	0.902541497242912	1.11705484544335	1.09393581366257	1.09335736208435	1.11504895266798	1.09187781321989	1.16027207990469	1.01853474385283	1.04217010582879	1.03809250262922
ATP6V0E2	1.15177118533552	1.07844705095734	1.01221260078553	0.988388566801771	0.922398208249056	0.958631837522837	0.928504556604259	0.963556391728358	0.953771575349782	1.0141369787244	1.01762693186938	1.02440887800836
ATP6V0E2-AS1	0.986875038401677	0.9672902457866	1.07092589960626	1.00574355309785	1.00917160887772	0.972666607918278	0.982642271924641	0.936965560199977	1.01626730216417	1.00720535349155	1.09012565630319	1.02581996612511
ATP6V1A	1.00905404735743	1.03829221970199	0.869061812294695	1.099163427354	1.1226312703617	1.07921144845875	1.09014674164799	1.08517075516321	1.04632132209076	1.04024333634501	1.02651506352148	1.02624960223254
ATP6V1B1	1.05502309291499	1.02766254482082	0.950669168641661	1.08166101387432	1.07998738950006	0.971097048966977	0.95720687087564	0.953989891686223	0.980428340745588	1.04105883578904	1.04148009347019	1.0302387547731
ATP6V1B2	1.08539278100103	0.98518844317712	1.06936980576061	0.980259534954836	0.949368259202456	0.970827436587047	1.05314792981062	1.07007891422871	1.02415480043553	1.01978478974773	0.98355310387178	1.0065317942365
ATP6V1C1	0.872084733978989	0.996037753201754	0.960321701449869	1.14285300178177	1.14661365556052	1.13886374282295	1.19039104925111	1.09702966040538	1.06997762968619	1.05503201538529	1.03598234337431	1.01951589472625
ATP6V1C2	1.11624356578392	1.06711814663658	1.56777647862724	1.0264495929845	0.976373680895143	0.987954014053259	0.995960423731877	0.904461811130685	0.978890516462664	1.00671537449374	0.968972657367208	1.0206848416292
ATP6V1D	0.826303724685007	0.918792830490594	1.02839058030048	1.05539104191831	1.01979133294593	1.13429916301146	1.13902509305596	1.09279623118684	1.08599181722084	0.991975955438221	0.989627770617062	1.11221309009305
ATP6V1E1	1.00359257419502	1.08418263908143	1.11462565591493	0.979064265505624	1.00637097742052	0.994696848855657	1.05518542194373	1.06257228231952	1.00577981489083	1.02691908840026	1.02875065156913	0.996545207273007
ATP6V1E2	1.04569205508103	1.03681853419241	1.08911039666506	0.91380378233458	0.997348891131936	1.0716857142481	1.03292893174235	1.12221976530718	1.02919677462584	1.03832583045171	0.971637523935611	0.948025186444615
ATP6V1F	1.13213718888919	1.15280250833665	1.04569205508103	0.902792974020051	0.925063903366645	0.829516701264405	0.963864064606052	0.851399110572123	0.912139872804094	0.855805878960858	0.98116987665315	0.916098421568984
ATP6V1G1	1.14806904678483	1.18398016450482	1.20503763412343	0.858727280325032	0.8210030211154	0.883339876458815	0.926781408268005	0.951895798084973	0.907877051489863	0.887536590588696	0.84567413461343	0.855145356394172
ATP6V1G2	1.0426158785425	1.01331581770236	0.934179515128538	1.17798629705135	1.02511063028613	0.939775000626662	0.970739489301872	1.00789094224078	0.889157948191038	1.03200194198934	0.938113512818864	1.00539077444587
ATP6V1G3	1.02175182137432	1.00639667129512	1.01214846933897	0.99849027694933	1.01304951378663	1.05769864451263	1.09999207894282	1.01163625794339	1.0044912995218	1.0274163473928	1.02171373544713	1.02912987014865
ATP6V1H	1.14518184181237	1.19697874524431	1.176517333565	0.794172408345154	0.819702586568909	0.81816788163189	0.924078280674634	0.933793885337983	0.834835725840975	0.883096769242791	0.868773097236745	0.887092826566142
ATP7A	0.923672360047453	0.940621036493603	1.02490482852162	1.04159013230803	0.975424127310623	1.13927950437016	1.2855615433375	1.22579640664506	1.05773823618932	1.12677276626167	1.18477080733056	1.32863386750454
ATP7B	1.14460636817845	1.24207868496515	1.15775582193238	0.780366440856196	0.825060941377903	0.874921535225215	0.952670140726021	0.842651702986545	0.742565383104697	0.875084265683191	0.886753086472553	0.89415619270059
ATP8A1	1.03686442066874	1.0205559937478	1.09797227818662	0.99239017877673	0.949306237398643	1.03969999612292	0.978393250017623	1.03922273691206	0.985340521943884	1.02982147810818	0.996441870409747	0.997076590490514
ATP8A2	1.02431300320405	1.00071699395102	1.02494117767768	0.98977004478138	1.00094995971596	0.939308029087655	0.905729201522366	0.938189364080531	0.883404672899413	0.957418224910387	0.859564887388909	0.990029361180726
ATP8B1	0.912464350159683	0.79972952941627	0.911096497552046	1.44251049896828	1.17308233244771	1.62323025909302	1.0869929364422	1.02194491206757	1.33135910918897	1.52598407271107	1.73370078927855	1.3129997682732
ATP8B2	1.16794205959557	0.846977515261302	0.839585862232146	1.05804591643564	1.0771256967441	1.04277013939157	1.0546449316765	1.11561730811569	1.11105266919418	1.17792602231748	1.08201434160831	1.13731228708406
ATP8B3	1.17814598276877	1.01146237583283	0.988494489651972	1.02723755902183	1.07532790110137	0.957004924042366	0.96595784562371	0.929950802853269	1.04229153639408	0.972966711815736	1.02641166648056	0.979335759123461
ATP8B4	0.987126641503941	1.00691537779242	1.04044184229192	1.03411303140275	1.07390746356256	1.03737065265823	0.988805161914004	1.07613649019154	1.02220342357713	1.04724373213438	0.959876418835364	0.992809505576454
ATP8B5P	0.983296274164638	1.05227908284994	1.02823117609611	0.995364582906751	0.926414247737966	1.0145888360024	1.00541550177671	1.00630802756542	0.96977778570362	0.969406751485477	1.00798618186075	1.06612365236943
ATP9A	0.987677495770735	0.854924875664896	1.01828478261159	1.22289916612296	0.949040650281342	1.41110960572556	1.12674229946962	1.21604565293042	1.24477866986308	1.31888694280115	1.14559675999217	1.25807115936286
ATP9B	1.03614138070824	1.10240240948899	1.03886147440399	0.828910936958652	0.937801496783221	0.891767619268364	0.890163445961968	1.01685673257544	0.897287920634628	1.08182971873814	0.977517176852866	1.0418439195934
ATPAF1	0.924776507017663	0.916867149289714	0.955111224460472	1.09057072964584	1.18188712891946	1.12836491334192	1.11212860919594	1.09101820193441	1.10591280512159	1.11589523431173	1.1808228683606	1.09841158612971
ATPAF2	0.868007574193297	1.05601315010576	0.966477901541602	0.884795453053149	0.878045569788637	0.95411689454318	1.00688825322456	1.01841017724715	1.00095457922691	0.951968631233293	0.966571635714596	0.883151448223176
ATPIF1	1.04909213010079	0.980361268015227	0.971910948937156	1.05677181380257	0.985221713803888	1.03079055690325	1.07261119988885	1.02676954815328	0.933868145454507	0.992511365075565	0.96809223096058	0.932761630896194
ATR	0.79015063252476	1.02006277328898	0.998368849160876	0.959326018060902	1.07781802342958	1.04463078816379	1.1030441701535	1.04894800522872	0.963488440625054	1.08883232022616	1.06900381272181	1.03094813281751
ATRAID	1.10592756542306	1.07781802342958	0.855934522543813	0.995761027273871	0.994035222958597	0.96805104297703	1.05077368328708	1.08387153791259	0.96809223096058	1.04703267648011	1.02227938797564	0.930987626956624
ATRIP	1.02415480043553	0.916993231049289	0.953353386522352	1.05012248829353	1.10068887351493	1.10079347336163	1.04526312200016	1.10238036343706	1.17556410217793	1.12044523431325	1.20036258119753	1.07895827333886
ATRN	1.08021168281385	1.17293789139346	0.998553650455129	0.867790630924487	0.882212027883138	0.976770370711049	0.930378615376853	0.999827599831055	0.903102296767143	0.973446545007241	0.937801496783221	1.01091616679518
ATRNL1	1.02671660784115	1.09558879874235	1.01660359167219	0.994098336682025	0.98297396600429	1.0178619593165	1.03763651380143	0.9810584970109	1.10271009488428	0.960386808833378	0.974798865966495	0.972563888014485
ATRX	0.976299877696913	0.991604543160801	0.892319393129941	1.02985917861805	1.04726715687594	1.18638169013962	1.16190611131458	1.15631172849912	1.01566743578981	1.08126974329981	0.971735793499567	0.994334802865319
ATXN1	1.19888536065388	1.17835554864605	1.24959314704941	0.924129061799637	0.725126008513212	0.936153124791655	0.863220787166144	1.04947039542468	1.00950289740084	1.03791069577463	0.84454818437192	0.955304481583852
ATXN10	0.933838511034192	0.956842589420878	0.851823110789494	1.03794070961232	1.09480701958667	1.10006373929383	1.12653077625727	1.10363572674257	1.14201770248598	1.11244492210094	1.09268202531998	1.07829345437058
ATXN2	0.940367541118411	1.00879480912882	0.968550416342996	0.99141986183418	1.06395125425788	1.09231419020692	1.09563603010347	1.10859069799787	1.13115051148067	1.05405519107912	1.07840678266764	1.1356349561319
ATXN2L	1.03983938992744	0.969044999326157	0.970987991626658	0.951469155088125	1.02040920555931	0.984323804449751	1.00026292703244	1.0275271405068	1.03849174292214	1.00611926914867	1.02524280101191	1.07066132034671
ATXN3	1.02705222986882	1.01352160548383	1.13626920594409	1.0238456470968	0.947872357147309	1.06556395678546	1.04318281345091	1.06350592664551	0.869367120376576	1.06273647270799	0.970169447509273	0.950236508613184
ATXN3L	0.979202141500202	0.997055996298145	1.00266956756093	0.976787767607423	0.984622269255744	1.00644594650158	1.04421459473856	1.03661505093228	0.984167123002288	1.02848567457654	0.996718991742358	1.01188938017908
ATXN7	1.03451001013882	0.962990169719147	1.06492699792759	0.8884640173626	1.00638642879212	1.00720934732179	1.02690740194269	1.06768395349063	1.07952465902852	0.975814954133242	1.03719439317853	1.03152216430504
ATXN7L1	1.07397641362408	0.986493815560257	0.989799315671709	0.993054538795233	0.991029542960549	1.14959162347165	1.10356947719503	1.11226357607602	1.12581444220041	1.06789010877319	1.05749324776563	1.08742757613153
ATXN7L2	1.07720803023582	1.01391683567215	0.997689703271548	1.02264892367036	1.09986940174959	0.953095101388935	1.04637062905899	1.00679832654362	1.01082615582296	1.00485207229265	1.02544657396789	1.00546161349695
ATXN7L3	0.897449170119906	0.871607922372141	1.06269563630057	1.08073767306843	1.10493062744249	1.12623912159123	1.10164509505634	1.11038144206683	0.995460111293294	1.08594820317865	1.05711869443133	1.13003402944502
ATXN7L3B	1.03814428878514	0.915859454384418	1.02972618636875	1.06066932537247	1.05277030432824	1.0549374983218	1.10143043169862	1.06845943292433	0.976846917708749	1.15048622826934	0.998735301565252	0.936325057395012
AUH	1.03796083328667	0.948025186444615	0.920043948708978	1.03526262967898	1.03061011047338	1.11226357607602	1.03870621680619	1.11906467671126	1.05179150362679	1.03568573181419	1.04374145468047	0.962508209855082
AUNIP	0.934968854903312	1.02928814112768	1.17732234508428	0.870990903125418	1.02466605864881	0.960798797493043	0.922025373577459	1.01443209797426	1.02692707747071	0.963777060472101	0.989392928002571	1.06421508873741
AUP1	0.902717467077274	0.923148583818818	1.0089799534777	1.06504596035683	1.09019442092565	1.07695126058552	1.05657514119988	1.08032758242459	1.05942889159709	1.06091928875951	1.08972239683677	1.04114566812842
AURKA	0.803742574932381	0.797997503815913	0.941559160668506	1.24197117550397	1.18282366216664	1.20852357116987	1.07651900126062	1.11638542872841	1.11960768493894	1.04457752619637	1.15233494061591	1.16061812237247
AURKAIP1	0.899945566439998	0.922328666869398	0.923785614475195	1.13221120147752	1.16754019150703	1.00978768774971	1.08655324700679	1.05523729162221	1.10887833949281	1.07545450677844	1.16858241144543	1.14650795122526
AURKB	0.967612879109296	0.872445428127242	1.0951097610372	0.961803411051904	1.07017958518547	1.01718275145225	0.860265900268809	1.00192962749949	1.09456568476536	0.989043668143524	0.996318812312605	0.971804126425149
AURKC	1.11672581331378	0.97673914268005	1.0673146676967	1.04132059105077	0.916406152934497	0.965270813232603	0.990708677714188	0.974702148320734	0.970783457672679	0.934628209176825	0.975617225894902	0.950390504726313
AUTS2	1.19825625293894	1.14837806182018	1.19489927413558	0.796290544127493	0.835005885190613	0.819702586568909	0.965567048390073	0.96766795896007	1.01184965022934	0.961138780303869	0.843409316534145	0.885114340273008
AVEN	0.854924875664896	1.13318728596805	1.03249948048285	1.00363105886992	0.986622079074456	1.15245593850337	1.03683707666647	1.06878529741493	1.02515363158042	1.10010966920835	1.11954169750203	1.06859361308371
AVIL	0.987820730124214	1.05798852749519	1.11972867144638	0.970657900319744	0.960140024149252	0.954903648494747	0.975298341351888	0.939258766484214	0.953410512144404	0.976329820814278	0.971821145116171	1.06162684351645
AVL9	0.952900917240026	0.941824686436996	0.983689266813748	1.06324128134893	1.11026210794398	1.19821277087187	1.19309272554014	1.17798629705135	1.23130259164846	1.06845943292433	1.18295538031221	1.09704884339785
AVP	1.07046646541885	1.03371881262315	0.950991824607162	1.0818780793586	0.923387020248515	0.884978482052823	0.937603430305483	0.906983317898537	0.984913145609584	0.955763281385907	0.974093589353556	1.10512686992913
AVPI1	1.68405332980889	1.48454840668418	1.3717343245538	0.713418805652458	0.719878964106248	0.594785017450402	0.588823297014497	0.705079266011541	0.635378713056552	0.653802499028446	0.730134541035684	0.609629915803766
AVPR1A	1.01227018431524	0.976761089552407	0.993986340576949	0.963131229374423	1.05579180174714	1.03459795312923	1.06024323050077	1.05497548677715	1.01450407042736	1.08943830473746	1.05417981369119	0.972165490738813
AVPR1B	1.02833112340772	0.979863382497863	0.98283538951172	1.0336300773831	1.10006373929383	0.951709630710919	1.02221921643184	1.01818006267923	0.943754463275353	1.01689007597337	0.982330507165787	1.09405100148793
AVPR2	1.08644344264532	1.11267668727507	0.986050560199564	1.03148156742443	1.04667773220712	1.030980080017	1.060223088302	0.954299088765141	0.964698944685668	0.907387935883287	0.934932007695515	1.07731323930466
AWAT1	1.09239932832318	1.18148857949451	1.06416298762274	1.01484131079727	0.966895837603853	0.900008044645334	1.05842885421574	0.968212787040397	0.965270813232603	0.926065232107072	1.00864755872457	1.00200270352325
AWAT2	0.987341196498726	0.931744162789012	0.993825155793719	1.01780099217839	1.04217769194496	0.910399568755459	1.04555552571948	0.991304653613898	1.03570828488805	0.917855549651716	1.03932950452321	1.04224817971044
AXDND1	0.990408548604412	0.984827888449959	1.06478039336603	0.980460717614317	0.990050279854606	1.01055121282466	1.00183004684413	1.03082244269987	0.980805976878472	1.04279330818565	1.00511786216058	0.955276764025396
AXIN1	1.11731742270646	1.02194491206757	1.02526877087702	0.866157580919264	0.863036908834278	0.915189545357348	0.976606382130156	0.958876997440161	1.01476003178723	0.965807547986144	1.00773947250786	0.919333286273114
AXIN2	0.962557953218365	0.920576222547689	0.854076790384302	1.10652346223524	1.04147071544062	1.09502461824556	1.07707874642701	0.989372224837799	1.05286683922398	1.0743498831197	1.12699709462122	1.12044523431325
AXL	0.643448518470399	0.32389299883203	0.301571347736592	1.331889321034	1.29185812456058	1.36182141561776	1.2232222260142	1.28727016385157	1.46315978908777	1.3472598790085	1.58760245091314	1.53151558285427
AZGP1	0.993271405681681	1.03658394083234	1.48671061298658	0.958591100666986	0.966618514163106	0.990864355075988	0.957806479978061	1.00023499938744	1.05244424804416	1.10265688785172	1.02071466642121	0.972652425459929
AZI2	1.07974078600799	0.95150172074245	0.961079512031712	1.16382030875036	1.04966081439791	1.13170965042684	1.15465721503684	1.17697138583411	1.04149905941059	1.19132479910081	0.947485423774125	0.982064742477095
AZIN1	0.964345522244743	0.851772293346463	0.944970053554878	1.08308793073915	1.06045254143486	1.12511294727277	1.07357821723354	1.11632877807734	1.16826729823077	1.06672059670143	1.07456824604631	1.08488559784464
AZIN2	1.12361932859977	1.18712458378118	0.922272732993618	1.06771344787334	0.967540168300212	0.928058782097572	0.955627825846217	0.923222224504373	0.927537630190655	0.953390273535085	0.954151171465178	0.933621070448389
AZU1	1.08983040706489	1.06124701123167	1.02970658921139	1.231908149491	1.0006790078415	0.91083424619082	0.911350617886438	0.879933619237222	1.06754632032876	0.931292196952021	0.922722604554372	0.94079369733585
B2M	1.32991768952766	0.895945303759155	1.26868527233251	1.11237788692411	0.960451899941008	1.04696105478665	1.03087995736747	1.06529489980606	0.950226753018375	1.05173677721725	0.8681782724145	0.914437848652199
B3GALNT1	0.597267118904976	0.612622578560712	0.98843209762133	1.05581164828893	1.21480861282169	1.09603121462115	1.13776236377271	1.16041021212181	1.09416953470739	1.04307582738	1.08005506397822	1.1161140449925
B3GALNT2	1.02285694210388	0.990611566904548	1.14003054686754	0.807536324364063	0.853457984592985	0.808017165404012	0.834703257443352	0.961684672616977	0.846793616495145	0.980143952923816	0.984157409053845	0.854125208265156
B3GALT1	1.05520747849305	0.991662637441701	0.98638971358273	0.969333909001578	0.997925714506528	1.05024212611922	0.961960004112312	1.02100953484872	1.02160228893887	1.13140487732335	1.16458433515804	1.08273999530203
B3GALT2	0.974634145106129	0.960638114205372	0.966158515680303	0.949180771414704	1.07062147503418	1.26267791767429	1.28574100995511	1.76658912623533	1.64389940300814	1.1292328018283	0.983579112365205	1.38067840758599
B3GALT4	1.21995966342205	1.10607336325446	0.992665815510973	1.01869393251179	1.01309362297366	0.985872234253197	0.980409855984371	0.945377498060766	1.06832418508798	0.886689141318796	0.974031069764171	0.926864595010897
B3GALT5	0.998760435545298	1.002805943248	0.995636163152857	1.02755884108878	0.995244070480133	1.00254345063783	0.963162462954709	0.879767103086453	0.932721697877738	0.950083774727852	1.01969066342381	1.09795906103744
B3GALT6	1.00617233155797	0.969166094642643	0.933144249548026	1.05173677721725	1.07661085960899	1.07049982577511	1.13371825713008	0.996829856349198	1.05445762278543	1.06626639586804	1.01740481394545	0.920178043305144
B3GALTL	0.808405940536209	0.99940860498896	1.15280250833665	1.06686793300944	0.918491859596945	1.17293789139346	1.07931746843364	1.17881390131256	1.09519209577303	1.09466806348802	0.999900841845852	1.01392558575536
B3GAT1	1.09943146654087	1.00685315782348	0.863536850821565	1.01090194748522	0.912423253587243	0.979662982840522	1.05247684536625	0.970043841936622	1.04757688141939	1.00462992877879	1.059834192167	1.02944228268136
B3GAT2	1.01207294078967	0.981520349926879	0.948377219345308	0.976488715042955	0.956145339245143	0.958929601043136	1.01529555731622	1.06598746244999	0.991199729995488	1.0113531470405	1.06772619810473	0.926603387610834
B3GAT3	0.82247256765149	0.862876917599116	0.807065263767916	1.10614077271528	1.04796970494518	1.22390798638728	1.28895149662461	1.23462739793444	1.2577537564096	1.2114657256291	1.17563565325881	1.13410104832707
B3GNT1	1.03976280351168	1.03213172521956	0.86486710567869	0.9859419484438	1.12550106841947	1.10701547410936	1.08136734503733	1.0546449316765	1.04412565656092	1.13354668881431	1.12876990655129	1.088637751086
B3GNT2	1.0556980253726	1.54587143856152	1.63888969223183	0.832162355873393	0.805993734756358	0.884678099660113	0.940432379138333	0.924718882214312	0.816179988538424	0.792466738851106	0.815591374524271	0.868128318167868
B3GNT3	1.17284641738287	1.29301961777466	1.22876586954432	0.936168394932889	0.88616684203606	0.811438189703226	0.73975237941167	0.73720556319442	0.792576979840457	0.877381571100083	0.826427875041277	0.816471486110062
B3GNT4	1.17828793715377	1.12910519711749	1.143193879346	0.944034570236109	0.837782562843706	0.788275013647771	0.885742980603938	0.948074466311019	0.89202797941836	0.834758896549868	0.853457984592985	0.956749235770205
B3GNT5	1.109009111214	1.21350250035449	1.10350018433054	0.819209044605499	0.992217701088822	0.943795757946286	0.924612215507897	0.924756014754918	0.851666030949522	0.935847981570719	0.874835625898944	0.82180739037862
B3GNT6	1.09858209008259	1.04118115730835	0.975169075797907	1.07033615788029	1.00767384527921	0.919108593705701	0.970909002716326	0.935230954088902	0.954001367646477	0.9141968140905	0.868417341047543	1.04345304743745
B3GNT7	1.09575263133467	1.03136079973941	0.995650873084673	1.01503992196315	0.980676327413787	0.96257754097514	1.05675089460347	0.896705823636044	1.03192704453656	1.05452476419187	0.972738131404139	1.01398898414562
B3GNT8	1.06696017022166	1.00679277662587	1.0818780793586	0.915236230527081	0.923672360047453	0.991871050620847	0.929981631975731	0.963459181530309	0.988354632565729	0.991496578475412	0.861713170048459	0.977287313856697
B3GNT9	1.09952189272788	0.959409747253705	0.990893443245648	1.08917662808788	0.9827442092119	1.10150457093523	1.10447992122445	1.03317661711406	1.10947268947728	1.00381836919608	1.00321399607186	1.10941732631194
B3GNTL1	0.98376043248214	1.00186375992993	0.882136527751035	1.09113373610505	1.05428816564491	1.0546449316765	1.00664881169079	1.03024469044367	1.10184655599396	1.10859069799787	1.01446435162802	1.08240711082721
B4GALNT1	1.00286522817141	0.930693749277138	0.953792263406598	1.13039808418973	1.09228652464459	0.991931834425534	1.1509174768589	1.19832258071592	1.30129115060229	1.18845883512756	1.12555714220568	1.04926635842032
B4GALNT2	1.05658921076569	1.05417098597449	0.972652425459929	1.065426987463	0.994622477268615	0.872790534795812	0.871484227077601	0.850287515057443	1.02058910400749	0.964560061049182	0.902617241907329	1.05573533521042
B4GALNT3	1.3123152254448	1.41990231748756	1.52948542413203	0.834101127966788	0.751256446648317	0.769465644984717	0.704424636978724	0.659012666371408	0.771915843633983	0.709572049979334	0.682217538252261	0.641590697107253
B4GALNT4	1.02660989126688	1.22024586642097	0.961364734972914	1.00616545385408	1.01497611628347	0.813679610215549	0.905598843497573	0.778069301168807	0.894736642636271	0.879584873285263	0.971988207943885	0.882717814107552
B4GALT1	1.15210313992064	1.13779016443144	1.08425340292561	0.85977439020212	0.80406157638517	0.885470934341618	0.88023253180963	0.96329619418466	0.812827678010657	0.962389300254885	0.946810725586651	0.918198695712325
B4GALT2	1.10601411082614	0.995390601126295	0.980409855984371	1.00192962749949	1.05171528955271	1.03871639150286	1.02629437150813	1.00173834947883	1.03414782310782	0.976118446242718	1.00746896095713	0.988425380127112
B4GALT3	1.01728642177971	0.97550082384418	0.969175650564268	1.07936489794152	1.07535768068056	1.07873101829631	1.08124256360442	1.06985464560077	1.11684930002912	1.13540470222847	1.10156273608473	1.05572075655778
B4GALT4	1.06825719563683	1.23609202866076	1.36018737931214	0.982300364378177	0.832631266845835	1.14529954334376	1.01943622409991	1.04427351427196	0.964982591655621	0.951880170236218	0.866628842435637	0.887188882645626
B4GALT5	0.999556868119536	0.998124654548254	1.03500049738235	0.873187804699606	0.927569801956236	0.942108550260925	1.04009754635266	1.02312121156893	1.00002824920109	1.00442438344584	1.01157390688564	0.959979521423125
B4GALT6	0.706027790670911	1.10762867788028	1.15034933493478	0.839824403699851	0.742565383104697	0.951221601617295	0.864092273168902	0.913019581869657	0.763930787500159	0.983235752734723	1.05469820860025	0.841211292487705
B4GALT7	0.963100597789428	1.01616941550785	0.96408383697136	1.01132850618644	1.04256516651235	0.982461142802187	1.00434843898732	1.0358404221077	1.03360230916592	1.02644095726941	1.08803192086458	1.02088974069201
B9D1	1.04204142596288	1.02523517659578	0.97175053893666	0.930594833186421	0.952419610282392	0.917318192148191	1.00770565385406	0.988156735648089	0.914353025424488	1.03372762532584	0.978816415116697	1.00551319023022
B9D2	0.957962934944277	0.997185031764202	0.935618460444083	1.22526271549881	1.06858288207373	1.05620863333848	1.02558158734266	0.973676010280184	0.970554253970329	0.999999162538174	1.07009198878793	1.08741538602472
BAALC	0.966503803289121	0.992511365075565	0.995142283972192	1.32943036209349	1.20792178785831	1.13054267488786	1.21015769634327	1.2550022810725	1.14853195106137	1.53411281370265	1.08701164125948	1.10453442830431
BAALCOS	0.981660206914243	1.14743008210511	0.951030451630786	1.00861472289484	0.964447917546886	1.03246274630513	0.999464336964993	1.02119723625779	1.0811605736403	1.01418329974014	0.962838845723385	1.02668512403357
BAAT	0.984702723708762	1.00094260519854	1.08034294054028	1.015307406735	0.958544089984175	0.977319135591872	1.02678696251267	1.04251264404971	1.00581101362271	1.00690901056822	1.05638477130168	1.02746681745084
BABAM1	0.918661111087631	0.94978104383916	0.938916489455088	1.13043941281692	1.170500172022	1.1304717529095	1.13419269570005	1.12906866932687	1.13514597689642	1.09437440895168	1.14982402414937	1.1448438600245
BACE1	0.908127155170989	0.707124644483378	0.545413639915646	1.3326790230718	1.3505448576387	1.27716274342581	1.23904082066247	1.35871654505154	1.4587047239643	1.37610536420309	1.44363599452482	1.24977468846293
BACE2	1.38370813782605	1.28631163192357	1.22233350476709	0.654813956787076	0.656472186419635	0.726718876406906	0.558247211439654	0.713653970697205	0.711232627097182	0.740333510229525	0.568381523778678	0.559878811964006
BACH1	1.0771621654133	1.07662595513032	1.13946687597295	0.935600237688865	0.908459634267228	0.983435284749859	0.978890516462664	0.9827442092119	0.922000500736106	0.962589642676265	0.959134923865549	0.990231589717272
BACH2	1.08812871066971	1.09011101777486	1.01941839069717	1.0228658677373	0.88351534860257	0.948696040827884	0.962098893225318	0.917439477381834	0.88849249589423	0.902154166937356	0.876554949279249	0.885843147081118
BAD	0.952425085534293	0.976383074875097	0.944034570236109	0.942523452615029	0.886261900063945	0.921767698599363	0.947287537516597	0.950888659418382	0.946676467034975	1.01181721029795	1.01981107513305	0.964504669380494
BAG1	1.02486458338603	1.02039732447494	0.940018921583897	1.02803777316418	1.02586585774458	1.08229641402817	1.03017597215181	1.07781239592681	1.11713279457882	1.05858484454498	1.04599707835861	1.13230349143986
BAG2	0.16661175836066	0.184262441447697	0.230842131883433	1.69756780575539	1.84504224687387	1.66828537849195	1.66490213834626	1.72954020433112	1.83161708278543	1.69697155526828	1.83161708278543	1.5965960478754
BAG3	1.00138527120729	1.16826729823077	1.17076894637539	0.927120328076704	0.951654977223833	0.915736704217405	0.984906159324991	1.00166070162399	0.997845993770556	0.953743022572934	0.968321705769661	0.943938345475608
BAG4	0.991955425878702	0.974681321737455	1.01414385236669	0.978780809666136	1.02555755391055	1.03504247219359	1.0853166369821	1.03681853419241	1.05598787045402	1.05754707451809	0.93024122489033	1.06963294278573
BAG5	1.02685985640702	1.05289978536309	1.10517443784409	0.999633678827766	0.945157006455466	1.03533001159455	0.982387136670723	1.02033413445912	1.02406558791623	1.02435045231422	1.0060610340773	0.945761058794236
BAG6	1.01335429014436	1.02295376065961	0.896786889715311	1.00971274563997	1.14046953192335	1.04551351459153	1.05858484454498	1.08425340292561	1.05851365715183	1.05307433172144	1.0654411042449	1.07009198878793
BAGE3	1.00038041134811	0.978662219930019	1.05775251648803	0.992683213349498	0.952653913611159	1.023577997755	1.00803486575985	0.992605267353744	1.01212396725056	1.01224613587462	0.984787084821646	1.035372384153
BAHCC1	1.04457752619637	1.05355503650968	0.926366414232894	1.04415642309408	1.06391147517711	0.98697951517333	1.03202869718877	1.02208591007285	1.05221570199325	1.02564308120666	0.918728657719957	1.02028662429909
BAHD1	0.969093126334769	0.962146925834048	1.15596957299513	1.00112358218923	0.997396223252319	0.995614446006297	1.08277735131813	0.986973651548749	1.0631417069222	1.01680764889405	1.0238456470968	0.991901036889288
BAI1	1.07884842013273	1.12368722021521	0.97618060794484	1.0950469951272	1.02469159134724	0.997133758180687	0.93749009779873	0.94616356111201	1.04674988985747	0.920306193500897	0.92489324444749	0.998497601065269
BAI2	1.11151585770595	1.09560616426303	0.940585286824748	1.15055855678591	1.03152216430504	1.00962266396578	0.939517374448041	0.966728275482618	0.93986969237843	0.974335688835568	0.94010987719558	0.96801582016056
BAI3	0.965974030615012	0.988890053429286	1.00867123662542	1.04949432251518	1.01535293156571	1.11946690481398	1.14644070874604	1.0067752107269	0.914814225026048	0.980794964689466	0.996929498625767	1.11179331974898
BAIAP2	1.56777647862724	1.26186349283144	1.21789573076702	0.752886145340953	0.735595058951819	0.713048627750493	0.861854417773038	0.776929166795652	0.754042756949491	0.671711230035929	0.763604679734578	0.684213922902051
BAIAP2-AS1	0.983263864549242	0.988172792283529	1.02223663349369	1.10607336325446	1.09470855641203	1.11068690224663	1.01081077133648	0.956574732709189	0.991128221420893	0.922484344574836	1.03973487005464	0.985872234253197
BAIAP2L1	1.42830540067721	1.42463171431694	1.39814049932088	0.280131392585906	0.353185392681887	0.437496600578513	0.488147005737842	0.325088200642568	0.345826752388624	0.329079841517309	0.33185431966578	0.286775371132672
BAIAP2L2	0.978242960281901	1.01359882972612	0.998966903561591	1.18440452635564	1.21587291096465	1.05841199680204	1.0272673469778	1.03406564259166	1.14943000877339	1.07399606843127	1.07614213344827	1.17134638153028
BAIAP3	1.02762302822773	1.05757649492448	0.986112548890092	1.06676751748057	1.08234681018616	0.925883634749005	0.918661111087631	1.00684292187892	0.933344144616004	0.960534262857148	0.890399565497816	1.03119610429365
BAK1	1.06872077939759	1.19032410109497	1.34181208698591	0.916867149289714	0.805258518559629	0.820274952335227	0.768834304017528	0.76116500425228	0.893518898426071	0.869799171355625	0.937104968394478	0.867394375355702
BAK1P2	0.991619240133342	1.18188712891946	1.04458781846435	1.21342837537522	0.899212335534644	0.967965073312401	0.85458346830052	0.818793742215953	0.927097243604586	0.812515733295035	0.853692564732171	0.966021556092918
BAMBI	1.48454840668418	1.52412347115665	1.43674068401039	0.871030401753712	0.698258735318977	0.769034911517602	0.751256446648317	0.843794034949398	0.732026299678024	0.744398467351305	0.801461053237367	0.743695208340939
BANF1	0.934932007695515	0.940883208175244	0.967886062402543	1.02572955458677	0.983900258961349	1.02776672382039	1.00332881519947	1.07446725449037	1.1650301387992	1.07464895236994	1.10945014756215	1.04693822683778
BANF1P3	0.912754918051987	0.944714595968676	1.03677518641943	1.1012128809856	1.2272596738528	1.23473072302545	1.24333488402203	1.10847043171779	1.1438528435166	1.21113235286805	1.22304409952949	1.24130530579929
BANF2	0.973657469689088	1.03547124934707	0.884978482052823	1.02783930858699	1.00764178696671	1.03160122167418	0.965620248705977	0.930531407879663	1.00821823518553	0.994828195298621	1.04426201178565	1.11917894956205
BANK1	1.02826732773713	1.02017736938567	1.03351887313794	1.00153838586985	0.98376043248214	1.01682338082962	1.0431740954739	1.01338022340813	0.997439434367946	1.01098379213186	0.970346090047825	0.989295680517672
BANP	1.13540470222847	0.974878662200387	0.987378189721269	1.10792922465082	1.02880231682347	0.915072618817317	1.0281480792053	0.850218671833803	1.01800086367903	1.04422298521799	0.834643027361354	0.96855872179666
BAP1	1.19555778309798	1.25233477306633	1.16116138060816	0.806610087622895	0.799335357881816	0.840788060106611	0.813908603636934	0.9428097135745	0.837205156082516	0.904114893401729	0.889029822331783	0.838490471805417
BARD1	0.908739082832654	0.724948822690136	1.0335907540262	0.933460215368453	1.00055170128334	1.08862588069741	0.949719029167707	1.10324816961173	1.12667739753058	1.05819589743191	1.16895989855204	1.03426798866608
BARHL1	1.06220542351843	1.01760027689892	1.03545409327773	0.991277398868674	0.88700886113621	0.934049004381495	0.843542092973933	0.845609242004153	1.00613228321043	0.918745494602389	1.02974237571479	1.08997294638932
BARHL2	1.11960768493894	1.06913871086709	0.980447366810101	0.993800952434898	1.0282233390581	0.937308547971027	0.923937148335378	0.907516565495709	0.970806501820953	0.961930662514278	1.08023845096992	0.936094959127763
BARX1	1.0576623763946	0.996318812312605	0.963405059035312	1.06705080745177	1.07369897288182	1.04404851807078	0.99738869675041	0.910605478262944	0.984062075654274	0.919474586467299	0.989537384207841	0.997100614784869
BARX2	1.18119585720819	1.10024195004898	1.28659111424074	1.01164320977525	0.986724971697283	0.896161202473198	0.86969202790097	0.844995580254349	0.95984392946998	0.926864595010897	0.821445809415272	0.917608555430894
BASP1	0.910751333132741	0.923765517460521	1.00140327178523	1.11211185331837	1.04674054184183	1.06232937353954	1.07414323955672	1.05183560251694	1.11975975643218	1.06968785585076	1.07960646041356	1.12788993347287
BATF	1.00561313475193	1.02660989126688	0.971685079733864	1.28473676439196	1.03136079973941	1.00577261127513	0.932844691139541	0.964863282110698	0.981883316997534	0.935464752411265	1.07802400280979	1.1435022218309
BATF2	1.06108415087038	1.05295847792963	1.09405100148793	1.04156213377638	1.01959792419021	0.91380378233458	1.02889062730271	0.96443231558931	0.929929236764762	0.870512710626685	0.931195759191181	0.972516099764171
BATF3	0.912291377411881	0.943859364030936	0.879687063136833	1.36893031837934	1.28617949939482	1.35073790574271	1.30593113242947	1.07506509941202	1.24218990214582	1.27414137665436	1.35402152012159	1.31532262614862
BAX	0.977930078361627	0.980228790664685	0.904003954759117	0.936409872477558	0.995100228646392	0.967471898740114	1.0343952077638	1.05170691317517	1.07095969917059	0.942998947403212	1.04922434433305	1.0876792776066
BAZ1A	0.914628424005205	0.944129638121914	1.04031712238322	0.980128094256774	1.0632789861195	1.09999207894282	1.12089018212157	1.10784850799433	1.13923806434744	1.01183465756461	1.12238780501066	1.17312641215609
BAZ1B	0.903852041137911	0.84209643699796	0.991894254238093	1.05587988729046	1.11329995136127	1.06640590311713	1.03190570471194	1.09343083983129	1.1356349561319	1.13253180139056	1.12888312551131	1.12728494376419
BAZ2A	1.16744717109113	1.20693731536139	1.19560471979145	0.805993734756358	0.837125269757317	0.807655761493149	0.830213203130162	0.884476542616021	0.823798467782071	0.863339524100141	0.916883984092276	0.865919124309828
BAZ2B	1.24145376505183	1.22412461262858	1.19637412621646	0.693298277327123	0.715736429604855	0.823052126131792	0.853949489797556	0.899502490967876	0.666407000136205	0.826637684296022	0.730685153020665	0.727717829749935
BBC3	1.16555378908195	1.02755884108878	0.925118573902576	1.10920727777762	0.987112103773845	0.90413301407119	0.89646045398284	0.833083269232225	0.975365793214714	0.932959929248976	0.97618060794484	0.900282251645077
BBOX1	1.59518177153322	1.09185967172458	1.78639821932703	0.966291656800622	0.982891393500627	0.972439775080594	0.956842589420878	0.972631837938578	0.93076931429156	0.935416282699223	0.954752516076888	1.00335216688243
BBS1	1.02244803304519	1.10696739829039	0.923901086617119	1.0163690265946	1.05665275871771	1.03957190428109	1.15240275811913	1.05904782005775	0.982117967237746	1.16983763646057	1.04096922984363	1.04715820924787
BBS10	0.823200196667907	0.837294361539737	0.846532095392598	1.13649697135762	1.31328887028129	1.28003124588776	1.41069618156697	1.20678011864646	1.02807824909017	1.15615670437607	0.990744808738326	1.11547640157094
BBS12	0.986381323049497	1.20021143731808	0.847740309965241	1.2270977727943	1.13540470222847	1.11487200027705	1.15962893865314	1.12034909429176	0.896410459337274	1.16210276439048	1.10182364999429	1.02264892367036
BBS2	1.26848302866399	1.24930227937122	1.06711814663658	0.775209776150959	0.843460109381449	0.801461053237367	0.893204470729737	1.01599901056343	0.926810565482161	1.0006790078415	0.920714726808145	0.854001704839694
BBS4	1.00578430611295	1.02437301847808	0.771608275340156	0.907387935883287	0.961207398507485	1.0445072040217	1.17012534444173	1.19597355789303	1.08787814727244	1.15731618105569	1.10076920113513	1.08473243278102
BBS5	0.863168056833887	0.768834304017528	0.929868628060719	1.13937394386953	1.19070816263636	1.13808591674943	1.25122136715887	1.14265313595982	1.06204210939424	1.10658372301542	1.18194401241295	1.03368455718965
BBS7	0.879090190049339	0.960510697837519	1.00125030508534	0.980822534489729	1.08104326582942	1.10290030736986	1.19451142911613	1.13392164318042	1.03202869718877	1.08911039666506	1.05565089296055	1.07049982577511
BBS9	0.926176577625456	0.960605536400947	0.862294450626114	1.18716669493329	1.19560471979145	1.25880705893288	1.33606787784844	1.2697329173124	1.13084042853041	1.23054233940008	1.06696017022166	1.15600302959149
BBX	1.01448999980323	0.933580776257	0.925383800589321	1.01811140247103	0.951232848815043	1.04495447720468	1.01776904979099	1.02910280204825	0.941286582910653	1.05838730373616	1.02172230177262	0.942490034314131
BCAM	1.91063115728756	1.9291377879272	1.16401227184484	0.819702586568909	0.799583689538248	0.694108225472959	0.680804737506288	0.640436040479395	0.781879199806929	0.761749174656149	0.758119821973695	0.710244529418525
BCAN	1.04856300543711	1.08101861169672	0.966114223046711	1.17070593914266	0.993712667792687	0.959830347929337	0.988185713380569	0.914727158978007	1.02018696544519	0.873108288894109	0.94836521353798	1.00878587293056
BCAP29	0.839742054124611	1.0092920997774	0.938224042134155	1.01637966263306	1.01990072141089	1.18524953548866	1.14853195106137	1.0431960526547	0.997113654574295	1.07277331931747	1.07992378744462	1.03380278638447
BCAP31	1.04241867953637	1.21865632332317	1.16106699267833	0.898382432638025	0.915681681163136	0.919787540929116	0.94707395091135	0.955134171775447	0.907926852277952	0.966769195611652	0.901865710281159	0.889133112762798
BCAR1	0.836639807998258	0.892853149361089	0.958751823105145	1.06135698070371	1.06238116425097	1.1657288623414	1.07763815055932	1.06802651772339	1.23054233940008	0.991043070226279	1.07912601046707	1.07267079212502
BCAR3	1.30517536406526	1.31016078850332	0.977658647623556	0.730895467165613	0.659012666371408	0.864332940238677	0.925446381475874	0.830438893912936	0.77502881698295	0.691438480808664	0.786738147814461	0.988951043339927
BCAS1	1.02553407305815	0.99045401176693	1.05502309291499	0.993405587274145	1.00940110751091	1.0250218825307	1.07573188755827	0.960966307675006	1.00753940527612	1.04927242580632	1.04257706876047	1.02377627503522
BCAS2	0.901835916021888	0.884476542616021	1.06379862730955	1.10743416998112	1.0657014618743	1.1613715639441	1.10930503267009	1.11734576929767	1.08549315291651	1.04162163584648	1.10413341353318	0.990700056389324
BCAS3	1.08408259434458	0.994180480146989	0.815495825127358	0.859722858138476	0.785364917469881	0.940841827367139	1.0758488216255	1.06272401782788	0.946455457346916	1.02097370504868	0.975154939281638	1.03634589403583
BCAS4	1.12547942640928	0.969099558778198	0.946492227086624	0.925225661413082	0.885809325749395	0.851610920960503	0.907606444386108	0.927037414808611	0.873068659977721	0.98009458082963	0.896643422686865	1.00056492047386
BCAT1	0.492399734447778	0.536801362372604	0.249652241893517	1.39748135377834	1.96036308484049	1.42621337414872	1.7712658273891	1.47651370149422	1.36419101115094	1.6478309228662	1.69284760727633	1.6478309228662
BCAT2	1.0521939692741	0.940824797004495	0.874302016767507	0.950566568819372	1.02867511323275	1.01827023380364	1.05128087234299	1.0046095308145	1.03728369958381	1.07081310109257	1.13798618364865	1.1289891284452
BCCIP	0.864092273168902	0.939893161078977	0.941326237618062	1.08464982272093	1.14718552074084	1.12127085423931	1.20534183058942	1.12266341251642	1.1211092357129	1.12995096361525	1.10870115811338	1.01239374603261
BCDIN3D	1.08378872900218	1.04509032365127	1.08300953697532	0.875643082862759	0.984432599207148	1.01343263094063	0.99212998837855	0.960554134189947	0.905755270184809	1.04249405788074	0.973544762248734	0.894383366870097
BCHE	1.00200270352325	1.03282162696514	1.10388925176697	0.946740448301933	1.06491664288487	1.00128378564149	1.02028662429909	1.08390153590898	1.00121926839254	0.985162297530574	0.965636393134705	1.02547930348732
BCKDHA	1.15699709033475	1.11201315663807	0.92619214716083	0.905963842214346	0.870165937489115	0.922500643972427	1.0089799534777	1.01524792845814	1.00486638584182	0.976683219548696	0.957219105327958	0.984670159743641
BCKDHB	0.956454580012042	0.983296274164638	0.773393318787787	0.961282704469844	1.01469346632061	1.04137038295797	1.06985464560077	1.05776768733998	1.01961339000766	1.02480145484234	0.946131944702057	0.940643217252607
BCKDK	0.936907389805489	0.947339062417889	1.05541254299008	1.10713449672783	1.1511362599094	1.06809502104698	1.09938051396468	1.10459648515726	1.15814972640466	1.09938051396468	1.22390798638728	1.15712679102026
BCL10	1.03287447719507	1.13271038291424	0.927645293064508	0.891868999004379	0.859722858138476	0.970529511520229	1.02402541241558	1.02154797198768	0.990688364291579	1.02845428512339	0.907022316306506	0.936311790877759
BCL11A	1.73844204077624	1.2214192128331	1.3427720092331	0.639148099110486	0.636172921308107	0.598273942822712	0.766508017747776	0.666407000136205	0.592837661128547	0.678975345961149	0.662945494994374	0.636968488231221
BCL11B	1.46784878789675	1.47218121418545	1.32469921451896	0.739913813164967	0.739118130038266	0.882776266233477	0.764644009284041	0.739344776253121	0.830370782108475	0.681777615992961	0.747544956522593	0.710529037308219
BCL2	1.03303328526027	0.992413159499946	1.07140493951179	0.967330733045629	1.01505982784468	1.02856449294021	0.983411070297893	0.941588998012551	1.02975746959924	1.04721458856366	0.984529438864149	0.924876258504663
BCL2A1	1.01355915454745	1.00290552177799	1.08546211538194	1.05899063572636	1.00366146107256	0.987677495770735	1.12705745088258	1.04852944175796	1.00981550488349	1.06651214217702	0.983209073207228	1.08572041959734
BCL2L1	0.980570173313009	1.01046307810754	0.887618491202868	1.02816760677306	1.01077344856916	1.1241039185841	1.08633255671832	1.0600047312465	1.1472463999011	1.01562832473988	1.17087965630084	1.06936980576061
BCL2L10	1.14968802077243	1.11191214991108	1.0385419413601	1.04484463565052	0.927498636366722	0.942077310514725	0.991338872080958	0.960127257267846	1.10813317869748	0.952445309361007	1.0447691106136	0.90404928976299
BCL2L11	1.20903666880635	1.05225750153785	1.22553233332553	0.920288011249831	0.949671781534388	0.91582259495398	0.89889813620009	0.896410459337274	0.839355997877915	0.958768080169072	0.962755217986074	0.945269752470116
BCL2L12	1.04650298014544	0.905598843497573	1.00898982413222	1.00833742390879	0.988620605256039	0.986013204427261	0.999127057182078	1.01278602074056	1.06157741831647	1.07429497805397	1.07276261632626	0.997068245782075
BCL2L13	1.21873876119241	1.18089021096831	1.17087965630084	0.893792939260446	0.929445690146879	0.902154166937356	0.963173555605652	0.972816359683105	0.862930713467396	0.956588090829099	0.945249700478718	0.934493964389561
BCL2L14	1.02704089130422	1.03995304435544	1.02076029983398	1.11424411215222	1.00710212107507	0.969000512888353	0.951286245217186	0.987785229428602	0.985597667274933	0.951325180304746	1.04083038681885	0.941066256602568
BCL2L15	0.988874629847721	1.05078796708853	0.950034924533079	1.02450708079368	1.15071425912974	1.1092805856398	0.982891393500627	1.00856476250323	0.992078407864098	0.974545975122759	1.06371054984401	0.987454201870116
BCL2L2	1.20339687313888	1.10912968215571	1.10471441754279	0.895615916692073	0.957418224910387	1.09800299892618	0.949975184275115	1.04556347838256	1.02803075587287	1.06041518883551	0.965664108896431	0.946435057279542
BCL3	0.96326013011735	0.989834505652853	0.965283929347215	1.20670327953538	1.10132014189669	0.99794577029389	0.984794762081288	1.05282597147941	1.10579072206921	1.11989856624462	1.01286719212752	0.992932477976204
BCL6	1.19730885255211	0.77502881698295	0.81114812775569	0.91540419256101	0.949077437549362	1.07548742953326	1.22964968789552	1.26883445301292	1.30187605941972	1.28280036005256	1.10067284135562	1.13213718888919
BCL6B	1.08349234235095	1.17251058325054	1.0722050790627	1.01670900970318	1.03545066110926	1.02782207133063	0.946780971605016	0.925865839247354	0.921165424765289	0.954573835531815	0.945684601048088	0.978556735209814
BCL7A	1.24218990214582	1.41786822519977	1.3546002144672	0.89334197657341	0.892657002829322	0.982695424989004	0.973368360596615	0.925813065585151	1.00754671567608	0.846793616495145	0.859414998863929	0.770806307859403
BCL7B	0.895264850179898	0.934768566412208	1.06878529741493	1.09521531251262	1.04199966115618	1.06756104228956	1.03063964720605	1.09777621988813	1.19899938770291	1.02054683518046	1.12679753233166	1.1644162870049
BCL7C	1.00661261084614	0.936094959127763	0.874668816327596	1.11687857041758	1.15712679102026	1.12241732927664	1.14009759829904	1.15422863259911	1.25857889191176	1.1149870882792	1.16989849173163	1.15922046113629
BCL9	1.03958788087861	1.11706830474471	1.16346758340547	0.933251165780669	1.04955209386048	0.974085438865795	1.00992881636913	1.08150157907497	0.982387136670723	0.957263926660893	0.997622426600659	0.910281690264696
BCL9L	1.08497344540479	1.1252371336254	1.12592672065492	0.87842622172478	0.896523851779368	0.882103144200715	0.9033071130295	0.924472832358502	0.964190851989488	0.859619273891418	0.841329124216328	0.918159156039357
BCLAF1	0.969201428610124	0.92320120131871	0.892853149361089	1.02981161635796	1.11129801313992	1.03962122551618	1.04849032045056	1.07041367843763	1.04806397716775	1.02456447914727	1.05944722687941	0.998101781523332
BCMO1	1.11370252834176	1.05058616740791	0.986362973620602	1.03980466779609	0.953009965583643	0.963325257523999	0.966192363110187	0.96391097643489	0.985288985438397	0.995400661217455	0.98296104933165	1.02368546263054
BCO2	1.00295048425358	1.02370934950676	1.09007357717486	0.982518894525093	0.966273408121577	1.00973481318586	0.979944237711952	0.993468166745368	0.960485050107786	1.0058958544509	1.03944302865417	1.00645283853263
BCOR	1.02142934078759	0.876509417096567	1.02847494171584	0.922473697441842	0.879890353389503	1.10752993551435	1.02009333719814	1.15048622826934	1.15799719640464	1.06379862730955	1.14293048831132	1.04449483757829
BCORL1	0.987653485745161	0.998401516801161	1.04232940780969	0.97665324038826	1.00168927602098	1.05151211044811	1.06414188828731	1.02609529816507	1.03063964720605	1.01932751097523	1.05368180241997	1.02469777560831
BCORP1	1.12929192838138	1.07831371019073	0.983627990270504	1.01175891264315	0.996412305732359	1.0776619882646	1.01889078864661	0.944142169413201	1.12496488546829	1.04999853760384	1.17341794126574	1.00967436649359
BCR	1.23847921257871	1.31816681036298	1.26186349283144	0.749711026199486	0.77485206558047	0.709572049979334	0.780662003235352	0.706750034209804	0.805488434012536	0.730498898264263	0.81351043053621	0.822919731810808
BCRP2	1.15831527173323	1.21910741054712	1.16905073815159	0.859128150175817	0.887188882645626	0.814030555960843	0.874258363971308	0.803644509654158	0.801081612828726	0.849574441224368	0.86922122639791	0.886380906154836
BCRP8	1.06306883527247	1.03037460817576	1.00092482648538	1.06291567211501	0.974191272742884	0.960614641174029	0.847507211127092	0.833524928639026	0.916867149289714	0.797515810170838	0.926882919384049	0.903335587287583
BCS1L	0.943635177352177	0.904158939718223	0.985089661734244	0.992849110369921	1.18449954787344	1.03066873419625	1.06968785585076	1.01339970524964	1.06009875116323	1.15759155830529	1.22197953755062	1.06133233492124
BDH1	0.973591438779082	1.22933542905198	1.21452536653906	0.849101907771853	0.978083345341942	0.865224740560949	0.869756039917403	0.873844308006068	0.832521727578573	1.03961106610843	0.939608153178144	0.835637126188846
BDH2	1.06437876304635	0.977426980568898	0.920084518850648	0.987572958315045	1.05523729162221	1.11952607030025	1.15842602245784	1.21015769634327	0.944103668812806	1.30447149534249	1.0354412114063	1.100229961514
BDH2P1	0.906772608993009	0.924299993121413	0.871116832314807	1.03926141794151	0.884187040418219	1.16640784605811	1.08575734245887	1.15562804903585	1.16061812237247	1.07092589960626	1.03514629192201	0.881361525002358
BDKRB1	1.08577227994439	1.2272596738528	0.993712667792687	0.851133565141737	1.03086299969903	0.593533661867212	0.793495736675071	1.65447553387722	1.1663269627148	0.673132740801793	0.583815391685647	0.546450255536955
BDKRB2	1.11638542872841	1.30630080048976	1.24885015702986	0.814725334334548	0.773393318787787	0.553129511347578	0.646508830986969	0.89609840770992	0.718150936807067	0.797669435985872	0.601229403140521	0.602829589012526
BDNF	0.991951318164958	0.972805090377898	1.07000098002059	1.16149054869663	1.05297092189651	1.02568122535636	1.12833518758705	1.007262079862	0.966980702860083	0.962464808825686	1.07254716807499	1.21427919847902
BDP1	0.94089211478045	0.968516163029047	1.10459648515726	0.94089211478045	1.03752640270446	1.07997077077216	1.04310049489377	1.05418938770327	1.0774660449948	1.05839764740321	1.05628479155952	1.08611881182921
BEAN1	1.05429758329564	1.13582216992976	0.989197313214124	0.920316642533354	1.03275813893931	0.923308911874905	0.944703132290092	0.889711395343371	0.949251834223556	0.973320416756707	0.872790534795812	0.997645448519337
BECN1	0.935517309200346	1.12855201034757	1.10625755909923	0.984551889938867	0.951115736812737	1.04612029396958	1.03534634170299	1.03336533936757	1.01062480656788	0.999583713629348	0.99271171578844	0.963901673704417
BEGAIN	0.942045560799908	1.02701566461854	0.930531407879663	1.0807574316812	1.06218000415467	0.992753352928621	1.000168671141	0.962266669094728	1.06839475021618	1.03876919675532	1.01149361029631	1.11620269645722
BEND2	0.971461563530461	0.987908099702158	1.01939802953049	1.03896587861725	1.03403679301192	1.012100909831	1.02247036220741	1.01648361879271	1.00309657173615	1.00066781402077	1.06068219663093	1.04626146260033
BEND3	0.937504082441823	1.0240996040603	1.1606771922569	0.916483930315204	1.05468498977176	1.00315830265448	0.988452286440351	1.02949925087563	1.01114730863349	0.999966380606996	0.963967996626899	1.04299165769371
BEND4	1.11310043805137	1.01569828973109	0.993473365759981	1.04652633191421	1.03265907135215	0.985109067807098	0.996325326616198	0.951334391509888	0.981624028202921	0.920846596247183	1.04698941755172	1.01556841762382
BEND5	0.993029477495943	1.02798261673232	1.05196398772016	1.00360905535673	1.13522152804753	1.02518847817085	0.984235936177941	1.05937082741412	1.11541282524547	1.01573446746848	0.973006203660249	0.945126632665731
BEND6	0.94548240183432	0.872735547097018	0.71916862108377	1.24065442125518	1.5610932176087	1.44541834297507	1.85348543143193	1.29527905014487	1.1118463384544	1.6151425654844	1.42651656412349	1.24286184244772
BEND7	1.03997154107582	1.101934944858	1.25622766359551	0.843190355678484	0.841049936386728	0.8571281134242	0.845734609378621	0.983104600448879	0.888736006043595	0.962351822094054	0.944645705284857	0.990692875790834
BEST1	1.05912641762818	0.964874802087148	0.893224067052623	1.02639464520234	1.07378364379653	1.03510548165697	1.1057746426073	1.02943879865993	1.09865021785152	1.16665980920373	1.07517273188521	1.02734471589669
BEST2	1.14039930712019	1.06446683676266	1.02339412888987	1.01623770539304	0.946215506600058	0.970174567727312	0.97804337208812	0.900499004883787	1.06577799992034	0.98660611451821	0.96805104297703	0.96329619418466
BEST3	1.00757449941556	0.985881182125141	1.01833413079337	0.991092048267853	1.00795634880428	1.01505982784468	1.03313807099496	1.03200947932442	1.02390205097788	1.03189677026189	1.01906194764866	1.01157014633003
BEST4	1.07521756784523	1.11586115483461	0.999680276789231	1.10546435220797	0.998304844197363	0.936185739443946	0.887855561610389	0.906037115605968	0.998167870976128	0.821936353842669	0.964345522244743	0.977173763064346
BET1	0.958981664714832	0.826427875041277	1.0219737532216	0.978948983850788	1.13213718888919	1.00378838750833	1.06358573445767	1.17868739228139	1.03590084296554	1.15981234227973	0.990669014581459	1.00750473964757
BET1L	0.900181744404312	0.908926065582922	0.99037141735469	1.21713224763673	1.40358936399062	1.29364225942602	1.3792878573189	1.37326578128515	1.35774672149689	1.53537389351885	1.47163301550711	1.17854366288687
BEX1	0.758293460147932	0.802235105492256	0.757607048656852	1.42337824236285	1.00550526506216	0.912065613734917	1.65539270684606	1.09163960746334	0.885276497050423	1.06176644924748	1.15575165345022	2.20525744241353
BEX2	1.06301528163941	1.11504895266798	1.07804734910322	0.893244284187157	0.804412752188381	0.813606589421919	0.800954347305833	0.795283990981604	0.770714832435255	0.84333975431632	0.890834719811647	0.957365247619988
BEX4	1.07762285221107	1.11620269645722	1.16961956614271	0.731635123815412	0.878322978961213	0.947566288276602	0.908399808856839	0.935026159907229	0.691101993744203	0.997964678038177	0.816945048089994	0.664988009274583
BEX5	0.994403725007653	0.989811737074663	1.16790305988503	0.932068044212338	1.0172416058084	0.994180480146989	0.963019579138906	1.01497611628347	0.898788788042603	0.950236508613184	0.993118279581644	0.968901162763053
BFAR	1.15413290063785	0.982876433133533	1.05812738820975	1.0062408160268	0.932794001503033	1.02227938797564	0.956574732709189	0.985099013058291	0.942328851082115	1.01155167325062	0.984605038936924	0.929239577836073
BFSP1	1.33504512651016	1.2601228923395	1.02150606999181	0.955709172944873	0.974093589353556	0.876262111017157	1.00242725602759	0.91692439672759	1.01609885412165	0.930391359178656	0.909755769325394	0.93667278690102
BFSP2	0.994953222813204	1.07306877445932	1.01294127686848	0.957847512684335	1.01383534954809	1.04906510435494	1.00588963979887	0.994986653780737	1.04299165769371	0.987916367929606	0.96943388075799	0.906362036581212
BGLAP	1.12916325902418	1.01758346852244	0.98885833735398	0.995650873084673	0.977629774899115	0.98591039400702	1.02932933346989	0.990988287886351	1.1302768555284	1.0174382652002	1.10426688866223	1.13441501693877
BGN	0.70656182688576	0.605631443146738	0.619048007025194	2.7071850672722	2.29903778793395	2.31436192783566	1.6468450471201	1.83036668163339	2.07187692065064	2.46177170272496	1.96596886204282	2.02060624621466
BHLHA15	0.980728346555976	1.03706692449833	1.01335429014436	0.935310914214226	0.9432154259555	1.03872535427283	1.08174778551753	0.92489324444749	1.02647024096106	0.988540197451187	1.00530469756255	1.04480700302758
BHLHA9	1.12142379541198	1.03553472963905	1.02098510880099	1.07150785398386	0.96816493797119	0.781995936687739	0.739515054245073	0.799006028773684	0.93238666150565	0.99738869675041	0.855050957453331	0.836111584799639
BHLHB9	0.88556879317861	0.941530204097783	0.859927446609373	0.992698206206135	0.887375562727244	0.982685064091032	0.919916805632112	1.12408356683501	1.10841123156114	1.16222215333517	1.18321675817964	1.01019648388406
BHLHE22	1.00832104651278	0.969406751485477	0.953575753044698	0.980768176208859	1.01467636968763	1.04878178584511	0.940388440310864	0.991111004343613	1.01461481300783	1.01420600671343	1.02094590239422	1.05695684604024
BHLHE23	1.16961956614271	0.989289802856487	0.942175164089306	1.03095669203671	1.012303988039	0.954261460018249	0.921107160000745	0.867790630924487	0.976144011467669	0.960033284470042	0.988229798769566	1.03453932269244
BHLHE40	1.38485562799135	1.37766044428932	1.35571307470457	0.601229403140521	0.498948738008085	0.696471227581752	0.633000250685937	0.858727280325032	0.630984379532281	0.622448150971751	0.523924738261251	0.570934826419553
BHLHE41	1.10496831667418	0.994473073532402	0.928472510986815	0.981501158611134	0.872106179613088	1.0081706143526	1.01277331218587	0.999503243238118	0.911580084363699	0.957042070795015	1.01377093596653	1.0212493923191
BHMT	1.02298844770801	1.01861880457216	0.985887999694382	0.966466927252495	0.871987686728618	1.07178263463107	0.982942893932165	1.0379309300558	1.02558158734266	1.00144128003629	0.998283807983997	1.06944834458376
BHMT2	0.924529626015482	0.954498871457262	0.896676077995638	1.42567619672438	1.0479788844943	1.26614631348697	1.10660810845665	1.30673388721073	1.28357571696668	1.10485328183074	1.34375036311019	1.71923292643559
BICC1	0.469619899040504	0.463352226315815	0.261071977436371	1.61935112187836	1.34923179465052	1.56517659398436	1.12528261946996	1.47763138800057	1.6326104532417	1.5626730596943	1.36818915956441	1.31669157700794
BICD1	0.914918205009199	0.87096126926302	0.8352534831387	1.2550022810725	1.10912968215571	1.21541617831613	1.30568011549648	1.24130530579929	1.17940281477468	1.19219805382109	1.25894905673881	1.43949755975717
BICD2	1.34455788899563	1.33552322770686	1.22857490193756	0.865597952520839	0.85568922063822	0.925275667950102	0.916151523470474	0.936374753304576	0.949975184275115	0.867109220618402	0.91973943707614	0.923514407074118
BID	0.737867331660488	0.993054538795233	1.09741049090325	0.997356606013723	1.09996999762375	1.01188064591432	1.02058910400749	1.12422959769033	1.10156273608473	1.04633011228105	1.05155346060158	1.05807099732897
BIK	1.10614077271528	0.939300266162002	0.954752516076888	0.993973284190526	0.96809223096058	1.05597917250965	0.955111224460472	1.04126509106124	1.05838730373616	0.982141237857377	1.05289978536309	0.997340820434385
BIN1	0.969943425829612	0.757607048656852	0.846133023260136	1.19574545808509	1.23241687746356	1.03578865161963	1.34295602684824	1.01799549370496	1.00845210444489	1.45542018118817	1.46868468768452	1.70613744946935
BIN2	1.02424223646362	1.00851222710858	1.03265458194866	1.01897287734672	1.01105726066928	0.999071382303917	0.994592596031879	0.996767274813129	1.05153979822717	1.01796402014113	0.957274895495296	1.02397330449194
BIN2P1	1.00576407025259	1.07369897288182	1.0131506125272	1.03122252800889	0.907280113848461	1.01605541762015	1.06956447763794	1.06030675154136	0.998215643572619	1.10252350654717	1.07272447517824	0.987112103773845
BIN3	0.892713534222209	1.02422808260578	0.949217538479809	1.04128809662326	1.09675042279494	1.07785551218793	1.06231849302238	1.05990104258337	1.07593811494684	1.09899244360126	1.07295671278164	1.0607707826908
BIN3-IT1	1.06158594411328	1.0948620644495	1.08456455747955	1.00251852263195	0.984955219803311	1.00031119113871	1.0535944219678	0.977356455631552	0.962365084768987	0.93879035526715	1.01817533575483	1.23500197769924
BIRC2	0.824973887491858	0.810246876211879	0.870512710626685	1.3078744034917	1.21441006479231	1.34181208698591	1.16485438534508	1.24693786454537	1.28425257224316	1.10999587746274	1.32657941101406	1.16176319053219
BIRC3	0.936700637158659	1.00729250538499	1.23382835544972	1.02204793589126	1.03072340027528	0.945684601048088	1.00579996661203	1.13522152804753	1.07567037825448	1.2550022810725	1.27854411389635	0.934049004381495
BIRC5	0.858857905124013	0.771220848908499	0.922940676937726	1.10879143907442	1.07353541430053	1.02917044904015	1.0774660449948	1.13932396422288	1.16382030875036	1.10345593695303	1.15806435065319	1.08483862788262
BIRC6	0.946663403085147	1.05867607415022	0.988972057940324	0.937057573038825	1.00291402927685	1.07770905353671	1.07724483964703	1.02058417554737	1.03529701102636	1.02798893262074	1.06825719563683	1.22884875509895
BIRC7	1.1204138363932	1.06146527500684	1.01627404304319	1.0771256967441	1.04378766775491	0.951809024329725	0.957050589094804	0.950100313236811	0.863844093047038	0.880472355300047	0.908300809943894	1.02084680355621
BIRC8	1.07681552498903	1.05699409113444	1.02058910400749	1.0484578483156	1.00015906447097	0.984794762081288	0.936886348937216	0.95827800525283	0.966450866461918	0.962743155923268	0.991404282055526	0.914297489637628
BIVM	0.918222790545846	1.00098782873842	0.987754023106612	1.00252802386868	1.05343749531796	1.02928131765389	1.17120168192265	1.07796304505476	1.06388217381741	1.19403814835011	1.00886058695038	1.06821799267434
BLCAP	1.11954169750203	1.28045398003944	1.17522251122448	0.885147353280648	0.814725334334548	0.775338354171289	0.841527917563266	0.821090711513377	0.82619808133567	0.750718208251373	0.743098268679718	0.792466738851106
BLID	0.769034911517602	0.716361656683902	0.777775947073398	0.937557064106374	1.31172418607102	1.15636275624522	1.23280772532238	1.06647414440599	1.25766558425832	1.13616976568253	1.35249442609522	1.62459373575012
BLK	1.067663132525	1.01421976013909	0.992997175047304	1.10024195004898	1.1157733604713	0.989185844815592	1.04734043708244	0.923049374907066	1.01213897858515	0.968670867128129	0.922082309266385	0.98976240415301
BLM	0.814451806488076	0.701390227403454	0.92485387837938	0.997486173298148	1.12568461778902	1.10521180667027	1.08418263908143	1.11467055812164	1.07162891282266	1.04414644637349	1.06573195802125	1.11627103669064
BLMH	0.899019896496806	0.880821806224881	1.03851588307452	1.21762012958809	1.26894887269662	1.26186349283144	1.18307280474891	1.25512913325566	1.26650310901522	1.25600958355618	1.3421285400124	1.23317191041065
BLNK	1.78639821932703	1.19870166912374	1.19460575214838	0.947485423774125	0.898343242204914	0.960625606803287	0.965454939895789	1.00291402927685	0.963528131972418	0.982660725466094	1.00398827690173	0.999213479244255
BLOC1S1	0.954420069543597	0.844484970884228	0.833524928639026	1.16277480275098	1.16210276439048	1.19856435524366	1.27716274342581	1.19994668494508	1.28473676439196	1.34903123136099	1.3514019968544	1.28280036005256
BLOC1S2	1.09349660115828	1.03079055690325	1.01493810757299	0.859619273891418	0.784143072551003	0.900051799783325	1.03032421940713	1.02409192824465	0.940943917215615	0.962784121259207	0.963308417319854	0.991461313296422
BLOC1S3	1.00888716689909	1.02261306437747	1.02302022584954	1.01012047785549	0.940137073602272	0.993589710689768	0.953317942965193	0.960674165443476	0.980622768044906	0.915582021324919	0.997665637686138	1.01154712701071
BLOC1S4	0.97882353962124	1.02146389551968	0.973060216035421	1.09376204020764	1.01670373325309	1.01691923353524	1.14265313595982	1.11960768493894	1.0909532451772	1.1510170703845	1.065426987463	1.0205520580505
BLOC1S6	0.980235545559278	0.918491859596945	0.874921535225215	1.18544509565707	1.15410577966586	1.1397221417765	1.00483963866597	1.14382355648399	1.17383555849918	1.15922046113629	1.0743498831197	1.03303328526027
BLVRA	0.955962272948719	1.17245465301577	1.01618281304644	0.767877363389243	0.766508017747776	0.838987891042525	0.987954014053259	0.935517309200346	0.848251862444287	1.0101413074831	0.888422586055785	0.986875038401677
BLVRB	1.31328887028129	1.08902411366833	1.04608598642996	0.905522140279666	0.918472393350722	0.960451899941008	1.11193708473294	1.00998774672763	0.995386072379921	1.00044606844781	0.917624900067322	1.10721098037293
BLZF1	0.885843147081118	0.987117666473538	1.09866947624097	0.9655945992274	1.01412668832687	1.060223088302	1.0549515059805	1.07440605143698	0.972209851145196	1.00121926839254	1.00668748877907	1.05645822056875
BMF	1.19560471979145	1.04024333634501	1.05956505677182	0.934574975072109	1.01007549928222	0.860265900268809	0.954870105525716	0.889157948191038	0.922047743793581	0.922328666869398	0.986222799669536	0.966546606125101
BMP1	1.08150157907497	1.11081618858805	0.976092980620993	0.99680053308105	1.00808680935989	0.976753531872333	0.891767619268364	1.00025623827357	1.03467249107809	1.0426338703878	0.958267053610651	0.962979384699671
BMP10	0.983280871139938	1.04464770495886	1.0151840166755	0.937322832006644	0.991404282055526	0.994460498968414	1.07429497805397	1.00251852263195	1.06903207681503	1.00980539350659	1.10493062744249	0.982300364378177
BMP15	1.05417981369119	1.01889906850045	1.00154653598633	1.02035240946764	1.09830105608529	1.00976724652761	1.00175874739624	0.986265894929226	1.04447375886579	0.963113011666705	0.970827436587047	1.00939257297273
BMP2	1.19007335463975	1.31366443440672	1.29471010160773	0.905421659745037	0.86018646859276	0.734368846330189	0.774518307961102	0.703865070831491	0.816771067386888	0.815774379478345	0.731279104462431	0.662334706122565
BMP2K	0.913496030111111	0.892935321539334	1.24444354457813	0.905755270184809	0.994128594844228	1.01241641245788	1.00170080846029	1.10945014756215	1.01714828703561	1.13213718888919	1.10764853524642	1.0041665017548
BMP3	1.02845428512339	0.97876776687206	1.01455827547964	0.968747738561187	0.949497727940313	1.06996058493095	1.00440429690772	0.95984392946998	1.0126423537609	1.0150012150098	1.15253737816782	1.08306777589045
BMP4	1.06866382799767	1.01914210604185	1.2770141747102	0.838049872074701	0.828581745229743	0.99911336187336	0.839585862232146	0.857448867495454	1.03578295018593	0.842844610196057	0.74053952658987	0.878322978961213
BMP5	1.06118209623482	1.01501897805729	1.00990089014096	0.975023811358734	0.982911307909212	0.978569762215206	1.06491664288487	1.02758598579266	0.95716149151869	0.958997989843371	1.01721348030964	0.981959131187885
BMP6	1.04574869264356	0.892820218143171	1.26490005493088	0.943859364030936	0.997158195181813	0.974865416061756	1.10271009488428	0.948987902899801	1.03122252800889	0.942027740657173	1.01018202107738	1.12392331024115
BMP7	1.08478958106132	1.01653784435146	1.17972166893372	0.977629774899115	1.0625944148081	0.953451597915142	0.983667084334275	0.846229977503054	0.980683908700536	0.959767266732224	0.964809326958278	0.997527999547486
BMP8A	1.16719916418835	1.06652656285117	1.0850074849552	0.954857058649472	1.05307433172144	0.952783885062722	0.957883692412418	0.952626382052127	1.17774059198445	1.02355434358469	0.967846398416131	1.00070226072116
BMP8B	1.17993063306672	1.02984083309301	1.04991823402263	1.05877136029938	0.926640894874477	0.880821806224881	0.868285494069203	0.895153194682119	0.992687101107706	0.917391892448089	0.946370772239841	1.00736089675945
BMPER	0.570477471660077	0.618360967013694	0.563436878238011	1.17911858509414	1.42276874578549	1.49287325829524	1.57519926024528	1.50039331525971	1.59579215570379	1.71457897736668	1.58975060789408	1.94212851481324
BMPR1A	0.970126545159988	0.961854549663968	0.997455421603586	0.998497601065269	1.01054409508235	1.09912504246306	1.05114142168297	1.1484932339851	1.03328320014204	1.1384515583513	1.04321236669171	1.07265743563522
BMPR1B	1.059746220464	1.05981657226923	1.12075088979392	1.05183560251694	0.898639125185434	1.03045833153977	1.02907168783141	0.932721697877738	0.929160005143436	1.0139857644628	1.0212493923191	0.958704058727582
BMPR2	0.980185905026947	1.06756104228956	1.0390940352583	0.905151522304488	0.867894494738089	1.07344504801093	1.07868296961378	0.97714023504846	0.940545646402822	0.981452067906178	1.0196058652856	1.16000112629572
BMS1	0.864332940238677	0.932959929248976	1.17719278050453	1.01290922645234	1.0336585446769	1.00266248403121	1.07643996718153	1.08507919854978	1.03108178657954	1.01751724667799	0.953253643453269	0.964460240992582
BMS1P20	0.876894641907035	0.938851340995643	1.11527469113411	0.96451268878659	1.06331045700345	1.04860681675134	1.05149401593859	1.07810236813451	1.01056236874039	0.957050589094804	0.82619808133567	1.06701740612481
BMS1P5	0.858192466930951	1.0628794827839	1.06526485761851	0.986924903837754	0.98468964287481	1.08347157631542	0.989485561445943	1.0154223087272	1.00092482648538	1.16331245920513	1.12936726656693	0.965690890804977
BMX	1.07604972981504	1.0288289941045	1.00556084633075	1.00136948061731	1.01717792509692	1.02675366430983	1.02614712020599	1.05603452135864	0.994202039431751	1.0345643276061	1.02461535175198	1.02044447460507
BNC1	1.38627028930501	1.5082965484563	1.27522556211797	0.101595456776145	0.126581905339281	0.0941651882880558	0.339589386212013	0.152578923549842	0.158556468452489	0.263334690333024	0.357591475515881	0.456350445806656
BNC2	0.421504513468894	0.335403536526118	0.537854765936449	1.86717652831446	2.13284798232506	1.65327232669377	1.96036308484049	1.7712658273891	1.52171515122791	1.86717652831446	1.60141110651905	1.78148158804799
BNIP1	0.924176534619374	0.917042988856043	1.02208048654905	1.15706385393885	1.00375035465507	1.20085442609907	1.16464598285232	1.28473676439196	1.23835719676568	1.28824078283643	1.36859706670896	1.28091849364021
BNIP2	0.982817558245143	1.05110224650207	1.11591965576793	0.932877028892173	0.932210018727207	1.04220237071126	1.0982570620997	1.04157815711708	0.915457187023619	0.963173555605652	0.905345537212047	0.904918822373915
BNIP3	0.805258518559629	0.856629726002156	0.8776132006875	1.17907857633302	1.13890769078739	1.22030903479207	1.163655197068	1.10275473071409	1.14765749915498	1.18311573680018	1.23699239165984	1.20879480661212
BNIP3L	0.84002399324038	0.983515481666676	0.853949489797556	1.08888836566488	0.919387581083371	1.08337234952302	1.09109329680567	1.08162357629614	1.06008015065513	1.02700173221161	0.839148188615808	0.884209202217909
BNIP3P1	1.01914210604185	0.983057795731793	0.921165424765289	0.990778860253877	1.1292750045541	1.10307774505216	1.06667690650253	1.04434275960507	1.08908508907186	1.07675026534595	1.23473072302545	1.11350327327226
BNIPL	1.86717652831446	1.58549355708355	2.05655968340876	0.858192466930951	0.873013265953187	0.895644987160937	0.789037941756895	0.828581745229743	0.919203715490165	0.91973943707614	0.888811403138057	0.770714832435255
BOC	1.20771779509737	1.11493468115645	1.23998360195924	1.03408058067784	1.07875848495438	1.05811166178673	0.780511268188986	1.08725911851916	0.996767274813129	0.982071706863926	0.733881869046085	0.687836085228049
BOD1	1.10024195004898	0.890949789041498	0.936237480507981	0.998681492105202	1.12714936198785	1.07385450945585	1.01647450169933	1.05155346060158	1.04913614741153	1.1241039185841	0.954405425786996	0.919167411817581
BOD1L1	0.968586961030569	1.06535733845658	1.07394234991562	0.976144011467669	0.899121487767583	1.08758286263687	1.04055593099184	1.05883103841518	0.975841565411596	1.02970658921139	1.04264075224045	1.01329126835242
BOD1L2	1.07122111599474	1.07682856671718	0.9267198909579	1.12048024270829	1.00531636692372	1.03451001013882	1.01941839069717	0.948091477076084	0.941402212973244	0.948808511268644	0.994706198971548	0.987135490175914
BOK	1.06946459135805	1.16544563756185	1.18329346337011	0.890310613815799	0.920899625725517	0.890834719811647	0.920084518850648	0.825583007540173	0.989696753180077	0.853068504828524	0.867394375355702	0.946234514279879
BOLA1	1.03216131126746	1.01377873551814	1.01463330487727	1.03431424491003	0.993558922553806	0.853738975956518	1.01054409508235	0.974378376441997	0.966114223046711	0.992485400784358	0.987151111357599	0.908577583554501
BOLA2	0.979876381778706	1.01515931474407	1.04857909529445	0.923089888688662	0.946435057279542	1.01237728475822	0.992445322649446	1.00449911891606	1.01270093469006	0.971854923429989	0.974311016896682	1.02781289735824
BOLA3	0.95481077004655	0.988214300417267	0.928560811612507	1.05801105517281	1.04427351427196	1.0462884489671	1.02338816084313	1.02606233220863	1.04058233356204	0.993842224360078	1.0663623762449	1.06943762735448
BOLL	1.02758598579266	1.00230290877419	1.08917662808788	0.992278037055979	1.03095669203671	0.976833207169162	0.992636364309771	1.01228934775393	1.0262796562966	0.968402776538788	1.0174186976548	0.99902134670346
BOP1	0.865966756024967	0.886980519266527	0.979164197067548	1.01466920406067	1.14362177489693	1.00275213629193	1.01707262886564	0.984044874992838	1.07325534020121	1.08073767306843	1.09963252378278	1.07532790110137
BORA	0.885436103420356	0.788057996796433	0.820571127267089	1.07765789351457	1.1402183584199	1.16836579549818	1.06924142393206	1.19730885255211	1.04373031580847	1.13915108464897	1.0527252500028	1.12772703707745
BPESC1	1.01590916156824	1.0475903696881	0.994968835276681	1.03223531050466	1.01268942641368	1.02931922596564	0.990158222384563	0.939908074913931	0.884476542616021	0.910281690264696	0.965317547472109	0.982518894525093
BPGM	0.798772172787409	0.922259611526029	1.23948936886616	1.0686811288724	1.06325228860853	1.04789446916521	1.08983040706489	1.08168579791094	0.990948247997812	0.991710935972753	0.989696753180077	1.02639464520234
BPHL	0.98719513012334	1.09089826726427	0.945855160060774	1.06460110509433	0.869485856461733	1.09795906103744	1.12257056564265	1.04093762980781	1.04024333634501	1.07990603633133	1.00827286363319	0.911180691603023
BPI	1.03160122167418	1.05515169168627	0.998690153127225	1.0452257110839	0.979298264898067	1.01243961942035	1.03118092634723	0.964945045473192	0.923068633022631	1.0004671359351	1.06350592664551	1.02387857288179
BPIFA1	0.993986340576949	0.949961914678264	0.969201428610124	1.16950826335503	1.02411846763551	0.986119711320241	0.953575753044698	0.92777542158211	0.99511004425325	0.96727443742177	0.955304481583852	0.978165097817399
BPIFA2	1.01843211956563	1.06547064150886	1.01398898414562	1.01222192933717	0.933304972758364	0.914814225026048	1.02926059180299	1.01204978262228	0.972355265310994	0.942033529458476	1.14061271169859	1.05460462834253
BPIFA3	1.0178060259724	0.979265258583382	1.0228720485449	0.960605536400947	0.901297985583305	0.880766941766378	1.08727958548877	0.971104484822324	0.94736344113243	0.912320973983299	1.06577799992034	0.987141334041086
BPIFA4P	1.00402643906654	0.999087283958085	1.01002835260053	1.07735466000543	0.985573646174184	1.04348581568232	1.00499402708103	1.00674816414696	1.01172331384603	0.997900626223511	1.05783870175549	1.00806608343259
BPIFB1	1.04770705065143	1.0844020003544	1.00278488494848	1.02337004933729	1.04772109656216	0.95858526033116	1.01580713428227	0.955337289454638	0.929239577836073	0.99164609541547	0.914651530310462	0.995902080480456
BPIFB2	1.0135429880609	1.00881572575154	1.02014260739371	1.02051831344585	1.03139142092522	0.935718654143276	0.91676203141895	0.957962934944277	0.960415546009703	0.96914101476819	0.977491168038337	1.10153934840987
BPIFB3	1.09636411867797	1.04299165769371	0.925611717260314	1.05745402153435	0.943248828174249	0.852929177534726	0.876937974174043	0.855422282482309	0.926626322439061	0.866459308097053	0.901297985583305	1.02757663030083
BPIFB4	1.03627904184567	1.05893238681575	0.975841565411596	1.02874451819234	1.02783930858699	0.997808930663311	0.899723350467981	0.934197442809771	0.986724971697283	0.974947418461192	0.986989554541484	0.989289802856487
BPIFB6	1.0879703579734	1.02229115739788	0.961528166704483	1.03631301175752	0.994845896388259	0.961917221187647	0.907062583809441	0.882893771551372	1.00617643563804	0.953431184681184	0.958509901408042	0.947339062417889
BPIFB9P	0.985573646174184	1.0196058652856	1.01925377662073	0.995587714272479	1.00978768774971	0.975383439694642	0.969352661791442	0.969553417765112	0.970718746841365	0.975169075797907	0.993995769597001	0.983306838027065
BPIFC	1.01017778893891	1.15042727601881	2.23013945862281	0.950272172069249	0.936365038225059	0.958890455038069	1.01574430204616	0.98112409161742	0.980850142790969	0.956866450523958	0.991908165541053	1.01157907548424
BPNT1	0.936992779049115	1.09470855641203	1.08403673998422	0.962245784204844	1.05090141527005	1.01172331384603	1.02038203649442	1.05824917200354	1.06581310665034	0.965552768525015	0.990291159847791	0.871867593973465
BPTF	0.993614072764634	0.938506966200293	1.02661776641873	0.960210904180347	1.02107315457862	1.11020993389828	1.10743416998112	1.08735823567883	1.05540001490882	1.06281849535869	1.09972771481808	1.17274919984185
BPY2B	1.02397330449194	0.962389300254885	1.06446683676266	0.987126641503941	1.06815490897355	0.996668565047266	1.02472560357283	0.998325781214504	1.0058958544509	0.979574850895432	0.994142978636158	0.964407950269416
BRAF	1.04144459839554	1.0459539262911	1.05237923776509	0.903127603191053	0.964673788083653	1.04937703653037	1.09845691032329	1.06160972192768	0.975086148540023	1.04907754542054	1.00975353055311	1.13808591674943
BRAP	1.04063904350019	0.989915130781131	1.16489762706265	0.900621843448887	0.987661465435006	1.0775744153558	1.05577687751574	1.06503051032546	1.08894879966887	1.02290767093788	1.0468077695385	1.03596350625273
BRAT1	1.0678354308472	1.03293975156365	0.99158239046429	1.01086741789792	1.0323948500624	0.970272580828245	0.972220550199071	0.985458996957914	1.01805014975806	0.920084518850648	0.988035084329188	1.00420279486634
BRCA1	0.809100802764605	0.690204065456002	1.02685985640702	0.87742028852749	0.948173694329049	1.0058053613159	1.00395962503641	1.11533929041594	1.15005159709184	1.08136734503733	1.10092856354623	1.04243616684434
BRCA2	0.791649654620623	0.742146680817913	0.912666036057117	0.849921523424856	1.09858209008259	1.01693664509468	0.996934395317976	1.109009111214	1.09014674164799	1.04456050070259	1.15583668941278	1.23754444806006
BRCC3	0.76116500425228	0.894994247465667	1.06432897264641	1.03522200790758	1.06399995710332	1.06593884394087	1.05227908284994	1.08776671315282	1.06518869783035	1.17876363111306	1.21780155254374	0.942616028326324
BRD1	1.03317661711406	0.969284840863779	1.13451378081997	0.95566973874271	0.981883316997534	1.0570935744728	1.02083412327801	1.00605339044588	1.06758669048897	1.03657286315311	1.08588233766052	1.05446711547675
BRD2	1.01946527554742	1.00615040729294	1.1124696358121	0.985241892108288	1.10548460530207	1.04805130911151	1.08370455282842	1.07711190910627	1.08979503737469	1.06699467341616	1.10234015531145	1.03065631781891
BRD3	1.10938923746163	1.08794072707852	1.02918844890482	1.00036797636864	0.940125186872704	0.958297840413921	0.928472510986815	0.966254008031001	0.988252913238461	1.04056974065379	0.940486351227258	0.963273725864592
BRD4	1.01445840433578	0.986938815988542	0.972433280334816	1.04775662515145	0.977905352576033	1.00188336652035	0.992500802325173	1.00877614778226	1.02818781280462	0.995187728967871	1.00568090707732	1.04064859926882
BRD7	1.09980896799669	1.07661085960899	1.11171473652932	0.895264850179898	0.910865153566349	1.01023299636428	1.0081706143526	1.05294072333446	1.01655677868879	1.00772503161762	0.980822534489729	0.99594179811065
BRD7P2	0.937832680259542	1.01165659690441	1.08667096718708	0.978020971944608	0.890033033431377	1.24264049810022	1.02150606999181	1.05568344797538	0.982701620959609	1.03300650017795	0.990981512783005	1.11096163300355
BRD7P3	1.00363105886992	1.00307075911368	1.12596358900483	0.962508209855082	0.989895860075068	1.054113216413	1.04137038295797	1.04630018260922	1.02759918314821	1.02968944256375	0.992009489195816	0.968722150090056
BRD8	0.957488866620517	0.848581750558931	0.871283529463231	1.2355824336343	1.22579640664506	1.09630053831162	1.10993314293227	1.14495345470208	1.08418263908143	1.23153319479127	1.1462032492598	1.06065952176274
BRD9	0.784636154985325	0.882178211461746	0.953719121258018	1.11271499824558	1.14205821670732	1.16728171146009	1.06093948429354	1.05753517004428	1.05329571632978	1.11901483564638	1.18135392110493	1.20852357116987
BRDT	1.00781069832351	1.04305290005628	1.03396171395456	0.95620415119888	1.00859097554002	0.981051051463911	0.982695424989004	0.972118310289219	0.993638497557917	1.01338022340813	1.08172987976577	1.04714205236382
BRE	1.231908149491	1.09704884339785	0.998229990223134	0.965257266764562	0.895898328775671	0.99050666898506	0.987834403886315	1.03305917457938	0.993210257894502	0.986163883177361	0.988832665338018	0.954668041455125
BREA2	0.995516224787725	1.03593688891806	0.996420174117368	1.08067559238463	1.08701164125948	0.955763281385907	0.895781317889004	0.918052293323769	0.917855549651716	0.945834436747763	0.935230954088902	1.02954209606962
BRF1	0.975906487591625	0.955870265271548	1.01198637151429	1.02001167128569	1.071885671788	1.05132325018647	1.01288024592203	1.07076774555042	1.05769864451263	1.02673555869214	1.02730015981185	1.11457828724604
BRF2	0.975701677920858	0.947352347932401	1.0346364730124	1.04031712238322	1.18466987267785	1.08178429288177	1.11224652158006	1.11643575106873	1.07687392135471	1.1302768555284	1.31888694280115	1.09571853849038
BRI3	1.00061886842542	0.916257555490404	0.797441267555296	1.16844226405384	1.00135390515842	1.22957475985634	1.23590621865504	1.09957243195242	1.21065610257057	1.06835257427279	1.11952607030025	1.14003054686754
BRI3BP	0.982678459676502	1.10045055887543	1.26547996206676	0.830438893912936	0.89381122096504	0.893152707344582	0.827241608867279	0.966879780709007	0.906362036581212	1.06462402155957	1.07807917647528	0.879318136110192
BRICD5	1.0546449316765	0.974734645874396	1.0162589500974	1.02353397599338	1.05636923640537	1.02538527019655	0.926489520205946	0.986732750431211	1.06003775726687	0.977364133786066	0.879008403156561	1.07106291052452
BRINP1	1.00773243780369	1.06195177970788	0.965552768525015	1.17727704129368	1.06931886073042	0.918290369369852	0.964275975947217	1.02913663421866	1.08913748068445	0.99847151526642	0.901522339984016	0.998336989130534
BRINP2	0.988590577402734	1.01454827235064	1.04153774943262	1.07520258082338	0.97941451512338	0.942952883468535	1.00213746381263	0.981033487816496	0.906538256275822	1.06407376458247	1.01753684922746	1.07357821723354
BRINP3	1.0029007160459	1.04077436887464	1.07777186036034	0.976233785006909	1.01157907548424	0.988704826611969	0.979584452355478	1.00618789687179	1.0305707428914	0.985603163235371	1.00860411994238	1.01578237874964
BRIP1	0.928831941774287	0.86621379295393	1.07429497805397	0.943025330203957	0.933251165780669	1.04349341040231	1.01750843652195	1.06696017022166	0.954521535767611	0.974031069764171	1.11144268843181	1.00775077480344
BRIX1	0.784503675251788	0.883833258386093	1.04868407800202	1.08687365608015	1.04801443571789	1.03229186522931	1.09803638905645	1.05901405145444	1.02863485109696	0.986013204427261	0.992257473267097	1.08481987553018
BRK1	0.947313748343009	1.07650373385308	0.943859364030936	0.975916810184479	1.02362070551984	1.03059461949402	1.12683066570338	1.0991959473849	1.09773185888219	1.04928591422971	0.985458996957914	1.07986511357146
BRMS1	0.932519997183696	0.957671708031664	0.977416989866598	1.01785533975196	1.06393853092108	1.07829345437058	1.08966351465763	1.06302642713459	0.97703338143797	1.01042567616608	1.10634045659158	0.977571116411201
BRMS1L	0.92780940672185	0.912139872804094	0.910605478262944	1.02777847424725	1.01996654037946	1.11110599077006	1.00643775871023	1.09769084436668	1.07812967751702	1.09011101777486	1.02745069177159	0.928256868046091
BROX	1.01546937767904	0.939127563790972	0.996629778164213	1.13883423951947	0.790960499482701	1.08015367382863	1.07567037825448	1.1086481047093	1.07518972954804	1.06426699744205	1.01521720504591	1.02957346387908
BRPF1	0.915931197153847	0.893052379084001	1.03001423562709	1.04612029396958	1.10733696273092	1.08032758242459	1.04098009671422	1.09266156370229	1.16544563756185	1.04770705065143	1.15396807198271	1.11507480171288
BRPF3	0.916808938640457	0.831786016087917	0.830794006561926	1.19789678545656	1.28511723110218	1.28056777745451	1.16037121323295	1.27432938855569	1.37067214816352	1.25715025924162	1.29435480678634	1.37842809654137
BRS3	1.06204210939424	1.0527252500028	1.11811875530911	1.08306777589045	1.02683742366514	0.981612560849002	0.982811622716882	0.993118279581644	0.988214300417267	1.04389480310701	1.01396306174711	1.05442133087297
BRSK1	1.02700947844336	1.09339355709029	1.03321881663178	1.10936172391361	0.933264187019625	0.995100228646392	0.848581750558931	0.904263813768687	0.926065232107072	0.991514436854219	1.04277599974469	0.934015848646909
BRSK2	1.01623770539304	1.09292429916521	1.00397808118957	1.08943830473746	0.998771032394758	0.917279655482243	1.01505982784468	0.921840299971207	0.970773479275994	0.962887840058827	1.01716335871998	0.938728758228164
BRWD1	0.961345949831112	1.14819123516739	1.22065685881018	0.8143124244058	0.917550349172965	0.982340310444122	0.954018371940724	1.01951589472625	0.858727280325032	1.02577335914242	0.927073968265448	0.977619276954774
BRWD3	1.14965217578673	1.24543883174716	1.28106220957335	0.711860336206698	0.756669790509726	0.75682486303951	0.807536324364063	0.853692564732171	0.731635123815412	0.825150036635586	0.732026299678024	0.715031011265404
BSCL2	1.1650301387992	0.934644693873429	0.910554760246866	1.0465874059061	1.03442556444243	0.993266089147141	1.02168608438028	1.07781802342958	1.02517556472535	1.09965973579351	1.02337004933729	0.942099291613927
BSDC1	0.945112986819031	0.972516099764171	1.04117062768905	1.03874640020699	1.01318767030413	1.07891678163555	1.07598953817956	1.0844020003544	1.04307582738	1.01686110263201	0.999255239395989	0.99041501922819
BSG	1.14870422760585	1.27912903002915	1.20200279934636	0.816471486110062	0.848251862444287	0.863580233103174	0.9023510130024	0.899234833441884	0.845462997873207	0.911318518025218	0.83288576269925	0.844484970884228
BSN	1.06026144921201	1.01925377662073	0.939528609156789	1.08132387462473	0.986533047199042	1.01037113350029	0.990794611975077	0.999900841845852	1.09739409625076	0.981972092496113	0.995979673482021	0.978569762215206
BSND	0.994925189173354	1.03622793634983	1.02795529284678	1.09019442092565	1.0617574927045	1.03624511798071	1.01677463546581	1.03611387977861	1.0921636229653	1.06045254143486	1.03931772600304	1.12259533511274
BSPH1	1.00310423529522	0.986019468097112	0.990788771421681	0.967970285420373	0.963308417319854	1.02356992536445	1.01874473546108	1.02678015344691	1.00780468032987	1.0239959895169	1.04243616684434	1.00788069407794
BSPRY	1.01343636388887	1.03235818066734	1.27872890272171	1.00041384134764	1.02589056918214	0.978173818836789	0.939315792013308	0.929445690146879	0.94370285384697	0.913439900118747	0.919938297087992	0.921922038787058
BST1	1.12520871569656	0.930742722599029	1.01599398262583	0.994496643267244	0.856629726002156	1.04499189164054	0.997265046519633	1.200759169223	1.20252830138052	1.02707026084331	1.02009333719814	1.07521756784523
BST2	1.11784951549771	0.979772168877025	1.07684721868288	0.986995228020984	0.852631241057237	1.01000001662159	0.966535703909166	1.09610763219224	1.11020993389828	1.02765292387574	1.04776517680559	0.9810584970109
BSX	1.05778907784359	0.967084718249964	0.937747440527825	1.02803075587287	1.0034302430426	0.997931193333827	0.968782378545064	0.990794611975077	1.11381787229607	1.03688609526853	0.944418928411851	0.933264187019625
BTAF1	0.984157409053845	1.07992378744462	1.07182698274818	0.948352014784729	1.02076029983398	1.0721379968334	1.03820114504382	1.01105726066928	0.951915057366675	1.08542830457077	1.05622375887078	1.02215535805895
BTBD1	0.955542305031763	0.990744808738326	0.855422282482309	1.04663086281629	1.10546435220797	1.11164989765588	1.19847109698299	1.07215993228751	1.03905494917837	1.10087159944746	1.13111764211204	1.08990990342678
BTBD10	1.00049458987236	1.23890812444202	1.21968613349105	0.839290209191839	0.800531855950054	0.946837052493674	0.930987626956624	0.90809279257539	0.875299890933854	0.878322978961213	0.829126635782721	0.863168056833887
BTBD11	1.53766026826553	1.43251019594581	1.40314884491905	0.859083574661253	0.864782509846374	0.906538256275822	0.904367509749681	0.93557545793537	0.878233457201292	0.931938014684603	0.942616028326324	0.899397886198073
BTBD16	1.08737834833551	1.22526271549881	1.26223219464696	0.939089689881692	0.906362036581212	0.889711395343371	0.97841399480682	0.917923690346629	0.973399883573669	0.822728143872881	0.969274801666359	0.882372076517013
BTBD2	1.14293048831132	1.0274163473928	0.932628723506968	0.956378313228718	0.968243289633015	0.95150172074245	1.05428816564491	1.04087674165999	1.05448807595451	1.06366828139613	1.08749023915243	1.00880916359036
BTBD3	0.930659559644191	1.03681171337444	1.14937497691517	1.01292463947451	0.893993901485423	1.08787814727244	1.06329430211703	1.05841199680204	1.0476335895253	0.901297985583305	1.04893462200875	1.19480700707251
BTBD6	1.00564480011813	0.834703257443352	1.01528994833466	1.1762225338765	1.14254544909928	1.11250816911064	0.940456697426509	1.08223638563209	1.12072741220247	1.07574558199415	1.12596358900483	1.13899842589015
BTBD7	0.8863343124094	1.15002305223571	1.05948635073894	0.858857905124013	0.937462446151945	0.991550694322392	1.01865415755839	0.922722604554372	0.812282718163929	0.944206929046562	0.932263746133993	1.02745933718278
BTBD8	0.988404951678767	0.984713945470996	1.05579969080369	0.988682645747674	1.03487792858922	1.04968815969506	1.09636411867797	1.03755386658453	0.991344627295069	0.985967897368932	0.886420984730806	1.01006106249816
BTBD9	0.981883316997534	1.16277480275098	1.20285584765501	1.0042104350838	1.04143483773852	1.0009122122028	1.04919734559939	1.04594255539635	0.965230709193794	1.06296413135663	1.02991933089887	1.05323739449092
BTC	1.0039709750585	1.04996651929604	1.11493468115645	1.02314636053254	0.984196438219699	0.948126268704374	0.984764582381687	0.983367876841867	0.924376148717636	1.0468077695385	1.0364882330253	0.957316764899803
BTD	0.982505700584504	0.981527670575533	0.900825198036745	1.04181684113329	1.00105268616127	1.08435129020807	1.10726546137394	1.18368764039141	1.14605027071577	1.01718275145225	1.04547487260592	1.00747652894846
BTF3	0.960210904180347	0.94296785246613	0.956402954273476	0.923809749363888	1.00569393939268	1.10909381621586	1.0647476164724	1.02467534973791	0.960917003252941	1.02936643699215	1.00998774672763	1.00964121001532
BTF3L4	0.91935506192399	0.856241159999785	1.02264892367036	1.03269120989341	1.04519290099165	1.10295063781095	1.11462565591493	1.09273788412208	1.0542683745836	1.12577572152808	1.07679531720353	1.00954969740706
BTF3P10	0.946961251883779	0.990231589717272	0.996624526104962	1.05688911148356	1.15171371031743	1.18272816812669	1.15225467513917	0.947255946158623	0.914097867586915	0.998304844197363	0.936716855331738	1.01711194670912
BTF3P11	1.00462290290024	0.953130679010847	1.02897609425374	1.02640450924733	0.990971547079949	1.01174668670369	1.02165333919249	1.02147407820615	0.93215970223965	0.993070091900539	1.02783034359004	0.944192055625953
BTF3P13	0.994886003992855	1.01334667822245	1.00522078655818	1.02240717574435	1.00593267824845	1.06301528163941	1.00364731274638	1.00571735840184	1.0271586160022	1.00697932274618	0.988494489651972	1.01808656171899
BTF3P9	0.995281362376666	1.02050487656186	1.07497989749745	1.01908310184052	0.847256173088681	0.988590577402734	1.01742336835577	0.976070729306497	0.970637872998425	1.0114530158354	0.974978535506841	0.927714379918939
BTG1	1.19460575214838	0.928589275152372	1.11199299506778	1.08303526838191	1.00114228054969	1.02515363158042	1.12175401866112	1.02642671341298	0.947216883888177	1.02258867788021	0.917923690346629	0.970011857506574
BTG2	2.10448833706211	1.59197686976212	1.51715806922978	0.614032178841808	0.559038437518434	0.512291750630678	0.51692161160505	0.555270034893474	0.540992374050777	0.619048007025194	0.650643351835046	0.567294702382794
BTG3	1.00909141940473	0.99421649416554	1.15835433948047	0.96684281907206	0.973336418274215	1.0401285992327	0.999900841845852	1.01072981881076	1.08217605544437	1.00974617468044	0.995621696658736	0.893948346158893
BTG4	1.02097978039011	0.983181746110562	1.0035428138775	1.01176762810436	0.99736532565597	1.02819671390601	1.02600198114829	1.04639670500046	0.995091027149288	1.03084786147075	1.05788913833759	0.973300648414531
BTK	0.957857494637671	1.1108978533278	0.972966711815736	0.91582259495398	0.972145934379052	1.01750371154918	1.05960265132395	0.99604933262627	1.10879143907442	0.955183897194953	1.03139914888205	0.991710935972753
BTLA	0.99547370585748	1.15076986120428	1.04653833348232	1.02870016356991	1.07289757873338	0.95462266345807	0.979064265505624	0.959787485613511	1.01982966484407	0.986233479357342	0.974279414066963	1.02161759492236
BTN1A1	1.06780235346557	1.02452191608014	1.0649026758122	0.943478309836666	1.00085429262836	1.00454425904103	0.961917221187647	0.966626003717633	1.00227946492726	1.05812738820975	1.08515817464155	1.00050380562372
BTN2A1	0.970409354335019	0.851249018177989	0.935901033898649	1.18198515810411	1.28003124588776	1.34829481066524	1.21927614355415	1.32824869120497	1.32626017295697	1.22925885079912	1.34403411871084	1.25703437057809
BTN2A2	1.05291016721573	0.991456574519322	1.08776671315282	1.08565435623851	1.01829450439916	1.04948400040811	0.982440957619231	0.961106781839733	1.02168608438028	0.8337636942539	0.879050497578223	0.796971710381778
BTN2A3P	1.01799549370496	0.966087986700477	0.991991109136193	1.15110389556139	1.17682286464248	1.15556482630026	1.10671969248799	1.14280429236362	1.07799507973019	1.16961956614271	0.987211945849102	1.0534567642988
BTN3A1	1.1447900847054	0.784997011705119	0.950163360910962	1.24130530579929	1.37766044428932	1.22778797598089	1.36268551652981	1.23309891105046	0.902924984951768	1.32578767914874	1.18502744072068	0.884881883847468
BTN3A2	1.01802014018925	0.704424636978724	1.00457534066914	1.49187935723326	1.53766026826553	1.36268551652981	1.23619571822891	1.1241973482533	0.788057996796433	1.52523455062193	1.2829642468681	1.31626247606023
BTN3A3	1.02232833405232	0.874302016767507	0.831786016087917	1.28073971961629	1.24218990214582	1.23854899199319	1.5056160725689	1.48555084299627	1.00630105347538	1.35549086972758	1.03157151830231	0.983468149114918
BTNL2	0.982482526087091	0.980616304183391	0.996077689695183	1.10829223484097	1.05269188845927	0.850681124960524	0.979768478712417	1.04078152687407	1.04187140536526	0.901091039805869	1.01185784192517	1.08591706079407
BTNL3	1.03642878179957	0.972177274531516	1.05648358810068	0.957615899250971	1.06365709689272	0.934699936445087	1.03586435708212	1.04089776152299	0.976198055194901	0.935230954088902	1.02636381083166	1.07118571537365
BTNL8	1.04441281588094	1.0292349397814	1.0060610340773	0.97941451512338	0.966167067293982	0.943248828174249	0.894451620819036	0.978900113096875	1.02195411055929	0.931713726324631	0.995427991743199	0.994089398198089
BTNL9	1.07807917647528	1.11385881740393	0.994480276944411	1.00482853219764	1.0205520580505	0.959345314297877	0.848717713256859	0.918807940119566	0.91048754660098	0.917827547391502	0.936865598716354	0.944288928436759
BTRC	1.07643996718153	1.22553233332553	1.23609202866076	0.872924797437446	0.93143483227467	1.00952786672283	1.00436082374972	0.957418224910387	1.03285387162191	1.04145875058932	0.847206253450748	0.920599703289539
BUB1	0.886055494049793	0.741931125521408	0.900181744404312	1.13147342867724	1.08727958548877	1.13135860649884	1.04731086597802	1.10521180667027	1.09640082642162	1.05498965286088	1.11552388662235	1.10450174180855
BUB1B	0.901037096530953	0.821374398171633	0.915189545357348	1.10789393008352	1.13062930525758	1.17480514835845	1.02006979656895	1.11779640676329	1.14265313595982	1.13005867405787	1.13175831963151	1.10054131873132
BUB3	0.908787235993242	0.847958586447122	0.92498460739894	1.19718438141299	1.1151959997229	1.12209834940974	1.11651760058753	1.16707621315545	1.22796781292712	1.06662009088556	1.21342837537522	1.16370865063987
BUD13	0.919263183622616	0.840194156943768	1.03007705337125	1.02265688192499	1.05041337050146	1.08756580820326	1.00656439578818	1.11310043805137	1.08919052081036	1.06164316215334	0.994039022942937	1.01807520960654
BUD31	0.941790576582953	0.905476878960402	0.9613360944654	1.13683104627332	1.15373056325693	1.16336823886401	1.20439953913844	1.17245465301577	1.19055950389816	1.25633287235037	1.23619571822891	1.24264049810022
BVES	0.835702995148118	0.578656396568019	0.540113727829464	0.956175043278814	0.956574732709189	1.27053961885488	1.15998509066794	1.0930435292142	1.10541713903709	1.28445603385157	0.863339524100141	1.09410161257627
BYSL	0.798107157703668	0.839290209191839	1.03417541023391	1.04239310614242	1.06468796927003	0.989533075466851	1.01244759226822	1.04615769374655	1.08281755943167	1.0626793442633	1.06798646925882	1.04592588090029
BZRAP1	1.15652978240893	1.09447246823948	1.00818846187884	1.02646303971554	0.965974030615012	0.995435555605109	0.984282719183079	0.926626322439061	0.977147693352701	0.982764070136014	0.912189975974712	1.05712954234297
BZW1	0.832162355873393	0.980925632463072	0.888560790232113	1.18794806925239	1.18834254148908	1.17082406458891	1.15556482630026	1.14878955376186	1.17091688267521	1.08497344540479	1.14065456116174	1.15683874054515
BZW2	0.958297840413921	0.89457917347299	0.978020971944608	1.15264316960748	1.22610707646133	1.11804037497765	1.16863509464408	1.16995022329231	1.07998738950006	1.2400791028298	1.13802759671666	1.10999587746274
C10orf10	0.970931881698103	0.987070591608251	0.945236814484097	0.97318777874926	0.966033625377176	1.05906316907069	0.958685824354957	0.994257200577635	0.980235545559278	1.04865485523197	1.03725325738895	1.20432118544666
C10orf107	0.962794850401999	0.957753247146883	0.912583455752277	1.09353804528697	1.19460575214838	1.31759551007196	1.27833910129802	2.83255929447149	1.80900922778716	1.42505363520505	1.53472480767674	1.23299704736912
C10orf11	1.01884435089275	1.0035730295108	1.01899500062813	1.07385450945585	1.04678204778266	1.03874640020699	1.03373266012898	1.01961339000766	1.03119610429365	1.06696017022166	1.07365363467664	1.03715525963435
C10orf111	1.01769725615927	1.02161759492236	0.933851242627582	0.979903595063581	1.03148156742443	1.02734087294901	1.0759567413465	0.977658647623556	1.02281519531951	0.92553765752039	1.00472493473721	1.04507565561589
C10orf113	1.00503636234976	1.03141241298751	1.0417118015532	0.994555336790816	1.0183211886793	0.996251619010003	0.984802427249128	0.993886874436056	0.998010422562398	1.00763303249673	0.999867971629449	1.00069553205876
C10orf12	0.891459980123821	0.926978235308232	0.913079763531737	0.96257754097514	1.12870453230418	1.25381200509019	1.16905073815159	1.21304294927652	1.15438531015001	1.09547432156128	1.25224469563789	1.27476684755955
C10orf120	0.968739316152266	1.01451046528815	1.02748378885732	0.980577891788997	1.0022008346511	0.976546593582144	1.0047944232528	1.03563813108834	0.938610260807558	1.03290477888639	1.02917044904015	1.00641019449878
C10orf126	0.976671011308375	0.99124830715366	1.04530270836693	0.931938014684603	0.946121589351288	0.994157680933387	0.990474300021668	0.990354996988118	1.0066014597771	1.02524969906018	0.885190466355389	0.972328955839308
C10orf131	1.00024882251308	1.01128342512389	1.03879975634522	1.00713141751348	0.983521556565054	1.0249529086679	1.02898547905771	1.01973927340007	1.01569828973109	1.0491246492524	1.02492237080707	1.00211131568787
C10orf2	0.913400730805279	0.937603430305483	1.23231456157218	0.975806793140545	0.989571349459792	0.955534111917485	1.00234246108985	1.00906806568526	1.07305655630949	1.10280101146079	0.993764393601229	0.98634021331527
C10orf25	0.97941451512338	0.961379971555211	0.933402576244021	1.04844622892504	1.06784631215799	1.01049415999664	1.021626905109	1.04788254524139	1.05651681051123	1.02339412888987	1.01414385236669	1.09272054102382
C10orf32	0.722409959487981	0.894736642636271	1.00326408923076	1.15182416083078	1.12200736835573	1.21681888688433	1.24655418734022	1.26431555180007	1.0399889504477	1.18771684441226	1.02511063028613	1.13394857764917
C10orf35	1.05081145924521	1.08234681018616	1.11960768493894	1.03160122167418	0.876937974174043	0.852122284928933	0.889993815216995	0.696471227581752	0.887959576601932	0.763812035234348	0.786477000696285	0.905130052997066
C10orf53	0.990184664698574	0.974457503945595	0.983396964867606	1.06208404394351	1.02396602770618	0.969736885946959	0.990572797903555	0.927073968265448	0.944770880257612	0.962696028717166	1.00264489712809	0.952460278816539
C10orf54	1.04305290005628	1.1723967165836	0.923370248250377	1.11329995136127	1.00765164302057	0.996463058596438	0.872790534795812	1.13179452798214	1.26894887269662	1.03325551885415	0.875988065227075	0.931386164587335
C10orf55	1.09273788412208	1.30145447937242	1.15954572327313	0.843050017196516	0.892289268996713	0.994098336682025	0.919044503510841	0.901929487617183	0.910970134632981	0.912042111887718	0.800630684747651	0.83616048446543
C10orf62	0.991043070226279	1.13267967407989	0.962712909610232	1.0070785665515	1.03654752764575	1.00830090158987	0.981641806465276	0.959201500785411	0.978234281262781	0.980683908700536	0.992634194178183	1.04439395043917
C10orf67	1.01031514503999	1.01126101300284	1.03843957104042	0.939366361721083	0.976344411733456	1.01637310257778	0.992264882974475	1.06765349372025	1.0178483437392	1.02096157263514	1.02327424491668	1.02902264414165
C10orf71	1.05651681051123	1.07980657302279	1.03274500178133	1.00947664625305	1.02616521941755	1.00598406899965	1.0079626596402	0.907732768395655	0.967074197939544	0.920920036627525	0.946513590067842	1.04646422178703
C10orf76	0.92743838857671	0.963942483944027	1.06976247999845	0.927037414808611	1.0163931771763	1.01285029990812	1.03900849375489	1.0818780793586	1.05669163707846	1.06652656285117	1.02355434358469	1.00155045444129
C10orf82	1.0948620644495	1.06963294278573	1.11844366222866	1.00453025256884	0.988404951678767	0.970515016981487	1.01746907945536	0.90608020721826	0.950772623251927	0.891189713770138	0.979706108081196	0.944425943480256
C10orf85	1.01146943707883	1.03659148460991	0.915630127500387	1.09253050254079	1.05534063426401	0.966930932035015	1.09508263024446	0.930518533128807	0.982004598209941	1.02074808907498	0.99902134670346	1.13886374282295
C10orf88	0.930391359178656	0.908459634267228	1.01474229170567	1.03788874623205	1.06456454497521	1.22338541796598	1.16728171146009	1.13919636326109	1.18440452635564	1.0216334635613	1.03448021196987	1.11443597346549
C10orf90	0.994006170134914	0.974272075164524	1.04034842560638	0.955173762717466	1.05318208313695	1.01559206819994	1.05736967318388	1.08345196254382	1.04272033112184	0.987767961626254	1.08832947542859	1.09199005966234
C10orf91	1.11724900330609	1.03960249632556	1.07628986496785	1.21241807307343	1.04083965775822	0.950442850677021	0.961439279381949	0.985739843652674	0.914746065420599	0.956029534957008	1.00279702647918	1.02362070551984
C10orf95	1.16321633876988	1.15362520513033	0.998631554503606	1.0265948072796	0.970946364781318	0.909813419378551	0.888039645420679	0.847902408394355	0.86236945358001	0.94781352651004	1.01682338082962	0.959991079896035
C10orf99	1.4375004456383	1.23104430592206	1.2601228923395	0.957719277817565	0.855075733932407	0.943817392221797	1.02414698915146	0.980389284705508	0.887351481296088	0.936992779049115	1.00646133081211	0.994017436918948
C11orf1	1.12980176204042	1.23630989916858	1.141267535241	0.825060941377903	0.875944801137652	0.974681321737455	0.963841641861346	0.945157006455466	0.847206253450748	0.892990461674073	0.912344084131344	0.906102004460216
C11orf16	1.07586124412494	0.98715803470436	0.942678708739484	1.03137008255837	1.00732661703233	0.966302757983413	1.02326777422945	0.931796710688482	0.996490729163785	0.91539018853088	0.871961291421655	0.97550082384418
C11orf21	1.08931096850647	1.01219919562687	1.05144837623954	1.01676186072805	1.02963111253212	0.984702723708762	0.879506235990632	0.928363065643068	0.992643842791376	0.902717467077274	0.967832628415794	0.998645456850655
C11orf24	0.803844976459566	0.834350095783063	0.905130052997066	1.17293789139346	1.14525092178139	1.20200279934636	1.15977105494719	1.14455440043771	1.19856435524366	1.11600657918931	1.09652710836916	1.13854132626683
C11orf30	0.84837572876207	0.9141968140905	1.00051713167798	1.00288578531583	1.05597917250965	1.07210167454377	1.05673772753713	1.17341794126574	1.12475979837	1.12379906778187	1.13071307964845	1.05893238681575
C11orf31	0.967965073312401	0.971302217741816	0.9454199090169	1.03105679331634	1.16080009801295	1.09883615254663	0.991780244611727	1.10307774505216	1.09700874200856	1.10527162807762	1.09165840658234	1.12013529421923
C11orf40	0.989422532242348	1.02222816175705	1.0271673110442	1.02681615981205	0.992313190098419	1.01618758306827	1.04145875058932	1.00814258043572	0.951968631233293	0.920739400481621	0.987601909159985	1.01660359167219
C11orf42	1.08755766841786	1.05852387177025	0.966759215498858	1.0001268729216	0.981816553053074	1.02226345775515	1.02701566461854	0.940510655737947	1.04360515002543	0.993809045596866	0.983446428833966	1.0174382652002
C11orf44	1.07869812215431	1.09372496677871	1.02460970556234	0.995875328929864	0.939142871441363	0.913353287322205	1.07911274150805	0.94075820036431	0.881508263379386	0.990313035580538	0.97941451512338	0.942881001454815
C11orf45	1.31704724038902	1.12309134338586	1.18169464881673	0.861330381015655	0.984778545394326	0.979209990544718	0.99685879505902	0.909271028870011	0.92415353600358	0.832393467705604	0.826019004296853	0.822765599746126
C11orf49	1.0557547816792	0.96649546563082	0.947139593170378	1.01109199722679	0.952116610651033	1.07506509941202	1.09308444916147	1.09714378198589	1.04031712238322	1.07480275026983	1.03710420802014	1.02899859714111
C11orf52	1.22699965579042	1.03936208953181	1.08862588069741	0.990864355075988	0.899649565252497	0.935464752411265	0.93899954835055	0.878045569788637	0.911375996582403	0.951083268760381	0.938728758228164	0.98591039400702
C11orf53	1.04249405788074	1.03602467047144	1.00511173741839	1.04769961428464	1.03045258724107	0.927073968265448	0.901522339984016	0.994120444615878	1.01889906850045	0.955500166260014	0.898283138117311	1.03399989067208
C11orf54	0.960494135806318	0.773260656086749	0.962436714400542	1.23104430592206	0.922047743793581	1.27782098988127	0.958524133325893	1.36683671631493	1.35671699152015	1.36928722308113	1.29471010160773	1.1831618857302
C11orf57	0.969054341816807	0.992860302616142	1.06747828128853	1.01487246807509	1.05396829437567	1.05724703026733	1.10297329068327	1.15329296828993	1.0549515059805	1.23948936886616	1.04637062905899	0.979914846760449
C11orf58	0.916586129129555	0.906235706185664	1.00581101362271	1.1693750263412	1.17436053343754	1.17682286464248	1.16655501510812	1.1441480365116	1.12070885511902	1.10701547410936	1.07634705943883	1.06091928875951
C11orf63	1.05754707451809	1.05285506261615	1.0948620644495	0.852567088407806	0.883151448223176	0.952716803168089	0.987682805474125	1.06591315638577	1.01392136377578	1.0549515059805	1.13472660857266	0.942392311153543
C11orf65	1.02906639307084	1.00177083022049	1.00979312301667	0.9715158567006	0.946131944702057	1.0275081718968	1.05115790811434	1.05605218517955	0.982811622716882	1.04599707835861	1.07062147503418	1.02127574588813
C11orf68	0.912394250126159	0.89845760297625	0.815591374524271	1.22857490193756	1.12241732927664	1.10682444084578	1.12401872717388	1.12714936198785	1.2105659980496	1.21579803962152	1.03745986346852	1.22637295976373
C11orf70	0.962601861674683	0.969573194587675	0.84660061090447	1.14738945374805	1.09497209226907	1.1036590463413	1.1638886964656	1.15899135335377	1.0058679589641	1.05245564787676	1.08174778551753	0.982701620959609
C11orf71	1.02351357560608	0.973229108951308	1.0179292379166	1.0089799534777	1.0309674860482	1.04639670500046	1.04117062768905	1.02567570519336	0.928406003711302	1.07604972981504	0.981196746677847	0.959621768873749
C11orf72	0.998077941101219	1.07752757692224	0.975510629990683	0.950582151470787	1.01207294078967	1.04217769194496	1.01489109751582	1.02762993437073	1.06149047007358	0.99685879505902	0.916209394252133	0.98400809043543
C11orf73	0.884647437656564	0.934857240527143	0.920780610416517	1.06857112499605	1.05725429603829	1.17097060099975	1.26431555180007	1.15954572327313	1.03501340202264	1.18020058353478	1.02782207133063	0.949627016829999
C11orf74	0.94690719428595	0.943170104524359	0.993348329076397	1.22583782460211	1.10923361556215	1.33445450018163	1.38045275831867	1.20792178785831	1.02688300522517	1.17551980139295	1.14452630020161	1.16261889011586
C11orf80	1.25030931271622	1.26724215908572	1.17840734402615	0.780662003235352	0.795524443567885	0.833184153175056	0.803993179102263	0.730134541035684	0.788729949587709	0.700783842707212	0.758829080227172	0.766718325288596
C11orf83	0.908236175961076	0.932844691139541	0.903432388187466	1.01799549370496	0.989638327468216	1.04569906216927	1.02444724221763	1.02087206552568	1.09808222769407	1.10238036343706	1.15899135335377	0.999382918504135
C11orf84	1.00260068669269	0.974559261853256	0.940210399774102	1.11561730811569	1.06416298762274	0.957729749156672	0.995769951791559	1.01359882972612	1.08395111689524	0.960253366035141	1.125715066707	1.04191046683435
C11orf85	1.02156816393844	1.03222025813822	1.03809250262922	1.00007736224625	0.999932669669037	1.11419074929774	1.02691359617559	1.00410482078736	1.04128809662326	1.03571359186075	1.09601432456487	1.01288793756237
C11orf86	1.05768291259637	1.07655316821735	1.00583991613295	1.08364819185283	1.01587586424767	0.992564434283497	0.953367009329851	0.92927310116286	0.961094373502169	0.925225661413082	0.992227968023339	0.961652623356097
C11orf87	1.00836139420792	1.06961365328768	0.979083078594834	1.04318281345091	1.06484227267267	1.01491130355059	0.94479211463399	0.943170104524359	0.95206939538267	0.914491690644959	1.06563051268892	1.00323691702788
C11orf88	0.986724971697283	0.92121055368609	1.13016713991948	0.990572797903555	1.02018696544519	1.02050487656186	1.04081608837031	1.05740027539003	0.98717072168088	1.08077267440722	1.01380150440541	1.00388294376618
C11orf95	1.07415423016526	1.029516453858	0.96809223096058	1.02795529284678	0.984157409053845	0.946234514279879	0.92631729776027	0.830989652445092	1.05839764740321	0.883560312328665	0.93424598854816	1.05130740934911
C11orf96	1.10696739829039	1.04137038295797	0.927605472130436	1.03178782027711	1.14441388508808	1.0310330231371	0.941124471228545	0.968195788004827	0.938143481402639	1.04547020123267	1.00908046834803	0.979115804219131
C12orf10	0.960684836410134	0.925328770139652	0.824763475274502	1.16786331169535	1.20798454759935	1.09263557461983	1.12483998693733	1.1008328560255	1.18119585720819	1.09722942363917	1.23143476947061	1.18533816496644
C12orf29	0.988982881130984	0.906456900489699	1.13989943182977	1.00407857702696	1.06014110192768	1.0600047312465	1.08880116262383	1.08959469963587	1.0548453282318	1.07099856553291	1.01686110263201	1.01408704450604
C12orf36	1.07502650003423	0.978952758055978	1.16057190136987	1.01622884488147	0.985553684626311	1.04820035809369	1.0280916743425	0.98313139168023	1.00727707458695	1.00274047971619	0.89457917347299	1.01434182688384
C12orf4	0.701784054722896	0.838676168261793	0.949368259202456	1.36507550204751	1.33943538633676	1.40217251108427	1.36303262660379	1.38045275831867	1.4342643255953	1.31669157700794	1.49011285651103	1.35249442609522
C12orf40	1.00210445588551	0.987954014053259	1.03930043232459	1.01613112110268	0.992860302616142	1.02541976011319	1.07282777315764	1.03023114113225	1.02705826723105	1.00296013215582	1.03000151395582	1.01898681580187
C12orf42	1.01939083115686	1.02888601794062	1.00520193089399	1.02058910400749	1.05651681051123	1.01769725615927	1.02868459747903	0.995650873084673	1.00305684887971	0.986188090941872	1.01448522326437	0.959101590960828
C12orf43	0.715560726712166	0.892446342043168	0.940000681950517	1.18747439600389	1.09437440895168	1.08496027735353	1.16210276439048	1.1150294108879	1.11153479392627	1.06115238321315	1.07396546637722	0.990572797903555
C12orf45	0.903335587287583	0.963740373593495	0.961617855151087	0.961487676298518	0.903455776217355	1.07108726923402	1.07927966103593	1.02722885525973	1.00427839073026	1.06809502104698	1.03250854015248	1.02201721067999
C12orf49	0.929445690146879	0.998972984859894	0.993100863859595	0.994734543560951	0.982234503667213	0.994786905031501	1.03627904184567	1.0137309400092	1.04267357828486	1.05300697400224	1.05078796708853	1.06885264671463
C12orf5	0.941867131058238	1.31597032990411	1.27716274342581	0.819886182313175	0.786648137106122	0.936588262664272	0.967471898740114	0.928772216082017	0.806515622492414	0.898562503936802	0.898343242204914	0.777660984832773
C12orf50	0.996004182274099	1.04114566812842	1.03664734055434	0.96943388075799	0.974398354704515	1.03588335424899	1.03370921204481	1.03990473497595	1.02019364812689	1.10123679155854	1.03227015817061	1.05548910595719
C12orf54	1.06487773385877	1.00710212107507	1.09621597498546	0.926157535537759	0.923020234755128	0.927714379918939	0.97374984868318	0.956600085396378	0.942469286941171	0.960302210794275	0.979059402412223	0.97264538770722
C12orf55	1.0015241931566	1.04765490604958	0.985687847773621	0.969394674852629	0.949319742642083	0.984509266426233	1.04020240597381	0.995906315562672	0.94016861115808	1.01888694761865	1.04971234777254	0.958437928132066
C12orf56	1.01336074734591	0.990682940513078	1.36351307257733	0.948875764037218	0.986893197522112	0.988864979813375	1.18381334906953	1.03629145600621	0.934857240527143	1.00238759186917	1.09187781321989	1.25256169490303
C12orf57	0.884881883847468	0.769034911517602	0.855516112689744	1.08378872900218	1.25894905673881	1.05801669530302	1.14423809927763	1.16037121323295	1.2427280385418	1.19273230929648	1.16327428561648	1.20762762324604
C12orf60	1.05506682909911	1.06353288320904	1.09638041906991	0.827513387343611	0.893066093339393	0.943679925839268	1.07484262404987	1.07021264379663	0.927020209026864	1.02388756790973	0.975137047091188	0.959740278757979
C12orf61	1.0145888360024	1.00925730171475	0.864060439154391	1.09424237527379	1.13054267488786	1.01173776824233	1.03769491755062	0.968565893674798	0.991111004343613	1.00660611156797	1.01484131079727	1.03080240839528
C12orf65	1.0475903696881	1.019632285027	1.09730400542785	0.876750245334203	1.01718275145225	0.899485716223569	0.994026878464065	0.960054156593823	0.944192055625953	0.962525764745504	0.910052332740628	1.03154696745462
C12orf66	1.00793684479296	1.17091688267521	1.10715518904383	0.789362607803948	0.890281565741739	1.01880432614798	0.99166694510316	1.00867605270947	0.839585862232146	0.957999435779045	0.931912686137542	0.988978875553777
C12orf74	1.05979317721509	1.01011670925716	0.95817600880114	1.00739284662554	1.00145007878814	1.02633039511403	0.978205338872344	0.998384148612859	1.02480145484234	1.0372616160918	1.00171078330846	1.10815511105785
C12orf75	0.705675423547859	0.67592813223321	0.650643351835046	1.37641927450165	1.51486004784321	1.5763951249462	1.43110532282461	1.25448494287002	1.35073790574271	1.35372367997038	1.49437495724274	1.21037118560384
C12orf76	1.00242725602759	0.966995600507963	0.93667278690102	0.911375996582403	1.00656439578818	0.963634897708852	1.02923995496058	1.01737355397998	1.0662292664599	1.09026132650418	0.884008268017826	1.00554194562689
C14orf1	1.1927933802209	1.1838809149524	1.11539206612636	0.853457984592985	0.915884199148681	0.902213233831504	0.884008268017826	0.936791431516042	0.87071247945914	0.898250421492895	0.8638784293682	0.822242090815497
C14orf105	1.0138669922625	1.03833852955299	1.04378766775491	1.01320414821563	1.02348957770182	1.01807520960654	1.0215934672393	0.997396223252319	0.988789607766221	1.01449692405913	1.00932063892493	0.992403321727539
C14orf119	0.92927310116286	0.970827436587047	0.933868145454507	1.13620727623213	1.03901526261193	1.07773516020962	1.10809444899142	1.08899378071578	1.02796660147407	1.06506692120117	1.07632784432369	0.996420174117368
C14orf132	0.978192815426162	0.909813419378551	0.87096126926302	1.27759571609326	1.21968613349105	1.0212842646198	1.26566762727919	1.19214945972065	1.21527693614219	1.27640041552942	1.16734246017827	1.17697138583411
C14orf142	0.918077738831552	0.951429324027763	0.957132813323641	0.958224001776392	1.14194594583621	1.11541282524547	1.15575165345022	1.23373865969893	1.19784667111782	1.25726038232297	1.06835257427279	1.0002202627551
C14orf159	1.12783961844592	1.1382477646324	0.933212143944472	0.853692564732171	0.912344084131344	0.974398354704515	0.935416282699223	0.97618060794484	0.824870776859306	0.997491692474104	0.787610672841682	0.840846301605436
C14orf166	0.976984824341918	0.966192363110187	0.963993957229761	1.0562553979626	1.10721098037293	1.05556618112038	1.07134185516261	1.09026132650418	1.08347157631542	1.07251332578875	1.11453538707139	1.02650338587097
C14orf169	1.02243793342483	1.06523345800539	1.11275092900932	1.05264096315922	1.02850071905465	1.00443332597417	0.990653048129479	0.977629774899115	0.997498758221887	0.966340727018598	0.971312611598306	0.913178442538891
C14orf177	1.09702966040538	0.998444699070074	1.02589056918214	1.05750938043684	1.00775077480344	0.979969902664522	1.03350283521922	0.955086616755294	1.02303267877935	0.941790576582953	0.984955219803311	1.09617645331556
C14orf178	1.0487058866633	1.05709945517355	0.965292790573943	1.07104536377124	1.01802647715375	0.9218600842049	0.944404100887566	0.887816112675847	1.03326550791672	0.965788147627441	1.02863984581647	0.970643857443381
C14orf180	1.03833852955299	1.04823323029225	1.03079055690325	1.05794364959826	1.01802014018925	0.851083648831084	0.928174887613595	0.908399808856839	1.02989345934111	0.938370451597911	0.932743371958982	0.916079174834385
C14orf182	0.950226753018375	1.02342984503525	0.951353798088156	0.996978465122402	1.07147053612335	1.16905073815159	1.05897935458011	0.970163306899396	0.982561539893965	0.965897094961863	1.00334495310577	1.00271222608999
C14orf183	1.01568369415599	1.01783674932856	0.981742378330406	1.0468077695385	1.01852794527309	0.964975907732573	1.01532899309627	0.996841642268161	1.00556735738629	1.00051713167798	1.03133907027696	0.995778299391646
C14orf2	1.01263531743546	1.01658791941008	0.967395653034292	1.00912301635149	1.04323035572275	0.97503539357571	1.16110745958602	1.05491074218093	0.990246184647488	1.04653833348232	1.03466423760806	1.04790296515576
C14orf23	0.980327060408778	1.13404365131404	1.0771621654133	1.01684961937357	0.993111143351826	0.923514407074118	0.918549742986166	0.865144741475942	0.953665977804597	0.913717065272602	0.858388856193125	0.908300809943894
C14orf28	1.11766608237922	1.01948687435307	1.11406197447574	0.920432922793356	0.948875764037218	1.15764902599704	1.10339115175915	1.11720358116555	0.975814954133242	1.0358404221077	0.943652611094893	0.95048265799756
C14orf37	0.886596876342859	0.909009752260574	0.939480956212753	1.30773639381971	1.21473321207977	1.53701064918469	1.51401372416028	1.50139124200166	1.14233513942825	1.08289802163512	0.96272950617	1.1922845293159
C14orf39	0.99124830715366	1.01756490505906	1.00497384124138	1.00524954590753	1.00624762512298	1.03545066110926	1.0527252500028	1.01389459110811	1.03473179585164	1.02612352907186	1.03170056147377	1.03557864723814
C14orf79	1.0946468560912	1.09856452251274	1.00432679595157	0.93597109504849	0.922831567438763	1.01431226915796	1.03667914387478	1.04363108260922	0.890440591615447	0.994430602148279	1.06968785585076	0.955681519109541
C14orf80	1.01777838122625	1.07984738689573	1.01699196966972	1.0312569149772	0.95995452233684	0.884444572501026	0.875468837278343	0.812515733295035	1.01975144639977	0.917117209892849	0.9315427145437	0.966792926480236
C14orf93	1.19704521682799	1.12811708490134	0.93076931429156	0.884476542616021	0.932263746133993	0.978480646957181	1.07986511357146	0.989322470797275	0.882413951606478	1.0152637080988	0.900412334336638	0.894027513549757
C15orf26	1.01416495844849	0.952776723677461	1.01756490505906	1.01435312850724	1.03638357220336	0.994659542108151	0.987070591608251	1.00664881169079	1.01048455023852	0.95380697085865	0.986962968240848	1.07255987834476
C15orf27	1.04164033988979	1.12283680251883	1.06216039014675	1.06095427223752	0.939045504664537	0.903732014653842	0.937388966283897	0.970475833501138	1.02109199577658	0.960736723594279	1.09088944640791	1.03927158324483
C15orf32	1.01521720504591	1.11777267399688	1.03536535495912	1.02680507045295	0.955471255082994	0.982841515686766	1.03589094143615	0.923452785734391	0.963100597789428	1.00162064815898	0.945377498060766	1.04502038093921
C15orf37	1.03720462906376	1.00080559823777	0.872034754429093	1.01199815682069	1.00948242606531	0.958897391750342	0.968875760822358	0.966895837603853	1.12863206183823	1.01105726066928	1.05405519107912	0.901383689442312
C15orf38-AP3S2	1.10902856349242	0.891691953357869	1.14305675980068	0.929572107974755	0.965427544306005	0.996441870409747	1.00079916412824	1.15350231748601	1.12117208015368	1.27232982273384	1.2793169268792	0.961617855151087
C15orf39	1.03721040830001	1.04266198713138	1.0488251307244	0.99723990485504	0.979632306151318	1.00002340976275	1.01121067606125	0.960862537111846	1.00261721849849	0.987930450864336	0.982160259800136	1.04788254524139
C15orf40	0.943231427932986	1.03891349655434	1.02877887101929	0.972488968637034	1.02810698720661	1.00651612480051	1.09921416547529	1.04369748810975	0.941383460950915	0.961293168324201	0.935056576006591	0.987367662430006
C15orf41	1.03188704018624	0.995453410199641	1.19299020975485	0.910163384696234	1.04765490604958	1.03307820339517	1.1839386854363	1.10145173689416	0.968801448905171	1.02750283391934	1.01027482053935	1.14222697486449
C15orf43	0.979632306151318	1.00165330018195	0.98607651830645	1.0203031270893	0.99045401176693	1.01325662544407	1.02466058615951	0.990313035580538	0.996533394601998	1.00297413485015	1.02027438885346	1.03500049738235
C15orf48	0.984254527580297	1.0553312223095	1.14708109213835	1.0044912995218	0.981005085024303	1.04128809662326	1.02226345775515	1.01384580934375	1.04301128729152	1.03355032546212	0.993986340576949	0.973976534633068
C15orf52	1.00476793233839	1.0395091755918	0.982701620959609	1.00179371314942	0.924957742250802	0.982626902102978	0.829516701264405	0.91290064218315	0.961586118907425	0.913160756292807	1.01985624541998	0.953431184681184
C15orf53	1.03053431854196	0.999441808860782	0.964609564937468	0.978527182771309	0.900442025016255	0.999142182451014	0.912357387178423	0.889242630666312	1.05236172169182	1.00168437104713	1.0176544200698	0.972679268296095
C15orf54	1.0046095308145	0.953561705118388	1.00872353779818	0.965830377014658	0.957778037236107	1.05471459788968	1.00540078507251	1.04712540195215	1.04073702522449	1.05708769377204	1.08226730438287	1.04347578953803
C15orf56	0.997498758221887	1.06833776383412	0.996444894129673	1.01099438524053	0.917391892448089	0.97355670379334	0.976480141369803	0.982117967237746	0.990019901367315	0.99437501688852	1.07208700738847	1.04878178584511
C15orf57	0.849963221678325	1.00536262120877	0.848581750558931	0.998409441123974	1.28456844966801	0.921302483245994	1.16377082257875	1.33708034815764	1.30825969226521	1.29663229664744	1.32520433402345	1.38934915240943
[truncated: 21,463 more rows]
