# Supplementary material for: Identification and histological validation of autophagy-related core genes ADRB2 and PLK2 in keloids, with integrated immune infiltration analysis
Source: Front Immunol. 2026 Feb 9;17:1724230. doi: 10.3389/fimmu.2026.1724230 (PMC12926160; doi:10.3389/fimmu.2026.1724230)
Supplement: Supplementary file 9 [file DataSheet9.zip › GEO/GSE44270/GSE44270.txt]

ID	GSM1081582	GSM1081583	GSM1081584	GSM1081585	GSM1081586	GSM1081587	GSM1081588	GSM1081589	GSM1081590	GSM1081611	GSM1081612	GSM1081613
A1BG	1.1091352	1.0087786	0.98086137	0.9329084	0.95009875	0.866622	0.92620397	0.9335076	0.98566216	1.0219873	1.0667375	0.86645275
A1CF	0.9749187	0.9872042	0.96751755	1.0554755	1.0288808	1.0147253	1.0221441	1.0394433	1.0986638	1.0046614	1.0567851	0.96373
A2M	2.0304084	1.2133819	1.6124685	0.94480985	1.1913145	0.93203807	2.649748	1.0028287	0.9360805	1.0196708	0.97957337	0.9753714
A2ML1	0.42408556	0.46653396	0.40316302	0.4431922	0.44084278	0.48542073	0.44735083	0.42483166	0.42733094	6.4416456	12.352695	19.880653
A3GALT2	1.093512	0.9331438	1.0194321	0.9796349	1.1671778	1.0796678	0.96479064	0.93317145	1.0719543	0.9410025	0.9182468	0.9114782
A4GALT	1.0420051	1.0918819	0.94540125	0.96040976	0.9730396	1.0861893	1.1207973	0.99465173	0.9712031	1.3043209	1.1024913	0.9314324
A4GNT	0.97870827	0.97070056	1.1166694	1.0856715	1.0104516	0.9689329	1.0251817	1.0834347	0.958984	0.9081022	0.9965493	0.93989104
AAAS	0.991539	1.1996129	1.0943084	1.0820168	1.1020498	1.0148205	1.2324207	1.1662594	0.9755498	0.9306092	0.96493304	1.08239
AACS	0.7981011	0.9681018	0.95644647	0.7951507	1.0595242	0.9280318	0.9319677	0.933261	1.0026416	0.9840048	0.99735844	1.1942357
AADAC	0.9153149	0.9958654	1.0473516	1.0872774	1.074308	1.0224273	1.0327667	1.0758066	1.0079226	1.0037328	1.0040065	1.0083246
AADACL2	0.9260452	0.9618773	1.0045276	1.0479529	1.0115147	0.9517764	1.0143818	1.0785723	0.9769515	1.0819763	0.9500072	3.2681751
AADACL3	1.0070769	1.0169252	1.1219556	1.0683848	0.9589761	1.1494586	1.2915788	1.0975224	1.0344428	1.4725826	0.97752404	0.97192544
AADACL4	0.8797549	1.1227926	1.103324	1.092489	1.0349288	1.0416486	1.0337486	1.1360385	1.051459	0.87123615	1.0412375	1.0804627
AADAT	1.1646684	1.1793597	1.5504893	1.57078	1.4047849	1.2563994	1.4278088	1.4154568	1.4585111	0.5322827	0.43624336	0.4873682
AAED1	1.062213	1.0999898	1.3528749	1.2520279	1.5458937	1.1781297	1.2852565	1.2147043	1.1851234	0.46542478	0.7958848	0.8075472
AAGAB	0.88715297	0.87838125	0.9792176	1.0236557	1.0496234	0.89726466	1.0242633	1.0337238	0.9132072	0.853859	1.1551127	1.0490319
AAK1	1.08001795	1.1511747	1.3216205	1.40815055	1.2889277	1.2236773	1.14775145	1.12734875	1.3133598	0.73624123	0.800943625	0.76092085
AAMDC	1.1763763	1.3057715	1.4810467	1.3872797	1.4902099	1.2342612	1.350616	1.3508949	1.5077496	0.79279697	0.7050709	0.72593135
AAMP	0.9510873	0.9757377	1.0027022	0.99799204	1.0892152	0.9863709	1.1298025	1.0020078	0.8439123	0.92719454	0.99351466	1.0357752
AANAT	0.93665946	0.9661335	1.036681	1.0120106	0.9865087	1.0880376	0.89669174	0.98217696	0.9416063	1.0906433	1.1323242	0.9212132
AAR2	1.1207114	1.1310622	1.2005954	1.2475785	1.243876	1.2733277	1.2067794	1.3560227	1.2262002	0.84415776	0.8806222	0.99476105
AARD	0.95358294	0.9612571	0.9440081	1.0101908	0.9943099	0.995246	0.88360035	1.0475949	1.0465537	0.9962145	1.0198289	0.9606458
AARS	0.94255716	1.0613112	1.102258	1.0514901	1.0237272	0.95564586	1.3017185	0.99966806	1.000332	1.2735119	0.88887614	1.039054
AARS2	0.94282264	1.1167644	1.165417	1.1925067	1.1426761	1.0655316	1.197396	1.3180844	1.0034225	0.80712074	0.8749076	0.9839262
AASDH	0.85952646	0.98166233	0.93860716	1.1034002	1.1632415	0.9015017	1.1507587	0.9007275	0.7478023	1.1254541	1.0285077	1.0885711
AASDHPPT	0.92429272	1.0192199	0.98812605	1.10527575	1.02424515	0.961584365	1.0025519	0.9831561	0.93645465	0.95890005	1.02930085	1.06462565
AASS	0.9110133	0.9325275	1.1020226	1.120018	0.9450979	0.8153552	1.171096	0.94958967	0.82572204	0.85728335	1.2218413	0.9411542
AATF	0.9584659	1.0008225	1.0241787	1.0849099	1.0891834	1.0125612	1.0437235	1.0987116	0.98189557	0.7521255	0.95485944	0.92219615
AATK	1.0999491	0.95344675	0.9601565	0.92575246	0.890438	1.0188751	0.94187313	1.040566	1.0199472	0.99335206	1.0130099	0.9493635
AATK-AS1	1.1145746	1.0448451	0.894236	1.0380185	0.9368415	1.0476658	0.92831266	0.9874221	0.96092385	1.1448311	1.1334932	0.93993604
ABAT	0.8522132	0.8289434	1.0188512	1.4135823	1.2323824	1.024952	1.0012794	0.8915873	0.9592174	0.8793536	1.3520088	0.8746682
ABCA1	0.53670096	0.52128917	0.5530766	0.7231839	0.81810457	0.510841	0.76740277	0.71362835	0.7544462	1.0405779	1.338033	1.4198872
ABCA10	0.89873004	1.0182165	1.052834	1.0323812	1.058009	1.0553395	1.109426	1.0445576	1.0173212	0.93960315	0.9968338	1.054912
ABCA11P	0.9860004	1.1788564	1.0997567	1.1823782	1.10672	0.92228395	1.0620599	0.975458	1.0157185	0.84724635	0.7653182	0.98445296
ABCA12	0.40297803	0.4030176	0.4158139	0.40985188	0.43803978	0.40888652	0.40897802	0.39832962	0.40293974	5.0141172	5.7002587	11.423668
ABCA13	1.005017	1.0823357	0.9854989	1.2342643	1.059581	1.1250186	0.90155065	0.9890847	1.1873211	0.94868064	0.968203	0.97352725
ABCA2	1.1238674	1.2395815	1.2012893	1.2712607	1.2463167	1.1865237	1.3642963	1.375531	1.2603548	0.8761327	0.71715707	0.75399196
ABCA3	1.0552673	0.95400393	0.96517134	0.84764034	1.0172588	1.0437111	1.0474845	1.0271364	0.97279614	1.0859482	0.95918864	1.0024343
ABCA4	1.0558674	0.97544223	1.0534346	1.0852684	1.0654234	1.0548637	1.00572	1.1210736	0.982562	1.0043892	1.0347905	1.059985
ABCA5	0.6619691	0.72689366	0.80160195	0.9578113	1.1794839	1.0192126	1.0785949	1.0434916	1.0090512	1.3620374	1.0908602	1.3072485
ABCA6	1.2242932	2.3954997	1.3273106	1.9851754	2.9727151	2.250634	5.846758	2.4603634	1.6042033	0.6351992	0.6527822	0.7092907
ABCA7	0.7789062	0.8728282	0.67111653	0.7814544	0.6404687	0.78324467	0.7639131	0.79352844	0.8444861	1.2577605	1.4679096	1.1755983
ABCA8	1.0180181	1.0903472	0.93226063	2.5085754	1.7402647	1.5163856	1.9435217	1.5171946	1.5106677	0.92612207	0.9531997	0.9703395
ABCA9	0.93164223	1.0726435	1.0339806	1.0368143	1.0646344	0.9969759	1.4042974	1.1042168	0.9902687	0.91450167	1.0249006	0.9692293
ABCB1	0.9806063	0.9837007	0.9803578	0.9533546	1.050881	0.9812607	1.0100647	1.0458498	1.0073961	0.99161416	0.9358199	0.9425545
ABCB10	0.98768175	1.0123184	1.2341496	1.0532485	1.0271821	1.1550062	1.1823053	1.2320496	1.1606171	0.8306713	0.883202	0.8991161
ABCB11	0.9498273	1.0032278	0.94506526	0.99677205	0.9915425	1.0102932	0.98786044	1.0246503	0.94437313	1.0270411	0.96354204	1.0109574
ABCB4	1.0487522	1.03766	1.1710031	0.9646868	1.1349567	1.0032641	1.0890971	1.1051874	0.934095	1.0687901	0.9967359	1.020985
ABCB5	1.0148138	0.9795333	1.0109209	1.082836	1.0565484	1.0143181	1.1069409	1.0437869	1.0312794	0.97823167	0.9389421	0.9987767
ABCB6	1.1252979	1.1133537	1.0900273	1.1210878	1.2323596	0.9573547	1.3609673	1.2713188	1.0384742	0.94475687	0.5784792	0.8294736
ABCB7	0.94723964	0.9411364	1.0491862	1.1337414	1.2930437	0.94079685	1.0214205	0.89696926	0.8922744	0.8922082	1.0446994	1.0253693
ABCB8	1.01544441	1.01959405	0.970512648	0.90193359	0.9287611	1.043653925	1.008133785	1.00664055	0.985967125	1.0814776	1.039653758	1.009449175
ABCB9	0.9954645	0.8975146	0.8006814	1.0359421	0.9224667	0.9388793	0.95158166	1.0395361	1.0063604	1.0139333	0.987475	0.9370031
ABCC1	0.90617573	0.98622817	0.9013695	0.9695245	1.1697536	1.1609849	0.916396	1.1485726	1.20995	1.1464145	1.2124866	1.0137718
ABCC10	0.91633046	0.9938426	0.94615006	1.02341	1.0722859	0.9430389	1.0182358	0.91849476	0.98990136	0.9154227	1.1204525	1.0135978
ABCC11	1.029863	0.9697457	0.9957898	0.9725054	1.011839	0.95276827	0.9297426	1.0165495	1.0042101	1.14984	1.0241971	0.9509206
ABCC12	1.0301608	0.9857043	0.96371686	1.0317483	1.0393004	1.0028405	1.0265385	0.99521655	1.0381393	0.9411962	0.95546615	0.974972
ABCC13	0.9974404	0.9796124	1.0636238	1.1258355	1.0670048	1.0049891	1.0732563	1.0952547	1.0550207	0.95841515	0.96178186	1.0354067
ABCC2	0.77645874	0.9222415	0.9137013	1.0442053	0.99946856	0.9061835	0.9626296	0.8546553	0.99730664	1.1638156	1.2303371	1.0549512
ABCC3	0.71352106	0.5489548	0.6469816	0.52932566	0.871057	0.82054025	1.0104947	0.97459614	0.79786634	1.5789478	1.1611919	0.8144804
ABCC4	1.2398175	1.2209067	1.493104	1.471442	1.5841229	1.3730034	1.5573202	1.609706	1.6170652	0.56501544	0.6508864	0.664051
ABCC5	0.7742661	0.90964174	1.0015626	0.8531787	1.0788221	0.9605656	1.0884482	0.92648476	0.880517	0.9643401	1.0552869	1.0174098
ABCC6	0.98115552	0.94801695	0.972274975	1.00319635	0.93178725	1.01870545	0.93013183	0.9548557	1.001221625	1.012143525	1.04043875	0.97626785
ABCC8	0.92735183	1.0287113	0.88474053	1.0781233	1.022168	1.0669426	0.8374943	0.97539836	0.9967726	0.97858596	1.1067935	1.0122731
ABCC9	3.794849	6.6233974	3.9417	7.1106796	6.860819	2.5236664	5.659948	3.0060723	4.717972	0.90459305	0.96711063	0.93960935
ABCD1	1.0561502	0.86598325	1.1466007	0.9810389	1.0423293	1.0553492	1.0189612	1.0924724	1.1618636	1.0299311	0.8578593	0.7786539
ABCD2	0.96119815	1.0483102	1.0167973	1.0435574	1.0796213	1.0002933	1.0205177	1.0401961	0.9521649	0.9236971	1.0095009	0.98405033
ABCD3	0.9586572	0.9924138	1.0649221	1.0354632	1.1832207	1.0873661	1.096849	1.019239	0.98791385	0.9378426	0.9173772	0.93889564
ABCD4	0.8877983	0.93254375	0.9410563	0.8664265	0.90014213	1.034017	1.081495	1.0684085	0.8325286	1.0533787	0.9983856	0.9660298
ABCE1	1.0240151	1.1282417	1.1895394	1.2235773	1.1278101	1.0501724	1.1682616	1.15009	1.0753322	0.5918224	0.83469075	0.97171265
ABCF1	1.0072169	1.044080233	1.094344733	1.086166067	1.172773167	1.141504567	1.245811133	1.201779267	1.008465533	0.707083353	0.773573673	0.89139081
ABCF2	1.0682819	1.123481	1.1078346	1.1559684	1.2013576	1.1327953	1.1862378	1.1739312	1.0587264	0.5594036	0.760908	0.8748596
ABCF3	1.0694379	1.1831559	1.1304238	1.1803031	1.3292385	1.1336273	1.1793226	1.1879264	1.0652689	0.8408827	0.8857489	0.9469922
ABCG1	0.90164083	0.8591995	0.89919215	0.7491843	0.66995275	1.0344216	0.83876383	0.76766175	0.9269609	1.2328477	1.2625637	1.2634431
ABCG2	0.709998	0.7344038	0.71990216	0.7753379	0.90599895	0.84739935	0.7553405	0.6877715	0.63973165	1.1973794	1.4922327	2.0077686
ABCG4	0.94435555	1.1182172	0.9137647	0.7002564	0.9592899	0.9422876	0.99645334	0.8016157	0.929841	0.9450137	0.9768098	1.0275981
ABCG5	0.9663013	0.9934455	0.91131955	1.0087723	0.9118551	0.9722657	1.0393701	0.9755286	0.9623077	0.9925332	1.0018148	1.039267
ABCG8	0.98896044	1.0623307	1.0614854	1.0122503	0.94560224	1.0022507	0.95330566	0.9707369	1.0535307	0.9923147	1.048516	1.0826364
ABHD1	1.1391909	0.9837101	0.8929777	0.9837154	0.9187534	0.94475996	0.9532194	0.92406327	0.9261402	1.0208888	1.0005435	1.0736538
ABHD10	1.2275958	1.2471292	1.3633133	1.4992101	1.5564162	1.1903172	1.2964551	1.2805101	1.1554278	0.87033194	0.8377934	0.9043345
ABHD11	1.0982448	1.1647502	1.0856847	1.003397	1.0118349	1.0348841	0.9233967	1.2473297	1.1227304	0.7507668	0.9898961	1.0314851
ABHD12	1.4386164	1.4556923	1.5355923	1.4994199	1.2851785	1.1946745	1.2073805	1.2997799	1.2552575	0.9433512	0.74162245	0.8456395
ABHD12B	0.9062365	0.88675684	0.94068664	0.95226794	1.0192864	0.99327576	1.0632044	0.9883555	0.9344091	1.0640657	0.9900303	1.1449494
ABHD13	0.8965224	0.97112244	0.99190587	1.0396304	0.98207307	0.9189884	1.0379958	0.99728477	0.9648582	0.77952623	1.1226767	1.0680358
ABHD14A	1.0086256	0.91925323	0.8891696	0.9896929	1.196537	1.0134649	1.0135065	0.93161356	1.0261663	1.0295383	1.2147714	0.9645804
ABHD14B	0.9249762	0.9596258	1.0618286	1.0821918	1.2263142	1.09085	1.3410671	1.1551038	1.237075	1.0359107	0.99768716	1.0023129
ABHD15	1.0418639	0.9876178	0.98595226	1.1549166	0.95561004	0.9923096	0.9995522	1.0415306	0.9797338	0.9161568	0.9803775	0.9337963
ABHD16A	1.0098153	1.0710019	1.0741	1.0023895	1.16533725	1.0503271	1.1429651	1.13369045	0.9291446	0.93789025	0.89973273	1.0143691
ABHD16B	1.0424144	1.0253443	0.9370966	0.9189103	1.0618064	0.97006243	0.96694005	1.19645	1.1315763	0.9633791	0.8620748	1.0543251
ABHD17A	0.97959292	1.09231352	0.98886976	1.01438752	0.960123486	1.018728606	0.97714194	1.001349508	1.028533812	1.02694222	1.014590618	0.947752406
ABHD17AP4	1.0613693	0.9615048	0.8789429	0.81912804	0.6573328	0.9374337	0.78065574	0.81933445	1.006124	1.1732392	1.0477884	0.8337231
ABHD17B	0.96634233	0.9783011	0.9278705	1.0752687	1.0111635	0.9468172	1.0225383	0.9701354	0.8413021	1.0690219	1.0144928	1.2247075
ABHD17C	0.81128764	0.9013192	0.92028755	0.927061	0.92973673	0.9758002	0.88959175	0.94064033	0.8600172	1.0975899	1.0686872	1.1189218
ABHD2	0.9689151	0.856387	1.1084116	1.0477108	1.068248	1.0437307	1.2332809	1.1487185	1.0053732	0.80627435	0.9979192	0.9766598
ABHD3	0.89401144	0.9598019	0.8640147	0.8736995	1.0450728	0.96721053	1.2491224	1.0060862	0.8386759	1.6926484	1.2434523	2.2897286
ABHD4	0.8407373	0.92430836	0.8905482	1.0248027	0.99267936	0.82896453	1.3219843	1.0584685	0.9337953	1.6515223	0.9904573	1.1626756
ABHD5	1.4995161	1.3475603	1.9144309	1.2583519	1.3609177	1.4820653	1.3777674	1.3340018	1.0817163	1.056563	0.77657914	1.0888605
ABHD6	0.86940604	0.97339344	1.0053927	0.9551178	1.078039	1.0017626	1.0214877	0.8683885	0.86377704	1.7699125	1.1608747	1.6137999
ABHD8	0.901127	0.9250443	0.9487188	0.8989767	0.862707	0.8690182	0.81575614	0.8795503	0.87219316	1.1711042	1.299851	1.5527928
ABI1	0.82962257	0.815637	1.0004543	1.0176469	0.9535489	0.8591925	0.90525573	0.8488063	0.8246152	1.4147592	1.2226781	1.2087412
ABI2	1.3238283	1.3572005	1.5198582	1.3648345	1.5276109	1.3916279	1.521388	1.4006467	1.4020659	0.7994555	0.71431607	0.6669668
ABI3	0.98777497	1.0667868	0.8661255	0.9355934	0.85736746	0.90736806	0.83844656	0.96628153	0.9462758	1.1060557	0.96181077	1.019566
ABI3BP	3.1404011	2.4923928	3.8645926	3.6202338	3.4388204	2.8000457	4.736974	5.0250354	4.5999055	0.13044567	0.114549905	0.21273717
ABL1	1.1004609	1.2119532	1.1383303	1.1300701	1.206927	1.1267614	1.3141822	1.281469	1.1931169	0.85534406	0.6852029	0.9741043
ABL2	0.8859838	1.0040997	1.2097468	1.3182482	1.2606915	1.1288978	1.110925	1.2550809	1.4316989	1.1138842	0.97143614	1.0905943
ABLIM1	0.28052923	0.29380158	0.3375565	0.26721236	0.307232	0.34453055	0.3030593	0.28657776	0.3127255	2.7245972	1.7039969	3.61911
ABLIM2	0.97962517	0.9459081	0.8629096	0.8891954	0.95274496	0.85190403	0.9324626	0.9935303	0.8862251	1.3039979	1.0950508	1.1615291
ABLIM3	1.4783374	2.092436	1.9321481	2.057274	2.5961118	2.533532	2.6907046	2.7235043	2.8198385	0.32945225	0.42944357	0.5179557
ABO	1.0931158	1.0350393	1.0049299	0.97954583	0.9667394	1.0383515	0.9433544	1.0718952	1.0841876	0.9483119	1.0515515	0.8186017
ABR	1.0315863	1.1261474	1.3607551	1.2018088	1.3150157	1.2193065	1.3256079	1.2003286	1.347609	0.8627383	0.72208095	0.96841383
ABRA	1.0245601	0.88174677	0.98239195	1.016081	1.0367016	0.9650718	0.89099365	1.1308799	0.9372722	0.917821	1.0151544	1.1060358
ABRACL	0.83480424	0.8411189	0.9182522	1.2078099	1.0760732	1.0335532	0.88452005	0.9023752	0.8955117	0.91741955	1.2188329	1.2897246
ABT1	0.9841969	0.9659123	1.0502478	1.0806471	1.0988948	0.9700256	1.1262938	1.036249	1.0039368	0.82222503	0.90163136	1.1169918
ABTB1	0.84782726	0.7847155	0.7983204	0.8440148	0.7647773	0.83201385	0.8921443	0.8174848	0.7579685	1.0378305	1.0497397	1.3380245
ABTB2	0.9829232	0.93805176	1.0566577	0.9994076	0.99190086	1.010028	0.9927798	0.8939013	1.0369531	0.9645953	0.965815	1.0329397
ACAA1	0.92741577	0.970450225	0.983851065	1.061258615	1.0764776	0.95589085	1.0388312	0.91477727	0.9227337	0.9378543	0.9655321	0.9860372
ACAA2	1.1655445	1.3189646	1.4877048	1.3841976	1.7418578	1.5611479	1.7719986	1.2565341	1.307443	0.44811037	0.48049265	0.5021101
ACACA	0.73193777	0.85121644	0.88168156	0.86956024	1.0210999	0.8836278	0.96967286	0.97218716	1.033128	1.0204364	1.2199135	1.2106682
ACACB	1.0020813	0.8884595	1.0411912	0.984975	1.1559771	1.0509292	1.1281222	1.1674936	1.1193033	1.1323454	0.9348387	1.068992
ACAD10	0.91274893	0.9342417	1.0500475	1.1516048	1.1234896	0.9675298	1.2451817	1.1405554	1.002629	0.9701372	1.00928	0.91437614
ACAD8	0.8839502	0.91377187	0.8803897	0.8180109	1.1162063	1.0163931	1.0800185	1.0033889	0.96510684	0.97181714	1.0130205	1.0860459
ACAD9	1.0052037	1.1354853	1.0669963	1.1391298	1.1811944	1.2020862	1.185335	1.1722505	1.1401767	0.8777328	0.84545565	0.98930466
ACADL	0.9085502	0.98282	1.0094161	1.0265399	1.0504394	1.000516	1.0459913	1.0272416	1.0179975	0.99002	0.9446984	1.076069
ACADM	0.7656084	1.0157428	0.9035607	1.0633855	1.0874279	0.9499803	0.98189884	0.9241585	0.77830184	0.9147259	1.1237426	1.1204021
ACADS	1.0500478	1.08068	1.0132234	1.0702121	1.0655905	1.0170196	0.96576065	0.87280977	1.0768701	1.0030073	0.9667854	0.8850554
ACADSB	1.1000427	1.0732982	1.4700274	1.5017129	1.3965837	1.2858863	1.4204658	1.5169442	1.2126591	0.8684397	0.80907923	0.6282205
ACADVL	0.9292809	1.0041516	0.97404265	0.99059576	0.99966985	0.98663926	1.0588199	0.88345605	0.89494073	1.1602286	1.191505	0.9297595
ACAN	1.0579405	1.0000979	0.9382103	1.0166515	1.1331385	1.0120183	1.0296285	0.9769039	1.0878791	0.9311915	0.97453094	0.9776988
ACAP2	0.95675474	1.0482229	1.1140833	1.1638917	1.1931915	1.0901276	1.1025851	1.1117536	1.1051166	1.1457883	0.96169627	1.0096622
ACAP3	0.9683922	0.9585429	1.0934697	0.8526685	0.987779	1.0476186	0.975192	1.0746225	0.9789091	1.3193463	1.0389688	0.9905369
ACAT1	1.0062997	1.062807	1.0849127	1.2620573	1.1850972	1.1114916	1.2581714	1.1030786	1.0256274	0.844021	0.8824336	0.90416956
ACAT2	0.7238203	0.7773764	0.87382305	0.7181601	0.9070251	0.84545094	0.68917626	0.6042778	0.61651725	1.0929749	1.5486554	1.7021245
ACBD3	1.1175798	1.1820792	1.1591194	1.2209573	1.366313	1.2618293	1.20123	1.1225462	1.0945668	0.946905	0.8373185	0.9379189
ACBD4	0.92630976	0.9147896	0.92189413	1.0175866	0.9504858	1.0116684	0.951416	0.9714943	0.8820486	1.1501992	1.0313776	0.9055052
ACBD5	1.1090485	1.2439364	1.3704032	1.3468301	1.3432478	1.2276978	1.1760525	1.1269894	1.0393218	0.88791656	0.81842625	0.9010653
ACBD6	0.85622865	0.85358024	1.0884848	1.1476974	1.1317747	0.8121594	0.9852526	1.0550189	0.9706729	0.9825762	1.0508868	0.883083
ACBD7	0.94595957	0.9620577	1.1905506	1.220865	1.067085	1.0071906	1.3352998	1.1365209	1.0002728	0.81767267	0.8726695	0.99972713
ACCS	1.2886257	1.0315086	1.3801856	0.98671603	1.0626682	0.9396122	0.9917465	1.0261589	0.97438425	0.94414383	0.9205548	0.92903626
ACCSL	0.96953434	0.9689229	0.98421097	1.1603293	1.0894296	1.0184188	1.0357645	1.0251269	1.0269619	0.97414196	0.9964788	1.0241122
ACD	0.90632814	1.1220722	0.9333951	1.009543	1.1114948	1.0723517	1.0900382	1.0871482	1.0282133	0.82403386	0.79042244	1.0087771
ACE	1.029492	0.99943805	1.0218077	1.0289077	1.1544763	1.0177463	1.2709183	1.0811493	1.0310558	1.000562	0.9302962	0.8795741
ACE2	0.986759	0.93000746	0.98246044	0.9745023	1.0055597	0.9287954	1.0369536	1.0120333	1.0592872	1.0125035	1.1059222	1.0704467
ACER1	1.0308431	0.9177459	0.8371718	0.9581835	1.1120818	0.9975727	0.816089	0.87310016	0.9123026	0.9843631	1.1215963	2.0601842
ACER2	0.6981775	0.62602043	0.7647996	0.7582322	0.75008804	0.81933546	0.7928	0.92818624	0.6897723	1.231416	1.0718137	1.6309773
ACER3	0.822462	0.8250532	0.98425287	0.8557723	1.0007234	0.90003115	0.99927664	0.9733082	0.94767356	0.84000933	1.4969085	1.498297
ACHE	1.1854767	0.9723524	0.8668054	0.9061482	0.88610727	1.0401685	0.8726527	0.85034865	1.0133622	1.1589334	1.068001	1.0188195
ACIN1	1.0774808	1.2277079	1.2784421	1.2092122	1.2962611	1.1567045	1.2715086	1.1585807	1.1075065	0.9397673	0.90702665	0.95837206
ACKR1	1.0842872	1.0203727	0.9814821	0.95372486	0.9707817	1.1267375	0.9952804	0.9589723	1.1916459	1.0047196	1.0168164	0.96441317
ACKR2	0.8669483	0.8661371	1.0483752	1.2200567	0.9963266	1.0289824	1.0031803	1.0270679	1.0619948	1.0616555	1.0348927	1.0224432
ACKR3	0.8712971	0.9589958	1.0164865	0.99447316	1.1246885	1.1737334	1.1782597	0.9713024	0.9477296	1.1283473	1.0008963	1.1631196
ACKR4	1.35162545	2.1084086	4.1934474	1.1280893	2.7837448	4.0048938	2.38109705	1.36929285	0.94382975	0.71760613	0.87540873	1.608876925
ACLY	0.843134	0.9340112	0.9018882	0.9331439	1.006446	0.89914924	0.929968	0.97732705	0.9676783	1.0063473	1.316333	1.2061061
ACMSD	0.9458861	0.931464	1.0381881	1.0264878	1.0479625	1.0672234	1.068301	1.067189	1.0389422	0.9274754	1.0086813	1.0065205
ACN9	0.9390693	0.9632937	0.99872255	1.0495497	1.0540231	0.96943504	1.012147	0.92180425	0.9486895	0.9745331	1.0390018	0.99064
ACO1	1.4101503	1.2779471	1.3800384	1.4697127	1.3226731	1.2017505	1.4414347	1.252058	1.2796388	0.53260505	0.65372384	0.4853273
ACO2	0.93400806	1.0252835	0.97423506	1.1201555	1.053533	1.0029024	1.0654575	1.0758351	1.0666735	1.0943729	1.0345702	0.9736898
ACOT1	1.1494079	0.822013	1.2032259	1.2881912	1.2691419	1.030651	1.4385058	1.2316395	1.2123009	0.75880677	0.99788946	0.86597294
ACOT11	1.0025411	0.7881699	0.91741884	0.8194544	0.8567159	0.97337174	0.92692405	0.9762636	0.99768347	1.0385016	1.0707752	1.0204773
ACOT12	0.9720997	0.9571128	0.9958891	0.9877395	1.0435944	1.0284194	0.99846137	1.004293	1.0235587	0.98199606	0.97031534	1.002493
ACOT13	0.6576616	0.72616756	0.6900115	0.98954123	1.0007585	0.75744516	1.1008053	0.98995256	0.8468053	0.9992415	1.0941217	0.8787865
ACOT2	1.13707	1.1497397	1.2199961	1.3481455	1.5820966	1.2344635	1.4840484	1.4576689	1.2137907	0.64238447	0.67229825	0.67528594
ACOT4	0.92470115	1.120623	1.1317888	1.1572385	1.4380794	1.2605821	1.032787	1.1126077	0.97125435	0.87219024	0.86119443	1.1721061
ACOT6	0.9685444	0.922685	0.9572728	1.1070989	1.0524161	0.96639967	1.0086294	1.0412302	0.9918245	0.9348841	0.98392653	0.987291
ACOT7	0.82560089	0.7703903	0.92188725	0.95355835	0.87754833	0.9010779	0.91773227	0.979158125	1.097689285	0.78087092	1.1100492	1.15003395
ACOT8	0.9960397	1.1124299	1.0857881	1.1515334	1.1399916	0.97910064	1.3511478	1.0313048	1.0782491	1.0039603	1.0292759	1.0153472
ACOT9	0.97097474	0.90428436	1.125102	1.0097699	1.1531913	1.1253058	1.0408128	1.0257354	1.0961471	0.5681146	1.0221937	0.97684586
ACOX1	0.85627294	1.0711015	0.9437957	1.1502515	1.2861321	1.0950118	1.0982704	1.0745883	0.9937858	1.2017125	0.95942575	1.1598926
ACOX2	1.3450621	1.2877784	1.6038835	1.4133635	1.8067005	1.606755	1.3337334	1.1340593	1.2906004	0.89111364	0.7211383	0.88304204
ACOX3	1.033849	1.0101954	1.0145149	0.9978431	1.0482957	1.0054657	1.1624199	1.0997072	1.0770779	0.83785075	0.8843897	0.90838337
ACOXL	0.92554474	0.95832586	0.95267636	1.0115477	0.8904293	0.9710507	0.8138069	1.0127413	0.9416246	1.0004959	0.96598023	1.0383115
ACP1	1.1047212	1.0328822	1.128633	1.2105746	1.1225945	1.0890429	1.1074855	1.1015995	1.0898726	0.91638595	0.8713255	0.9624353
ACP2	1.358217	1.2225811	1.3184215	1.3033026	1.4538268	1.277711	1.323084	1.2948871	1.1584489	0.6035752	0.86511296	0.8904561
ACP5	0.8302828	0.81532806	0.6917185	0.7301087	0.6847162	0.7237412	0.83320606	0.6468346	0.67067194	1.2592793	1.2221165	1.314422
ACP6	0.6864841	0.6986837	0.76289093	0.9779092	0.954008	0.81303704	1.0016148	0.8379466	0.93167585	1.2209774	1.3622917	1.2763374
ACPP	1.7291487	4.6338696	1.2605152	0.9753071	1.3366128	0.8816977	1.2473934	1.0615036	0.93490154	1.5730723	0.8996823	1.163586
ACPT	1.0158312	0.8880064	0.9261354	1.0029744	0.84533334	0.84727657	0.8386073	0.91228426	0.9307901	1.1594034	1.0351089	1.0991375
ACR	0.98820265	1.0125807	0.945165695	0.900979975	0.886786675	1.05393495	0.83444765	0.95796995	1.00533885	0.9931645	1.0757814	0.9960359
ACRBP	1.1199881	0.9438903	0.92215544	0.85438806	0.9571861	0.99819034	0.937653	1.0080243	1.100392	1.0743809	0.9720426	1.0395126
ACRC	1.0005367	1.1855353	1.1026293	1.1126459	1.0106599	1.1176176	1.3445816	1.2016311	1.0829824	1.0195316	0.83887845	1.001086
ACRV1	0.9365076	1.011711	1.120867	1.0381988	1.0418317	1.0629306	1.0710454	1.1046635	1.0276083	0.97392225	1.02494	0.9999111
ACSBG1	1.0557958	1.129065	0.98301053	0.9859115	0.9721774	0.9818302	0.9334612	1.1305588	0.89634746	1.0693245	1.0293199	0.9724022
ACSBG2	0.94947654	0.95832175	0.98559093	0.97245747	1.1879039	0.9647794	0.9809142	1.0414004	1.0083447	0.96932256	1.0374899	0.99459416
ACSF2	0.6297827	0.6943385	0.6590374	0.7336987	0.89445156	0.6131791	0.7525871	0.65000564	0.6967913	2.5084808	1.9280931	1.1055485
ACSF3	0.8486675	1.0346699	0.94519097	1.0264323	1.2338244	1.1342443	1.2438792	1.06785	1.1311136	0.9923555	0.9109953	1.0063496
ACSL1	0.8345045	0.9587165	1.0012835	0.9729099	0.9987165	0.93397504	1.2173572	1.1396438	1.103053	3.0912468	1.2148541	2.3669295
ACSL3	0.96458	1.0233251	1.0873743	1.1842425	1.1238868	0.9566471	1.2469966	1.1635158	1.197905	1.0941147	0.91219896	0.7400159
ACSL4	0.9321698	1.0341613	1.150224	1.1605315	1.1872472	1.0208466	1.0425847	1.0220807	1.1690892	0.84617287	0.9179097	0.82761115
ACSL5	1.0078275	0.89580214	1.0213653	1.0074736	1.2291795	1.2868502	1.2832241	1.2512718	1.0858954	0.9954534	0.86177945	0.97250986
ACSL6	0.9983488	1.0587754	0.9777205	1.0820438	0.89430964	0.9999414	1.0650083	1.070814	1.0533954	0.9878808	0.98517954	0.9396806
ACSM1	0.95946205	0.95837986	1.0021677	1.0162967	1.0396413	0.8871667	1.0006144	0.9939127	0.920778	0.94358367	1.0719435	1.0486228
ACSM2A	0.98017285	1.0090453	1.01743517	1.02576215	0.991037	1.0832211	0.99504735	1.0168985	1.0057079	1.0328137	0.96585565	1.02914345
ACSM2B	1.0484316	1.0441331	1.0099518	0.98698264	0.9480117	1.0257998	0.95344514	0.9987345	0.97046065	1.0120821	0.967934	0.9488229
ACSM3	0.9880271	0.96127415	1.0720725	1.0308346	1.2319303	0.9059237	1.1712147	1.0545162	0.88719034	1.0825876	0.9014317	1.0253686
ACSM5	0.95107985	1.0456239	0.98924756	1.0169305	0.9530191	1.2411643	0.9838706	1.0249676	1.0410601	1.0633022	0.96958625	0.9554288
ACSM6	0.9450685	0.9763135	0.9980218	1.0115234	1.0019782	1.0821187	1.1546644	1.0476931	1.0919912	0.9785035	1.0927203	1.0351315
ACSS1	1.0760607	1.1681505	1.1158704	1.303175	1.0822802	1.0364078	1.1627091	0.7414461	0.81214994	1.2468917	0.8575582	0.9655514
ACSS2	0.3825732	0.38043088	0.46754643	0.44517234	0.55826676	0.46506774	0.563252	0.5242174	0.490437	3.2063293	2.4205172	2.5468998
ACSS3	1.5873516	1.7469225	1.8500464	1.5340455	2.5904632	1.8791237	1.5781404	1.5755574	1.5716101	0.5353086	0.6068449	0.6420975
ACTA1	1.0074648	0.9223383	0.925429	0.81265336	0.78373706	1.0127026	0.8388138	0.8925014	0.94868076	1.0186692	0.96037287	0.9592498
ACTA2	1.911484	1.5726844	2.9083078	3.1495433	2.602862	2.0982661	2.5412853	1.9900568	2.0210564	0.34476238	0.44278026	0.42472696
ACTA2-AS1	1.07153	1.2808096	1.2627484	0.9882382	1.0401324	1.0229888	1.1398529	1.3732638	1.1971837	0.8898015	0.9653083	0.83733463
ACTB	0.9550562	0.9263213	1.0214417	1.0470619	1.0165294	1.0003862	0.96335465	0.9777052	0.9996139	0.91409814	1.0052574	1.0758128
ACTBL2	0.99109054	0.9843154	0.94778955	1.0983568	1.0646203	1.0316193	1.0101062	1.0197325	1.0727557	0.9958315	1.0043555	1.072759
ACTBP2	1.0005028	0.96068335	1.1262195	1.0771029	1.063642	1.0445042	1.0170434	1.037111	1.0481663	0.8912553	0.9164363	1.0222265
ACTBP7	0.9690343	0.9629117	1.0702254	1.0026405	1.0084703	1.0150179	0.96042097	1.0102917	1.0051548	0.8810677	0.89094716	1.0968518
ACTC1	1.0291495	0.97370636	1.069028	1.1860429	1.1665403	0.9455692	1.0587021	1.0897558	0.9760386	0.94701743	1.0032669	1.000794
ACTG1	1.027957	0.9845048	1.089294	1.1605048	1.1481332	1.1270008	1.0354081	1.0543987	1.0617462	0.90532124	0.9181239	0.94422454
ACTG1P1	1.0711098	0.97299486	1.098318	1.0637771	1.053626	1.0010383	1.0236456	1.0544121	1.0235391	0.8634049	0.9007336	1.0120074
ACTG2	0.8879795	0.9372936	1.0999141	1.1480064	1.0476183	1.0464226	1.1706741	1.0988648	1.1379889	0.97763276	0.9557565	0.9346923
ACTL10	1.0174754	0.996824	0.9093355	0.9036041	0.8553577	0.9262259	0.8857057	1.0277325	0.9399011	0.9881649	1.0014085	1.051481
ACTL6A	1.0033307	1.0077875	1.1751109	1.1204607	1.0558406	0.9928546	1.0399207	1.0551527	0.9507667	0.8957994	0.9877707	1.0765942
ACTL6B	1.0340995	1.0420334	0.9044732	0.90358466	0.9283992	0.95673186	0.94877714	0.9405415	1.0065628	0.9946266	0.8887002	1.0563103
ACTL7A	1.0155779	0.9967159	0.9425006	1.0412799	1.0421432	1.0032842	0.9660471	1.0037042	0.9132933	1.0942489	0.9816616	0.9271433
ACTL7B	1.1905584	0.88965434	0.90869874	0.9121701	0.7570822	0.84001344	0.83301073	0.761543	0.93514854	1.042786	0.9936277	0.99883336
ACTL8	1.058115	1.0693737	1.0072773	0.9128039	0.80363685	0.838753	0.8659379	0.9716798	0.9776975	1.0689532	1.0884031	0.98428255
ACTL9	1.011442	1.058037	0.9542469	1.0209072	0.90466285	1.0062264	0.94202423	0.9565853	0.9022132	1.1290829	0.9912138	1.0057086
ACTN1	0.8147486	0.77764326	0.9576881	0.9565184	0.84886813	0.84917206	0.80461514	0.8839312	0.9050886	0.9794864	1.1814625	1.3178781
ACTN2	0.96812934	1.0670404	1.0194591	0.92040575	0.94666857	1.0308744	0.91720444	0.9610226	0.98496836	0.9364913	0.9822713	1.0379188
ACTN3	1.1963403	1.0077088	0.9879394	0.93382543	0.9986736	1.0314085	0.9707523	0.90785676	0.8696357	1.0213159	1.0062867	0.9803156
ACTN4	0.6629723	0.6319527	0.72540027	0.83003336	0.79529655	0.8204252	0.6736661	0.804855	0.7962809	1.1487004	1.0493298	1.0500516
ACTR10	0.97114974	0.99098384	1.2004257	1.269601	1.1379809	0.9724042	1.2310632	1.0173776	1.0090162	0.889399	0.85636	1.0351921
ACTR1A	1.0306021	0.9915931	1.096661	1.0840832	1.1156515	1.027092	1.0113746	1.0424694	1.0078273	0.7304969	0.99835235	0.9394129
ACTR1B	1.1052922	1.133296	1.196408	1.2870913	1.1792232	1.1359352	1.2206607	1.1896768	1.1002048	0.6588879	0.78319514	0.7930012
ACTR2	1.0113039	1.0119694	1.0914556	1.1444545	1.108861	1.086286	1.0356231	0.98869616	0.9876094	0.9220999	0.96382004	0.9458071
ACTR3	1.1508576	1.125914	1.3143828	1.3009399	1.20463	1.087789	1.1749538	1.1402937	1.1542985	0.85906965	0.984874	0.9756637
ACTR3B	0.9440193	1.121201	1.2267001	1.2401167	1.1750517	1.1780317	1.2049602	1.0933602	1.0263773	0.86487806	0.9216625	0.86448675
ACTR3BP2	0.96827009	0.997554588	1.0399331	1.100837125	1.0567706	1.03573785	1.125985825	1.058538375	1.00827785	0.958511138	0.96235347	1.00904285
ACTR3C	0.82564986	0.81946903	0.83457536	0.8795262	0.9932212	1.0662391	0.86295736	0.91802573	0.8861409	1.0198169	1.0204067	1.1888696
ACTR5	0.98574394	1.0561492	1.0649148	0.9982732	1.1317395	1.0420136	1.0196464	1.056651	1.0535526	0.8678489	0.910127	1.361527
ACTR6	0.9178175	0.9882937	1.0117064	1.1157233	1.2059858	0.9753264	1.1900946	0.91854334	0.9061812	0.8631496	0.96697533	1.1407005
ACTR8	1.1693941	1.3411176	1.3414372	1.4776964	1.2216731	0.96365076	1.448993	1.3639228	0.9517152	0.781321	0.7466648	0.9044866
ACTRT1	1.0187943	0.92633027	0.9478381	1.1554648	1.0365282	1.0094968	1.0122974	1.0560322	1.0585872	0.9571666	0.9669877	1.0454196
ACTRT2	0.9706826	0.957602	0.9838674	0.93577313	0.96012104	0.99884284	0.94258237	1.025555	0.9549485	1.0311757	1.1137938	1.0011572
ACTRT3	0.91583943	1.018975	0.9952923	1.0654007	1.1345226	1.1015046	1.1636586	1.0701847	0.8730835	0.7581506	0.98924047	0.93730474
ACVR1	0.9514484	1.0573027	1.2101463	1.4032068	1.3261461	1.1226333	1.3281109	1.0863861	1.1029788	1.1125698	0.88356894	0.7988174
ACVR1B	1.0118257	0.9719747	0.9434428	0.94563496	1.0116726	0.8889921	0.92796665	0.8659056	0.84899265	1.4132632	1.1789008	1.205594
ACVR1C	0.9977371	1.0374757	1.0317411	0.89293516	0.9642336	0.98028135	1.0354124	0.90802115	0.981398	1.0572717	0.9901791	1.0034634
ACVR2A	0.91992396	1.1054633	0.9252235	0.839566	1.3751712	0.97457445	1.1179329	0.8175891	0.6708513	1.158738	1.058684	1.1601444
ACVR2B	1.1089249	1.1054983	1.0956157	0.9647135	0.97618127	0.98132145	1.0611917	1.0002698	0.83874243	0.99973017	0.9168746	1.0724748
ACVRL1	1.1004256	1.0970734	1.2997478	1.118433	1.3660065	1.4382188	1.6273825	1.6209925	1.3256758	0.882095	0.83688176	0.7811597
ACY1	0.8591918	0.8457956	0.8305634	0.94560456	0.9681324	0.92286915	1.0442793	0.8463125	0.83146703	1.0514939	1.6894971	0.99167347
ACY3	1.0542706	1.0365283	0.98319423	1.1193744	0.96578634	0.90867084	1.0094073	0.93106586	0.9799497	1.0927997	0.96081746	1.0187647
ACYP1	0.8689998	1.0064375	1.2337879	1.2007089	1.1720058	1.1446393	1.1684685	1.0949247	0.9764614	0.7692304	0.9803594	0.9385456
ACYP2	1.0196929	0.94559985	1.3171128	1.2304381	1.2502581	1.0569788	1.1158506	1.0039502	0.9975767	0.9743643	1.0653907	0.8869446
ADA	0.8940427	0.908916	0.7054329	0.84037143	0.9655474	0.7509785	1.1252433	0.75788444	0.95099133	0.96709484	1.1270427	1.0804949
ADAD1	0.98222077	0.9981614	0.9894375	1.0456998	1.0832376	0.9577972	1.0066506	1.0393957	1.0291775	0.94088626	0.9510816	0.9903843
ADAD2	1.0592967	1.0075024	0.94288045	0.8468167	0.8443834	0.92809695	0.85180944	0.9508616	0.8846179	1.182402	1.0875494	0.87983274
ADAL	0.97745675	1.1545209	1.3415252	1.4565333	1.1329529	0.9216694	1.0282426	1.0024548	0.998745	0.8872862	1.0270522	0.7726728
ADAM10	0.84979576	0.8831398	0.9247952	1.0299911	1.0548338	0.93392533	1.0429504	0.9296134	0.991547	1.0470269	1.029578	0.87273777
ADAM11	0.98080796	1.1256281	1.0257542	1.0629461	0.8920132	1.0706596	0.80348307	1.0005507	0.95644104	0.9298653	0.9424308	0.9506271
ADAM12	1.9136072	1.7080888	1.9594858	2.596143	4.42953	4.038756	4.8326974	4.2583604	3.3819797	0.44740903	0.34570894	0.49692622
ADAM15	0.5707787	0.6455991	0.64428955	0.5656975	0.6899716	0.731061	0.72129285	0.86332846	0.7024472	1.5319611	1.6801598	1.1366714
ADAM17	0.668149	0.7278718	0.80682766	0.91788477	1.0024251	0.78274673	1.0114218	0.88405037	0.728498	1.1951034	1.0966601	0.99574697
ADAM18	0.98145545	0.9774386	1.013766	1.0515052	1.0939589	0.9932086	1.0817837	1.0364106	1.1349913	0.9403634	0.99688536	0.9936746
ADAM19	1.2320857	0.8188348	1.3673396	0.9473528	1.1220207	0.8074872	0.9773927	0.69682676	0.9473055	0.71803945	1.0226073	0.43200958
ADAM2	0.9517161	0.9643803	1.0496844	1.1458211	1.0789703	1.0560706	1.059039	1.0846853	1.05183	0.9476794	0.99518573	1.0083034
ADAM20	0.9272051	0.791332	1.0026798	1.0019157	1.0611787	0.9083794	0.99051565	0.9562313	0.9606698	1.08435	1.0157439	0.93509465
ADAM20P1	0.86975235	0.952626	1.0148402	1.069496	1.0513883	1.1007297	1.0397366	1.1193438	1.001762	0.9151255	0.9345963	0.998238
ADAM21	0.88476215	0.9941396	0.95611385	0.9694101	1.00838075	1.05819485	1.24827	1.169392	0.9045485	0.90484687	1.03786345	0.8466996
ADAM22	0.934037	1.0764508	1.1018354	1.1052221	1.2922215	1.2131592	1.2189713	1.0540329	1.033638	0.92481816	0.8318474	0.95705473
ADAM23	1.2611697	1.2695435	1.0347406	1.5866932	0.9652593	0.728713	2.050738	1.8621633	2.3977888	0.6454735	0.6737997	0.58656096
ADAM28	1.0345242	1.1370285	0.9706785	0.9878176	1.0500224	1.0650679	0.9991372	1.0185136	1.0398145	1.0122839	0.9917744	0.98005646
ADAM29	0.9884003	1.0135416	1.0594708	0.98115724	1.1152358	1.0571082	1.0412226	1.033234	1.0457753	1.0011349	0.9981525	0.9668946
ADAM30	0.9281637	0.969771	1.1011482	1.1019816	1.0011847	1.0326799	1.0103539	0.9891037	1.0075325	0.9344828	0.99140227	1.0044016
ADAM32	0.8757152	1.0441105	1.224956	1.312047	1.1531074	1.0664517	1.1601366	1.2263209	1.0567158	0.83447754	0.80948645	0.9289798
ADAM33	1.0808427	1.160528	1.1325	1.0030985	1.1424452	1.4151952	1.1084867	1.0676306	1.1030056	0.7798117	0.85687506	0.89496475
ADAM3A	1.0345142	0.9524024	1.0091158	1.0002514	1.1189157	1.0468447	0.99974865	1.0867587	1.0800534	0.94773614	0.9911665	0.9613655
ADAM5	0.91992354	0.9613901	1.1328773	1.0032201	1.0560739	1.0432864	1.0467759	0.98829323	1.0378983	0.96802515	0.9685228	1.0128273
ADAM6	1.0295588	1.031461	0.9827631	0.9919103	0.9275704	0.94565743	0.9749329	1.0628233	0.91842884	0.92777354	0.9800351	1.0442806
ADAM7	0.94517714	0.98007375	1.0055708	1.045488	1.1032941	1.1067148	1.0717477	1.1096388	1.0456864	0.9658334	0.98602885	0.9944292
ADAM8	0.7484621	0.7442429	0.5573008	0.56210136	0.4524675	0.6887612	0.60303175	0.63877684	0.59854335	1.2515379	2.8156004	2.1323292
ADAM9	1.2355089	1.1945987	1.4223005	1.408746	1.3843281	1.2327423	1.3087415	1.3315871	1.3122034	0.64467585	0.70609725	0.67673767
ADAMDEC1	1.0614657	0.9428979	1.0983016	0.9796437	1.1455201	1.0748955	1.0304039	1.0411328	1.0463134	1.0177056	0.9556945	0.99656963
ADAMTS1	1.0400482	0.95496625	0.93534124	0.8556337	1.3098606	1.1456769	0.9861308	1.1917279	1.1092836	0.46127713	1.2115889	1.398023
ADAMTS10	0.9959684	0.8935104	0.97399056	0.8976983	0.93630403	1.0853324	0.94623923	1.0907367	0.9862217	0.9985769	0.9820734	1.023579
ADAMTS12	2.7915006	3.1132288	3.1651816	2.7617571	2.6327527	1.794492	3.8252285	2.7129455	1.9571722	0.6773033	0.5617196	0.6333909
ADAMTS13	1.011288	0.9755074	0.9296837	0.9463181	0.8442751	1.0038842	0.88054496	0.87941587	0.9147524	1.0551804	1.0200692	0.9333561
ADAMTS14	1.1608756	1.1209581	1.0034612	0.9600193	1.1078075	1.1050264	0.9784395	0.9667716	1.0277175	0.8902524	0.97598404	1.0599548
ADAMTS15	1.1104994	1.0781752	0.841287	0.894197	0.98512787	0.94222814	1.1961684	1.0113165	0.9474265	1.0195017	0.91598636	1.3761486
ADAMTS16	1.150621	1.1542095	1.0953987	1.0400175	1.0147443	1.0707465	1.0966853	1.0227505	1.1501747	0.9548796	0.94443893	0.96918523
ADAMTS17	0.9387249	0.9198915	0.9938313	0.9244192	0.9211291	1.0115169	0.9311237	0.9728369	0.9299029	1.1708782	1.0507972	1.0488801
ADAMTS18	1.2025353	1.1112486	1.0222459	1.0037014	0.97654355	0.96843976	1.0008929	1.0482166	1.0548619	0.93279874	1.0359746	0.947638
ADAMTS19	0.9003755	1.0547802	0.99832934	0.9867001	1.0282533	0.9731473	1.0398	1.0527581	1.0851555	0.9535165	1.0111278	0.98001945
ADAMTS2	1.6621372	1.6796801	2.0596457	1.8849491	1.7892882	1.6518869	1.7329586	1.7093107	1.5877461	0.4616405	0.47404867	0.5743889
ADAMTS20	0.99164397	1.0244198	1.0602826	0.9899398	1.0360533	0.97789174	1.0221469	1.0412246	0.98510426	0.9282546	1.0127046	0.9806735
ADAMTS3	0.97715163	1.2450992	1.0924015	1.1558748	1.0258257	1.0481535	1.2345046	0.99687904	0.9161956	0.9004668	0.78228307	0.8861201
ADAMTS4	1.4758136	1.34404	1.4801884	1.5004553	1.4147307	1.6145898	1.6879591	1.3510782	1.3481339	0.7240536	0.7651056	0.78340757
ADAMTS5	1.1883508	2.2820175	1.5040464	1.457461	4.2515426	1.9915633	3.3079689	2.4016762	1.8858134	0.6163436	0.67753863	0.70063835
ADAMTS6	1.3639405	1.235578	1.6610389	1.5236075	1.4604373	1.1557441	1.4416394	1.3966484	1.3870974	0.5465468	0.91158617	0.35936943
ADAMTS7	1.088747	0.94719607	0.75124747	0.8449048	0.7566726	1.0306524	0.8298058	1.0325017	1.0455184	1.0668004	1.0029955	0.91664445
ADAMTS8	1.0860863	1.0172813	0.895062	0.9831671	0.9752202	0.9973458	0.9796344	1.0486728	1.0146877	0.9910373	0.9959348	0.96931744
ADAMTS9	1.2223074	1.3433164	1.4024961	1.1248903	1.3735884	1.2537764	1.4381145	1.1657376	1.0603598	0.80800116	0.8774718	0.8256078
ADAMTSL1	1.3817684	1.52365705	1.34579715	2.7140239	1.7827693	1.38246925	1.74786515	2.1923476	2.80951405	0.371836685	0.39528873	0.28919906
ADAMTSL2	0.942673	1.1034744	0.8818674	0.8127285	0.7948049	0.98210245	0.95541185	1.0865765	1.0536782	0.9500391	0.96054685	0.954775
ADAMTSL3	0.9922451	1.001925	0.9467006	1.0006083	1.0715787	0.9392806	0.9993917	1.125899	1.0611049	0.850502	0.9639261	1.0221615
ADAMTSL4	0.89819616	0.89845204	0.6665994	0.7876196	0.82912177	0.99433964	0.94816005	1.0720843	0.89724296	1.2198193	1.6357443	1.5809016
ADAMTSL4-AS1	1.0015157	0.9666597	1.1003519	0.9679809	0.885718	0.8752619	0.8967579	0.9844279	1.0175955	0.9390623	1.1187301	1.0443368
ADAMTSL5	0.8826739	0.8161941	0.8174013	0.96184033	0.94984746	0.9381948	0.98553866	1.0857679	1.0170269	1.1788825	1.2078865	1.0280867
ADAP1	0.97769344	0.96432716	0.9448747	0.8864795	0.8391405	0.7422291	0.9235206	0.9614372	0.9710545	1.709425	1.5802819	1.0784932
ADAP2	0.8836872	0.8750436	0.9103627	0.9469448	0.9046441	1.0798246	1.0046413	1.0773066	0.91745263	0.97588414	1.1120723	1.78272
ADAR	0.93823683	0.91609067	0.9891691	1.0444947	1.1543359	1.018204	1.0486478	1.015627	1.0520118	0.9642962	0.92649364	1.298868
ADARB1	0.24830996	0.290085	0.34601218	0.70233864	0.6516664	0.9522841	1.0002592	1.6425003	1.3769469	0.75906986	0.92506754	0.8376333
ADARB2	0.9323479	1.0588638	0.89637935	0.9417859	0.93157816	1.0122764	0.95605665	1.0101396	0.927469	1.1023883	1.0720663	1.1195794
ADAT1	1.0013502	1.0425444	1.0922304	1.037125	1.4038242	1.3071054	1.1129875	1.0892318	1.0393499	0.7003259	0.94208354	0.797338
ADAT2	0.8218029	0.9035646	0.8239251	0.7687804	0.80512536	0.7470915	0.96043813	0.9052432	0.691355	1.0651349	1.1192806	1.0806068
ADAT3	0.899159045	1.0218052	0.95345845	1.002297	1.11017575	0.99455745	0.978345985	0.9809843	1.03982065	1.06026945	1.00503385	1.03031045
ADCK1	0.8125828	0.9559246	0.9574823	0.9349003	1.1955806	0.9873813	0.9173352	0.84232455	0.89828694	1.1399218	1.1694359	1.1701723
ADCK2	0.8440707	0.9220397	0.97434247	0.96181655	1.0072691	0.99812114	1.0133874	1.0574507	1.0093267	0.96459126	0.9841899	1.0682191
ADCK3	0.9036996	1.1407298	1.0825323	1.0371916	1.0946239	1.1075221	1.1594797	0.99221504	0.984137	0.961228	0.9538025	1.0528653
ADCK4	0.91910994	0.9792247	0.9981343	0.97903275	1.0435487	1.0018657	1.1324458	1.1149942	0.9320114	1.2489969	0.98547894	0.9608117
ADCK5	0.9224867	1.0129538	0.9874737	0.9922191	1.0156125	0.98190707	0.9312035	0.9574545	0.88875157	0.9705374	0.9710675	0.99746054
ADCY1	0.97697395	0.9081847	1.0518967	0.8964789	1.0713313	1.0760789	1.0496727	0.9647132	1.0296137	0.9606899	0.9994508	1.0070003
ADCY10	0.99536526	0.97210425	1.0059956	1.0157962	1.0046347	1.0240895	0.98963106	0.9908744	1.0096363	0.96198386	1.0062832	0.9722943
ADCY10P1	0.9561772	0.9992978	0.8614495	0.76669496	0.96660936	0.89424926	1.3348461	1.0228981	0.97155464	0.7635142	0.9162858	1.2276773
ADCY2	1.0936619	0.98408544	0.9493768	0.9654094	1.0483078	0.91274744	0.97617096	0.9508544	1.007426	0.930197	0.99958676	1.0206648
ADCY3	0.98419386	0.98497117	1.0885122	1.1075697	1.2078748	1.2261106	1.2987319	1.3070781	1.3068672	0.7932524	0.9097515	0.9325575
ADCY4	1.0738001	1.0776634	1.0277056	0.9236573	0.90306354	0.88969815	0.89774406	0.94850606	0.94910824	1.003643	1.0137863	0.93269426
ADCY5	1.0847003	0.9864831	0.9558366	0.9080882	0.8567837	0.9672741	1.0031588	0.8109401	0.90960306	1.0146409	1.1569005	1.0279535
ADCY6	0.939985	0.9720849	1.1078229	1.0207695	0.99591345	0.9360653	1.0583199	1.0155896	0.9721742	1.0714532	1.076514	1.0545996
ADCY7	1.1206224	1.2521876	1.4232907	1.5070589	1.4933542	1.40398	1.9924155	1.8883444	1.7465718	0.7409809	0.8049143	0.68640155
ADCY8	1.0487264	0.9919788	1.2240075	0.880619	0.99636716	0.96956974	1.0431527	1.0377588	1.0344112	0.956887	0.98230624	0.99435997
ADCY9	0.9009204	0.97028875	1.012171	1.1173235	1.1038551	1.0823654	1.2730552	1.2145127	1.055201	1.1720546	0.9179914	1.0912465
ADCYAP1	1.0263718	1.0115724	0.9752996	1.0107287	0.9664615	1.1348568	1.0377308	1.0518456	1.0847859	0.9172873	0.93451506	0.8415595
ADCYAP1R1	0.97618663	1.1330974	0.9735149	0.9610069	0.9668525	0.9792989	0.9907678	1.034503	0.9623694	1.0424051	1.015503	0.9725468
ADD1	1.090022	1.1537988	1.2661964	1.2637969	1.3171465	1.2296704	1.2226732	1.2164265	1.2422642	0.7797416	0.7939159	0.79754776
ADD2	1.0929627	1.1291959	1.0617505	0.95799917	0.9125143	0.973108	0.8779267	1.0389022	0.8765793	0.89393276	0.9426942	0.9692576
ADD3	1.4534994	1.1258334	1.2711161	1.5729352	1.4917445	1.0993838	1.7920612	1.2280807	1.236106	0.8409179	0.697511	0.65254164
ADGB	1.007256	0.9981226	1.0247251	1.0510762	1.078774	1.0595814	1.0451957	1.064666	1.040011	0.95158684	1.0027901	0.97587466
ADH1A	1.0323316	0.8982463	0.9937162	1.1658206	1.0716262	1.1286093	1.1451657	0.88157696	0.8859677	1.0194839	1.0242612	0.99184847
ADH1B	0.91017187	1.06261	1.0134312	0.98917586	1.1368732	1.0426457	1.2078844	1.0216397	1.096129	0.9073815	0.8662553	0.92782396
ADH1C	0.9761538	0.991663	1.0242293	1.0007002	1.0737689	1.08962	1.0463506	1.1361377	1.017332	0.8793825	1.0308155	1.0459967
ADH4	1.0570964	0.97327524	1.1611009	1.0759401	1.1832467	0.97150356	1.1658958	1.0337232	1.0800961	0.94010794	0.9364085	0.9162923
ADH5	0.84508795	0.89481926	0.8702167	0.886432	1.0043117	0.89438224	1.0214701	0.80473423	0.7915636	1.0665015	1.0493389	0.8904535
ADH5P4	0.966117	0.9352972	1.0930979	0.9382859	0.9991409	0.96403027	1.1012774	0.8881136	0.872392	1.0481876	1.0398839	0.86048687
ADH6	0.9894028	0.979172	1.022546	1.0769346	0.98236346	0.96316105	1.0215305	1.047618	1.0056155	0.95682734	0.9968837	0.93240625
ADH7	0.9578469	1.017613	1.0150476	1.0020232	0.9742089	1.0128797	1.0118631	1.0059589	0.89314204	1.0721114	1.0066509	0.92483103
ADHFE1	0.8919407	0.91610926	1.0049717	1.1038098	0.95411766	0.88251865	1.1036136	0.8912432	0.877069	1.5810874	1.0288339	1.0640546
ADI1	1.05668	1.1218764	1.3526542	1.6418098	1.656857	1.2438387	1.5258523	1.2639052	1.3830309	0.77125216	0.74064153	0.8763586
ADIG	0.9573386	0.9671855	0.9259802	0.9898343	0.9325094	1.009572	0.98312217	1.2011364	1.0965894	1.043309	0.985983	1.0029608
ADIPOQ	0.995924	1.1553109	0.97174585	1.0462384	1.1357201	1.068941	1.0566819	1.0417861	1.1545031	0.99208647	1.13651	1.0491499
ADIPOR1	0.7282806	0.6967193	0.7328586	0.7467168	0.736558	0.7327793	0.7047881	0.74412155	0.6641009	1.3894267	1.536344	1.755818
ADIPOR2	0.91335005	0.93561405	1.0588849	1.0228318	1.0667915	0.9899737	1.0384923	1.005902	0.9094024	0.9527457	1.0419321	1.2166426
ADIRF	0.5557339	0.56666327	0.54113984	0.559233	0.69007593	0.72261506	0.4815975	0.7555857	1.183726	1.2195379	1.1944724	0.9788715
ADK	0.85961473	0.7967666	0.9856233	0.97196615	1.0509368	0.91632456	0.8018682	0.73035115	0.86025757	1.1321125	1.1191615	1.0639261
ADM	1.2989	1.3171641	1.7231445	1.1729525	1.8150593	2.0893788	1.2861931	1.1717982	0.9622838	1.802966	0.6915087	0.49248114
ADM2	0.98581284	0.9411353	0.87113875	0.87624365	0.9688037	0.9536599	1.0029482	0.96641433	0.9965917	1.1984782	1.0597681	1.1334327
ADNP	0.9133295	0.9603105	1.0952356	1.1202202	1.1103833	1.0065081	1.0262175	1.0982969	1.0691049	1.1437283	0.9132583	1.0236994
ADNP2	0.9159639	1.0922595	1.1237218	1.075061	1.0691079	1.0510815	0.92402345	1.0468678	0.98715323	0.9518799	0.9677016	1.1164458
ADO	1.0090128	1.1291758	1.0509614	1.1416171	1.1599983	1.0396535	1.1480836	0.9959809	1.0575637	0.9412303	0.9253494	1.0031224
ADORA1	1.1021186	1.0233117	0.9353972	0.8257484	0.8337108	0.87256914	0.8372279	1.11256	0.84948754	1.0169153	0.9660958	1.0025082
ADORA2A	1.0615	0.9754392	0.92312235	1.0384964	0.89395875	0.9506614	0.99426186	0.9843537	1.0744628	1.0217643	1.0508881	1.0009375
ADORA2A-AS1	1.1013498	1.0310088	1.0380464	0.87179154	0.87598866	0.9453472	0.77705216	0.86407316	0.8835805	1.0205848	0.9931408	0.9465553
ADORA2B	0.60409534	0.60407877	0.45283675	0.46179897	0.6376556	0.69019985	0.3528538	0.38603535	0.55838984	1.4350203	1.5021904	1.7263746
ADORA3	1.194044	1.086918	0.93939567	0.9631794	0.97755134	1.0445874	0.9108517	1.0152653	0.9522342	1.0252187	1.0557351	0.98988473
ADPGK	1.270479	1.340452	1.3709748	1.3456516	1.4654105	1.4052423	1.3801715	1.2823247	1.1432141	0.6959156	0.81550175	0.8365898
ADPRH	0.9819028	1.0875659	1.2387064	1.1262575	1.2749243	1.0407293	1.1944053	1.1937693	1.1395725	0.89089453	1.005214	0.98421335
ADPRHL1	0.9477508	1.031138	0.8402071	1.0469227	1.0099452	1.079575	0.99929506	0.9813292	1.0663064	1.0693867	0.96005076	0.89553654
ADPRHL2	0.9155439	0.87649107	0.9492381	0.98518234	1.0652851	1.0192802	0.9601764	1.0983226	1.003644	0.9687912	1.0243819	1.2511805
ADPRM	0.79649454	1.0040711	1.0824966	0.96346444	1.2294583	1.0411842	0.9600492	0.89956594	0.87245846	1.0015378	1.0314893	1.0346487
ADRA1A	0.9275518	0.9543237	0.9902534	1.0615137	1.0097789	1.0694599	1.0614893	1.0520577	1.1364774	0.92836314	0.9949107	1.0032945
ADRA1B	1.1989728	1.2566906	1.4380394	1.3031135	2.3678787	1.6832057	1.9313173	1.5442826	1.7759264	0.75317556	0.8219356	0.7625537
ADRA1D	1.0142088	0.9862766	1.0296553	0.9942347	0.90564096	0.9224934	0.99161553	0.97974104	1.0058552	1.0283041	0.95668477	1.0294565
ADRA2A	1.165328	1.0183831	0.90971977	1.0010874	0.83823144	0.9989126	0.8168021	0.8779028	0.9752368	1.0478992	1.1383693	0.99796313
ADRA2B	0.984803	0.9680131	1.0013095	0.9450246	0.8394059	1.0248989	0.8303972	1.0399964	0.9865271	1.0051875	1.0871197	0.9854803
ADRA2C	0.9743387	1.0617985	1.0095925	0.860859	0.90211093	1.0508014	0.9376036	0.88676715	1.1180067	1.0688905	1.0138958	0.8899765
ADRB1	1.0188122	0.9379553	0.92595935	0.8453967	0.83181065	0.90507174	0.82025754	0.8999269	0.8842502	1.0451404	1.0544121	1.0134195
ADRB2	0.77843696	0.58312017	0.62499213	0.6274166	0.57136965	0.6834599	0.47910622	0.7046429	0.754288	1.7482462	1.3300894	1.6088896
ADRB3	0.9918333	1.0725265	0.9659217	0.95182717	0.96511084	0.9256201	1.0351297	1.0552627	1.0618199	0.90011406	1.0122622	1.0547465
ADRBK1	0.84607166	0.9444603	0.97207093	0.9175052	0.9218291	0.9160379	0.95121765	0.9980239	0.99720585	1.2660086	1.1692379	1.1948618
ADRBK2	0.5732141	0.6149918	0.7014168	0.5517492	0.54650134	0.6142739	0.5576993	0.6486182	0.60790694	1.3107035	1.4136256	1.4638033
ADRM1	0.98242444	1.0766269	1.0113887	1.0827059	1.1004845	1.0816264	0.98673207	1.1252916	1.0870342	0.815813	0.95290357	0.99787176
ADSL	1.0092051	1.0777849	1.0680832	1.052582	1.193468	1.1588686	1.2525606	1.2743434	1.0134349	0.6161118	0.77939165	0.92133313
ADSS	1.0179129	1.067255	1.150704	1.1803402	1.2004961	1.0510405	1.0539749	1.0044508	1.0129472	0.8189671	0.8920242	0.8789237
ADSSL1	1.0039452	0.9135768	0.9972767	0.81138444	0.90966594	1.0240062	0.8146992	0.90554076	0.95270616	1.26597	1.1797444	0.99534106
ADTRP	0.5852938	0.68808514	0.5954228	0.68983966	0.69715846	0.70410424	0.8035444	0.73813134	0.6677884	2.1700041	4.7180476	5.0629673
AEBP1	1.8201305	2.0583832	2.34081	2.281151	2.4489222	2.4723928	2.4989502	2.3006377	2.2224941	0.45205584	0.36728743	0.33910307
AEBP2	0.8202452	0.9733726	0.98521835	1.0164319	1.1282456	1.0147816	0.9848287	0.8982873	0.9522996	1.3131461	1.0730501	1.0891963
AEN	1.1081737	1.2623527	1.3219293	1.42539	1.576628	1.4621501	1.1602913	1.4536549	1.3178227	0.66152626	0.7569026	0.9121082
AES	0.70674294	0.78743184	0.8896506	0.9962284	0.9723643	0.97853655	0.95779717	0.88357866	0.93839294	1.0601169	1.1233693	1.0232714
AFAP1	1.2678499	1.0258298	1.8683807	1.4821433	1.6744124	1.8440437	1.4817797	1.8313491	1.6641854	0.40867466	0.77413994	0.44320402
AFAP1-AS1	1.1471404	0.9872681	1.000183	1.0978451	1.0400944	0.84799373	0.9064011	1.0467621	1.2041285	0.97308856	0.98850447	0.91534853
AFAP1L1	0.639384	0.6659398	0.8453583	0.9926853	0.7918224	0.7901014	1.0791389	1.3198146	1.1226394	0.921489	1.3706979	1.1328723
AFAP1L2	0.33973327	0.31613436	0.33804488	0.2978027	0.28008687	0.3232059	0.31600544	0.28153166	0.29744112	1.604449	2.7453313	2.6690917
AFF1	0.6805065	0.7380664	0.8189435	0.9791538	0.89277416	0.8683723	0.92317426	1.0257671	0.9603696	1.2773731	1.1638905	1.2657976
AFF2	1.0180708	1.0508152	1.0244584	1.1241	1.1369824	1.1124933	1.195469	1.0419778	0.9693324	1.1379249	0.97365767	0.9303368
AFF3	1.1396081	1.0258673	1.35209	1.102519	1.0544566	1.0451709	1.0925232	1.2667757	1.0220152	0.9346645	0.9982731	0.9289244
AFF4	1.0116823	0.9625049	1.147886	1.1544981	1.1366138	1.0206623	0.9875938	1.0385197	1.0877395	0.97283125	0.9637678	1.0000703
AFG3L1P	0.853619	0.97775674	0.99332184	0.96814984	1.0331601	0.94802034	1.1063092	1.0100863	0.89875335	0.9864889	0.9721269	1.0840214
AFG3L2	0.91570854	0.95920354	0.95168316	0.99198437	1.0472088	0.9588292	1.0355606	1.0481209	1.0733624	0.95107466	0.99375284	1.0466411
AFM	0.99106896	1.0005512	1.0856147	1.0258167	1.0626948	1.0438567	1.0943075	1.1077296	1.0242803	0.94696623	0.95302594	1.0435559
AFMID	1.0885625	1.1686418	1.0644935	1.1275753	1.0906212	1.1017622	1.0602748	1.0454879	1.0412058	0.9665824	0.94480693	0.76074886
AFP	0.973762	0.99881697	1.0510913	1.0057077	1.0420526	1.0086796	1.0031567	1.0229698	0.98884517	1.0239179	0.9353139	1.0011829
AFTPH	0.68141544	0.7500508	0.81124455	0.77961516	0.91451913	0.8564684	0.8499678	0.806601	0.7478971	1.4926175	1.3083873	1.3411348
AGA	1.017076	0.9888002	1.1959813	1.1293892	1.4619801	1.0011474	1.1100378	0.98132855	0.87824035	1.0392692	1.002397	1.1303602
AGAP1	0.95763963	0.95382124	0.9293431	0.93314815	1.0434643	1.1320083	1.0687643	0.9645682	0.97276783	0.9253864	1.1353861	0.97944754
AGAP2	1.0803275	0.90920085	0.9534025	1.0102338	0.9914164	0.9877799	0.9622498	0.95550907	0.9832328	0.91479033	0.9885838	1.0190715
AGAP3	0.8178058	0.92986935	0.90429103	0.9429467	0.9634344	0.8873229	0.88437825	0.8202859	0.88363355	1.148505	1.074469	1.1734099
AGAP5	0.87038596	1.015617483	1.00688312	0.898355587	1.011083423	0.99348788	1.2652544	1.213022167	1.034873	0.887702473	1.041487133	1.053302667
AGAP6	0.874465695	1.032561267	1.007164683	0.911181355	0.982878112	1.000624663	1.244668217	1.203319783	1.015020237	0.898386848	1.058105817	1.072049983
AGAP7P	0.88221693	1.0588615	1.017917	0.8845883	0.99336106	0.99825996	1.2791581	1.2131872	0.9830288	0.8886326	1.0726079	1.1084436
AGBL1	1.0435767	0.90510434	1.1780308	1.1054512	1.0239145	1.0011284	0.9943769	1.00169	0.99331063	1.0441214	1.033051	0.98824614
AGBL2	0.9627496	1.0570045	0.99159306	1.1200897	1.0338027	0.9556099	0.9881694	1.083881	1.0329618	0.94231874	1.1189846	0.9406797
AGBL3	0.97156644	1.0159163	1.0641599	1.0939755	1.0367948	1.0272017	1.0338371	1.1516974	1.0410619	0.9244337	0.94368833	0.95882046
AGBL4	1.0073584	0.9760964	1.1716459	1.1232424	1.0382586	1.056467	1.0139699	1.0618525	1.0488807	0.96978337	0.9318788	0.93086004
AGBL5	0.84320277	0.81780815	0.9110424	0.9590924	0.9794084	0.91673285	1.0169982	0.9936409	0.9155196	1.1630479	1.0825312	1.0030503
AGER	0.950498043	1.1159745	0.993226577	0.996361747	1.00202728	0.90980725	1.0222814	1.035263	1.015418233	1.0814163	0.988656487	0.91612568
AGFG1	1.0088395	1.0616027	1.0489389	1.0559115	1.0686251	1.0065802	1.0565586	1.0981377	1.0844648	0.734964	0.9310666	1.0198455
AGFG2	1.0529	1.0982227	0.98836416	1.2820936	1.0167462	1.0442013	1.1806962	1.1201844	1.0926628	0.9838575	0.997796	0.98316
AGGF1	0.9602331	0.9996303	1.1322229	1.0381224	1.1283089	1.006951	1.1332994	0.94827193	0.9321198	1.0128953	1.0003695	1.0974616
AGK	0.9837727	1.1305542	1.1613612	1.1906002	1.2387918	1.1567332	1.1434128	1.2086785	1.1630521	0.791541	0.8759736	0.90850896
AGL	0.73164284	0.7149306	0.9419423	1.0029356	0.9768819	0.73256475	0.88872784	0.84472424	0.8500888	0.86969167	1.8130345	1.3334031
AGMAT	1.2352005	1.4459882	1.0585235	1.1377398	1.3765986	1.2572407	1.1515652	1.1615094	1.0971154	0.93065506	0.97873724	0.9109533
AGMO	1.2830122	1.1107564	1.1249936	1.3410233	1.2281009	1.0468358	1.5061398	1.316797	1.1948165	0.93650824	0.98749596	0.9520668
AGO1	0.96662945	1.0497084	1.0572569	1.0751965	1.194343	1.0483638	1.0142354	1.1769112	1.2021686	0.81126755	0.96876943	1.0433831
AGO2	1.004105	1.1815795	1.2933898	1.1160966	1.1166518	1.254572	1.1701432	1.3308861	1.188912	0.5873081	0.7093275	1.0298098
AGO3	1.0159978	1.0726262	1.0534338	1.1393312	1.2515329	1.085118	1.2090787	1.1522949	1.0826166	0.9248405	0.92051905	0.8539684
AGO4	0.85017043	0.82119656	1.1009326	0.93723357	1.087634	0.94667774	0.9935203	1.0014013	1.0327365	1.1122854	0.93030256	1.1020144
AGPAT1	1.0647193	1.146121767	1.180357167	1.219135167	1.209720833	1.1367572	1.141684567	1.232675467	1.167416633	0.754390383	0.915089113	0.80853572
AGPAT2	0.93816954	0.981887	1.0574126	1.0187993	1.1686608	1.1508219	1.0961812	1.0695056	1.0968645	0.99834675	0.83848596	1.0492367
AGPAT3	0.888188	0.9487018	1.0845451	0.9883018	1.1222523	0.98773223	1.0999882	1.127473	1.0323007	0.99526435	0.96300256	1.0389686
AGPAT4	1.1690415	1.2813416	1.2004212	1.1197228	1.3503472	1.0501031	1.3312694	1.1910324	1.0803735	0.7853593	0.8596184	0.7045996
AGPAT4-IT1	1.0587908	1.190523	0.88116866	0.8719768	1.0394039	0.97784114	1.0953516	1.1300541	1.0042245	0.8457813	0.9639753	0.93547904
AGPAT5	0.9828281	1.1391999	1.0012476	1.0552113	1.0722489	0.9155375	1.1258368	1.1586899	0.9497131	0.6752505	1.0131847	1.04125
AGPAT6	1.2356229	1.2842015	1.3358165	1.2743124	1.4285386	1.3256619	1.3140695	1.3250043	1.2963985	0.4079099	0.6522972	0.73285943
AGPAT9	1.108116	1.2487779	0.7434135	0.91630393	1.2619568	0.95357394	0.9612508	1.1329067	0.8279444	1.1262971	0.87762606	2.1540792
AGPS	1.0128528	1.0093176	1.1739762	1.1841882	1.1229032	1.0029708	1.130522	1.1911914	1.0319855	0.6785809	0.97175634	1.2289689
AGR2	0.9600164	0.96344954	1.0430673	1.0521554	1.1032001	1.006471	1.12375	1.0209197	1.0226275	1.14601	0.9147094	0.9708121
AGR3	0.9471692	1.0110552	1.0001737	1.0587611	1.0630198	1.0457585	1.0460037	1.0716488	1.0081149	0.93333644	1.0160028	0.9900724
AGRN	0.4477402	0.39718947	0.3884598	0.41552806	0.3176033	0.3363736	0.3562206	0.3754395	0.40357214	1.715233	2.1023579	1.5487041
AGRP	1.0295178	1.1174667	1.084234	0.9977505	0.98635554	1.0073164	1.0004915	1.0702964	1.380936	1.0034388	1.0397602	0.8827887
AGT	1.1085225	0.97728974	1.0910853	1.1615263	1.0783374	1.0089904	1.1911839	1.1007336	1.0283562	0.9893574	0.9735711	1.0226299
AGTPBP1	0.7744223	0.6763424	1.0160935	1.1137869	0.99888235	0.86379546	1.028927	1.031949	0.88416	0.87283033	1.1566211	1.0876237
AGTR1	1.2207091	1.1701077	1.3464109	1.5199249	1.4128226	1.1789094	1.2042265	1.2329926	2.0361736	0.88051593	0.7839845	0.8178014
AGTR2	0.967587	0.98753536	1.0425769	0.9836015	1.0986158	1.0263764	1.0641642	1.017021	1.0575964	0.97329706	1.0020666	1.0389669
AGTRAP	0.9336749	0.753889	0.809592	0.6078942	0.85427463	0.82406116	0.84867096	0.75821424	0.8387316	1.2639898	1.3780757	1.3379207
AGXT	1.0617774	1.0396972	0.971543	0.925317	0.8471505	0.9981907	0.9817228	0.931907	0.92662823	1.1523409	1.0927224	1.0755979
AGXT2	0.9552152	0.9281149	1.0021071	1.03717	1.1131012	0.94657326	1.0642036	0.96594685	1.0442125	0.97390485	1.0909532	0.93249744
AHCTF1	0.93736805	1.08356495	1.08411375	1.11156365	1.18829165	1.02195805	1.06473465	1.1949085	1.19881305	0.85347068	0.907806395	1.08513495
AHCY	0.70344114	0.77352947	0.7952655	0.86235654	0.90338975	0.89139044	0.95770186	0.86314356	0.8502926	1.0422983	1.4200709	1.1334198
AHCYL1	1.014406	1.1362232	0.9999524	1.0895703	1.2196479	1.0888754	1.2724049	1.1426461	1.0906253	0.9744091	0.84943956	0.9007711
AHCYL2	0.4318791	0.5255413	0.56765604	0.662171	0.6183941	0.55848545	0.6211851	0.56077445	0.5559349	1.9938797	2.4679952	2.0649226
AHDC1	0.9384189	0.92157555	0.98790294	1.009304	1.0090932	1.0056336	0.86514384	1.010597	0.95747554	1.2532821	0.9765511	0.99930316
AHI1	1.2765434	1.2445093	1.5256454	1.2878634	1.8613402	1.4632813	1.4831281	1.1793686	1.1152828	0.741	0.6761315	0.88776994
AHNAK	0.9710347	0.9963903	1.1593966	1.1798898	1.094003	1.0742893	1.0620571	1.1887592	1.3212785	0.8971645	1.006582	0.85320157
AHNAK2	0.17536256	0.14678429	0.33030874	0.4679329	0.28990763	0.30959436	0.2864457	0.39603886	0.71987534	2.6495419	1.9090874	1.5498302
AHR	1.3000818	1.6520295	1.7911013	1.4189056	1.7093366	1.5973941	1.4913248	1.4331647	1.2680274	0.9747599	0.57197934	0.6369616
AHRR	1.1764156	1.164119	1.1558633	0.9590207	1.3111783	1.3073449	1.1757238	1.3285667	1.2599181	0.8586761	0.93488944	0.91202456
AHSA1	0.99724054	1.0715562	1.0706413	1.1195226	1.1646993	1.0722115	1.2165858	1.1407733	1.0634863	0.6939013	0.9194757	1.1440676
AHSA2	1.0119443	1.3200347	1.2786245	0.8692808	1.2144145	1.1604308	1.3371665	1.1532183	0.9425304	0.9103177	0.98805565	0.75327104
AHSG	1.058958	1.0031506	0.9696802	1.0043502	0.9294331	0.9455616	1.0881317	0.9322788	0.9968496	1.0391865	1.0385374	1.0342305
AHSP	1.003867	0.968027	1.0767547	1.1542137	1.041676	1.0531642	1.0960206	1.0859857	1.0015357	0.9510121	0.9530927	1.0276304
AICDA	0.93111396	0.99666494	0.978421	1.0280112	1.0454916	0.8792899	1.0826911	1.2249849	0.9351006	1.003335	0.94719493	0.9909143
AIDA	1.1747765	1.036496	1.20579185	1.14136045	1.16876575	1.07028672	1.14472735	1.03830017	1.107599935	0.829021165	0.871296	0.91205845
AIF1	0.993084963	0.89624042	1.023696567	0.992345373	1.0688074	0.998756377	1.032209533	1.0260601	1.015820133	0.967402017	0.986522033	1.000250067
AIF1L	0.8997543	0.8129204	0.83755195	0.89264774	0.9424967	0.85078454	0.97885436	1.0720042	0.96110034	1.476641	1.2747749	2.3944428
AIFM1	0.8667766	0.9693756	0.9787676	1.0208032	1.0430399	0.87245095	1.0583203	1.020025	0.8606138	0.8794944	1.0290315	0.91228706
AIFM2	1.1462064	1.2575271	1.3296391	1.1081475	1.1771613	1.2590615	1.2756937	1.2989794	1.1333904	0.67690635	0.6533504	0.61965996
AIFM3	1.002484	0.9685893	0.9151756	0.87528074	0.92233264	1.0417002	0.89862853	0.96352595	0.93312806	1.1262834	1.0366532	1.0024801
AIG1	0.61494106	0.5799108	0.78815913	0.7816089	0.75335187	0.61673784	0.7762388	0.73661315	0.6674462	1.5903741	1.5512447	1.3013138
AIM1	0.9006686	1.0050688	1.0122937	1.0297273	1.0157412	0.77903175	0.7657543	0.9668709	0.73857206	1.0776209	1.1454915	1.1972519
AIM1L	0.94585717	0.8299232	0.79482937	0.7400127	0.788733	0.8099953	0.7411066	0.78248495	0.8488554	1.6233485	1.2572128	1.2632902
AIM2	2.0066445	1.852945	1.9624196	1.3244591	1.9231904	1.1235472	1.2659699	1.0678546	0.971829	0.90738523	0.9541766	0.9036002
AIMP1	1.0292653	1.0438694	1.1687065	1.2099708	1.2800573	1.1196114	1.124098	1.0507975	0.9614474	0.9131401	0.9343754	1.0260084
AIMP2	1.0104883	1.0595907	1.0397288	1.1288253	1.0693089	1.00216	1.2155094	1.1151887	1.0033329	0.58918405	0.8399409	0.84270316
AIP	1.0953331	1.0608078	1.0693213	1.2184168	1.1895331	1.2745565	1.3226994	1.0863801	1.069847	0.9662217	0.9010495	0.744461
AIPL1	1.0740349	0.9837163	0.89662755	0.88602906	0.91121686	1.0510055	0.88207674	0.9011617	1.0500118	0.9975282	1.0202293	0.9359224
AIRE	1.0555967	0.94789547	0.9250942	0.7894617	0.93110394	0.87627655	0.82379687	0.95753795	0.99330336	1.2104244	1.0572623	0.97420835
AJAP1	0.91437155	0.80326754	0.5913092	0.6913911	0.62642646	0.85791403	0.6893122	0.5790728	0.5994583	1.3051163	2.511838	1.5321399
AJUBA	0.3601028	0.3002885	0.47694775	0.4439077	0.4614186	0.49312645	0.37591013	0.5373701	0.51803094	1.7228357	1.6176662	1.5134845
AK1	1.0016127	1.0740072	1.1051756	1.1795161	1.2620093	1.1638076	1.0796031	1.0688916	1.0689132	0.90165454	0.95032614	1.0775449
AK2	0.889879435	1.02406905	1.0133918	1.05413725	1.0877095	0.96720363	1.08345265	1.0550335	0.9317649	0.846777525	1.0224161	1.0882835
AK3	0.81942135	0.8214021	0.80502623	1.0568326	1.0154879	0.9459647	0.8858729	0.88979083	0.9650381	1.2465435	1.1940362	1.047963
AK4	0.5344128	0.61317954	0.58751232	0.488359675	0.64637007	0.7270729	0.67047832	0.72504738	0.682461575	1.1953198	1.48937425	1.50728445
AK5	2.8748894	2.8850865	3.9903138	4.379067	3.8036113	3.460979	3.1303961	2.4238207	3.5785017	0.1731669	0.17146815	0.19760087
AK6	1.0678328	1.10419715	1.17737905	1.2679512	1.2824662	1.1264701	1.2512883	1.18518665	1.06048165	0.754320675	0.8188586	0.95677678
AK7	0.76843727	0.82969517	0.8748554	0.8685404	1.0104065	0.9953512	0.9573413	0.97573924	0.94167197	1.0374862	1.088467	1.0972964
AK8	0.9566842	1.0321103	0.89329594	1.0042479	0.9141647	1.0194606	0.9530675	0.9716609	0.9495338	1.0050503	1.028394	0.8846373
AK9	0.928764847	0.94335945	1.089744	1.128236567	1.110888	1.051887333	1.130946033	1.115379833	1.02077338	1.0005481	0.954696647	1.035871533
AKAP1	0.6697294	0.845768	0.85002804	0.85597944	0.8420654	0.81690824	0.9368305	0.98504114	0.8375461	1.1349869	1.014959	1.2843131
AKAP10	1.0285159	1.0203646	1.0449283	1.0934682	1.1281098	1.0267105	1.1384249	0.99419457	1.0630238	0.99758697	0.8792612	1.1165526
AKAP11	1.1139773	1.2400795	1.266442	1.3708754	1.2642663	1.0641747	1.2262881	1.1984227	1.3126	0.77908427	0.8692423	0.8708701
AKAP12	3.0058687	2.9194167	2.9529743	2.5645154	3.4949942	3.1483252	2.7533283	3.0561676	2.374782	0.12973711	0.12422324	0.18930514
AKAP13	0.8950516	1.0051483	1.2052058	1.1665444	1.2116759	1.0447973	1.1413966	1.0832572	1.1788344	1.0404438	0.9948517	0.95192975
AKAP14	0.9585258	0.9890998	0.9871443	1.0482693	1.0665528	1.005693	1.0839883	1.0056591	0.95832574	0.9729612	0.94592804	0.9562584
AKAP2	1.0666506	1.0131059	1.199017	1.1750627	1.1348841	1.1556838	1.3848071	1.3463732	1.1834717	0.5871747	0.7238157	0.72523457
AKAP3	0.86170787	0.8856074	0.9063472	1.1487821	0.99048096	0.9854458	0.9539946	1.0018541	0.988385	1.0195745	1.0760705	1.2349383
AKAP4	1.0897707	1.0112166	1.0306369	1.0017086	1.0615392	0.97133374	0.9819396	1.062544	1.1377996	0.94902784	1.0543494	0.9738629
AKAP5	1.1142281	0.98271257	1.1978905	1.2604047	1.183868	1.116397	1.1354709	1.1643776	1.0449682	0.8437014	0.99697775	1.0165515
AKAP6	0.8737366	0.9516205	0.82508147	0.8259533	0.9465276	0.9378657	0.89517045	0.8988429	0.864308	1.1133149	1.1190159	1.1903034
AKAP7	1.265476	1.2487063	1.4366484	1.4037474	1.5834041	1.2379738	1.1974033	1.1428288	1.2690089	0.8162389	0.9899907	0.9990045
AKAP8	1.0005379	1.0561688	0.9994622	1.0134422	1.0552155	0.99352825	0.97605294	1.0324204	1.0111258	0.82245576	0.9501755	1.0927944
AKAP8L	0.8650697	0.91298336	0.907608	0.99369466	1.0321012	0.9712951	0.9397448	0.9652053	0.8395655	1.2064639	1.0947435	0.9918674
AKAP9	0.89356416	0.97182775	1.144984	1.1768476	1.1936102	1.0268519	1.0441482	0.9963635	1.036759	1.0637945	0.99044544	0.9824477
AKIP1	0.9419461	0.93335927	1.0615939	1.0309417	1.0937296	0.91415614	1.1178417	1.1199409	0.93827295	0.80747175	1.0141298	0.9678247
AKIRIN1	0.98429304	1.0100642	1.0491194	1.1465813	1.0574657	1.0054634	0.90783775	0.9986453	1.0188929	0.80974656	1.018955	1.0852464
AKIRIN2	1.004776	1.0867822	1.082956	1.138162	1.2076373	1.0549117	1.1298889	1.1041216	1.0537956	0.95278114	0.88979006	1.0197277
AKNA	0.9515001	0.98023754	1.0099554	1.000648	1.0363137	0.99935186	1.0063412	1.0021244	1.0306395	0.9304415	1.035838	0.96283394
AKNAD1	0.8860449	0.985265	1.0689706	1.0972053	1.0044097	1.0343404	0.9521635	0.86728853	0.8810085	0.9837149	0.9472924	1.1528835
AKR1A1	0.9408867	1.0407443	0.99078065	1.1718147	1.3025877	1.150279	1.2545605	1.0462927	1.1080042	0.97641623	0.9609147	0.97271615
AKR1B1	1.2174584	0.98454565	0.9556657	1.1567559	1.1667205	1.0972652	1.1418295	1.2207228	1.1957191	0.93894935	0.77062386	0.79787886
AKR1B10	0.91723245	0.9953435	0.9798	0.9872529	0.9393569	0.9351009	0.97254425	0.98569965	0.9788451	1.9504228	1.075412	1.2866738
AKR1C1	0.88716835	1.1512629	0.9116476	1.037809	1.1862549	1.0969031	1.6493663	1.1105305	1.1762753	0.9455645	0.95997363	0.8790132
AKR1C2	0.6408975	0.67275476	0.59294236	0.5790537	0.9235481	0.6204859	1.311671	0.55222243	0.6783705	5.7532787	1.2522203	1.2819674
AKR1C3	1.1416696	1.1784765	0.63090783	0.75285953	1.2143621	0.7154034	1.1014194	0.652813	1.6679378	2.7073529	1.1943629	0.49688867
AKR1C4	1.035723	0.9485161	1.0030864	1.1449038	1.0394518	0.9622222	1.0136511	1.0721546	1.0056949	1.0898392	0.9629506	0.9141986
AKR1C6P	0.9899156	0.99049824	0.86394256	0.9259619	1.0079492	1.131583	1.0209067	1.0493892	1.1167904	1.0045031	0.98560774	1.1102728
AKR1CL1	0.97911495	1.0510546	1.050383	1.0594355	1.1508422	1.0013272	1.0738418	1.2123197	0.97972864	1.0454811	1.0571815	0.9443635
AKR1D1	0.9653749	1.1246177	1.0738131	1.0184906	1.0006093	0.9983373	1.0504491	0.9855275	0.9982226	0.99923754	0.99818826	1.0260172
AKR1E2	1.0465293	1.4131407	1.4268197	1.278602	1.1920993	1.1405791	1.8575116	1.7462764	1.2428732	0.684766	0.68101573	0.8753634
AKR7A2	1.0917804	0.99062246	1.0943776	1.1308061	1.2755032	1.1309935	1.2485855	1.320019	1.178478	0.95873415	0.87073195	0.76826143
AKR7A2P1	1.071283	1.0045177	1.0023768	0.9971422	1.1053478	1.1302812	1.2304406	1.1953404	1.1402873	1.040929	0.98413134	0.7678544
AKR7A3	1.1818525	1.0045971	1.2005789	1.0498396	1.146642	1.1114198	0.9529702	1.0087782	1.1199144	0.840626	0.9163986	0.84759873
AKR7L	1.0068332	1.0217527	1.148005	1.0587242	1.0671681	1.1745152	1.0794568	1.2108282	1.2493533	0.9435444	0.9456176	0.9946316
AKT1	1.0069095	1.0903713	1.0837315	1.0869873	1.1936791	1.1530354	1.1448581	1.1769793	1.187345	0.763715	0.7927093	0.9930905
AKT1S1	1.0038086	1.0918816	1.1347806	1.2138623	1.1954459	1.0198053	1.2478863	1.0419242	0.9819581	0.7809581	0.94528645	0.8838419
AKT2	0.9050493	0.9571568	0.9957839	1.0162691	1.0789318	0.9722351	1.067854	1.0975509	1.0693266	0.9614537	0.9674029	1.1116745
AKT3	1.4011203	1.0654598	1.6057774	1.6170537	1.4877905	1.3827446	1.9114591	1.5745791	1.7447332	0.21328327	0.35176757	0.23432073
AKTIP	0.9686086	1.002171	1.255895	1.2717676	1.1500815	1.0686144	1.2183856	1.0990782	1.1585964	0.78980786	1.0563923	1.3048341
ALAD	1.0689077	1.1106274	1.1241802	1.2354802	1.3752545	1.1745509	1.594077	1.2377836	1.2884182	0.852023	0.76805514	0.7170484
ALAS1	0.84149045	0.9658777	0.9217483	0.9730057	1.1851016	1.0888802	0.99587995	1.0674635	0.9168273	0.84119016	1.2694888	1.4366792
ALAS2	1.0178643	1.0741303	0.86867094	0.7575279	0.8054908	0.885381	0.73381203	0.7685058	0.8740668	1.0556506	0.99957275	1.0234866
ALB	1.0750878	0.9974939	1.0051101	1.0301222	1.0429697	0.9991206	1.0571313	1.0462351	0.99772304	0.9826285	0.9762229	0.978342
ALCAM	1.6210461	1.3991052	1.7416198	1.9138428	1.5397065	1.567859	1.6538179	1.9291248	2.2538311	0.8386223	0.6981596	0.52819496
ALDH16A1	1.062687	0.9071358	1.1459002	1.190458	1.1236594	1.1535407	1.2099959	1.1922166	1.1009332	0.85764146	0.9914215	0.8431173
ALDH18A1	1.1664525	1.3054513	1.1771703	1.2413081	1.4478693	1.3653165	1.252728	1.256569	1.1634306	0.6958043	0.81742847	0.8017824
ALDH1A1	0.9122352	1.0373051	1.0884827	1.0078852	0.97864836	1.1811465	1.0420521	0.9395807	0.91336554	0.93768877	1.0240684	0.9339249
ALDH1A2	0.9665858	1.0867586	0.9820998	1.0388025	0.94727385	1.000911	1.0893996	1.0177141	0.9437161	1.1325469	0.98296046	0.9532232
ALDH1A3	0.72085335	0.74670107	0.77786027	0.7317481	0.8228797	0.82441405	0.7849496	0.82368435	0.80456285	1.177120175	1.3315612	2.1408206
ALDH1B1	1.2805336	1.3662347	1.5136642	1.386344	1.4369265	1.3477381	1.443028	1.3866	1.2850473	0.34412375	0.40655023	0.4075627
ALDH1L1	0.85464853	1.0557624	0.9105	0.95177555	0.8140881	1.0296737	0.98670614	1.0289376	0.9748437	0.9699796	1.0451536	1.0007081
ALDH1L2	1.2892109	1.347859	1.7044137	1.4098946	1.4744111	1.1062804	1.8204134	1.4387678	1.1192569	0.45383677	0.14422937	0.3176115
ALDH2	0.51736945	0.49228477	0.46747467	0.4034438	0.5264384	0.4560721	0.71534044	0.5664856	0.3946017	2.1540253	0.9550817	1.6402938
ALDH3A1	0.9418355	0.8835899	0.88735896	0.8341546	0.8570441	0.96528715	0.99651265	0.99949735	0.9128553	1.6962284	1.0005026	0.9598392
ALDH3A2	0.83390117	0.6623723	0.826182	0.75970304	0.8262303	0.8668021	0.80638057	0.8009152	0.6564965	1.9306694	1.2050587	1.2112805
ALDH3B1	1.4142519	1.2971897	1.4306601	1.4962631	1.2147092	1.1861401	1.5932237	1.5311313	1.3872173	0.748274	0.8290132	0.75996214
ALDH3B2	0.89742255	0.9934599	0.83783334	0.92013454	0.86152214	1.0065402	0.886287	0.98174137	0.9374123	2.47886	1.5542066	3.1529043
ALDH4A1	0.5870017	0.6783898	0.67232394	0.60742116	0.59968776	0.75137466	0.71174586	0.6941017	0.6335794	1.7622787	1.8767383	1.278769
ALDH5A1	1.1744875	0.99950856	1.2014583	1.098334	1.1614995	1.1463984	1.2202486	1.0704134	1.0004915	0.9318461	0.9325153	1.0301274
ALDH6A1	0.9624131	1.0397528	1.1791976	1.32773765	1.27039865	1.025856875	1.3304798	1.08383	0.98120345	1.11545513	0.823013265	0.771134625
ALDH7A1	0.7486341	0.80218786	0.92074	0.8696976	0.9469779	0.8117076	1.0368847	0.83188796	0.59531504	1.4078262	1.5158366	0.96673506
ALDH8A1	1.0262353	1.028675	1.0036716	1.0814161	1.0872631	1.0282524	0.99330056	0.9455208	1.0472162	0.96266615	0.9397762	0.9512363
ALDH9A1	1.1734393	1.2068034	1.2399967	1.4161048	1.5041856	1.3510681	1.4635401	1.3770274	1.2929993	0.7985058	0.84093267	0.8534747
ALDOA	0.9638734	1.0073366	1.0215911	1.01137	0.9982731	1.0141978	0.96904165	0.99939626	0.9859897	0.9291875	1.0184458	0.967548
ALDOAP2	1.0001168	1.0070946	1.0656394	1.1726061	0.99940115	1.039363	1.0071052	0.97495234	1.0607413	0.8642514	0.99004424	0.9080137
ALDOB	1.0558863	0.9872493	1.0318344	1.1152374	0.9794932	1.0000522	0.9942953	1.0248446	0.9722513	1.0276862	0.9787552	1.0186883
ALDOC	0.6682165	0.7018272	0.716014	0.8110886	0.9710477	0.77346665	0.8160082	0.7274346	0.7500037	2.2202144	1.89635	1.6761779
ALG1	1.1576648	1.2901946	1.2511668	1.309715	1.2764577	1.2777419	1.4458959	1.407688	1.2464818	0.5635468	0.75442696	0.93491507
ALG10B	1.1024414	1.18063785	1.19481615	1.2583305	1.1660247	1.20514815	1.196246	1.2154168	1.02300215	0.825020475	0.868913615	0.8316266
ALG11	1.0528859	1.0153233	1.1840752	1.3205036	1.3058417	1.1129311	1.3219377	1.1821511	1.0899831	0.7151528	0.79924494	0.9542274
ALG12	0.96239585	1.0498934	1.0649178	1.1350386	1.0520304	0.96800363	1.0849761	1.0754614	0.95462143	0.96492773	1.0045196	1.0793729
ALG13	0.975553605	1.18217525	1.2784563	1.20140525	1.2296273	1.06943138	1.1470952	1.0758583	1.0715229	0.731832895	0.820403755	1.0656171
ALG14	1.1159923	1.1662897	1.4068719	1.3438643	1.6042707	1.2394513	1.3602449	1.4809703	1.2669586	0.5862781	0.76086766	0.80186355
ALG1L	1.0692334	0.98426884	1.1072073	1.3476303	1.120386	0.8585009	1.0991464	1.1019919	0.97493094	0.97350097	1.1421012	1.3035997
ALG2	1.0143725	1.1161237	1.0961046	1.114248	1.2818335	1.1725278	1.2245398	1.1057599	1.1991174	0.8918322	1.0005524	0.93929595
ALG3	1.0002581	1.0468295	0.96706325	0.9997419	1.0409517	0.9969759	1.1375259	1.0549338	0.915693	0.825108	0.91668767	0.997831
ALG5	1.0079705	1.053091	1.2128758	1.2412	1.3152107	1.2337259	1.5161793	1.2651448	1.0941887	0.6941225	0.8027771	0.94042003
ALG6	1.0079606	1.0608323	1.2312725	1.2917432	1.2312266	1.088102	1.2777855	1.2918233	1.038255	0.8515495	0.8185252	0.8956475
ALG8	1.0317799	1.0318689	1.1027199	1.1079397	0.98862493	0.8401955	1.2662729	1.1238549	1.070612	0.6778363	0.8291376	1.1157627
ALG9	1.1048487	1.0408878	1.2189777	1.1395609	1.2286178	1.0918082	1.150359	1.1507114	1.0382743	0.8779091	0.8400782	1.019701
ALK	1.017646	1.1649796	0.9871935	0.96297294	0.9682695	1.0532569	1.042004	0.9752629	1.0615987	1.033309	0.9984419	0.9972822
ALKBH1	0.97863054	1.2830585	1.217349	1.4565128	1.4868338	1.1964797	1.2727271	1.3151666	1.2147021	0.8629711	0.9983677	1.0688746
ALKBH2	0.72668415	1.0588322	0.88300794	1.1033187	0.9993877	0.97659963	1.2353585	0.9797756	0.8818343	0.97615653	1.0006124	0.9409101
ALKBH3	1.00943	0.9921278	1.187099	1.068519	1.1886749	0.9998782	1.0342525	1.0727355	1.0489826	0.8501764	0.9193339	1.0542966
ALKBH4	0.98244745	1.0666988	1.0737562	0.9418186	1.1176683	1.0518448	1.0829269	1.0667213	0.9577468	0.9373923	0.8967332	0.96673423
ALKBH5	0.9463324	1.0146475	1.0308334	0.99603003	1.0878907	0.9607955	1.0346495	0.94131666	0.9371121	0.8800037	1.0304469	1.032631
ALKBH6	1.035598	1.0343658	1.0988548	1.1450034	1.1703529	1.1012685	0.989489	1.1054035	1.0105112	0.82118064	0.97467315	1.0622699
ALKBH7	0.9276673	1.0316259	1.2022767	1.0925814	1.2812294	1.1435419	1.2640662	1.0028992	0.9971007	0.8561938	0.777404	0.82131946
ALKBH8	1.090716	1.1412247	1.3072697	1.2411551	1.2493674	1.0334675	1.2264779	1.0646794	0.97623354	0.82996464	0.86532885	1.1420208
ALLC	0.983293	1.0459305	1.0229442	1.0488242	1.1170352	1.0081646	1.1754606	1.0571982	0.9814743	0.96166015	1.0367103	1.0229918
ALMS1	1.2477621	1.1764318	1.6013293	1.3974336	1.7184001	1.5009998	1.3941284	1.401823	1.3062853	0.6268648	0.7971518	0.69168335
ALMS1P	1.031297	1.0886523	1.0488427	1.1998355	1.2757477	1.1295674	1.0814344	1.1294488	1.0413942	0.82942957	1.00622	0.9073318
ALOX12	1.1204371	1.0485747	1.0010266	1.0041593	0.8822441	0.86735696	1.0193734	1.2138929	0.9267024	1.0989225	1.0336651	1.0946594
ALOX12B	0.9499261	1.0191464	0.77912927	0.8811933	0.83751446	0.8498965	0.8610736	0.8377808	0.96033955	1.5108526	1.3300906	3.573451
ALOX12P2	0.800597	0.8085295	0.99180734	0.9366712	0.94577485	0.97988033	0.99464214	0.9106503	1.0053579	1.188781	1.0509701	1.0974932
ALOX15	0.8806088	0.85624486	0.9299221	0.8249192	0.98803693	0.96764874	0.86611086	1.0315835	0.93506956	1.1265054	0.98989004	0.9733717
ALOX15B	0.7821898	0.6802001	0.5838992	0.60758907	0.609988	0.5679185	0.5452168	0.7169622	0.6279805	2.1076634	4.2177815	1.2523249
ALOX5	1.0262697	1.0203314	0.95692444	0.84208536	0.92191464	0.96003836	1.0050645	0.9452393	1.0628091	1.0703173	0.99831575	0.9039961
ALOX5AP	0.946314	1.0558935	0.9574634	0.91481966	1.1198059	1.0884229	1.0126234	1.0448282	0.9565335	0.99187	1.0004001	1.0925065
ALOXE3	0.8081779	0.8629606	0.7614166	0.76325727	0.7523191	0.8489105	0.7209573	0.72985834	0.78290397	1.580493	1.3288541	1.6110448
ALPI	1.1129268	0.99607277	0.89828926	0.89516824	0.90017885	0.94931644	0.79655075	0.9311218	0.98859024	0.9207335	1.0130594	1.0663117
ALPK1	0.8479184	0.9680803	0.96147805	1.054486	1.0819477	0.8458729	1.1495486	0.9090532	0.8559618	1.1955374	0.9699645	1.1217741
ALPK2	1.3489908	1.2436205	2.0926461	1.6821359	2.8601928	3.135389	2.885792	2.2393892	1.5121267	0.7295386	0.7014832	0.75719386
ALPK3	0.9481393	0.9414007	0.91994363	0.90074784	0.91412467	0.9102262	0.82477754	0.91031003	0.9590764	1.0208238	1.0593039	1.0370653
ALPL	1.0295525	1.1573935	0.96147203	0.9798956	0.84830904	0.93422765	0.9156606	0.92593735	0.829161	1.0587578	1.0893425	0.9579367
ALPP	1.165339	0.88357127	0.946669	0.99946773	0.9277401	0.88245475	0.9351049	1.2219968	1.3556229	1.0259087	0.9931003	0.85607916
ALPPL2	0.9391071	1.0296277	0.8251337	0.66658854	0.84252095	0.9435109	0.79716396	0.95705295	0.99514884	1.1764588	0.9614441	1.0156428
ALS2	0.952853	0.95752156	1.082127	1.0523576	0.9550225	0.8541339	0.9959842	0.9328103	0.95911527	0.8525884	1.010562	0.8730427
ALS2CL	0.6449875	0.65372956	0.599847	0.47405317	0.4787748	0.6836493	0.5024599	0.5360421	0.51102346	2.426241	1.7535801	1.9143558
ALS2CR11	1.2757113	1.2026832	1.4570966	1.2942058	1.526532	1.1877075	1.1485822	1.212483	1.2325844	0.9247556	0.8796128	0.9026497
ALS2CR12	1.0015715	1.09326	1.067922	1.0745789	1.0823382	1.1124694	1.1911951	1.1654325	1.1554023	0.8965536	0.9216856	0.8374119
ALX1	0.972256	0.97166187	0.97896284	1.1702608	1.0580454	0.90760034	1.1953819	1.11222	1.0095326	0.9924147	0.90217197	0.9616314
ALX3	1.0319574	1.0166811	0.8612216	0.88096863	0.85157835	0.9600918	0.90323746	0.98216707	0.9115177	1.0534304	1.0193028	0.933163
ALX4	1.0720931	1.0128528	0.9164169	0.97841924	0.868097	0.9529895	1.040091	1.0481752	1.008084	1.0566367	1.0712714	0.95673406
ALYREF	1.0418671	1.16641625	1.18395135	1.1019577	1.22567955	1.24997135	1.19112705	1.26079425	1.1947519	0.655609725	0.79101015	0.89366197
AMACR	0.90126383	1.2299005	0.869701	1.4256514	1.4873196	1.2204818	1.0002183	0.9861024	1.0253009	1.1795485	1.3258202	0.80252886
AMBN	0.9846107	0.9459311	0.97847253	1.0577112	1.0572163	0.99274826	1.0018847	1.1227549	1.0438036	0.97106653	0.9564915	1.0030695
AMBP	0.99847865	0.8719471	0.97080505	0.9396737	1.0156208	0.99055976	0.93142205	1.0159442	1.0192752	1.0392865	1.1307431	0.98060304
AMBRA1	0.88671446	1.016886	1.0265342	0.9824657	1.1354387	1.0411457	1.0467877	1.0156962	1.0389999	1.0122643	0.96876884	1.0832474
AMD1	1.0626376	1.0002366	1.1087699	1.0496824	1.0702524	1.035316	0.96034056	0.9997635	0.9541955	0.7892336	0.97078234	1.2388363
AMDHD1	1.0151863	0.8361922	0.7806221	0.8074318	0.998501	0.8248233	0.8131914	0.8463191	0.8897197	1.1296377	0.97487295	1.3581271
AMDHD2	1.0028902	1.0473747	0.98236895	1.0506173	0.99226606	1.0008339	0.9130668	1.0731266	1.086328	1.0443513	0.9003278	0.8899847
AMELX	0.9963829	1.0095575	1.0210013	1.0100529	0.992138	0.9405074	1.1248747	1.0820444	1.0771676	0.9728035	1.0089505	0.9734465
AMELY	0.9364753	0.9594085	1.0438496	1.0493263	1.1380475	0.99629897	1.1019298	1.1098666	1.0358365	0.8869139	0.946371	0.8650661
AMER1	0.85875887	0.89153385	1.0140581	0.8564149	1.0269141	1.027487	1.2067074	1.0188454	0.8666931	0.82600725	0.7366653	0.9859419
AMER2	1.0341421	0.93734354	1.016337	0.95951515	0.8649274	1.019687	1.0278364	0.9692593	1.0060604	0.9887285	1.0230751	0.98520136
AMER3	1.0402273	0.8128874	1.0051825	0.94408137	0.7886997	1.0130312	0.8090655	1.0259471	0.9349488	1.0489602	0.9604395	0.99827117
AMFR	1.0195841	0.99441427	1.1580176	1.1511433	1.2292732	1.115781	1.1011534	1.1441181	1.148914	0.9869921	0.9064959	0.9985814
AMH	0.90290636	0.9677289	0.94174165	1.0051937	0.88734764	1.0119023	0.9170924	1.0417302	0.9521339	1.0590199	1.0263091	0.8819709
AMHR2	1.0378133	1.0250132	1.0455923	1.0445244	1.1094596	1.0133026	1.090606	1.1827508	0.9991944	0.9906265	1.0008057	1.0061538
AMICA1	0.96316785	0.9173847	0.9355555	0.9161787	1.0007389	0.9381717	1.0230157	0.96552664	1.0060145	1.0600339	0.98904645	0.95906454
AMIGO1	1.0922809	1.0297006	0.9263647	0.9592744	0.9606514	0.9929046	1.0050205	1.0183742	0.9686522	1.0130054	1.0509293	1.0220724
AMIGO2	0.2313588	0.24251787	0.291881	0.2539528	0.37235343	0.29029623	0.2694532	0.39293	0.360582	1.60707	1.6847664	2.433514
AMIGO3	1.0145688	1.2467101	1.1393803	1.0007768	0.9957463	1.1213876	0.98854166	1.1124884	1.1084797	0.92113304	0.9276816	0.9246025
AMMECR1	0.9142567	0.998149	1.001851	1.0440478	1.0291233	0.9667196	0.91902435	1.0024332	0.9662763	1.4775628	1.1145158	1.2561406
AMMECR1L	0.88792753	0.9363944	1.0987456	1.1419063	1.1051154	0.9808809	1.1439656	0.9763511	0.97752464	1.0845647	1.0522674	1.170923
AMN	0.97186077	1.0236957	0.90515834	0.9170138	0.84161043	0.95009434	0.8870705	0.9413237	1.0355531	1.0252811	1.1370595	0.97951865
AMN1	0.8724325	0.945761	0.8723765	1.01427	0.9846741	0.7856707	0.9947187	0.95604306	0.7163678	1.0671124	1.1185822	0.8895464
AMOT	0.9515321	0.8572933	0.94537866	1.0142287	1.0097116	1.1328737	1.074079	1.0368404	1.0062596	0.85860765	0.8955836	1.0455236
AMOTL1	0.5884157	0.5845913	0.7311561	0.8241193	0.7414439	0.77683324	0.74933565	0.8115064	0.84882313	1.1932372	1.3786396	1.321777
AMOTL2	0.92673165	0.82863367	1.2615478	1.3255242	1.4878348	1.4898754	0.79240453	0.9970307	1.5431089	1.0667249	0.93342304	1.1751088
AMPD1	1.0536398	1.0019332	1.0169142	1.0046543	1.0208398	0.93878436	1.0142919	0.98998564	1.0126435	0.9847635	1.008014	1.0048729
AMPD2	1.2841332	1.386691	1.234201	1.301156	1.5884002	1.2986606	1.2923912	1.3724952	1.3566805	0.658343	0.7474977	0.7494848
AMPD3	0.66992384	0.89126277	0.86250556	0.98134655	0.7798969	0.6291935	0.86822337	0.94717586	0.8944134	1.0826886	1.3978729	1.5544108
AMPH	1.5724437	1.5638497	1.5600884	1.269749	1.9197229	1.5724918	1.9786432	1.1517457	1.0182372	0.8808131	0.9817629	0.9433497
AMT	0.9279884	0.99032754	0.9072113	0.7169878	0.8328636	0.95369136	0.8571485	0.95125115	0.88694566	1.15177	1.012647	0.9969494
AMTN	0.93975645	1.0130705	1.0023277	1.0425267	1.0531527	1.0226121	1.0813128	1.1385406	0.98703754	0.9834178	0.96790135	0.98386735
AMY2A	0.853182395	0.890668118	0.92907399	0.92092378	1.005619175	0.891765725	1.008511775	0.90326687	0.8739711	1.502132875	1.351523225	1.005719908
AMY2B	0.8434383	0.9266952	0.9100606	0.8931481	0.93920636	0.9801195	1.000239	0.95171636	0.8394555	1.2237686	1.2772915	1.0690968
AMZ1	1.0183235	0.98669815	0.96924144	0.870979	0.9995666	0.97095233	0.93437135	0.9670874	1.0107889	1.0854114	0.9996942	0.98154855
AMZ2	0.9448181	0.82918495	0.94197685	1.1494932	1.0725007	0.977878	0.90713555	0.8365846	0.87314844	1.2238482	1.2417973	0.9506292
AMZ2P1	0.9978919	1.0265758	1.22211	1.4155878	1.0855173	0.68755925	1.1804183	0.96402407	0.7521936	0.9513093	1.4212034	0.66044253
ANAPC1	0.89930933	0.996839765	1.09300785	1.058785	1.122007	0.9676622	1.08484515	1.12438115	1.0946001	0.8887093	1.0504435	1.1164785
ANAPC10	1.2438627	1.0043255	1.4182376	1.5426508	1.4482749	1.2745422	1.2598207	1.1545085	1.1813387	0.8555937	0.9253107	0.8802678
ANAPC11	1.0183164	1.011397	1.1666822	1.1457007	1.2196524	1.14698745	1.1812682	1.12379485	1.16751115	0.8945199	0.879195265	0.881789625
ANAPC13	1.0212947	1.2731287	0.9851883	1.2200978	1.4793863	1.3816668	1.5213554	1.4692385	1.0020647	0.726625	0.87862414	1.0170201
ANAPC15	0.99045366	1.1549622	1.0154973	1.0767536	1.1433411	1.0838327	1.0894629	1.0766461	1.0836169	0.80643624	0.94720113	0.99650735
ANAPC16	0.76270866	0.78770703	0.88982475	0.955963	1.0094316	0.9159753	1.0433502	0.92329156	0.8054945	1.2299546	1.0419307	0.9642411
ANAPC1P1	0.848486365	0.97377336	1.10939925	1.04258595	1.1409842	0.950821215	1.0337416	1.0634955	1.05702545	0.83718167	0.9506119	1.0833467
ANAPC2	1.0884494	1.1300341	1.1541134	1.0945094	1.0715667	1.1109048	1.2039852	1.177805	1.1543348	0.89799654	0.79631627	0.91449153
ANAPC4	1.0500648	1.0785673	1.3837919	1.0820994	1.2910365	1.1454372	1.2113397	1.1779777	0.971139	0.7018262	0.81709415	0.92694354
ANAPC5	1.1989415	1.1744865	1.3078243	1.269078	1.2797365	1.2021782	1.2624937	1.1585616	1.1828413	0.7948754	0.9045738	0.90533006
ANAPC7	0.9967287	1.0348719	1.125915	1.0889767	1.0985981	1.0626321	1.0854948	1.1179832	1.0629144	0.66715616	0.86902624	1.0700175
ANG	1.1191535	0.9855595	1.2119969	1.1604148	1.3028604	1.1567415	1.201338	1.0144405	0.9745228	1.0413436	0.8865091	0.90950435
ANGEL1	0.90745026	0.84494203	0.9071873	1.0303111	0.9894799	0.8174177	1.0249326	1.0100132	0.9567518	0.8739757	1.0033841	1.0656523
ANGEL2	1.0892982	1.2383722	1.2790654	1.2907495	1.3820995	1.1136608	1.2968248	1.3009889	1.0808861	0.7733918	0.7516972	0.9932532
ANGPT1	2.1864986	1.4316876	2.386348	3.3694751	2.8553915	2.1263783	1.8189286	1.8348866	1.9188765	0.6731772	0.60463464	0.67694616
ANGPT2	1.0275136	1.0043377	1.0284476	0.9841756	0.99743104	0.97958696	1.234061	1.1037687	0.99974334	0.99907804	1.0002567	1.0407431
ANGPT4	0.9753699	0.98310673	0.8518116	0.8610566	0.8100753	0.9590877	0.918217	0.94592416	0.9876825	1.0413276	1.0357611	0.9655462
ANGPTL1	1.27546	1.1372294	1.1315551	1.1510873	1.0696495	0.98418534	1.2504314	1.04811	1.1082703	0.91484296	0.9615159	0.933634
ANGPTL2	1.0266217	0.9945073	1.1605448	1.0573679	1.3999788	1.1781408	1.5097878	1.1257865	0.98526037	0.8838522	0.9023679	0.9650769
ANGPTL3	0.92033476	0.9929368	0.9908008	1.0234057	1.1162505	0.9926518	1.0830421	1.0427141	1.0381206	0.8895092	0.9124562	1.0100439
ANGPTL4	0.93364096	1.0720876	0.8230686	1.2102147	1.500947	1.2717025	1.3450195	1.1405665	1.4734855	0.5930763	1.0344435	0.65027934
ANGPTL5	0.9359213	0.9733317	1.0061604	1.0195168	1.1028637	1.0626456	1.2481393	1.1531118	1.0716517	0.96411717	0.9835226	0.9966539
ANGPTL6	1.0199304	0.9890562	0.9319468	0.9161851	0.85182625	1.0234687	0.87307376	0.973184	0.992607	1.1471176	1.068442	0.98330975
ANGPTL7	0.97406155	0.98886263	1.0888164	1.0452769	1.0223795	1.005626	1.2025256	1.1323366	1.0058154	0.9971035	0.9877691	0.9758179
ANK1	0.9630513	0.93099177	0.9565831	0.85061663	0.87058747	1.0341649	0.98512554	0.9625332	0.98713654	1.0481343	1.0134444	0.95078105
ANK2	1.213021	1.0614591	1.1835139	1.5301999	1.6982121	1.4177777	1.7730162	1.5259107	1.4401227	0.81551325	0.84873337	0.8796633
ANK3	0.63431644	0.6454848	0.6538184	0.6956928	0.7179528	0.6630781	0.79569715	0.7404177	0.726087	1.8457245	1.5127048	1.522425
ANKAR	1.0517068	1.1459194	1.0700448	1.1748842	1.1922956	1.0524695	1.20957	1.2782782	1.1550378	0.9079	1.0003908	0.9843224
ANKDD1A	0.979521	0.91434604	0.9769588	1.0104009	1.0813255	1.0308632	0.9492385	1.1173334	1.0423349	1.0186831	0.9189552	0.95700186
ANKDD1B	0.9705627	1.0069901	1.0793928	1.102528	1.0778459	1.0200541	1.0677263	1.1751395	0.91349375	1.0161618	0.9935284	0.9960625
ANKEF1	0.64254653	0.6814697	0.69693434	0.8743233	0.7202085	0.66284794	0.5607775	0.64680743	0.6331624	1.1256766	3.4111817	2.8927133
ANKFN1	0.95552427	1.0121592	1.0009327	1.045921	1.0301692	0.97720975	1.0468826	1.0314826	1.003379	0.9783381	0.9454548	0.9757711
ANKFY1	1.0177422	1.0646774	1.2036006	1.1421895	1.351734	1.2204607	1.2097518	1.2014498	1.1652045	0.7506761	0.81968933	0.9690076
ANKH	1.4783578	1.5002819	1.5456862	1.2584969	1.5892906	1.5079638	1.828144	1.4106144	1.3980283	0.4429737	0.59377724	0.5148871
ANKHD1	0.8128163	0.92128	0.9677261	0.949619	1.0274287	0.9711154	1.0224168	0.9785159	0.9830469	1.2291754	1.0363531	1.1001145
ANKIB1	0.92308074	0.9553749	1.1164519	1.1292614	1.1319466	1.016601	1.0508808	1.0780519	1.0999284	0.98280054	0.99645853	1.0035415
ANKK1	0.99872845	0.9788637	0.8464195	0.94428414	0.8872472	0.98486704	0.9716964	1.0012714	0.9452681	0.952303	0.9869586	0.9898711
ANKLE1	1.0421629	0.9851582	0.9456692	0.9945769	0.67508656	0.9992932	0.850998	0.92079943	0.94823337	1.0509428	1.1613727	0.9534037
ANKLE2	0.8718538	0.9953235	0.9689034	1.10528	1.0758725	1.0303607	1.001614	1.0183502	1.1381474	0.746525	0.9173973	1.0403183
ANKMY1	1.0290308	1.08668	0.99785084	0.7696396	0.8289173	1.0024318	0.8280159	1.0099905	0.9277257	1.2579591	1.0208579	0.9661181
ANKMY2	1.1078013	1.3897676	1.5893735	1.7692002	1.9065592	1.61388	1.37964	1.4859154	1.2408792	0.7864329	0.5662329	0.54033077
ANKRA2	0.8558355	1.000362	1.0034435	1.0483474	1.2842662	0.9889909	1.0361319	0.9341187	0.89487815	1.1519781	0.99963796	0.93356884
ANKRD1	1.7646221	1.7438495	6.5641847	5.0721073	9.456521	8.357758	4.3127785	9.575586	9.564692	0.22042614	0.25615066	0.21392718
ANKRD10	0.86183935	0.96163523	1.0200112	0.8762196	1.0070853	0.9199828	1.1305763	0.9897113	0.8016504	0.92597336	0.9684549	1.0668877
ANKRD11	0.99032369	0.950518175	0.9675714	0.989885225	1.045631575	1.1598431	1.2406627	1.07959985	1.1180638	0.993957288	1.042356975	1.16500435
ANKRD12	1.0389655	1.1831981	1.2211878	1.436066	1.374635	1.2319996	1.3937321	1.197722	1.1631513	0.8216893	0.83403033	0.9762809
ANKRD13A	1.0648401	1.0938661	1.5095953	1.3314288	1.3689535	1.3281891	1.0964372	1.4529682	1.4952909	0.87167585	0.8872091	1.2036632
ANKRD13B	0.8761724	0.885301	0.71360874	0.9092938	0.75930375	0.8844845	1.004996	0.9131832	0.71888435	1.1727961	0.99334025	1.1071206
ANKRD13C	1.2409822	1.1309234	1.3584934	1.3436201	1.3720654	1.2295578	1.2331276	1.2439206	1.1395646	0.7720778	0.8420597	0.9390185
ANKRD13D	1.0191072	0.93870074	1.0211086	0.9604379	1.0267028	0.933953	0.9140111	1.0391437	1.0485674	0.98044795	1.0353651	1.1308715
ANKRD16	0.95940727	1.0079708	1.004258	1.1034161	1.0364225	0.8766616	1.1989884	1.0198444	1.0256072	0.9685852	0.83013064	0.90768164
ANKRD17	0.9447751	1.1246389	1.0933596	1.1979891	1.1534486	1.0243163	1.1027156	1.100361	1.1382302	0.99326444	0.9952166	1.0123848
ANKRD18A	0.86291677	0.7684521	0.87279123	0.85758007	0.8378792	1.0010915	0.88780445	0.8255368	0.8642453	1.1475456	1.4132032	1.1912925
ANKRD18B	0.70086306	0.66420424	0.70017445	0.45266712	0.4916866	0.78171396	0.63844705	0.42958263	0.47128525	1.5151085	1.2380819	2.8199208
ANKRD18DP	1.0034796	0.998109	1.0221661	0.9885323	1.0425043	0.96822673	1.0119867	1.0232775	1.0223529	1.0008992	0.9991007	1.0036988
ANKRD19P	0.98835474	0.9522042	1.0629472	1.1896936	1.1059417	1.006974	1.075002	1.0290272	1.0092342	1.0068	1.0002522	1.0290505
ANKRD2	1.0764387	1.074015	1.0001702	0.96414834	0.8404029	1.0799853	0.9998298	0.9285055	1.0390626	0.9092387	0.9940513	0.81454295
ANKRD20A11P	0.9861021	0.864512833	0.965388	1.172106267	0.980824867	0.90970318	1.029810207	1.028912633	1.0232084	1.042154133	1.188294433	1.061262867
ANKRD20A12P	0.9265335	0.91520585	1.044957	1.19081685	1.0846373	0.99503475	0.991491225	1.076018	1.0995626	0.884676995	0.97579835	1.06122645
ANKRD20A19P	0.93148786	0.973628	1.0453634	0.99831533	0.8425249	0.91126573	1.0073661	0.8247017	0.99465656	1.0431186	1.209741	1.090568
ANKRD20A3	0.915529504	0.934649002	0.968265482	1.04726424	0.980564618	0.995356972	1.02342619	1.08802506	0.919959546	1.000522048	0.97640966	1.02177124
ANKRD20A5P	0.94859165	0.94616295	1.03595905	1.0303243	0.996846835	1.03975685	1.029683865	1.01518653	1.0013862	1.0052499	1.0631201	1.00161905
ANKRD20A8P	0.893396575	0.9676829	1.054059	1.04364895	1.00853403	1.0363285	1.27960455	1.26653135	0.98950218	0.916343745	0.867307	1.0791655
ANKRD20A9P	0.98511525	1.00733985	1.00545055	1.0237136	0.9612276	1.03587605	1.04293475	0.98618392	0.962706625	0.982556465	1.0553479	1.001541125
ANKRD22	0.7343827	0.83728755	0.89584893	0.84440565	0.7911607	0.8104247	0.82433486	0.901702	0.792552	2.3062305	3.4388218	12.461547
ANKRD23	1.027428	0.98895365	0.8878594	0.8635174	0.81228364	1.018505	0.9343489	1.1067716	1.0389544	1.0769562	1.02692	1.0518721
ANKRD24	0.9781555	0.9286834	0.8672585	0.9758067	0.7768253	0.94986403	0.82778335	0.8337012	0.91563916	1.1311494	1.1053922	1.1421254
ANKRD26	1.0172527	1.2120194	1.2510515	1.387156	1.5029935	1.3371744	1.4811542	1.3403729	1.0706226	0.69653803	0.8243647	0.89562416
ANKRD26P1	0.94630367	0.9770292	1.0581366	1.0614113	0.95817536	1.0006917	1.0057144	1.0359101	1.0018969	0.9851277	0.96972567	0.9976605
ANKRD27	0.86818075	1.066182	1.0448884	1.0188702	1.164788	1.0955852	1.0981911	0.99860716	1.0650274	0.84405524	0.948267	1.10836
ANKRD28	1.262199	1.4078172	1.711101	1.6378173	1.979418	1.7908893	1.7897619	1.8102593	1.6440369	0.58699113	0.54138446	0.6260694
ANKRD29	1.5769026	1.2190844	1.1569672	1.3081921	1.5076799	1.208304	1.0839888	1.1010413	1.0936873	0.8680981	1.2805306	1.0076641
ANKRD30A	0.9426037	0.97309434	0.9836744	1.0559613	1.0964897	1.1232036	1.0597887	1.0418078	1.0675365	1.0020024	0.979285	0.98962456
ANKRD30B	0.95223182	0.976024875	1.1053083	1.19186795	1.1353365	1.29291755	1.0844191	1.27663105	1.0886174	0.93883095	0.956488585	1.0082932
ANKRD30BL	0.9806753	0.9686778	0.9837863	1.0288649	0.94067067	1.002929	0.99707097	1.057683	0.91664785	0.97363275	1.0730524	1.0145497
ANKRD30BP2	0.99028414	0.9351002	1.0379866	1.0797204	1.1001401	0.9836365	1.0752829	1.0479828	0.96685684	0.9409549	1.0104883	1.0009856
ANKRD30BP3	0.91772056	1.0049384	1.0105882	1.018711	1.065981	1.0533353	1.088067	1.1066864	1.0614518	0.9658223	0.9943641	0.98678035
ANKRD31	0.8776085	0.87925714	1.0153344	1.1891862	1.0291497	0.98622566	1.1267861	1.0407553	0.9848088	0.91911376	1.0259867	1.0371367
ANKRD32	0.9994922	1.07768	1.3162284	1.2340755	1.2819684	1.1457502	1.2676913	1.1286128	1.0614873	0.6657114	0.7107771	1.0188775
ANKRD33	1.0035832	1.1325481	0.9121616	0.9034958	1.140598	1.0347389	0.85744673	0.94546074	0.8973279	1.2756294	1.1869828	1.1961907
ANKRD33B	0.9728745	0.91670424	0.88346773	0.9484117	0.838836	1.0506885	0.9348977	1.0045451	0.9954549	1.1440189	1.015627	0.86892945
ANKRD34A	1.0015601	0.9702637	1.0015075	1.0228395	1.0175315	1.0506012	0.99297565	1.0596741	1.0465683	0.9489158	0.92722213	0.8705889
ANKRD34B	0.99387187	0.95085394	1.0704579	1.0648829	1.1221812	1.0420566	1.0649807	1.0545806	1.0438964	0.9484016	0.9827506	1.0262086
ANKRD34C	1.0802671	1.0014734	0.9724016	0.8927847	0.955164	1.0419056	0.92040634	1.0384148	1.0370646	1.0211287	1.0710788	1.0073028
ANKRD35	1.1313523	1.3999289	1.0940393	1.5236069	1.1974816	1.0225751	1.18524	1.3037132	1.180417	0.96690357	0.89757776	0.9774248
ANKRD36	0.76079543	1.05758325	1.21757175	0.92880595	1.0404733	1.0922205	1.23848845	1.23844035	1.12751155	0.60067155	0.764443325	1.0643526
ANKRD36B	0.764011897	0.953748913	1.1978014	0.882319967	1.014421557	1.027024757	1.247044833	1.205708933	1.122546467	0.586417397	0.789991613	1.079750867
ANKRD36BP1	0.8115136	0.8414998	1.0343044	1.3672915	1.1778387	1.1562793	1.2743598	1.001634	1.0236291	0.8088471	1.3877279	0.99886495
ANKRD36C	0.7965203	1.0965826	1.2391678	1.0691822	1.2007948	0.98931745	1.49509225	1.337095	1.2768368	0.719167465	0.74359679	0.92276298
ANKRD36P1	0.9834309	0.97510284	1.022421	1.002687	1.0502546	1.0041119	1.0652084	1.1255322	0.97075105	0.89107186	0.9769534	0.9745278
ANKRD37	0.9307601	1.0048647	1.0014879	0.94684154	1.185135	0.9492283	1.0589621	1.0194172	0.98468655	1.0377527	1.017722	1.0148238
ANKRD39	1.1573304	1.1897751	1.0344028	1.1696718	1.1031357	1.0555094	1.0215561	1.1975707	1.0373096	0.905684	0.8182708	0.884587
ANKRD40	1.0041515	0.94475335	1.2026623	1.0704154	1.1173608	1.0150015	1.1359794	1.1357838	1.1042542	0.82920676	0.89588994	0.9017121
ANKRD42	0.997877	1.0387118	1.1671804	1.2732764	1.4467949	1.10273	1.1823035	1.0945587	0.9632177	0.8281026	0.98177457	0.9971566
ANKRD44	1.4248155	1.3725715	1.5265579	1.2619705	1.3668269	1.4565977	1.4971615	1.4196439	1.233259	0.7247924	0.8224873	0.88654727
ANKRD45	0.93907994	1.031665	1.0396276	0.99313605	1.1221995	1.0173093	1.0209359	1.0477309	1.0671645	1.0008777	0.91048574	1.0238389
ANKRD46	0.7147227	0.8514356	0.86307526	0.98426825	0.92258704	0.8784612	0.97027093	0.9169512	0.8321696	1.1758844	1.1593319	1.1485319
ANKRD49	1.0244998	1.0881311	1.1145728	1.3087752	1.2725021	1.0580148	1.1048574	1.1590202	1.0074265	0.9396729	0.899114	0.8830034
ANKRD50	1.0539052	0.97587734	1.266116	1.3385965	1.2362849	1.1020461	1.0086249	1.1067442	1.429102	0.9748108	1.1266707	0.95903164
ANKRD52	1.037409	1.0500642	1.1204363	1.1418575	1.078296	1.1251405	0.95825887	1.1624228	1.1846395	0.5110371	0.7842539	1.0465448
ANKRD53	1.1950209	0.95793223	0.9329456	0.833227	1.0015332	0.99117094	0.7636524	1.0575508	0.98103535	1.0794744	1.000795	0.99920493
ANKRD54	1.2071153	1.1258322	1.1402518	1.0076522	1.2128807	1.2109681	1.2217813	1.1630757	1.0337873	0.8442468	0.77309746	0.9782858
ANKRD55	1.0397391	0.9833401	1.0212332	1.02096	0.9997024	1.1301187	0.9705832	1.1685948	1.0002975	0.9708897	0.9861441	0.99250233
ANKRD6	1.0353496	0.98241806	1.127234	0.9478336	1.1075222	1.1847382	1.2000577	0.74272937	0.9992229	1.0441414	1.0033836	1.1363715
ANKRD60	1.016076	0.9909519	0.9489615	0.9737328	0.9207967	0.9495194	0.90809417	1.013725	1.0653055	1.0719517	0.94208217	1.0009321
ANKRD61	1.0046986	0.9636728	1.0181956	1.1213138	1.0272927	1.1150196	1.1578928	1.0212812	1.0177971	0.90470535	0.9049552	0.9953014
ANKRD62	0.8588342	0.9204022	1.0188477	1.000654	1.0183822	1.0470918	1.0223187	1.0711901	0.95422494	0.9770162	1.0100046	1.0174843
ANKRD62P1	0.946796	0.9690343	1.0620673	1.0290078	1.067728	1.0115108	1.0330402	1.063073	1.0201097	0.89910865	0.93067217	1.0151949
ANKRD7	1.0342114	0.9873114	1.0291396	1.0351764	1.1412992	1.0012918	1.0909886	1.0512241	0.9663837	0.92284393	0.9603932	0.95710176
ANKRD9	0.96586436	0.97578436	1.0312765	0.8826439	0.8445842	0.94239527	0.95245653	1.0016776	0.93542653	0.9983223	1.0508493	0.96044683
ANKS1A	0.5452335	0.6885749	0.69188637	0.8366655	0.7511843	0.77637357	0.7049019	0.76977223	0.70351446	1.1781542	1.1709553	1.4981765
ANKS1B	0.95265955	1.018427	0.9713046	1.0490541	1.0481107	1.0894557	1.0941794	1.1683046	1.0577117	0.9616397	0.9697332	0.97415507
ANKS3	0.9378496	0.9815567	0.985498	0.9086474	1.087337	1.0299656	1.0559955	1.0136882	0.92260283	0.9891063	1.003817	0.996183
ANKS4B	0.96938676	1.0393836	1.0181975	0.99359614	0.9959779	1.0040221	1.0255247	1.0764327	0.93296194	1.0315189	1.0535394	0.9637691
ANKS6	0.7528072	0.95523703	0.92725545	1.0391713	1.1738049	1.0266708	1.1375266	1.0341461	1.0033022	0.9067202	0.964167	1.0462326
ANKZF1	0.8707416	0.9107677	0.9058824	0.7792768	0.906516	0.83563435	1.0290605	0.82292324	0.7818377	1.1322424	1.0063741	1.3150473
ANLN	1.1020752	1.0416237	1.3036447	1.1815026	1.2338415	1.1812176	1.0526685	1.1202586	1.1523407	0.6960332	0.7596303	0.88959676
ANO1	0.8376087	0.90421975	1.0057641	0.8841083	0.8158172	0.9406526	0.9942358	0.7780907	0.9070023	2.2525678	3.8867576	0.9621965
ANO10	1.0866508	0.9895821	1.271589	1.1865171	1.1535784	1.0296273	1.1791226	1.1742885	1.0944502	0.93673515	0.996206	0.95510036
ANO2	0.99977785	1.0251019	1.0693213	0.990976	1.0670323	1.0318447	1.0596192	1.0157453	0.9823368	1.1804975	1.1275733	1.0046079
ANO3	1.3842456	2.1537445	1.7900583	3.9105074	2.0088055	2.5020218	2.5801928	4.2613897	3.3028677	0.5958741	0.5763273	0.58518684
ANO4	0.3861236	0.48664245	0.41912833	0.9840989	0.6826618	0.51810634	0.6160804	1.0419439	1.1685723	0.6680446	1.5134403	0.45092353
ANO5	0.95913434	0.97478306	1.0961612	1.0438137	1.1305255	1.0344875	1.0676597	1.0714962	1.035603	0.940888	1.0183905	1.0225925
ANO6	0.5664571	0.658436	0.81307864	0.7544069	0.7352862	0.67895055	0.9178694	0.7904882	0.7703388	1.3140421	1.1267335	1.1138966
ANO7	1.056727	1.0112756	0.95506173	0.99362606	1.0499418	1.0233697	0.9750689	1.0062053	0.97240716	1.0275851	0.96707666	0.99828273
ANO8	1.18609	0.9647393	0.99514735	0.9327896	1.0278429	0.9546602	0.99342406	0.9759853	0.9223626	0.98198044	1.06831	1.117806
ANO9	0.55321556	0.67229456	0.44060206	0.36626822	0.42914093	0.6296567	0.39149806	0.54308474	0.47609526	1.6700433	1.2960279	1.8385777
ANP32A	0.993208065	1.09166865	1.10580245	1.052594	1.07254645	1.03623305	1.13347275	1.0361888	0.88863975	0.968994065	0.940723075	1.06446335
ANP32A-IT1	1.0554303	1.0872178	0.8463051	0.95626754	0.9550873	1.0494318	0.6907614	0.86663675	0.9538631	1.2377317	0.83611023	0.9802611
ANP32B	1.0091354	1.0774763	1.1851808	1.1459463	1.4245123	1.2442797	1.4390237	1.2557571	1.1186453	0.88159806	0.7479398	0.88001704
ANP32C	1.0501397	1.100064	1.1974614	1.0719762	1.0979795	1.0202392	1.1968358	1.0741092	0.94486296	0.95559573	0.9691883	1.0439627
ANP32D	1.0065391	1.0562005	1.0298134	1.104401	1.0820086	0.91599154	0.96067303	1.0590392	1.0068955	0.91843987	0.97625804	1.0009452
ANP32E	1.3654134	1.4832962	1.5489725	1.3272829	1.753956	1.3820527	1.4004347	1.2542171	1.1610059	0.65967494	0.7297487	0.8229625
ANPEP	1.6136029	1.9121071	1.6303309	1.9984845	1.6828442	1.5790975	2.2007754	2.103042	2.101623	0.053944305	0.09169058	0.035894547
ANTXR1	0.9273044	1.1040069	1.045603	1.128307	1.4687401	1.1827003	1.2321057	1.1241803	1.2850901	0.8118878	0.95467204	0.8176284
ANTXR2	0.842281	0.8735531	0.88467246	0.9625631	0.85395396	0.6770907	0.9689313	0.91110235	0.8945495	0.7789737	2.3710485	2.512057
ANTXRL	0.99789035	0.98590904	1.0363594	1.1145169	1.1402235	1.0042048	1.0543451	0.97517675	1.0443857	0.95262396	1.033223	1.0100965
ANXA1	0.9307473	0.9585594	1.0596248	1.1381224	1.0293823	0.9868081	0.9237144	1.0010498	0.9553132	0.88756	1.2396144	1.3587787
ANXA10	1.0666283	0.9606479	1.086619	1.0737355	1.0742728	1.0235976	1.0720736	1.0532358	0.99917746	0.9606398	0.96619385	0.99093926
ANXA11	1.012713	1.0204532	1.214356	1.0817214	1.3333921	1.3263137	1.3168736	1.2701107	1.0356815	0.9258459	0.7886269	0.8775378
ANXA13	0.9359281	1.0127892	1.0252708	1.0726864	1.0590497	0.94806457	1.0697489	0.97779685	1.0159266	0.9305487	0.95005536	0.9444304
ANXA2	0.90948755	0.926327	0.92113864	1.0087141	1.0150292	0.9979907	1.0155905	1.0362895	1.0154994	0.8575018	1.0757636	1.1067212
ANXA2P1	1.0493659	0.93165654	1.0972276	1.0429233	0.95278794	0.8920838	0.96489316	0.8825087	1.0277102	0.8416491	1.3225152	1.0906563
ANXA2P2	0.944724	0.90511733	1.022467	1.046148	1.0155085	0.95206255	0.9766283	1.0109453	1.0674772	0.8043124	1.0503961	1.1071291
ANXA2P3	1.0349808	0.9874513	1.0065814	0.9913204	0.93119735	0.96503884	0.83467233	0.92885554	0.99302375	0.8480904	1.3596609	1.2364702
ANXA2R	0.8932348	1.1000985	1.1285831	1.1370982	1.0781165	1.0594571	1.0931551	1.0391169	1.1296848	0.8805534	0.93215036	0.91131854
ANXA3	0.058780856	0.049650073	0.06497038	0.075554356	0.095415615	0.07552815	0.08327039	0.06934304	0.07835237	1.8982401	4.02475	4.6061916
ANXA4	0.62753206	0.6147349	0.821164	0.9161982	0.93298733	0.7547704	1.0324268	0.80496985	0.7562612	1.433684	1.2171261	1.0793368
ANXA5	1.1504325	1.1280591	1.288336	1.2780647	1.4339482	1.3624542	1.2580525	1.2012377	1.21748	0.70900947	0.7600043	0.73356444
ANXA6	1.6364912	1.7473757	1.8926781	1.8963635	2.0400383	2.0577776	1.9405077	1.9469277	1.9572344	0.12008903	0.09629089	0.10212061
ANXA7	0.9474114	0.8672939	0.99917924	1.067544	1.0648015	0.92909986	1.0173014	1.0030679	1.0652856	0.93388456	1.1147527	1.0383065
ANXA8	0.157919967	0.161783367	0.140502407	0.126663102	0.146949743	0.14766417	0.111229737	0.158645367	0.134902892	2.3268531	3.6254765	3.243736967
ANXA9	0.9798402	0.9834586	0.9442938	0.8712709	0.9801136	0.95833343	0.83098495	0.9292117	0.7612544	1.0940883	0.9984494	1.4708636
AOAH	0.98766065	0.99623287	1.0749582	1.0509287	1.0577264	1.0046604	1.0202335	1.0816338	1.0260502	0.9881433	0.99895954	0.9490919
AOC1	1.0182438	0.9261232	1.0111464	1.0246035	1.020745	0.9903409	0.93584573	1.1159486	1.222918	0.9235509	0.98200387	1.0199286
AOC2	0.89651304	1.013194	1.0279471	1.0630432	1.072252	1.0012255	1.1121867	1.0248891	0.94981813	0.9297336	1.0115856	1.0018623
AOC3	1.18885775	1.2240266	0.94931582	1.0239502	1.04993098	1.014626	0.9793872	1.11004405	1.107556185	1.10281028	1.050035	0.891950615
AOX1	2.2947283	1.9800884	2.3120785	2.6919444	2.026865	2.1767561	1.734497	1.9373729	2.1994684	0.08597118	0.29563344	0.14881505
AP1AR	0.973393	1.0778415	1.1087964	1.0769805	1.1335622	0.9123672	1.1338373	0.9702465	0.8828489	1.0078329	0.91824716	1.16546
AP1B1	0.799737	0.8757955	0.9422349	0.9961572	1.0432172	1.0025598	0.9055773	0.98477376	0.9629635	0.8671379	1.0155771	1.0164587
AP1G1	1.2015282	1.267766	1.3231059	1.4209534	1.3616965	1.2773124	1.2635373	1.3204395	1.3708469	0.69187635	0.90385497	0.9286819
AP1G2	0.40581927	0.4076897	0.39279258	0.37987906	0.43439674	0.36192098	0.43932316	0.4322961	0.4210933	1.7098053	1.9695765	1.9429294
AP1M1	1.4219005	1.5572622	1.5538613	1.4447925	1.540407	1.4132246	1.347274	1.6475316	1.3487397	0.6082045	0.62203187	0.7407691
AP1M2	0.21939585	0.2250477	0.20389642	0.15540835	0.17052583	0.21216883	0.22161677	0.18093292	0.2001571	1.9478475	2.0634818	2.2734158
AP1S1	0.70004207	0.85718113	0.75959784	1.0059294	0.95205164	0.88992345	0.8114539	0.847436	0.9627968	1.0074023	1.2709621	1.0074673
AP1S2	1.2024015	1.16101625	1.42795295	1.1725408	1.34002265	1.4159343	1.4588892	1.4402691	1.11770705	0.667716	0.60207715	0.8275704
AP1S3	0.5611713	0.6627762	0.69451624	0.73710924	0.6722475	0.74339193	0.58899754	0.54563624	0.70972323	1.2391195	2.408088	2.8873851
AP2A1	1.0142635	1.0358473	1.1130146	1.1961632	1.1570674	1.215967	1.1944377	1.254552	1.1892707	0.8374913	0.93232	0.7960994
AP2A2	0.8708585	0.9248709	0.9218688	0.9200671	1.0082625	0.946269	1.0213574	1.044011	1.0823461	1.0780696	1.012137	0.9746727
AP2B1	0.92949945	0.8712761	0.95911294	1.021543	0.94040257	0.8768433	0.91218567	0.9476251	1.068444	1.2581857	1.0836102	0.89953786
AP2M1	1.3292114	1.3283372	1.3680255	1.565276	1.4832705	1.4238621	1.3918072	1.395941	1.4482275	0.74793696	0.75324684	0.69856167
AP2S1	1.1280379	1.1368381	1.1397364	1.2234509	1.0884727	1.1209984	1.123132	1.1112996	1.1269633	0.7513915	0.8538851	0.89615476
AP3B1	0.95120025	1.0031977	1.1063942	1.2189633	1.184562	0.9802753	1.1456226	1.0791918	1.1859161	0.7769563	1.122199	0.7717416
AP3B2	1.0262408	0.9527303	1.0060014	0.90597427	1.0135365	0.9957342	0.98938537	1.0388945	1.0060608	0.9616183	1.1242504	1.0274189
AP3D1	0.9999638	1.0720693	1.1269138	1.1322379	1.1322589	1.0553932	1.1125255	1.20054	1.1249048	0.7638657	0.9485218	0.95238996
AP3M1	0.99058026	1.0359914	1.1837426	1.0792321	1.1018442	1.0508072	1.1104056	1.1737319	1.0488633	0.7603183	0.9000637	1.0294598
AP3M2	0.9827798	0.83732253	1.2171823	1.1176358	1.1062012	1.046041	1.3757406	1.101934	0.8225297	0.7986391	0.7018164	0.93820566
AP3S1	0.96599853	0.976775	1.1088741	1.1983491	1.2404348	1.0632739	1.1492324	0.9821796	1.0537057	1.008311	1.0092385	0.86060375
AP4B1	1.1615862	1.5168496	1.2085712	1.4011198	1.5715399	1.4433408	1.3645895	1.3235109	1.5065334	0.7362572	0.82526296	0.83824605
AP4E1	0.93454105	1.0062999	1.0209751	1.0307044	1.0808992	1.0154804	1.0384758	1.0636097	1.0718555	0.9982201	0.9569677	1.2121029
AP4M1	0.9965596	1.3123189	1.1033959	1.2525367	1.203444	1.097958	1.1723145	1.1105143	1.1218185	0.75942695	0.8828156	1.0628841
AP4S1	0.99598086	1.0105169	1.2058834	1.2658452	1.0925696	1.0526229	1.3921524	0.9723616	1.1448005	0.94267225	0.7908726	0.96270674
AP5B1	1.0840496	0.9042282	0.9634812	0.9375997	0.9070476	0.9184344	1.0616757	1.1735684	1.060899	1.0984528	0.9190003	1.0298235
AP5M1	0.9272695	1.0044845	1.0837017	1.213746	1.1563139	0.9866601	1.095273	0.96448505	0.88592774	0.8599174	1.0242835	1.1478927
AP5S1	1.1288893	1.0778282	1.125485	1.2121297	1.1746836	1.2580689	1.2333475	0.9424756	1.07074	0.89217216	0.9312329	0.8726811
AP5Z1	1.0136788	1.1210357	1.0394802	1.0772432	1.1121899	1.0817505	1.1084242	1.1661731	1.0526271	1.036249	0.9585497	1.0709959
APAF1	1.0184242	1.251499	1.3069326	1.4017168	1.4653811	1.3352438	1.4113392	1.3396091	1.5173341	0.6234036	0.65873694	0.67404616
APBA1	1.2966177	1.2313071	1.737621	1.423153	1.0187024	0.9689077	1.2007821	1.143527	1.1756399	0.7749246	0.95421547	0.9334446
APBA2	1.5999476	1.2611798	2.6473787	1.7078928	1.9382665	1.9161341	1.3032619	1.202424	1.4002463	0.77710253	0.94978064	0.9628981
APBA3	0.942384	1.0654068	0.9838557	1.1019295	1.0072708	1.0630292	1.18619	1.0655813	0.89868027	1.0083629	1.0057932	0.9388666
APBB1	1.3169929	1.2608793	1.5611415	1.5338547	1.6070718	1.3702966	1.6802535	1.3089958	1.4681715	0.9004459	0.7425921	0.8976059
APBB1IP	1.0902888	0.9570036	1.2698079	1.2338398	1.3131064	1.1252404	2.738726	1.432449	1.4576088	0.91974473	0.98492163	0.9205076
APBB2	0.9671935	1.1481087	1.3415229	1.408846	1.1998441	1.0439616	1.143778	1.1568384	1.1305239	0.97566444	1.142502	0.68207663
APBB3	0.9835855	1.0733833	1.1517303	1.0708696	1.2761482	1.2259357	1.2618781	1.1648176	0.9911524	1.1546081	0.91663927	0.9111086
APC	1.1502061	1.0944021	1.4354513	1.3375982	1.5152677	1.355753	1.1727296	1.3358852	1.3972105	0.70776135	0.8794849	0.8682333
APC2	1.0401839	1.0440651	0.8749273	0.7285438	0.80364424	0.93486536	0.9241218	0.9014547	1.0732298	1.0049088	1.0615692	0.87975854
APCDD1	0.8436141	1.0091712	2.0415578	2.1494107	1.5022488	1.6662987	0.99403083	0.94666153	0.7291073	2.3202455	0.5201749	1.1842685
APCDD1L	2.1822174	1.441017	1.5019878	1.7822336	1.1385413	1.1482786	1.1077027	1.2768736	1.5065197	0.9934286	0.8458674	0.866971
APCS	0.9880159	1.0505633	0.99634546	1.1799328	1.0144392	1.0444392	0.9919059	1.1451373	1.0242804	0.9682446	0.8977546	0.95222366
APEH	0.78438675	0.8588987	0.86081296	0.90045905	0.91080064	0.88541573	0.97471726	0.9297627	0.86660343	0.96435285	1.18482	1.2148204
APEX1	1.1012646	1.2991978	1.1164145	1.1762403	1.1678128	1.1171793	1.2495214	1.1168174	1.008946	0.9050082	0.89230585	0.7976067
APEX2	0.84379464	1.0566368	1.0204877	1.0073633	1.1046687	1.0642719	1.0523396	1.0697453	1.0339068	0.8619824	0.95508754	1.1304045
APH1A	0.93850935	1.023245	0.9407953	0.95802075	1.0376986	0.984144	1.0254443	0.9348259	0.8793631	1.144375	1.0509002	1.0598847
APH1B	1.204633	1.1353238	1.5011663	1.5255547	1.7415861	1.3376514	1.2080106	1.3406887	1.3058776	0.55902594	0.65175	0.5266836
API5	0.87889254	0.9546829	1.0935352	0.994447	1.0854968	0.9844128	1.0441396	0.98394614	0.99527425	0.90921515	1.0956657	1.1458982
APIP	0.95583946	1.0351497	0.96363735	1.169993	1.1930901	1.3176408	1.0720513	1.0629985	1.3318441	0.77759594	1.1076343	0.8523512
APITD1-CORT	1.0680836	1.1601489	1.0758995	1.185449	1.1890517	1.1520119	1.1863567	1.1287988	0.94755673	0.9467715	0.9308521	1.0359054
APLF	0.97613984	0.8788146	1.05853	1.0259987	1.1899297	0.8462867	1.2478231	0.83909106	0.9855122	1.050057	1.0542144	0.9298072
APLN	0.9963334	0.99286246	0.9412845	0.85896355	0.76300997	0.98789066	0.78148293	0.86683863	0.9969976	0.99746126	1.1670192	1.0025387
APLNR	1.1332016	0.998644	0.94613534	0.89446443	1.0030801	1.029585	0.9495074	1.0693674	0.96913016	1.0377811	0.9467108	1.0327971
APLP1	1.0734252	0.9886482	1.0943115	1.0162195	1.030475	0.9184944	1.0063208	0.97518724	1.0508177	0.99443245	0.9576353	0.9399229
APLP2	0.83025354	0.70658094	0.9524542	0.8590914	1.0249738	0.9996182	0.8992634	0.78748345	0.6660351	1.0813779	1.1752675	0.9492842
APMAP	1.1436447	1.1715965	1.2341883	1.2343464	1.3729337	1.2901696	1.2036109	1.1631554	1.0586895	0.8380904	0.8166954	0.62050194
APOA1	1.0981618	1.0065394	0.908148585	0.957896205	0.87136797	0.9369719	0.841478035	0.918983865	0.93558234	1.04502595	1.10994735	0.97268947
APOA1BP	0.73678595	0.70344514	0.7882278	0.8592314	0.8194043	0.75474113	0.7941979	0.8640325	0.70515084	1.1503911	1.3202245	1.2454107
APOA2	0.9383672	0.9861861	1.0534993	1.115082	1.1164352	0.98793924	1.0113685	1.1008527	1.0764141	0.8720158	1.1121362	0.99807084
APOA4	1.01239235	1.0204369	1.02107565	0.938514185	1.0202753	0.95237045	1.0417289	0.93998938	1.0912772	1.02460795	0.953906295	1.0520227
APOA5	1.0596921	0.9560969	1.0026551	0.9486718	1.0230869	1.0211245	1.0107547	1.0724738	1.0302582	1.003816	1.0315195	0.9694947
APOB	0.98444635	1.0058409	1.0712801	0.9899872	1.1134894	1.0381818	0.9946448	1.0194931	0.9607964	1.1446061	0.93931437	1.1176107
APOBEC1	1.0229139	0.9852723	1.034307	1.0575585	1.0789831	1.0398552	0.9764343	1.1165066	1.0282434	0.96675926	1.0056486	0.9949609
APOBEC2	0.91267616	0.95368636	0.8904849	0.97107035	1.0475588	1.1012223	0.9069164	0.928531	0.9938507	1.007336	0.9909797	1.1522857
APOBEC3A	1.0597082	0.94966114	1.0137331	1.0379108	1.1143134	1.0549438	1.0160643	1.2379032	1.1025181	0.87222856	0.8683925	0.91566384
APOBEC3B	2.4951599	2.0410912	2.8422673	2.3692546	2.9495437	3.203549	2.320202	2.2543287	1.3231153	0.31013143	0.46959746	0.37926596
APOBEC3C	0.6504817	0.67288643	0.820709	1.0397414	0.9602586	0.7804749	0.82151484	0.8140046	0.91502756	1.1449044	1.2229182	0.7583619
APOBEC3D	0.99312055	1.3256488	1.0175487	1.081889	1.5269823	1.2902424	1.4334025	1.2449534	1.1551256	0.80285025	0.82048285	0.7884371
APOBEC3F	0.98630667	1.0056728	0.9912938	0.98262006	1.0787231	0.8231946	0.9672295	0.7698405	0.90366626	1.1421239	1.0226299	0.7966319
APOBEC3G	1.0147208	1.0634936	1.0450472	1.0065603	1.165685	1.1430961	1.4147803	1.1471552	0.9224496	0.8380513	0.81091326	0.77140343
APOBEC3H	0.95138705	0.9392295	0.984398	1.0137582	0.9570585	0.94698226	1.0793422	0.91407186	0.97721297	1.0340389	0.996502	0.8955207
APOBEC4	0.98349637	1.1872768	1.066549	1.1896572	1.1367103	1.0022237	1.098642	1.133937	0.97480494	1.0123386	0.97878	1.0002275
APOBR	0.95843554	1.0300577	0.92030436	1.0761952	0.90985733	0.9555425	0.93068	0.9337426	1.040029	1.1015136	0.99622697	0.98447037
APOC1	0.96934366	1.0628557	0.9336674	1.202001	1.0594528	1.1610872	1.0788457	1.016739	1.0035943	1.0655428	0.9237002	0.999435
APOC2	1.0713532	0.9498281	0.944627	0.98165566	0.9369457	1.0976064	0.9762762	0.9993384	0.9660971	1.0388914	0.99164116	1.003037
APOC3	1.0159562	0.947354285	0.993131	1.0825257	0.91274215	1.0061506	0.982612075	1.1461589	0.99575622	1.04992515	1.03649735	1.03953285
APOC4	1.0723602	0.97408396	1.0261031	1.0471872	1.0978822	1.0083163	1.0361443	1.0646707	1.0141783	0.91107315	0.9835688	0.9754082
APOC4-APOC2	0.91651034	0.9634177	0.9954861	1.0216306	1.0671685	1.004514	1.0862697	0.933889	0.9734083	0.93866956	0.951702	1.0217615
APOD	1.6059648	2.9043987	3.124968	3.7022069	3.5513	3.4977372	6.1960783	3.3041975	2.7808363	0.31028247	0.3583742	0.3088669
APOE	0.96139675	0.9809788	0.96750176	0.79803276	0.8551744	0.9632311	0.77445894	0.93982506	0.96459407	1.1799915	1.1950496	1.0959305
APOF	1.1643466	0.9969854	0.94384074	0.9463597	0.90692765	1.02268	0.97123724	1.0204651	1.0362964	0.9842295	1.0030146	0.96844697
APOH	0.9686645	1.0174239	0.9900296	1.1019796	1.0777466	1.034202	1.0668448	1.1052703	1.1181823	0.9714413	0.98203063	0.9600712
APOL1	0.9814984	1.0576388	0.99848205	0.9815203	1.1096418	0.81317765	1.0957854	1.2189932	0.9326783	0.97621554	0.8097426	1.0687221
APOL2	1.591149	1.1943386	1.5170356	1.5221926	1.3450565	1.2582844	1.1886058	1.1941715	1.1900315	0.4936706	0.5117169	0.7577325
APOL3	1.1695484	1.1084106	1.1773894	1.3133088	1.6048267	1.1743641	1.4266182	0.9975218	1.0988233	1.0126534	0.9376946	0.84603333
APOL4	1.0610746	1.024998	1.0037111	0.9072999	1.0115377	0.88098955	0.94618237	0.9131768	0.9590616	1.1560152	1.0474141	1.0002183
APOL5	0.8771095	1.0004615	1.0575184	1.0688703	1.1294252	1.0568526	1.0083718	1.0096973	0.93925494	0.9995386	0.99420595	1.08245
APOL6	0.66963685	0.81809527	1.0401498	1.3036783	1.1900023	0.90132135	1.3652496	0.88428366	0.871712	0.9080233	0.7303331	1.1077303
APOLD1	1.3598372	1.2756399	1.317038	1.5676768	1.2021424	0.99892765	1.4658108	1.1991287	1.5711366	0.8240388	0.79979604	0.80882096
APOM	0.9466823	1.045744067	0.984745787	1.096966967	1.1433213	1.0322618	1.031825333	1.2136547	1.048814167	0.89653755	0.980031983	0.949739587
APOO	0.96495193	0.90427285	1.1268171	1.2165198	1.1653621	0.9282328	1.1552707	0.9909086	0.92146015	0.80506074	0.97783476	1.0351334
APOOL	1.1247883	1.3433746	1.475971	1.4635037	1.526914	1.2733104	1.3849703	1.4022093	1.2594945	0.76963776	0.90899456	0.98408777
APOPT1	1.0683001	1.0113701	1.2053978	1.27189	1.2946656	1.063853	1.2803241	1.1349292	0.97399545	0.8028909	0.8196875	0.91514933
APP	0.6941797	0.64759994	0.8211731	0.8265073	0.75611234	0.7352298	0.81526256	0.7459731	0.74813896	1.1763836	1.3689682	1.1734928
APPBP2	1.2105678	1.2890959	1.3874568	1.4994717	1.4698217	1.2747495	1.3416365	1.2815659	1.2187873	0.8531359	0.7673264	0.8908815
APPL1	1.0335343	1.0971476	1.2022381	1.1723249	1.1208704	1.0046697	1.1460806	1.0555726	0.9538669	0.8774717	0.82420874	1.0202656
APPL2	1.4125313	2.0484107	1.9770027	2.1061118	2.1889453	2.0767066	2.1679933	2.1198843	2.0865078	0.52362067	0.51625705	0.55853987
APRT	0.9806553	1.1329623	0.94799054	1.077451	0.7936922	0.75968945	1.0653163	1.026917	0.927475	1.0385748	1.0564817	0.88984764
APTX	0.84298474	0.927862	0.92401165	0.9412717	1.0289285	0.9056622	0.9344856	0.94560754	0.9849553	0.94666827	1.0529422	1.2830983
AQP1	1.588022	1.044259	3.1790252	1.6238326	1.3855089	2.3691323	3.096615	4.3049126	1.1805351	0.8879285	0.9557411	0.8822545
AQP10	0.9298628	0.96018165	0.94042826	1.0722561	0.9554814	0.95931447	0.9858574	0.9770345	0.9809382	1.0651329	1.0921761	1.0497504
AQP11	0.96977204	1.0207472	0.9928628	1.1123168	1.2092239	1.060974	0.98450327	1.058127	1.142818	0.87052864	0.9227182	1.0153117
AQP12B	0.97368185	0.99312193	0.99072442	0.960227845	0.949080375	1.00952845	0.91767207	1.07820275	0.90934185	1.09348925	1.03172605	0.96055363
AQP2	1.0234429	1.0404727	1.01355	0.9862243	0.8292616	1.0352545	0.92724335	0.9792943	0.9425859	0.99736875	1.0316063	0.9298352
AQP3	0.24597566	0.3106137	0.257887	0.27113065	0.2370711	0.21177627	0.19901037	0.18721211	0.25269523	6.7039065	4.8620477	3.657725
AQP4	0.9824878	1.0080733	1.0628293	1.0099492	1.0061862	1.0002066	0.9286818	0.99979335	0.9729167	1.0066347	0.98563695	1.0126426
AQP4-AS1	0.9205634	0.9527693	1.0690613	1.0128305	1.0573814	1.035343	0.92323935	0.9784315	0.8953189	1.0589888	0.92507243	1.0904566
AQP5	1.0190924	1.0133231	1.0342097	0.8897763	1.0455351	1.0587521	0.95485646	0.992109	1.0207591	1.012602	0.9583831	0.97301686
AQP6	1.0068036	0.97922385	0.8560221	0.8979231	0.94041216	0.99319637	0.88081324	1.0263009	0.96200866	1.0752506	1.0636117	1.039882
AQP7	1.1586229	0.85126823	0.88015026	0.6423374	0.96198195	1.0599726	1.0546379	0.8764371	0.97910684	0.94166315	1.0326792	1.1567743
AQP7P1	0.9881843	0.949281863	1.02682855	0.950494205	0.849714788	0.936686418	0.929219905	0.99278089	1.01527055	1.011554825	1.069276825	1.0757833
AQP8	1.0054947	0.96696424	1.0588439	1.0670475	1.0697114	1.0113717	0.99137086	1.1724644	0.9720767	1.0036142	1.0072432	1.0764225
AQP9	0.5967504	0.8038492	0.5715011	2.1960526	0.82982194	0.7631587	2.339003	1.1599063	0.9079534	0.72955394	2.9740381	7.0841694
AQPEP	0.9574218	1.0339426	0.97590315	1.0139298	0.9914058	1.0108274	1.1189395	1.0300542	0.9911021	1.0738612	0.94259566	0.9870484
AQR	0.9559968	1.0147926	1.1213461	1.0971115	1.237339	1.1307656	1.1555362	1.1752467	1.0469158	0.8103587	0.9722423	1.0073078
AR	1.6584066	2.648101	2.1921883	2.2531583	1.8979931	1.8527347	2.9039617	2.5884898	1.8958755	0.59505194	0.5429898	0.6127923
ARAF	1.0085151	1.0181043	1.0253537	1.0408145	1.1428218	1.1446717	1.1586226	1.1447014	1.0036803	0.99631965	0.88512987	0.93070304
ARAFP2	0.940964845	1.0599044	0.904916835	0.9923974	1.01158625	1.05433975	1.05539845	1.00926635	1.00306975	1.0326773	1.0546149	0.99632025
ARAP1	0.75068766	0.80031705	0.80977	0.78731245	0.98908573	0.84849685	0.8882211	0.84845	0.80624175	1.2875228	1.1011732	1.0750496
ARAP2	0.3152406	0.34990185	0.29548126	0.38045287	0.42964506	0.3442449	0.42156896	0.3680345	0.3685008	2.1203907	2.1312337	2.8740857
ARAP3	1.2208138	1.1329975	1.162305	1.0125885	1.069337	1.0657574	1.0172192	1.1728457	1.1459895	0.788282	0.8033866	0.71053493
ARC	1.2395842	1.2185676	1.0707246	0.9161203	0.84852266	1.0153406	0.8951953	1.0447645	1.0212178	1.0432743	1.0585841	0.9094868
ARCN1	1.2385364	1.3322666	1.3699064	1.4444094	1.5354415	1.3743795	1.3780445	1.4116983	1.3573083	0.67243505	0.77880174	0.8828548
AREG	0.049449636	0.057643458	0.048185215	0.045148122	0.035015467	0.024795045	0.03597039	0.045135784	0.026236123	2.32323695	2.7424939	2.5674706
AREL1	0.87183195	0.96584755	1.0891509	1.1033872	1.0310589	0.9918243	1.046272	1.0196	1.1013901	0.67572796	1.0684756	0.99445504
ARF1	1.1539279	1.1926901	1.173837	1.1865159	1.2392266	1.2476606	1.1924376	1.1792336	1.1656858	0.8358563	0.808736	0.8868854
ARF1P1	1.0564717	1.056449	1.0357243	0.97787833	1.0347027	1.0674572	0.8742057	1.0815903	1.0023408	0.7908866	0.95144314	0.9551302
ARF3	0.9904269	0.9105128	1.0059841	1.0139271	1.0262396	0.97411454	0.9495547	0.87074625	0.880842	0.87954575	1.0846711	1.10397
ARF4	1.273711	1.2982972	1.3499671	1.2654847	1.2838444	1.1939298	1.165597	1.093132	1.1475848	0.5768674	0.79278016	0.8345333
ARF5	0.86219054	0.87948585	0.899988	1.0026145	0.95715547	0.93287313	1.0158949	0.9349997	1.0250447	1.2600327	1.0653696	0.9990031
ARF6	1.064099	1.026231	1.0018549	1.0556717	0.9581098	1.1032164	0.9515216	0.9612694	0.989494	1.2262605	1.0321388	1.0201917
ARFGAP1	1.0776793	1.180144	1.1626632	1.1774627	1.2543856	1.2157166	1.1744533	1.2239419	1.2663122	0.84884703	0.8835997	0.86675686
ARFGAP2	1.0226423	1.0088991	1.0442511	1.1552012	1.1296589	1.05269	1.1141262	1.1127176	1.1576843	0.8938891	0.9177203	1.2049876
ARFGAP3	1.2650815	1.1447914	1.415585	1.4749941	1.5659913	1.3669279	1.465975	1.2737899	1.3582786	0.7805531	0.63899076	0.6174167
ARFGEF1	0.90739954	0.98961776	1.1422168	1.1726388	1.2484814	1.0308096	1.0564103	1.0718428	1.0866632	1.0417485	0.9981814	0.9548341
ARFGEF2	0.91151804	1.0412537	1.1387162	1.2297664	1.236698	1.2111913	1.1051654	1.140315	1.1965381	0.83112854	0.9351824	1.1251297
ARFIP1	1.0530894	1.1093408	1.1209505	1.1466565	1.2354693	1.0614895	1.1445866	1.0257858	0.99096596	0.9390491	0.9362254	0.96830535
ARFIP2	0.96353394	1.0704198	1.0035609	0.95825815	1.1440477	1.0789936	1.0297735	0.99643904	0.95709795	0.8402781	1.0305609	0.9895465
ARFRP1	0.9981061	1.1342056	0.96764123	1.0018939	0.949425	0.96994174	1.0535929	1.0694032	0.9704943	1.1135283	1.1025059	1.0836712
ARG1	0.983353	0.92008543	1.0595576	1.0344168	1.0853236	0.9307266	1.0776395	0.9702147	0.97468656	0.93021584	0.97269285	2.0484447
ARG2	0.7481898	0.7293751	0.7494561	0.83028245	0.6893075	0.58772194	0.6847438	0.62464494	0.60716826	1.3819399	1.6749285	2.6718404
ARGFX	0.94481117	1.0118479	0.9940088	1.0900677	1.0451806	1.0714462	1.1161622	1.0603215	0.96168286	0.90707356	0.9263611	1.0184257
ARGLU1	0.8865727	1.0799233	1.0935568	0.92971444	1.1449828	1.045402	1.0911678	1.0004619	0.78876853	0.85162807	1.0505329	1.0504364
ARHGAP1	1.0665642	1.025804	1.1529361	1.1609446	1.251934	1.152654	1.1267922	1.0273858	1.2015123	0.9106204	1.0237639	0.9825603
ARHGAP10	0.88342464	1.1077187	1.1954058	1.2152487	1.2170048	1.187719	1.3000885	1.3078499	1.2977177	0.98185027	0.7436161	0.8162675
ARHGAP11A	1.135767	1.1697682	1.2200289	1.1372257	1.2728509	1.1836945	1.1676806	1.2154858	1.281758	0.6320227	0.6332654	0.8786365
ARHGAP11B	1.2157435	1.1665955	1.3624079	1.0427458	1.2800639	1.2010503	1.2153344	1.3871515	1.2567137	0.67019236	0.68260115	0.79745704
ARHGAP12	0.93496895	1.0013269	1.1488225	1.2621031	1.3068202	1.0438752	1.070025	1.1000133	1.0012494	1.0191358	0.90687925	0.84253395
ARHGAP15	0.9413714	0.94188416	1.0237918	1.0997244	1.1583767	0.96991503	1.0585576	1.0500852	1.0612003	0.9073495	0.9844429	1.0064675
ARHGAP17	1.3393129	1.3118745	1.5737234	1.6715357	1.4802561	1.3906769	1.4500074	1.6288733	1.4396398	0.7292745	0.83619404	0.9837869
ARHGAP18	1.1093765	1.444291	1.689754	1.4265113	1.7930062	1.7978156	1.3694137	1.619037	1.6741915	0.39605483	0.5487001	0.34241688
ARHGAP19	0.95531464	1.0442833	1.1171427	1.1023155	1.271004	1.1009363	1.1351436	1.1864473	1.092366	1.1493481	0.74282426	1.1162106
ARHGAP19-SLIT1	0.91287297	0.9878	1.0297772	1.1396616	1.1110828	1.1837736	1.0334735	1.0819736	1.0227757	0.9322757	0.97261304	0.9589344
ARHGAP20	1.3336525	1.3150618	1.4152101	1.130682	1.5931112	1.4608462	1.2146587	1.1500995	1.2253821	0.8905682	0.9191623	0.8863815
ARHGAP21	1.04295	1.0317987	1.2742469	1.2697685	1.1961706	1.1781008	1.0230417	1.0884439	1.1595455	0.8390375	0.8121512	0.87462306
ARHGAP22	1.573933	1.695101	1.9673504	2.474068	1.7045854	1.5910535	1.8167461	2.1119668	2.0704672	0.22787672	0.23296626	0.17893915
ARHGAP23	0.95994705	0.961227745	1.115209465	1.21951375	1.22610345	1.2665556	1.19328235	1.2350795	1.302851	0.9797743	0.9556912	0.869148
ARHGAP24	2.0716257	1.8976084	2.5214949	2.2360842	2.51829	2.2615595	2.1011238	1.7059484	2.156997	0.29207954	0.26471445	0.27041015
ARHGAP25	0.7534236	0.6686201	0.7305162	0.854824	0.6940384	0.69324386	0.73587644	0.77517164	0.73799074	1.3053818	1.8382934	1.5806392
ARHGAP26	0.6605251	0.56170374	0.80746764	0.63335526	0.7250473	0.7574235	0.9859964	0.8132932	0.7226003	1.0140035	1.0396183	1.0324702
ARHGAP27	0.93296808	0.90220795	0.82274073	0.8415753	0.8506776	0.93100575	0.78791172	0.89754515	0.880925725	1.0751983	1.09918045	1.00331803
ARHGAP28	1.3258674	1.2746435	1.590301	1.152341	0.999722	0.989158	1.5497521	1.0599293	0.9346987	0.8827626	0.8755467	0.9557735
ARHGAP29	1.3227667	0.94109386	1.6607196	0.73611337	0.95028764	0.9996841	0.7573307	0.9035135	0.999868	0.72612244	1.024399	1.5543528
ARHGAP30	0.959588	0.8852093	1.0288318	0.9018676	0.9446071	0.9920608	1.0391475	1.0753314	0.9854529	1.0764745	1.0079392	0.99204236
ARHGAP31	1.5483762	1.2837733	1.4587625	1.7233485	1.7447942	1.4807653	1.8833025	1.8384922	1.9287745	0.39038315	0.47614148	0.7296981
ARHGAP32	0.5857515	0.71472996	0.6654215	0.7761035	0.80369115	0.6800173	0.8753478	0.8202688	0.7620917	1.9169599	1.6470585	1.9284794
ARHGAP33	1.0954028	1.153664	0.8595333	0.8737037	0.9247784	1.0417619	0.9900818	1.0192341	0.99604726	1.0215052	0.93798316	0.9002052
ARHGAP35	1.0012013	1.0497475	1.0851762	1.1627389	1.3124175	1.2068881	1.2325583	1.2149538	1.1145889	0.9987987	0.9350471	0.88511765
ARHGAP36	1.0280106	0.9919556	0.94213724	0.9683547	0.99860686	1.0659813	1.0069553	0.96130145	1.0311835	1.0223244	0.9175649	1.0013931
ARHGAP39	0.93144554	0.94123423	0.9375491	0.8372861	0.9049352	0.9327313	0.80935746	0.96556956	0.9701849	1.0622557	1.0610579	1.2315536
ARHGAP4	0.9507753	0.95150167	1.0117006	1.0333998	0.8453584	0.966781	0.85483766	0.9717362	0.9457333	1.1193707	1.0330759	0.9094781
ARHGAP40	0.95251566	0.9721729	1.0442792	0.9097516	1.1349723	1.1279353	0.9721386	1.0008903	1.0006672	1.1477758	1.135366	1.0034257
ARHGAP42	0.74864835	0.9655513	0.99412376	1.0764416	1.2611502	0.85805905	1.2005132	1.025487	1.0579796	1.1094452	0.8254082	0.8825388
ARHGAP44	1.0353271	0.819762	0.8976474	0.900029	0.84941995	0.8852152	0.7957476	0.96975005	0.85348254	1.4218899	1.1283941	1.5613513
ARHGAP5	0.7203052	0.7224742	0.92361426	0.92170537	0.85770196	0.7935341	0.80964786	0.7760563	0.699326	1.2188541	1.153035	1.2947164
ARHGAP5-AS1	0.8943177	0.7288181	0.86347127	0.7922592	0.81423205	0.83475196	0.9114567	0.9331239	0.7769936	1.2838653	1.1404815	1.1749592
ARHGAP6	0.9717144	1.2102828	0.99609864	1.2217168	1.3501662	1.0506815	1.0877572	1.2749441	1.0311905	0.9718011	0.92518604	0.9524081
ARHGAP9	1.0227679	1.0500274	0.97359467	0.9180046	0.8946904	0.8664721	0.9672553	0.9963052	1.0214226	0.9876407	1.0969563	1.1156015
ARHGDIA	1.0521418	1.0349869	1.1364605	1.129157	1.10117245	1.11969245	1.0616724	1.14652895	1.1192966	0.65290208	0.856839825	0.896659515
ARHGDIB	0.81784606	0.36328888	0.7637276	0.39208227	0.32255337	0.14538592	0.2601491	0.362057	0.67773163	0.83607644	2.120626	1.8608975
ARHGDIG	1.0951847	1.00981555	0.87930975	0.88274455	0.9079422	0.97982575	0.73565555	0.89178743	1.0558592	1.10649935	1.0199668	0.981604135
ARHGEF1	0.90216446	1.0634317	0.9488759	1.008072	1.1312252	1.1484098	1.1236372	1.1027136	1.0183007	0.9868016	1.0046589	1.0101953
ARHGEF10	0.951467925	1.0174073	1.20197735	1.059769815	1.02913388	0.9841301	1.0291887	1.02476475	1.19766325	0.93170223	0.956515555	1.01186305
ARHGEF10L	1.0179667	1.0219725	1.0017538	1.1055149	1.0359732	1.0414462	1.0338073	1.060578	1.1766258	0.9653194	0.9213878	0.9982462
ARHGEF11	1.0113328	1.0443628	1.2817227	1.1907697	1.340625	1.2587228	1.3138316	1.2547473	1.21227	0.86162674	0.8779752	0.9038781
ARHGEF12	0.97292507	0.9779051	1.2298373	1.2130101	1.1386608	1.0885425	1.0307771	1.0580335	1.1659418	1.0851732	1.0658885	1.1712993
ARHGEF15	1.0458627	0.97949547	0.9712949	0.98679715	0.8411336	1.0478402	0.90954965	0.9960205	1.0047086	1.0115272	1.0257809	0.9308066
ARHGEF16	0.91443676	0.8492278	0.8257309	0.95457804	0.7686229	0.916984	0.73595953	0.7763311	0.955501	1.2345022	1.2526274	1.1021036
ARHGEF17	1.2325455	1.204224	1.5053939	1.3340311	1.5315188	1.3992633	1.2696898	1.2904563	1.4732879	0.73819417	0.7125952	0.5774994
ARHGEF18	0.85855025	1.0346297	0.9847151	1.1471298	1.0831845	1.0562733	1.0101606	1.1283004	1.0998362	1.15951	0.94025135	1.1374508
ARHGEF19	0.93185604	0.9501931	1.0485641	0.9788275	1.0310521	1.0255246	0.962975	1.04162	0.85647655	1.2432036	0.88096046	0.9966706
ARHGEF2	1.0233287	1.0736922	1.302361	1.2461731	1.266135	1.1283376	1.7077911	1.2957858	1.0923783	0.7802693	0.6063811	0.7419659
ARHGEF25	1.388149	1.3020898	1.722789	1.333296	2.1561184	1.5668626	1.4358531	1.2131999	1.4272785	0.8463451	0.7091405	0.88603497
ARHGEF26	0.9409716	0.9497834	1.0319479	1.1953899	1.2109523	0.96871156	1.1320212	1.0969971	1.121948	1.171658	0.91093993	1.0273215
ARHGEF28	0.5159713	0.41273445	0.6757415	0.79303926	0.55883294	0.57270074	0.41120884	0.904726	0.942924	1.237567	1.1086037	0.9776134
ARHGEF3	0.5251324	0.56270874	0.6436574	0.5615316	0.78833133	0.7227023	0.67089856	0.51739544	0.48204532	1.5169312	2.1027439	1.4335909
ARHGEF35	0.40349296	0.51866424	0.46631792	0.5682619	0.57807875	0.50180113	0.5647109	0.5464147	0.58322805	1.7729731	1.6818547	2.051391
ARHGEF37	0.8286757	0.9727057	0.8512172	0.87486273	0.8150453	0.8468999	0.86354727	0.89802074	0.9089033	1.7803266	1.504701	1.9349513
ARHGEF38	1.0061108	0.95731074	1.0475395	1.0051488	1.0044806	1.0468897	1.0403023	1.0674331	1.0976871	0.97863346	0.9037573	0.9388904
ARHGEF39	0.94429266	1.0699447	0.96312225	0.9134189	1.1862619	1.0721174	1.2060958	1.1283659	0.93842775	0.96029806	0.9282503	0.9914855
ARHGEF4	0.71601087	0.5862833	0.63181984	0.5653238	0.500335	0.6841711	0.46885407	0.52956265	0.5086618	2.0242996	1.5435605	1.6554561
ARHGEF40	1.163029	1.3567111	1.3846087	1.3588271	1.6034093	1.2579165	1.5800378	1.517596	1.6149657	0.6748969	0.71745074	0.5809752
ARHGEF5	0.3588347	0.47626668	0.43368155	0.52310455	0.56296206	0.50779665	0.5240662	0.5363476	0.5496462	1.7256956	1.479205	1.6868553
ARHGEF6	1.28725	1.8113676	1.6474372	4.375002	2.2291684	1.3004446	2.683122	1.9534434	2.4620178	0.6421181	0.7127498	0.5321744
ARHGEF7	1.0271518	1.0913433	1.2209586	1.1263257	1.212746	1.2208531	1.1420223	1.1240989	1.1953999	0.937229	0.88492453	1.0347981
ARHGEF9	0.79685074	0.9023443	0.9967157	1.134669	1.0691885	0.91703844	1.0720904	1.0673805	1.0445578	0.9846695	0.99289477	0.9577879
ARID1A	0.92512876	0.9606733	1.0966654	1.0579637	1.0220995	0.9824744	0.92527956	1.0362432	1.1223252	1.0135745	0.95513487	1.0747656
ARID1B	1.0100571	1.0099628	1.2479542	0.99717975	1.0510052	0.95604634	1.0771049	1.2220578	1.1895087	1.1148344	0.8559371	1.015778
ARID2	0.8092275	0.9051566	0.99382794	1.0412304	1.0396965	0.8594417	1.0061721	0.9634591	0.9379809	0.94991326	0.97767305	1.1956874
ARID3A	0.99532217	1.0045403	0.9951318	1.0082527	1.0954152	1.1079382	1.0102342	1.0670556	0.9815622	0.9234231	0.85347205	1.0125927
ARID3B	0.853816685	0.87113318	0.94800355	0.77544672	0.923544105	0.93309373	0.8368907	0.891708555	1.01194865	0.995910625	1.04974895	1.21284975
ARID3C	1.0201322	1.0433532	0.96323496	0.9456708	0.96122414	0.9783108	1.0426182	1.0072243	1.0533222	1.0624282	1.0069504	0.9036747
ARID4A	0.95614	0.9627488	1.1387916	1.3042773	1.3510184	1.0751094	1.1837307	1.0428687	0.99021894	1.046889	1.0745351	1.1224587
ARID4B	1.0736401	1.1052613	1.1232026	1.2444997	1.3068302	1.0579242	1.2537931	1.121168	0.9723386	0.8476431	0.8464417	1.1242601
ARID5A	0.95055028	1.01108625	0.896529555	0.909086495	0.93539555	0.950763365	0.956287235	0.95418635	0.93289352	1.1076738	1.02255885	0.990071
ARID5B	1.5661173	1.444436	2.065936	1.807006	2.2017057	2.1697526	1.4476925	1.6083977	1.5579045	0.8530704	0.5969833	0.7729477
ARIH1	0.8840512	0.90979594	0.99843335	1.0625349	1.1164474	0.89313525	1.0051799	0.9528695	0.9191037	1.1015077	1.0190423	1.084599
ARIH2	0.97145027	0.98148644	1.0771899	1.0400811	1.0776755	0.99910426	1.1193357	1.0433677	1.0008956	0.77654624	0.78860176	1.1599329
ARIH2OS	1.0470628	1.0032977	1.0507886	1.0117444	0.9638314	1.0652815	0.9465938	0.9948771	0.9777749	1.1377133	1.040349	1.0092275
ARL1	1.2068107	1.1139499	1.190179	1.3542051	1.3947331	1.1385422	1.281285	1.0622318	1.1560831	0.707646	0.8328981	0.8726271
ARL10	1.0935516	1.0487032	1.0042751	0.9687801	0.9449297	1.0427649	0.97469723	1.102484	1.0632106	0.85979426	1.0632617	0.9117206
ARL11	0.9223613	0.849962	1.0204685	0.9429468	1.0436013	1.0564445	0.99878764	0.98219585	1.1321255	1.0389144	1.0056344	1.0622759
ARL13A	0.94459885	0.9739254	1.0204182	1.0610671	1.1807522	1.0467343	1.1540499	1.1610322	1.0493464	0.99890834	0.950165	1.0252649
ARL13B	1.0734868	1.2219727	1.2388994	1.2739805	1.4107219	1.2358336	1.3115687	1.1882917	1.0611639	0.71783	0.83867806	0.85618746
ARL14	0.89037	0.9262512	0.9995786	0.9913841	0.96865433	0.9971605	1.0585157	1.0783689	1.0004215	0.94572216	1.0317961	0.96238625
ARL14EP	1.0169208	1.189732	1.1539888	1.3205551	1.1613147	0.99389434	1.1770142	1.090797	0.9709502	0.94420767	0.8981813	1.046386
ARL15	0.756535	0.9174792	0.9414301	1.0995519	0.9398182	0.8015018	0.9528201	0.8852416	0.8491475	1.1562382	1.2641582	1.1803935
ARL17B	1.1048393	1.0734471	1.346307767	1.149461833	0.94643968	0.897918333	0.950551717	0.939650423	0.892193233	1.03433408	1.0783699	0.8285378
ARL2	0.9618106	0.8623885	1.0462623	1.0214309	0.92389077	0.8258306	1.0856954	1.0045313	0.9556688	1.0851878	0.9629465	0.9168146
ARL2BP	1.0011083	1.0059166	1.0674049	1.1036339	1.2340997	1.0471311	1.0985589	1.1637597	1.072042	1.0994195	0.9800312	0.7605418
ARL2BPP2	1.0357748	0.99428403	1.0318846	1.0863155	1.1648904	1.0795426	1.0739412	1.0446664	1.031729	0.9929243	1.0656368	0.9206224
ARL3	1.1261381	1.0769917	1.1860933	1.2084283	1.1561263	1.0282122	1.1449395	1.1429372	1.0540122	0.97178787	0.8086368	0.7937673
ARL4A	1.1387469	0.95861673	1.1883874	1.0033662	1.223367	1.2680844	1.3978441	1.1701617	1.1216775	1.0995321	0.9473741	0.8669479
ARL4C	0.5022551	0.5528141	0.6515315	0.6144011	0.7091349	0.6900306	0.71465844	0.37052298	0.40324947	2.7640529	3.12644	3.4187
ARL4D	0.7727813	0.84309465	1.0106477	0.9561259	0.8570583	0.7889929	0.96473885	0.95480156	0.7367387	1.7951818	1.2476213	1.2294451
ARL4P	0.9621307	1.0969269	1.0574106	1.0556613	1.0092361	0.9785881	1.0670477	1.0311906	0.985866	0.99559325	0.973422	0.981182
ARL5A	0.99403983	1.0393748	1.0366523	1.0302596	1.0236722	0.9273545	1.0368786	0.99072737	1.0113572	0.85128444	0.9612323	1.098286
ARL5B	0.7821144	0.8541657	0.86666995	0.8787241	1.0040452	0.85124236	0.89351135	0.7879256	0.76099443	1.3829043	0.99595463	1.280259
ARL5C	0.9814768	0.9177988	0.9550674	1.1125208	1.1231766	0.99830014	0.980828	1.0248718	1.0173584	0.9565819	0.9356791	0.9657883
ARL6	1.0079305	1.2081416	1.3434813	1.4457091	1.262218	0.9871618	1.2862676	1.2872396	0.99206954	0.6390323	0.8321257	1.068504
ARL6IP1	1.0083582	0.993576	1.1150763	1.0857832	1.1086694	1.0922259	1.0125988	1.0798144	1.0586228	1.0279177	0.8659154	0.8757898
ARL6IP4	0.9268963	1.0025254	1.1554604	1.1192076	1.1746026	1.125812	1.1006354	1.1243893	1.1076488	0.86388534	0.89834946	0.832207
ARL6IP5	1.3060877	1.1401309	1.49347	1.45567	1.3361934	1.1414641	1.3081326	1.1941277	1.264439	0.77013713	0.7100442	0.4720671
ARL6IP6	0.992642	1.2289642	1.1483078	1.136745	1.3469989	1.2403458	1.1499542	1.098007	1.0717386	0.9549744	0.9427109	0.9581723
ARL8A	0.7906449	0.8054885	0.9014153	0.86699474	1.0094267	1.0525593	0.9138158	0.90351886	0.8414401	1.19906	1.1717077	1.2613294
ARL8B	0.97275084	0.9486438	1.0436258	1.1084404	1.1040109	1.0055765	1.0441331	0.95075196	0.93242204	1.2067871	1.0284433	1.1454806
ARL9	1.1924268	1.3356353	1.3241439	1.5434846	1.0053605	1.0305392	0.9313965	1.0074109	1.1861079	0.87426734	0.9112741	1.0477842
ARMC1	1.0957556	1.1134646	1.1724002	1.3390203	1.4440593	1.1110892	1.2329901	1.160757	1.1340961	0.7510613	0.7944532	0.9345671
ARMC10	0.78492641	0.80404673	0.97494213	0.972100255	1.0103925	0.857182325	1.07875805	0.962912765	0.85051452	1.11696045	1.07987737	1.22416295
ARMC12	1.086137	0.99737924	0.96896285	0.96169716	1.0366812	1.0233666	1.1026574	0.93138653	1.0230373	1.0544021	0.9709809	1.0226777
ARMC2	1.0951387	1.0956388	1.2119237	1.2658147	1.3002824	1.2623348	1.3881418	1.0730891	1.1117554	0.98330206	1.0845811	0.9371946
ARMC3	0.9764467	0.980064	1.0129887	1.0376756	1.0996069	0.98988694	0.99718934	1.0309082	1.0112262	1.0079926	0.9122297	1.0093343
ARMC4	0.9827162	1.0008674	1.1557685	1.1379706	1.016655	1.2615129	0.87995255	1.0646986	1.1452811	0.9991327	0.9401528	0.96977174
ARMC5	1.032868	1.0264378	0.9702784	0.9788607	0.99924797	0.98609465	0.9324569	1.0237459	0.9851763	1.0606422	1.1092429	0.9845904
ARMC6	1.0354916	1.1763536	1.0077045	1.0713118	1.1640768	1.1135211	1.127531	1.0704015	1.0755745	0.6965311	0.85105985	1.0041949
ARMC7	0.9943961	1.0281591	1.0996506	1.0305574	1.0675541	1.0651748	1.1023196	1.218581	1.194776	0.9237071	0.85613465	0.93178314
ARMC8	1.2657386	1.3745589	1.4821033	1.5456138	1.527534	1.399239	1.3297582	1.4301009	1.3984457	0.55170166	0.74527377	0.8378488
ARMC9	1.1688626	1.0601724	1.3461374	1.1942883	1.3237594	1.0093491	1.6659908	1.3241045	1.2529495	0.7516658	0.81285524	0.78257304
ARMCX1	1.2401161	1.230302	1.3500755	1.5011187	1.6930828	1.3793561	1.5159032	1.2862103	1.2264758	0.6017232	0.73284614	0.8832652
ARMCX2	1.8117431	1.829613	1.5618623	2.0480103	2.1418788	1.4681946	1.4093856	1.0147934	1.2133706	0.49853015	0.5692479	0.841094
ARMCX3	1.3208412	1.4115411	1.669393	1.6223481	1.6227757	1.3034303	1.7466587	1.2949231	1.2667211	0.44217175	0.62620735	0.70796925
ARMCX4	1.002087	1.2496132	1.5434829	1.2774285	1.4863176	1.183757	1.3234235	1.0916429	1.1353041	0.6731509	0.8205401	0.8405898
ARMCX5	1.1054265	1.094025	1.1129688	1.2558233	1.3067416	1.1692421	1.1145307	1.0480634	1.0753812	0.8882936	0.8535775	1.0773121
ARMCX6	1.3800531	1.28821165	1.45801605	1.44517865	1.46674025	1.29421945	1.5920787	1.3892602	0.97786475	0.6188806	0.84862368	0.97558692
ARNT	0.9780267	1.031391	1.0307811	1.1144803	1.2794743	1.0604476	1.156231	0.969635	1.0377502	1.0910388	0.9568578	0.9159153
ARNT2	1.569718	1.6892458	1.6357248	1.3392713	1.9382144	2.2594671	2.1603003	1.2895468	1.4407964	0.8806349	0.83995223	0.99420166
ARNTL	0.7943931	0.8297261	0.8738014	0.88842773	0.9660829	0.75380456	1.117924	0.8770286	0.94311154	1.6394563	1.38674	0.81435394
ARNTL2	0.73074	0.82530516	0.929488	0.8894432	0.7253794	0.6334212	0.6555564	0.6738248	0.7989913	1.070512	2.1406233	2.3835897
ARPC1A	1.0427585	1.030102	1.010262	1.1905525	1.2389979	1.1056248	1.1235534	1.1262506	1.1152436	0.8347789	0.89480525	1.0501379
ARPC1B	1.0150597	0.9755105	1.0532832	1.1396145	1.1146985	1.07147	1.0199208	0.96671927	1.1229184	0.66843957	0.87734467	1.0215297
ARPC2	0.88456804	0.84948653	1.0006288	0.9839322	0.9422293	0.8968395	0.894277	0.89031607	0.9016086	1.0628549	1.1265414	1.1527587
ARPC3	1.0885941	1.1172454	1.242759	1.3259243	1.190542	1.0387892	1.1544822	1.116794	1.088201	0.70657253	0.9975236	0.93401337
ARPC3P1	1.1653428	1.0790983	1.2633077	1.1702747	1.1217119	1.0808134	1.0958805	0.94411504	1.0887184	0.7511141	0.996501	0.9539004
ARPC4	1.1089331	1.1369023	1.2642465	1.387632	1.246203	1.2527041	1.26767	1.2671719	1.2518288	0.7933411	0.8549214	0.8925595
ARPC5	1.118882	1.1256683	1.1859833	1.194124	1.1980015	1.1951327	1.0998974	1.076011	0.9399978	0.89815336	1.002735	0.99726486
ARPC5L	1.0693591	0.9550471	1.0813389	1.0535324	1.0514239	1.0008072	0.9995644	0.96279293	1.0780034	0.9508328	1.0831472	1.2655553
ARPIN	0.9790814	1.0428786	1.1216048	1.0424573	1.1519588	1.2612911	1.2594643	0.9960168	1.0487208	0.9763126	0.8727358	0.90385413
ARPP19	1.05414702	0.9090028	1.18512065	1.21805465	1.03962405	0.98074245	0.9774014	0.939282335	1.00312593	0.86745315	1.05882185	0.9734507
ARPP21	0.9985254	0.9375503	0.9800177	1.0208157	1.1626263	1.0474774	1.0522069	1.0290303	1.020396	0.9851111	1.0058287	0.9522386
ARR3	0.95971274	0.9245183	1.000436	1.0696849	1.0657959	0.9518553	0.9572148	1.0107667	0.91913915	1.0150481	0.9751751	0.981278
ARRB1	1.2599622	1.017498	1.6050868	1.6266712	1.902533	1.4765646	1.5287877	1.2001559	1.4584069	0.62962294	0.6140473	0.9845207
ARRB2	0.7520819	0.8826648	0.93309593	0.9214941	0.9092403	0.859873	0.8619642	0.97950584	0.89246154	1.112778	1.1165044	1.2966808
ARRDC1	0.5507356	0.46472302	0.6074956	0.6127405	0.5798836	0.5621203	0.62110925	0.67208904	0.6185978	1.8310161	1.7981297	1.5842414
ARRDC2	1.2033153	1.2150512	1.1305661	1.2251624	1.1750542	1.193594	1.1532954	1.2530859	1.0619066	0.8620911	0.946831	0.7689338
ARRDC3	1.559701	1.2956481	1.5573425	1.4945681	1.9766321	1.7444515	2.1763396	1.3812598	1.1291637	1.5044893	0.6260646	0.34983307
ARRDC4	0.5288039	0.5192658	0.5741975	0.75347316	0.8117268	0.6550692	0.88795507	0.7262438	0.45095152	1.2797709	1.6525959	3.5251398
ARSA	0.86141646	0.8624326	0.86423385	0.96726775	1.043626	0.9687688	0.9809477	0.9764507	0.8636332	1.0163552	1.2538112	1.002107
ARSB	1.2928883	1.4400327	1.6685187	1.6612415	1.6997681	1.4197506	1.5746951	1.3973172	1.3780346	0.44571063	0.7802664	0.6432554
ARSD	1.0408081	0.96937066	1.0366405	1.017012	1.0480951	0.9356355	1.1568801	1.0148164	0.9576942	0.93246824	0.96685725	1.08995
ARSE	2.0781245	1.6479245	2.1131954	2.5064206	2.276055	2.1511827	1.3580765	1.7123334	1.5785792	0.7669242	0.9246659	0.7839964
ARSF	0.96314454	1.0053535	1.0260029	1.0312095	1.1285286	0.9516914	0.98786765	1.0751415	1.0060263	0.98439026	1.032988	1.0128587
ARSG	1.0670097	1.0787513	1.059548	1.1290817	1.0394195	1.1406549	1.2984036	1.2974718	1.0873554	0.8611203	0.911937	0.8201659
ARSH	1.0801563	0.96093196	0.934047	0.8393926	0.88426715	0.8575316	0.86885273	0.87522846	1.0057805	1.1107233	1.1022136	1.030189
ARSI	0.9348562	0.8874506	0.854814	0.9957602	1.0743557	1.0021349	0.8398164	1.016542	0.88695586	1.783769	0.9027248	1.1756363
ARSJ	1.1391071	1.3069228	1.5072575	1.752127	1.5471953	1.5544816	1.1487871	1.4789518	1.7260276	0.34967604	0.71358716	0.79935867
ARSK	1.0529809	1.1416068	1.2234066	1.609079	1.4708841	1.1570921	1.6387421	1.177753	1.2451719	0.90814567	0.9757095	0.6372361
ART1	0.99711025	0.9216846	0.88434255	0.82741165	0.9403811	1.0085958	0.92032945	0.99026674	0.99198776	1.097312	1.0225335	1.0321158
ART3	0.9404104	1.0470036	1.0551817	1.0620396	1.0565358	1.0492201	1.0463873	1.0870961	1.0489199	0.9527954	0.95812577	0.9560465
ART4	0.92372215	0.94833463	1.0247902	1.0705062	0.99593645	0.90960646	1.0996857	1.067103	1.0178938	0.9889626	1.0416479	1.048738
ART5	1.0231223	1.0745032	0.99095744	0.9352062	0.9646548	1.003047	0.9665244	1.0460694	1.0010422	0.9989578	1.035991	0.9539384
ARTN	0.6091109	0.59346294	0.6572324	0.7128207	0.7701749	0.74214303	0.78676885	0.77824146	0.7658712	1.3209918	1.288914	1.2580824
ARV1	0.9100061	0.94499695	0.9651438	1.0396031	1.1312158	1.0312957	0.99896884	0.9376354	0.912298	1.2397864	0.99602735	1.124879
ARVCF	0.87897456	0.90390706	0.75949407	0.7491439	0.641773	0.7383483	0.7920374	0.74494326	0.8633804	1.0675924	1.1710458	1.0384068
ARVP6125	1.0243127	0.9051379	0.8990155	1.2263578	1.0645667	1.2430214	1.079174	1.0915955	0.9583783	0.8485001	1.0567553	0.970952
ARX	1.1143215	1.0521469	0.84711105	0.9230953	0.8202158	1.0207204	0.8117316	0.9486242	1.0084566	1.0818877	1.1312307	0.9761615
AS3MT	1.0129167	0.86122495	1.3719431	1.1643579	1.6845821	1.5223973	0.6460793	0.7136988	1.0961164	1.1687306	0.6561484	1.2559273
ASAH1	0.7048377	0.7118776	0.8276928	0.8661691	1.0448405	0.8631027	1.0352199	0.8435705	0.72058076	1.1655635	1.2567675	1.0851952
ASAH2B	0.898789543	1.035041867	1.021117967	1.207811133	1.1207662	0.884073783	0.985320087	0.999864833	1.014768567	0.90822263	1.012490767	1.209341933
ASAP1	1.0561281	1.1976291	1.5046585	1.5994855	1.5915252	1.4283282	1.267474	1.6693109	1.6494876	0.5364118	0.61277986	0.78082377
ASAP2	0.6937371	0.7117346	0.8687439	0.95490605	1.0541801	0.8998831	1.0518843	1.0598118	0.9822955	0.8885857	1.0513775	1.0068556
ASAP3	0.88186914	1.018675	0.8939156	0.84703106	1.1534805	0.98799944	1.1001189	0.837759	0.9747042	1.2224486	1.1237757	1.0133681
ASB1	1.1580003	1.2602721	1.3270472	1.3303694	1.4589144	1.3988373	1.3748904	1.3234286	1.390346	0.45769948	0.58599055	0.4584572
ASB10	0.9808076	0.98267084	0.9981715	1.0700449	0.97435886	1.0531483	0.9316502	1.0110059	1.0420009	1.0094264	1.0803479	0.94339526
ASB11	0.9833974	1.0285058	1.0207328	1.0621749	1.0759382	1.0287666	1.1476363	1.099969	0.99173677	0.95806676	1.013969	1.0632924
ASB12	0.9843843	0.94735223	1.0017731	1.1291949	1.0947964	1.0502774	1.1105293	1.0222673	1.141636	0.8955978	0.9297316	0.98999316
ASB13	0.85546094	0.7465821	0.8616203	0.7970148	0.8823937	0.84008193	0.98521566	1.001715	0.7932742	0.99828506	1.1433301	1.366121
ASB14	0.97638696	0.9634007	1.0570735	1.0809512	1.0566119	1.0130157	1.1118283	1.1246264	1.1171135	0.92281854	0.9654686	0.9713056
ASB15	0.9252698	0.9819111	1.1016343	1.1206223	1.0151463	1.0188503	0.9656052	1.0605353	0.94342124	0.97751385	0.9322575	0.91220963
ASB16	0.98109096	0.86027825	1.0619215	0.9530709	0.8938148	1.0974798	1.0062407	0.9693868	0.98291695	0.9555413	1.1152773	0.929234
ASB16-AS1	1.0332788	1.2058605	1.2470657	1.1280992	1.1838411	1.2326856	1.3928176	1.1558985	0.9814296	0.83637744	0.87629896	0.8669114
ASB17	0.9805673	0.9522927	1.0005852	1.0336627	1.0852575	0.9994146	1.036314	1.0903528	1.0148712	0.947142	0.989039	1.0025253
ASB18	0.95556825	1.0538307	1.033392	1.0666323	1.019948	1.0771381	1.0428047	1.002398	0.92842317	1.0494622	0.9080432	0.8997372
ASB2	1.1398213	1.0418345	0.91313714	0.9698036	0.9195664	0.9381976	0.97709095	1.0536851	0.9460115	1.1443528	0.9734298	1.0013407
ASB4	0.97400445	1.0468062	1.0153807	0.9990976	1.0696934	1.0170631	0.9998653	1.0877312	1.0656344	0.9312797	0.9424863	0.92341703
ASB5	0.9736748	1.0521216	1.0115354	1.048168	1.0847218	1.0226591	1.0417948	1.0846019	1.0873533	0.936448	0.9740751	0.9559605
ASB6	1.1289507	1.1952268	1.1251221	1.1589487	1.2458181	1.2994115	1.1213843	1.2538977	1.1788996	0.789542	0.8652428	0.9947479
ASB7	0.99807155	1.0233991	1.0290116	1.1332589	1.0834627	1.023846	1.0230806	0.9587717	0.9771495	0.9709386	0.81181073	0.9858311
ASB8	1.1557015	1.2911974	1.265145	1.3953155	1.5096414	1.33277	1.5488169	1.5000937	1.3429366	0.8113778	0.9138516	0.83988833
ASB9	0.96117455	1.0257856	1.0650253	1.1005309	1.2402632	1.1109716	1.1192312	0.9899918	1.0186695	1.0031867	0.98814905	0.98193604
ASCC1	0.8994268	0.9964893	1.0539639	1.0458039	1.2144417	0.93767256	1.1948409	1.0979419	0.9814658	1.084819	1.0663966	0.81756264
ASCC2	0.93164545	1.0343903	1.152618	1.0905974	1.1265268	1.1413449	1.1545188	1.1604378	1.1611662	0.7551606	0.8503794	1.037159
ASCC3	0.9130535	1.0205194	1.0601764	1.290506	1.2256813	1.1206433	1.0385914	1.1497494	1.1218596	0.74603105	0.93422264	0.7285707
ASCL1	1.1255139	0.999872	1.0597193	1.0414917	1.0274801	0.891975	0.9339472	0.9658804	0.9067222	1.1522782	1.0411781	0.8529946
ASCL2	0.989024	0.86519	1.0624197	0.98624486	0.9374022	1.0042049	0.9704915	0.899335	0.9417218	1.1960028	1.0373632	1.0400124
ASCL3	0.9943758	0.9466205	0.9947358	1.0585636	1.1601052	1.0111943	0.95369595	1.0596509	0.97419137	0.94324565	0.95853007	0.9968186
ASCL4	0.94671977	1.0505172	0.92545474	0.9664737	1.0245298	1.0744746	1.1506083	1.0967605	0.99874836	1.000296	0.95102054	0.9736018
ASCL5	1.0081421	1.0162543	1.0211977	0.92702806	0.9992094	1.0211169	1.0673552	1.040555	1.1298378	0.95430154	0.99945956	0.7724529
ASF1A	1.0195401	0.9857706	1.0490413	1.2288893	1.0656966	0.83523345	1.1143028	1.0061672	0.9692602	1.0724968	0.83368003	0.92422986
ASF1B	1.1370142	1.2658753	1.260839	1.0713633	1.3295978	1.2580609	1.2687649	1.3119109	1.1977029	0.58107597	0.59850603	0.8675363
ASGR1	0.99992675	1.067753	0.8551334	0.956204	0.818928	1.0596491	0.84091365	1.0426936	1.0685488	0.9524133	1.0052733	1.0104667
ASGR2	1.0297432	1.0921707	0.9260916	0.9838473	1.0144539	0.959987	0.9220871	0.97752464	0.89296854	0.948904	1.1008002	1.1155214
ASH1L	0.9576856	0.99683785	1.2020242	1.2981523	1.1160818	1.0352949	1.1658326	1.1809653	1.302955	1.0031621	0.9119704	0.8794698
ASH2L	1.1187568	1.1496046	1.2666181	1.2479452	1.3753142	1.2145836	1.147646	1.1755816	1.085427	0.9310353	0.8327255	0.88674295
ASIC1	0.9252147	0.7392721	0.9035047	0.7514493	0.9593699	0.798625	0.96702313	0.8200019	0.8131906	1.496672	1.2869251	1.0329769
ASIC2	0.93977195	1.0569836	1.0857078	1.126419	1.1192031	1.0390055	1.1571776	1.0846381	1.041382	0.8862262	0.90871024	0.90083474
ASIC3	1.1369977	1.0213336	1.0159287	0.90793467	0.9146058	0.86679	1.0037533	0.97758824	1.0745282	1.0604063	1.0020347	1.0547243
ASIC4	0.90202934	1.0135193	0.95307	1.0277889	0.9700584	0.99143255	1.0336655	1.0103731	0.97810507	0.99671537	1.0141113	0.96227604
ASIC5	0.96189773	0.99929243	1.0255283	1.0448574	1.0783024	1.0425733	1.0515802	1.0423257	1.0027138	0.93410826	0.98453885	0.9980488
ASIP	0.9593844	1.0194935	0.94222623	1.1698678	1.0246007	0.96650445	1.0314558	1.0443269	0.9958781	0.9481805	0.9245998	0.8756316
ASL	1.0920736	1.1354194	1.1344174	1.2697785	1.3520372	1.1590381	1.1619412	1.2552664	1.3532418	0.91983235	1.0123132	0.83894855
ASMT	1.02603195	1.130784	0.997384175	0.98707415	1.041509	1.0603005	1.00262095	1.0059108	1.00311725	1.1774379	0.99006005	0.998696065
ASMTL	0.99954275	0.9983631	1.07850375	1.1303008	1.2535958	1.1549099	1.37160195	1.2444191	1.0584133	0.64880915	0.96068352	0.784141575
ASMTL-AS1	1.03108075	1.06670615	0.94557172	0.878879485	0.93368	1.02956845	0.88315267	1.0096515	1.01930165	0.918660345	1.06892115	0.9168546
ASNA1	0.9949727	1.0079603	0.996092	1.2020887	1.2001076	1.0622913	1.2341467	1.2310004	1.1451058	0.82121515	0.89761317	0.87501717
ASNS	0.8394694	0.84943515	1.0225774	1.0574915	1.2176917	0.9774224	1.6318332	1.2945703	0.97558767	1.7687191	0.8877159	1.7230183
ASNSD1	1.1761487	1.2192066	1.2447473	1.1939551	1.4141738	1.283445	1.39519	1.5165185	1.2024363	0.608158	0.744783	0.8976682
ASPA	0.92165875	0.99124795	1.034064	1.0455287	1.0451108	1.0198982	1.1992481	1.0625271	1.0413685	0.980561	0.9594881	0.98804724
ASPDH	1.0057492	1.0006987	0.9764441	0.82885396	0.8925472	1.0163486	0.9208593	1.2541629	0.88552845	1.0214728	1.0271201	0.9616597
ASPG	1.0110124	0.9842724	0.8866963	0.9389524	0.876889	1.0816191	0.88876283	0.964088	0.9986096	0.9957937	1.1019574	1.0178797
ASPH	1.3973457	1.3061057	1.6300546	1.5516386	1.5366668	1.3613468	1.2275972	1.2962389	1.4748805	0.5778202	0.711228	0.58889556
ASPHD1	1.0901434	1.0755676	0.97432435	1.3336273	1.0263758	1.0958369	1.0984862	1.0158166	1.0757196	0.8725895	0.95265466	0.88588077
ASPHD2	0.7654529	0.93264675	0.7698508	0.7559147	0.77873653	0.7902514	0.7914987	0.7351181	0.68855643	1.3472933	1.2944158	1.9625648
ASPM	1.0576403	1.1075792	1.2608609	1.1148076	1.326703	1.1512644	1.2007093	1.2515181	1.3699597	0.79688597	0.6810032	0.94193363
ASPN	0.85432446	0.87095165	1.1098598	1.2528325	1.0726911	0.94251007	1.2986387	1.0398192	0.99017847	1.54797	0.9912793	1.0104679
ASPRV1	0.9954473	1.019373	1.0623443	0.92030895	1.0048428	0.9492246	1.0359125	1.0167695	1.0813342	0.98333335	0.965757	1.234082
ASPSCR1	1.0887291	1.037682	1.1499116	1.1327266	1.1695976	1.2055308	1.0830097	0.9952063	1.1759411	0.9013712	1.0040193	0.9809563
ASRGL1	1.0168358	1.1850398	0.97694	0.9137305	0.96311724	0.98238295	0.9978646	1.0058517	1.0021355	1.0854223	1.0622634	1.1074649
ASS1	0.8441679	0.836924	1.0768547	0.7239246	1.22971	1.0097581	1.3295611	0.9902419	0.72289276	4.2073565	1.0561972	1.9728838
ASS1P11	0.943219	0.8662064	1.4865944	0.8608844	1.3255507	0.8826454	1.2716659	1.133986	0.7357125	2.86276	1.1031317	1.4168257
ASTE1	1.2553183	1.2688937	1.2965384	1.2584962	1.4520056	1.0867968	1.4498394	1.2059605	1.1396742	0.9231668	0.808041	1.0850435
ASTL	1.0087597	1.0215695	0.8668558	1.0896171	0.75510854	0.9945046	0.899995	0.93692476	0.96738327	1.0355518	1.1454484	0.9535093
ASTN1	1.127634	1.0509019	1.0394232	1.0155302	0.9267692	1.0171182	1.0587013	0.9525335	1.0480541	0.90311795	0.9961338	1.1053107
ASTN2	1.0094522	1.0009834	0.9581131	0.995667	0.963105	0.9282855	0.94115704	1.0078799	1.0848961	0.94960785	0.9749079	0.9990167
ASUN	0.9829128	1.0636921	1.0412856	1.1607442	1.1236398	0.9631664	1.081981	0.96615493	0.9273727	0.931174	0.9866302	1.024313
ASXL1	1.004418	1.1438543	1.1899356	1.1267807	1.2823436	1.1837606	1.1658287	1.1852885	1.0961732	0.8966201	0.8588811	0.9360527
ASXL2	0.7612119	0.8771645	0.94544166	0.9936695	1.039113	0.97892565	0.93593264	1.0005193	1.0461642	0.9258658	1.0680614	1.1107295
ASXL3	1.0224822	0.984894	0.98942363	1.1422247	1.0442394	0.98559207	1.0148343	1.0196891	0.9278753	0.9606938	1.0051314	0.94413465
ASZ1	0.9781478	0.98424643	1.0307639	1.0894548	1.0658377	0.99469155	1.0739297	1.0445154	1.0972534	1.0061209	0.96132857	0.9776705
ATAD1	0.8295728	0.8303159	0.919828	1.0443847	0.97883743	0.7770845	1.0014602	0.8951807	0.8898155	1.1224433	1.1094525	1.1719888
ATAD2	1.1312323	1.3627495	1.2965207	1.1015197	1.3942208	1.4208562	1.2548946	1.3546438	1.2252567	0.52171654	0.6120028	1.0082064
ATAD2B	0.8584696	0.9203523	1.0328301	1.0058576	1.1322385	0.8953274	1.2681171	1.0246843	1.0029716	0.9970284	0.91647637	1.1051474
ATAD3A	1.017162	1.3025064	1.239479	1.1186336	1.1816161	1.3366672	1.2716767	1.519583	1.1202635	0.6775464	0.89304906	0.9543858
ATAD3B	1.0332938	1.2898195	1.0842768	1.0167929	1.2098674	1.3394022	1.1762141	1.3179691	1.1061832	0.6281104	0.67112625	1.011281
ATAD3C	1.0155799	1.1971059	1.1633184	1.0610986	1.2350887	1.2463967	1.2386563	1.3881058	1.1186556	0.80891997	0.83465135	0.98442006
ATAD5	0.98708194	1.0934179	1.1191247	1.0873451	1.1859319	1.1547936	1.1187469	1.2326939	1.1148096	0.5567707	0.61538315	0.96157694
ATAT1	1.079307067	1.237180333	1.370603633	1.1697564	1.210900767	1.078989433	1.222959433	1.150216867	0.95758594	0.78784471	0.85042697	0.821327753
ATCAY	0.98798305	0.9568444	0.9740662	0.8715932	0.935711	0.99893117	0.9399454	0.8686197	0.9783528	1.0137376	1.0446917	0.87274796
ATE1	0.83881813	0.97563344	0.9768489	1.0573144	1.0057085	0.9299188	1.0143228	0.97814906	0.9871084	0.8292963	1.0585827	1.1189594
ATF1	1.0094293	1.1392272	1.2108239	1.1187549	1.2792814	1.1684533	1.2510074	1.0720711	1.0191153	1.0716864	0.8458516	0.89872706
ATF2	0.96849036	1.0071057	1.0729126	0.9896214	1.0918535	0.97392154	1.1545156	0.9860128	0.9110066	1.10586	0.93226975	0.9486882
ATF3	0.8945459	0.84894454	1.2832355	0.8844934	1.2872181	1.2676629	0.90392244	0.9878982	0.9354398	1.7472306	1.3614864	1.4360967
ATF4	0.8851177	0.9875895	1.0537171	0.85642815	1.0400187	1.11071	1.0256906	0.9738463	0.74645954	1.0908904	1.0875496	1.0252198
ATF5	0.9887087	1.1094912	1.3177991	1.3251853	1.2612225	1.1839517	1.1242982	1.2376363	1.1777188	0.8634246	0.9627036	0.92830485
ATF6	0.9948807	0.89791965	1.136228	1.1522549	1.1334027	1.0550766	1.130102	1.1412239	1.0142055	0.8645511	0.9897744	1.0284575
ATF6B	1.0126174	0.941615525	1.1464852	0.9879118	1.05037415	0.998164475	1.03276205	0.98345727	0.880255285	1.06156325	1.1590584	0.895399225
ATF7	0.9691701	1.0138388	1.1754764	1.1449711	1.0608191	1.058617	1.1722353	1.2086216	1.1983984	1.125167	0.9648232	0.7813044
ATF7IP	0.9162989	1.0146487	1.234441	1.3494381	1.1375855	0.83201224	0.9604769	1.0138466	1.21771	0.83965594	0.88941354	1.0119252
ATF7IP2	0.8324468	0.9007597	0.981511	0.9703557	0.9832846	0.9174147	1.0067341	0.99326587	0.90193754	1.1094911	1.2114377	1.547115
ATG10	0.97037196	1.0261619	1.110906	1.0091257	1.0796586	0.9837877	1.0098141	0.9657278	1.0049901	1.0376111	1.4415058	1.160295
ATG101	1.074167	0.99900573	1.0726979	1.0554612	1.2081614	1.127615	1.1359749	1.0848893	1.0533689	0.7368728	0.8604314	1.2093334
ATG12	1.2182367	1.2755392	1.3077244	1.3996413	1.3934337	1.2581288	1.2355739	1.2321215	1.2000434	0.6992772	0.7475132	0.7515213
ATG13	1.1556771	1.0763593	1.189017	1.2343501	1.2957093	1.1178169	1.2211169	1.2757889	1.0810388	0.7882955	0.8565331	0.9997442
ATG14	0.929316	1.0097795	1.0667671	1.2234973	1.3037101	0.96255654	1.2271194	1.130673	1.0241456	1.1654129	0.900053	1.0566851
ATG16L1	0.9560019	0.98892194	1.0753909	1.1332043	1.0675361	1.0622085	1.0970416	1.0257589	0.9864183	0.7862718	0.95153344	1.0193967
ATG16L2	0.820153	0.89830846	0.9313874	0.83568096	0.86004597	0.9664196	0.93212235	0.9502885	0.92115617	1.0118649	1.1889558	1.3078365
ATG2A	0.99163294	1.0235871	1.0086334	1.05513	1.0826781	0.99967045	0.9993441	1.0427538	1.0160882	0.91665107	0.9605617	1.061597
ATG2B	0.9752595	1.10646355	1.19399815	1.24893835	1.31833585	1.0363871	1.34181	1.27339855	1.28346705	0.97740213	0.91729225	0.89463496
ATG3	1.1103699	1.1380241	1.2706217	1.2350882	1.3818687	1.1882305	1.1934292	1.1311247	1.0672733	0.77967155	0.8364154	0.9460125
ATG4A	1.1512614	1.1810114	1.3615977	1.3789997	1.3378756	1.210353	1.0991309	1.1664717	1.1944723	0.64375687	0.8820433	0.9644763
ATG4B	0.92505743	0.858221315	0.838892165	1.02711715	1.04845145	1.0279208	1.0104583	0.996702315	0.9291496	0.89435205	1.12319045	1.06146195
ATG4C	1.0725728	1.2567642	1.1372415	1.3009708	1.3756512	0.97731376	1.348878	1.2804309	1.0593331	0.62689227	0.8267362	0.9703616
ATG4D	0.91913605	0.9690776	0.8978399	0.8674837	0.8809987	1.0086367	0.8814574	1.0126336	1.0353507	1.2820351	1.1099733	1.272493
ATG5	0.9333087	0.96333313	0.9414982	1.0176998	1.0379844	0.88379925	0.98785114	0.957584	0.9450827	0.960494	1.0041178	1.0723078
ATG7	1.0764328	1.0488056	1.203047	1.2357289	1.3302054	1.1818838	1.1140628	1.1353463	1.1700025	0.79952514	0.8321111	0.7720229
ATG9A	1.0298058	1.0195637	1.0320385	1.0189309	1.0111078	0.91628504	1.0175744	1.1180243	1.0130341	1.0509232	0.99829787	1.0724545
ATG9B	0.9510402	1.0414178	1.0154878	0.92496216	0.93844825	1.0490907	0.96525	0.9776467	0.98109096	1.0291523	1.0180814	1.0786046
ATHL1	0.9249676	0.93040794	1.0831325	1.0241966	1.2743059	1.0279135	0.9955008	1.0443146	1.0239803	0.87059534	0.9736694	0.8883996
ATIC	1.0193516	1.1371212	1.0723228	1.1991671	1.1945775	1.0171062	1.106189	1.0800198	1.0360131	0.61204034	0.9642686	0.8785319
ATL1	1.4997389	1.0398337	1.3594165	1.2668462	1.7391204	1.5802219	1.1511744	0.8121161	0.89781123	0.89420456	0.8903967	1.0647142
ATL2	0.81266034	0.85002327	0.87050366	0.85553056	0.9164818	0.82786137	0.9405179	0.84791964	0.7718045	1.656729	1.3179637	1.7707524
ATL3	1.2105925	0.985618215	1.4464471	1.51514135	1.3231336	1.23121985	1.202543	1.141783	1.40028105	0.5641716	0.952721725	0.91412683
ATM	1.0133718	1.1922743	1.2713944	1.5491426	1.3622607	1.1104655	1.484114	1.3370314	1.4762695	0.69990826	0.81187326	0.6446661
ATMIN	0.9377851	0.8879994	1.028462	1.1044221	1.1455148	0.98553425	1.0546544	1.0377399	0.90885556	0.9589864	0.9422628	1.2234827
ATN1	1.0052088	1.0342019	1.1735008	1.1524415	1.0863502	1.158776	1.0790739	1.1149714	1.1593007	0.86931497	0.8224008	0.96138287
ATOH1	1.0367539	1.0979306	1.1418608	0.9016265	0.9228834	0.9399578	0.80688286	1.119206	1.0951498	1.021837	0.96496356	0.99530137
ATOH7	0.96859074	1.002471	1.066958	1.0676908	0.93135047	0.9119205	1.0127162	1.1932433	1.0497806	0.9588223	0.9811372	1.040352
ATOH8	1.2551006	1.3995978	1.3075258	1.1137048	1.4129442	1.5254374	1.0542781	1.4552181	1.3776537	0.78756136	0.80008507	0.6670211
ATOX1	0.860263	0.8763057	0.95537204	1.0002006	0.99970174	0.91943073	1.0556103	0.9554472	0.9416278	0.8363154	1.133911	1.1358522
ATP10A	1.5665327	1.2208874	1.8168519	1.8731141	2.4406629	2.3135567	1.9099733	2.3385258	2.0195143	0.72183955	0.62592244	0.70876694
ATP10B	0.9487863	0.95445246	0.967408	0.9343476	0.9998574	0.97147596	1.0001426	0.9729729	0.96208143	1.093275	1.0158328	1.3203844
ATP10D	0.65597683	0.6232707	0.74320936	0.74591565	0.6848058	0.5247438	0.80372334	0.7067305	0.6327389	1.1862698	2.201403	1.6407062
ATP11A	0.70983994	0.79826933	0.9398716	0.7826318	0.9146258	0.8669227	1.010185	0.98981494	0.89535123	0.87202805	1.0999773	1.588059
ATP11AUN	0.95239156	0.9557601	0.9787198	0.9727895	1.0518425	1.0000514	1.0534436	0.9107183	1.022345	1.0514991	1.0242354	0.9916929
ATP11B	0.992908	1.0404071	1.112211	1.0476545	0.9344543	0.8451773	0.9991149	0.9702359	0.99685216	1.2161756	1.3131633	1.2898275
ATP11C	0.9865412	0.9591183	1.161119	1.2524359	1.1713947	1.0339327	1.3238374	1.1528946	1.2475197	0.7116536	0.915999	0.7903179
ATP12A	0.7515784	0.7552689	0.8541442	1.0228235	0.82749283	0.8306626	0.81522995	0.81349677	0.7971982	1.202738	1.2263497	1.8120656
ATP13A1	0.985232	1.1087393	1.0198478	1.1481144	1.1655922	1.001354	1.2056813	1.1466516	1.0108136	0.6992685	0.9291004	0.9986459
ATP13A2	0.7812492	0.66003466	0.73998827	0.74839336	0.77078736	0.81264335	0.85056	0.88769436	0.8170508	1.141649	1.244714	1.4574623
ATP13A3	0.99946904	1.2582349	1.0393715	1.0229527	1.218492	1.192032	1.1484206	1.1994679	1.1541208	0.6486946	1.000531	0.91163796
ATP13A4	0.93573445	0.96771526	0.9966196	0.99523664	0.99642843	1.0399932	1.0702534	1.0221921	0.9932594	1.0816584	0.98659325	1.2590669
ATP13A5	0.91471136	1.0679023	1.0529647	0.95711297	1.0333931	0.9975715	1.0738723	0.9878484	0.9515654	1.0021999	1.098669	1.0523341
ATP1A1	1.0247393	0.9880055	1.0027261	0.99659395	1.0705684	0.9599088	0.9185619	0.9617875	0.9895494	1.183402	1.1386547	0.99154913
ATP1A2	0.9927698	1.0604815	0.9402071	0.90070385	0.968073	1.0143303	0.9322594	0.88626134	0.91980225	1.1292082	1.1738521	1.0364828
ATP1A3	1.0473984	0.89414805	0.93916774	0.86936647	1.0919625	0.96837354	0.97662914	0.9970128	1.0502154	1.0345045	0.9421461	0.8892302
ATP1A4	0.9715108	0.9222679	0.99463296	0.9702382	1.0571915	1.0244566	0.9507117	0.9830415	0.97828484	1.0079026	1.0134162	1.0713128
ATP1B1	0.7973228	0.6551107	0.98440194	0.972266	0.9169286	0.7957287	0.78957975	1.015598	0.9831162	1.1296408	1.1454536	0.80782205
ATP1B2	1.0254568	1.1067202	0.9261591	1.0407181	0.8930919	1.0945184	0.9450895	1.0269613	0.97548646	0.9730058	1.019295	0.9471662
ATP1B3	0.84030205	0.9467758	1.0664928	0.8408767	1.0421494	0.8331348	1.0580217	0.92586553	0.82897395	1.1357296	1.0920584	1.2888222
ATP1B3P1	1.0736529	0.9321533	1.0219344	1.001879	1.1253028	0.944758	1.0497385	1.0099397	0.8697226	1.1079186	1.0879307	1.1993309
ATP1B4	0.94773674	1.0308813	1.0316622	1.087967	0.9730362	1.0121527	0.9999083	1.146835	1.180464	0.89311135	0.86424536	0.91061735
ATP2A1	1.0734893	0.86768574	0.9394104	1.0870665	1.1664388	1.1622162	1.111649	1.0261629	0.9169554	1.101426	0.96006083	1.0064048
ATP2A2	0.9102723	0.9936186	1.031574	1.0144725	0.9806808	0.9772442	0.9633903	1.0385982	0.9849876	0.8968953	1.0114944	1.0334741
ATP2A3	1.0966401	0.98473644	1.00513	0.8676212	1.0303674	1.0638936	0.76774865	0.85702735	0.9913489	1.131734	1.0801036	0.9469298
ATP2B1	1.0008819	0.99911815	1.0975653	1.2262702	1.4201043	1.2978758	1.5565065	1.4581137	1.0951174	0.57105595	0.7747715	0.7428396
ATP2B2	1.1158055	0.9179179	0.8778177	0.84428155	0.9926043	0.9650079	0.93422353	1.0386748	0.9851703	1.0062339	1.0279738	1.0247452
ATP2B3	0.9989751	0.9853338	0.93566763	1.0322901	0.8913025	1.0372729	0.849495	0.8694244	0.96076024	1.017082	0.92078894	0.84432095
ATP2B4	1.1515261	1.2663801	1.435987	1.3980167	1.4562418	1.2391969	1.3730907	1.3190285	1.252381	1.0017494	0.99825054	1.1679476
ATP2C1	1.0890589	1.0370833	1.3038019	1.3238343	1.0848545	0.9509672	0.94407284	0.9681416	0.94912016	0.8890042	1.0228937	1.0798554
ATP2C2	0.9543709	0.91537505	0.90971917	0.9069819	0.98939216	1.0515261	1.0560371	0.959041	1.0520908	1.0145085	1.0210252	2.1435497
ATP4A	1.0430764	1.1415699	1.0283262	0.93609864	0.9260968	0.98404264	0.9290386	1.0786905	0.8314362	1.0526196	1.1440048	0.8895744
ATP4B	0.9700585	0.88173187	0.9843287	0.98160934	0.9025887	1.0415549	0.9443331	0.95056486	0.9863218	1.0029186	1.1041259	1.0873111
ATP5A1	0.9734572	1.0657809	0.99073136	1.0268706	1.0886728	1.0471901	1.0599141	1.0260473	1.0268359	0.9596958	0.99331313	0.94477594
ATP5B	0.9965979	1.0829784	1.0236012	1.0634092	1.094247	1.0370778	1.0962154	1.0872823	1.0097811	0.96927756	0.97684914	0.9596759
ATP5C1	0.9478567	1.0292956	1.047957	1.1532751	1.0877167	1.0788174	1.1158513	1.0590756	0.96977794	0.9245724	0.9652566	0.9862902
ATP5D	0.9074234	1.0538017	0.960855	1.1051639	1.0862446	1.078226	1.1680858	1.1406878	1.1271088	0.95189077	0.9752783	0.9150106
ATP5E	1.0140582	0.9159699	1.045214	1.1939138	1.0732385	1.0304092	1.1200054	0.95442075	1.0244093	0.7832065	0.9237709	0.8694191
ATP5EP2	1.0311993	0.89612114	1.1299101	1.210648	1.1370323	1.0262971	1.1163381	1.0431927	1.0279969	0.7539107	0.997804	0.8944129
ATP5F1	0.9993896	1.0541395	1.0458715	1.0620941	1.1240226	1.0639904	1.1128606	1.1280649	1.017348	0.988823	0.9820554	0.929657
ATP5G1	0.9922832	1.067157	0.9937504	1.1986845	1.0062497	0.9514777	1.1264592	1.1185192	1.2044486	0.87890005	0.9619	0.8302099
ATP5G1P5	0.97598016	1.0467339	1.065026	1.2407758	1.0012654	1.0444616	0.99873453	1.1574539	1.0569147	0.8743521	0.9903525	0.9302978
ATP5G2	1.0312771	1.1154029	0.9932053	1.111634	1.0821296	1.0121309	1.1550391	1.1966951	1.0601121	0.98698795	0.9607257	0.845281
ATP5G3	0.9946192	1.0034372	0.87519646	1.0070554	1.0299222	1.01844	1.1128498	1.1171639	0.9676984	0.99447787	0.9975383	0.9171289
ATP5H	1.0079527	1.0079279	1.0535386	1.1434005	1.1978235	1.0568597	1.1412389	1.090873	1.0723534	0.9154683	0.9974028	0.96259975
ATP5I	0.9269989	0.98798865	1.0034994	1.0984095	1.0789411	1.0312761	1.0663298	1.0357268	1.0330501	0.9183111	0.9621347	1.0004333
ATP5J	1.1360259	1.1566966	1.1232908	1.1805001	1.1770916	1.1118714	1.4238696	1.2887424	1.1557391	0.7556701	0.93867755	0.9383082
ATP5J2	1.050065	1.0430379	1.1076319	1.1820565	1.0236049	0.9529341	1.0088302	1.0528011	1.0445646	0.75936925	0.89886343	0.9910099
ATP5J2-PTCD1	0.8508818	0.9583528	1.0278293	1.0202912	1.1012828	1.0380113	1.0377278	1.1381935	0.9779278	0.89124745	0.8665528	1.0484147
ATP5J2P3	0.97978944	1.103171	1.0147074	1.0059053	1.0628139	0.97030413	0.9394387	1.0540569	0.89269984	1.0278956	1.0588506	1.0038567
ATP5L	0.9321498	1.0444685	0.9899752	1.161339	1.0357802	1.0071287	1.0120951	1.0105137	1.0177356	0.8606035	1.0002252	0.9609581
ATP5L2	0.9724497	1.0083547	1.1123292	0.9500369	1.0220793	1.1084137	1.1063075	0.949705	1.1622819	0.95264506	1.0603361	0.9733575
ATP5O	0.94760805	0.9245126	0.91188085	1.1599568	1.0484273	0.9908433	1.0350205	1.0351892	1.0260776	1.036308	0.94724184	0.9316371
ATP5S	0.9560986	1.057704	1.0492425	0.9975434	1.2336944	1.0290349	0.9559567	0.9888675	0.9252955	0.9155706	1.0949847	0.9295366
ATP5SL	0.928863	1.1386544	1.0055202	0.96284425	1.1444068	1.0694706	1.0702955	1.0569601	1.03029	0.8431513	0.9599057	1.0450623
ATP6AP1	0.93036383	0.9771148	1.0355147	1.0736995	1.1229585	1.0785292	1.0739676	1.057216	1.0346377	1.0242772	0.97558457	1.0219038
ATP6AP1L	0.935120795	0.9015281	0.927857995	1.02400655	1.097695	1.046233225	0.969767805	0.9315043	0.90602797	1.33553245	1.2338303	1.05953605
ATP6AP2	0.98777807	0.91389626	1.1113617	1.1866474	1.1088251	1.0013063	1.2057151	0.96055734	1.0138273	0.9239067	1.0499486	0.8475195
ATP6V0A1	0.6622697	0.80578756	1.0640198	0.8854653	0.9489049	0.88765466	1.0882212	1.0533434	0.92668706	0.8920096	1.3312938	1.4952753
ATP6V0A2	0.8942617	0.9756033	1.1429445	1.0835745	1.2626745	1.072972	1.1643479	1.1259665	1.0590864	0.7985079	0.7662337	0.9587113
ATP6V0A4	0.98663205	0.91255534	0.84985	0.9349705	0.97082174	0.94729805	1.0243386	1.0615861	0.9973288	1.1208026	1.1093917	0.94405574
ATP6V0B	0.9843658	1.0387866	1.0049133	0.9855676	1.0614588	0.99508667	1.1768136	1.1733915	1.0659605	0.8055357	0.7545378	1.0468285
ATP6V0C	1.005051	1.0508515	0.96902776	1.1157817	1.0955673	1.0112053	1.0542231	1.0892268	1.0678318	0.9884344	0.9994671	1.0595684
ATP6V0CP1	0.9881167	0.9714662	1.006542	1.0130904	1.0383394	0.98904765	0.82466495	0.8961492	1.0166277	0.97079575	0.9970067	0.91283494
ATP6V0D1	1.0850675	1.08812	1.112048	1.160642	1.1687065	1.0381176	1.0715173	1.0782547	1.037095	0.83472115	0.93081534	0.85295016
ATP6V0D2	0.9595308	1.0001751	1.0183225	1.0060793	1.0279884	0.98958576	1.0489329	0.9998249	1.0021427	1.07179	1.0169334	1.0118865
ATP6V0E1	1.1078844	1.1097656	1.1634845	1.2218782	1.224126	1.2206892	1.060086	1.0894697	1.0499849	0.7256562	0.82052284	0.8648068
ATP6V0E2	0.96013886	0.90737253	0.95527637	0.9163679	0.9758788	0.9544921	1.0525143	1.0529251	1.0327215	1.1742097	1.0581248	0.994853
ATP6V0E2-AS1	0.9817403	1.001674	0.97307587	0.99519104	0.9347607	1.0228442	1.040695	1.1556973	1.0343833	0.9323858	0.92301834	1.0565001
ATP6V1A	1.0885742	1.1456712	1.1382105	1.1770978	1.2097278	1.0615294	1.0994844	1.0665498	1.0348041	0.96648806	1.0108598	0.8226635
ATP6V1B1	1.0684392	1.0923189	0.97108954	0.9551109	0.9601444	0.984275	1.1008934	1.0883925	1.0398924	1.036234	0.99994624	0.9188519
ATP6V1B2	0.94972193	0.93692094	0.9707486	1.1124614	1.1779739	1.0330135	1.0621752	1.0029333	1.0103047	1.0798076	0.9482584	1.0544869
ATP6V1C1	1.1350794	1.1747819	1.2430189	1.358699	1.2354742	1.0925235	1.1261896	1.0805937	1.026505	0.71370375	0.9630748	0.93032825
ATP6V1C2	1.0045078	0.9662857	0.9954923	1.0142789	0.8901558	0.9822902	1.0398492	0.9866159	1.0279448	1.1204945	1.0454346	2.5235634
ATP6V1D	1.0388281	1.013097	1.2349558	1.2664999	1.2263012	1.1141568	1.0128356	1.0110385	1.1389381	0.6517064	0.85210204	1.0083277
ATP6V1E1	0.9483584	0.99967784	1.0026454	1.1159267	1.162316	1.0098188	1.0749856	1.0699604	1.0003222	0.95815206	1.0645299	1.1199135
ATP6V1E2	0.8743681	0.9907472	1.1251805	1.0780742	1.2874348	1.0397099	1.095877	0.98993456	0.9442173	1.0221093	1.0091923	1.0815226
ATP6V1F	0.85994756	0.91063046	0.813034	0.96498144	0.82621765	0.9089734	0.82987124	1.0004536	0.90836537	1.1436392	1.1458937	1.0270861
ATP6V1G1	0.7998844	0.7731348	0.87099177	0.9143609	0.957022	0.9045552	0.86729825	0.8295154	0.82986104	1.1687287	1.1922944	1.3114333
ATP6V1G2	1.1743336	1.0202404	0.932035333	0.975524683	1.053985667	0.882224057	1.084811867	0.945850453	1.0089473	1.017555467	0.983901073	0.899970367
ATP6V1G3	0.9726762	1.0052369	1.1001778	1.1942935	1.0609728	1.0082418	1.076046	1.0594537	1.0385004	0.9881021	0.97557443	0.99476314
ATP6V1H	0.7130567	0.7718578	0.7984214	0.9109684	0.9306922	0.81833076	0.86122173	0.8578598	0.87320346	1.1644247	1.2126482	1.2441169
ATP7A	1.0232997	0.96509516	1.2436202	1.5113376	1.4829628	1.0765611	1.254018	1.2816821	1.4487754	0.80135345	0.8845543	1.0048208
ATP7B	0.6963002	0.77877325	0.8629051	0.9487995	0.8165133	0.699299	0.8515686	0.8814964	0.8826136	1.163808	1.3015974	1.2019073
ATP8A1	0.96476287	0.93687326	1.0705503	0.9881084	1.1147971	0.9902569	1.0808359	1.0218498	1.0007126	1.0092484	0.9931555	1.0932387
ATP8A2	0.9615498	0.99482983	0.93159443	0.8880211	0.9367051	0.87526655	0.9614664	0.8455741	0.9941666	0.9927227	0.9687813	1.0048534
ATP8B1	1.4952403	1.2069468	2.1208308	1.1720647	1.0799658	1.471343	1.9519485	2.124019	1.4258301	0.7803279	0.69712335	0.8749183
ATP8B2	1.0419995	1.0883431	1.0749776	1.1152072	1.2750126	1.1492424	1.3359907	1.1445364	1.173363	1.1986501	0.7497759	0.78577876
ATP8B3	1.0054928	1.0862001	0.9530605	0.96842647	0.9254034	1.0562438	0.98549247	1.0663872	0.980659	1.2136087	0.981795	0.9647912
ATP8B4	1.0145012	1.0842364	1.0670776	1.0027082	1.1904533	1.0304705	1.1119319	0.9742067	0.9972917	0.932879	0.97627985	1.0215524
ATP8B5P	0.968736	0.91248417	1.0326698	1.0309359	1.0510343	0.9715757	0.97960615	1.0385249	1.0830433	0.92594206	1.0277442	1.008185
ATP9A	1.2246134	0.9365756	1.6973903	1.2428719	1.4663095	1.3450482	1.5613334	1.2310355	1.3477913	0.93374085	0.7602458	0.99976814
ATP9B	0.7598834	0.9246467	0.8790767	0.8679379	1.0700825	0.89191943	1.1716379	0.99679834	1.0546768	1.0082664	1.0853444	1.0197972
ATPAF1	1.078462	1.2169316	1.2248949	1.2176484	1.2220284	1.141845	1.2345017	1.2772845	1.1220235	0.8039747	0.8490926	0.9245525
ATPAF2	0.835883	0.8523784	0.9493144	1.0338099	1.0731019	1.0046264	0.9535279	0.9831977	0.86842144	0.70683163	1.0318525	0.937175
ATPIF1	1.0404149	0.9764131	1.0573139	1.1468362	1.089838	0.93273294	1.0137361	0.9852503	0.9270719	1.0273355	0.9419013	0.94347495
ATR	0.92730135	1.089533	1.0780815	1.2001282	1.1348097	0.9649471	1.1849368	1.1259822	1.040844	0.6137401	0.99255186	0.97794116
ATRAID	0.9691466	0.9867678	0.9670519	1.1086903	1.2070997	0.969285	1.1115923	1.0602949	0.9246244	1.107726	1.0575734	0.8056895
ATRIP	1.0329573	1.1179663	1.1779916	1.0992789	1.2462134	1.2445916	1.2429968	1.3009412	1.0979462	0.9925163	0.84929895	0.92237693
ATRN	0.8123334	0.8575626	0.9791226	0.9184501	1.039174	0.898907	0.9860941	0.9455308	1.0157984	1.0723861	1.1755273	0.9783718
ATRNL1	0.9670451	0.9737174	1.0375139	1.0861793	1.0025831	1.1372331	0.9655681	0.9935903	0.972309	0.99656093	1.0773845	0.9986399
ATRX	1.0085768	1.049942725	1.327881	1.30808905	1.3541232	1.02199695	1.1707531	0.99009942	0.99872635	0.91341848	0.95724415	0.85227152
ATXN1	0.88714236	0.63966924	0.92815495	0.8357327	1.1358616	1.0141798	1.0952325	0.82829934	0.9523433	1.2477076	1.1841142	1.4232484
ATXN10	1.0192869	1.1107699	1.1764457	1.2426391	1.2488054	1.1949146	1.2286458	1.1589843	1.0971812	0.8245926	0.90836614	0.80068904
ATXN2	0.9635419	1.071801	1.1611971	1.1869155	1.2593695	1.1796619	1.1246091	1.1393847	1.1704415	0.8381727	0.9787302	0.93948233
ATXN2L	0.918912	1.0140553	0.9905519	1.0220144	1.0912935	1.0514566	1.0387725	1.0646455	1.0884991	1.0137208	0.9253362	0.94218093
ATXN3	1.0018313	0.9353954	1.1141113	1.0958924	1.1643627	0.8599398	1.1401696	0.98801816	0.9463829	0.99699545	0.98410094	1.1595613
ATXN3L	0.9459839	0.9757404	1.0201408	1.097673	1.1094632	0.98882747	1.0783468	1.0222188	1.0169318	0.91868263	0.9643684	0.98397684
ATXN7	0.84113383	0.99968934	1.0212089	1.0677271	1.1724367	1.1058581	0.9897322	1.0824159	1.0414789	1.0059963	0.9169499	1.0488832
ATXN7L1	0.9655993	0.983565887	1.262202017	1.200846467	1.26749005	1.171576683	1.14858301	1.110858388	1.10823415	1.063134542	0.95023231	0.96641885
ATXN7L2	1.0008212	1.1169528	0.9481024	1.1009881	1.0518606	1.0158836	1.0363786	1.0649158	1.0090524	1.0674299	0.9845389	0.9769416
ATXN7L3	1.0676236	1.1236606	1.2211281	1.1975921	1.2630111	1.0000805	1.1795039	1.1104809	1.1634713	0.752395	0.7838696	1.0461665
ATXN7L3B	1.0450137	1.0575137	1.0951468	1.1969625	1.1743442	0.97979844	1.2948208	1.025073	0.93160367	1.0112447	0.8472376	1.0098271
AUH	1.015951	1.028148	1.1972563	1.0878755	1.2812308	1.0686052	1.0915341	1.0916734	0.9604313	1.0109166	0.8958387	0.88490736
AUNIP	0.8162793	1.0196152	0.957622	0.90831834	1.0658648	1.0366794	0.9706417	1.0107058	1.0809824	0.8263901	1.0011957	1.2452401
AUP1	1.0497513	1.1054313	1.1346893	1.1179065	1.199708	1.0785357	1.1365327	1.1551592	1.0538139	0.76176983	0.8586518	0.99140733
AURKA	1.244085	1.2178259	1.3672851	1.1539881	1.276963	1.162775	1.1071388	1.2404734	1.2055901	0.62647897	0.6952038	0.9087784
AURKAIP1	1.123535	1.19998385	1.0250964	1.1712815	1.1477151	1.14610345	1.16093975	1.26138745	1.1862235	0.756547	0.85755265	0.88888237
AURKB	0.9299048	1.079562	1.0363696	0.8327039	1.043143	1.1260351	1.0077493	1.0216616	0.9713981	0.8971694	0.7850441	1.0891603
AURKC	1.0229998	0.9001336	0.96302944	1.005428	0.99441725	0.97266734	0.9296695	0.994572	0.94657415	1.1212312	0.93617547	1.0519383
AUTS2	0.7159447	0.79266816	0.8001073	0.9678744	0.98289686	1.0171031	0.96676666	0.8267143	0.87093776	1.2463448	1.1404835	1.2870505
AVEN	0.97914726	0.97811395	1.2662725	1.0846716	1.175058	1.0344114	1.2046248	1.1944042	1.0860435	0.68761206	1.12214	1.0130947
AVIL	0.939085	0.9490587	0.9504016	0.9827058	0.9383783	0.9541089	0.99058396	0.9901997	1.0774117	0.9340258	1.03413	1.128276
AVL9	1.0476205	1.1308959	1.3488432	1.3635949	1.393991	1.3242627	1.1495594	1.2795469	1.1206852	0.8662198	0.88625807	0.95864403
AVP	1.0687174	0.9086774	0.87238795	0.9283338	0.89304227	0.98971224	0.9592132	0.99290204	1.1308079	1.0579154	1.0056893	0.919314
AVPI1	0.6123549	0.6342225	0.5231245	0.5141417	0.66530854	0.56845564	0.59609956	0.6859035	0.53782296	2.3950207	1.7986647	1.7765585
AVPR1A	0.9312766	1.0613041	1.062789	1.1253604	1.1471683	1.0203152	1.1855514	1.1058277	0.97177976	0.9717622	0.93619716	0.97199
AVPR1B	1.0139316	1.117215	0.94643426	1.0594205	1.0727457	0.94376683	1.057328	1.0015105	1.1166015	0.9986779	0.94099945	0.9574806
AVPR2	1.0108063	1.0490881	1.05777	1.1252414	0.96069986	0.96630126	0.89248765	0.9417648	1.0960531	1.0814545	1.0972229	0.96147966
AWAT1	0.9933564	0.95633495	0.8881836	1.1215096	0.98396105	0.96667355	0.9177372	1.039641	1.0050163	1.0899446	1.1885122	1.0481573
AWAT2	0.9966415	1.042849	0.8986625	1.099693	1.0227239	1.0477668	0.9071236	1.0855472	1.0551462	0.933184	0.8713621	0.97172487
AXDND1	0.949982	0.9822585	1.0262741	1.0246876	1.0977457	0.98467946	1.103888	1.0342596	0.9523182	0.9379793	0.9477562	1.0487597
AXIN1	0.8099363	0.83180416	0.9042022	0.9848883	0.9680613	1.0206372	0.97402185	1.038077	0.9117168	1.1223541	0.9948226	1.0051775
AXIN2	1.0962741	1.0419586	1.166934	1.154827	1.0185513	1.0699524	1.1590451	1.2038314	1.15062	0.8869729	0.85493267	0.8034165
AXL	1.3469931	1.3450427	1.6056674	1.4127544	1.59224	1.6778193	1.609237	1.8829342	1.7573308	0.4930393	0.27889183	0.2260984
AZGP1	0.92630976	0.9561379	0.9988174	0.9561449	1.0398613	1.0694317	1.2090214	1.0577109	0.97242	0.94279224	1.0088758	2.174836
AZI2	1.1570426	1.0529603	1.2298436	1.2944813	1.3924731	1.05521	1.3573565	0.9584895	0.98426074	1.0715277	0.90108836	0.931301
AZIN1	1.0700346	1.0673567	1.2189678	1.148344	1.2769364	1.233115	1.146668	1.1341674	1.1050836	0.8908512	0.756011	0.9122815
AZIN2	1.0529472	0.95713276	0.91921705	0.95312923	0.91567767	0.9260506	0.955715	0.9666361	0.92796075	1.1321707	1.1972673	0.8870609
AZU1	1.2345145	0.9945154	0.8990496	0.8953879	0.8600221	1.0893258	0.92503554	0.92641115	0.9364934	1.086351	1.0381125	1.009806
B2M	1.1026232	0.94946516	1.0820512	1.0747119	1.1678892	0.95110166	1.1206809	0.8569528	0.9060423	1.5262951	0.81793714	1.476396
B3GALNT1	1.0393778	1.2550417	1.1685967	1.2642709	1.3605684	1.1254059	1.104377	1.1416816	1.1444641	0.46063974	0.5207196	0.96469
B3GALNT2	0.72996986	0.8180824	0.78790367	0.80407566	0.97304904	0.83406305	0.9964972	1.0035028	0.8285452	0.99049264	0.9557188	1.1664164
B3GALT1	0.9378865	0.9914391	1.0872786	0.96210474	1.07835	1.0297835	1.2623558	1.2566584	1.1023996	1.036447	0.9573141	0.96184295
B3GALT2	0.91639775	1.0801848	1.4513484	1.511615	2.5984638	1.9635657	1.2588547	1.002976	1.5325851	0.9100589	0.91389316	0.9367883
B3GALT4	0.99743368	1.0053151	0.992478383	0.991416967	0.94745624	1.090479133	0.86596778	0.9928608	0.919830467	1.285891333	1.0898049	0.970193463
B3GALT5	1.0059088	0.98811686	1.0139532	0.96399194	0.85987514	0.93177736	0.95089376	1.0562165	1.1216954	0.9512844	0.9712468	0.9741616
B3GALT6	1.0345821	1.0877094	1.1230475	1.2559314	1.0334154	1.072331	1.1460516	1.0525503	0.912507	0.961978	0.92549133	0.89885616
B3GALTL	1.0521805	0.90276027	1.3030277	1.1588769	1.3954157	1.1269494	1.1953856	1.0266979	1.0193988	0.63152623	0.9671402	1.1908145
B3GAT1	0.98829806	0.89587384	0.9833206	1.111432	0.9869598	1.0631027	1.0359836	1.1138977	1.0389327	1.0989333	0.97615814	0.81555635
B3GAT2	0.94569296	0.94475454	0.9555977	1.0477843	1.1689283	0.99669296	1.0476341	1.1242102	0.9196455	0.9713189	0.943345	0.91612965
B3GAT3	1.0960528	1.0507149	1.3892963	1.5164198	1.4983164	1.3655049	1.3917154	1.2703533	1.168748	0.64719886	0.7717449	0.74608153
B3GNT1	0.95707935	1.1493477	1.1877842	1.1625402	1.1465108	1.0587285	1.2653118	1.206474	1.109524	1.0136358	1.0039465	0.8179686
B3GNT2	0.76318663	0.75036734	0.8721576	0.93281335	0.9178848	0.79485387	0.76167625	0.79231936	0.8483824	1.037193	1.9372683	2.7480474
B3GNT3	0.90198314	0.8625003	0.7910904	0.68891877	0.699238	0.76572603	0.85387486	0.8066512	0.7773226	1.2060016	1.4046485	1.3671931
B3GNT4	0.9109618	0.79723877	0.76261866	0.8624892	0.9513298	0.8858265	0.8062844	0.8388943	0.95398027	1.2139256	1.1175014	1.1721321
B3GNT5	0.7460933	0.9848825	0.9366525	0.911584	0.9179256	0.8401161	0.9313475	0.8664268	0.7842805	1.1113151	1.2443964	1.1027209
B3GNT6	1.0558554	1.0005381	0.9084044	0.97581214	0.93263495	0.95467716	0.9017172	0.8572991	1.0565034	1.0977316	1.0142454	0.947412
B3GNT7	0.99362135	0.9709031	0.9595683	1.1184039	0.88039273	1.0429271	1.1253618	0.99137586	1.0194728	1.0945873	1.0032953	0.97421396
B3GNT8	0.87615657	0.90912247	0.9996761	0.91799784	0.97570527	0.9939608	1.0120238	0.8480937	0.97808504	1.0527333	0.97610587	1.0712942
B3GNT9	1.0768595	0.9734383	1.1789006	1.2027295	1.1026604	1.14695	1.0347944	1.0313064	1.1361665	1.0990244	0.9120708	0.9677838
B3GNTL1	1.079065	1.0593691	1.0947092	1.0333375	1.096794375	1.13562215	1.2211295	1.04839225	1.10188865	0.92685778	0.97018077	0.84001095
B4GALNT1	1.1216729	1.1078216	0.99972266	1.2881457	1.4344945	1.4308975	1.3528178	1.2019005	1.0631094	0.9571507	0.86995393	0.9229729
B4GALNT2	1.0502168	0.9874421	0.86030686	0.8452231	0.8250415	1.0284652	0.9716808	0.9017426	1.0704706	1.0381297	1.0296639	0.9443577
B4GALNT3	0.7657831	0.6729093	0.7390215	0.6474861	0.6154551	0.7386143	0.664771	0.6245766	0.5808955	1.4902036	1.6663561	2.3826616
B4GALNT4	0.9822565	1.0073298	0.79328483	0.88780826	0.74398607	0.8884518	0.8566218	0.99031794	0.8677115	0.9964518	1.2583569	0.931547
B4GALT1	0.80118436	0.74734354	0.87277985	0.85625345	0.97549105	0.7897995	0.96870166	0.95751685	0.91065365	1.1751164	1.126948	1.0746802
B4GALT2	0.97702837	1.0560806	1.0690839	1.0667633	1.0428143	1.0457088	0.99020827	1.0376679	0.992285	1.1077654	0.96211505	0.9544789
B4GALT3	1.0658495	1.0862235	1.1373892	1.1623452	1.1775874	1.1585244	1.2681788	1.1704513	1.0704645	0.98024	0.9346667	0.9400973
B4GALT4	0.9523567	0.78936356	1.2542658	1.0549734	1.125439	0.96644306	0.95344734	0.8546215	0.8733391	1.0546491	1.28901	1.7437377
B4GALT5	0.81955177	0.91361856	0.934807	1.0903568	1.082183	1.0036927	1.0356846	1.0440844	0.9576512	0.95251435	0.96556824	1.0156729
B4GALT6	0.77375	0.6627788	0.9459575	0.83690244	0.90151155	0.72862273	1.0001146	1.1067499	0.8099549	0.54294914	1.0917724	1.185364
B4GALT7	0.9889279	1.0434359	0.9875843	1.0290165	1.1081228	1.0450251	1.0741885	1.1525465	1.0282314	0.8880402	0.9877205	0.9346561
B9D1	0.895184	0.9405426	0.9064791	1.0350027	1.0160708	0.91146415	1.0881284	0.998255	1.0090996	1.0167025	0.9979839	0.9432882
B9D2	1.2273746	1.0774933	1.0976101	1.0654166	0.99285656	0.9724647	1.027549	1.1277475	1.1082089	0.87762445	0.9645022	0.90181136
BAALC	1.344443	1.2470025	1.2281959	1.3915048	1.5329382	1.2041104	1.9719068	1.1511353	1.130064	0.8949692	0.95838356	0.9735289
BAALCOS	0.98536336	0.95405185	1.059801	1.0207522	1.0787187	1.1079386	1.0526453	0.9782221	1.0354358	0.923219	1.1399053	0.9193277
BAAT	0.9938869	0.9475888	0.97991526	1.0675074	1.1219119	1.0098655	1.0402291	1.1094846	1.0364623	0.92846453	0.9690404	1.0691664
BABAM1	1.1217065	1.2037935	1.2280228	1.2577455	1.3013824	1.1852182	1.1950117	1.2370613	1.184051	0.7913692	0.8984749	0.90581644
BACE1	1.3479626	1.4188218	1.4701486	1.4391404	1.7203751	1.6734502	1.6649348	1.63588	1.336424	0.77268404	0.60402614	0.4501542
BACE2	0.5465586	0.5605554	0.6767501	0.48575643	0.6740994	0.6635358	0.7025186	0.49468458	0.4801957	1.6542785	1.3909433	1.3536222
BACH1	0.901339935	0.89051323	0.98909573	0.988979715	1.00549348	0.92018637	0.9689283	0.973204775	0.99437285	1.0673732	1.05631945	1.16510155
BACH2	1.0010055	0.8591496	0.94291466	0.96237713	0.90716684	0.8816782	0.88587576	0.8684246	0.87169135	1.0839672	1.0716678	1.000494
BAD	0.9091944	0.86268336	0.9118459	0.94146794	0.95553523	0.9470628	1.0484959	1.056381	0.9627555	0.8648942	0.9356768	0.91141194
BAG1	1.00643	1.021402	1.1434329	1.0736177	1.1944636	1.158877	1.1322781	1.0950816	1.1671525	0.9935699	0.992949	0.90717256
BAG2	1.8697907	2.173764	2.20247	2.2075307	2.5245657	2.4311392	2.3226483	2.313229	1.8702816	0.1359004	0.17407799	0.18020241
BAG3	0.89092016	0.9396026	0.90468967	0.9982399	1.0426817	1.00176	0.9563074	0.9855649	0.9397341	0.9550925	1.1693419	1.2314738
BAG4	0.94795644	1.0209066	1.0635633	1.1692942	1.1099089	1.0743265	1.1305579	0.93562806	1.0871563	0.9406618	0.93333566	0.9966686
BAG5	0.97419316	0.93271035	1.063969	0.99461484	1.0769595	1.032904	1.0705183	1.0354396	0.94177043	0.99673265	1.0284342	1.1054214
BAG6	0.98681691	1.167577967	1.0793719	1.121747267	1.207892367	1.077389367	1.122908033	1.1212507	1.087869967	0.973417463	0.9958605	0.857135333
BAGE3	0.96510243	0.9409486	1.0463271	1.0356079	1.0250435	1.0174091	1.0493406	1.0043786	1.0465548	0.95352113	0.9390162	1.0404125
BAHCC1	1.0261449	1.0717833	0.9940743	1.0765475	1.0802295	1.0690814	1.0728716	0.9209483	1.0274328	1.0206659	1.0290443	0.8918899
BAHD1	0.9760254	0.99079734	1.0036132	1.1650938	1.0135499	1.0832549	1.057082	1.0625858	0.9963869	0.9001107	0.9159044	1.198127
BAI1	1.0837485	1.0196427	1.0056342	0.9282533	0.9485893	1.0621265	0.9107416	0.92911726	1.0018874	1.0703077	1.1106824	0.94864637
BAI2	1.1418593	1.0292993	1.0248688	0.93107027	0.9814354	0.93892384	0.9875844	0.9490666	0.96683353	1.1139921	1.077417	0.9078517
BAI3	1.0321285	1.007751	1.2096853	1.2796333	1.0518442	0.9120498	0.99729234	1.0225563	1.1383079	0.89412624	0.9531037	0.9910221
BAIAP2	0.6644155	0.6540483	0.6616197	0.83431	0.74225426	0.7140483	0.6129404	0.72578794	0.6296478	2.0877821	1.3380046	1.3412982
BAIAP2-AS1	1.0960127	1.1106843	1.1938864	1.0403228	0.9643621	0.99666834	0.91367334	1.0860405	0.98955566	0.9258777	0.95225954	1.0025384
BAIAP2L1	0.2207525	0.25146922	0.372582	0.4076567	0.27699867	0.26969627	0.2529046	0.2510398	0.21592495	1.7422408	1.6772728	1.8650602
BAIAP2L2	1.1806366	1.2564818	1.1014484	1.0683529	1.1044806	1.2051477	1.158465	1.1360563	1.2211562	0.9167795	0.984184	0.9789311
BAIAP3	1.0520799	1.0953977	0.9166916	0.90421885	1.0519563	0.932319	0.9657954	0.8858345	1.0410649	0.99777627	1.0336365	0.9615436
BAK1	0.87815154	0.7494141	0.800955	0.72605723	0.7254866	0.8873709	0.84596115	0.9448024	0.84752643	1.0551976	1.2014322	1.6979094
BAK1P2	1.2140213	0.8789136	0.96690166	0.8276933	0.789104	0.92553234	0.7837406	0.8390995	0.9646513	0.94011986	1.189091	1.025767
BAMBI	0.81638414	0.61297584	0.7387422	0.7010046	0.8181231	0.68542296	0.70565486	0.772191	0.69294	1.8765868	1.8927974	2.0123274
BANF1	1.0036668	0.97491527	1.0525501	1.0272982	1.1868464	1.2281506	1.1595173	1.1806772	1.0603001	0.8263806	0.8849888	0.93878585
BANF1P3	1.0907936	1.2710767	1.4075314	1.4476153	1.2591685	1.1976949	1.3907874	1.3299301	1.3221748	0.7808253	0.8906482	1.0176888
BANF2	1.0062205	1.0005178	1.0587194	0.9679031	0.92621934	1.0127466	1.0186055	1.0925295	1.1487286	0.9082679	1.0076869	0.843347
BANK1	0.9765051	0.97471684	1.0358502	1.0958637	1.0641327	1.0014259	1.0470012	0.9882037	0.99340373	0.99857414	0.9927174	1.0140243
BANP	1.0980263	1.025306	0.9038797	1.0697626	0.82495785	1.0250448	1.1063565	0.81655383	0.9673682	1.1481795	0.9336614	0.96319616
BAP1	0.72851443	0.74007297	0.8266281	0.7797183	0.943961	0.82173926	0.8885615	0.8840688	0.8059344	1.241113	1.3194833	1.2099208
BARD1	0.8986725	0.9944125	1.154638	0.9447787	1.2479892	1.1732745	1.1314764	1.2620953	1.045298	0.77349067	0.62012213	1.0141481
BARHL1	0.9634599	0.8636099	0.92578804	0.81512123	0.8198484	1.0104163	0.90845025	1.0716463	1.1116769	1.0460279	0.98961264	1.0161839
BARHL2	0.9666491	1.0245014	0.929488	0.91074234	0.8938352	0.97268015	0.96804094	1.1419756	0.93128884	1.1257641	1.0478725	0.95452285
BARX1	1.0523336	1.0838615	1.0770463	1.0170536	0.8982833	0.9887334	0.9093415	1.0109488	1.0007228	1.0395584	0.9633927	0.93386257
BARX2	0.9893091	0.9782333	0.88405627	0.84345573	0.81906295	0.96085644	0.9188183	0.800368	0.9098973	1.2183923	1.0832669	1.5260557
BASP1	1.1023695	1.0491946	1.1081029	1.149317	1.1404786	1.1630801	1.1516503	1.1410166	1.1609462	0.77699757	0.859651	0.982169
BATF	1.290894	1.0291191	1.0191839	0.9216298	0.9781778	0.98594636	0.9307517	1.1388054	1.1816237	0.9611972	0.99916565	0.9432298
BATF2	1.0232949	1.0128938	0.9027842	1.0709648	0.9774556	0.9288188	0.84648	0.9368641	0.97224796	1.0444999	1.0284631	1.0877887
BATF3	1.3996066	1.3367246	1.5869004	1.5425708	1.1877598	1.3396707	1.4890292	1.5139436	1.4289943	0.7799799	0.88961613	0.83683276
BAX	0.9022482	0.9879551	0.9660284	1.0808402	1.140281	1.0939281	0.94068265	1.0996295	1.1084682	0.91621304	0.94148624	0.8666459
BAZ1A	0.94959724	1.0710514	1.1761954	1.2331616	1.2578427	1.1910156	1.0485185	1.1981863	1.2245957	0.78363484	0.8899846	1.0213953
BAZ1B	1.0394409	1.1345973	1.1159724	1.0763843	1.2276653	1.1860075	1.2635078	1.2066945	1.1601319	0.76391685	0.7442503	0.96899384
BAZ2A	0.7273	0.7963074	0.78752834	0.7974167	0.86550385	0.80425096	0.83775824	0.91856784	0.84547615	1.198038	1.2289877	1.2883251
BAZ2B	0.5896137	0.62931734	0.80523425	0.82705754	0.8840815	0.60818106	0.79854226	0.68613887	0.67791724	1.3321186	1.2645247	1.2892634
BBC3	1.0994728	0.97884125	0.8922408	0.87599087	0.8051574	0.9781007	0.9273253	0.99529535	0.8898218	1.1951419	0.999887	0.8905194
BBOX1	0.9345354	0.97363573	0.97272784	0.9546081	0.9911938	0.9296063	0.93073475	0.96723163	1.0065997	2.1520936	1.073624	3.4653919
BBS1	0.99516463	1.0625958	1.070388	1.2906226	1.155168	0.9862745	1.3254355	1.0877227	1.0605489	0.98972934	1.0909951	0.88892454
BBS10	1.1275313	1.3729814	1.4748904	1.7182267	1.4506232	1.0382944	1.3041738	1.0126843	1.1434367	0.648088	0.73907775	0.79435587
BBS12	1.2297605	1.1614565	1.2019333	1.3044922	1.2834417	0.8907438	1.3135778	1.170895	1.0304885	0.931578	1.2185217	0.79577386
BBS2	0.69147676	0.8046162	0.77957857	0.8714644	1.0686605	0.9253138	1.0290666	0.92371947	0.8284489	1.3899828	1.313526	1.0515984
BBS4	0.86650693	0.9504014	1.0777527	1.32294	1.4304576	1.1169254	1.3060646	1.1694592	1.1049316	0.96144176	0.997208	0.70076275
BBS5	1.1304883	1.2265389	1.2417483	1.4597949	1.3291675	1.081923	1.217858	1.2783602	1.044583	0.6994217	0.66502184	0.8955552
BBS7	0.95040673	1.0939926	1.1813352	1.365961	1.3117375	1.0430329	1.1852214	1.1082811	1.0883229	0.72314084	0.9136776	0.98197603
BBS9	1.1842922	1.2320213	1.4434959	1.583724	1.5571636	1.1790533	1.4222864	1.1231898	1.19945	0.8069613	0.9138433	0.8139492
BBX	0.9968977	0.93919754	1.0786306	1.0519344	1.094636	0.9407023	1.1319772	1.0594801	0.93810123	0.97528833	0.8742822	0.89076865
BCAM	0.7467412	0.74064237	0.63825667	0.6217687	0.5989555	0.7509719	0.72642934	0.71908206	0.65742713	3.0661657	3.0030832	1.2163061
BCAN	1.1654128	0.98636794	0.95653075	1.0019021	0.90358424	1.027927	0.84939235	0.95957917	1.0130947	1.0265472	1.061095	0.93671656
BCAP29	0.9951915	1.0132737	1.3256721	1.2842578	1.1233175	1.0012281	1.1564819	1.1415315	1.044727	0.66756207	0.9793781	0.9048256
BCAP31	0.8546766	0.89935744	0.9093177	0.9412362	0.962044	0.9045998	0.9753892	0.90100855	0.87638736	1.0172863	1.2553453	1.2098764
BCAR1	1.0456635	1.0699071	1.2896174	1.1558529	1.1733736	1.3230655	1.0112125	1.1404437	1.0908023	0.6634482	0.8138681	0.9284684
BCAR3	0.6374068	0.5632436	0.85170585	0.91271645	0.802198	0.742134	0.6380066	0.7530093	0.9929754	1.4732958	1.4361407	0.95049214
BCAS1	0.96614087	1.0019095	1.0486404	1.1527462	0.97151786	1.0120877	1.1159666	1.0900948	1.0319233	0.9947385	0.9555593	1.0370823
BCAS2	1.097267	1.0736516	1.28142	1.2125514	1.2784199	1.1134824	1.101915	1.174125	0.9948814	0.7604885	0.80198747	1.047568
BCAS3	0.80110884	0.7201078	0.9332454	1.1528881	1.1627978	0.94684726	1.0641513	0.99402225	1.0478371	1.078163	0.96058524	0.75729233
BCAS4	0.8884332	0.8621431	0.83760965	0.8901481	0.9212127	0.8640744	0.99639815	0.89453113	1.0036018	1.1343293	0.92538303	0.9140536
BCAT1	1.4327248	2.377504	1.7259986	2.4659972	1.9640828	1.5188851	2.2162204	2.0691469	1.9403998	0.38429922	0.46267372	0.18847418
BCAT2	0.9178604	1.0251602	1.0382495	1.1093882	1.0480281	1.0499443	1.1532851	1.2198169	1.1622456	1.03168	0.88486385	0.82848036
BCCIP	1.0719377	1.17566	1.2126453	1.3847468	1.2883478	1.1648407	1.2600706	1.1796023	1.017585	0.7009211	0.88381076	0.9085777
BCDIN3D	0.82276094	0.9755828	1.0308789	1.0076811	0.97082746	0.9022689	1.1032599	0.99231887	0.88311505	1.0777	1.0191661	1.0727837
BCHE	0.9136721	1.0727066	1.0122043	1.0563636	1.2071861	1.0048187	1.002172	0.98207265	1.0339482	0.95605606	1.004724	1.1034726
BCKDHA	0.8640722	0.84105015	0.9125553	1.0372286	1.0674424	1.0088128	0.9911872	0.9706991	0.98803824	1.1819311	1.0964777	0.89170223
BCKDHB	0.92929864	1.0070457	1.0731877	1.1416221	1.1527311	1.0272244	1.0712821	0.9566206	0.93633854	0.87432593	0.9458247	0.70359814
BCKDK	1.0970092	1.1808615	1.1189276	1.193558	1.2507863	1.2178912	1.2037534	1.3304613	1.200591	0.8306956	0.8946935	1.0374261
BCL10	0.8453141	0.8279591	0.9703891	1.0625138	1.0791682	0.9962633	1.0783157	0.90670806	0.9315783	1.0037367	1.1212938	0.8933873
BCL11A	0.53357947	0.53726774	0.5292915	0.72224396	0.6244381	0.516169	0.6215813	0.59670013	0.57246494	2.560127	1.260175	1.7000327
BCL11B	0.6502602	0.65858334	0.8704444	0.719508	0.7017034	0.8112683	0.62469816	0.705757	0.65756226	1.839915	1.7735871	1.6427336
BCL2	0.93584317	1.0073785	1.0538139	0.996096	0.9418919	1.0404313	1.1119105	1.003988	0.91781384	1.0039041	0.95826495	1.0570737
BCL2A1	1.0430945	0.9974334	0.995138	1.2433404	1.1341017	1.0145469	1.1463253	1.0025666	1.1061835	0.9738481	0.97136515	1.0765519
BCL2L1	1.0065379	1.0031337	1.2170078	1.1708945	1.1570745	1.2022828	1.0552186	1.2645618	1.0868546	0.92124754	0.9807039	0.8468354
BCL2L10	1.0271457	0.9135648	0.934724	1.0064373	0.970257	1.1451108	0.9544114	1.093253	0.8940462	1.170962	1.0963695	1.0194868
BCL2L11	0.8824682	0.9372649	0.90489644	0.87871593	0.8800405	0.8241566	0.9633019	0.9781079	0.9412004	1.2659504	1.0277176	1.359371
BCL2L12	0.9850508	0.9807131	0.99274254	1.0201049	1.0630056	1.0813391	1.1588722	1.1317155	1.0007044	1.0235758	0.83201325	0.9914074
BCL2L13	0.8482096	0.9156578	0.8901484	0.9639956	0.991484	0.85262424	0.96039826	0.95551485	0.92923474	1.2826908	1.1877958	1.2315481
BCL2L14	1.1048158	1.0001374	0.96809816	0.94710654	1.0152769	0.9905539	0.9524779	1.0875524	0.9368401	0.9969792	1.0126992	1.0014064
BCL2L15	1.0025265	1.1803219	1.1912068	0.99542934	1.0551146	0.99747354	0.98785436	1.1189886	0.9912248	0.93561995	1.0259287	0.91806775
BCL2L2	0.850656	0.94628847	1.1724969	0.94508225	1.1279998	1.0382384	1.1356394	0.98207986	0.9425677	1.2554392	1.0937084	1.1047987
BCL3	1.206757	1.1187198	1.0068017	0.99808455	1.1426557	1.1416137	1.2417601	1.045908	0.99739194	0.8884893	0.9545499	0.93593127
BCL6	0.87646765	0.9365918	1.131806	1.4231656	1.5556281	1.4314845	1.5053693	1.169312	1.1670234	1.2449393	0.6703722	0.7512116
BCL6B	0.99558675	1.0340116	1.0526314	0.9408627	0.9191845	0.9191738	0.9575293	0.95603037	0.97975403	1.0773667	1.1748663	1.0583103
BCL7A	0.84744567	0.8708022	0.9879112	0.9797505	0.9190963	1.0120887	0.8200216	0.84544295	0.72567695	1.3331424	1.6648738	1.7285521
BCL7B	1.0839915	1.0427091	1.1180935	1.0743514	1.2367585	1.2801484	1.0633539	1.2034788	1.2112497	0.74917257	0.8758081	1.0538248
BCL7C	1.1078104	1.1885924	1.2142916	1.2685478	1.3506927	1.3671303	1.2333369	1.263463	1.2037326	0.96268857	0.87796706	0.8291156
BCL9	0.89836854	1.0527525	0.975239	1.0388347	1.2020588	0.9865763	0.96136814	1.0235745	0.90126246	1.0134236	1.1028528	1.2153012
BCL9L	0.8270963	0.87556565	0.86995083	0.8848083	0.91740495	0.96560407	0.8345405	0.82425886	0.9106245	1.0793586	1.1130207	1.1394695
BCLAF1	1.0085223	1.1318504	1.070449	1.1047119	1.1787068	1.0637841	1.0708753	1.1135033	1.0015271	0.900309	0.85881364	0.8528069
BCMO1	1.0213845	0.94125515	0.9605878	0.96882385	0.97652	0.9901998	1.0195645	1.0022811	1.0318769	1.1170752	1.025698	0.96182555
BCO2	0.9526571	0.95579445	1.0250231	0.99070376	1.0266365	0.96184623	1.0383824	1.085654	1.010231	0.95726484	0.9965456	1.0825826
BCOR	0.88506943	0.8544068	1.1887484	1.0560442	1.3430542	1.2177615	1.1418965	1.2272538	1.0575887	0.9876252	0.7908916	1.0084136
BCORL1	0.9458713	0.9954893	1.0894393	1.1321217	1.0883025	1.0415508	1.0613507	1.1049517	1.0329748	0.93370056	0.9659739	1.0235
BCORP1	0.989458	0.9895732	1.135854	1.0539058	0.94562954	1.1700848	1.1172447	1.2677462	1.0142282	1.1398191	1.0580306	0.9585685
BCR	0.659918	0.70461375	0.65665317	0.73901325	0.66618466	0.7803742	0.6920063	0.7892507	0.7854924	1.3247524	1.457407	1.4569728
BCRP2	0.80037107	0.863725565	0.793862465	0.8481087	0.77231914	0.77482635	0.823448775	0.858625315	0.872297495	1.18366285	1.25662795	1.22694725
BCRP8	1.0472711	0.96372694	0.95735204	0.8195299	0.8055708	0.9148726	0.76690775	0.93146217	0.89328724	1.0473313	1.0022008	0.981471
BCS1L	0.96526927	1.219254	1.0570729	1.1412563	1.0641714	1.079303	1.3066419	1.328703	1.0770626	0.8451941	0.8298003	0.96042544
BDH1	0.78532666	0.96794635	0.8526336	0.8434877	0.85331964	0.8140447	1.0982113	0.9483646	0.8022963	0.9082141	1.2768832	1.3321786
BDH2	0.959096	1.060552	1.2098569	1.3021878	1.4576993	0.9441991	1.5409411	1.0797557	1.1249056	1.0490524	0.9372093	0.884922
BDH2P1	1.0207436	0.8602119	1.2908782	1.169876	1.3530676	1.2216905	1.1534525	1.079271	0.8656357	0.7700712	0.8604911	0.8246718
BDKRB1	0.7885139	1.0284543	0.52111053	0.7559296	2.3547153	1.2305939	0.6145557	0.50706	0.46728048	1.0804774	1.2711121	0.9715458
BDKRB2	0.7397517	0.70260495	0.4744906	0.580263	0.87932265	0.6726905	0.7671703	0.5233716	0.5299211	1.1206774	1.4264115	1.4215255
BDNF	1.1549089	1.0577395	1.0495957	1.2463892	1.0526912	0.9682017	0.96884096	1.131408	1.280737	0.94065696	0.9307475	1.0552934
BDP1	0.906997125	1.0364419	1.1395073	1.09564855	1.14568305	1.1028617	1.13199585	1.10929345	1.1067834	0.839489815	0.92477095	1.10464125
BEAN1	0.8825367	1.03081615	0.913476495	0.9381061	0.87201634	0.94993057	0.9859248	0.863643625	1.00120153	1.03508045	1.12495555	0.9656968
BECN1	0.9553834	0.93904996	1.080747	1.0823027	1.1031008	1.0155421	1.0265685	1.0159097	0.96211797	0.82743984	1.1167356	1.1069632
BEGAIN	1.0676405	1.0696526	1.000535	1.0218701	0.97406286	1.0906303	1.0966697	1.0439703	1.144542	0.8416561	0.99946487	0.8962311
BEND2	1.0204686	1.0323228	1.0289606	1.0598135	1.0694437	1.0067897	1.0290518	1.1149805	1.0595636	0.9043769	0.9519069	1.0004838
BEND3	0.8775783	1.0598145	1.0148898	1.0022624	1.0954028	1.0162413	1.0274999	0.9798146	1.0560331	0.8320226	0.9969035	1.2090503
BEND4	1.0288243	1.0306826	0.99156106	1.0150356	0.9561678	0.9856834	0.91165626	1.0965706	1.0214498	1.11621	0.9870804	0.97123593
BEND5	0.9791398	1.1612728	1.048943	0.9973779	1.1557875	1.156406	1.0553558	0.991711	0.94103247	0.9423687	1.0002096	1.0337207
BEND6	1.2426046	1.6965286	1.7546092	2.6314082	1.6070712	1.1505243	2.1601431	1.6092612	1.3240821	0.84947574	0.7854395	0.6371711
BEND7	0.77809936	0.8013138	0.8433047	0.81706774	1.006024	0.8817908	0.96864706	0.95473164	0.99487895	1.0138338	1.0846937	1.4419168
BEST1	1.0044566	1.0841246	1.063631	1.2058662	1.095328	1.1317191	1.321026	1.1348342	1.0362983	1.0415645	0.91936076	0.8533479
BEST2	0.995031	0.93363327	0.96987885	0.98760355	0.8851593	1.0869898	1.0039604	0.98520863	0.96137094	1.1567775	1.042264	1.0034326
BEST3	0.9631987	1.0007398	1.033443	1.0785699	1.1000714	1.0326583	1.0846115	1.0551592	1.0165418	0.96423185	0.94936866	0.9998228
BEST4	1.0953225	0.9918871	0.92818534	0.86518836	0.8919819	1.0020642	0.7936561	0.9803948	0.97795844	1.0648532	1.1013789	0.9798839
BET1	0.9482124	1.1571391	1.0157658	1.1310033	1.3951026	1.0480242	1.3101786	1.0125977	1.0114131	0.87948847	0.72497505	1.0023485
BET1L	1.2184244	1.4834131	1.4942015	1.6668082	1.7493815	1.5087191	1.9741993	1.6741744	1.2318509	0.7572599	0.8362897	0.9671334
BEX1	1.4670058	0.9990719	0.90065384	2.183486	1.2237681	0.87786597	1.1384238	1.2445233	3.0417612	0.5819057	0.6993661	0.68565804
BEX2	0.8472673	0.7477344	0.7931667	0.7639859	0.76172876	0.7373924	0.8162166	0.88645285	0.9546837	1.0472981	1.1003096	1.0661709
BEX4	0.63871336	0.8528246	0.9416557	0.8910567	0.93237954	0.6343096	1.0237676	0.7937771	0.6061436	1.0681545	1.1020042	1.2287812
BEX5	0.89707595	1.0100423	1.002093	0.96375895	1.0669494	0.89384764	0.9511347	1.0165617	0.96773434	0.9446005	0.9545021	1.2247287
BFAR	0.98234755	0.9190234	1.0445358	0.95438915	1.0096362	0.9419825	1.0480163	1.0041306	0.92243594	1.1776536	0.94521224	1.0407008
BFSP1	0.9233231	0.96364003	0.86407214	1.02575	0.9063718	1.0226064	0.92376244	0.90996206	0.93191504	1.5373381	1.3346653	1.0019641
BFSP2	0.9254683	1.0061364	1.0852667	1.0319554	1.0296206	1.0572218	1.0057685	0.98720783	0.896559	0.9455011	1.0524397	0.9955438
BGLAP	0.9690008	0.9675454	0.9925338	1.0717535	1.0221035	1.1782848	1.0583582	1.1742646	1.1690947	1.1397244	0.98959994	0.96522015
BGN	4.358989	3.0489845	3.6709695	2.1759555	2.7509933	3.0145266	4.5505304	2.5617225	2.6217124	0.5433934	0.51659304	0.51976264
BHLHA15	0.9011132	0.9304796	1.0690963	1.1633143	0.9181161	1.0361017	1.0068147	1.0344805	1.0578872	0.921541	1.0094918	0.99594
BHLHA9	1.0569674	0.95779365	0.7553494	0.6883126	0.76651335	0.931481	1.0227188	0.84080756	0.80276185	1.1287335	1.007719	1.0015568
BHLHB9	0.9651112	0.86394733	0.9879034	0.9057406	1.2911726	1.145666	1.3137132	1.2800173	1.0148762	0.732834	0.88575655	0.8106553
BHLHE22	0.95034146	1.0070431	1.0849282	0.93268913	1.0223315	1.0204248	1.0526959	1.057995	1.0719961	0.9653725	0.9258922	0.9226771
BHLHE23	1.0100216	1.0044596	0.9494374	0.90726566	0.8450477	0.97896475	0.96495265	1.0091375	1.0455996	1.2013651	0.9536903	0.9093547
BHLHE40	0.49403137	0.3906697	0.63965696	0.567253	0.83500737	0.563036	0.55780834	0.4456742	0.49122742	1.6554767	1.5764154	1.7313572
BHLHE41	0.95138824	0.84352016	1.0227361	1.0437407	1.0385301	0.90833783	0.9611786	1.0473028	1.0286992	1.106354	0.9610486	0.89439005
BHMT	0.9347893	0.843337	1.1253521	0.9955282	1.1120664	1.0349429	1.0304841	1.0245754	1.0869403	0.9906138	0.99084085	0.96135354
BHMT2	1.4700474	1.0507221	1.4560032	1.2073258	1.6269401	1.4029509	1.2133913	1.4963506	2.0533645	0.8032158	0.9051282	0.85695654
BICC1	1.7491602	1.4168245	1.9557486	1.2408506	1.9665649	1.9439037	2.0441163	1.5310849	1.4305804	0.35758883	0.39934573	0.19328362
BICD1	1.2574494	1.1293728	1.3751845	1.541083	1.5067033	1.2517247	1.3581321	1.3754115	1.6227157	0.7844945	0.7832462	0.7811137
BICD2	0.80904657	0.8217812	0.91588384	0.90118587	0.93388945	0.9508834	0.8427525	0.9224435	0.91642004	1.5581896	1.4965506	1.3662412
BID	0.9711919	1.1170918	1.0286134	1.0568637	1.2913603	1.1352988	1.1102935	1.1023058	1.0734999	0.5674609	0.95918643	1.092616
BIK	0.96689767	0.95771265	1.0972192	0.9523235	1.1194402	1.0772452	0.99908775	1.1039389	1.0009123	1.1078337	0.8827589	0.9241843
BIN1	1.1936895	1.2775618	1.0646033	1.5940348	1.0723531	1.0129409	1.816345	1.6708002	2.0352237	0.9015958	0.65390366	0.7939762
BIN2	0.9977108	1.0033697	1.0086031	1.0117811	1.0333524	1.0681946	1.0592495	0.97074544	1.0321455	0.9926294	0.9783289	1.0132618
BIN2P1	1.0104783	0.88882875	1.0347704	1.1411598	1.1579338	1.0021101	1.2087054	1.131695	0.99086994	0.9614215	1.053131	0.9957106
BIN3	1.0229691	1.1129493	1.1361263	1.1289016	1.1568925	1.1004485	1.203176	1.1322261	1.0764712	0.7448639	0.9970309	0.9171065
BIN3-IT1	0.9778503	0.9761454	1.0105711	1.1132299	0.99827164	0.96365255	0.9351021	1.0539197	1.3122292	1.0452305	1.076455	1.0753325
BIRC2	1.3195733	1.2545109	1.569852	1.3132601	1.5187542	1.4046129	1.2238773	1.4742106	1.2072725	0.6499739	0.7080312	0.82405216
BIRC3	1.00029	1.0282655	0.9392775	1.0317498	1.3146162	1.1000599	1.4605808	1.4035649	0.92855376	0.8300101	0.97681713	1.3819408
BIRC5	1.09893885	1.0835667	1.0549379	1.15547615	1.32369095	1.22678335	1.2107637	1.2483433	1.10506335	0.69345355	0.666766775	0.88792688
BIRC6	0.9029624	0.99667305	1.1359379	1.1550012	1.0775881	1.047253	1.077317	1.1250889	1.3035533	0.8523689	1.0349591	0.96535003
BIRC7	1.0635544	1.0449564	0.94655055	0.95486	0.9544153	0.85368437	0.85766566	0.908324	1.0281509	1.127234	1.038476	0.9984249
BIRC8	1.0309173	0.9940565	0.9911361	0.92751694	0.9669367	0.96770203	0.9690454	1.0137316	0.90597486	1.0670307	1.0330117	1.0012957
BIVM	0.9778621	1.05829925	1.05510445	1.32500425	1.1948069	1.08408773	1.3623193	1.03994225	1.0855971	0.7906782	0.96910725	0.963713725
BLCAP	0.8364767	0.76436806	0.7465946	0.8125032	0.7911649	0.806963	0.7121781	0.7012241	0.75170225	1.125702	1.377963	1.2407424
BLID	0.9035332	1.3707913	1.2719388	1.4300278	1.1701467	1.3653418	1.2693486	1.5111042	1.9044741	0.5917652	0.61201423	0.7083457
BLK	1.0896677	1.1372745	0.9969673	1.1027571	0.9154492	1.0174131	0.978457	0.9256811	0.9938527	1.0538194	0.98498416	0.9705831
BLM	0.97137403	1.1495551	1.1850494	1.167674	1.2729183	1.0947608	1.106222	1.1215682	1.1447144	0.6375332	0.59771055	0.8902357
BLMH	1.2189324	1.3196381	1.4498936	1.3456476	1.5329969	1.379757	1.4618642	1.4948145	1.3096851	0.7550789	0.79661256	1.0194587
BLNK	0.9147036	0.8777069	0.95740354	0.9676805	1.0449917	0.96496636	0.9996205	1.0325924	1.0024512	2.663788	1.2156992	1.2866657
BLOC1S1	1.1559311	1.193862	1.3496456	1.497857	1.43744	1.4050595	1.6114275	1.5094037	1.382728	0.86944294	0.7471378	0.7795755
BLOC1S2	0.8009405	0.7172631	0.8882554	1.0738052	1.0844237	0.940233	0.96913517	0.97894436	0.995842	1.0912684	1.0026282	0.99737185
BLOC1S3	0.98739207	0.9268552	1.0014578	0.9498193	0.9711117	0.98447174	0.9037071	1.0236385	1.0165126	0.9661851	0.99550253	1.0031726
BLOC1S4	1.0820519	1.0093683	1.0359911	1.2728956	1.2823244	1.1210302	1.2959949	1.121223	1.0278077	0.9179348	0.9943574	0.9448131
BLOC1S6	1.181888	1.184861	1.2442862	1.0297574	1.3310963	1.2417083	1.3092903	1.1339892	1.0436735	0.9207446	0.85134816	0.8294246
BLVRA	0.68247086	0.6941732	0.8251084	1.0016363	0.9331078	0.8351882	1.0456464	0.8832924	0.9904997	0.87275386	1.1748122	0.9983636
BLVRB	0.86338127	0.9026697	0.9571905	1.2172873	1.0578222	1.0000389	1.0285685	0.91946465	1.133096	1.4916935	1.0704954	1.0275173
BLZF1	0.93381685	1.0064299	1.1047729	1.1157011	1.1867234	0.97441226	1.0299685	1.0364133	1.0714867	0.7331648	0.95097667	1.0946293
BMF	0.9002815	1.0024863	0.84742934	0.9518861	0.87144125	0.92026174	0.91352016	1.0060933	0.9652192	1.241286	1.0130436	1.042665
BMP1	0.9704399	1.00084078	0.979107	0.869785605	1.039903965	1.04636465	1.10352415	0.97215995	0.961025675	1.0744877	1.095228475	0.94858265
BMP10	0.90322626	0.98391354	1.0024223	1.1495819	1.0442938	1.0913942	1.0452114	1.1752254	0.98460406	0.9259133	1.0186313	0.9975777
BMP15	0.9989266	1.1149122	1.0250756	1.0245752	1.0120409	1.0590491	0.9697502	0.9888327	1.0138313	1.0348103	0.99116504	0.9823298
BMP2	0.86332625	0.8287163	0.6921534	0.7326613	0.6640366	0.79559255	0.78695446	0.687072	0.60322833	1.2319295	1.4454185	1.5503898
BMP2K	0.8636184	0.98691976	1.0294179	1.0244355	1.2610158	1.0239549	1.2630777	1.1779395	1.0075876	0.7819889	0.8139185	1.4114648
BMP3	0.9372492	0.9370862	1.1222223	1.0290923	0.9698008	1.0180945	1.0542336	1.2408848	1.1026515	0.9988418	0.93919927	0.9970879
BMP4	0.7709678	0.783064	1.0086497	0.8094294	0.83318585	1.0478402	0.8156733	0.69866604	0.8611119	1.0551544	0.99135035	1.5001984
BMP5	0.9441415	0.9736465	0.98179895	1.1334878	1.0914506	0.95803356	0.9636748	1.0523121	0.98417175	1.0445988	0.98611075	0.992369
BMP6	0.91069067	0.99053663	0.9765601	1.1993388	0.95264477	1.0421494	0.93938935	1.0419376	1.1559405	1.0222198	0.8138577	1.4644532
BMP7	0.9467651	1.0702548	0.94846994	0.9964353	0.82053185	0.98453677	0.9647028	0.9810633	1.0011052	1.0791094	0.9881748	1.2507156
BMP8A	0.9224577	1.0578152	0.947826	0.9562705	0.9582482	1.2481122	1.0692042	0.9849345	1.0037359	1.1976107	1.0447137	1.0759284
BMP8B	1.042876	0.91271645	0.868643	0.8420045	0.8782205	0.9980268	0.9063602	0.95691186	1.0112758	1.2162614	1.001759	1.0313962
BMPER	1.1754274	1.5064164	1.8400815	2.0316422	2.0108707	1.8853352	2.3742614	1.8882874	2.5148714	0.44641325	0.5245336	0.464081
BMPR1A	0.97267757	1.0029359	1.17483495	1.10919015	1.33951445	1.04456425	1.2726064	1.0910949	1.0908001	0.90187565	0.915569715	0.97664895
BMPR1B	1.0347574	0.87816834	1.0567502	1.0712817	0.9292864	0.9279545	1.0522757	1.0585848	0.956316	1.0424191	1.0365168	1.1300902
BMPR2	0.8628478	0.83799785	1.1281646	1.1575792	0.99794716	0.9398085	0.99822915	1.0560583	1.2046937	0.9206665	1.0460057	1.020034
BMS1	0.9908028	1.0317812	1.0141795	1.1538987	1.2095044	1.04202	1.0584865	0.96560276	0.96269053	0.7013596	0.873221	1.2452002
BMS1P20	0.932728	1.0710807	1.0846289	1.1097941	1.1950378	1.0154213	0.9611837	0.80617094	1.0841552	0.7200246	0.8820681	1.1208405
BMS1P5	0.95838374	0.9758303	1.1453567	1.0036894	1.0676669	1.0046197	1.3151338	1.2075875	0.96417695	0.692861	1.0402579	1.0492798
BMX	0.9763102	1.0099548	1.0510688	1.0663898	1.1491146	0.9991908	1.0896201	1.0638571	1.0276798	1.0661039	1.0008093	0.98753357
BNC1	0.0611295	0.07519362	0.062666714	0.2671551	0.111384004	0.100764416	0.18651798	0.27017993	0.38107052	1.6579803	1.852465	1.4962789
BNC2	2.1809998	2.781704	2.180057	2.9001408	2.6093926	1.7641025	2.746255	1.8961636	2.208691	0.31551567	0.28937685	0.43972388
BNIP1	1.149773	0.9975731	1.3527105	1.3129014	1.5892754	1.3340294	1.515087	1.5311234	1.3803374	0.8024111	0.84931976	1.0024269
BNIP2	0.89805835	0.91846114	1.0742931	1.1918883	1.120115	0.9129756	0.9697805	0.9048717	0.89499265	0.9250493	1.026267	1.121796
BNIP3	1.1754148	1.1658447	1.3823706	1.31093	1.2468485	1.2027768	1.3430836	1.3452805	1.2734921	0.62755007	0.7628188	0.8336146
BNIP3L	1.076541	0.90358627	1.1452175	1.1788788	1.2021631	1.0792953	1.0752268	0.82075197	0.8701254	0.66778314	0.94605136	0.8034044
BNIP3P1	0.9628139	1.1534567	1.181673	1.1365789	1.1255469	1.1187556	1.1628329	1.3427981	1.1405377	0.98364747	0.94552654	0.8857833
BNIPL	0.7990433	0.84475017	0.8835262	0.7493008	0.799869	0.9171863	0.90969497	0.8837523	0.7254588	2.9265354	2.055984	5.4047446
BOC	1.014461	1.090937	1.1010265	0.7389534	1.2139223	1.0010098	0.9989901	0.6900019	0.63357735	1.2628269	1.1001335	1.4006937
BOD1	0.9729064	1.1508573	1.128961	1.049828	1.1401381	1.0650219	1.2490866	0.96681744	0.91164464	1.0998511	0.8105989	0.9025217
BOD1L1	0.9452654	0.8788038	1.1532673	1.0910692	1.1548784	0.97871464	1.0806129	1.0901836	1.0186684	0.8991572	1.0434055	1.0608798
BOD1L2	1.1113116	0.99892646	1.0626653	1.0548966	0.9513636	0.9408564	0.9487875	1.0189233	0.9908827	1.0592604	1.0565071	0.892261
BOK	0.8436258	0.90553087	0.87831753	0.9059814	0.7970666	0.9952688	0.82742816	0.8557005	0.9423512	1.0563685	1.1653037	1.2603935
BOLA1	1.014733	0.98622334	0.8398026	1.0399166	0.99397314	0.9674309	1.0136634	1.0074124	0.8992376	1.0028614	0.9844	0.9971386
BOLA2	0.8859418	0.933961665	1.02936285	1.00824535	1.04774725	1.018181185	0.98350585	0.9930759	1.03694275	0.91994173	0.986242135	1.029925925
BOLA3	1.0419673	1.0457431	1.0810028	1.0614909	1.0882466	1.0539359	1.016324	1.1222988	1.0869291	0.870363	0.95231116	0.8944377
BOLL	0.9645542	1.0285537	0.9792456	1.0085487	1.0621095	1.0358951	0.97801644	1.0525746	1.0023	0.99773437	0.97065526	1.0815985
BOP1	0.99310873	1.17140925	1.0143188	1.05074865	1.00765285	1.09671875	1.16972395	1.16801495	1.09391565	0.7035923	0.805692775	0.952731775
BORA	1.064187	1.1673511	1.2943606	1.1405573	1.4334214	1.0582678	1.2736123	1.1037948	1.1608095	0.7327408	0.6839529	0.7634846
BPESC1	1.0119324	1.004823	1.0551472	1.004747	0.9394494	0.8766108	0.89654595	0.9815384	0.9849202	0.9777715	1.0221713	0.97324824
BPGM	1.0541352	1.0710065	1.0835325	1.1764829	1.2023187	0.9964785	1.01233	1.011134	1.0350077	0.6221557	0.85742855	1.3992056
BPHL	1.0491829	0.84011495	1.1724758	1.236025	1.1187797	1.0535663	1.1683036	1.038966	0.9022572	0.9329763	1.0723139	0.91353446
BPI	1.0275712	0.9692745	1.0294546	1.0752155	0.9784352	0.9211707	1.028632	1.118714	1.0320385	1.0021623	1.0309052	0.97855246
BPIFA1	1.1641523	1.0188301	0.99298024	0.95009285	0.9221744	0.99985725	0.9762164	0.9680692	0.97928274	0.9440111	0.8986899	0.94013685
BPIFA2	0.99001855	0.919581	0.90368986	1.0716021	1.0618063	0.9746086	0.93939424	1.2234701	1.0691054	0.982189	1.0434846	0.9965239
BPIFA3	0.9287825	0.8815216	0.8685817	1.1723822	0.98867667	0.94798505	0.8991193	1.1216724	0.99088687	0.9811885	0.94011045	1.0030484
BPIFA4P	1.0638505	0.97683686	1.0761681	1.0301167	1.0518104	1.0169414	1.0235931	1.1114323	1.0122375	0.9587037	0.9667103	0.992507
BPIFB1	1.0014833	1.0504564	0.9552404	1.048476	0.9624286	0.9280041	1.0122566	0.9162308	0.9998958	1.0251737	1.0647697	0.98410183
BPIFB2	0.9990526	1.0291272	0.92778456	0.9018718	0.9665005	0.96168834	0.97920614	0.996773	1.1265851	0.9738303	0.9787499	1.0009474
BPIFB3	1.0413562	0.930504	0.8388637	0.85161996	0.8307968	0.92507434	0.8415118	0.90025264	1.0365988	1.0950857	1.0164372	0.8910557
BPIFB4	1.0072099	1.0240781	1.0066049	0.87973535	0.9313983	0.9921776	0.9883901	1.0072153	0.993395	1.0084286	1.0352893	0.9483
BPIFB6	1.0173845	0.98762417	0.95872784	0.8894564	0.8633216	1.0104502	0.9557896	0.9723822	0.9434876	1.083719	0.9950873	0.931706
BPIFB9P	0.968921785	1.00220598	0.977290185	0.9736847	0.98611665	0.97260967	0.988604525	1.01790125	0.985992225	0.92993915	0.99194885	1.00042195
BPIFC	0.9175552	0.9230218	0.9555698	1.0484011	1.0026933	0.9847271	0.9608353	1.0145059	1.016543	0.9684859	1.1432384	7.937144
BPNT1	0.93046504	1.0546504	1.0282618	1.0564959	1.1537945	1.0870175	0.97361636	1.0120211	0.8531562	0.8309307	1.0762929	1.0744317
BPTF	0.9283421	1.0149167	1.1929761	1.2090267	1.2140363	1.0737127	1.1402655	1.1681969	1.2237071	0.94329077	0.8815505	1.0065022
BPY2B	0.958577233	1.0768553	1.004958133	1.0636144	1.036347767	1.0099721	0.995703967	1.0181663	0.962635453	0.99220881	0.916241587	1.0485401
BRAF	0.8601345	0.9542534	1.0857142	1.1922044	1.160671	0.97776383	1.1155175	1.0412263	1.1748679	1.0157827	1.020094	1.0341519
BRAP	0.8574877	0.97944415	1.1357257	1.1166892	1.1672637	1.1184934	1.0678805	1.096231	1.0472198	1.0147943	0.9546587	1.2179577
BRAT1	0.988271	1.0303727	0.9700379	0.9781301	1.0104413	1.0251281	0.910376	1.0088236	1.0076348	1.0540786	1.0048491	0.96862334
BRCA1	0.8257594	0.93567306	1.0192273	1.0283635	1.2741271	1.2057904	1.1709154	1.1696057	1.0553124	0.6323539	0.5895202	1.0067866
BRCA2	0.78656816	1.115193	1.0360148	1.0162865	1.2602054	1.1199619	1.1071072	1.2446012	1.316284	0.61505324	0.63628787	0.8767717
BRCC3	1.0159034	1.0718573	1.1149633	1.1111478	1.2148002	1.0860554	1.3371986	1.3241442	0.93832844	0.5846721	0.8168703	1.0483811
BRD1	0.9232961	0.9723659	1.0992036	1.0572449	1.0504012	1.0893573	1.0930723	1.1499754	1.0689392	1.0041652	0.92565733	1.1557275
BRD2	0.956276655	1.12438935	1.08375055	1.1665637	1.19279215	1.1195952	1.1470235	1.17171965	1.0403627	0.984236325	0.97537783	1.11671545
BRD3	0.9751861	0.9268444	0.9547672	0.9163503	0.9806581	0.9938804	1.1000184	0.949624	0.9613358	1.1116098	1.0691091	1.0092747
BRD4	1.0300263	0.9677425	1.0130144	1.0083169	1.0554467	1.0384276	1.0191963	1.0349119	1.053196	0.9752304	0.95078754	0.9440684
BRD7	0.85019034	0.89379334	1.0257921	1.0358638	1.1429569	1.0232824	1.041595	1.0000561	0.999944	1.0992732	1.0562968	1.1158532
BRD7P2	0.947214	0.86755	1.4165779	1.0582968	1.1485045	0.98695827	1.086706	1.0130419	1.1376263	0.83283466	0.98203117	1.0782062
BRD7P3	0.930732085	0.982134925	1.093944	1.09243145	1.1290697	1.0375821	1.0805632	1.014754615	0.96752352	0.9582062	0.9715388	1.13950235
BRD8	1.2379724	1.2688148	1.1692826	1.2140434	1.333281	1.1117299	1.4245218	1.2319452	1.076185	0.87660867	0.7517035	0.8248247
BRD9	1.102958	1.1691175	1.2922051	1.1264707	1.1520848	1.0706325	1.2402936	1.2779263	1.2727474	0.6084926	0.79862183	0.92285824
BRDT	0.9239216	1.0012293	0.9852702	0.99522656	0.9903101	0.9987707	1.0511142	1.1440539	1.0605291	0.9645523	1.0165372	1.0146263
BRE	0.9335099	0.87470406	0.99850047	1.0014995	1.102468	0.9984963	1.0034387	1.0100211	0.9517684	1.308964	1.0792264	0.9777796
BREA2	1.0675808	1.1011835	0.9515948	0.87497205	0.90853244	0.9159423	0.9446623	0.9421599	1.0389822	0.946386	1.008272	0.97528577
BRF1	0.99864864	1.0818274	1.0891916	1.0439409	1.1794058	1.0765477	1.0746838	1.0676675	1.1424047	0.9126084	0.90729713	0.99463004
BRF2	1.0219859	1.2193534	1.1424891	1.2177767	1.2770544	1.1020597	1.2608266	1.4607605	1.1186823	0.9122281	0.89470977	1.0153179
BRI3	1.1620979	0.99521965	1.3985504	1.4349937	1.2405741	1.2960491	1.1493447	1.1943941	1.1769885	0.95395315	0.84813017	0.73344076
BRI3BP	0.7615498	0.87213254	0.8804785	0.7943451	0.9816313	0.90297735	1.1432405	1.1388323	0.8623768	0.92491853	1.0834506	1.466809
BRICD5	1.0016004	1.0621676	1.0492132	0.91396534	1.0131243	1.0792329	0.9922698	0.871757	1.0888827	1.0356213	0.93342143	0.99839956
BRINP1	1.1735699	1.0782899	0.9076292	0.96585083	1.0946977	1.1188834	1.0246985	0.90043044	1.0017409	0.9644355	1.039006	0.9362003
BRINP2	1.0613133	0.9694486	0.93572223	1.0252571	1.0025516	0.9032831	1.1423296	1.0527719	1.0920706	0.93514276	0.9854023	1.0228096
BRINP3	0.9453629	1.0038198	0.99643743	0.99000114	1.0507327	1.0414698	1.0027599	1.0395498	1.0217577	0.9571827	1.0138013	1.0657665
BRIP1	0.909981	0.9195126	1.0761852	1.0514679	1.1712294	0.95513827	0.9869259	1.1836274	1.0118587	0.813061	0.776372	1.0614216
BRIX1	1.0742464	1.0507896	1.0596234	1.1915604	1.1551477	1.0389768	1.003223	1.015186	1.1050596	0.6083662	0.80087817	1.030031
BRK1	0.94502855	1.0181575	1.05695155	1.24312995	1.23985165	1.1305064	1.11603705	1.00519175	1.09897845	0.8536065	1.0562018	0.91122015
BRMS1	0.9966649	1.0717955	1.1366888	1.176174	1.1633437	0.9800703	1.0460837	1.1768321	0.97852355	0.82154655	0.90945494	0.95016587
BRMS1L	1.0061693	1.013401	1.1950008	1.0329112	1.2366455	1.1037265	1.1869425	1.0679196	0.92162675	0.81039715	0.8412042	0.8744699
BROX	1.1298981	0.7274966	1.139795	1.152683	1.259496	1.0995042	1.142757	1.0494666	1.0390096	0.9769391	0.88243526	0.9755514
BRPF1	1.0284929	1.127182	1.1400031	1.091709	1.2261008	1.2291853	1.1127335	1.2425643	1.1431662	0.7866194	0.81413937	1.0101728
BRPF3	1.1964692	1.3359641	1.4760883	1.3056511	1.5684056	1.5289735	1.4631894	1.4265944	1.5319009	0.7881277	0.73186207	0.7762892
BRS3	1.0700306	1.0226964	0.9861687	0.9953199	1.0260522	0.99384063	1.105811	1.0476661	1.0689211	1.045733	1.0283018	1.1253581
BRSK1	1.0995898	0.91957444	1.0030293	0.82087636	0.8899834	0.92450464	1.0120783	1.0903552	0.9284622	0.99697065	1.0749621	1.013781
BRSK2	1.077127	0.9923984	0.9064602	1.0473634	0.9136864	0.9726626	0.96940815	1.0522445	0.9341471	0.97831976	1.0745416	0.98559415
BRWD1	0.739605	0.90143824	0.98745984	0.95069134	1.0752931	0.8482645	1.0730757	0.93160236	0.97858536	0.8840547	1.1404037	1.3480409
BRWD3	0.6107518	0.680418	0.72301114	0.7716472	0.8291049	0.6842317	0.7968751	0.6880669	0.66315424	1.1708952	1.3077269	1.5111063
BSCL2	1.0289128	1.0328164	1.0010825	1.0585691	1.1944753	1.0344296	1.204012	1.0618079	0.93771535	1.1942399	0.8756915	0.87430763
BSDC1	1.0201999	1.0054494	1.1377214	1.1531428	1.2082969	1.0573033	1.057235	1.0257393	0.9945506	0.8487376	0.9304607	1.0223999
BSG	0.74227655	0.811523	0.85106397	0.88369906	0.8837548	0.8326131	0.8978501	0.8142982	0.814909	1.1695865	1.3750031	1.3046161
BSN	1.0682013	0.97801465	1.0260044	1.00565	1.0393124	1.1298461	0.9988519	1.0211262	0.97976255	1.0430712	0.9915015	0.9065658
BSND	1.078136	1.0690864	1.0653893	1.0502675	1.1086091	1.1228651	1.1357678	1.0855404	1.154132	0.94547135	1.0085279	1.0078514
BSPH1	0.93639386	0.9526931	1.0462886	1.0537186	1.0898634	1.0123931	1.0699186	1.0898827	1.0120001	0.9574277	0.94957036	0.967671
BSPRY	0.97522134	1.0214399	0.98109853	0.93054515	0.9244138	0.9436606	0.9008466	0.9226929	0.9147211	0.97362566	1.0042415	1.5035012
BST1	0.9676225	0.8228872	1.0786728	1.0168842	1.4396906	1.2846829	1.07538	1.0569009	1.09381	1.1339804	0.8700266	0.99820393
BST2	0.9584641	0.8171819	1.02542	0.9693554	1.2338446	1.1482852	1.0765616	1.0978758	0.98309076	1.1232682	0.9409112	1.0647228
BSX	1.0064111	0.99719995	1.0067831	0.97270423	1.0216957	1.1540358	1.0934951	0.95441055	0.92761636	1.0397147	0.92276764	0.9042301
BTAF1	0.9156487	1.0144634	1.1261244	1.0871233	1.0596989	0.9527575	1.1785735	1.1092637	1.0298439	0.927664	1.0596539	1.0576361
BTBD1	1.02902	1.1243781	1.1957799	1.3724146	1.1821377	1.052217	1.2063785	1.2102177	1.1115376	0.87196517	0.95585835	0.805148
BTBD10	0.7729677	0.7424115	0.94062793	0.9192283	0.8945452	0.8666577	0.8551265	0.8099837	0.8419314	0.95367765	1.295574	1.344624
BTBD11	0.80022915	0.83451255	0.89462912	0.886243	0.93315445	0.8697708	0.9257894	0.95228215	0.88906418	2.006169365	1.69002005	1.88899175
BTBD16	0.9051488	0.88742596	0.8771691	0.9881558	0.9081722	0.9759772	0.7943598	0.98694783	0.8673029	1.0827177	1.2666405	1.4577104
BTBD2	0.924019	0.95783955	0.94615865	1.1144655	1.1187376	1.0723646	1.1417524	1.1517082	1.0131716	1.1609905	0.99980617	0.89831376
BTBD3	0.99082446	0.8723201	1.1536715	1.1304028	1.1540196	1.0631638	0.88482195	1.0991695	1.2540041	0.8174142	1.0091755	1.183719
BTBD6	1.1717383	1.1695766	1.1976198	0.93284935	1.2035624	1.1644036	1.1613526	1.2023183	1.175889	0.9612434	0.735199	0.99768645
BTBD7	0.8001049	0.92413497	0.99939185	1.0535511	0.91479987	0.78951037	0.94206935	0.93833095	1.036462	0.73406017	1.1427262	1.0425726
BTBD8	0.9604284	1.0332403	1.0862392	1.188343	1.1113098	0.9968104	1.0031896	0.88115436	1.0147127	0.9349018	0.94764805	1.037881
BTBD9	0.9798056	1.0418484	1.0116043	1.1057658	1.1285374	0.96664274	1.1405084	1.0718833	1.0675286	0.92361534	1.1609669	1.3067907
BTC	1.0012769	0.97533506	0.9421882	0.998051	1.0065877	0.92257047	1.1112057	1.0814459	0.95465195	0.958641	1.0250207	1.1202785
BTD	1.0235234	0.99492157	1.1469857	1.208625	1.4060242	1.2010709	1.0579574	1.094429	1.0113698	0.92471534	0.9433488	0.86254746
BTF3	0.88669646	0.99920547	1.1908484	1.133244	1.0856369	0.9622399	1.0799576	1.041677	1.0141877	0.8818618	0.88809633	0.925892
BTF3L4	1.01247615	1.04691715	1.18144825	1.2210309	1.2262053	1.0721426	1.2519052	1.1369944	1.014039565	0.79258278	0.761820625	1.00288175
BTF3P10	1.0405692	1.1815323	1.3211905	1.2904649	0.9501723	0.9111592	1.0244006	0.9443078	1.0235014	0.8530273	0.9551605	0.9755452
BTF3P11	1.0044675	0.9835041	1.0283175	1.058532	1.0790749	0.9311938	1.0147637	1.0685333	0.93999714	0.95959747	0.9034352	1.0090529
BTF3P13	1.0006449	0.99935496	1.1093261	1.0278741	1.0498058	1.0370146	1.0403028	1.0095785	1.024662	0.9453619	0.98391634	0.98704237
BTF3P9	0.9978066	0.80986595	0.99633074	1.051331	0.99648374	0.97254926	1.0478171	0.9937782	0.9207876	0.94598323	0.9931096	1.0624355
BTG1	1.0699898	0.9949927	1.0489205	1.234586	1.0890073	0.9477467	1.0673445	0.9198138	0.96930975	1.239495	0.8668236	1.1161902
BTG2	0.5098648	0.45895004	0.43266633	0.44049025	0.50035053	0.4665541	0.5537739	0.5803272	0.4860812	3.6625013	2.0621085	2.308978
BTG3	0.9352361	0.962759	1.071201	1.0214211	1.0590672	1.1094265	1.0451231	1.0204525	0.88243204	0.96656954	0.9606486	1.2031385
BTG4	0.98946404	0.99075395	1.0532534	1.0661696	1.1293966	0.9998475	1.08283	1.1114968	0.973071	0.9868719	0.94564927	0.9850127
BTK	0.8769205	0.96163315	1.0367794	1.1240286	1.0319637	1.1460347	0.9583485	1.0739455	0.99612355	0.8773609	1.0953053	0.94470567
BTLA	1.0071124	1.0829045	0.9499885	0.9892318	0.96969146	1.0274951	1.0035223	0.9930546	1.0292199	0.94631827	1.1437073	1.0279247
BTN1A1	0.9103568	0.99474496	1.0172389	0.96207845	0.981344	1.0059307	1.1313379	1.148765	1.0035433	1.0540594	0.9973294	1.0488683
BTN2A1	1.1776797	1.3306603	1.5813003	1.4076587	1.6607608	1.4641881	1.4203441	1.4963924	1.3468137	0.9024849	0.7552871	0.90211517
BTN2A2	1.0731696	1.0112045	1.0858666	0.9947652	0.9718216	1.0299122	0.8053232	0.8717792	0.7567201	1.0330003	0.95701116	1.0797422
BTN2A3P	1.1425238	1.2114198	1.2710042	1.2075632	1.3293995	1.1035002	1.3251121	1.0075105	1.06773	0.981463	0.92127734	0.9691455
BTN3A1	1.2432859	1.4525434	1.3953799	1.6334338	1.4954169	0.89881086	1.5713651	1.2818904	0.87081295	1.1639206	0.68094593	0.9181842
BTN3A2	1.5751443	1.6702085	1.605833	1.435286	1.291327	0.7591727	1.9510144	1.4089277	1.4302073	0.98151904	0.60102427	0.9862465
BTN3A3	1.2873106	1.2895309	1.4120034	1.9004017	1.9774666	1.0105785	1.6273715	1.0742223	0.9862237	0.9894213	0.78731495	0.77783585
BTNL2	1.098272567	1.057378467	0.836548417	0.990344813	1.1185774	1.0556125	0.88452639	1.044450067	1.106524333	0.924609863	0.942173737	0.974805683
BTNL3	0.92520666	1.0715063	0.9264464	1.083086	1.1187774	0.9790101	0.9305314	1.066305	1.0889367	1.008645	0.93009233	1.0387397
BTNL8	0.94881735	0.95575855	0.93590845	0.873358135	0.99979933	1.03028915	0.92559805	1.0200493	0.998525675	1.02044115	1.001155	0.988099435
BTNL9	0.98061025	1.0142032	0.9559823	0.8209677	0.90952486	0.9073258	0.9071169	0.9444871	0.9400988	1.0688967	1.0987415	0.9725641
BTRC	0.8192734	0.9176874	1.0247611	1.0290309	0.9658606	1.0440006	1.1016221	0.83160096	0.91303736	1.066643	1.2672141	1.3888979
BUB1	1.1225376	1.1016437	1.2294004	1.1027051	1.2519835	1.1284785	1.1261148	1.1890309	1.1300259	0.7337618	0.6355532	0.8616944
BUB1B	1.0979818	1.1553793	1.306552	1.0560179	1.2791775	1.1958407	1.260336	1.2114884	1.1252626	0.75917536	0.7191411	0.87954056
BUB3	1.1960051	1.136674	1.2135093	1.2250197	1.3731823	1.3196454	1.1465082	1.3180684	1.2103454	0.773649	0.7509688	0.8904051
BUD13	1.0008303	1.0540819	1.1532215	1.033129	1.2693565	1.1189039	1.1380243	1.0179815	1.0246552	0.79253	0.7419633	1.0102234
BUD31	1.1280363	1.1841186	1.2852588	1.3829719	1.3830926	1.2674118	1.4621605	1.3440778	1.3236796	0.84121764	0.8318452	0.93150026
BVES	0.92390186	0.94532263	1.462101	1.304961	1.2269675	1.1411124	1.5091635	0.8503215	1.116638	0.66210735	0.49821225	0.442268
BYSL	1.024316	1.072481	0.9973813	1.0430562	1.1288366	1.11018	1.1400577	1.1245943	1.0591202	0.6218697	0.74125767	1.0148727
BZRAP1	1.0045302	0.95557314	1.0034178	0.99744356	0.92043924	0.9802025	0.9997404	0.91281664	1.072194	1.1815	1.0759809	0.9904531
BZW1	1.1848314	1.2236148	1.298554	1.2966071	1.3399315	1.2371162	1.1774127	1.2235032	1.200384	0.65868765	0.9425416	0.84790486
BZW2	1.1443399	1.268945	1.2073087	1.3205822	1.3782475	1.1065145	1.4377296	1.21985	1.1366719	0.8783374	0.816297	0.95109886
C10orf10	0.94174135	0.95562315	1.1025583	0.9575217	1.0279906	0.984	1.1146278	1.0825068	1.268736	0.9034121	0.95092994	0.9126044
C10orf107	1.0817479	1.2302024	1.5339582	1.4992764	6.322889	2.388442	1.7473578	1.7836281	1.3092023	0.88750714	0.9096523	0.8766751
C10orf11	1.0597252	1.0492746	1.069142	1.079597	1.0753982	1.0421066	1.1469967	1.13315	1.0488296	0.98302025	0.9722073	1.000256
C10orf111	0.949348	1.0292702	1.0520024	1.1530887	0.9985434	1.0313903	0.9172249	1.0337257	1.0582644	0.9809907	0.9945109	0.89950943
C10orf113	0.96768725	1.0112321	1.0043439	0.9980873	1.0273893	1.0019127	1.0414615	1.026651	1.0037078	0.9603719	1.003313	1.0230023
C10orf12	0.9307968	1.1528661	1.4337026	1.3218167	1.4616532	1.2122627	1.1968853	1.3647155	1.3699859	0.7424285	0.86404574	0.87726074
C10orf120	0.95013434	0.9959503	0.9788913	1.029686	1.1076363	0.9379386	1.0865344	1.0707009	1.0101725	0.8994469	0.98537433	1.0073533
C10orf126	0.89689803	0.9335505	1.0020847	1.0051793	1.0208298	1.0109518	1.0719348	0.8790763	0.9720685	0.9141523	0.95669293	1.0265634
C10orf131	0.9834095	0.9744311	1.0485649	1.0711118	1.0757082	1.0220697	1.1157047	1.0642385	1.0051142	0.95336246	0.9815819	1.0197469
C10orf2	0.9448957	0.9817801	0.95128787	1.0255655	1.0560827	1.0965204	1.2093184	1.0174711	0.98997957	0.78189504	0.8803253	1.3769509
C10orf25	1.0308952	1.0765401	1.0261723	1.0584776	1.132766	1.0750445	1.0688727	1.047921	1.1150135	0.9190712	0.9150594	0.89906794
C10orf32	1.1436251	1.1446284	1.3770995	1.4519459	1.5475979	1.0532964	1.3512291	1.0644805	1.1686417	0.5561512	0.8164043	0.9846944
C10orf35	1.0109407	0.8509654	0.83800924	0.8677416	0.6551021	0.88110864	0.72901857	0.7525708	0.8952055	1.0297501	1.0624108	1.1280789
C10orf53	1.0464294	1.0185871	0.96904016	1.0052606	0.9212198	0.9449144	0.9689848	1.0303866	0.94917864	0.93770885	0.9330505	0.95827734
C10orf54	1.1035744	1.0005339	1.0046555	0.8466997	1.3072028	1.3828686	1.0872095	0.8677145	0.92509574	1.0181981	1.1748023	0.8884828
C10orf55	0.77800393	0.8704083	1.0020205	0.9046129	0.88697964	0.90775555	0.8987813	0.7713435	0.8028774	1.0903333	1.4177415	1.2064856
C10orf62	0.98336184	1.0352191	1.022937	0.9934272	0.9686733	0.98140574	0.9972149	1.0157444	1.057483	0.9389903	1.121269	0.93307984
C10orf67	0.90544736	0.96623963	1.0352187	1.0079099	1.172306	1.0249068	1.0641247	1.0616453	1.0382986	0.96865284	0.9815771	1.019401
C10orf71	0.9864984	1.0217195	1.0196139	1.0355083	0.8941443	0.96828264	0.911777	0.9570573	1.0597484	1.0380144	1.0594724	1.0133547
C10orf76	0.890837	1.0089104	1.0300393	1.0883356	1.202637	1.0752008	1.1464165	1.0621079	1.0045141	0.80971086	0.91819686	1.0549386
C10orf82	0.98025435	0.98034763	0.97038555	1.0514122	0.8919991	0.9515293	0.8717581	0.9992566	0.94018966	1.0934246	1.0485499	1.1260244
C10orf85	1.0805775	1.0607167	0.9652984	1.1860338	0.9262106	0.9861316	1.0637711	1.0254062	1.17576	0.9704475	1.0088787	0.87997836
C10orf88	1.0192356	1.0723563	1.3879136	1.3178065	1.3234774	1.2589648	1.065396	1.0782931	1.1419989	0.8169922	0.8358967	0.997214
C10orf90	0.9228237	1.0580142	1.0341961	1.1197343	1.2065141	1.0568234	1.0055424	1.1530316	1.1138592	0.9440381	0.93276423	1.0214413
C10orf91	1.2125766	1.0410923	0.9449776	0.96148163	1.0109491	0.9119926	0.95961815	1.0306242	1.0318221	1.1221032	1.0122309	1.0639311
C10orf95	1.0047295	0.96058553	0.897977	0.8654502	0.82275033	0.85178393	0.9474131	1.0517529	0.9576519	1.1912587	1.1480426	0.9785148
C10orf99	0.92526543	0.8208924	0.9367476	1.0626587	1.0015386	0.8802482	0.9329519	1.0360838	0.99846137	1.7631602	1.2795581	1.4505553
C11orf1	0.7539852	0.84985906	0.97625804	0.9649372	0.9470931	0.8345341	0.8737845	0.9130542	0.89625716	1.1403922	1.2893003	1.1684579
C11orf16	1.0106688	1.0003501	0.9644358	1.0611702	0.92799413	1.000751	0.9035207	0.86247593	0.97571653	1.0657922	0.95102763	0.9099143
C11orf21	0.9956308	1.0265108	0.99100584	0.8553272	0.92269534	0.99796945	0.8865656	0.98492813	1.0020307	1.0855545	0.9826244	1.0330852
C11orf24	1.1675934	1.173375	1.3548666	1.3047215	1.3323624	1.2789563	1.2345988	1.1633948	1.1752913	0.6265066	0.73462486	0.8679978
C11orf30	0.97825867	1.0616268	1.1260593	1.1183914	1.3844424	1.1697941	1.2485248	1.2096369	1.0744451	0.6784283	0.8446636	0.98091334
C11orf31	1.0101904	1.192518	1.1741353	1.0072254	1.2478137	1.1293495	1.2141157	1.157917	1.1502087	0.89782655	0.9289865	0.9128177
C11orf40	1.0049865	0.984969	1.0349777	1.0926343	1.0543529	0.95277977	0.9113934	1.0081289	1.0228691	0.9365698	0.99501354	1.0071107
C11orf42	0.9747681	0.9722916	1.04451	1.0678636	0.94021785	1.0580357	1.0161924	1.002837	1.0238588	1.0830604	1.0347126	0.93750536
C11orf44	0.9692553	0.9259165	0.90209705	1.1582717	0.94049525	0.8733385	1.0099844	0.9989014	0.938617	1.0700693	1.0751925	1.0046247
C11orf45	0.80299157	0.97598845	0.9826754	1.016139	0.89638174	0.92220587	0.80408716	0.8059665	0.785406	1.4999777	1.1097617	1.2559063
C11orf49	0.98859894	0.940214	1.1312149	1.1825789	1.2356395	1.0536679	1.1596878	1.0822786	1.0382589	1.0372263	0.9219501	0.91480106
C11orf52	0.96293014	0.8794381	0.9275647	0.9301705	0.857906	0.9080926	0.9522358	0.9467091	0.98957974	1.3017788	1.0120285	1.0809757
C11orf53	1.0299504	1.0278873	0.91809916	0.88234085	1.0277606	1.0262352	0.95879	0.8963863	1.0449127	1.0173708	1.0083503	0.9869426
C11orf54	1.233975	0.9068838	1.4704077	0.95731694	1.7357632	1.5061972	1.6545635	1.4271579	1.2375125	0.882371	0.6691622	0.93277204
C11orf57	0.99343294	1.0589567	1.099527	1.1999701	1.3489082	1.0731084	1.437227	1.0955738	0.9813636	0.9000796	0.9588469	1.0522069
C11orf58	1.16366115	1.20867145	1.31005045	1.31615735	1.3317112	1.1643474	1.2187164	1.136344	1.07661005	0.787704705	0.83297472	0.987831575
C11orf63	0.79056615	0.8587381	0.9476614	1.0013767	1.1688297	1.0195513	1.1260111	1.2153678	0.9379998	1.0394502	1.0283903	1.0887811
C11orf65	0.9399655	0.93356746	1.052256	1.1092585	1.1491314	0.98717475	1.109566	1.1285549	1.0287402	0.99948895	0.9700449	0.9922394
C11orf68	1.2311453	1.145346	1.1875083	1.2385457	1.2976506	1.2958709	1.397363	1.082864	1.3001333	0.78023106	0.8209475	0.7575307
C11orf70	1.1390538	1.1109756	1.1825945	1.3113625	1.3585162	1.0099183	1.1218787	1.1440898	0.98512524	0.8871157	0.9261723	0.7944379
C11orf71	0.9858237	1.0285628	1.0812525	1.092086	1.087413	0.9269182	1.1618403	1.0004768	0.9573544	0.9915688	0.9312511	0.9995233
C11orf72	0.91790247	1.0042317	1.0742825	1.0470852	1.0915694	1.0812509	1.0217793	0.91778386	0.9869622	0.9502706	1.0573053	0.94780546
C11orf73	1.054006	1.0633572	1.2988896	1.4787431	1.3596593	1.046881	1.3394186	1.0685312	0.9458164	0.7313979	0.87601274	0.88539934
C11orf74	1.227983	1.1295335	1.5604029	1.6685178	1.4535433	1.0366458	1.3327999	1.229335	1.2086957	0.8529084	0.88840425	0.97104555
C11orf80	0.6968015	0.73399025	0.8168593	0.76775694	0.69203657	0.76000035	0.6537535	0.72014856	0.72027797	1.3521878	1.3515294	1.2476351
C11orf83	0.99679995	0.9818434	1.0798273	1.0631791	1.0780568	1.1308852	1.2084987	1.2493297	1.0026191	0.7727433	0.8729973	0.86599404
C11orf84	1.1061071	1.0720339	0.9538987	1.0139277	1.0645415	1.1114663	0.9653292	1.2020329	1.0547581	0.95682067	0.9331663	0.9073773
C11orf85	0.9746527	0.99382085	1.200609	1.0677547	1.046938	1.0549669	1.0915878	1.1627048	1.0181549	0.98780423	1.0040308	1.0190755
C11orf86	1.0708627	1.0082183	1.0003668	0.9498673	0.924078	0.96245027	0.916919	1.0151503	0.95947534	1.0395596	1.0562348	0.98785794
C11orf87	1.0251813	1.0726194	1.0332252	0.9382912	0.9445367	0.9528406	0.9022403	1.1214434	1.0064307	0.9654472	1.048536	0.9525781
C11orf88	0.96254885	1.01361	1.0416715	1.0913897	1.1518204	0.9926903	1.1697303	1.0473521	1.0073097	0.932162	0.8559165	1.1470838
C11orf95	1.0063452	0.9752849	0.93981177	0.9137925	0.80267173	1.0772504	0.8616951	0.94072914	1.0656232	1.0634403	1.0014496	0.9389767
C11orf96	1.0111939	1.1722323	1.0578517	0.93371445	0.9838525	0.9375193	1.1086973	1.0402256	0.98040146	1.108728	1.0144583	0.8933497
C12orf10	1.1614076	1.247013	1.1618166	1.2400168	1.2432657	1.2540506	1.2005775	1.3384963	1.2413107	0.88274074	0.86171854	0.7687418
C12orf29	0.9796345	1.0670254	1.1042858	1.1747828	1.2193451	1.0728602	1.1536078	1.0518183	1.0196503	0.93581086	0.833424	1.1660262
C12orf36	0.9950197	0.9768064	1.0839506	1.0696821	1.0061549	1.0117242	1.0328722	0.89160687	1.0199783	1.0645308	0.9395724	1.2088573
C12orf4	1.392867	1.4043157	1.6714383	1.6350952	1.7629888	1.6285625	1.5574801	1.7100837	1.4952272	0.5391282	0.7406529	0.9172962
C12orf40	0.99489105	0.98551244	1.0492469	1.1473378	1.0967779	1.0368661	1.0332885	1.0719955	1.0258638	0.9561821	0.95196015	1.0202892
C12orf42	0.99912715	1.0624186	1.0371737	1.0707052	1.0310327	1.006767	1.0034634	1.0484378	0.9567936	0.9841008	1.0008729	0.9870189
C12orf43	1.1843892	1.1103809	1.1482856	1.3084468	1.2737015	1.1500922	1.1372217	1.1334722	0.9946961	0.55135417	0.81335676	0.90715027
C12orf45	0.92950654	0.88378704	1.1240089	1.1587394	1.0907526	1.0080051	1.1488831	1.0755095	1.0297086	0.76316494	0.91800785	0.9318313
C12orf49	0.9679382	0.972812	1.0027003	1.0837175	1.0647815	1.0567845	1.1227808	1.1013392	1.0863526	0.814467	0.96661496	0.9707411
C12orf5	0.747206	0.72112435	0.9286851	0.9707651	0.92335993	0.78151965	0.8811093	0.8964204	0.73558974	0.84133226	1.4495928	1.5006663
C12orf50	0.9379821	0.96399665	1.064778	1.0795314	1.1163175	1.0279295	1.2070458	1.0752151	1.0702983	0.9470314	1.0142139	1.0175542
C12orf54	0.8897408	0.9082778	0.91887665	0.9803307	0.9644043	0.9421371	0.9653843	0.9985044	0.97241217	1.0498929	0.97652495	1.0906093
C12orf55	0.9379236	0.936882475	0.99076335	1.09053955	1.0316806	0.93943757	1.0606361	1.1002619	0.955914795	0.95528305	1.02225485	0.961178455
C12orf56	0.9161678	0.97849613	0.9965937	1.3473518	1.1089157	0.93387556	1.0323299	1.1582566	1.3405504	0.97342616	0.95577675	1.7558143
C12orf57	1.0711454	1.307944	1.1009642	1.2751473	1.3605504	1.3408711	1.3595537	1.255119	1.2718234	0.7317747	0.6650252	0.8052431
C12orf60	0.7570895	0.8712053	0.93648314	1.1506897	1.1781999	0.9254885	1.06974	0.9940037	0.95745236	1.0362743	1.0410578	1.0909083
C12orf61	1.0826441	1.1553018	1.0282888	1.0862727	0.98453563	0.99665	1.0396935	1.0489036	1.0406061	0.9753658	0.9793242	0.81628853
C12orf65	0.8246612	1.0099612	0.8876261	1.0107573	0.9701448	0.9442925	0.9688776	0.910502	1.0414926	1.024987	0.991993	1.0924774
C12orf66	0.70733887	0.86793566	1.0391742	1.0069826	1.0553254	0.82447183	0.96245027	0.9379282	0.9930175	0.9647603	1.172546	1.1082304
C12orf74	0.9837824	0.99528426	1.0505564	0.9878834	1.0364444	1.0339588	1.0941095	1.0290833	1.1343489	1.0425055	0.9802903	0.9278281
C12orf75	1.4091231	1.6371135	1.9844457	1.7616915	1.5321047	1.496789	1.6240423	1.715398	1.276173	0.5426766	0.57500184	0.5565594
C12orf76	0.87125206	0.9998359	0.9608718	1.0715691	1.0711956	1.0875894	1.1872056	0.87760365	1.0091366	0.95657784	0.9226957	0.9029462
C14orf1	0.7921812	0.8995716	0.8901744	0.8603015	0.9345134	0.8612268	0.88069797	0.8508852	0.7846072	1.2365824	1.1922556	1.1211497
C14orf105	0.9912268	1.018029	1.0380151	1.0584494	1.0346427	0.9943997	1.0533439	1.0406295	0.99691486	0.97432745	1.0109503	1.0250188
C14orf119	1.1272619	1.0387375	1.1359596	1.2104061	1.2176558	1.038138	1.1440899	1.1363286	1.0002474	0.8141237	0.92823416	0.8995177
C14orf132	1.2837147	1.2601079	1.0429513	1.4801457	1.4230189	1.301799	1.4926853	1.259834	1.2297896	0.9166518	0.8376622	0.8245135
C14orf142	0.9258938	1.1690199	1.2027357	1.2971246	1.496878	1.2777295	1.4632223	1.1252419	1.0033361	0.79029846	0.90102464	0.92658144
C14orf159	0.792444	0.89576656	0.9757439	0.9253501	0.99656945	0.80570304	1.0229293	0.75399375	0.80971223	1.137452	1.127469	0.89888227
C14orf166	1.0399259	1.1270437	1.0963796	1.1447338	1.2205094	1.11097	1.1561745	1.1879041	1.0351624	0.9145623	0.9215725	0.934595
C14orf169	1.0354974	1.0248915	1.016948	1.0053685	0.9985152	1.0014849	0.97489613	0.9894262	0.90462726	0.98970073	1.0432289	1.117091
C14orf177	1.0414171	1.0006335	0.9837845	1.0791848	0.9619579	1.0317179	0.93910563	1.0045081	1.119366	1.095841	0.96601295	1.0058299
C14orf178	1.056548	1.0108641	0.9118944	0.9376472	0.8697288	1.0445566	0.97399676	1.069754	0.9699725	1.0268015	1.0331241	0.93594116
C14orf180	1.0418974	1.0108624	0.8370787	0.9160501	0.89516747	1.040598	0.93458885	0.93902504	0.9083495	1.0115172	1.0230311	1.011104
C14orf182	0.97059774	1.0812207	1.2953079	1.1226727	0.98707664	0.9867721	0.9740792	1.0315089	1.0057954	0.8603741	0.99629873	0.91967344
C14orf183	1.0291327	1.0114231	0.9626988	1.0478643	1.0334673	1.0095868	1.0287347	1.0738666	0.99977833	0.97734153	0.9899043	0.95610476
C14orf2	0.9859957	1.0442437	0.97675997	1.3070588	1.1469928	0.99581474	1.1106366	1.0785247	1.0613867	0.9723945	0.9882362	0.9383812
C14orf23	0.9957592	0.98570293	0.9135759	0.9041763	0.8427223	0.954341	0.9010871	0.84456706	0.8989481	0.92083836	1.1232648	1.0651549
C14orf28	0.88259375	0.9364843	1.273946	1.2006736	1.2781484	0.9787028	1.0917621	0.9534728	0.94671714	1.1230067	0.99179274	1.1188052
C14orf37	1.3193698	1.255039	1.9113525	1.916034	2.0114787	1.1954341	1.1735924	0.9780137	1.2501937	0.7344177	0.8365043	0.9065452
C14orf39	0.98112917	0.9995737	1.0640687	1.1117368	1.0651202	1.0464334	1.0737419	1.0744992	1.0467789	0.9393826	0.98958397	0.98673147
C14orf79	0.90173584	0.9080762	1.0322933	1.0844339	1.124173	0.88377506	1.0174692	1.1269518	0.95258456	1.0931542	1.0813206	0.9859737
C14orf80	1.010513	0.9489335	0.8720312	0.8498612	0.7818275	1.027386	0.90590024	0.9372969	0.9655054	0.981166	1.0594983	0.99889255
C14orf93	0.8354905	0.91851366	0.98159504	1.1600266	1.018405	0.874111	1.0546284	0.8989819	0.8824991	1.2446669	1.116347	0.8965283
C15orf26	0.9927486	1.0349797	1.0026222	1.0007169	1.0515976	1.0153418	0.9563831	1.0071977	1.0906211	0.9747792	0.9027996	0.999283
C15orf27	1.0452472	0.9258143	0.8918842	0.92814875	0.98768383	1.029094	0.9661648	1.1567158	1.0513983	1.0160272	1.1093606	1.0454673
C15orf32	1.0049776	0.94397515	0.9881389	1.083103	0.91604257	0.96459633	1.0308838	0.95558935	1.0582072	0.9765356	1.1036816	1.0160681
C15orf37	0.98974735	1.0019736	0.9555747	0.97278947	0.9816403	1.1758431	1.047152	1.1055532	0.890912	1.0097255	0.9688495	0.82607055
C15orf38-AP3S2	0.89384884	0.95505744	1.0046213	1.0228575	1.3491787	1.1649219	1.4866427	1.4040384	0.9594464	1.1113254	0.81221336	1.1718457
C15orf39	0.97098356	0.9696689	1.0101733	1.0408723	0.9713788	1.0062714	1.0057793	1.0013992	1.061348	1.0097433	1.0160314	1.0301853
C15orf40	0.9410025	1.0243788	1.0202371	1.1931963	1.1243405	0.9408487	0.966959	0.9419489	0.99113625	0.84408605	1.0115726	1.0088638
C15orf41	0.8697849	1.0504018	1.0606532	1.3474556	1.2448928	0.97016156	1.0763364	1.0421165	1.1800038	1.0024709	0.96219087	1.2831717
C15orf43	0.99887896	0.9827527	1.0306277	1.0634898	1.0207149	1.000782	1.033302	1.057138	1.0461065	0.91944665	0.969909	0.961486
C15orf48	0.9802178	0.971263	1.0729604	1.0595318	1.0650129	1.0572405	1.0877919	1.017891	0.97391963	0.92776084	1.0311906	1.1793627
C15orf52	0.9768351	0.91047555	0.9878498	0.79660887	0.90140545	0.962862	0.90035903	1.0564595	0.9503555	0.95993716	1.0121504	0.9572397
C15orf53	0.9477155	0.8804307	1.0087137	0.89671814	0.8715172	1.0692551	1.0309571	1.0529616	0.97243845	1.0009152	0.9671799	0.9351335
C15orf54	0.934051	0.94673127	1.0947697	1.0309175	1.1307958	1.0542088	1.1298001	1.1448318	1.056509	0.9595902	0.9038926	0.99113446
C15orf56	0.988469	0.90130407	0.97432846	0.984607	1.0043949	0.9956052	1.0173624	1.1306996	1.0624534	0.9494623	1.04698	0.9753176
C15orf57	0.972584	1.335703	0.9113694	1.3111578	1.6821387	1.4410805	1.5295187	1.4732183	1.5497618	0.68083495	0.9743953	0.7971451
C15orf59	1.0476497	0.96910346	0.93722504	1.0125134	1.1183887	0.9683429	1.1143273	1.0759853	1.0456556	0.96752876	0.8614044	1.3793309
C15orf61	0.86781734	0.8999056	0.9405852	1.0589526	1.1252291	1.0083827	1.2255092	0.9734094	0.84132963	1.0729551	1.0514793	0.9916173
C15orf62	0.91674644	1.0803668	0.9469853	1.0596434	0.99075097	1.1260216	0.9667454	1.0514145	1.0300359	0.8500629	1.0192288	0.9780603
C16orf13	1.0511862	1.1469045	1.0028586	1.0347431	1.0237892	1.0373651	1.1087128	1.1065593	1.0068777	0.9146007	0.97758114	0.9625135
C16orf3	0.9162685	0.85083765	1.0021671	0.97173727	0.96869487	0.89688665	0.98312354	0.97903234	0.95832366	0.9482668	0.96895283	1.0855432
C16orf45	1.2353953	1.120088	1.1661289	1.5720458	1.8047161	1.4936713	1.5682071	1.3778851	1.1163459	0.6945611	0.76504564	0.54465747
C16orf46	0.961442	0.9157449	1.0864965	1.0444528	1.1530589	1.0486475	1.297151	1.1241268	0.9971386	0.9582988	0.94279647	0.8747442
C16orf47	1.1246245	1.0385618	1.0451305	0.9986353	0.94332176	0.9848028	1.0733804	1.040914	1.084387	0.99347883	1.0052009	0.90928507
C16orf52	1.065863	1.5409306	1.3259275	1.1812226	1.4072773	1.3602126	1.3261675	1.2906944	1.200478	0.5817213	0.8082319	0.8633964
C16orf54	1.0511384	1.19559605	1.0187459	0.9069317	0.76291695	1.00074805	0.84510088	0.934613075	0.953719345	1.03066295	1.125457	0.89782985
C16orf58	1.1932479	1.1827939	1.2910355	1.3062856	1.5024027	1.2989299	1.4414691	1.3432943	1.1694696	0.81164455	0.814033	0.82104695
C16orf59	0.9401917	1.0026716	1.039076	1.1163411	1.0134815	1.143198	0.9706265	1.0812926	1.000218	0.93486476	0.93856853	1.0082618
C16orf62	1.0502512	1.0940291	1.2516109	1.299307	1.3116286	1.1034203	1.3678457	1.1774324	1.2004362	0.83720565	0.6870337	0.7304486
C16orf70	0.8696338	0.95781356	1.0060407	1.0709486	0.9993388	1.0294665	1.0138478	1.000661	0.9505212	1.0131773	0.9929685	1.1714585
C16orf71	1.0374924	1.0658672	1.0391467	1.0271726	1.0001016	0.9788227	1.0358061	1.0700171	1.025571	0.98847455	1.0475843	0.93740594
C16orf72	0.9256295	1.0392333	1.0219789	1.0855106	0.9973484	0.99875814	1.0065755	1.0318052	1.0089595	1.0012418	1.0863671	1.0487175
C16orf74	0.7103805	0.659556	0.6145518	0.76536864	0.5794308	0.719656	0.6230501	0.69574314	0.7627932	1.1232346	1.537855	1.5022084
C16orf78	0.9360726	0.9869821	0.9627811	1.1690763	1.0278081	1.009733	1.0638018	1.0482599	1.0490507	0.9306523	1.0023562	0.985904
C16orf80	0.99245805	1.0021908	1.0591519	1.088455	1.2490193	1.2134738	1.0396976	1.1365713	1.0677171	0.7687418	0.84633017	1.1376003
C16orf82	1.0091664	1.0148274	1.1509806	0.93832076	0.9291856	0.98787314	1.0868387	1.0240211	1.0339695	0.97738755	0.9868038	0.90963185
C16orf86	0.99248505	0.9912136	0.91206014	0.8091266	1.0155797	0.92671126	0.91805273	0.97538847	0.9635524	1.2026359	1.003273	0.95275635
C16orf87	0.7541748	0.80779904	1.0532651	1.0055411	0.9460414	0.9478517	0.8485596	0.89779913	0.82108074	1.0338513	1.1435529	1.1173382
C16orf89	1.0021636	0.99525076	0.94366795	0.9511983	0.78908515	0.95918727	0.88866097	0.9765786	1.0084479	1.0060886	1.0643594	0.98495114
C16orf91	0.97594947	1.0609165	1.0161284	0.9533826	1.0836071	0.98086125	1.0940919	1.1081936	1.0462275	0.96391654	1.024233	0.87769294
C16orf92	1.0500265	0.98115027	0.9107882	0.8879901	0.8925593	1.0779941	0.9983418	1.1007006	0.870854	1.1209643	1.1044856	0.9075525
C16orf93	0.9950063	0.93596464	1.0465853	0.9193569	1.1540073	1.0203708	1.1270806	1.0238712	1.0061059	0.93430877	1.0189954	1.0139363
C16orf95	1.1120455	1.1215081	1.000849	0.89445364	1.1759621	0.9680385	1.3225607	1.3429388	1.0000901	1.0145435	0.8089814	0.84150046
C17orf102	1.0255829	1.0622959	0.9880417	0.91523105	0.8757764	0.9503974	0.93306124	1.0949281	0.99905413	1.0628871	1.007236	0.995954
C17orf104	0.9896701	1.0209266	1.0345099	1.0410875	1.0526321	1.0499631	1.0731263	1.0479975	1.0816394	0.952618	0.99438626	1.0022902
C17orf105	1.1102587	1.1207473	1.042628	1.1050993	0.99747956	1.045439	1.0429426	0.9715569	1.1328974	1.0379511	0.95280296	1.2123774
C17orf47	0.98889244	0.9500529	1.1393068	1.1636746	1.1118103	1.0060928	1.0447127	0.99896556	1.099528	1.1113031	0.97111416	0.9794599
C17orf49	1.0161343	1.0388474	1.0951933	1.1659833	1.2202425	1.1569325	1.2045534	1.0894171	1.099327	0.9192453	0.68865854	0.6176164
C17orf50	0.9808267	0.949242	0.92047447	0.93567514	0.9948605	0.9549094	0.93701077	1.1037062	1.0412915	1.0558676	1.0051395	0.9659211
C17orf51	1.222902	1.2912062	1.2684683	1.2283539	1.5461211	1.4589809	1.5283496	1.1449369	0.98716605	0.86916816	0.94406366	0.9619294
C17orf53	0.89147174	1.049303	1.0529009	1.0009831	1.2262123	1.1565024	1.0157074	1.107856	1.1165167	0.82703173	0.8370818	0.971549
C17orf58	1.1174334	1.0403792	1.2049327	1.1914675	1.322667	1.0991054	1.2239649	1.0909702	0.9919209	0.94564754	1.008079	0.8868018
C17orf59	0.9594945	0.83787864	1.0004334	0.9055215	0.8161417	0.8752681	0.7900454	0.8140539	0.9215745	1.0534215	1.0300282	1.1514531
C17orf62	1.0546764	1.0864195	1.0724479	1.0156115	1.0793167	1.160166	1.119357	1.1098815	1.0130233	0.9042072	1.1056482	1.0274185
C17orf64	1.0015379	1.0430754	1.0231798	0.9188774	0.94469976	0.97750556	1.037706	0.98331153	1.0194546	1.0613321	1.094696	0.9463408
C17orf70	0.941053	1.0184773	0.95672405	1.0548005	0.96999687	0.9815787	1.1571652	1.1638262	1.2767662	1.0188807	0.9733216	0.9450243
C17orf74	0.9498443	1.0781845	0.8681643	0.8633066	0.93823636	1.0048872	0.8057027	0.84466136	0.9186187	0.99511266	1.1479458	0.9601615
C17orf75	0.84112793	0.8458078	1.0727239	1.0006082	1.1116147	0.9993918	0.94325805	1.0361661	0.88311815	1.0216632	1.0480828	1.003639
C17orf77	0.93805546	0.9200377	1.1593492	1.0660274	0.9351132	1.0959151	1.0160568	1.0900207	1.0130805	1.0238405	0.99477124	0.97544336
C17orf78	0.94136745	1.0181109	1.0997415	1.0942316	1.140167	1.0493109	1.0934212	1.0971392	1.1003507	1.0068932	0.99848527	1.0458126
C17orf80	0.83430773	1.2154822	0.9648906	1.1641659	1.2620244	1.0731741	1.3666762	1.1743611	1.1635895	0.8473912	0.7935615	1.0005001
C17orf82	0.87401336	1.0024354	0.98955846	0.7917226	0.8273928	1.0229738	1.0109934	1.0724378	0.9436343	1.0333058	1.0398183	0.93698853
C17orf85	0.9610637	1.0610569	1.0856789	1.0545766	1.2018492	1.1058432	1.1490768	1.1584313	1.0869155	0.80947214	0.7927075	0.9957701
C17orf96	0.95471376	0.86350346	0.7893194	0.94379777	0.85569894	1.0258422	0.85959655	1.0229276	0.90263945	0.97584194	1.1243447	1.0231574
C17orf97	0.8436401	0.7923104	0.6734788	0.7253428	1.8714337	1.5479721	1.3428252	1.0317909	1.6368183	0.9937955	0.6858361	1.2147964
C17orf99	1.1247153	0.9654598	0.9623961	0.9117891	0.9412916	0.9633285	0.9481218	1.0067871	1.0163254	1.1323072	1.1316999	0.97819096
C18orf12	1.0415989	1.1955918	0.97795236	1.0515065	0.99300224	0.994815	0.98900485	0.9953167	1.036861	0.9685566	1.0755594	0.9723103
C18orf21	1.0168236	0.9342098	1.1799865	1.319744	1.2834662	1.0768583	1.0920944	1.1073947	0.9617104	0.732233	0.94776493	1.0261341
C18orf25	0.82086736	0.9359299	1.0051311	0.9643588	0.992701	0.8648157	0.9612677	0.89215165	0.90503114	0.9948688	1.0580854	1.468249
C18orf32	0.9236286	0.94501436	1.0317723	1.2095916	1.1313441	0.9928028	1.0710863	1.0136043	0.9519171	0.9237268	1.104608	1.0641096
C18orf54	0.9697128	1.1531851	1.2334405	1.2517707	1.1819843	1.0845613	1.0302885	0.91126704	1.0944847	0.6067027	0.87070173	1.000071
C18orf8	0.964691	0.9992386	0.94118136	1.0010684	1.0995227	1.092473	1.0223367	1.0490141	1.0007614	0.988568	0.95469385	1.23765
C19orf10	1.1709762	1.117489	1.1967084	1.2214696	1.212986	1.1158203	1.2658546	1.2360275	1.1744928	0.7224992	0.76157343	0.864185
C19orf12	1.1534386	0.9768493	1.002191	1.2861985	1.2286137	1.1748575	1.1187824	1.101449	1.0746824	0.80550295	0.93657947	0.8631125
C19orf18	0.92904586	0.9553439	1.0591648	0.9777217	1.0954081	1.0022281	1.0012491	1.031904	0.9778057	1.0008957	0.98973864	1.0259343
C19orf24	1.0390731	1.0627421	1.0206136	1.0050119	1.0551859	1.0913085	1.0749191	1.072902	1.0303428	0.77548563	0.91931576	0.9304082
C19orf25	0.990213	1.0533358	0.9622736	0.9948874	0.9992923	1.0007076	1.0384173	0.9328091	1.0578439	0.9237869	1.0268215	0.9779306
C19orf26	1.0096217	0.9933384	0.90202683	0.8347982	0.824351	1.0659392	0.8988945	1.0255421	0.85008687	1.0674579	1.0613085	0.93771654
C19orf33	0.5494565	0.542264	0.62545544	0.6538168	0.50752974	0.5186689	0.45612714	0.6669346	0.59879416	1.3330654	1.4548917	1.9503567
C19orf35	1.0456953	0.9595722	0.9489686	0.9956618	0.91726434	1.0349606	1.0647006	1.118498	0.90057504	1.1099812	0.92441237	1.0006188
C19orf40	0.96998566	1.1101513	1.029132	1.1138283	1.1981795	0.97829473	1.0561719	1.0944302	1.1913658	1.0052841	0.95516557	0.9525702
C19orf43	1.1194254	1.179917	1.1744151	1.1805135	1.1370136	1.2163354	1.1739372	1.1864717	1.1605328	0.7497502	0.8449712	0.8517287
C19orf44	0.9804597	1.1559992	0.98014736	1.1055526	1.0543395	0.93239003	1.1961199	1.116071	0.9794032	1.0413277	0.99707794	1.0706248
C19orf45	0.9531948	1.0213287	0.9972288	1.0826733	1.0228726	0.88852614	1.0547335	1.0866902	0.9773495	1.0027711	0.99162453	0.93806815
C19orf47	0.8937607	0.9237241	1.0680851	1.0149976	1.087636	1.0826757	1.0237799	1.0087011	1.0520949	0.7958424	0.86727345	1.1462891
C19orf48	0.9823014	1.1131037	1.0439099	0.9955451	1.1701977	1.2133789	1.2872697	1.249497	1.0267262	0.81110406	0.8128739	1.0349864
C19orf52	1.0166106	1.0851547	0.9279709	0.8798163	1.0480903	1.0796858	1.0491223	1.0663812	1.1147463	0.9056451	0.9352263	0.9077685
C19orf53	1.0903788	1.2132837	1.1055689	1.2367398	1.117169	1.0359966	1.0448276	1.0714406	1.1654975	0.8630868	0.9501243	0.9263876
C19orf54	0.9361148	1.1422479	0.9493915	1.0081712	0.8989912	0.9350693	1.0735708	1.0203481	1.1660141	1.2187991	0.94972247	0.77108747
C19orf57	1.0491974	0.95091385	0.9001308	0.8684574	0.9476789	1.0096136	0.98545146	0.8518755	1.01498	1.0080644	1.0067459	0.9667435
C19orf60	1.0452747	1.0341716	0.88669527	0.7962805	0.8532047	0.890067	1.0005978	0.85860586	0.9078794	1.0556855	0.9743964	1.0131989
C19orf66	0.89764935	0.89660394	0.9712561	1.057092	1.116289	1.0036572	1.1614192	0.8696095	0.9698449	0.9283767	0.9816681	1.1241918
C19orf67	1.0179309	0.9682642	1.0122175	0.96996176	0.93766713	1.1271223	0.8350896	0.9301026	0.9937965	0.95216465	1.0079472	1.0062034
C19orf68	0.9543576	0.9954779	1.0281925	1.1041263	1.2424363	1.0826092	1.1431016	1.0101144	1.1701596	0.9879404	0.934962	0.78071827
C19orf70	1.0163963	1.1120147	1.1080594	1.1326373	1.0960394	1.0810093	1.1571621	1.2135365	1.1342323	0.8576642	0.9107398	0.77486366
C19orf71	1.1642171	0.9733241	0.89363784	1.0015944	0.90908587	1.0031201	0.97825	0.9489476	0.9984055	1.1293788	1.0574096	0.9051119
C19orf73	1.0239695	0.96484077	0.8866534	0.9634673	0.9525254	0.8621321	1.1092604	1.0785142	1.0144708	1.0029662	0.98246783	0.95694053
C19orf80	1.0568674	0.97842985	0.9886075	0.92647254	0.92478114	1.0251715	0.9681322	0.96850836	0.99834585	1.0550478	1.0623704	0.9592818
C1D	1.09366085	1.1867806	1.2931357	1.2865569	1.3795733	1.25614685	1.2014018	1.2430938	1.16371905	0.6641661	0.96139058	0.63326192
C1DP2	1.08246775	1.13844805	1.13731525	1.1919579	1.3617582	1.20914155	1.1604361	1.2043337	1.15458315	0.63486203	1.0888429	0.738177835
C1GALT1	1.7361262	1.36091	1.9097052	1.9787942	1.331242	1.2696178	1.2518561	1.4273483	1.2659388	0.514764	0.87791395	0.84690386
C1GALT1C1	1.8625847	1.5740439	1.8509749	1.683558	2.03392	1.5059412	1.724537	1.4309825	1.2165159	0.5605523	0.6861561	0.7332017
C1QA	0.9573717	0.9523738	1.0125793	1.0229596	1.0024947	1.0383487	1.002463	1.0385551	1.0407852	1.0493641	0.934374	0.9781723
C1QB	1.2846519	0.9919771	0.99666494	0.9776815	1.1090019	0.959324	1.3128096	0.99358326	0.956617	1.1545585	1.0198642	0.93003803
C1QBP	0.9864608	1.0482572	0.9815175	1.0458114	1.0811162	0.9843601	1.0627959	1.0260124	0.94240093	0.9137712	0.9772132	1.0939038
C1QC	1.0835254	1.0995461	0.9468273	0.96457154	0.94555557	1.0648651	1.0006932	0.95854735	0.92836785	0.9684395	1.0021764	1.0512322
C1QL1	1.0340627	0.9913039	1.0423944	0.9272599	0.81221277	0.993754	0.93842417	1.0292313	1.0672646	1.0780544	0.9656189	0.9684306
C1QL2	0.93726367	1.0403273	0.92049557	0.998457	1.1065229	1.1087916	1.0583702	1.1011099	1.1734283	1.0710616	0.958156	1.0074004
C1QL3	0.9969032	0.9684266	0.95063335	0.9239615	0.8292373	0.98625654	0.9768566	0.9830417	0.98554873	1.1483817	1.1175365	0.9633931
C1QL4	1.0620909	0.7970868	0.9343363	0.929378	0.8778495	0.92927134	0.89969313	1.0050831	0.9767531	1.0407488	1.002878	0.93666786
C1QTNF1	0.99150074	1.0453908	0.86505216	0.866254	1.0345373	0.9683787	1.0184687	1.0741346	1.0157479	0.9938392	0.9809299	1.0477546
C1QTNF2	0.99727774	1.0516422	1.1808021	1.0601093	1.2459273	1.0862879	1.0192008	1.0940996	1.0511361	0.94378227	0.9610673	0.92309344
C1QTNF3	0.99719334	0.98080236	1.0956565	1.029309	1.1101747	0.9356176	1.095914	1.084686	1.1340029	0.9646996	0.933294	0.9652827
C1QTNF4	1.0879414	0.91851926	0.9224582	0.8567537	0.7891663	0.9399575	0.7989488	0.9456254	0.9990014	0.98637426	1.0453439	0.9945218
C1QTNF5	0.97292293	1.03724	0.9393766	0.891504665	0.91424685	0.98761165	0.912850215	0.938308915	0.96224333	1.08672555	1.0570513	0.9861401
C1QTNF6	0.92643344	0.75262266	0.8929939	0.80573577	0.9008181	0.95958096	0.9165506	0.89492655	0.85725856	1.281068	1.3742014	1.0554049
C1QTNF7	0.9858723	1.0316185	1.0674404	1.0460851	1.1620818	1.0387121	1.1161803	1.0953838	1.1342255	0.9866049	0.9676492	1.033393
C1QTNF8	1.0157924	0.9595764	0.9846581	1.017694	1.0031315	1.0180281	1.0288575	1.0628442	1.105798	1.0065655	0.97607595	0.93612546
C1QTNF9	1.1126741	1.0300807	0.91759586	0.9832838	1.0963361	1.0127155	1.0338639	0.9798538	0.99070656	0.9442375	1.0368842	0.98703444
C1QTNF9B	0.94387645	1.0786861	1.1012256	1.1025274	0.9986958	0.9284201	1.001112	1.1943655	1.3515496	0.8815372	0.9963178	1.1038661
C1QTNF9B-AS1	1.5283868	1.3365555	1.361689	1.3328774	0.83541507	0.8811691	1.4178799	1.3984696	1.5101349	0.8781606	0.9350857	1.1523118
C1R	1.5787418	1.3266871	1.6018198	1.1813043	2.760636	1.6103774	3.636964	1.2426959	1.0187558	1.0704492	0.5017319	0.63517225
C1RL	1.021137	0.9576503	1.0370189	0.9959928	1.0370803	0.84904504	1.18242	0.8456138	0.73723555	1.0040071	1.1115124	0.76191986
C1RL-AS1	0.8430581	1.0473425	0.91678923	1.0221245	0.9705866	1.0105966	0.8793871	0.95237416	1.0200051	1.0423687	1.0177205	1.0822494
C1S	2.9582756	2.3214185	2.4818106	1.4977471	4.010143	2.587948	5.3138022	1.4413705	1.036035	0.6619684	0.4673949	0.5130968
C1orf100	0.96426934	1.0333183	0.96097374	1.0894903	1.0057777	1.0294244	1.0955026	1.0722424	1.0164843	1.0091753	0.97204953	0.9480298
C1orf101	0.92531115	1.12576	0.89666724	1.05966	1.0320964	1.0094981	1.2265252	1.0173213	1.0289466	0.9706107	0.97003955	1.0132983
C1orf105	0.9932679	0.9537887	1.0128393	1.0135158	1.1251739	1.0417391	1.0499552	1.0563531	1.0306289	0.96881336	1.000304	1.0776569
C1orf106	0.78251296	0.73802805	0.7173332	0.73114926	0.6813371	0.6812324	0.75391984	0.69940823	0.8225123	1.5065813	1.2723981	1.6387312
C1orf109	0.9460718	1.000016	1.108641	1.2122992	1.2280508	0.9910428	1.1513175	1.1377026	0.983331	0.8844028	0.8270585	1.0636034
C1orf110	1.2690879	1.1169752	1.2268386	1.1647216	0.99302727	1.0667433	1.0044631	1.015869	1.0530015	0.8929484	0.9503378	0.9141855
C1orf111	1.0589646	1.0123341	0.9793126	1.0526752	1.0145878	1.0717747	0.9622667	1.0885359	1.0264615	0.99728805	0.9831694	1.0604794
C1orf112	0.9762926	1.1922485	1.2034161	1.0973126	1.3345575	1.0886556	1.0694778	1.1155144	1.044331	0.61588556	0.82070214	1.0411606
C1orf115	0.85185057	0.94917893	1.1066923	0.94602066	1.2310467	1.0406206	1.2697016	1.1657999	1.0580145	0.83343714	0.96522367	0.9749953
C1orf116	0.21734285	0.24371311	0.20992397	0.15910368	0.15487441	0.19168343	0.21583186	0.18019563	0.19312426	2.8700578	2.453134	2.9083354
C1orf122	0.99398685	0.91622955	0.94732606	0.8549477	0.9994082	0.93574256	1.0474106	0.8917977	0.96577954	1.0928569	1.0218313	0.9878341
C1orf123	1.1214606	1.27747	1.2416539	1.2804546	1.5327203	1.4083596	1.5006886	1.4091933	1.2529622	0.7443016	0.7394589	0.7623981
C1orf127	1.0407696	0.9780447	0.9095878	1.0376402	0.99879247	1.0204062	0.9289664	0.981226	1.1770567	1.101658	1.048265	1.0723388
C1orf131	0.9993198	1.0710721	1.1571046	1.2168039	1.1361824	1.1020148	1.0884919	1.0915574	1.0006803	0.91197586	0.8670568	1.0925663
C1orf137	0.96467537	1.0045193	1.0012552	0.98340493	1.0499873	1.0588423	1.0314187	1.1013163	1.0036026	0.96208495	0.96735126	1.0403366
C1orf140	1.0061786	1.0000367	0.9991714	1.0209782	1.0419	1.0445758	0.96433777	1.1710856	0.98358345	0.9851468	0.92216605	0.95641804
C1orf141	0.96253353	1.0031171	1.0457435	1.0597659	1.1144407	1.0106438	1.0969051	1.0497783	1.0190928	0.9721003	0.9419565	0.9968863
C1orf145	0.97336316	1.084133	1.003524	1.0500242	1.0522207	0.949028	0.9964761	1.046032	0.9562198	0.8546314	0.9927322	0.9300148
C1orf146	0.9039992	0.97490823	1.0698667	1.0787085	1.0299066	0.99908	1.0537949	1.0521398	1.0648496	0.9504438	0.9912839	0.99978125
C1orf147	0.99770474	0.9769751	0.93493307	0.907252	1.0455443	1.1123472	0.87366635	1.027286	1.056641	1.0361735	1.1132269	0.9838447
C1orf158	1.0817697	1.029631	1.016403	1.0835074	0.9976759	1.0149517	1.0427955	1.009363	1.0138654	1.1028632	1.0119863	1.0094737
C1orf159	0.97756416	0.9071473	0.8517052	0.8750757	0.95236766	0.95514196	0.8949115	1.0111163	0.9626384	1.1122801	1.140114	1.1242529
C1orf162	1.1005888	1.0211685	0.9811308	1.0056779	1.021281	0.96655434	1.0473366	1.0105846	1.0807256	1.010538	0.96881354	1.0591651
C1orf167	1.0864294	0.95013386	0.9943434	0.9695377	0.8712545	1.0109996	0.8691362	0.9993279	0.957499	1.0143082	1.0083871	0.969468
C1orf168	1.000291	1.0336047	1.0452685	1.1078306	1.0815777	0.97607183	1.0362663	1.0199181	0.9779851	1.0042179	0.94135314	1.0474874
C1orf174	1.0391209	1.0827141	1.1137508	1.0848081	1.1809016	1.1475003	1.2845494	1.1111854	0.94754094	0.87480134	0.89529216	0.9197611
C1orf177	0.9521273	0.96987355	0.97874683	0.97125876	1.0230381	1.0459123	0.98206174	1.0090013	0.9294039	0.9728281	0.99520504	1.0502055
C1orf180	0.9248291	0.9457149	0.93073267	0.9407749	0.9950641	0.9447295	1.0170227	1.0176969	0.9474222	0.88806903	0.9886908	0.99948096
C1orf186	0.91059744	0.8643271	0.87157583	0.8583985	0.875883	0.905812	1.078019	0.88943064	0.92264795	1.1316849	1.2146109	1.0617976
C1orf189	1.0452732	0.9741035	1.1817284	1.1664563	1.1799501	0.991142	1.0719147	1.0187107	0.81352884	0.9583387	0.966987	0.92786145
C1orf192	0.8238209	0.90143126	1.0443822	1.0546635	1.2076863	0.8068736	1.1848984	0.84709406	0.916508	1.01002	1.1947321	0.9707815
C1orf194	0.9924435	0.9873036	0.93965065	0.9215243	1.1202606	1.0407175	1.0028147	1.0029287	1.15109	0.9137192	1.0042856	1.0435218
C1orf198	1.1455079	1.0511861	1.8746376	1.271121	1.4118776	1.8118571	1.6018364	1.2963034	1.0840069	0.79325485	0.74904	0.9586243
C1orf200	1.025841	1.054794	1.0088899	1.0171616	1.0188894	0.97817403	1.0677189	0.96216416	1.0850773	0.97029275	0.9828996	1.0057172
C1orf21	0.5381109	0.5708612	0.5299018	0.52502257	0.835242	0.67110366	0.7311228	0.54088944	0.5315809	1.7650669	1.4148206	1.7621565
C1orf210	0.8723116	0.9324575	0.8108026	0.7177122	0.7374135	0.8414785	0.74896574	0.7056649	0.9563638	1.6037892	1.3154589	1.4110965
C1orf213	1.0167134	1.0822202	0.9484769	0.9331762	0.90176535	0.9884693	0.9301465	1.0539916	0.9252571	1.1115557	0.9749101	0.9388769
C1orf216	1.269952	1.2440995	1.1294193	1.2024828	1.4429648	1.0354531	1.2006476	1.2175444	1.1610838	0.79767066	0.8439561	0.8668542
C1orf220	1.0363986	1.3537917	1.0345536	1.0413085	0.9819806	1.0020509	1.119569	1.1470004	1.132791	0.8524124	0.91772866	0.9225069
C1orf228	1.1380126	1.0274332	0.951369	0.9266205	0.8756039	0.9408916	0.7894248	0.9275109	0.89232904	1.0186753	1.1030996	1.0308057
C1orf229	0.9751215	1.1141051	0.90107733	0.91119355	0.76916444	1.0456648	0.91696167	0.8877155	0.917807	1.0225517	1.159339	0.9336558
C1orf27	0.96927434	1.0242791	1.1977147	1.1663994	1.3419203	1.0312822	1.2977012	1.1207341	0.9974769	0.7956121	0.9033532	1.0592922
C1orf35	0.87035906	0.9040799	0.9780587	0.9161288	1.0307938	1.0856079	1.0695038	1.0080032	1.0280559	1.0662297	0.90633714	0.99092007
C1orf43	1.0617387	1.0256749	1.1871258	1.1773671	1.1615919	1.0630909	1.1664093	0.96062756	1.0237474	1.0773818	0.8826786	0.9838773
C1orf50	0.93269587	0.9976327	1.0399414	0.97686887	1.1905429	1.0641338	0.99692917	1.0827345	1.0859318	1.1056356	1.0023673	0.93894863
C1orf52	0.97735023	1.0641335	1.1038729	1.0620763	1.2304972	1.076327	1.1987213	1.0780977	0.98155314	0.9365031	0.8988485	0.9401682
C1orf53	1.0738654	1.0098813	1.0243201	1.1465176	1.043213	1.0235391	1.0453876	0.9869106	1.1130015	1.0039209	0.91146135	0.91362274
[truncated: 21,309 more rows]
