# Supplementary material for: Identification and histological validation of autophagy-related core genes ADRB2 and PLK2 in keloids, with integrated immune infiltration analysis
Source: Front Immunol. 2026 Feb 9;17:1724230. doi: 10.3389/fimmu.2026.1724230 (PMC12926160; doi:10.3389/fimmu.2026.1724230)
Supplement: Supplementary file 9 [file DataSheet9.zip › GEO/GSE44270/s2.txt]

GSM1081582
GSM1081583
GSM1081584
GSM1081585
GSM1081586
GSM1081587
GSM1081588
GSM1081589
GSM1081590
