# Supplementary material for: Identification and histological validation of autophagy-related core genes ADRB2 and PLK2 in keloids, with integrated immune infiltration analysis
Source: Front Immunol. 2026 Feb 9;17:1724230. doi: 10.3389/fimmu.2026.1724230 (PMC12926160; doi:10.3389/fimmu.2026.1724230)
Supplement: Supplementary file 9 [file DataSheet9.zip › GEO/GSE7890/GSE7890.normalize.txt]

id	GSM194118_Control	GSM194119_Control	GSM194120_Control	GSM194121_Control	GSM194122_Control	GSM194110_Treat	GSM194111_Treat	GSM194112_Treat	GSM194113_Treat
A1BG	3.90014259266861	4.06895156758999	4.02234916397607	3.91236662788112	4.02952314041265	3.94033462226298	3.80330650737301	4.02790952296022	4.02831909505786
A1BG-AS1	4.73689641853976	4.84036898559071	5.25556540934096	4.48087096429016	4.68410132801832	4.77041541548931	4.85524291951326	4.53548554232167	4.58141161147962
A1CF	4.4979877942965	4.57872546256691	4.08780909379292	4.56712511106527	4.6554057145589	4.53194963943522	4.51913657971078	4.65011685009396	4.39971343126674
A2M	6.82659248640172	4.80218052103125	4.9799163147346	4.68020871423488	5.16102013926513	3.91760517276222	3.70329969201292	4.57531879048691	6.32432642245643
A2M-AS1	2.34057268484953	2.32862647183811	2.33493318084707	2.33122058856002	2.31687652392044	2.33105297052137	2.33006553501159	2.32801187448012	2.31644763490592
A2ML1	3.13198135398095	3.12264262226659	3.11194101379774	3.08055380728108	3.11060439170415	3.09812853926239	3.21900774471546	3.13503382885306	3.1137424653759
A2MP1	2.49846365254104	2.57546583250592	2.58650245023402	2.58057320946499	2.49485195004215	2.57395714501782	2.58749352574053	2.58464512345274	2.69206559527059
A4GALT	5.67745544986938	5.72112487861114	6.01558319629657	5.73145346278059	5.69825049869492	5.71314096922582	5.64714387518016	5.79716184415621	5.136411662849
A4GNT	4.23876113910959	4.21509579401064	4.23307608336385	4.21427698702396	4.26146314603449	4.25180441373215	4.26312903576935	4.2731551475108	4.27219468227678
AA06	3.90282123471611	4.00625424085443	3.91548779152467	3.88880628943313	3.91690191699401	3.88063592054672	3.90282123471611	3.93415277582341	3.99605863749695
AAAS	7.02044283877517	7.68693794604557	7.41545559555487	7.6534631114918	7.83678569490922	7.61597688440321	7.31061107052626	7.31515041103802	7.38540705752784
AACS	9.14037313268011	9.03001758490888	9.24934503593005	9.11948932722283	9.33730720069047	8.86186768884454	8.79072331587523	8.90816453963365	8.55686944299168
AACSP1	3.18826373305496	3.12094427826348	3.20872319876626	3.1807588374989	3.13830749095538	3.11338985850057	3.18239531065132	3.36282470018596	3.13223654449123
AADAC	2.51532008671947	2.49929765417887	2.51688952179296	2.50034921998586	2.51628776682306	2.49823503958644	2.50768023043602	2.50054971062617	2.51249554775283
AADACL2	2.84241565465479	2.83487196417581	2.83764427868659	2.84140453652582	2.80759980033891	2.88384471686568	2.84889557447862	2.84662737040997	2.80056708433856
AADACP1	2.32412821644899	2.32243927950012	2.32637567125765	2.3244079098163	2.32951131686118	2.32275081058963	2.32728999333744	2.31863523795616	2.31106245351155
AADAT	6.54278270373131	6.39511615475159	6.8841057282589	6.79036827747465	6.35102939613977	6.23733464209945	6.4011338682335	5.98941860743216	7.0369393196175
AAED1	9.28939232731723	9.59600261907622	9.20317440383199	9.3452691579898	9.58437002331209	6.79036827747465	7.96519984163353	7.97809569325261	7.87315616721222
AAGAB	7.07579375131773	6.97873219236764	6.84730888642282	6.71853934837877	7.0738101408685	6.64216314898219	7.76832418486458	6.58767162693214	7.04996122186132
AAK1	8.11860726142937	8.56417414270579	8.65585285443432	8.5221131853938	8.61478326578582	8.54314808549961	8.20885194942511	8.95255581365619	8.58571234420095
AAMDC	8.78574707343278	8.69883585524639	8.83017191404837	8.81090142765637	8.66620377603002	8.40566382141026	8.73186729400195	8.87749757796374	8.13319029641817
AAMP	9.07305380850134	9.2242791710902	9.22094538771695	9.1696128861175	9.28559485217985	9.23914901232723	9.26758554745775	9.3661111025606	9.34966927558522
AANAT	2.50768023043602	2.49026717500159	2.4979310632952	2.49193427502384	2.50596864713674	2.48937504977822	2.50204637437479	2.49234255134124	2.50779973514173
AAR2	8.29730428608475	8.79648303801146	8.77484638148037	8.73714509596438	8.60321176858378	8.84309322313961	8.6269676402487	8.88528804489488	8.84883088264653
AARS	11.091837840519	11.3145537617663	11.2602843352438	11.108143137541	11.1254043971851	11.2640197000767	10.6356804438664	11.5427680794735	10.8618743193645
AARS2	6.28322949374452	6.4615201208734	6.31752545414406	6.30206028731443	6.30474759718942	6.34988208487564	6.37929022942129	6.53384023966284	6.4737605582958
AASDH	7.56884932584676	7.29320465509221	7.68110350992453	7.41999393117819	7.0868674038355	7.2452294174131	7.30126437583165	7.63649929234517	7.56243878959123
AASDHPPT	9.52475684431232	9.11154357478286	9.45118984602072	9.28466897123179	9.10449568789998	8.86327161321514	9.57611351189304	9.08380695127941	9.26698021186893
AASS	5.25244911294282	6.1969443036366	6.80301585857965	7.33819613419455	6.95415384917952	6.4709576035386	5.26391099991828	7.22552268548947	7.30694250579792
AATF	8.48064124279502	8.47485536385532	8.35882170017896	8.41844880818965	8.53028627092706	8.53721218503279	8.74143936157848	8.73488541168682	8.39859158371182
AATK	4.27933098667428	4.62351548396681	5.21712751255051	4.38684719385302	4.27029823445758	4.27029823445758	4.27779594153459	4.34479941073074	4.7276162290743
AB488780	5.17981716354012	5.60023671102074	5.83692680203326	5.58809372129707	5.51241741920206	6.39887975177973	5.00272051660628	5.76709297853502	5.76225032159409
ABAT	6.72845106670579	5.38293430554222	7.08733696494175	6.71310890662544	6.33533180928325	5.01457807775252	7.2590921458326	4.87369274582293	6.71526117840836
ABCA1	8.32654669077252	8.35060161953398	7.45267512447009	8.19458708799603	8.34582686613446	6.14517862795885	6.08973336918663	6.37158642575127	5.10053764706542
ABCA11P	6.96608112278357	6.82454354002985	6.60227997341017	7.01193791008154	7.09016214932052	6.84058030489899	6.86796681596372	7.01141525497542	7.26446769819186
ABCA12	2.73586890284734	2.74635823167413	2.73327471702415	2.74818669459369	2.72131109814312	2.73105098210455	2.74300160063828	2.74753989180889	2.72935663567433
ABCA13	3.03107253646935	3.05281072447626	3.02393883762439	3.02092647232951	3.02107484885812	3.01618963591348	3.09118596542645	3.00796274173846	3.01499908816329
ABCA17P	2.5738690393198	2.56127884624925	2.56891731091	2.57379607158229	2.55638165633008	2.56194531136584	2.58047902015311	2.56267352815812	2.57552074189605
ABCA2	5.62949090273495	6.37158642575127	6.34287757574427	6.2244604043374	6.03940469576167	6.32592522520883	6.00664967527517	6.81211871446936	6.27028064604951
ABCA3	2.71085828868037	2.69138599006329	2.70786313171143	2.71026153453801	2.72181227751209	2.68301740560778	2.69292400439121	2.69263801141058	3.24424875767019
ABCA4	2.64958839632986	2.63556711528453	2.64670126649184	2.64639670193176	2.64934412094729	2.63657914598999	2.65189142107982	2.71472170526073	2.65669543765793
ABCA5	6.1136243687062	5.73569347304027	7.0932002247785	5.74326544898748	6.03544030313443	5.77578172594035	5.19800215539271	6.35351604711125	4.99630243900096
ABCA6	6.26200629129533	5.32289500312784	4.80597945784321	5.60735823552346	4.59082791179987	4.78840772785756	4.75951913839616	4.75920240966271	4.5205119093136
ABCA7	4.09214058517588	4.08780909379292	4.11398043959622	4.08584767701316	4.12483257352579	4.1190813260966	4.11717420101317	4.12422646747038	3.97854075443649
ABCA8	6.1194452668894	3.18922474090366	3.21012559368184	5.29812642797622	5.31911843603056	3.89587984913185	3.21828608372256	5.42678730724839	3.54325816273031
ABCA9	4.57305165392023	3.90843121003098	3.89005075723339	3.91616603865583	3.70696355485768	4.11514301737002	3.72158582276879	3.93139065906362	3.67422663905912
ABCB1	3.2449760332257	3.24279014805479	3.23439711203357	3.22306499944301	3.21674793522414	3.22374039895514	3.24585194693517	3.23299724829725	3.21133044629601
ABCB10	9.70727096418104	9.15987162991729	9.37072455689595	9.30324255779706	9.46331535456762	9.17860518441608	9.37836262656086	8.63650016284809	9.58639430451313
ABCB11	2.60777873346532	2.59020856282414	2.62400692275104	2.60346256136094	2.58713240008234	2.59191797879887	2.59748979361707	2.5961585447712	2.60866232780124
ABCB4	2.6609717826732	2.37368498405853	2.36595955921857	2.37368498405853	2.36906741626155	2.37343991671576	2.38043786487342	2.36480579654981	2.35560851448665
ABCB5	3.26424157803663	3.26145861174896	3.26470686027772	3.24129870312861	3.24012732953315	3.24894697332008	3.24957163828584	3.24453698209128	3.27351809581705
ABCB6	7.46382454622055	7.30579666580196	7.70373822662831	7.21532517247561	7.21286705646512	7.44160584164062	7.21532517247561	8.11157641190654	8.04352701157573
ABCB7	6.72658244025142	6.50884624994073	6.59310339809663	6.22591833091523	6.49823436605209	6.45199816005643	6.72310573486178	6.64077378429426	6.1382959378615
ABCB8	5.5102192950327	5.54605592681012	5.53477272533874	5.71168887206611	5.61800369069345	5.59638369650896	5.51921441462085	5.63260406195887	5.68140974884779
ABCB9	6.04837421513511	6.46454196284641	6.20490822267978	6.19033710665542	6.11159870006664	6.32528006538631	6.22347206652523	6.60871514147577	6.23633776319189
ABCC1	9.92545027464218	9.67455287467989	10.0934525032558	9.51761859208698	9.1804494764976	9.43967180124652	9.44547928209916	9.95968639684303	9.63740373089868
ABCC10	8.52157807054248	8.27166779629775	8.29248082502651	8.40566382141026	8.24068635743536	8.01343309978225	8.45965847095256	7.87908029653513	8.32208408860033
ABCC11	3.53913985361776	3.85770808062126	3.70512838755452	3.57010321843388	3.71796645874404	3.66347605890288	3.65456075239444	3.69305616145851	3.76323166720238
ABCC12	2.31612160053441	2.30936626209198	2.31351985177269	2.30497451315293	2.30280030854789	2.30409373747811	2.31243913275347	2.30702582489946	2.31212246771349
ABCC13	2.94385422236436	2.92346555237399	2.94546230290369	2.93681750172895	2.97029690067189	2.93235736639867	2.99233856184998	2.97447662324581	2.94881230392827
ABCC2	3.19090699749648	3.18912391173379	3.19606811930627	3.16469778339139	3.19970532851759	3.1825624739791	3.20687059626909	3.47094982693103	3.20809357546937
ABCC3	7.90424571793333	8.09667172333896	8.19041442422508	7.78953005665924	7.78500837445147	7.57636171332329	6.83106652005912	8.09929565514376	7.082704830271
ABCC4	8.33833289301169	8.01421709433457	7.62330305224207	8.40475153938052	7.90948606806931	7.34051684725145	8.08042091972546	7.17187023007498	6.90558410300913
ABCC5	6.51601705693693	6.27756484057406	6.27708973966224	6.32372394466463	6.24446126018372	5.84257586765293	6.09728883259339	6.28632070834429	5.99083411041346
ABCC6P1	2.88026273269126	2.88276631098926	2.86989373875708	2.88051386187564	2.84780773996471	2.85313976474379	2.88742242071188	2.86946758516817	2.89753861001444
ABCC8	2.81974724976788	2.84815624655491	2.81158764488394	2.81084111776903	2.81521307323679	2.80038750594065	2.80382074229695	2.7995178726248	2.81084111776903
ABCC9	3.02563675644886	2.73070044789022	2.87665046463644	2.75981938070443	2.78022147544813	2.79136863194399	2.76957944110864	3.47863091868182	2.7195936803645
ABCD1	6.40241751657591	7.41191764688054	7.28423187515285	7.40554359889582	7.02955856475316	7.36583513090847	6.59446152970372	7.44393326841558	7.28857790736928
ABCD2	2.92681301912651	2.94976012851357	2.91617353976113	2.9016322677999	2.94188886417682	2.90958940062012	2.90416257295851	2.94785468306348	2.94121970991233
ABCD3	10.0547406778915	9.65934563884787	9.69306647742949	9.90575800401208	9.68116228816721	9.56610492943764	10.1588385374383	9.52181249729052	9.76923313327418
ABCD4	7.45303833859337	7.40910989071475	7.05552211577734	6.98017531593261	7.17694358936814	7.03797110309565	6.65836595196813	7.22039047021688	7.24254811402378
ABCE1	9.98745631212954	9.84480231776288	9.65588366353978	9.95590104153566	9.92545027464218	9.86751906402085	10.462784364553	9.582270135387	9.60464771193988
ABCF1	9.4689292866957	9.56738239554442	9.44966804041595	9.36950823925827	9.52531338911684	9.69854639798937	9.53086382441219	9.58639430451313	9.58305604258164
ABCF2	7.24075192835813	7.53668829355548	7.1139530009894	7.65775734263788	7.5330620980416	7.10537553773937	7.62106316462632	6.61854031975647	7.32979969677338
ABCF3	7.33956085139288	7.36836329078242	7.48687698559639	7.38600277849487	7.34189375724943	7.65035746863064	7.3501560615973	7.71327171816041	7.67550444778548
ABCG1	3.20750091088277	3.23472478564943	3.20780202831599	3.32882395363605	3.2248382323455	3.18565121200126	3.22133128530959	3.20042051901137	3.16579821022607
ABCG2	2.72680610362632	2.7032480286222	2.9434191045092	2.71085828868037	2.76639594766495	2.69822927889467	2.7548060605383	2.71334369286471	2.72397193867122
ABCG4	2.52145083664015	2.51851898219273	2.51824974579	2.52393917131131	2.51959022742604	2.51891795859897	2.51477636120943	2.75927148985053	2.51765677840721
ABCG5	2.72839902387116	2.72446729230808	2.71334369286471	2.70201396944701	2.71510702196415	2.71803737189718	2.70484328271281	2.71854149806041	2.72629443618321
ABCG8	3.3914162520437	3.35106944864486	3.3764632502847	3.35079751141271	3.55317327252002	3.35236549158404	3.34588474354948	3.36755897108625	3.42215030529076
ABHD1	2.55382053657252	2.55561693352404	2.54833823752122	2.54580714902572	2.59074098964343	2.72342241190261	2.5501561446618	2.54860569772716	2.54535161064371
ABHD10	8.17625843689285	7.86532420625992	7.91442787481364	8.06113294454539	7.79886350249423	7.96054919947667	8.43483621169242	8.28185479238563	7.99569265388331
ABHD11	5.5009516754024	5.86348661250845	5.76392676466243	5.69340694813257	5.70310922653248	5.61589692012021	5.72757274995892	5.66323998014226	5.6317504242476
ABHD12	8.2576339672657	8.80493579244799	8.29424105648637	8.54751228271891	8.55753763070509	8.34978868383175	8.26418406236797	8.33388413232054	8.49298859570897
ABHD13	6.20183773791017	5.28984314490547	4.96244897281277	4.88538183657708	5.5681615582084	4.72144675865234	5.53362603551971	4.72335668151483	5.74780162150792
ABHD14B	8.78506426529461	9.80007667389176	10.0419847104583	9.93861112460241	9.53963588800968	9.47547998047576	8.52502942702737	9.60414377207269	9.71127154215223
ABHD15	6.16589001050463	6.29817507530231	6.55589741607545	6.28690563766936	6.76824757154384	6.28251955538178	6.29645989662806	6.33728290542982	6.75242234718075
ABHD16A	7.641310841916	7.94132584815761	7.81007602252702	7.90620690680859	7.99319910011693	7.34951332012403	7.62983345336274	7.61807510071161	7.82587163071081
ABHD16B	2.20014769140315	2.19882021787703	2.2004929579125	2.19703745235308	2.19569918957236	2.19882021787703	2.19963476717352	2.19864068585717	2.19178610935118
ABHD17A	9.91702179369968	10.5977885811903	10.4788435374944	10.7877708771944	10.7510356625194	10.7331802624191	10.0269161313047	10.8417203851857	10.7460980699451
ABHD17B	7.56484387911726	6.81026059287405	7.00191968194606	7.21168477528999	7.11240610041327	6.96025363007308	7.59428935947575	6.67565666536604	7.31723803085045
ABHD17C	7.65668924099314	7.75190336277414	7.1411025748083	7.38713617519281	7.44490639560041	7.92958841977347	7.70999175266827	8.16219192147612	8.01546344936866
ABHD2	7.82165068564925	7.45400737869583	6.78636508706048	7.03354518738309	6.81826556699894	6.37831702955912	6.81693839743354	6.26134123240999	6.55589741607545
ABHD3	7.83819823244457	7.67474900558277	7.24111097272452	7.59690820748069	7.45869955995628	6.98017531593261	6.61354535229478	6.70952313815967	6.88112028727262
ABHD4	7.64338274201275	8.04593071822987	7.82432872382265	8.35494682154132	8.46567999075987	8.55494105294595	8.19041442422508	8.4328666917532	8.02931106393134
ABHD5	7.3914419178262	7.19034307631629	7.20428072908357	6.96274975131685	6.68521519956666	6.98448949149873	7.48110781348726	6.44991014870164	6.6059487507202
ABHD6	4.94013747669087	5.30166266043064	4.87020747330293	5.06336089547488	5.10823863229829	4.60453396846478	4.97468542885716	4.59670634019846	5.16538531475578
ABHD8	4.89419319512808	5.05118367499724	5.30803855348813	4.87314581623272	4.90654519264734	4.91603289352777	4.96410152064812	5.21883422460714	5.19501020276392
ABI1	10.7767249002264	10.502635407242	10.2957320488276	10.333943238976	10.4818396106236	10.4111343365355	10.8430190786367	10.3250620596348	10.032585868802
ABI2	8.71144242283009	8.14296170519067	8.50943666788095	8.26766584091084	8.46094699335167	8.6392215957577	8.50477472994354	8.72883134701655	8.67667624242966
ABI3	5.50474991984854	6.08164167595221	5.39615024581277	6.08278319494012	5.62591289203889	5.66375686585234	5.69243187112689	5.60023671102074	5.66375686585234
ABI3BP	7.15102972785747	6.3786969855292	6.8644927213463	7.00138061947295	9.19555814591037	10.1063137979166	11.1409395395138	10.4472773294409	7.7923291573315
ABL1	9.84440665333601	10.3950306710503	9.87752638087825	10.1075371248481	10.3682989588239	10.6577210046922	9.93549024760778	10.7133984757582	10.893413582575
ABL2	7.71821019987041	8.10558257545987	7.58863130784442	7.82480329954391	8.0257734901843	7.58218035898555	7.86868267919756	7.30908673164256	7.70999175266827
ABLIM1	5.62000857137757	5.14915434582951	5.28407186087228	6.16904880943578	6.78183903615068	5.13835535861339	6.59735182519489	4.68965810764693	8.49057694089427
ABLIM2	4.888992434262	5.01586357138989	4.9234155801346	5.07314096050921	4.92400597050326	5.32718766324493	5.03553313167693	5.04527705628954	4.92595868901449
ABLIM3	7.49402961434868	8.12959950334613	7.18123544303673	8.04726091877015	7.93391381012731	8.58049544657229	6.90894081510326	9.13075363338052	7.0868674038355
ABO	4.43656780660897	5.24471018844257	5.31643584212548	5.80409759519512	4.95930790153235	5.01006448732548	4.92445137331333	5.42752979006003	4.9825391494616
ABR	7.986231277155	8.21338603635406	8.21106239866108	8.08629174264862	8.20593241412815	8.18661681468181	8.18166293334015	8.46784140859492	7.90600613797674
ABRA	2.96959202452863	3.05729956078781	2.96115809148235	2.95101327801097	2.97046555431501	2.95324690914728	3.00348396150311	2.95120701649735	2.95976487904837
ABRACL	9.89823327357265	9.0310983054964	9.0134550642949	10.3320130641782	9.21681717431758	8.85466909006056	9.76840467825024	7.863007345219	8.23271452469248
ABT1	7.72802246007472	7.76090162248301	7.75086169783637	7.79334298142584	7.70236103067922	7.55330177463831	7.73780327025625	7.59791653165919	7.67944096873219
ABTB1	4.84335090878376	5.3489042603981	5.22441984065792	4.80218052103125	4.97825986125368	4.99525379004854	4.47110879187792	5.56910927595439	5.07350750128868
ABTB2	7.10075304655807	6.30968839190581	5.43494598752316	6.02969237195984	6.65536404603778	5.22362086043665	4.96244897281277	5.11819544795388	5.19085584766544
AC000111.3	3.15535552587274	3.17894322550986	3.15218990155476	3.17853020227779	3.11338985850057	3.15058742001248	3.20750091088277	3.13882286199325	3.1399629037905
AC002059.10	6.52782600787272	6.93868300823058	6.92008130166075	7.0635851267681	6.8904685042867	7.31515041103802	7.11603907765623	7.11364501614346	6.95705450502856
AC002064.5	2.49609853565442	2.48095253009669	2.49493891515944	2.50147974392119	2.48590125842386	2.48363978929415	2.47885205482751	2.48503413806085	2.49535210417017
AC003973.4	2.68180183498911	3.06089320337053	2.71510702196415	2.71293707028879	2.71244300655059	2.70176393786064	2.72523092898014	3.17164406624489	2.71072629031446
AC003989.4	5.53997120322456	5.86406325315153	5.55162674676249	5.6661038957098	5.69565175016889	5.60023671102074	5.64971025170836	5.63673431446004	5.566844464175
AC004692.5	9.19219356883113	9.20371237285043	8.95998090485718	9.01194780968238	9.10164565313064	9.10371442839239	9.55024252291919	9.26654803836539	8.83099254595401
AC004941.5	9.50722123039795	8.92953187760577	9.31704522084624	9.31552079214083	9.3149496305152	9.36794546948708	9.80963906811176	9.3899882660797	9.12372429963963
AC005162.4	5.5681615582084	5.53477272533874	5.51153490339921	5.87923885572248	5.28587011926175	5.88679470454879	5.9132346612658	5.62000857137757	5.17981716354012
AC005224.2	3.01851270102697	2.98937482785056	3.00333897392201	2.97100190953871	3.03808715325521	3.14097343218062	2.99474661539536	3.09440509475664	3.02419065884963
AC005256.1	2.40052093239383	2.37114759389041	2.39330066523982	2.38949424597969	2.16764523538587	2.39262653744525	2.55638165633008	2.38732627726139	2.39734094016246
AC005306.3	3.11359118048343	3.05852301938036	3.1193968708453	3.06920801265278	3.06467381165329	3.09213231182517	3.08823115229251	3.07784864683927	3.04905276738106
AC005498.3	3.07816250326684	3.05360312571013	3.07062527010137	3.05750363450738	3.0678103933877	3.05335511065901	3.08562516607105	3.06067203726028	3.11518478291989
AC005523.2	4.49912563654325	2.82824966826796	2.81951715098826	2.60357562663532	2.82879605034532	2.61088067481041	4.11661906959929	2.58932303548317	2.62130118733911
AC005523.3	2.73974125078381	2.71128073660033	2.71262854466547	2.71615839311501	2.73446496119759	2.71438085391736	2.79460901534965	2.71303178920231	2.74415599820564
AC005537.2	2.37267285300221	2.37212150616474	2.3729807369603	2.37566362407646	2.3729807369603	2.37249796017021	2.40153468157069	2.3729807369603	2.38043786487342
AC005592.3	2.03813767530333	2.03403927631543	2.03123682729165	2.03813767530333	2.03123682729165	2.04186970202262	2.03813767530333	2.03403927631543	2.03123682729165
AC005606.14	2.42146076431091	2.40882686328133	2.42626504070754	2.41179313015923	2.41904744261248	2.41835186160476	2.41305411123151	2.41227564704703	2.42416705208069
AC005785.2	2.79144499982065	2.97213501161669	2.86810481888941	2.87625719376683	2.83955335943829	2.83581597404345	2.87050515261781	2.56987694945126	2.83581597404345
AC005838.2	2.1768601355739	2.17586468739559	2.17191587149874	2.1810707073371	2.1743981455075	2.1689419880455	2.18425270455139	2.1689419880455	2.1747764350942
AC006026.13	2.60839462944044	2.58010828159345	2.60390708139604	2.6068756524496	2.59781517623587	2.5934896065939	2.58852327214938	2.59662081016525	2.59904830346014
AC006129.2	2.90585884925723	2.89369066297068	2.89637011505113	2.88506980138042	2.90453820607199	2.88276631098926	2.88289324585997	2.88894553869483	2.91383007850166
AC006538.1	2.92266791156907	2.8832385131446	2.90514168882727	2.87484971327192	2.90202905387991	2.89212389792403	2.88264970512245	2.88388236001481	2.9226148213103
AC007292.3	6.60545371251061	6.78756872868291	6.5222416477479	6.48120310295543	6.52673878056454	6.61624419702395	6.52998934590784	6.59660381978462	6.46248714440293
AC007349.5	2.78827643867731	2.77805778751009	2.78022147544813	2.78126109599868	2.76782811073099	2.77633841496532	2.79330638497047	2.77839146712896	2.78011576559152
AC007362.3	2.5770882408335	2.56312800320821	2.57732931313218	2.58047902015311	2.57166656251042	2.56950256215578	2.58153835716642	2.5777602986852	2.57010812523198
AC007365.3	2.81816739389193	2.83665896439586	2.91370002754699	2.82547410062031	2.77289162215791	2.8170992059843	2.8764279673609	2.83408347824971	2.81233735147483
AC007389.3	5.76545096335046	6.42158567985019	6.32683077522257	6.28758072298538	6.07618800241267	6.42365742646477	6.11828937743486	6.28379091198438	6.27224061319351
AC007401.2	2.76934634222245	2.85244606426461	2.79027541998552	3.00937700198776	2.81017402292999	2.87445094998208	2.86818494353769	2.85676630234677	2.71491690959253
AC007680.2	2.69962584879306	2.67808337932652	2.68108392962243	2.68166361854671	2.70427437104091	2.6750691449005	2.67998550807743	2.68101187404551	2.70336880919217
AC007787.2	2.17859098228747	2.17352667980736	2.17750033937736	2.16764523538587	2.18623081095348	2.17041672602009	2.17352667980736	2.17705216184636	2.18623081095348
AC008088.4	4.44760573660731	4.43100051928255	4.42015511123939	4.43100051928255	4.54730150313223	4.45208632657873	4.54095283248529	4.461210718075	4.47061252175944
AC008746.12	2.56606625252257	2.55861454146153	2.59676399139156	2.55056578291283	2.56231308510182	2.55756853182997	2.56508925370335	2.55768216144318	2.58169115644046
AC008753.4	5.40781185942661	5.43128886734463	5.40583755299001	5.40841904597824	5.40583755299001	5.38831024778597	5.49910691898016	5.52536155758195	5.31712892654714
AC009120.6	5.17139302523199	4.65011685009396	4.55743640089776	4.6112008785617	4.61480339801568	4.1155743776003	5.33842513802407	4.80218052103125	4.70144414520148
AC009133.15	2.54005522106969	2.5293303551358	2.53811364085255	2.53750151072716	2.52882864090516	2.52637375905874	2.54184110378311	2.53500547091034	2.53008338808394
AC009502.4	3.21391512633927	3.18683161073606	3.18565121200126	3.17527676783029	3.20823331474732	3.20787793225371	3.16804179656294	3.20952073992778	3.23186791848139
AC010145.4	4.84120794669039	4.84643629350336	4.87121452013188	4.83954510865991	4.86480918639861	4.8838134538004	4.90786188534492	4.91765492699539	4.88424989968822
AC010524.4	2.59206069773913	2.69822927889467	2.67239693452665	2.65153834020851	2.64720917731388	3.75019753833824	2.63389664071317	2.65291216240395	2.68361727765386
AC012065.7	6.03798136570524	6.07712268666865	6.05132980452373	6.08364121548681	6.05214414401086	6.1541502082162	6.15473385009296	6.18493047574292	6.09514917798363
AC012360.6	3.48587219339072	3.4407097628864	3.46841831775129	3.44166336900674	3.49638071971782	3.43305559861495	3.43186326925379	3.4475274204871	3.51040480888936
AC012499.1	2.85511874623647	2.85753203136285	2.86183225117488	2.85979528967839	2.84419290255911	2.86277167392737	2.9010958768207	2.84412498232088	2.84501613555749
AC012531.25	5.48444934139061	5.74954071372104	5.5281168883024	5.50139857572782	5.73202160740752	5.55536965482057	6.07775541211743	5.68140974884779	5.38466339820685
AC013463.2	2.77735795838928	2.74702798624781	2.75998337565147	2.76763858106291	2.75142919147649	2.75265550152672	2.76903800538197	2.75159516966641	2.74470558578054
AC013733.4	2.58633460500024	2.60319292232305	2.61291398786422	2.61160931895712	2.57628647563081	2.62863661874681	2.60777873346532	2.61278664755513	2.61450438281442
AC016831.7	3.5893111899855	3.545328531259	3.55586120821315	3.57378459703639	3.86662634365516	3.66114404712999	3.55490410054163	3.55406208312183	3.61818323180837
AC016999.2	2.47011946905199	2.49954545505987	2.5209655797539	2.58235080491553	2.43382104709904	2.51730850780266	2.34773358214443	2.51851898219273	2.50596864713674
AC017002.2	6.38813964936237	5.21334160401751	6.57683282605814	5.52606317715422	5.36848969258082	5.44785079755357	5.53908897167548	5.87630348017774	5.38760596120576
AC017104.6	5.84709570240291	6.09800497232641	5.96700658455802	6.349213834815	6.16361683726501	6.25411480917559	6.0384281234435	6.23795872527671	6.05506932317135
AC018755.16	6.49871054223339	6.92050639445536	6.86847572965696	7.13858127751021	6.86614818017673	6.99245119952046	6.95654683604662	7.03237484950053	6.94510998985344
AC018755.17	2.71244300655059	2.71107301815619	2.69643560335285	2.70401834653269	2.70079536527707	2.69097205249617	2.73367275817065	2.71054935059611	2.70399009060933
AC018766.6	2.4593267124667	2.44840676065394	2.44126913245876	2.44625276697031	2.46079839065089	2.44422110418726	2.4470379307077	2.44902338789463	2.45310362526507
AC018816.3	5.24198472347577	5.28758408379003	5.77183849825063	5.33842513802407	5.19310002773009	5.59106965877246	5.13371210004311	5.44178511666112	5.30402010645049
AC024560.2	4.33438194260795	4.33012727183546	4.67083933029797	4.29349924251692	4.56445190033608	4.3809623078875	4.32426009754089	4.35827675014243	4.63676982750708
AC025442.3	3.9568995082895	4.15371559417728	4.16060311935174	4.05103927063458	4.03669198590021	4.17902659117639	4.17233190933235	4.20025274078762	4.17724762617677
AC064852.4	3.06516196280567	3.07375352680563	3.06067203726028	3.04895346209671	3.01341976596837	3.03654618413941	3.06326037547482	3.04476318393206	3.05462820409771
AC067956.1	2.27959102464803	2.27560459609038	2.28044467012998	2.27646481582947	2.27191717627083	2.28261938055027	2.28115855340557	2.27242222600931	2.26861698916454
AC068039.4	7.70935615157832	6.10395839026709	6.02843951503668	6.31632304812603	5.92122920501659	7.2974552229535	6.58328932102002	7.7355332978044	7.03797110309565
AC068138.1	3.14728934817652	3.10535604127247	3.12893314923294	3.20987800042206	3.14756290168682	3.11181290328316	3.18874055444005	3.22774568415127	3.42198768155844
AC068831.3	4.01560703857522	3.98701848670905	4.01737677828589	3.99757173264814	4.01846341599974	4.06945820877732	4.02334629673338	4.00849327957747	4.05244724262687
AC073283.7	4.77041541548931	5.50075607793726	5.76545096335046	5.58478314805453	5.0475046965877	5.06616794911355	4.75253525449516	5.71904697746521	5.16905500476838
AC073321.4	2.79582083074468	2.79759841528712	2.78360695859817	2.76748871008876	2.79935107314847	2.79011189370056	2.76308357560483	2.77249966461504	2.7995178726248
AC074212.6	4.89678072120235	4.87276434472402	4.88575181764767	4.88289092679635	4.89419319512808	4.91929051821262	4.95262736496945	4.95520966234019	4.90984849217706
AC079305.10	2.59792643530456	2.5789394781349	2.57010812523198	2.57355636945375	2.56721953047908	2.56209754868325	2.58169115644046	2.56457040130128	2.56594123910208
AC079741.2	2.87977159918746	2.85676630234677	2.87007560592777	2.87918300121107	2.78797784174962	2.88570375069974	3.24512668141309	2.87317733836761	2.88990619077899
AC079767.4	3.85338467979614	3.84686739247526	3.85995219498087	3.83957806984648	3.84299246494839	3.83235106720635	3.82982639753887	3.85573049454594	3.8995944800833
AC079807.4	2.78723009552266	2.76397532893033	2.78299644556637	2.77149493779454	2.80484221920432	2.76681258816597	2.77633841496532	2.76957944110864	2.78250186589892
AC083843.1	2.85334981108734	2.83955335943829	2.84301983046889	2.85966089047459	3.00228683514617	2.97923710041708	2.82916246211124	2.8473787385864	3.07487596486772
AC083949.1	2.65114570179282	2.59532499140472	2.623193605732	2.63792739759093	2.6068087529414	2.55917878355863	2.64109038960373	3.36634534984332	2.75642937477301
AC084219.3	2.46350533763751	2.45606616415131	2.45981379125823	2.45606616415131	2.45763970605719	2.45988153654698	2.46086789370293	2.55589306369669	2.45750083403237
AC087501.1	4.75920240966271	4.67291467021591	4.66073910861881	4.61877138968982	4.63621816425222	4.74674225025494	4.91497850948526	4.71558520847726	4.64172304315155
AC090627.1	2.84388128042464	2.84459129489734	2.84907011632141	2.8335055957363	2.82664936997134	2.84868625124101	2.8588127801848	2.84278029923825	2.85200591609877
AC091133.1	6.4737605582958	6.33069502809478	5.96010594489773	5.77183849825063	5.85625188963354	6.64659600485771	6.32637580059851	6.0907894920936	5.48821859425349
AC091633.3	3.10518486157712	3.10484730779708	3.0644704810453	3.07475037516577	3.06884173434022	3.06989980004829	3.2462375055477	3.16869909612037	3.01897411198671
AC092192.1	2.8051141696272	2.81338967996662	2.84140453652582	2.81158764488394	2.81793302690729	2.87525283425241	2.84118103140138	2.8051141696272	2.81586107292475
AC092620.2	4.80284883896491	4.85256868074227	5.03084796391345	5.03323651678396	4.27463219899336	4.51577136779406	4.8491082909443	6.52435199155505	4.86578595353665
AC092660.1	3.64100883908052	3.66740908432349	3.64534225379348	3.66149514069484	3.63775889899422	3.65114434793366	3.70512838755452	3.6732874729396	3.63487639829532
AC092667.2	3.52127921766788	3.45143882164433	4.24589270373984	3.43211837409052	3.49962370616165	3.74179106991803	3.60289985297476	3.48103694245992	3.45868501293052
AC100830.4	3.3835671512741	3.34661405915692	3.37177415071386	3.32803887515841	3.63738051702729	3.69236397666123	3.41639230813502	3.36079025395382	4.03669198590021
AC104667.3	5.00979232723648	4.93655914733365	5.14677995872161	4.93947838537293	4.95058067071582	5.01816982757651	5.25017279303008	5.10483778411899	4.97320375734516
AC106801.1	4.93360312883568	5.235873371995	5.2216442474703	5.62563271592528	5.37665232636792	5.2800052668006	5.29996169931476	5.47471710129874	5.30028500980872
AC108056.1	2.53439410957349	2.52562475801559	2.52751373131222	2.5292228363993	2.54293217025523	2.5274588745692	2.53416484864701	2.52225314203544	2.51056755187632
AC112198.1	3.16043740622813	3.18595083770032	3.15389752629252	3.13377752498412	3.1633654864418	3.12628514772044	3.18036493841287	3.17231771133117	3.14995121686828
AC114730.11	3.0656094159199	3.0668200155995	3.0478337732881	3.03450219859068	3.04064035721312	3.02842034928564	3.12154608966118	3.05004257870486	3.06933820620623
AC114752.3	2.97260617562358	2.97702583565609	2.97720378298021	2.93591000303374	2.99388613357164	2.94764957827867	2.9679663670086	2.96531713893685	2.908342054986
AC124997.1	3.2978910354566	3.26436066718265	3.26917684105151	3.26520480579505	3.20342965417969	3.2550647203528	3.34312676251895	3.26691366383729	3.1936440207424
AC136289.1	5.39615024581277	5.42721351567485	5.35456718982802	5.42081712748382	5.37153859242899	5.2216442474703	5.68080783976942	5.51503941673842	5.25017279303008
AC139100.3	2.36375563361754	2.35993190284353	2.36958296150787	2.36289357264534	2.36548155878678	2.36114197872878	2.36303880483298	2.84832530585755	2.36566772490288
AC141928.1	4.41633462270325	4.35232627398833	4.39764222112881	4.38162666304107	4.35494452135128	4.41633462270325	4.69272536530621	4.44214435222963	4.43056132406986
AC144652.1	2.92093585756619	2.90969978196104	2.9186733730004	3.07842590508293	3.15318930494283	2.8872110559475	2.89848346132508	2.90014819211104	2.94481783395659
AC145343.2	4.64409854503673	4.62686935950225	4.71923727567424	4.63575652626749	4.68223267615693	4.85470952373639	4.73258671125845	4.78353490587852	4.60522598099883
ACAA1	9.13075363338052	9.12118854351256	9.24755728015946	9.21537888289388	8.90952514752042	8.77687109209907	9.21125040644974	9.19219356883113	8.76904450682273
ACAA2	8.40151084206702	8.3907828662249	8.40945399046036	8.26418406236797	8.41562652054773	8.27115624888151	8.12520519209669	8.47773915090329	8.39511739261096
ACACA	7.72982672859782	8.07909679029098	7.81445311307429	8.07751025543744	8.05669555639066	8.05581894313418	7.96296815988087	7.96580328510419	8.23141775499767
ACACB	4.87314581623272	5.25956324174658	5.18548035974168	5.0254374927424	5.00733798457554	5.26959465265187	5.12680798991027	5.1786756053568	5.13008682283603
ACAD10	3.62915839028649	3.67970010386417	3.89241777225865	3.59640766069109	3.63022610217897	3.65267102535244	3.6056850721106	3.71796645874404	3.68424564347702
ACAD8	7.81968706724715	7.79521576142458	7.84234929399218	7.89204596143469	8.10956594359345	7.92167502340116	7.78953005665924	7.9449706579381	8.48540352673537
ACAD9	8.11068502606448	8.26478097996443	8.16895863187105	8.50291926121608	8.55317538661211	8.56523775284727	8.55200250395828	8.50978039458996	8.50866032310219
ACADL	2.7081305931245	2.69740885826466	2.7012901751439	2.694169371288	2.67636116482144	2.68548494944207	2.71514256248793	2.69619191677651	2.67620960467129
ACADM	10.3383538284127	10.2638178094236	10.1051857996042	10.3420719424362	10.3262879608489	10.0697477858411	10.2262902998697	9.91148468011954	10.3886925607843
ACADS	6.43036716640228	6.31752545414406	6.28216586148252	6.42552643832202	6.21802230914919	6.3369515602855	6.37724145024058	6.56340461880266	5.8212170642682
ACADSB	7.02124179971727	6.8904685042867	6.81618494755052	6.54999223594854	6.64782667714973	6.55461439913309	7.59821793308437	7.33135944217543	6.91810638427697
ACADVL	10.1870716729986	10.6836934642808	10.4818396106236	10.5447129365011	10.5487257137417	10.5834126305591	9.69565653869249	10.7702287602429	10.3308144421918
ACAN	7.45267512447009	6.03631834315483	6.56415207929314	7.69187966442095	8.65485315180606	6.13377036874305	6.00965711656641	6.30834616311608	6.24528331314656
ACAP1	5.11276068004054	5.16102013926513	5.07531083251727	5.0172832781421	5.02259980437268	5.10645631310997	5.21124370708281	5.30932708628916	4.6798541633331
ACAP2	10.5136988789378	10.3543877473955	10.1430465948623	10.1011197261465	10.3234250720337	10.1749196338014	10.3707986533074	10.3805373855387	10.2864447615116
ACAP3	5.68796452233809	7.06838914330893	6.64419601684814	6.21537591577028	6.56554422019031	6.24601787168722	5.67782053164505	6.66318500720383	6.58081066140107
ACAT1	8.32389606054586	8.676154630512	8.63078729290917	8.58999856134979	8.48621628415047	8.69398640854581	8.70986532740038	8.60005732397313	8.71047950588814
ACAT2	8.15682274727528	8.21747344309152	8.06683511178181	8.48621628415047	8.04726091877015	8.5879261433612	8.52314028688489	7.41225517146929	8.50555911077293
ACBD3	10.5506531607252	10.3584841128969	10.5323988334685	10.6130585944532	10.4229620191935	10.5804454517356	10.7354882164798	10.9196753601126	10.3267112495264
ACBD4	4.86621906520394	4.85046054687318	4.86016926421474	4.84536899689925	4.93076965959856	4.75347931879563	4.90415733775284	4.91603289352777	4.91929051821262
ACBD5	9.65628374460414	9.22728752803854	9.60179394528581	9.29387177887956	9.01643464959624	9.31552079214083	9.68221220417662	9.82465883920312	9.48751720953551
ACBD6	9.2242791710902	9.19464672571495	9.32932280858449	9.0134550642949	9.2657875709349	9.20866357500268	9.61187496111689	9.57347265326533	9.26654803836539
ACCS	2.77212922192599	2.73293220888878	2.75514296481085	2.72777367190118	3.11595488300985	2.71116396239049	2.74194684321557	2.72602843810525	2.73146108600321
ACD	8.2452447361146	8.44808663703257	8.14669268540348	8.34392182431093	8.20435278439058	8.36531182426152	8.25220609967453	8.36289481824805	8.2486336473099
ACE	2.68548494944207	3.09067506836244	2.75839684643482	3.05729956078781	2.76530738178351	2.75514296481085	2.7889713854702	2.89677613327903	2.75949407151491
ACE2	3.09208984943885	2.98824421807891	3.07632797721944	3.00024787872145	3.01268648447739	2.99171440067693	3.00050306584854	3.07514726642875	3.01618963591348
ACER1	2.64814882226742	2.64334548455942	2.64647974261229	2.67952301613627	2.63456298484256	2.62533204796527	2.57460094850939	2.68208059925224	2.62900506254895
ACER3	7.28452527560824	7.17848564718394	7.0607276172855	7.45869955995628	6.98326284395895	6.5410674064929	6.98670814011824	6.25795667577118	7.23166908906335
ACHE	3.34124627851743	3.33355890590128	3.36969539098711	3.53943961175732	3.17834495528906	3.37477993175628	3.3205353793209	3.34588474354948	3.38967142365748
ACIN1	8.64495198352093	9.01256817957982	8.82387287741497	8.96395029865025	8.63151560813789	9.01370955399835	8.75030976519349	9.291326078374	9.11310156827473
ACKR1	2.30639861806542	2.30280030854789	2.31288938366806	2.32167100780322	2.29322825811247	2.30658099241578	2.31772830241361	2.29855150716335	2.36999297675252
ACKR2	3.52913556347429	3.49638071971782	3.52501814183562	3.50967589850294	3.55586120821315	3.49904255592489	3.48774908519143	3.51634520321032	3.5580880581323
ACKR3	11.5997359198747	9.84261612887805	10.5987053722253	10.3513063808914	10.4523091399461	7.61939076473059	8.81981057655583	11.2610456571625	11.0342923240382
ACKR4	8.87440864949127	8.13650320265054	5.99804301147693	7.30694250579792	7.70102760210683	6.82544376837555	4.71161903161664	4.70446087808231	9.58739390047993
ACLY	11.3583433314369	11.3856005409363	10.8595649103283	11.3896917951043	11.1519299854062	11.3804230720537	11.5324978984456	11.1802843185251	11.3074466506392
ACMSD	3.23641187511596	3.16278684518151	3.18990797124214	3.16523778781959	3.21072288648471	3.15849020097182	3.40268260596831	3.40579997137122	3.13779340412394
ACN9	6.46675543907507	6.31488293207344	5.51241741920206	6.0204194748022	5.70155495233331	5.43639216576106	6.76079822450889	5.13835535861339	6.78975840280152
ACO1	8.42473431653315	8.50342318996882	8.45253458222812	8.43224421980976	8.52705556694832	8.45237472638986	9.22622678624252	8.61636359462735	8.77008026786873
ACO2	8.71522057174843	8.80829289582408	8.78153743427224	8.89814950671348	8.70195240547066	8.66385598781334	8.68869839430531	8.5402022122512	8.68314659529607
ACOT11	4.72596827874888	4.3210904099521	4.80714745211898	4.65171330923502	4.51640419870712	4.68965810764693	4.57633308344147	4.6112008785617	4.66784833624012
ACOT12	3.37777992757897	3.3616612079774	3.37664106101495	3.43130578335113	3.287986032243	3.35717614359344	3.38723862369864	3.36831617498882	3.41552835029767
ACOT13	8.33664930176317	8.80624891796579	8.89999411623605	8.71711409104941	8.71306286503935	8.68470115100644	9.09898673339208	8.66081763652923	8.98951863541955
ACOT4	4.25379339120632	4.2235251416365	4.24501863882685	4.2137931798116	4.26862917700411	4.25379339120632	4.26169865611643	5.45332060074856	4.30005056363343
ACOT6	2.60866232780124	2.60777873346532	2.6064790516256	2.61196809650383	2.59373994616615	2.60114890384872	2.62387191455024	2.60494696870103	2.58650245023402
ACOT7	8.9098673156048	8.84116573084463	8.6745055954199	8.86525959112468	8.41192316270988	8.62817021849229	8.72531453691703	8.46318136953894	8.8637863357414
ACOT8	6.32372394466463	6.20994778076355	6.7375359828646	6.2760263320186	6.58695012790921	6.60154457297568	6.69445295348183	6.53433204633953	6.46059724711473
ACOT9	9.96931300807282	9.89718938619361	9.9935156355626	10.1440983011632	10.0970114276346	9.57611351189304	10.1299735198253	9.6392289410403	9.58388131532617
ACOX1	7.38995107907015	7.30064530413693	7.13080737623096	7.00298963730963	6.75477898126402	7.19239527828476	7.26077628608416	7.19739321133813	6.90095679948671
ACOX2	7.19917149731432	7.42422610171229	7.37858904630344	7.44101110529019	7.3115221063971	7.28199649219196	7.41895902360857	6.92493659516887	7.62814314186787
ACOX3	5.17649872187049	5.19800215539271	5.5032899582538	5.53362603551971	5.62627064841137	5.89095374605005	5.76818297995111	5.50890515934713	5.87683634827653
ACOXL	3.55980571031106	3.51994447797863	3.56594574493724	3.52453801101987	3.53548772094931	3.54939888490714	3.61718124847548	3.4895681559966	3.49616466450737
ACP1	10.0585432757157	9.85476135491369	9.86056652151356	9.98421800135147	9.99775781321499	10.0679360324135	10.1853896071907	10.0244834826911	10.0724685573715
ACP2	7.81724595040063	7.87954727536822	8.70621311577485	7.58140507443244	7.85149175585841	8.03367573393739	8.72486352334771	8.43544591046065	8.2452447361146
ACP5	4.01925407055383	2.74005087336429	3.64205240567053	3.92213652761864	2.68166361854671	2.65330654937934	2.7888167394695	2.74527274241837	2.74545137788488
ACP6	4.44706525724553	5.14029579101787	5.27047926059054	5.28587011926175	5.35699083333076	5.11142591852053	5.36385037400498	5.17748155488442	5.75284157600483
ACPP	2.66899249776634	2.66044662725364	2.66267761267559	2.66036060889749	2.65607542727224	2.65669543765793	2.69169072154079	3.10500682187193	2.68694177291383
ACPT	6.04742449252085	6.51845419154254	6.35426923034331	6.37191690470348	6.25007087340582	6.34576184651028	6.03544030313443	6.40985355976534	6.38183734546859
ACR	2.63646315596678	2.61484783210856	2.62656414764613	2.62146064376226	2.68514181849089	2.6204892996601	2.63940088269824	2.62236406358051	2.64460722469779
ACRBP	2.83559859121914	2.80635514293892	2.82510245217875	2.81238143228628	2.83720118270112	2.81284301661219	2.87109508623728	2.73437424797279	2.81723663472841
ACRC	6.57876817285625	5.69443857425875	6.80040477233274	6.55373112124145	6.38537713529501	6.45854425162041	6.53321118361548	7.45754174977615	6.11914146246464
ACRV1	4.21769435890571	4.28941919169945	4.1901179379882	4.3753484032072	4.29211885292696	4.31102124516041	4.20730216031183	4.21610499264131	4.25118257808985
ACSBG1	4.95881690955065	5.02364439919423	4.94774402120519	4.95058067071582	4.93655914733365	4.99691668167445	4.99950960689838	5.05118367499724	4.93551402877365
ACSBG2	3.26936008438578	3.44106434672508	3.60874500538632	3.50490952740412	3.47431967259248	3.63951491998671	3.32076205597609	4.04767054660191	3.48329509869183
ACSF2	6.46989448239156	6.38868882631537	6.45971934506781	6.6413861128244	6.54999223594854	6.83719116489152	6.50842846296173	6.57759129126098	6.50107963499532
ACSF3	5.02607984270627	5.09547898729073	5.10314992930602	5.06089070394639	5.08961454501479	5.091650143291	5.11142591852053	5.01816982757651	5.10432917069025
ACSL1	9.26654803836539	8.89914759710335	8.91418907117448	9.22094538771695	8.65089668600338	8.51534118111204	9.19730672847444	9.73974602828865	8.90952514752042
ACSL3	9.1980951127982	9.59522652027293	9.06327618064105	9.27496089151859	9.32196796612993	8.96940934129712	9.26698021186893	8.2032753697333	9.42919397673815
ACSL4	8.41113767363822	8.05403940822818	7.75222934696337	8.05581894313418	8.06908063564926	7.91061111780886	8.74291334290436	6.54802870578422	8.09288844309508
ACSL5	4.68335688138269	5.50890515934713	5.12530791105945	4.78734811543964	4.73852012957133	4.76482975203658	4.78608164833896	4.98929201900596	4.64494947907826
ACSL6	2.92650953201282	2.93489648359501	2.918606156956	2.92388964961572	2.91672199336387	2.9092530954754	2.95976487904837	2.94755372951196	3.00744102087543
ACSM1	3.00991720639472	2.99180755088441	3.00690497750057	2.99350242582784	3.01915187974337	2.98890962523278	3.0087663480953	2.98770949789225	2.9848889202787
ACSM2A	3.1846189472375	3.23350260158508	3.17834495528906	3.23350260158508	3.15671760344914	3.24853445926578	3.26947970545532	3.20299801629615	3.1552592075764
ACSM2B	2.41339454852077	2.40744678858648	2.41496871628651	2.41209102594105	2.40249277834571	2.4113594930781	2.42172842559044	2.40960432597181	2.42102308173195
ACSM3	2.56018680538608	2.7019257426977	2.55744189050363	2.57797680364036	2.54209853939602	2.5542815908529	2.54690987007222	2.54676950384786	2.53975065498997
ACSM5	2.93022466339668	2.918606156956	2.91157072983938	2.91253728601408	2.92859989146956	2.91080915366676	2.89183553790891	2.91335619854011	3.05852301938036
ACSS1	3.66045926801084	3.63821035350739	3.69497096333467	3.65933982944483	3.67422663905912	3.63487639829532	3.64114788036323	3.5496658285659	3.69415816520882
ACSS2	7.57068913764302	8.10834891819907	8.01134654237237	7.74564947719524	7.89204596143469	8.08184967755284	7.68472999412104	8.10956594359345	7.74177537248346
ACSS3	4.89207588977637	4.95993542870166	5.05747002009795	6.38320079040544	4.94221226539289	4.40521122441258	4.34720534783042	4.048590571804	5.09483466708533
ACTA1	3.11112488662276	3.06612461053631	3.09843769270228	3.07724949571103	3.11790431607405	3.07048234673909	3.14392412228493	3.07902830522729	3.11270141508013
ACTA2	11.6315349627384	12.1804025964464	11.9893320896093	12.8072776092557	12.8072776092557	12.4154756546571	11.8204979073852	10.667122111943	12.7814604723882
ACTA2-AS1	2.90070975056934	2.81315812772652	2.83258976776202	2.86159701853295	2.84486857165151	2.87358061081929	3.01328640981701	2.86159701853295	2.89650081887116
ACTB	14.4968804580066	14.7183534210123	14.763927298353	14.8525921697286	14.7992637937336	14.7992637937336	14.6645119469636	14.4442828243248	14.8525921697286
ACTC1	11.2567537513771	10.9305911900401	11.6087404509513	10.8784656196629	10.5697002215043	10.0020534302408	7.76993018284914	7.48463418430863	8.12090850255587
ACTG2	5.53538374184395	5.73831603196791	5.31379497989853	5.69510280858551	5.66010489428636	5.89573174906012	5.94441505395923	5.28100439857878	6.0301089562195
ACTL10	4.37294456358707	4.58080526590298	4.58631456184651	4.57821540543379	4.61237207181759	4.59894694731959	4.64224789787116	4.62989087636081	4.33750520695119
ACTL6A	10.4600795840581	9.98585840597554	9.47662497450761	10.0011199505619	10.1652053129293	9.83074613299704	10.1563478955275	9.6536390670458	9.87659323516988
ACTL6B	2.61600845099183	2.61512329293628	2.61367037814127	2.62434369153863	2.60761477820849	2.61244903828081	2.64150719949191	2.61800499284027	2.59997555507356
ACTL7A	2.63171210011604	3.19866078295444	2.92806488958775	2.91462105476855	2.94894912996135	2.49910116085633	2.90651384226519	2.91157072983938	2.9543547523959
ACTL7B	2.55458394765857	2.54228704241988	2.55985761378929	2.56189067775034	2.57320184560465	2.5411811306523	2.58255747129449	2.54058514567864	2.55158775678408
ACTL8	2.57936554918716	2.54422256986982	2.93786118871652	2.55363906013278	3.12595906342836	2.54628433779202	2.55184698417899	2.55561693352404	2.58679664197122
ACTL9	4.15573839541564	4.12483257352579	4.1481532998945	4.14148783756098	4.16568382189212	4.15862129856708	4.19889646748453	4.17168953182816	4.25833928693513
ACTN1	11.3920108666178	11.960952726907	11.9692129049154	12.3428757664199	12.2608658080102	12.0897380193267	12.0401340639837	11.5152262904615	11.9318549232051
ACTN2	3.76168252058821	3.85324674382679	3.9319788625201	3.84745279965446	3.85376110341176	3.98309932792116	3.81423926820502	3.89651414322324	3.99463939503853
ACTN3	2.55665137931455	2.61196809650383	2.55561693352404	2.62400692275104	2.77787331058235	2.54422256986982	2.55437755198455	2.53797012486067	2.90697654242554
ACTN4	9.76923313327418	11.8468830023356	11.9301493783371	12.0209695242266	12.0693396415702	11.7925387981733	10.0697477858411	11.7166956926845	11.7147314477342
ACTR10	11.6815365179439	11.5658344327778	11.5881254013461	11.5111542969605	11.6607054997526	11.5288877197148	11.6152688952583	11.5586655689485	11.7479472331247
ACTR1A	9.13914612598106	9.50925695337808	9.19617078913746	9.55918021832112	9.3232832646784	8.69545910699843	9.06909797059207	8.40748765656459	9.07016817801559
ACTR1B	8.50477472994354	8.95030879100312	8.80443157336327	9.21889289697833	9.14975167581384	9.11715439073478	8.71504920546169	8.90693511188686	9.15485809530233
ACTR2	11.2684514275179	10.6525738972268	10.8178111100753	11.1756666573229	11.0066315983932	10.8732277948772	11.6491419521762	10.4556299663596	10.8095826477153
ACTR3	12.3350365999833	12.1999413699326	11.9406862979018	12.390764781105	12.3569543685005	12.2485179338802	12.5576877569681	11.6829809087494	12.1548181653376
ACTR3B	6.54454775210593	5.4117014908304	5.65572044292997	5.48269956283633	5.59250793227651	5.43701995555029	5.92604998521272	5.43081493761234	5.62627064841137
ACTR3BP2	4.98929201900596	5.19766106995548	4.98832532186432	5.02898430999161	4.97468542885716	5.01669707909275	5.0521973646429	5.21454365949893	4.99525379004854
ACTR3C	2.53683137368774	2.52111666899319	2.5318922941773	2.5292228363993	2.52347371266653	2.52590290247338	2.53124125068744	2.52432802848178	2.51779073309072
ACTR5	5.59956156256285	6.10914259638635	6.04165709301097	6.10747148620773	6.0515608848316	5.90783463988333	6.13542919266141	6.26200629129533	6.1136243687062
ACTR6	8.89286525655241	7.7565678429282	7.99602990666281	7.79265009841354	7.91311381099441	7.96172034377244	8.65851027545114	8.28118336717403	8.04726091877015
ACTR8	7.24254811402378	6.89220824719798	6.96307027845677	7.05818372982338	7.30403050242442	7.07906277666421	7.21834954278918	6.78598321005796	6.93563589540897
ACTRT2	3.6906694720736	3.67940470657131	3.70199450114474	3.68113658011671	3.71085281080001	3.67893155453063	3.6569903519264	3.70816163676882	3.70512838755452
ACTRT3	5.27722806128081	4.76960182161951	5.28984314490547	5.19891145738498	5.00801626224791	4.95520966234019	5.33781724433467	4.98670292850165	5.18122545964886
ACVR1	10.7466379023086	10.8848188256848	10.5716682251093	10.547122429985	10.7413725901044	10.3262879608489	10.2681101281551	10.1645287494449	10.6093728160241
ACVR1B	6.5272317682823	6.3340550953562	6.48193748506326	6.27864715637178	6.43811841942402	6.37634707074895	6.70384739651486	6.47474846440362	6.20490822267978
ACVR1C	2.93191697744977	2.9768539843063	2.96334294989915	3.68424564347702	2.9681181887179	2.905599630457	3.00113519214063	3.19643590427074	4.36623803877084
ACVR2A	10.4336000427197	9.78182215527642	10.6686455716387	9.59397640308935	9.63871220999397	9.0261387188587	9.42591305325429	9.8635456305727	8.15594811929153
ACVR2B	5.31379497989853	5.25306665371121	5.38293430554222	5.15652828014725	5.1933377475512	5.75955571366938	5.42404007452201	5.67397665935008	5.36902546468186
ACVR2B-AS1	2.89066317818302	2.87367536161964	2.86896090441692	2.87271577967241	2.89165224286571	2.85742050574744	2.85283404231994	2.85641144863998	2.94264405260184
ACVRL1	5.93206866737986	6.39801662761717	6.87937211497235	5.89743183545423	7.13397850623213	5.98303760430209	4.13417568081934	5.9824397832897	4.44922712251891
ACY1	2.41755275256741	2.41777405876237	2.41802622535993	2.411165003088	2.42323474586367	2.41375015955017	2.42626504070754	2.41545054450139	2.417023904241
ACY3	3.80839123014878	4.03451803629122	4.07058394242036	3.9753095536345	4.03234431315606	4.00293848279026	4.00932869466651	3.99561425910095	4.04083663928212
ACYP1	7.09216079828219	7.2974552229535	7.59231606716134	6.8292024477699	7.1606435854717	7.33819613419455	6.39251896906146	6.69445295348183	7.6913314225372
ADA	5.92122920501659	5.69910429624526	6.61379013408409	6.3408259131429	6.36557500100185	5.99589480872156	6.94296477915198	6.54053640688073	6.63054671174179
ADAD1	4.63863488072996	4.86621906520394	4.62467687506689	4.64409854503673	4.62849186091009	4.67525515875243	4.71026204164528	4.68658360931514	4.65102121833093
ADAD2	6.39288333434307	6.45756887296532	6.41089741009155	6.46724137123915	6.39801662761717	6.69930730843434	6.6527672159537	6.57937033409174	5.92122920501659
ADAL	5.64771343216113	4.92400597050326	5.19800215539271	5.02712675162329	4.86225260737936	5.14434392085273	5.14490833219504	4.72180117741404	5.07027455155155
ADAM10	11.6416026401526	11.0145056936519	11.0159110928815	10.8178111100753	10.6251125532887	11.038936447986	11.2747132897525	11.6815365179439	10.4393739429026
ADAM11	4.46554772148728	4.92077656485415	4.58838215543522	4.41633462270325	4.33069083375547	4.70446087808231	4.47720414632391	4.50455544340464	4.39820987210398
ADAM12	10.9816984740752	10.3095042151834	11.0014205654848	10.2892768546192	11.5643060778299	10.267581607777	10.9030794795072	11.1545581636746	9.96873378978604
ADAM15	7.24378663080741	8.19620761746292	7.80301137983239	7.8977300678408	7.84780858793239	7.73832075009174	7.77495743275433	7.93965721242219	7.91652427310177
ADAM17	9.06388468029179	8.39641163368242	8.23141775499767	8.38763615270445	8.55813907581801	8.29619734947555	8.5018720377671	8.53146178660116	8.63078729290917
ADAM18	3.76221657231555	3.74743198164429	3.77336613154767	3.74458625086995	3.77998913648362	3.7458975490431	3.79629868955324	3.784912140984	3.78407598495679
ADAM19	7.1149387118029	7.15416501688492	6.77188933297864	7.32445904897881	8.1286557111376	7.56843566483893	7.46802246614809	5.26584634559058	5.78469617535431
ADAM2	2.75344967374241	2.73430278162868	2.74761162510454	2.74415599820564	2.75981938070443	2.74490341518485	2.75400734962685	2.73280790162868	2.70749200110299
ADAM20	3.26575316219477	3.28415310076305	3.29714891314926	3.27261318873269	3.31192256226458	3.38223988314225	3.18848266083328	3.2710849666755	3.30478331745296
ADAM21	4.03451803629122	4.16903779332122	4.17817704209128	4.01976719531631	4.0640080007622	4.30604948414505	3.84869528426501	4.29502321823532	4.25745011097757
ADAM22	2.83487196417581	2.83340656616535	2.83607091400614	2.83559859121914	2.82568473595348	2.84941542464734	2.86253161831097	2.83258976776202	2.91347863117394
ADAM23	5.2036344738552	4.66641649815907	4.63474422711871	4.8242095245441	4.98700644603438	4.69455551091948	4.72101940488898	4.19596669869492	4.7569679442641
ADAM28	3.62152498729885	3.47013848758756	4.25745011097757	3.60767763039597	4.35286955640871	3.66437344206983	3.41103760664484	3.55602757811788	3.47162584264372
ADAM30	2.84751956175563	2.84708605726821	2.84521298538727	2.84256078575247	2.83997134049618	2.84301983046889	2.89046737356976	2.82552983039869	2.81498085617126
ADAM32	3.92253251858442	3.92619801027177	4.2005786625176	3.91505467283162	3.93624289281507	3.92016131379411	4.02748259619219	3.96634531424686	4.08247290428448
ADAM33	8.06071149908302	9.82350545657117	8.33961181801548	8.48381253505981	8.38763615270445	8.879660545377	7.63197559101702	9.12176184219809	9.61763298229739
ADAM3A	4.584228732155	5.18171898115961	4.57470655959089	4.57752297076486	4.46756578726519	4.56056107901999	4.68410132801832	4.63079992596189	4.71088385039572
ADAM5	2.97375917254134	2.95803536109609	3.03980863537243	3.18511766882308	2.93154609566693	2.94065418029137	2.95006694781806	2.96305358940518	2.97016276388944
ADAM6	3.42126287296455	3.39427733329108	3.50331877409918	3.46701767361335	3.41448563965434	3.37808772111157	3.37348945730375	3.39216598625266	3.44883292681231
ADAM7	3.31549737825896	3.27551663773628	3.2781815313116	3.27086944972793	3.29056429490843	3.53913985361776	3.28506947723673	3.27462632083156	3.287986032243
ADAM8	2.85581876562664	2.81003652189621	2.82278138329486	2.81586107292475	2.82580767546263	2.80908341551397	2.81135754338527	2.81174363947841	2.82893992160353
ADAM9	11.7857650335005	11.7740309471852	11.2179518073523	11.6042921653118	11.5699232256856	11.9318549232051	12.1294139945992	11.5967061702863	11.4902689959509
ADAMDEC1	2.82994410369798	2.814459027842	2.80467894832933	2.91973235232947	2.80231538220202	2.82541837084192	2.79816851223642	2.79784605550177	2.79966759076941
ADAMTS1	10.4985722162113	10.1853896071907	12.0036171877356	10.2011818103292	10.8289822747809	9.84480231776288	10.2899773737021	11.0929757658539	12.6041543235138
ADAMTS10	6.51000149536361	6.65490870921296	6.77755942438391	6.68045528795172	6.57876817285625	7.09701840191258	6.81786663231062	6.7619454990484	6.37106718286629
ADAMTS12	7.44808149409811	6.72845106670579	6.38251410841995	8.90725924025855	8.27506077896346	9.074679715956	8.93987865524279	6.9931256836376	8.52277618311304
ADAMTS13	5.07980676057845	5.1412908208316	5.14490833219504	5.13252085027933	5.13958225215088	5.18272953325793	5.16905500476838	5.21953093132822	5.18171898115961
ADAMTS14	5.82277578444504	6.15648059380484	6.38622990336729	5.86220305345313	5.7416154190194	5.89642014649844	5.91396348628136	5.94141601419589	5.92793262991053
ADAMTS15	2.8672744105141	2.94694729663667	2.87177664358276	2.85549658679659	2.88528221283078	3.17668733699896	2.85036477149825	5.90466067977755	2.90958940062012
ADAMTS16	2.35364763210707	2.34478971230097	2.34093818609559	2.34455110545909	2.34387888106943	2.34709894440621	2.34956977524343	2.34601098241076	2.35267776365546
ADAMTS17	3.32076205597609	3.39485954473288	3.32150364069254	2.88496065101746	3.54638764790952	3.28990643751511	3.31340072697954	3.38488442243998	3.3401294240651
ADAMTS18	3.04626053479089	3.04211776820376	3.04982830291166	3.06172959842759	3.04712115203883	3.03853240981538	2.97935428364019	3.05729956078781	3.17817781289813
ADAMTS19	3.24453698209128	3.25630788169059	3.22587856221325	3.23171249637659	3.22565050584904	3.26397112489099	3.48370901242476	3.20523735671204	3.11869932797912
ADAMTS2	9.3858711088176	9.59087703407283	9.70575081433159	9.98697890971988	10.2235229545044	10.4657438787588	10.333943238976	10.0832772333268	9.89317402457037
ADAMTS20	2.77406485765031	2.78084733343507	2.77796862482525	2.77528747198948	2.75698767101644	2.78250186589892	2.79002740149592	2.76732929782094	2.74980138442018
ADAMTS3	2.35773807344732	2.35055336771361	2.35139140201132	2.34773358214443	2.35173081856014	2.3942567249251	2.36168949727147	2.3942567249251	8.62994991089716
ADAMTS4	2.72803280256883	2.79740285298392	2.69292400439121	2.72305041098881	2.71054935059611	2.78258996474056	2.72165774855986	2.71877769646906	3.05415264992181
ADAMTS5	9.54234804955746	9.73597383144202	10.6327168433229	9.85476135491369	9.60464771193988	8.69872763586602	7.07259680249153	6.63174419972692	10.7030417495845
ADAMTS6	7.74253845100949	7.53278184826653	7.27737724037421	7.39484829502643	8.09707259005408	7.40673222411018	8.34752376631154	7.3203856089873	7.83864165836927
ADAMTS7	4.68559947884042	4.68266662168303	4.68708351056964	4.6794222489038	4.6778617222123	4.70144414520148	4.76197309028008	4.73340556230272	4.70973096699665
ADAMTS8	3.43469207199453	3.41976023279174	3.42176276373342	3.41482256020729	3.42820693052453	3.40783978540948	3.42533458936551	3.41083821094038	3.40051355736797
ADAMTS9	3.65267102535244	3.54729867557285	3.6885092524341	3.73000468693461	3.75477598242745	3.58247837946968	3.65603837064392	3.52157480040592	3.40849152120137
ADAMTS9-AS2	4.12794241829314	3.78933437884236	5.18364063788753	3.84598366841705	3.83754242051442	3.78607374616478	4.26574518109666	3.8176642053755	4.54346685236377
ADAMTSL1	7.99838259508044	7.56927446882364	7.94777485288144	7.01562633888277	8.30285938523479	7.84302934001177	7.41117318816975	7.82165068564925	5.82751602848797
ADAMTSL2	2.86848193179761	2.86896090441692	2.88520356350348	2.94014427117797	2.89741993079422	2.86416609311078	2.86238816732681	2.87271577967241	2.89144976927891
ADAMTSL3	2.61608137999509	2.59817829262745	2.60905114797845	2.60942052818207	2.61399934087634	2.58987159960821	2.61644976864857	2.6068087529414	2.61210454392529
ADAMTSL4	6.6857590030278	7.95697755881313	7.81939951861182	7.66393932023192	7.96777460507295	9.19464672571495	7.28857790736928	9.5579868734118	9.49063705944124
ADAMTSL5	2.66495056897066	2.65980411024161	2.65248135928359	2.65327189567077	3.09960398698293	2.64896380232057	2.63881940724778	2.65260454145682	2.65577633312505
ADAP1	7.28697317920537	7.30731984962971	7.32653055178465	7.53989025816564	7.28038361694549	7.48822391183407	7.2382802214243	7.43662815142422	7.40451581299339
ADAP2	4.46792738963344	3.9965009130938	4.18205376134663	4.01381762115142	4.27593263495063	3.93567904791845	4.05053185126023	4.56002202135671	4.51678262877504
ADAR	10.5950769792691	10.7041099263235	10.5841752498992	10.6336695096557	10.7877708771944	10.7751083202606	10.7367673458784	10.6903757472568	10.7087926618526
ADARB1	7.54599125728715	5.82953149277246	8.31075885256832	7.7786002612449	6.89677465604126	7.22039047021688	5.96927481526754	6.26856244989737	4.65949153279624
ADARB2	2.8621155497759	2.83402749111087	2.86008667038706	2.83928059208406	2.8621155497759	2.8347070802959	2.86201257704785	2.83784799521012	2.86448289332818
ADARB2-AS1	5.10483778411899	5.14227144631587	5.20789131787665	5.10093686348697	5.11945283587898	5.15882639087997	5.17364060400775	5.19262492017895	5.16347583349422
ADAT1	4.97082687228548	5.79987947791474	6.30206028731443	6.1994167290442	6.35838122038032	5.72016664601842	4.35009655454558	4.85646703228684	6.68112984314099
ADAT2	4.38831593706962	4.59297773210739	4.44214435222963	4.70634881989861	4.77163930392372	4.78523262976387	4.70000265158138	4.48035473323185	4.45820864789313
ADAT3	5.05161352048174	5.64931773898765	5.33920182184175	5.38015867957366	5.58894007578023	5.21585247836551	5.44730030821263	5.49445026552385	5.24471018844257
ADCK1	6.27756484057406	6.50786349773813	6.50842846296173	6.56871082599137	6.37158642575127	6.46649115462413	6.62209364429947	6.57267725625929	6.46454196284641
ADCK2	6.96671011402557	6.8517311700528	7.05065615229952	7.21552805688335	6.98670814011824	7.18062406335496	7.16903484211392	7.22678808973624	6.89776854104653
ADCK3	5.70880858259002	5.86978229168351	5.25782881344931	5.0475046965877	5.31298338309322	5.88753017911704	5.41803334173548	6.25675658036179	5.8835372261295
ADCK4	5.52682873064734	6.18721644480891	6.37066763591103	5.78534852315018	5.82953149277246	5.81886105311946	5.89174178198193	6.27497562720403	5.97204726061999
ADCK5	3.6481274222111	3.6160815423353	3.6536853818881	3.6210611132334	3.6187117391282	3.61057253991599	3.61116450953625	3.64100883908052	3.74776254999858
ADCY1	4.1504065211459	4.1682096412779	4.12327449585498	4.22625376034146	4.21274009640185	4.16613028339022	4.1564316342387	4.2680830756625	4.18014401532233
ADCY10	3.17322229863489	3.15990083389384	3.1825624739791	3.17295786772136	3.18643044468378	3.16629046666315	3.18388360910094	3.16713102181261	3.18894227594748
ADCY10P1	3.47700569208947	3.16749197743665	3.18438382472547	3.21430971233512	3.22374039895514	3.15568132973356	3.17347377513697	2.67471273890788	3.17042600540806
ADCY2	2.89054288056606	3.31340072697954	2.84780773996471	2.91617353976113	2.85334981108734	2.83374229837694	2.85244606426461	2.8347070802959	2.89222493464498
ADCY3	8.08919019309565	7.81399010331997	8.06908063564926	8.20435278439058	7.83775567343827	7.90752545583589	7.41937149047996	8.28218374719797	8.37640205758889
ADCY4	2.78800315618928	2.74527274241837	3.44007124542721	2.75642937477301	2.76137069119199	2.754400665312	2.75121723925236	2.7538284982239	2.79998536040456
ADCY5	5.22754322440932	5.23779903388574	5.2393836371967	5.23009531064797	5.10093686348697	5.36848969258082	5.31238292669334	5.19213010331388	5.27047926059054
ADCY6	7.32540579100339	7.54407538916769	7.78332339511908	7.66244188952408	7.44762995661618	7.91679689211169	7.54944488598982	7.60280082886308	8.06352977930759
ADCY7	10.0913801931227	9.42203446748139	9.62269987829077	8.65244921769412	9.26481946505291	9.61529445004814	8.60401405593207	9.03855633779145	6.3208418013825
ADCY8	3.02132759008134	2.99350242582784	3.01220947648316	2.99578281385776	3.00333897392201	2.99299167926895	3.00355923127134	2.99747565336963	3.02009214397518
ADCY9	8.80696741850628	8.92178631125853	8.49072694753827	8.60240595670851	8.39932594703976	8.42473431653315	8.20435278439058	8.53353430049227	8.58288399551125
ADCYAP1	2.95372363527484	2.94236615673958	2.94926887683816	2.94075928168327	2.95833429504836	2.92458584958732	2.91660280677755	2.92965118336857	2.96137651141039
ADCYAP1R1	4.66923528105928	4.65434697506408	4.65261932655303	4.66995122017529	4.66146367471783	4.65812988529786	4.71339997741033	5.00530569496095	4.62785277045822
ADD1	9.21625166415738	9.5365600935895	9.37164832309558	9.31954741023156	9.50489013325595	9.58639430451313	9.20934043109883	9.34276291964164	9.30467845400655
ADD2	4.66738720471704	4.79057392864601	4.64808036971227	4.65949153279624	4.67291467021591	4.66784833624012	4.69078063500243	4.67143109100104	4.67629343760476
ADD3	11.6244292276124	10.9694162349032	11.2076460603218	11.02972113465	11.2472777979323	12.3350365999833	12.125893424032	12.6502233584617	11.7512899854592
ADD3-AS1	3.16923268287429	3.13522521479985	3.13645269829432	3.12322678118861	3.17112747798582	3.17005678003275	3.20727081965078	3.16438144824001	3.18659156742319
ADGB	3.5340169249895	3.62569036102379	3.55753875499014	3.53482551125041	3.53007050822452	3.51072024614586	3.53577730882907	3.55178599001689	3.7317994530711
ADH1A	4.35414556004028	4.32833325825622	4.24322596595843	4.90930576249974	4.35351502487258	4.39522078460534	4.47596901467676	4.32556570642907	3.80946661099389
ADH1B	3.83073586177994	5.49210027967049	3.56100903694804	7.37629882149869	3.67940470657131	4.10314977313156	3.43922632357184	3.41931892696248	3.68828580188646
ADH1C	3.13059291946083	3.17625382266517	3.12217712525384	3.16325230099887	3.18036493841287	3.11595488300985	3.16325230099887	3.18063436220971	3.08236411053583
ADH4	5.03123124512083	4.8573749582512	4.9016581971631	4.86150243574989	5.02217605719233	4.89419319512808	5.06165337062524	5.10093686348697	4.87948431485085
ADH5	10.7598914637302	11.0483912277602	10.4472773294409	10.657147791281	10.9002506083316	10.8259847098652	10.9254159594807	10.3363297108017	10.9566225938664
ADH6	2.92060256879492	2.89518481693796	2.90851162478769	3.10674828713966	2.9991187508472	2.88982450289671	2.8979399124762	2.90197033563391	2.99268107275528
ADH7	3.23171249637659	3.23245373302335	3.22465117182593	3.30244440472828	3.21465146942491	3.30984481015884	3.2550647203528	3.22225929567385	3.21207950818903
ADHFE1	4.95119942317273	5.58571937489831	4.92540424770809	5.18913100823229	5.17981716354012	5.35792097312344	5.30849716192078	5.34129580170119	5.4651702850531
ADI1	9.66145620280567	9.84320795647043	9.89718938619361	10.1373368704726	9.7875001897048	9.80057146066679	10.4472773294409	9.87001296257547	10.1115476781708
ADIG	6.09872039571869	6.34516348567699	6.29645989662806	6.34287757574427	6.20599570633599	6.55877492314109	6.38868882631537	6.55116688277581	6.40643643124495
ADIPOQ	2.95728199200005	2.92956054682246	2.93681750172895	2.92299042398108	2.95847698077148	2.91812010194656	2.92078731092699	2.93340711694101	2.96126449360734
ADIPOR1	10.1826636270357	10.2915968753502	10.2214120045935	10.5074394173386	10.3095042151834	10.3281739707266	10.247394212422	10.1981580436092	10.2222507811575
ADIPOR2	8.85535668531104	8.35245517553518	8.51669246210976	8.72729115169938	8.74067205936434	8.51815241987805	8.92246115853937	8.71522057174843	8.67363348559153
ADIRF	8.19909643195307	9.92231690129945	9.3561163846379	8.94990319694563	7.87804051709716	9.1257617939978	5.80633328855347	9.35885221985491	8.59967197019746
ADIRF-AS1	4.3811594319837	4.44965976286773	4.80779352213391	4.63238716300148	4.87121452013188	5.14970258065622	4.27463219899336	4.52636651837769	4.71219014289343
ADK	8.99950200547764	9.45165788642741	8.55813907581801	9.40566881053035	9.1980951127982	9.68116228816721	10.4229620191935	9.70880399038683	9.47869434997048
ADM	13.79039054362	13.6857236736722	13.8299805241758	13.8030411838167	13.4447488610291	13.3528207610367	13.254463363653	13.2840226665856	13.5256778896701
ADM2	5.03765247307077	5.04685233634063	5.05032793562489	5.0424410765965	5.01586357138989	5.07236803282136	5.32408587692364	5.13080321568791	5.03370734002421
ADM5	2.96056590940794	2.93896500105273	2.95084558556868	2.94301334598835	2.95681248743144	2.93909922609043	2.92137934371506	2.94406462892326	2.94533566526662
ADNP	10.0713710533373	9.99837471166292	9.72703758463821	9.66001979096189	10.0605527057801	10.1228644142522	9.92318831955384	9.98421800135147	10.081129363381
ADNP2	8.59688881800639	7.74061774982324	8.27046862028889	7.97643340257179	8.00480242097529	8.31685771581183	8.52058217554929	8.51242238045358	8.1235757886294
ADO	9.63871220999397	9.60251048474534	9.22774815331852	9.55167580563728	9.62746499136775	8.93173110167719	9.63458796349873	8.93538115423787	9.50200243080376
ADORA1	4.90930576249974	5.37859061388031	4.9169760992167	5.23648616802861	5.02898430999161	5.28260779552295	5.1933377475512	5.18987205278457	5.07531083251727
ADORA2A-AS1	2.59422049043297	2.73689842459864	2.5821868364778	2.56782566027605	2.61325300742373	2.60175614599055	2.56414346458617	2.58020045986824	2.59853725463834
ADORA2B	6.74992515085762	6.47163888926061	6.79705886480183	6.07264641141201	6.1551565123128	7.60503963025288	6.78285027944849	8.85708390838934	7.12822420609461
ADORA3	2.51501234389055	2.55267479197008	2.50768023043602	2.51086191668596	2.50233586208524	2.50641991220639	2.51891795859897	2.50364263761304	2.49929765417887
ADPGK	8.86461647919254	8.55837790356259	8.40053201597923	8.5717829660001	8.51945611797622	8.6051525305514	8.31122459617407	8.80063832189194	8.79110097647999
ADPRH	3.0603051423104	2.94475111543977	2.90242719549403	3.0864138578228	2.92549157752324	2.86896090441692	2.86793976649521	2.79212517218647	2.80038750594065
ADPRHL1	4.073438936618	4.36859540238852	4.33315702911133	4.08935008591587	4.19889646748453	4.20851148306238	4.08297654947761	4.26066991424354	4.22219917172418
ADPRHL2	8.77221547847078	8.54686329287899	9.03700577901721	8.68679921467357	8.98059101789539	9.17573723165318	8.94366776650367	9.31552079214083	9.12518535432191
ADPRM	7.76411219729864	7.61683224882554	7.56927446882364	7.67072661308265	7.63988091352992	7.7078442480415	7.80570200874256	7.8023313427645	7.64928084280054
ADRA1A	3.24990546926253	3.21900774471546	3.24784627123193	3.21900774471546	3.32135306486158	3.21577343007909	3.26628532772626	3.25963187267646	3.24679987558518
ADRA1B	2.11931315810883	2.11277513401317	2.1155804265285	2.11367745938782	2.11792991706448	2.11475749642928	2.11792991706448	2.11277513401317	2.11367745938782
ADRA1D	3.20780202831599	3.22268425667178	3.19353081417661	3.31733461187657	3.33003751762493	3.18961833302719	3.20368308475483	3.16749197743665	3.47304534070245
ADRA2A	10.3234250720337	9.49335096013831	11.7132164519873	8.3183720513365	8.2816268166221	6.32846539108155	6.23733464209945	9.90575800401208	4.70917519033286
ADRA2B	3.5409899628752	3.71928209511905	3.74242356781054	3.62878189707758	3.76168252058821	3.71486229788117	3.72511600775242	3.75868732150509	3.42503456551512
ADRA2C	8.22833275015337	8.39818812466906	8.44463975048535	8.6082474036862	8.08738077458058	9.05397982440003	8.45990500627645	8.68390288816178	8.06815557277169
ADRB1	2.86996892158838	2.87752041031767	2.86366679230562	2.86604547177558	2.85599348746971	2.87271577967241	2.92916043788322	2.86818494353769	2.87787436303759
ADRB2	2.39461160170068	2.3760073033496	2.42146076431091	2.36329128852309	2.31798175393212	2.31276460733265	2.31301416000347	2.6256989069142	2.41147184682321
ADRB3	2.8061791050853	2.77796862482525	2.79660596690226	2.78156187912835	2.76435377922663	2.78859998255643	2.79660596690226	2.79919158658844	2.82141576581593
ADRBK1	6.65212715579966	6.95952906128329	6.8083810787946	6.97653287715317	6.91761243547273	7.07432284866003	6.86935056925036	6.97236928994072	7.01245082971985
ADRBK2	3.04413465257199	3.02874190751474	3.00991720639472	3.13562307496218	3.07265004297582	3.05939335715443	3.08842941683187	3.37664106101495	3.45388172688668
ADRM1	8.7362088592757	9.40493029839886	9.39543269237962	9.26456028552322	9.48563141754946	9.15642147604538	9.03818673509094	9.1121195263203	9.23451125260874
ADSL	9.66001979096189	9.60586715124871	9.6621734470685	9.60179394528581	9.74265504794672	9.87999809150185	9.90225781148476	9.71171527731589	9.70290063920868
ADSS	9.05796661497445	9.04382836907481	8.86625740947883	8.8669668317055	8.98789558139293	8.86760991297879	9.47162348040769	8.88864531584809	8.82673180931145
ADSSL1	5.59593409695292	5.64188790867621	5.88141798616777	5.66135644955588	5.60343233097369	5.7330363814913	5.49545946841426	5.94995628436804	5.48938677545284
ADTRP	4.70295338098231	5.37599367198207	4.7298994983995	4.00340350173362	4.39585645245376	6.38320079040544	4.05444490517861	4.12246130172462	4.04444372280879
AEBP1	10.1943147610008	11.1071917502119	10.5851483305074	10.4051853783029	11.4725648427813	11.4891285680557	11.1219479279225	10.6653032915166	11.0673502731084
AEBP2	8.6345189101663	8.34001073275189	8.74067205936434	8.49944328123102	8.79518621461896	9.12638758333675	8.8501357603934	9.27395711105251	9.31565235132514
AEN	8.1799957040164	7.89510071119684	8.23625123618662	8.28265444859234	8.06071149908302	7.70294753561553	7.98958467298474	7.58863130784442	7.74267876670122
AES	9.35962439626472	9.85093987723791	9.9296471872747	9.82957153186968	9.818856817105	9.77751801193671	9.32685779734266	9.79525135055287	9.74888330805504
AF001548.5	3.00455822855367	2.9598688896638	2.98836521264356	2.99006725767463	2.99506766819384	2.98181912852618	2.96217663863789	3.04811022182558	2.85283404231994
AF007147	4.84836715203627	4.83954510865991	5.03323651678396	4.91497850948526	5.07835378829997	4.93750072673598	4.8990606305687	4.70000265158138	4.91217000092254
AF067845.1	2.49975813095145	2.47915342379393	2.49434584144674	2.48688634508471	2.49409573346901	2.49595703988474	2.49651022101887	2.48412462126384	2.48584790848634
AF070581	3.11413795865939	3.35284102657158	3.19013092552724	3.15863845299029	3.19335970247321	4.83080163170968	3.19852702958996	3.28415310076305	3.21449001129468
AF086184	4.08297654947761	4.30262120607326	4.08743850498909	4.38831593706962	4.25248714841301	4.09543600056564	3.9735775850076	4.41010407464059	3.91288658827926
AF090939	2.91313033033294	2.88894553869483	2.90405745609418	2.89925787608874	2.90065576838568	2.88914253364667	2.87982320999345	2.75400734962685	2.93276976778242
AF131215.4	2.65684230019909	2.63467661185695	2.63599893505331	2.62656414764613	2.64360826966716	2.63632681267154	2.70604069116739	4.733847908573	3.30317306572652
AF131215.8	3.08211240713778	3.17231771133117	3.08954801861195	3.10035100864733	3.05021027595192	3.1846189472375	3.04471022215063	3.19667437551943	3.07449487057338
AF186192.1	2.55887966154568	2.5388009108822	2.55717573235032	2.55222528081755	2.56018680538608	2.55523350644696	2.54724099832117	2.54422256986982	2.55876872687264
AF198444	2.97368331402989	3.13630114027165	2.9673204704992	2.98118801834552	2.9465741314764	3.11670301999485	2.97826106014542	2.95545171876477	2.9528297125642
AF213884.2	2.7023928998293	2.68771716270114	2.68818783796926	2.68208059925224	2.74031381407854	2.67985884231658	2.680290225737	2.68706307484796	2.71309174404135
AF279780	3.73137329483731	3.8419284910913	3.88854008390807	3.80012591221391	3.67893155453063	3.72886741805808	3.71655892280635	4.10366205576904	3.64063566015487
AF289551	3.19485351722996	3.16067980720899	3.41179595548773	3.17817781289813	3.09489880233342	3.14010732893276	3.3401294240651	3.10940650239875	3.16426101126842
AF520793	6.55319486998459	6.47043269075217	5.95383927200885	6.31752545414406	6.43768360391551	6.95143888048406	7.41688034710115	7.20589304430307	6.47660810595325
AFAP1	9.66616204879038	9.39420408342396	10.1034936929738	10.2277019718531	10.5202768410622	11.3145537617663	11.441326273187	10.5494708907707	10.9771839617783
AFAP1-AS1	2.9033525311435	3.03566771787949	2.91544017413709	2.95455140524146	2.93340711694101	3.09247917275268	2.89939533123117	2.89766644254454	2.93007473146908
AFAP1L1	3.94957060918424	4.02748259619219	3.98380250913617	4.01896780662204	4.07959357847171	3.96167298826015	4.00083312561384	4.10098657451442	4.04009388657629
AFAP1L2	2.87678201182907	3.09029306050989	3.10197264028367	2.94093641296122	2.90380131579196	3.30105936072515	2.84765556853449	3.49077105714462	2.93614002465007
AFF1	8.84679740804301	7.85590294113723	8.39965719423123	8.35373654577686	8.24996033106409	7.55076799242798	7.95447817309704	7.67596098512421	6.61682593904221
AFF2	2.77610611208222	2.89831718460579	2.86046743263237	2.91533850028319	2.78650225285211	2.94615993650961	2.76550938990056	2.76903800538197	2.76488139607598
AFF3	7.40712833781511	7.9986857268952	7.91061111780886	7.5345098193466	7.95118638525957	8.92122668141491	8.13675506081951	8.20695476466379	9.59739802495967
AFF4	8.91109021978594	8.51383823631665	8.72171670397719	8.56882704253508	8.5589308891759	8.66081763652923	8.99014273451176	8.6158160215291	8.71180480239074
AFG3L1P	5.94083574526459	5.65834524042727	5.87120815902621	5.61448681636723	6.2492693824297	5.85139245181014	5.94190430687121	5.69320243383578	6.37191690470348
AFG3L2	8.84813792013183	8.35882170017896	8.57138557800315	8.39859158371182	8.50911337628149	8.6631056678149	9.07863571592461	8.83985412775524	8.88969608547677
AFM	2.70366496411246	2.75226133785342	2.68760299958746	2.70147270351345	2.71026153453801	2.67195224013309	2.77787331058235	2.68017229844056	2.68425207518598
AFMID	2.2621645139931	2.26247956856208	2.26744639193785	2.2632540383253	2.25746856599221	2.2614316268795	2.26684343476534	2.38662202816306	2.26097777664358
AFP	2.7462687895071	2.7493020241076	2.73441960458519	2.72839902387116	2.74361106095446	2.72381504907677	2.72063676139068	2.72689017884324	2.72764720426495
AFTPH	8.60240595670851	8.70195240547066	8.64017187907327	8.74025756027098	8.82457112338361	8.81351327874261	8.43365420057485	8.82079206088371	8.57138557800315
AGA	8.35417666543564	8.96274293536728	7.76236323447873	7.58218035898555	7.80902889120667	7.99649620598055	9.02264824773295	7.96250024570902	8.28033697778337
AGAP1	7.28800995015796	6.73041458876354	7.00532983326313	6.96025363007308	6.90400684000272	7.0176242432066	7.17586698109425	7.18039574941013	7.20623180993171
AGAP11	3.06458200907857	3.2327942533312	3.06665758276515	3.05462820409771	2.87472844059171	3.04585489719289	3.04954094379311	3.3934914494652	3.09002383209017
AGAP2	3.19923359399002	3.02070139154737	3.12103214309138	3.28754135410041	3.08458072034204	3.10234508103416	3.13198135398095	3.28519185820177	3.13719141505233
AGAP2-AS1	7.09548734684797	7.66417004769589	7.59032168516849	7.70571025130629	7.98408121228328	7.58276045946536	6.90756259577426	7.53708306902141	7.19321345279997
AGAP3	7.29693876718796	7.83986804751029	7.91269957286955	7.67223230485422	7.58384751469743	7.81132193476323	7.71821019987041	8.09502049434653	7.49503276121451
AGAP4	5.29767152704539	5.11314415284259	5.19446744204259	5.56455295990663	5.11276068004054	5.58164149926066	5.40359665899558	6.23410420544771	5.57571386404402
AGAP6	5.05747002009795	5.21755235390001	4.93803396488783	5.23388672849124	4.81182996057925	5.14227144631587	5.11760622706786	4.9482243383109	5.16624981064389
AGAP9	5.78396084854122	5.46315834303902	5.48555202951469	5.44289202544337	5.38637023081306	5.49511930589673	5.56591395739852	5.99589480872156	5.56193981317241
AGBL1	2.56621499395408	2.55500259680786	2.55849062361479	2.55957256084346	2.56556741478444	2.56414346458617	2.56255481227099	2.55711402899955	2.56149571336931
AGBL2	2.54646575981797	2.53248758196033	2.55917878355863	2.56508925370335	2.63427537829165	2.52637375905874	2.54027437834843	2.54875101431278	2.57142336038117
AGBL3	3.27178396082672	3.28038682263683	3.24304192661683	3.2361182461999	3.18193492328762	3.22774568415127	3.32842376899522	3.6060310035686	3.21113517369905
AGBL4	3.27086944972793	3.27849679446741	3.26270353912953	3.24729108752052	3.2624604344958	3.2361182461999	3.25963187267646	3.25993349688795	3.26764955979149
AGBL5	6.2898543190577	6.52488700572904	6.66650800581397	6.59236076075619	6.66121743846077	6.88364340197987	6.90045043535142	6.23247821516148	6.91018502037845
AGER	2.74916969137992	2.72076579238931	2.73755071219332	2.7334668151976	2.73070044789022	2.72576289239574	2.73011274154996	2.74151447547687	2.72131109814312
AGFG1	8.47433369912901	8.26766584091084	8.10105581115458	8.36178415025586	8.17217885210217	8.35727424436337	8.65776345995843	8.48718902244066	8.22946597332932
AGFG2	4.37578127244824	4.54346685236377	4.58036213466016	4.37481846669837	4.49958810207155	4.55265016978542	4.61283040864517	4.24406365364933	4.54928154629913
AGGF1	8.40911549106136	7.96808694068463	8.06396944294943	8.09667172333896	8.07071863734761	8.00698678368316	8.18430539154555	8.18573859619958	8.15833340291135
AGK	7.62226189042479	7.16026143244415	7.23438342432327	7.24254811402378	7.48545742136729	7.42364491585971	7.90264943207065	7.24254811402378	7.64999366225065
AGL	9.85741673357623	9.21206274992277	9.71127154215223	9.41259601474185	9.56679769169605	9.11788231509444	9.58340260072273	8.90512354147041	9.48497145844022
AGMAT	4.15269312461586	4.16302022058696	4.14514186872498	4.2020597993746	4.17902659117639	4.36683695664334	4.26772320543632	4.16344533953228	4.1119876723262
AGO1	6.89875939897661	6.96551340914664	6.83832917467037	6.76641735118449	6.90045043535142	7.26838704047535	7.38071612127405	7.31349081204598	7.06257502765256
AGO2	9.8133391046637	8.93637714002759	8.99331907426152	9.06653009028013	9.1064691317325	9.73153545159751	9.66946975872203	9.45847672914098	9.4571993455487
AGO3	7.44330099030437	7.13497975894162	7.11960685217319	7.02458425612508	6.82691898208816	7.45801251316912	7.48657409343699	7.52623468060905	7.19261912830155
AGO4	6.8781837130909	6.33598950853701	6.67099861920748	6.32683077522257	6.49276831442253	6.69113875789686	6.41208904629712	6.71853934837877	6.64835196263691
AGPAT1	8.81260350061316	10.2597104042425	10.0667300771088	10.0857439589046	10.0244834826911	10.063459145765	8.95924100633583	9.58305604258164	9.98016762343456
AGPAT2	7.13678953039371	7.52280005038023	7.49115409081785	7.62513880323069	7.38485097792444	6.99922644157537	6.82992507294009	7.71087239187443	7.24450452671677
AGPAT3	7.86678614862455	7.92034652634957	8.03130542872991	8.06683511178181	8.01170427705414	8.06989524599222	8.08376705700693	8.01302984163754	8.00435941082335
AGPAT4	6.36330326914932	5.45174882199741	5.36198064537763	5.83778009398724	5.67144586642778	5.10314992930602	5.16151654755045	5.42081712748382	5.38293430554222
AGPAT4-IT1	5.1072578690368	4.93969161018825	5.55280096031913	5.31511579292682	5.11429665768777	5.03223495459551	4.48705941812593	4.99525379004854	5.0475046965877
AGPAT5	8.5717829660001	7.82115959813507	8.04948142124	8.0002445403746	7.99649620598055	9.12310881868004	9.10706560390255	8.87272748387453	8.73677461594877
AGPAT6	6.61748695483604	6.31250848375814	6.52435199155505	6.20712451364736	6.23933388223386	6.94978656264785	6.33135971550728	6.26100776749149	6.21654488310592
AGPAT9	6.30036564544923	6.65836595196813	4.25540814464684	5.50221187092321	5.78350201065862	4.05903963729836	4.26002448019165	4.17817704209128	3.84817570363893
AGPS	9.04257799247084	8.51669246210976	8.54787162841108	8.57663488369736	8.75568012538613	7.84725756318617	8.91638144029882	7.58031974140753	8.24696892081784
AGR2	2.94780417174489	3.11320387806199	3.04083699060785	3.19767187589661	2.9543547523959	3.60070089635358	2.90476547460803	2.92671207869741	2.9897433730575
AGR3	3.13241996184731	3.1272687297561	3.11503318083711	3.10003746757305	3.10143267322987	3.09374268673952	3.19550265405317	3.10035100864733	3.09776743814344
AGRN	7.92634254724748	8.50943666788095	8.63970717320264	8.85995767588221	9.01886058480039	8.82950419836893	8.05549932344388	8.26840854376291	8.21046758282431
AGRP	2.77011551699682	2.73721951685157	2.75017124082704	2.75215613652884	2.77492713240419	2.74103376924008	2.73902669482254	2.74644767384116	2.77787331058235
AGT	5.388715647914	5.40781185942661	5.55852252692154	6.1864185814067	5.36999732453769	5.66181961002622	5.55435348666777	5.43744648835751	5.32140322667764
AGTPBP1	7.54970160520731	6.37433142841828	6.8846459384595	6.57401639114939	7.01509663190905	7.18839067703959	8.07418848814225	7.59472152656438	7.99370357823108
AGTR1	6.57810807852625	6.13611100648764	5.37808605876474	5.47387730750221	5.37704974308462	5.39615024581277	5.86704951909497	4.18965912252857	6.60871514147577
AGTR2	2.94204026927332	2.92806488958775	2.92299042398108	2.93502204310919	2.9189085835166	2.94481783395659	2.9760361620574	2.92303391015269	2.94136605385828
AGTRAP	8.27268193620836	8.01894359485149	8.45288696811729	8.19909643195307	8.4328666917532	7.863007345219	7.62600794481962	8.25709458359436	7.79521576142458
AGXT	2.91704963084571	2.89222493464498	2.905599630457	2.89019469132718	2.91556674489536	2.89558353779405	2.89518481693796	2.89247342437497	2.92172373930271
AGXT2	2.84006270236026	2.82200502592535	2.84082701504537	2.82580767546263	2.83505598069009	2.82310381001792	2.82853023532875	2.82910277440144	2.86624342069191
AHCTF1	9.1589994790991	8.77221547847078	9.12966588521775	8.97705290859689	8.98096012369769	8.8501357603934	8.99600245008412	8.33501734041171	8.93285978358672
AHCY	9.31565235132514	9.72604619000183	9.94158760371828	9.9587042194347	9.90446643774043	9.70683641911435	9.86520494877384	9.85015731171967	9.58779119020722
AHCYL1	10.0884546613077	10.2967772446561	10.430432813994	10.2808197091919	10.2638178094236	10.1730856798596	10.1483648989331	10.2945660267537	10.1393401351507
AHCYL2	6.13970638523786	6.32742911492247	6.18381165494632	6.09269725094227	6.16980957381268	5.93077525262451	6.35536144753855	6.34988208487564	6.26578442068389
AHDC1	4.39522078460534	4.65503148226632	4.57932607027046	4.49857074583467	4.61433961326318	4.64001654441412	4.50554100993684	4.57585994481964	4.84536899689925
AHI1	6.29547059986559	6.6648426159616	6.5663506478468	6.54454775210593	6.37358538519379	6.83477386298154	6.77026686380163	7.27444427854077	6.96148199574081
AHNAK	10.3320130641782	10.7970263298444	10.7942782808457	10.6314075003557	10.6327168433229	10.8618743193645	10.4818396106236	11.0761042507004	10.5707821127014
AHNAK2	9.2657875709349	9.91392700352361	9.08705811461587	9.14738720000221	9.2617056345523	10.1720487818307	9.57347265326533	10.8882901254683	9.97387117275742
AHR	11.4495154606879	11.441326273187	11.2311153169792	10.1981580436092	10.694296427117	10.8994090835801	10.448876227898	11.4235283130988	12.0331961252828
AHRR	10.0335697220035	10.2288453154123	9.96549433252816	9.62315151891544	9.67282434538605	10.1206363536846	9.18520438130699	10.7619138509058	10.64396663652
AHSA1	9.8286012892228	9.73868078239489	9.90174873873422	9.86172770002766	9.89823327357265	9.92318831955384	10.2399828847405	9.7296909830189	9.79800828795319
AHSA2	7.79334298142584	7.97696650881586	7.76411219729864	8.32816096559861	8.43693720417463	8.03130542872991	7.40339507926871	8.16991279208688	8.21747344309152
AHSG	4.37822910352224	4.39702923224535	4.326494628123	4.40521122441258	4.28437331948635	4.48357356872527	4.3586339118076	4.64361493638155	4.37621883684645
AHSP	2.57947432179123	2.55657534892492	2.56018680538608	2.56444792428171	2.57815457594796	2.55887966154568	2.56449288370551	2.56226061578413	2.5824884484688
AICDA	2.29128351779028	2.29167227996707	2.29440377940031	2.29277513621668	2.43578209987489	2.29368418703084	2.31687652392044	2.29209633916427	2.29016493483738
AIDA	12.2873167827944	12.0605926620363	11.8060811467186	12.0433504416493	12.0785789002027	12.0219908665468	12.0956075309462	12.0897380193267	11.8456148528782
AIF1	2.75293984794205	2.82456284658019	2.84569192652269	2.97213501161669	2.79531294450212	2.92359336240718	2.74545137788488	2.87859832609022	2.84708605726821
AIF1L	3.66777854421282	3.63094778852321	3.65933982944483	3.67394879119757	3.69672611038583	3.53577730882907	3.65981562228043	3.53482551125041	3.62202465892344
AIFM1	7.63484038185949	7.67899703612678	7.5585113013815	7.91679689211169	7.72902057207363	7.1685946945317	7.96690164921926	7.01082491107642	7.36912645256932
AIFM2	7.31085765633422	7.31844781814451	7.83059286220204	7.20881495077588	7.66574558049201	6.81989721197054	6.89579688388017	7.09729429273893	7.77671023709921
AIFM3	2.26438345984451	2.24574629847659	2.2553351514274	2.24725359202046	2.25126805619581	2.24725359202046	2.24807123070181	2.25347949725718	2.26621208009775
AIG1	7.48416860528104	7.64731094691571	7.49886096601119	7.85779328134196	7.7333778880048	7.42465089757028	8.41720939720008	7.38124828047724	7.55971512522281
AIM1	7.76616084688104	8.81307941421669	8.65485315180606	9.17186694056833	7.98043813240536	6.44008965869018	8.64761377373057	7.57147144827724	6.55753326755214
AIM1L	4.72245430157021	5.0521973646429	5.09746475655648	5.12182470931736	5.12737662536614	5.17981716354012	5.21243539712989	4.73311262911112	5.00873567591864
AIM2	2.75642937477301	2.75624392423088	2.75706950474215	2.75154221721011	2.81229327066338	2.75882683360524	2.74916969137992	2.75642937477301	2.83203006508432
AIMP1	9.8922243875792	9.78243212743437	9.76923313327418	9.92318831955384	9.95492952796593	9.87057721963265	10.0493786895828	9.61430064423646	10.3171969967252
AIMP2	9.58839500947527	9.818856817105	9.66771655088785	9.67018054116259	9.82656228205518	9.38394397339941	9.75856527112409	9.35756406053238	9.41883750404376
AIP	8.79328609437871	9.11310156827473	8.93322517468466	8.74594307520803	8.88824867698696	8.95998090485718	8.68424667311597	8.82018269901639	8.95111258670669
AIPL1	2.51477636120943	2.53368903557137	2.53594473956607	2.5233721120362	2.5226717027004	2.52973072900837	2.52090892990463	2.52989556759795	2.52590290247338
AIRE	6.04525320008157	6.40600996838307	6.18493047574292	6.21837131340877	6.15385036695977	6.26432508821968	6.28216586148252	6.1612516910417	6.10395839026709
AJAP1	2.21288129369027	2.2078294018775	2.21288129369027	2.23615980868962	2.21410490846762	2.21018137766127	2.20845653353718	2.2078294018775	2.21018137766127
AJUBA	9.93785983758744	10.0335697220035	10.2466574199794	10.4380780840524	10.1863797808438	10.4427966735375	10.4190472840668	10.3013422195107	10.5179040530104
AK000798	3.47938173693953	3.43922632357184	3.46422806694186	3.40770820761394	3.49031381638691	4.03729622139473	3.4287161751643	3.48550315297515	4.13170457169654
AK021537	7.2688481968044	8.07892307557944	7.94528394773415	7.82911767397864	7.96630461762162	8.47999257034637	7.10222639032799	9.06437435060348	9.09898673339208
AK021804	11.2100709363024	12.0671362523348	12.3080752724609	11.9861029763286	11.9042266803825	11.9820670928876	10.9740789229767	12.7098205292119	12.0764391848829
AK021933	3.25522752990907	3.07288443204633	3.09732583568125	3.24012732953315	3.0289061629944	3.06046795410429	3.34929723449568	3.18757705499786	3.09750766109048
AK021977	8.55592295759153	7.0729366192041	7.27210646606818	7.49759663729901	7.40488111116345	7.62983345336274	8.46094699335167	8.07418848814225	7.39509985834006
AK024936	3.19340445426545	3.17058923979477	3.21207950818903	3.42239221274639	3.21113517369905	3.166859903889	3.17058923979477	3.19866078295444	3.45279652072542
AK025288	7.24624438280609	10.1251391401982	10.3631116593873	9.58305604258164	9.93707689978002	11.0083347304555	6.40905299732634	10.9021212419997	10.3331512590984
AK026905	4.00795469377641	4.53016384609876	4.2640163358527	4.52559615682293	5.157898757764	4.2818878657226	4.26699270161691	4.3516607804215	4.30262120607326
AK054988	3.6210611132334	3.69827381153855	3.83392195095542	3.67002775599595	3.531250033378	3.58149351725956	3.68828580188646	3.60651232205813	3.5409899628752
AK055458	2.80548888217559	2.78258996474056	2.80145340727011	2.83431644738249	2.82223421582066	2.79223196246773	2.78723009552266	2.79081932551757	2.80567799160481
AK055981	6.74692482932746	6.23986353919256	6.03902771174644	6.04622991040206	5.93376642618384	6.2760263320186	5.78534852315018	6.16728530737844	5.38524798082976
AK056098	2.30936626209198	2.29855150716335	2.30497451315293	2.46286896416312	2.31106245351155	2.29870603980934	2.30333854893102	2.29066480588734	2.28971964485144
AK056982	2.53661913522468	2.53608980160386	2.5291153176628	2.52017547675808	2.54676950384786	2.52952761439639	2.63015630502808	2.52175286629148	2.47840868336896
AK074476	4.72335668151483	4.94221226539289	4.84295243245366	4.48357356872527	4.43001481894718	4.79057392864601	5.10093686348697	5.38404051400872	4.9204612470805
AK090844	8.70195240547066	8.43028983559	8.68546885926212	8.70358285438972	8.65244921769412	9.25533245880617	8.20912733313566	9.06140761715447	9.30024807294866
AK091729	2.80294230264046	2.78915600505493	2.79608829340993	2.78197669587173	2.98920820567671	2.78372377381717	3.03266679307278	2.79935107314847	2.81793302690729
AK093205	4.07959357847171	4.07918959338356	4.09070742714067	4.03001339524391	3.92016131379411	4.11077427523282	4.23102333273186	4.12483257352579	4.00467108155467
AK094644	3.1381655725027	3.14069520065076	3.1272687297561	3.13937148501013	3.14300397898538	3.11542512273591	3.11742119636603	3.13937148501013	3.08055380728108
AK096159	2.7581380993924	2.72930591518128	2.72602843810525	2.74237964361835	2.73536599274084	2.74142770344653	2.76646445827102	2.72392086121062	2.69975667853824
AK097370	2.96598281162606	2.94410928474397	2.94352003318411	2.98416654924117	2.96412792925692	2.9347795445036	2.92162575596546	2.93918868638954	2.93296976921594
AK097453	5.76709297853502	5.80190452671693	5.88578062224006	5.85414944835255	5.96892959987989	5.84987180468437	5.79600961367709	5.82277578444504	5.70753752472559
AK098263	3.96563544076953	3.90327304437132	3.90160658086957	3.89698930062728	3.86898838769047	3.89005075723339	4.22841897087436	3.93790256533757	3.8698296938228
AK1	8.97085422449281	9.81597270457402	9.67344563191216	9.36736209498331	9.24177361933559	9.09953692912951	9.01116189418304	9.12966588521775	9.398667765735
AK130486	3.31156817981625	3.43805194647683	3.47924228936564	3.40876818635775	3.43721529518484	3.58535863973719	3.3764632502847	3.47116200886225	3.39116160910599
AK131021	2.85716859755244	2.83087390037938	2.85233696188079	2.83448648867253	2.86416609311078	2.83079437754684	2.83955335943829	2.83125902276151	2.88179118782525
AK2	8.98096012369769	8.65737481401086	8.79010075476503	8.90876001536056	8.87440864949127	9.15241190381451	9.0058815518819	9.20213053645592	9.0075011275465
AK3	11.2331589544867	11.4235283130988	11.4667124344178	11.0066315983932	10.9973978085283	11.1720543426106	10.9672887033394	11.0794316662387	11.156523374753
AK5	9.02943675901106	9.47989986745566	8.51340469317251	8.83985412775524	8.39818812466906	9.46654356936083	10.490855212834	8.90333178382763	8.99454774496806
AK6	9.58171974246923	9.4939959890529	9.55738139322679	9.47042374582574	9.73868078239489	9.40393100218313	10.0167893354284	9.36237086210704	9.3858711088176
AK7	3.49616466450737	3.66071141949707	3.51956842044176	3.50331877409918	3.55234546051032	3.4885983819207	3.48237785866534	3.50921445599607	3.63533724183929
AK8	6.42158567985019	6.73964468622901	6.384291859112	6.50786349773813	6.50884624994073	6.73964468622901	6.55808982241666	6.76509898373616	6.60227997341017
AK9	3.66464013331499	3.56948649848015	3.49904255592489	3.50097970610733	3.52969701526782	3.477292394511	3.57561058150957	3.98863783797295	3.96634531424686
AKAP1	5.65945718833627	6.0238793156588	5.83524012501585	5.76779073855712	6.10914259638635	5.86091666293131	5.87178708448052	6.17545969271617	5.97317910039602
AKAP10	7.55241279162955	7.13355446541198	7.30541825342092	6.78756872868291	7.15987286737389	7.23034285198773	7.22772962737368	8.24406143357205	7.46382454622055
AKAP11	9.4729030930355	9.37614212918816	9.3791322442647	9.32521811550156	9.43777854932226	9.54674213150499	9.65829162919432	9.64266971401824	9.72372761684126
AKAP12	8.94503094274827	6.60227997341017	7.72074603260568	7.5829826492462	6.72137659859585	9.12966588521775	8.16021771912505	10.2135576046145	9.91939295166591
AKAP13	7.2974552229535	7.35830948353495	7.47149791911174	7.59231606716134	7.55659471740866	7.33484101092959	7.10426095917147	7.6784413409341	6.84336084456277
AKAP14	3.07375352680563	3.04864402181719	3.06998629417839	3.10265715139568	2.97759830842135	3.05191363804801	3.07649694532464	3.08658007422899	2.97447662324581
AKAP17A	7.70412947089741	7.79334298142584	7.80419193872955	7.80953587752702	7.75190336277414	7.83347656134264	7.80037841220375	7.91734008902604	7.66649263383715
AKAP3	2.14094258908592	2.13854212606266	2.17041672602009	2.13900752940302	2.13979906646309	2.14094258908592	2.08930404831762	2.13979906646309	2.14201775530972
AKAP4	3.20357894685373	3.26386283312552	3.19991818543314	3.18176306721155	3.16176423514809	3.18443061954764	3.18091943725323	3.18001092992487	3.14341487264324
AKAP5	4.77278408133034	4.79629920374165	4.75404774285623	4.97281138795764	4.63238716300148	4.67442103930559	5.11945283587898	4.56790381087874	4.70000265158138
AKAP6	2.81229327066338	3.0818185219323	3.37986298219179	3.11790431607405	3.78763089621683	2.89398024735977	2.81017402292999	2.86448289332818	3.61883601322484
AKAP7	8.31992776253034	7.42285653682432	7.6599126500038	7.1709941314781	7.13735826423608	7.04958211473642	7.35746613113475	7.17755608170633	7.68816614351782
AKAP8	7.59690820748069	7.67664848109269	7.71625959914709	7.63247114998797	7.72051371493771	7.74253845100949	7.48745660777984	8.07530157869984	7.63958253881111
AKAP8L	5.48614220836755	5.71500411027298	5.61138630373132	5.45616932755661	5.61062509755332	5.62563271592528	5.59593409695292	5.53629224051174	5.59691794037843
AKAP9	7.52051577209941	7.01193791008154	7.11603907765623	6.93514800221469	7.05606384670069	7.29279791654275	7.41314409160148	7.13821503848182	6.92050639445536
AKIP1	7.53668829355548	7.80461437467673	7.75190336277414	8.17361502656695	8.13033474702396	7.90338747380416	8.17625843689285	7.88495978152964	8.27328548310386
AKIRIN1	8.71088983832379	8.43848670335182	8.66206762483222	9.04999304561095	9.12739752653783	8.40325013979682	8.98848944028951	7.27240636480755	8.89032207438033
AKIRIN2	8.37142370041799	8.60980874507173	8.64423090049293	8.48110314915447	8.75961370568075	8.76723285550779	8.78274138975604	8.84473743464086	9.25630210133911
AKNA	6.14607419801384	6.91274388476222	7.28487678953713	6.68521519956666	7.32653055178465	7.12822420609461	5.51241741920206	7.26739792213641	6.84058030489899
AKNAD1	3.44629079358452	3.45983211679736	3.48610903219225	3.52049062143305	3.47094982693103	3.51262887129245	3.69697668609272	3.47013848758756	3.44832873749217
AKR1A1	9.499693712123	9.77511101577978	9.46425442429463	9.62475820270647	9.77647650804438	9.76713854399544	10.0167893354284	9.59522652027293	9.45055741297702
AKR1B1	11.4798179002434	11.8290961971541	11.4235283130988	11.6059726630413	11.873853093893	11.5152262904615	11.2879222084309	11.5604497551509	11.3369625191516
AKR1B10	3.39418418372273	3.53338268890361	4.11008565280284	3.36282470018596	3.65437608456544	3.32002202967284	3.34438139191663	3.37112634428125	3.41869779315441
AKR1C1	8.51893070885478	9.3919713375967	7.73425751714342	7.25128283777157	7.40284350064343	7.5076633985028	6.42476274116816	7.80504131937251	6.84151451240259
AKR1C3	8.11804643259289	10.5519615987256	8.62860429553825	7.7177819246093	8.39546619943792	9.49259861830562	7.78995578101872	10.2384815652079	3.96882274029535
AKR1C4	3.51704101628576	3.48171381474926	3.42851851674897	3.41727451952349	3.42239221274639	3.41727451952349	3.45465959302797	3.42652961615741	3.36410895208321
AKR1C6P	3.604228575233	3.95827429312897	4.00038755186849	3.95618611373699	3.96836707091696	3.98980161921811	3.80620776020249	4.4560128626128	3.98543130571598
AKR1D1	3.05462820409771	3.03156162838423	3.03853240981538	3.0179296118769	2.99021772514869	3.007308021675	3.15466361435637	3.25933095004577	3.0225029922626
AKR1E2	4.51841129767039	4.63377904582363	4.32472627148171	4.30400591924796	4.59549967727206	4.51379279149231	4.55942659850549	4.69455551091948	4.44346126640845
AKR7A2	10.4347452625268	10.3613990319283	10.2967772446561	10.3152382992847	10.4642188604471	10.4731176337573	10.4019321294831	10.9148813647314	10.5246153394901
AKR7A3	7.89286356753629	8.23388019396069	8.00758601896844	8.22193602705844	8.40643800731846	8.29749303226672	7.96899862692299	8.54883247707045	8.29091688488934
AKT1	9.1804494764976	9.80547969461803	9.74461337806676	9.66145620280567	9.79349969745381	9.74412750607495	9.37072455689595	9.79911094107581	9.78667267631433
AKT1S1	7.23352435207848	8.30950855133866	8.00172600195301	8.40613983273664	8.15300018682334	8.24996033106409	7.79700204536884	8.41646727208331	8.49462818562762
AKT2	6.13611100648764	6.52849600782654	6.69074192918095	6.49488977649115	6.63751147780799	6.7401633467916	6.52119982882092	6.98044173799076	6.80438762053333
AKT3	9.43192572445765	8.78835729669075	9.18699108378717	9.10947797548882	9.19323198469704	9.03313051573072	9.40138726923301	8.82884038487903	8.79518621461896
AKTIP	8.86874131646934	8.67878702661125	8.86996410714881	8.85466909006056	9.0058815518819	8.85673173267112	9.05397982440003	8.21046758282431	9.28559485217985
AL022341.3	4.1901179379882	4.19321269693509	4.17531622855094	4.16110489579127	3.74937814087662	3.83853569513367	4.16654774827553	4.17584253301205	3.94555339173657
AL022344.5	3.06129694451063	3.034659091297	3.03992381393129	3.03874094749873	3.00527436033518	3.02791215173968	3.28999731038135	3.03992381393129	3.07109683458265
AL109706	3.3357439797737	3.29395594165235	3.32135306486158	3.4980056976797	3.25471666047101	3.33065374657156	3.39239865364396	3.30078708106853	3.25014843350359
AL132709.8	10.253064966105	8.3947897761631	8.90363492904572	9.24965124040176	8.97234678976373	7.96026317931453	10.5085552568899	10.314555175274	9.57271035115719
AL133493.2	3.49852529008248	3.53219385852125	3.48710094895761	3.55425658914039	3.41764882974585	3.49100849951883	3.6817235850905	3.49882288626167	3.47611514622713
AL590762.11	4.02201433063705	4.34148694228918	4.79929410877165	4.88157668100068	4.65171330923502	4.67291467021591	4.68862559456766	4.64494947907826	4.68658360931514
AL832163	3.68003268720731	3.75105670828032	3.66178584243579	3.80839123014878	3.62662508390536	3.71530997564924	3.79364335966598	3.68960469434229	3.67085157038497
AL833181	3.85906925417377	3.67808490689073	4.08875415976813	3.67571974202249	3.74127614163067	3.68892513907854	3.9753095536345	3.66607280038329	3.94820872968245
AL928742.12	2.17191587149874	2.18425270455139	2.21033656231207	2.20432094270925	2.20683665984861	2.20705408691065	2.20244285539596	2.20727151397269	2.20101873589458
ALAD	7.71867070219552	7.54640896929639	7.90312720482336	7.91467893277374	7.84887573606064	8.03066379272747	7.78194539294816	7.54041434759643	7.87130083777207
ALAS1	7.89101631163047	8.57440515762328	8.44848972083511	8.82364359052102	8.818222999933	8.34346877140253	8.52277618311304	7.90180688909194	8.24815173759391
ALAS2	2.50074711330757	2.47361875670878	2.49143559485663	2.48805028404399	2.48657813774306	2.53068950614852	2.48805028404399	2.48535316143905	2.49910116085633
ALB	3.15671760344914	3.15218990155476	3.18313505848786	3.14855772357068	3.14248473681129	3.13675570727356	3.18826373305496	3.14881147092181	3.1095849572357
ALCAM	11.9490623499822	11.1254043971851	11.7512899854592	11.3617579738562	11.7982122425167	11.9861029763286	11.4667124344178	11.5074879822901	12.4668541893626
ALDH16A1	4.54504383893205	5.19446744204259	5.21454365949893	5.407253050952	5.16488644570868	4.51200295015905	4.4182642495237	4.83758333884009	4.56853073080804
ALDH18A1	10.6207721724084	10.177582203941	10.329461175517	10.329461175517	10.3835220600452	10.5506531607252	11.4560491004669	10.9094121444815	10.6598948828961
ALDH1A1	3.61211637057024	3.63215965348118	3.06458200907857	3.08864801926358	3.05425980604889	3.07335263157858	3.08602718839288	3.08062777822546	3.04514653666546
ALDH1A2	2.42990827239803	2.67076004813815	2.69670752531606	2.67680729641512	2.23615980868962	2.87032661345382	2.70336880919217	2.64138175628492	2.68445258467191
ALDH1A3	8.81882004609668	10.8451491258221	9.87057721963265	8.99365038955394	8.20531815940614	8.28998811362249	3.89769867000854	6.39467156044869	4.02201433063705
ALDH1B1	6.61814022397552	7.33956085139288	6.63234632930123	7.04996122186132	7.48244167167953	6.80556646283526	8.55592295759153	5.63371059141319	5.9433484550027
ALDH1L1	5.9132346612658	5.95165026452547	5.93326386835219	5.96744789693858	5.85978240013216	6.0238793156588	6.01754824963194	6.06306852568143	6.00264322427058
ALDH1L1-AS2	2.68584419390552	2.67085269130034	2.6672056365061	2.65728504123646	2.66922200622931	2.65594699521677	2.69194905597702	2.66834635617682	2.67727767558643
ALDH1L2	11.2236957914615	10.8164513384316	10.7288473037041	10.8082330986133	10.9185604902757	10.7820632706088	11.2909733369171	10.9608649284825	10.8289822747809
ALDH2	9.40304136943108	9.77140401478906	10.2652322556085	9.75426652588513	9.88615448537038	9.53086382441219	9.87659323516988	10.1440983011632	9.26481946505291
ALDH3A1	3.50967589850294	4.99160364019608	3.56616442526733	3.53788448951917	3.52501814183562	3.52850283765882	3.50209589874356	3.559157985823	3.48088676093768
ALDH3A2	8.36289481824805	9.80316944403436	8.40643800731846	8.12520519209669	8.23361470762271	8.33099523278961	8.19835645191091	8.82249758413245	9.67408230281304
ALDH3B1	7.72051371493771	9.1257617939978	8.83945331684948	8.97581542183947	8.58288399551125	8.50530541104999	7.88220538637753	8.76494884315472	7.76832418486458
ALDH3B2	2.80056708433856	2.78987890852544	2.80105377294263	2.79081932551757	2.95423404400298	2.78650225285211	2.79236164609634	2.82597731624624	2.78650225285211
ALDH4A1	4.92487166053745	4.9322564564215	4.94107851788197	4.90696357784404	5.14227144631587	4.9815808102535	4.93360312883568	5.30519514473831	5.18987205278457
ALDH5A1	2.73070044789022	2.71391457006104	2.74514818707507	2.71883054739745	2.69653737326347	2.71596970486239	2.74514818707507	2.73230325626647	3.62336435075504
ALDH6A1	7.8852721659302	7.94328464078374	8.24354672827871	7.82165068564925	7.87019679042175	7.93692186617503	7.79077913777728	8.61766031541564	7.87431001097856
ALDH7A1	9.91000911604602	9.48666494669961	10.1660402154802	9.55644690416699	9.91863236251638	9.91702179369968	10.0178943713359	9.99775781321499	10.4945432517671
ALDH8A1	2.71285372688875	2.68286975644537	2.69338215555657	2.65743685161774	2.6826424682073	2.66449908051321	2.66330926243708	5.42937858436302	2.6662077372511
ALDH9A1	10.6240999642034	11.3200535510838	11.156523374753	11.1598414526953	11.4214301286672	10.9461959441255	11.1015213219062	11.627082660311	11.4341167098524
ALDOA	13.597271339439	13.6724063184053	13.6593824145856	13.597271339439	13.6593824145856	13.6593824145856	13.597271339439	13.7185087752405	13.616529992837
ALDOAP2	3.67085157038497	3.68767398249463	3.68200242898716	3.66685638758967	3.66227427740831	3.99336859667044	3.91505467283162	3.65153166228886	3.6732874729396
ALDOB	3.72645181239281	3.777883432242	3.7173595077393	3.71622554567247	3.67724779211287	3.755575625923	3.81508908475675	3.7223220546964	3.72511600775242
ALDOC	8.96996776343325	9.07016817801559	9.49186216102552	9.23603470931625	9.19703290120349	9.94423787082164	8.13705050794691	9.86751906402085	9.44611623898086
ALG1	8.4051115651061	8.44618647863519	8.33219818474482	8.41430460715713	8.36247717454711	8.22833275015337	8.51011050140373	8.2576339672657	8.19591409190659
ALG10	4.50742176889587	4.00467108155467	3.44700133459205	3.55456036997846	3.49100849951883	3.30491002496202	3.69970706598213	3.63367029875431	3.91149057849041
ALG12	6.58601834585687	6.78892896577176	6.67699978145862	6.67155851665052	6.7571489381602	6.70127299810847	6.84823333524447	6.76987100304933	6.62799693489447
ALG13	8.56611933788796	8.68028987393551	8.43948412612711	8.28332535677831	8.68636782787657	8.24115280428365	8.40945399046036	8.58213592256471	8.3508854054695
ALG14	7.20038371613936	7.13625875215839	7.15032536335648	7.30945448562353	7.09292738449432	6.24842023084065	7.12915598058935	5.79022119807351	7.0098194533732
ALG2	9.6094238679777	9.25050170980529	9.31246819766895	9.46255466576569	9.43035267722091	9.15529915366901	9.3899882660797	9.15592483481794	9.2438979441481
ALG3	7.86155020285473	7.85190758700793	7.83149778655392	8.02366769605822	7.90070064855008	7.81007602252702	7.97643340257179	7.39405699998121	7.50177609940746
ALG5	8.43507567613791	8.30702090530331	8.34544156517224	8.45253458222812	8.29211739059777	8.03201937905256	8.49944328123102	8.65485315180606	8.28332535677831
ALG6	7.41378838190929	7.48500228083112	6.93514800221469	7.34148400003068	7.0700480735062	7.32445904897881	7.49886096601119	7.40626186562369	7.26077628608416
ALG8	9.43697054342032	9.09607348963837	9.42270255565611	9.20213053645592	8.92367283351462	8.84644359347572	9.49902758314533	8.99062172712469	8.83305840904907
ALG9	8.11654817701443	7.7840195175978	8.13880402165033	7.77133874688748	7.89034368728575	7.93741992251789	8.25277551151051	7.97208524631715	7.97252836869329
ALK	4.2680830756625	4.22907347312405	3.96471636348049	4.12483257352579	4.15984169418556	4.16248309040494	4.21546858449706	4.18773682086758	4.19680256913625
ALKBH1	7.24661253266361	7.23385112417293	6.95143888048406	7.3693030785516	7.27651068551071	7.2590921458326	7.42700113477778	7.4453861560072	7.06598374348133
ALKBH2	6.19411154671241	6.04669682820977	5.87577334675337	5.07888023257787	6.08278319494012	5.81280959414053	6.95705450502856	6.54753171503414	6.17704110448573
ALKBH3	7.99602990666281	7.50857177608095	7.67130629729443	7.49328205774919	7.82727962460277	7.45869955995628	8.07577217987513	8.16651253525574	8.14867565682228
ALKBH3-AS1	3.06816342724188	3.04811022182558	3.05758091707985	3.0529834656766	3.06795794488553	3.0393135058053	3.07564109307902	3.05122226930501	3.58185847025353
ALKBH4	6.80756235259045	7.2701417434582	6.9957564394627	7.47084566081257	7.33923663101353	7.00059773871611	6.99218578213363	7.12871701943353	6.96447589933581
ALKBH5	9.72290639412336	9.8286012892228	10.0301688821876	9.87441629085451	9.82465883920312	10.2021699709269	9.818856817105	10.488501133828	10.2665960976869
ALKBH6	8.3172451661006	7.88495978152964	8.41053704416245	8.38472668711598	8.2452447361146	8.14485381131519	7.99569265388331	8.22140192589578	8.13761460639678
ALKBH7	8.45692759869891	8.78309947794608	8.77630377277696	8.56758001956257	8.76550723563856	8.37168157290124	8.37608148486976	8.43600344909065	8.02241976323563
ALKBH8	7.20980050021811	6.62027794159374	6.54162238478188	6.14669902199255	6.78636508706048	6.2158450467434	7.33755953353111	6.40241751657591	6.64038519579698
ALLC	5.36721342073887	5.43172037346516	5.36487423339703	5.51153490339921	5.40030226911815	5.43128886734463	5.44585694632579	5.47519202619798	5.41932091550733
ALMS1	6.66880828992827	6.00436250200059	6.48945679532772	6.22347206652523	6.60834217871404	6.56739102923864	6.84531703831028	6.66880828992827	6.79640113753986
ALMS1-IT1	3.23472478564943	3.17131852021212	3.22754794343879	3.18643044468378	3.19197013024335	3.20396534844569	3.23743015904408	3.15535552587274	3.1988415495804
ALMS1P	4.12483257352579	4.09917806547223	4.11300010399821	4.08858926887429	4.24703019538102	4.13692032720725	4.15334077608292	4.16654774827553	4.23427871151078
ALOX12	2.58920278593919	2.58226882069667	2.58329859995402	2.5789394781349	2.66662775600347	2.61352188818238	2.57936554918716	2.57552074189605	2.5675015170567
ALOX12B	2.33968650996426	2.3421453700132	2.34840527026971	2.3518817381988	2.34809186657029	2.34667494654308	2.35408292933568	2.34258532913857	2.34653264773125
ALOX12P2	3.27057564677016	3.2531931621163	3.26594211010838	3.25130030609166	3.28299737275709	3.26100902103368	3.25130030609166	3.25719553280011	3.28710199765557
ALOX15	2.47798150912726	2.46003592249079	2.46670912561894	2.46333222716749	2.45988153654698	2.46518249368967	2.47464075748784	2.46410526877172	2.47502685236702
ALOX15B	3.04023823014749	3.17164406624489	3.20019387029932	3.19035861988755	3.22158022134183	3.1822579797425	3.18488591977978	3.19320152056695	3.23245373302335
ALOX5	2.810986241141	2.85863840777977	2.8052839278276	2.80241514978058	2.80680685166014	2.78733483099162	2.82351888515551	2.79047605187003	2.79027541998552
ALOX5AP	5.69597356254546	5.57745406651296	5.53788079955717	5.72534922703966	5.72691494506994	5.79235676007407	5.76104178079699	5.78662480885522	5.74662575543818
ALOXE3	3.21257319220098	3.19572800202944	3.20129815937829	3.19265992050165	3.22667568503105	3.26076830206404	3.18409604233125	3.19197013024335	3.24453698209128
ALPI	2.533925290044	2.51628776682306	2.528153696719	2.52145083664015	2.52869197846791	2.51798000393772	2.52882864090516	2.52044607136386	2.51959022742604
ALPK1	5.55496459212639	5.23388672849124	5.35521077050993	5.1933377475512	5.388715647914	5.43494598752316	5.37464699189476	5.73569347304027	5.35046866599223
ALPK2	10.6155284127168	10.880301135905	11.4962945883144	11.1612797299906	10.8595649103283	11.9767081525352	12.2644943476205	11.6672936411529	11.8323987361675
ALPK3	2.3830906089098	2.39053054975615	2.39550699096738	2.37475038897053	2.38295121739938	2.3760073033496	2.39734094016246	2.37730500366616	2.59817829262745
ALPL	3.6218120116085	3.61211637057024	3.62030330601018	3.6160815423353	3.62202465892344	3.60153115043496	3.63626780266254	3.64431436707392	3.63022610217897
ALPP	2.39982995336854	2.40059723103095	2.39930014912267	2.39480871392355	2.39053054975615	2.39312528414035	2.3940878875283	2.40015226809864	2.3880495246189
ALPPL2	3.79015543512391	4.29055610349875	4.35768198844362	3.99703098196117	4.37236421291029	4.38484565635306	4.46158871138063	4.93076965959856	4.40396884116943
ALS2	6.70127299810847	6.81658865723941	6.90140250029594	6.88112028727262	6.67155851665052	7.14871697109847	7.6302064265279	6.85752603928633	7.52656198343403
ALS2CL	7.00856157502951	6.95047937266065	6.81786663231062	6.85072306671706	6.86935056925036	7.14944555104834	6.91810638427697	6.75308999062877	6.86492805439868
ALS2CR11	3.52969701526782	3.59167343176283	3.49303549757703	3.48903193304274	3.51663815217869	3.48929669180253	3.64431436707392	3.50047961593926	3.49054016268069
ALS2CR12	4.04637404826459	4.07731505709121	4.16302022058696	4.11717420101317	4.10584999119989	4.09005514937943	4.12794241829314	4.11352385866572	4.05732900086104
ALX1	2.82141576581593	2.5268293774041	2.39225879155707	2.38246272538289	2.39623720144287	2.3940878875283	2.40199623467561	2.39162953419703	2.39666667655125
ALX3	2.45641992204204	2.41027651957493	2.45331898526084	2.51165445415577	2.44666167095294	2.44401360601321	2.44666167095294	2.44649879624789	2.45649187383901
ALX4	2.28940469417481	2.28971964485144	2.28971964485144	2.28694174764256	2.28694174764256	2.28494134683915	2.28924472493792	2.28867043205301	2.28664082077026
ALYREF	10.0540431185186	8.55155156481277	8.87440864949127	8.96618752183555	8.82079206088371	8.78389380403806	10.0364000901252	8.47875208473861	8.83739100137752
AMACR	3.00139072221057	2.98070990488874	3.01959424591096	3.00647697413512	2.9118342661825	3.02372697382134	3.1596924427745	3.06258457293884	3.01115103508738
AMBN	2.97970117270021	3.09983481343781	3.00473322065969	3.25228757587558	2.97386867243598	2.84632946004772	3.02312198231309	3.25775964487646	3.3801316892442
AMBP	2.5279478905988	2.50913049911241	2.52303072456942	2.5131150417992	2.5245146182403	2.51425132716928	2.51914537831062	2.51688952179296	2.53061115599491
AMBRA1	6.31752545414406	6.08278319494012	6.27938301271154	5.83587274295171	6.10270232201427	5.95211774826348	6.44624763414819	6.33089573438745	6.04837421513511
AMD1	9.44082186189972	9.34819283852989	8.89748686263209	9.45165788642741	9.09582191155615	8.56709237209868	9.11310156827473	8.18706361192655	8.8501357603934
AMDHD1	2.64639670193176	2.62154755170726	2.62130118733911	2.62352995159756	2.63171210011604	3.43721529518484	2.66021189791019	2.62506796801284	2.63346017175406
AMELX	2.27741382609276	2.26463870931762	2.27191717627083	2.30100435959463	2.2677342991021	2.26744639193785	2.27646481582947	2.27320800469357	2.2677342991021
AMELY	2.58110936558064	2.56189067775034	2.57190308526771	2.56766692894035	2.58329859995402	2.54800201468003	2.60497274706505	2.56476638919654	2.50233586208524
AMER1	3.55359856418493	3.53857470646344	3.53697011072486	3.52481272148295	3.51482420936846	3.5241189821141	3.50625030476848	3.53548772094931	3.39858549830466
AMER2	3.92505788661458	4.20098238041533	3.92850053482664	3.92099460585409	3.96117937053211	4.00711075412107	3.96427005017587	3.96563544076953	3.98863783797295
AMER3	3.17696006456125	3.18036493841287	3.18944041948514	3.18770949643548	3.21449001129468	3.17817781289813	3.1825624739791	3.25260797808845	3.22344244973583
AMFR	9.04960696674081	9.298339998086	9.17394343615988	9.17053643393851	8.45990500627645	9.12518535432191	9.77290786193609	9.12842245647733	8.4848135440543
AMHR2	3.52947126151416	3.52642293133084	3.5615238447331	3.48881377325924	3.63128988445388	3.48219188038287	3.47431967259248	3.50686927624452	3.55878751066493
AMICA1	3.27453602212157	3.23407023223294	3.27474835117432	3.26628532772626	3.35312856865656	3.25610119943215	3.27986508380638	3.26677136726812	3.2781815313116
AMIGO1	5.06798951922648	5.15882639087997	5.15557355766738	4.87514359090961	5.07742329323801	5.09933114112357	5.13906442477929	5.10791155815411	5.88048916439622
AMIGO2	12.1740508340183	10.7833742436844	12.9401264828165	12.0239253804458	12.3610250110837	9.49845584953673	10.8484845647379	6.47747659603528	10.1212652894242
AMMECR1	7.65388553882533	7.94298978472178	8.09550339144147	7.78194539294816	8.10809503664312	7.84117937920569	8.16267449814355	8.39546619943792	7.05440372847428
AMMECR1L	10.0149439949396	9.50865884866033	9.69336560528634	9.56945710193697	9.75359334700141	9.68678624511947	10.0156215719686	9.72372761684126	9.51603218198615
AMN	4.70973096699665	4.45312866235418	4.54346685236377	4.54346685236377	4.51437410578503	4.50511157773979	4.7634856033088	4.2640163358527	4.38544722183858
AMN1	4.88757775595911	4.77008477703997	4.18714462478889	4.11621827168198	5.7178719890837	4.5279683498313	4.7586750681818	4.4379132228668	5.33480618123642
AMOT	2.78156187912835	2.78702759378117	2.77049538545032	2.76792806766737	2.75942856790631	2.75300515001745	2.75187371768224	2.76947657817044	2.76632743705887
AMOTL1	8.19126773944311	7.84947896618583	8.01343309978225	8.20593241412815	8.15901552349237	8.11459163094232	8.01815763465756	7.70999175266827	7.87804051709716
AMOTL2	11.2428305727473	11.3896917951043	11.8021812783747	11.7585147534304	11.6226468206548	11.8488999883184	11.4871400098082	11.5003976605304	11.8569828112939
AMPD1	2.41375015955017	2.41496871628651	2.41513266462163	2.41747455845544	2.42044786524766	2.40887228027124	2.42011400022144	2.41375015955017	2.41878008973643
AMPD2	9.1630492996723	8.95596180208208	9.21819632731198	9.07863571592461	8.96618752183555	9.3135884243257	9.05585726073354	9.61065506464434	8.58925042178522
AMPD3	6.53760280270831	5.97832618859509	4.48738999799351	6.29145470897032	5.80409759519512	5.36780780830737	5.79927387123337	5.43358712197064	4.12289085343417
AMPH	7.61597688440321	7.89261694914243	5.84758047981533	7.77976604095664	7.64785411138995	6.51947193440941	7.69051935748725	5.93326386835219	5.50170552986558
AMT	5.70155495233331	6.70300803521957	5.81238194205138	5.97076625413588	6.88658364120493	6.17371311434422	5.77578172594035	5.98730008756607	6.25675658036179
AMZ1	6.00093496106694	6.43858446486001	6.36330326914932	6.37243931455767	6.35658038984811	6.11159870006664	6.32592522520883	6.36048510040888	6.10226705340099
AMZ2	10.9771839617783	10.9521166263483	11.1790119123108	11.07711399999	11.1153757926564	11.1729932797438	11.1893952726654	11.2458599945535	11.372031332429
AMZ2P1	8.53832999281211	8.64870012503512	8.75676271384895	8.55630198249017	8.74433395042066	8.88332887621853	8.93386056638176	8.78060928949321	9.17497741716591
ANAPC10	8.19305399582979	7.9222622981613	7.68637024957573	7.78622086677784	7.98204171813412	7.7729202408666	8.00224104314873	7.61383957238047	8.00102773607411
ANAPC11	10.8702012067974	10.9185604902757	10.801143192629	10.8754759882945	10.8048478590766	10.8039126015125	10.9608649284825	10.7331802624191	10.8295779136251
ANAPC13	10.399156368699	10.5283003819562	9.69094458714393	10.3408578537133	9.95295476001248	10.1785242850102	9.70642112289817	9.66060137985727	9.99082173180746
ANAPC15	8.00360357143904	8.24406143357205	8.30518332195334	8.56790567161858	8.34346877140253	8.08042091972546	8.3442237089564	8.11219354962087	8.29521127567897
ANAPC16	10.2160544785065	10.0216408537372	10.1251391401982	10.1063137979166	10.1853896071907	10.333943238976	9.96757887981765	10.337271010587	10.1749196338014
ANAPC2	6.80556646283526	7.69533150772401	7.35178321680181	7.23285966587459	7.59791653165919	7.22618292169363	6.56965371473778	8.01394075893044	7.31061107052626
ANAPC4	9.44547928209916	9.17441516394899	9.12739752653783	8.91561562346841	9.00834303456521	9.1804494764976	9.36179777190462	9.12401169211538	9.16761394729865
ANAPC5	9.41312731432991	9.49801174474092	9.40917979094827	9.48072847196238	9.51603218198615	9.43697054342032	9.79349969745381	9.65934563884787	9.62315151891544
ANAPC7	7.62983345336274	7.90468211093603	7.61615331557351	7.70294753561553	7.65775734263788	7.70141399786566	7.95848435558304	7.59294907999134	7.83712267761401
ANG	6.66692575293178	6.3408259131429	7.13397850623213	6.26055549929788	6.21802230914919	6.46059724711473	5.80409759519512	7.09954360305625	6.3111371020028
ANGEL1	6.2492693824297	6.29273145926851	6.30036564544923	6.25998058565673	6.27540806010445	6.3969263668527	6.37764269848587	6.49488977649115	6.3030311257409
ANGEL2	7.67781041413423	7.58953813157244	7.37524420002652	7.46802246614809	7.54970160520731	7.47448158556837	7.65822155515091	7.68971266588703	7.59986793377375
ANGPT1	10.6031213858073	9.31954741023156	9.78061954870025	10.5841752498992	10.0376941323522	6.00841135134324	8.77354069961905	3.31087634069338	6.92073098081449
ANGPT2	2.70687608989965	2.69797260195264	2.71785887716308	2.8347070802959	2.68760299958746	2.69243782935156	2.71278631015388	2.70012524835685	2.68890506169688
ANGPT4	2.50364263761304	2.54502784092459	2.49570201591747	2.49893759185186	2.50044946530602	2.49846365254104	2.50347586335178	2.49562129175322	2.50012186717839
ANGPTL1	4.59467084920404	4.70634881989861	5.90075403222504	5.66527985267008	5.19704255890803	5.1512405675907	5.58181607284873	4.92768578146176	3.68450092742811
ANGPTL2	9.86692538992648	9.92766112157529	9.49737587285034	8.73249899932018	9.05835737938735	9.18304099155886	6.81211871446936	9.30404971043511	9.2242791710902
ANGPTL3	3.26520480579505	3.21449001129468	3.1807588374989	3.25941264753181	3.15643747420869	3.27222120083819	3.29735429027547	3.17322229863489	3.14401615894226
ANGPTL4	8.09739477143221	7.09982925147424	7.70935615157832	8.32852354053007	7.79598872927171	7.20787781163918	6.88565454818041	8.08816493874781	7.57401039617987
ANGPTL6	2.89887803302425	2.90055929103915	2.91462105476855	2.9024038120339	2.93022466339668	2.8979399124762	2.89066317818302	2.90380131579196	2.92916043788322
ANGPTL7	2.87131760070749	2.84854558289304	2.86436384792515	2.85735410015611	2.88108008594333	2.85072673081367	2.90682026263611	2.85800867938548	2.88076634094672
ANHX	5.2393836371967	5.92079161620796	5.27854645311337	5.77267688250242	5.66181961002622	5.3663849596848	5.70235595563394	5.70615690154742	5.8286544956255
ANK1	3.7838496933833	3.82767074943944	3.77695175454294	3.78452955990483	3.81240073227897	3.75739979711292	3.76513293596359	3.79090834598472	3.82633781351339
ANK2	5.31123435544593	5.8222885605021	5.3536221561961	5.18481745322829	5.33054336671683	5.67588428480688	5.20136387862158	5.53732767291509	4.9863122139668
ANK3	2.95943420135914	2.94894912996135	2.96007471073193	2.93353174022175	2.95466248431464	4.17303055701861	2.92859989146956	4.83080163170968	3.89156926874905
ANKAR	3.70584559091729	3.66096606994968	3.66071141949707	3.67157094619877	3.65014296566832	3.65437608456544	3.8738921190291	3.66325592494661	3.65946791201812
ANKDD1A	5.30932708628916	5.56885232184427	5.19948681348567	5.21755235390001	5.09362268919255	5.24471018844257	5.14092273723565	5.34615885900316	5.075999153076
ANKEF1	3.50047961593926	3.51482420936846	3.50275042376346	3.5050903024959	3.51514776673471	3.53548772094931	3.53318070368375	3.75912859667523	3.49012678401055
ANKFN1	2.96657990100641	2.60221806028815	2.96876987826944	2.93022466339668	2.95324690914728	2.93007473146908	2.96462200572045	2.94065418029137	2.94942560623461
ANKFY1	7.50577875343482	7.32979969677338	7.46212714622083	7.46940325103668	7.38657832592612	7.44987093162452	7.48244167167953	7.32731705121826	7.56391091550125
ANKH	8.29091688488934	7.81445311307429	8.47264578447125	7.90916663081872	8.5717829660001	8.55155156481277	8.79437008989762	8.40945399046036	7.65966403386659
ANKHD1	3.94820872968245	4.55265016978542	4.33069083375547	4.34148694228918	4.43223638532426	5.29902864260488	4.21163810915331	5.43950710526879	5.01138960007819
ANKIB1	9.57135847825202	9.44879725014226	9.59291395364091	9.33808491258379	9.51487513723976	9.7300382469776	9.83074613299704	9.76317824249465	9.44856004914122
ANKLE1	3.36246188960284	3.00753076494989	3.0720764473671	3.09750766109048	3.52695809593083	3.12085641343557	3.61674808864639	3.15436858714549	3.08310842608732
ANKLE2	8.23706247000058	8.2540198580711	8.22084764038166	8.34833548915654	8.4514338925618	7.9449706579381	8.54087460817595	8.29091688488934	7.85011373562253
ANKMY1	4.95400708465131	5.01360764557264	4.91343491875008	5.00873567591864	4.76071559549453	5.07929745665415	5.07835378829997	4.98967380845633	4.87166694445079
ANKMY2	9.52020662816138	9.60871552100084	9.49902758314533	9.25944117900784	9.61856255901961	9.33962636769279	9.62475820270647	9.75856527112409	9.19555814591037
ANKRA2	9.53309936688071	9.40619236977131	9.55644690416699	9.28179573496151	9.36387745459778	9.49186216102552	9.81255860306669	9.8146645266634	9.56204069256243
ANKRD1	3.28004647611513	3.2486626636599	3.26947970545532	4.66218709903736	3.32560634316125	3.78933437884236	5.07888023257787	4.36683695664334	3.28060091782006
ANKRD10	8.27350451444637	8.04627028269215	8.01762178401405	7.72347038260936	7.76953829594061	7.99081753354535	7.66040582478914	8.25471963676409	7.96722575253194
ANKRD10-IT1	6.64871161934687	6.24974174217125	6.30643442468485	6.3641141511177	6.67874224324863	6.32134102540325	6.06148879778027	7.14299083361207	6.58989607400631
ANKRD11	9.24788955984343	9.08931635380024	9.4278290620173	9.21380054288868	9.17921668987709	9.1291853685063	9.17289858557688	9.27539152927488	9.27395711105251
ANKRD12	9.08427654833739	8.7026224281281	9.01564692543227	8.5402022122512	8.67792596710234	9.05877821018332	8.82525763316614	9.44547928209916	8.83356075163049
ANKRD13A	10.1258840873763	10.3056658374834	10.5932989144094	10.1943147610008	10.5283003819562	10.3171969967252	10.8709470246721	10.7408365875705	10.6497297060619
ANKRD13B	5.28758408379003	5.86854257688049	5.72372935778203	5.44810265464702	5.40255316661833	5.5557473842244	5.12182470931736	5.54504164887427	5.4528019229346
ANKRD13C	8.31175309232971	8.04948142124	7.61421705298216	7.89286356753629	8.09792735731302	7.89204596143469	8.5618874069995	7.85258015324979	8.35882170017896
ANKRD13D	5.10008781182915	5.54247888803228	5.37704974308462	5.61589692012021	5.5164149693175	5.69825049869492	5.26584634559058	5.68448960358838	5.58894007578023
ANKRD16	4.51913657971078	4.54200600414216	4.12146806789443	4.45716416377263	5.1786756053568	4.1504065211459	4.57531879048691	4.44093020344217	5.12737662536614
ANKRD17	9.19597346102852	9.37072455689595	9.52020662816138	9.4262687696935	9.42163594272897	9.78796351804576	9.47989986745566	9.71603361525467	9.63036113572079
ANKRD18A	3.6213246445772	3.69901039210525	3.70731466296412	3.68147577007447	3.75827227699212	3.6859912216634	3.69949839686162	3.72035746690914	3.91548779152467
ANKRD18B	2.55589306369669	2.54459312544192	2.549451830746	2.55177148213905	2.53797012486067	2.54535161064371	2.57513812132919	2.55158775678408	2.55267479197008
ANKRD19P	3.132832025093	3.13187093446403	3.11759999720656	3.10197264028367	3.13684824814601	3.09898907842189	3.09533023425405	3.1164490114713	3.16010953779143
ANKRD2	2.78099583951668	2.55701146160374	2.57166656251042	2.63009465250138	2.72703475033094	2.69681079260588	2.68741446187686	2.55887966154568	2.55397636841346
ANKRD20A11P	3.62528046365695	3.59573487323943	3.65878745243069	3.59491148009976	3.62915839028649	3.58472300075891	4.00667364998769	4.3355182582829	3.64926145425273
ANKRD20A12P	5.64188790867621	5.66427165546375	5.70058564920379	5.83427905821232	5.64256473175554	6.05837518698008	6.17921702846503	6.12592910862697	5.93585073812934
ANKRD22	5.58329679863022	5.90995291717302	5.76498926935048	5.88299502203784	5.50002242996706	5.65754901372444	5.6802820859366	6.04622991040206	5.62373794750348
ANKRD23	4.46158871138063	4.91279455600505	4.51913657971078	4.76482975203658	4.34777218003236	4.59082791179987	4.56002202135671	5.03885727014049	4.66641649815907
ANKRD24	3.33873928829278	3.3290065547629	3.32203743047429	3.32420827848132	3.34947455944707	3.28710199765557	3.29262670756619	3.31640009837624	3.30014944433221
ANKRD26	5.3196072837463	5.09933114112357	5.10645631310997	5.03765247307077	4.91034816341968	5.01405433587489	5.73479604404279	5.28870702133303	5.11819544795388
ANKRD26P3	3.64952297286879	3.6430097579426	3.70669280924251	3.6859912216634	3.8897632745848	3.71566292504611	3.71151517355412	3.66217964961116	3.61644792231831
ANKRD27	10.2760076774169	10.0919897333856	10.0564608564322	9.83345910832353	10.0959787286985	9.88442483554847	9.8833816725648	9.96931300807282	9.38664548901289
ANKRD28	9.79800828795319	9.88965387840337	9.73153545159751	9.85015731171967	9.87923946073325	9.80215574126679	9.63367618761835	9.39420408342396	10.2614964824937
ANKRD29	4.20523256402228	4.43173776552213	4.21080010891724	3.90793244369177	4.39233002950772	5.10093686348697	4.84836715203627	6.19033710665542	4.733847908573
ANKRD30A	2.7408765131169	2.74026118780055	2.73831472018834	2.74690179724357	2.72758927581915	2.73625234937089	2.75958073066768	2.73841751539495	2.72397193867122
ANKRD30B	4.17233190933235	4.04009388657629	4.22907347312405	4.29674170565249	3.80442896378315	3.94470836323621	5.79855211873752	4.28989530654431	3.8907592224242
ANKRD30BP2	2.89325250986849	2.88570375069974	2.88894553869483	2.88786562561804	2.91980974765303	2.88403638917757	2.89925787608874	2.8832385131446	2.95084558556868
ANKRD30BP3	3.06765243741052	3.03915439227194	3.06096180052054	3.07602301364206	3.1827938528313	3.16490084381034	3.15760357254162	3.06373599482072	2.99500246743435
ANKRD31	3.49467184939891	3.47509332888392	3.49596007573389	3.47899463924559	3.50147602466098	3.4657771010292	3.48448541700718	3.49012678401055	3.5913635868032
ANKRD32	6.49934457169835	5.25719410968363	5.407253050952	5.53663706990237	6.00928361037738	5.9489418618534	6.32190113590212	5.64069807819291	6.00335806347297
ANKRD33	3.31453090069287	3.39820354051078	3.25655640180489	3.4033913154022	3.2483992623788	3.23764828394133	3.27261318873269	3.31733461187657	3.24763039068071
ANKRD33B	4.91571014041516	6.83411345918604	5.23465552952659	5.57934808864108	5.81723309534603	5.28063981028823	4.69041405290253	5.12054232960249	4.93750072673598
ANKRD34A	2.97708058800349	3.01510741783725	3.04712115203883	3.03681049276065	3.02912061607369	3.01579714519677	3.03717434690009	3.04023823014749	3.02938454464492
ANKRD34C	2.61234809065799	2.58561549830355	2.60816573683266	2.61924662675762	2.604921190337	2.63068093651715	2.6371521160604	2.63171210011604	2.60777873346532
ANKRD35	6.84387874861569	7.0857834612054	7.46032828630057	7.19065377787495	7.05440372847428	7.21168477528999	6.47232560089114	6.49411107295042	7.41854326306583
ANKRD36	5.9824397832897	6.03734888145952	5.81598173389739	5.97709575551261	5.90958341847658	5.83778009398724	6.14102303455959	6.15385036695977	6.18985191226957
ANKRD36B	8.20695476466379	7.98076362849357	8.86874131646934	8.71522057174843	8.48145601234584	9.46713733020947	7.84825858143949	10.0020534302408	9.29627221492673
ANKRD36BP2	3.70696355485768	3.79749137552085	3.70554028372272	3.85108019455758	3.78651029737598	3.82196647720284	3.80239630513593	3.71151517355412	3.69672611038583
ANKRD36C	4.96065163262548	5.33595679416587	5.05581622247359	5.06798951922648	5.00312924914065	5.09483466708533	5.19057728611961	5.09229133151224	5.31055304583606
ANKRD37	7.97252836869329	7.16241886822966	7.76563773792374	7.20787781163918	8.36071953703317	8.53450828851554	7.79998083207298	8.45237472638986	7.8695249232062
ANKRD39	6.31431998745368	6.20712451364736	6.16632581321758	6.21110469025683	6.14067293198059	6.11304796653761	6.26100776749149	6.32432642245643	6.19033710665542
ANKRD40	8.0230574608711	8.40475153938052	8.17569981552779	8.22140192589578	8.17423106525549	8.42289339806472	7.91391662416526	8.15351069893324	8.1951245234184
ANKRD44	6.44947810118082	5.1933377475512	6.4538211042611	5.97113672073034	5.49953947818382	4.54441759377022	6.23374992104524	5.06616794911355	5.90510984635109
ANKRD44-IT1	2.96317038318131	2.93249998965423	2.95857288405318	2.971913835699	2.91144437777639	2.90737083812501	2.91993902069336	2.9577219675198	2.93813225906569
ANKRD45	3.48903193304274	3.48550315297515	3.49150780045159	3.48171381474926	3.48833926475055	3.46422806694186	3.51235407128133	3.48354776695033	3.53450647959518
ANKRD46	7.97431561327963	7.64711393093883	7.01245082971985	7.5585113013815	7.65909594518813	8.41844880818965	8.46653013528787	8.03839945653068	8.23545043554517
ANKRD49	8.25574407732242	8.51340469317251	7.98299483254244	8.43544591046065	8.16159856768919	8.43600344909065	8.37265683324924	8.14296170519067	8.67401753962065
ANKRD50	8.54985395390585	8.58445204556573	8.30950855133866	8.44651599173263	8.27046862028889	8.31659964368203	8.07204269320701	8.1286557111376	8.31913750256176
ANKRD52	5.84915715335664	7.00250444066167	7.48745660777984	6.97114549986497	7.13926720645725	6.98973283181271	6.92916841923681	7.02458425612508	7.4835543515404
ANKRD53	4.52673671500413	4.75102690198144	4.58581650463903	4.57202272156648	4.64361493638155	4.5983785150138	4.66641649815907	4.83186321625656	4.78811861684777
ANKRD54	7.196299302631	7.47539494513108	7.4608741713562	7.49218821445843	7.56103748561867	7.56020554576368	7.18708697056831	7.76199811665747	7.38485097792444
ANKRD55	3.69949839686162	3.65832560181088	3.6732874729396	3.91690191699401	3.74087440209839	3.69497096333467	3.76662054162517	3.88577113435798	3.77592128904146
ANKRD6	3.88103231133082	3.6481274222111	3.68625738425388	4.00849327957747	4.81789857986001	4.18445177435856	4.49958810207155	3.43627159723856	5.71314096922582
ANKRD60	2.34824856842	2.34378291733158	2.34447410967154	2.34840527026971	2.34032252208084	2.34378291733158	2.3436662661533	2.34447410967154	2.3463045053634
ANKRD65	4.73194859056231	4.71978704435283	4.71219014289343	4.69339773733758	4.8390259756898	4.72575301329774	4.75582792042791	4.90858756283505	4.55315612070549
ANKRD7	2.84419290255911	2.83732141158092	2.83391492558286	2.84637940533542	2.85422995401735	2.82302708850947	2.83564170319203	2.83631629866986	2.86230893803373
ANKRD9	6.56184396391126	7.37008705386509	6.73130541308194	6.49988730305308	6.54425318145995	6.22475550688304	6.42217810798326	5.83818541258129	6.53384023966284
ANKS1A	7.49000999911357	7.25471521513669	7.43045799415466	7.51019502604921	7.2808679764051	7.87198724921452	7.49573242645495	7.5076633985028	7.72926783286349
ANKS1B	2.72848579318219	2.72131109814312	2.69603036124354	2.80333356626772	2.77569323037751	2.75850269420166	2.75142919147649	2.72891776620257	2.6755463773753
ANKS3	2.93725407818605	3.05415264992181	3.00097592118315	2.99155038355853	3.16176423514809	2.96102640244089	3.08443129308222	2.99006725767463	3.00493236276109
ANKS4B	2.95120701649735	2.92561690026236	2.9427453513774	2.92458584958732	2.94845884493972	2.91652327361661	2.94605955723645	2.91725297825359	2.95466248431464
ANKS6	5.34615885900316	5.2309682349707	5.41855597123126	5.12530791105945	5.51383078200655	5.28354045617644	5.31379497989853	5.59293544056013	5.24859123276468
ANKUB1	3.42261511288082	3.3914162520437	3.40609105548851	3.39898837907951	3.38546012170674	3.43691472174691	3.41298683298849	3.39918763647423	3.37664106101495
ANKZF1	6.3463480243152	6.28216586148252	6.82822343876241	6.25021504513777	6.26774231433478	7.06286969835807	6.58464504816929	7.58253826968453	6.48029108451129
ANLN	9.52181249729052	10.3690976123685	9.24536910036187	9.76840467825024	9.46208649826667	9.04224107635713	8.41607096209116	7.37576379113937	8.24561252996267
ANO1	4.87925287699596	5.28316751059374	4.86836568880686	4.8510809604176	4.86670543129965	4.9016581971631	4.94740203444252	4.69078063500243	4.8995868597122
ANO10	9.55389898028526	9.60464771193988	9.49063705944124	9.59927414139734	9.57135847825202	8.70861867112122	9.34581036819528	7.86210171382823	8.61980136472801
ANO2	2.34773358214443	2.34258532913857	2.34667494654308	2.34397484480728	2.33884703593579	2.4548235235525	2.34551917551014	2.34397484480728	2.32167100780322
ANO3	2.94481783395659	3.04763383350894	2.95687647356815	3.19991818543314	2.94755372951196	2.93540947989964	2.91286630098179	2.91924751938839	2.95621859838849
ANO4	4.00932869466651	3.93281431141449	4.74787183174871	3.62449047378831	4.30745031594723	3.58012914756954	3.35451751208464	3.61079674315719	3.53548772094931
ANO5	3.30178099365303	3.37248071239177	3.34327690626802	3.34290013901138	3.42143562827836	3.33398250734246	3.3957189901474	3.72456338558175	3.42348261789805
ANO6	10.6106034028105	10.4148507107324	10.4051853783029	10.3682989588239	10.4190472840668	10.2597104042425	10.1393401351507	10.31267716491	9.8406964086841
ANO7	3.66740908432349	3.62409595374129	3.91124907035393	3.85842694311182	3.84100765907806	3.63738051702729	3.66607280038329	3.86179620556862	3.77259578678502
ANO8	2.00600465670282	2.07636423012827	2.04676216452426	2.06836407251323	2.00600465670282	2.12135891541448	1.98755944267678	2.01426459199344	2.01426459199344
ANO9	2.39796796771649	2.40137839321183	2.39666667655125	2.39508053801869	2.39998494219545	2.39013841290215	2.39035962547014	2.38985766247086	2.40097273409123
ANP32A	9.54115999345202	9.32886059016682	9.52876439618879	9.65934563884787	9.61529445004814	10.2384815652079	9.90485749142664	9.91000911604602	10.0870540910292
ANP32A-IT1	4.2079927956381	4.17402043660674	4.17870659274111	4.19947669405604	4.86621906520394	4.23102333273186	4.25907955872733	4.22841897087436	4.25418566685831
ANP32B	13.0644833944593	12.6583478684331	12.9018382526482	12.7337241337727	12.7286688554937	12.9445105705929	12.9929391274001	13.0556037121452	12.890389386169
ANP32C	3.25691473042346	3.19353081417661	3.20151011790426	3.18555012216085	3.18961833302719	3.17544836900167	3.20987800042206	3.20680063074614	3.19923359399002
ANP32D	2.83540512586446	2.82650018814275	2.82493018017814	2.85676630234677	2.88124021045682	2.81992756282366	2.85641144863998	2.82470873246175	2.79616630331185
ANP32E	9.73082197347615	10.0599742049624	9.56805289265372	10.1588385374383	9.95239690293546	10.1943147610008	10.1621958635889	9.41376598483916	9.77478936613596
ANPEP	10.6897762478965	11.3446455182619	10.2892768546192	10.8115816256102	10.7598914637302	10.1354819769409	9.20694900891105	10.6588159250254	10.6922199148855
ANTXR1	11.4062571459708	10.9594600164432	11.1952097289056	11.4185181781316	11.0277817253165	10.2864447615116	9.84116509501756	9.93300682400204	9.78182215527642
ANTXR2	10.4741854823353	10.0647105660995	9.2657875709349	9.93949532353686	9.7619367156792	9.97165733877567	9.94691986742999	9.54838199963569	9.21889289697833
ANXA1	12.4507117540712	12.8694201050863	12.4587488690152	12.7204241219179	12.6870174573849	12.4226415011133	12.502134160928	12.2400397937751	12.653779200679
ANXA10	2.62661287995231	2.63346017175406	2.60494696870103	2.60025058630377	2.62279856227229	2.65370392012625	2.59942278075772	2.63195862316483	2.62279856227229
ANXA11	9.88797879265555	10.6007285754165	10.1512500633294	10.2235229545044	10.4435321264655	10.2307304671453	10.1087350798411	10.205387429782	9.19416853848167
ANXA13	2.53500547091034	2.51671651836372	2.5279478905988	2.52244359503971	2.5283666921763	2.52175286629148	2.52869197846791	2.52090892990463	2.52740401782618
ANXA2	13.8299805241758	13.750310613231	13.6857236736722	13.8578540874954	13.7774698414444	13.6473364810576	13.9092076229123	13.5876764451938	13.507388049699
ANXA2P1	8.60498124478995	8.38763615270445	8.20108270351883	8.61508978561955	8.54523592786301	8.07100252756138	8.69321130198985	7.90948606806931	7.92759035610152
ANXA2P2	13.0862449989989	12.9685424897531	12.7055030809664	13.0644833944593	13.0298449826691	12.9401264828165	13.0930822297515	12.8123436932302	12.7286688554937
ANXA2P3	9.60586715124871	9.56496239473695	9.6443051931935	9.75772002186179	9.67182870440831	9.62850171481263	9.57086485956222	9.57193385364058	9.34819283852989
ANXA2R	4.73041270707677	4.49412368298275	4.4046245923204	4.59372568365658	4.74201249404712	4.57250493529011	4.79376583989857	4.84588769093491	4.49137473144523
ANXA3	2.62279856227229	2.61719318098435	2.61959732457723	2.62845590265108	2.59950509073567	2.6189583716124	2.63003299997469	2.63068093651715	2.61537305730833
ANXA4	10.6064494917174	10.7208584829116	10.5533837733356	10.7331802624191	10.6773871548144	10.5494708907707	10.6263800383781	10.5564056015457	10.4462232297022
ANXA5	13.8765883996894	13.7595740396746	13.8660839329821	13.8087072888218	13.8204494988153	13.7595740396746	13.8439145309577	13.7432460668294	13.7432460668294
ANXA6	10.0954790331209	10.5663214819848	10.7022128793805	10.8827011274295	10.6007285754165	10.4763991918584	10.3448042735712	10.2700268949873	10.1333384910768
ANXA7	11.3369625191516	11.4725648427813	11.0458857007683	10.8688865494431	11.3074466506392	10.677940275909	11.5267688835074	10.8295779136251	11.109054225571
ANXA9	3.2067306652232	3.18111151821612	3.22046665423276	3.17894322550986	3.2163526519149	3.17760032509151	3.17834495528906	3.19340445426545	3.23364859948884
AOAH	5.97915743146245	6.06567771872497	6.05592904355196	6.04311458325124	6.09378740467608	6.09584935839267	6.15246199932821	6.19526532776455	6.0401946388735
AOC1	2.55397636841346	2.54394757597606	2.5491995080948	2.57147539566657	2.55104359090663	2.56116236654867	2.55277378758828	2.60025058630377	2.54434765956349
AOC2	3.09247917275268	3.04824339097893	2.88086479007224	3.05415264992181	3.12298913689737	3.04476318393206	3.05389898229659	3.06395115528299	3.11043852374951
AOC3	3.48521887246133	3.49303549757703	3.48171381474926	3.50447656807456	3.45930318446928	3.49247649391406	3.7449139808405	3.51153044842622	3.45015200552083
AOC4P	7.04767796591191	7.31674469210724	7.38600277849487	7.36032150244812	7.37801060347919	7.38995107907015	7.34951332012403	7.02627307798127	7.28697317920537
AOX1	8.23960014852601	8.51211593646708	8.58109424492715	9.15189266295229	7.63698349698121	8.42593024249376	10.3563784245131	8.19101423839469	5.36232702113084
AOX2P	4.41676219388204	4.40910773359369	4.40801079670487	4.4066194648563	4.40910773359369	4.4134424790535	4.49530629401553	4.43364619013037	4.43001481894718
AP000230.1	3.04514653666546	3.00815221218618	3.41916416302403	3.01544696084577	3.05175556117814	3.01564144030185	3.06538632713798	3.48587219339072	3.07498379646498
AP000253.1	3.02344728654017	3.00937700198776	3.17042600540806	3.04146755999657	3.12403720473989	3.04530354154469	3.00810238806825	3.02166601938766	3.23597762260773
AP000265.1	2.53865552669408	2.5245146182403	2.53342349500849	2.5317687090601	2.53248758196033	2.5238714336678	2.54013992511737	2.528153696719	2.5291153176628
AP000347.2	3.51887697851921	3.49481062936827	3.4407097628864	3.38666521260404	3.53788448951917	3.43004287929652	3.56371455587882	3.7805884962562	3.73725383505634
AP000462.1	3.93063354462103	4.24452631965944	3.80642658087181	4.10862625971669	3.79015543512391	4.47061252175944	3.79188161695908	3.82595756714796	3.80361902846411
AP000473.8	2.66077481685428	2.65053342562486	2.65537349198029	2.65653215906504	2.63571952055885	2.64844822827292	2.70404660245605	2.6502845118324	2.63820925742424
AP000525.9	7.24450452671677	7.65909594518813	7.90774802630018	7.6152224191118	7.40339507926871	7.59100350955855	7.54764375890442	11.4560491004669	7.33094811448013
AP000696.2	2.37873665076217	2.37475038897053	2.38059740801166	2.37896074510469	2.39035962547014	2.37967348578121	2.37475038897053	2.37475038897053	2.39076487419901
AP001063.1	2.51695562977244	2.50012186717839	2.51197301754001	2.50193049159853	2.52492494628523	2.50248892520329	2.50820542727465	2.50171954610405	2.52492494628523
AP001171.1	5.52606317715422	5.52067485270766	5.46240660745127	5.55033186636743	5.46944309998512	5.68648597163183	5.99589480872156	5.65096755919828	5.56996955972463
AP001189.4	3.00368501546039	3.03757846286564	3.02503148718539	2.99489719962439	3.01722023271844	2.97521571962077	2.99589731609401	2.98029521377838	3.01870154351995
AP001462.6	3.19058469262987	3.1822579797425	3.19072428312486	3.17316379599812	3.18006816271181	3.5438664457977	3.16579821022607	3.17834495528906	3.23378393869204
AP001605.4	2.92575222479207	2.91652327361661	2.91253728601408	2.91127926175319	2.93307027511013	3.03411750563357	2.93340711694101	2.91016231262542	2.90792690366106
AP001630.5	3.41727451952349	3.402125528448	3.4033913154022	3.39868116242341	3.40303785830267	3.38393107095751	3.46888516937956	3.38907365429536	3.2878779700366
AP006216.10	2.98173502672881	2.95943420135914	2.97851357103625	2.96613247104164	2.9937673559222	2.95407978775579	3.00937700198776	2.9679663670086	2.97838691915526
AP006222.2	6.94600204391266	6.02298437880437	6.44113074502976	5.96802214233967	5.95080037748047	6.01818696368115	6.15833756303268	6.22475550688304	5.97957942082952
AP006547.3	6.47474846440362	6.83313022808762	6.78892896577176	6.95705450502856	6.64569160191618	6.90838586530486	7.12295159208612	6.94833792942757	6.55409199523744
AP1AR	7.45923015360495	6.25097167040517	6.66207373960643	6.89677465604126	6.71620904320066	6.30036564544923	7.6784413409341	6.84249152082299	6.88275442102542
AP1B1	7.54299624221218	7.98821248530758	7.95713447203216	8.02885505170336	7.8450325099174	7.94613400676838	7.9136676015799	8.05403940822818	7.93192171920677
AP1G1	9.39543269237962	8.67363348559153	8.74594307520803	8.80493579244799	8.76662858405802	8.82387287741497	9.48348954844894	8.68087270952864	8.84173266125626
AP1G2	4.56056107901999	4.54673004323254	4.5587674209849	4.54039969333834	4.42750381844522	4.57130566550278	4.61218331784821	4.26169865611643	4.56056107901999
AP1M1	8.49840073134023	9.62808598958612	9.43508720213747	9.51389693498216	9.26515401707621	9.1121195263203	8.57285607671088	8.95850232748414	9.31857517414793
AP1M2	2.2398378258641	2.22326694473722	2.22777558644579	2.22235091256357	2.23317134321314	2.22371644748766	2.22615447415893	2.22213366701732	2.23895370040862
AP1S1	7.62106316462632	7.96296815988087	8.52984913425457	7.95052388343212	7.91734008902604	8.01894359485149	8.03975261191739	8.06016961328883	7.73832075009174
AP1S2	9.29387177887956	9.28885417615142	9.2797029073562	9.58639430451313	9.459083156389	8.74623500606991	8.55686944299168	8.27558185466871	9.21819632731198
AP1S3	3.37563924566842	3.36059719407942	3.36831617498882	3.33899920667576	3.36689774334104	3.35205141216592	3.39485954473288	3.34814829056141	3.3707306624364
AP2A1	6.41924753481377	8.32852354053007	8.0328464703077	7.91311381099441	7.89915225727086	7.89537197678847	6.71872732126483	7.99602990666281	7.64785411138995
AP2A2	8.83161672152271	9.31608428092022	9.13847857439371	9.3561163846379	9.56292983706486	9.43508720213747	8.74907260321521	9.8406964086841	8.96439535246566
AP2B1	8.70534186816938	8.67146147182886	9.27892742176326	9.08181787429192	8.83878109769574	8.92501156338845	9.64266971401824	9.11653866004783	9.08831468560689
AP2M1	12.4075565537666	12.3043840620937	12.5910394438138	12.4439082782313	12.4803994368586	12.5274880719693	12.4226415011133	12.5576877569681	12.3986027005946
AP2S1	12.0266061692418	12.2457730433449	12.3936374369238	12.611307463232	12.6130819135797	12.1804025964464	12.252191607609	12.4757000800727	12.27509997081
AP3B1	9.19035208985886	9.14926145576593	8.99284591560288	9.3117469169752	9.12310881868004	9.38062266540818	9.58779119020722	8.77661373611434	8.98096012369769
AP3B2	3.32020626811075	3.40509998857874	3.33201867080178	3.30178099365303	3.32589407975447	3.28732108180767	3.3004440441409	3.41955435452187	3.32842376899522
AP3D1	9.49463794522307	9.58739390047993	9.71380510472059	9.72173274244582	9.60586715124871	9.41376598483916	9.86230910141897	9.9820207503023	9.81673117040894
AP3M1	7.98010458756435	8.04053343639245	7.64392533318997	7.76802071796103	8.00224104314873	8.33664930176317	8.44779467235639	8.07803087071647	8.39310784735956
AP3M2	7.20881495077588	7.09292738449432	7.04135666245259	7.1411025748083	7.08136251854446	7.93926355333759	7.30579666580196	7.5207973966569	7.65204589495026
AP3S1	12.6041543235138	12.5076340851915	12.4154756546571	12.6462539276572	12.4912531893644	12.6245111081448	12.6870174573849	12.7483540947663	12.4848465586901
AP4B1	6.07775541211743	5.90918198873992	6.0301089562195	5.89944268565459	5.92763185079833	5.77906157718349	6.49276831442253	6.1994167290442	6.07545640785335
AP4E1	7.04203404865329	7.3120075203322	7.31557964807472	7.23229506063602	7.67759202903759	7.33423044937304	7.38311188377468	7.17848564718394	7.52820631318182
AP4M1	6.77137725039985	6.91171638400029	6.71620904320066	6.72702375373591	6.86268597065114	6.88849946771696	6.87466940350963	6.94489876983517	7.00898080550766
AP4S1	6.75864217917637	6.89677465604126	6.51499751896758	6.42291481153914	6.82454354002985	6.88522628622687	6.92626810716403	6.44854899821362	6.80979721918843
AP5B1	3.05712149193459	3.29998293305541	3.36689774334104	3.34947455944707	3.73402091594655	3.16097738978773	2.93875211813476	3.82172611418555	3.33618064850293
AP5M1	8.27678419744176	7.93045434413066	7.65310337722321	7.68472999412104	7.70604447576626	7.61615331557351	8.27506077896346	7.39924828617991	7.83266793914605
AP5S1	6.9931256836376	7.34600793837443	7.56428734328528	7.32358402100465	7.22936845922977	7.44446620666799	7.33923663101353	7.75778715962774	7.32597660406294
APAF1	8.10186890803629	7.67781041413423	7.66275754454893	7.86057213864743	7.47149791911174	7.89064341503917	7.97941969433283	7.97165360930691	7.56674679968513
APBA1	3.6732874729396	3.66464013331499	3.97854075443649	4.21610499264131	4.28941919169945	3.71128043841881	3.66492329495434	3.69351860217109	4.88211823994714
APBA2	5.71115548853204	5.82629131498311	5.60085015826247	5.76818297995111	5.72602457515135	6.37158642575127	6.07999853534823	6.75521420648526	5.47519202619798
APBA3	7.05151211290295	7.56059867586326	7.44808149409811	7.52380030872297	7.32918829862427	7.36784518641246	7.31515041103802	7.89261694914243	7.29513726745633
APBB1	6.03940469576167	6.52906120185647	6.38537713529501	6.23804414161062	6.44113074502976	6.68006547887103	6.1925329467104	7.19396459964707	6.41472479063723
APBB1IP	7.67726823997685	7.75086169783637	6.16670975831111	7.29693876718796	6.00819427943525	6.32924877483887	7.32511950081142	7.67664848109269	3.73696960721963
APBB2	7.74673874161579	6.95282758392815	7.17072917943611	7.67664848109269	7.38311188377468	7.25833919914901	8.30139610400738	7.04683274916693	6.43709888724244
APC	7.54087569199223	7.1001406697769	7.34491883668612	7.27779308201396	7.30541825342092	7.44580788975165	8.2475659676001	6.98294271627188	7.87096589214092
APC2	3.0376489703731	2.78190358667477	3.04032512787528	3.03314705654814	3.03786837879239	3.02199855235327	3.00302114865384	2.73129455921617	2.98314889568856
APCDD1	6.58433143831786	9.8580103220112	6.91424375114303	10.7726981230663	9.20934043109883	5.23877550448316	3.67539035061399	4.1291863551427	5.45986793170158
APCDD1L	9.68871964627792	10.6829499983165	9.47490465584327	10.8277807833983	11.2909733369171	10.898197503336	10.1905920826574	10.0453384086815	8.60739488126452
APCDD1L-AS1	6.2349961719898	6.27938301271154	6.23558754546271	6.28322949374452	6.2629837144604	6.38782625060462	6.46888830246181	6.40643643124495	6.22731182875665
APCS	3.6459399849963	3.68525692541309	3.72965941254705	3.63128988445388	3.72765736030756	3.82516821285144	3.68437328545257	4.10228076036455	3.73402091594655
APEH	7.52409750796921	7.96054919947667	7.7052245557452	7.8852721659302	7.96402840175018	7.52051577209941	7.3120075203322	7.46758829528718	7.63283409146593
APELA	4.29259337740738	3.65526640948898	3.72812658513627	3.63401249760687	3.67085157038497	3.6379846262508	3.89139349242333	3.64534225379348	3.57737183725525
APEX1	10.6164122298938	11.038936447986	10.743210090574	10.8259847098652	10.9293016868503	11.02972113465	10.7133984757582	10.8778655229255	10.7799232405264
APEX2	5.51578420248401	6.27497562720403	6.19631466747174	6.09584935839267	6.0301089562195	6.40452867540595	5.63423870080447	6.3903275264957	6.07169118856493
APH1A	8.10725661788159	8.60086219434531	8.50911337628149	8.30139610400738	8.4498636382324	8.59660707507817	8.22140192589578	8.43812433095458	8.36975149199996
APH1B	8.09442351183576	8.10935924364877	8.07100252756138	8.30667292351954	8.03066379272747	8.15950202021423	7.98457286889798	8.31536962044369	8.38205413076611
API5	9.20371237285043	8.99670442556784	8.92092194441734	9.02575480469861	9.01116189418304	8.91291100364631	9.18108940364262	8.84041935509666	9.04382836907481
APIP	7.9868328147171	7.73832075009174	7.99249803068414	7.65924201899236	7.97527801698261	8.03506551216802	8.11307323565537	7.64084250802072	7.70141399786566
APLF	5.38524798082976	5.65707337200345	5.29724783222726	5.42226307402318	5.33989174493302	5.03084796391345	5.67872394404606	5.37599367198207	4.9807347587319
APLN	6.33089573438745	6.39223291760109	6.51348710997753	6.84677051863584	6.29547059986559	6.44854899821362	6.45051258110856	6.50926231123894	6.37158642575127
APLNR	2.85137283326182	2.84599085637041	2.85115789648324	2.86008667038706	2.85200591609877	2.90803939261779	2.82678538720133	2.83860485929657	2.85841584627665
APLP1	5.55435348666777	5.87403718852328	7.30126437583165	5.5325462695078	5.91183370447053	5.55668920098161	4.7438986732908	6.04581837867327	5.83778009398724
APLP2	11.7512899854592	11.7628555807866	11.6941002026633	11.611089255714	11.5450705577155	11.9119772992971	10.1882864770643	11.4099537564685	11.3758053137823
APMAP	10.4127053351128	10.7746166735515	11.0120461275454	10.8209699703976	10.7087926618526	10.2228618541482	10.6141531932559	10.2972727329625	10.3420719424362
APOA1	3.46465796831343	3.43280357279761	3.4397300975807	3.42662819875531	3.47611514622713	3.28096182492237	3.41577236369574	3.4332579564486	3.48237785866534
APOA1BP	9.0078359940748	9.70575081433159	9.04382836907481	9.19035208985886	9.49845584953673	8.82155116742555	9.3131923359419	9.24093870446542	9.60010061340667
APOA2	2.72828219088992	2.70728586619409	2.72056557280758	2.79392702336948	2.71312402439298	2.7087771289782	2.72714152267159	2.72523092898014	2.7236674825008
APOA4	5.07680334249747	4.8934529866318	4.8838134538004	5.0215482770514	4.92595868901449	4.93803396488783	5.1512405675907	4.96592411341712	4.77545412501799
APOA5	2.64988774422227	2.67015079179779	2.6396059487141	2.76246457908789	2.64865239454609	2.62973167096028	2.63242515177589	2.63617671330888	2.64360826966716
APOB	2.55409104323165	2.53416484864701	2.5226717027004	2.53975065498997	2.5491995080948	2.53263566675714	2.5412770702136	2.53729223628708	2.54620732477449
APOBEC1	2.48211121781466	2.4672208887082	2.47159191521854	2.4760714437708	2.4885575186851	2.46769108772602	2.47198443550404	2.474880797513	2.47140533814872
APOBEC2	4.87863194965266	4.8517269907934	4.76071559549453	4.8910466703532	4.88870209536961	4.75305166149759	4.88678069376885	5.13906442477929	4.86927923209799
APOBEC3B	8.6269676402487	9.64266971401824	8.44779467235639	8.00904528222188	7.63814526764433	8.20062379816275	7.28730000835144	7.38657832592612	7.87464596670377
APOBEC3C	8.1286557111376	9.62746499136775	8.97028444207067	9.24256610062267	9.23331832399601	8.88528804489488	7.7802604858101	8.97330005149353	8.62036641318971
APOBEC3D	3.39216598625266	3.74776254999858	3.41595763931735	3.70389794694417	3.44740808119226	3.56823433330525	3.38698062016877	3.80361902846411	3.87833844263285
APOBEC3F	6.16255519006769	6.1830011067772	6.23633776319189	6.41976713461123	6.04622991040206	6.20183773791017	6.177771757006	6.31185075927781	6.06786843555617
APOBEC3G	7.3487284226025	6.72563326087109	7.21286705646512	6.64307892509589	6.67526597842965	6.44670061809824	5.63602220237608	5.74731384125201	5.52536155758195
APOBEC4	3.29998293305541	3.32788436592916	3.27791214194937	3.40476274121552	3.51203587594782	3.62609897444583	3.34352332501149	3.34929723449568	3.35827436192891
APOBR	3.50147602466098	3.45189354383479	3.4885983819207	3.45811524718942	3.51790312699957	3.45189354383479	3.44629079358452	3.46841831775129	3.3681958025301
APOC1	4.73311262911112	4.71691462198084	4.74464072312235	4.72027316416697	4.79724757602395	4.74278470903987	4.79091529014424	5.3196072837463	4.84686422712348
APOC2	5.14878826182551	5.18944612869338	5.25099339684519	5.00312924914065	5.26584634559058	5.23530668938591	5.20666716808221	5.24744542178217	5.18849170477111
APOC3	3.11024172663539	3.1063658687198	3.16393125789612	3.1088816857148	2.93098221573311	3.10157800021403	3.1085375633929	3.11270141508013	3.14534377184798
APOD	5.67101456951864	7.54847653882616	7.62548927258673	9.50672094005355	6.48922463727751	4.88575181764767	5.44785079755357	7.82779905641144	7.58253826968453
APOE	5.7178719890837	5.70310922653248	5.73107977364642	5.87008956431965	5.72249591919531	5.80355857467699	5.84311337821476	5.85739957065652	5.47421655727295
APOF	2.69591651239822	2.69112822944872	2.68783132581482	2.69243782935156	2.62774201384981	2.68691383611764	2.71487873652539	2.69133834336926	2.63611858920404
APOH	3.56004224372614	3.51363221534531	3.53276466019963	3.51790312699957	3.64952297286879	3.50946355113185	3.52336582268084	3.5340169249895	3.56519500374543
APOL1	7.85538350771364	8.3912003865383	8.42746401120074	7.64647076324217	8.04435985910185	8.38361933414863	7.68395977295468	8.06542489037083	7.18502128028266
APOL2	6.80438762053333	6.86847572965696	6.90284297410603	6.72810146027902	6.73964468622901	6.66993754495761	7.1484932644743	6.92659409429416	6.40760710619099
APOL3	7.57960242840544	8.49740874726795	7.50388237952324	7.63698349698121	7.52656198343403	7.80174744657805	7.09548734684797	7.68525037338628	6.5222416477479
APOL4	4.30958348588943	4.24322596595843	4.26653341082901	4.26146314603449	4.21610499264131	4.25084755625746	4.35706547526483	4.2204140373941	4.31102124516041
APOL5	2.88063727620609	2.86023783328847	2.87198521366417	2.87242493045093	2.88264970512245	2.86084610394732	2.85979528967839	2.87295526252368	2.88644972246464
APOL6	7.23673503351178	7.40427080319665	7.36032150244812	7.35337641326778	7.52501909044279	7.35746613113475	6.52349111752517	7.07432284866003	6.1830011067772
APOLD1	6.01020335428394	5.35699083333076	6.57564511692643	6.70127299810847	6.41140749478905	6.48193748506326	7.06867626089668	6.75068658320311	6.37288014663559
APOM	6.01077167466726	6.30206028731443	6.07825096860106	6.16029772441153	6.1482401005316	6.10456574270516	6.1830011067772	6.24886240676635	6.18601691325131
APOO	7.9342963697199	8.15044731770851	8.08021563511322	8.07838555867723	7.80831584367466	8.11654817701443	8.25049694641027	7.7786002612449	8.0328464703077
APOOL	7.96722575253194	8.00480242097529	7.74484677832049	8.37037348247951	8.21653239581648	8.06571259565549	8.02885505170336	7.88043023674381	8.28185479238563
APOPT1	8.29315585895244	8.02195531885909	8.09667172333896	8.16021771912505	8.21293170050638	8.4328666917532	8.01712107323491	8.51835644660959	8.33859333179458
APP	11.5540901686802	11.6872664976463	11.318962317861	11.6585326133756	11.4798179002434	11.1744213830675	11.7559396776142	11.109054225571	11.1638324548399
APPBP2	8.99600245008412	8.76266640446546	8.71243952581334	8.7998048997419	8.86996410714881	8.74978789057448	8.9868791589003	8.83816941283865	8.77094327956076
APPL1	8.35293167569396	8.06145215264042	8.29749303226672	8.35417666543564	8.3183720513365	8.47341064329187	8.6118086787781	8.8962512209279	8.73427148929422
APPL2	9.86135495070211	10.4945432517671	10.2154189949046	10.2700268949873	10.6818354195534	10.711558163905	10.3979387771804	10.7310718375689	10.1932351455734
APRT	9.88228321249461	10.3286719624805	10.5049504292897	10.2045460941211	10.2031221810085	10.3666370562865	9.99014338749178	10.4695004721614	10.2833164326101
APTR	6.63106984424229	6.59940686118395	6.7974913882837	6.76615379772568	6.76154482807683	6.54016568967714	6.55200513247832	6.66993754495761	6.65670402779531
APTX	7.39297145046485	7.10704925784248	7.30945448562353	7.40284350064343	7.16026143244415	7.33563667810274	7.39196095527225	7.41314409160148	7.26200837221911
AQP1	5.63887870508141	5.5615684627411	5.67328553972839	5.85706019388507	6.8644927213463	5.4657147001409	4.8390259756898	4.84686422712348	10.7521116057089
AQP10	2.44890492727628	2.43382104709904	2.44786657411167	2.4418795898086	2.43852300854136	2.45017160092147	2.44422110418726	2.46463006906618	2.44645220709987
AQP11	2.40261152605288	2.38911309582477	2.35101630080568	2.39024901918614	2.40458444947725	2.39207741027614	2.37953620267756	2.39035962547014	2.84916842454802
AQP2	5.51097337053005	5.58725950131795	5.52914041673363	5.59019712627815	5.56407086950432	6.032866442457	5.66527985267008	5.62835090026634	5.60085015826247
AQP3	4.17724762617677	4.2020597993746	4.18054364541568	4.18247726530706	4.11782422010058	4.18054364541568	4.19128630119259	4.20851148306238	4.21163810915331
AQP4	2.72905829765286	2.72189765213106	2.7195936803645	2.72510530681185	2.70573377576306	2.72076579238931	2.73644236966984	2.71571586095699	2.70404660245605
AQP4-AS1	2.82012313328052	2.91493914372589	2.81247120432572	2.80596595749696	2.82531481133366	2.79729548530098	2.82541837084192	2.8043174632903	2.79201776593282
AQP5	4.22744823101887	4.18608068153785	4.25180441373215	4.51720677698388	4.22958053671028	4.22592900560752	4.24589270373984	4.40801079670487	4.27552331553891
AQP6	4.86180362065007	4.87640068961968	4.86539155298076	4.85145779199587	4.63863488072996	5.41671379977509	4.92768578146176	4.93551402877365	4.92901801443469
AQP8	2.22672081225795	2.23615980868962	2.24403242873717	2.2366807916774	2.24085090847795	2.23225855462817	2.23846657847018	2.2352088564065	2.25026001376217
AQP9	3.03403755270323	3.02535749173926	3.0128600861557	3.01316439005193	3.04263984143635	2.99849997603193	2.9952292099556	3.00139072221057	3.05041500666744
AQPEP	2.65053342562486	2.6410006413917	2.63571952055885	2.64376862012483	2.64907699076059	2.63986950843405	2.62798795773811	2.62892439124837	2.65753225472348
AQR	7.67182638289077	7.50044108645079	7.6302064265279	7.46887655610242	7.48056792432871	7.50803742361669	7.52820631318182	7.36212164932221	7.42058853504883
AR	6.00470991950986	6.55030280589128	4.91149347893182	6.69735823400458	6.07863256970249	6.83219265184369	6.43914926828605	6.99062289844587	6.16937232321262
ARAF	7.68816614351782	7.94849256785651	8.20958756547636	7.8695249232062	7.9868328147171	7.94063663222552	7.75109177833422	7.96223915553069	8.07336967335768
ARAP1	7.01031666956346	7.16462431912912	7.14593528865248	7.02192369920374	7.19034307631629	7.49218821445843	7.06677689054983	7.70141399786566	7.14250774814187
ARAP3	4.7586750681818	4.9855297002933	4.63377904582363	4.98227757783318	4.67442103930559	4.70684199924427	4.31734649137484	4.81017651644162	4.92850914889168
ARC	3.31217605330017	3.26092288791333	3.35915238773977	3.48198050154371	3.31415333600212	3.25963187267646	3.23364859948884	3.27324934305606	3.22878275160828
ARCN1	12.5446466548714	12.5637634138891	12.4848465586901	12.4757000800727	12.5978367962761	12.5076340851915	12.7286688554937	12.6650404166465	12.4154756546571
AREG	3.50275042376346	3.37951882215941	3.3801316892442	3.34588474354948	3.35915238773977	3.34327690626802	3.55602757811788	3.36306348928314	3.26839133410576
AREL1	6.28587584571492	6.06028570751487	6.05044162469682	6.07320596696954	6.51413720343669	6.00264322427058	6.66293605214852	5.80190452671693	6.14972682096835
ARF1	6.69278717784235	7.19441888031074	7.14016776121341	7.1552352640579	7.14627152466691	7.37524420002652	6.84387874861569	7.41937149047996	7.13821503848182
ARF3	9.34886240183747	9.80636965833599	9.58957484243777	9.81181532449092	9.94619251223984	9.8406964086841	9.60099880021358	9.68594809781811	9.62132143731074
ARF4	13.131616664795	13.1517666787436	12.9160066152996	13.1885139198315	13.0769272882012	13.1126278778765	13.2945513427898	12.8723681129802	12.9929391274001
ARF5	9.32264270848243	9.96135423303197	10.063459145765	9.92371380439351	10.0029394969976	9.90575800401208	9.40965701446324	9.94918856963841	10.0884546613077
ARF6	11.1302930673518	10.8618743193645	10.4780696571251	10.8882901254683	10.9065777068282	10.9847294120782	11.2410807483508	10.9995218477563	11.3617579738562
ARFGAP1	7.6534631114918	8.55866326074877	8.51835644660959	8.41935590840025	8.35812722749176	8.21994689871457	7.98285224807451	8.58409061477138	8.28265444859234
ARFGAP2	6.8395454104323	7.05732757784204	6.86935056925036	6.86725552466715	6.97061586504325	6.93868300823058	6.94267797948189	7.28857790736928	7.21834954278918
ARFGAP3	11.7982122425167	11.4938175573304	11.5630942358539	11.4695096685018	11.6125944342951	11.2195648786002	11.9735185435634	11.5003976605304	11.4120928420655
ARFGEF1	8.93835889659519	8.6158160215291	8.62994991089716	8.78017866785	8.68228321696824	9.01808117062379	9.0261387188587	8.64316733270343	8.5717829660001
ARFGEF2	8.83985412775524	8.44848972083511	8.81351327874261	8.76550723563856	8.64196121185873	8.59149346072628	8.98449832802631	8.77748735092222	8.52860103247459
ARFIP1	9.55320158077696	9.25997991587747	9.06738317204363	9.16707870770155	9.22885983500337	9.22728752803854	9.34276291964164	9.32886059016682	9.34243987776996
ARFIP2	9.0945223200554	10.0464721715797	9.80316944403436	9.97866626006447	9.93300682400204	10.1518678272449	9.6443051931935	10.0149439949396	10.1497714451295
ARFRP1	8.24645479804562	8.66916921230614	8.18573859619958	8.45395349436448	8.43888519603172	8.09840108866008	8.33664930176317	8.05615831535473	8.09315674675704
ARG1	3.05105206491453	3.03705540359004	3.04426127498528	3.02737860055325	3.05073534425534	3.03750795535819	3.05021027595192	3.04183871474393	3.01495380981183
ARG2	6.6190428343418	5.55435348666777	7.09875436745904	8.02110533014645	8.76771339737512	7.45060727396429	5.7164563140976	5.64485658947937	6.22232638578871
ARGLU1	9.55167580563728	9.62584911501604	9.28049017971397	9.34581036819528	9.41376598483916	9.5166873465726	9.43839420544458	9.10706560390255	9.58906822369826
ARHGAP1	8.90693511188686	9.36736209498331	9.13633457380467	9.3203301314265	9.38239743360663	9.47490465584327	9.30502715421258	9.35152849943903	9.10371442839239
ARHGAP10	8.3568141815769	8.54586448686124	8.42116253485218	8.37952340172851	8.30542100089931	8.59625778533596	8.49213240665367	8.71809951604329	8.49617161497832
ARHGAP11A	4.76197309028008	4.63079992596189	5.52198524030977	4.89011097267762	4.62467687506689	4.53360331362967	4.12626524062521	4.61406047851251	4.48784931336619
ARHGAP12	10.2892768546192	10.3851878839668	9.91863236251638	9.79800828795319	10.2110925117188	10.0728484166063	10.2741181220679	10.5697002215043	10.3950306710503
ARHGAP17	8.71959899822054	9.32685779734266	9.30736633008608	9.09517920906663	9.20272115843663	9.40821970970192	9.21333199677126	9.42919397673815	9.26867095425587
ARHGAP18	8.89671978504736	8.47875208473861	9.09197792282548	9.19555814591037	8.78574707343278	9.65700350166225	9.12966588521775	10.1669201766539	9.29209518655059
ARHGAP19	4.82294549532143	4.69220216204807	4.7460363278354	4.88211823994714	4.8342285855541	4.3355182582829	4.7516587282501	4.45999636807969	4.11661906959929
ARHGAP20	3.8526306852919	3.95457411962161	4.13947657059605	4.46639362602278	3.90121663599748	4.84643629350336	4.67712013489526	5.80315734984347	3.9074616501264
ARHGAP21	10.5841752498992	10.2330661863731	10.27458064545	9.97387117275742	9.95787988007279	10.0195883167023	10.1785242850102	10.3851878839668	9.75956560517323
ARHGAP22	4.46639362602278	5.12474379683137	4.5770396479471	4.77717797275223	4.96168053645114	5.02898430999161	5.33119717634263	4.76550732541817	4.96678601933337
ARHGAP22-IT1	3.49100849951883	3.49100849951883	3.50398339365056	3.56201459925314	3.48418889207703	3.48550315297515	3.49338763022146	3.5481463440036	3.52501814183562
ARHGAP23	7.08910425342692	7.76711967519736	7.46609945596849	7.90104935150561	7.7141915913685	7.61467268065677	7.5388246570927	7.75733907866974	7.74942279137329
ARHGAP24	7.65610565789805	7.48312611717	6.98670814011824	7.74673874161579	7.52623468060905	7.50895106879757	7.40746041649664	7.12822420609461	6.04669682820977
ARHGAP25	3.64268321580026	3.60690695757389	3.63049131425836	3.63022610217897	3.63854253799099	3.6035024004898	3.59972717176772	3.75258374310913	3.65247075211262
ARHGAP26	6.40760710619099	4.9482243383109	4.79459712723514	5.16102013926513	6.63106984424229	5.54336396684581	4.48624905325202	6.21837131340877	5.90783463988333
ARHGAP26-AS1	3.56265643299368	3.5340169249895	3.55602757811788	3.86687356646711	3.58535863973719	3.52453801101987	3.53219385852125	4.01846341599974	3.54300012017098
ARHGAP27	2.86777067294648	2.83894588679568	2.85641144863998	2.86535920687258	2.86737876165714	2.86474529795506	2.85356818417586	2.84708605726821	2.77610611208222
ARHGAP28	2.60205926152473	2.60993913768876	2.94624836634198	2.60777873346532	3.04476318393206	2.59060115020732	2.59074098964343	2.62588597647231	2.59237553415793
ARHGAP29	9.13789108440714	8.42039783051095	8.28998811362249	8.54686329287899	9.04646296029184	10.399156368699	10.5779077738905	11.0840463424309	10.5401267222455
ARHGAP30	6.23410420544771	5.89944268565459	6.17151880074486	6.17584824330833	5.56763623847095	5.89466488558263	6.18220454437906	6.25456099245679	5.78236916483822
ARHGAP31	6.84336084456277	6.64703367710841	6.75665079423601	6.8493066350023	7.06838914330893	7.04727359313712	7.72843555883159	5.73920120626129	6.98326284395895
ARHGAP32	5.33480618123642	6.16670975831111	5.94278047144859	5.65503503413899	5.83587274295171	5.93937553416569	4.98929201900596	6.04041763045604	5.05161352048174
ARHGAP33	5.58291558909061	6.29484402647435	5.72016664601842	6.18541771400993	5.84987180468437	5.9824397832897	6.04742449252085	5.73145346278059	5.91905663459458
ARHGAP35	9.82957153186968	9.86575102156759	9.90485749142664	9.5355189534672	9.58388131532617	9.9795583612006	9.5103438827576	10.4244963333177	9.8580103220112
ARHGAP36	2.91678614490209	2.92620471192699	2.91335619854011	2.90197033563391	2.92172373930271	2.90606704062492	2.91039969550332	2.90582652249916	2.91980974765303
ARHGAP39	5.07783417324363	5.52465687073692	5.07350750128868	5.06862196399684	4.98832532186432	5.16275114656654	5.44097496212225	5.15997394062551	5.89174178198193
ARHGAP4	3.25014843350359	3.22104341495383	3.22388926851271	3.21654217525898	3.11742119636603	3.11077457500288	3.23333463814665	3.80620776020249	3.10558443945946
ARHGAP42	3.61964033830417	3.59823751945942	3.67115449802061	3.5880437995802	3.61079674315719	3.49778509964275	3.60928592959138	3.59791326723703	3.59383772776897
ARHGAP44	4.79057392864601	4.85985514065666	4.89524847019087	4.89704024657313	4.94107851788197	4.92270147811875	4.68368384586569	4.81789857986001	4.69339773733758
ARHGAP5	9.27061718115313	8.69175788011786	8.84088227287106	8.98848944028951	9.04561268063421	9.33541052796659	9.38934728060854	9.23153752099119	9.90575800401208
ARHGAP5-AS1	5.27232299457735	5.27167996187897	5.30028500980872	4.73613656065071	4.95169202424882	5.31643584212548	5.10221102725342	5.00433756651766	7.32083709835632
ARHGAP6	3.28279059414418	3.17834495528906	3.17559150653269	3.20750091088277	3.26083675479298	3.16350881202445	3.22833410651914	3.26960250327901	3.30594050134019
ARHGAP9	4.12105665495554	4.07653579701968	4.09005514937943	4.06791773795268	4.19068079469677	4.52352816964918	4.10010388894687	4.1462882435845	4.12713327819095
ARHGDIA	9.272282759942	10.3666370562865	9.91247366851663	10.2983976150128	10.0832772333268	9.83937580801856	9.45090972398461	9.80166389835185	10.0360375154076
ARHGDIB	7.01953853661314	7.2899906223813	7.03084123637658	7.6489111231981	7.20120366042658	7.27155026653214	7.15749940633297	7.23285966587459	7.09646444720334
ARHGDIG	4.26772320543632	4.22404476094662	4.24215981303941	4.22176727886339	4.26772320543632	3.79103107499719	4.27401161543429	4.28642174955093	4.26312903576935
ARHGEF1	7.06598374348133	7.11701031550084	6.99100151748665	7.0738101408685	6.71101392799984	7.09954360305625	6.78892896577176	7.85990709271374	6.70329155946274
ARHGEF10	7.90264943207065	8.02885505170336	7.68785354984512	7.85221405990293	7.79265009841354	8.30702090530331	8.00435941082335	8.32502550884619	7.87954727536822
ARHGEF10L	7.49463970541916	7.90916663081872	7.84887573606064	7.43963477529276	7.54528613122009	7.57359899556665	7.30403050242442	7.74177537248346	7.10936654791182
ARHGEF11	5.27102493066153	5.54111683668468	5.45690770944387	5.51427422231218	5.09229133151224	5.24561965470924	5.23388672849124	5.24144499265261	5.52862379845979
ARHGEF12	7.44762995661618	7.57323620544087	7.22772962737368	7.37524420002652	7.32445904897881	7.28532805817059	7.47342854499845	7.20230368034296	7.33631775073691
ARHGEF15	3.3401294240651	3.44166336900674	3.35690906578974	3.32438694382843	3.39372222808276	3.30564565043171	3.31138075209079	3.30210505015309	3.30722488135185
ARHGEF16	5.6485808153411	5.71590049078428	5.70155495233331	5.73107977364642	5.71029436054929	5.76498926935048	5.78469617535431	5.80585050238064	5.5569183679503
ARHGEF17	7.35895510214858	7.89537197678847	8.2721497227502	8.31913750256176	8.65776345995843	8.57761092325462	7.64785411138995	8.2245571294437	8.47297133186463
ARHGEF18	8.23584988653898	8.52593517985454	8.45048812575984	8.76210022672285	8.59830201087184	8.46920110663345	8.74856447148126	8.78900537620776	8.35060161953398
ARHGEF19	6.20652420909276	4.33315702911133	5.86514602434962	5.6252986904191	5.98303760430209	5.72415741625541	5.80499629871025	5.1072578690368	5.03323651678396
ARHGEF2	9.7550870827819	10.563396763114	10.3281739707266	10.1923942826913	10.461272552354	10.6659012706183	9.63518167715815	10.6836934642808	10.2370181950489
ARHGEF25	7.21923369455094	7.41741513545582	7.68971266588703	7.40773705560457	7.45400737869583	7.38600277849487	7.33538787600587	7.51433086923603	7.27651068551071
ARHGEF26	3.67676350087246	3.55099649708938	3.54876466159471	3.68342633071251	3.80763689053736	3.7173595077393	3.71085281080001	3.5913635868032	3.48587219339072
ARHGEF26-AS1	3.50355804419098	3.48237785866534	3.45659250495693	3.48475232869047	3.60070089635358	3.45580814193912	3.72688722119633	3.48610903219225	3.5144639021964
ARHGEF28	5.64542130722675	6.08420054518583	5.72864811386091	6.20821446397544	5.87008956431965	6.37288014663559	7.11755115264843	5.84798840122397	5.87923885572248
ARHGEF3	6.49693502366784	6.84451159608296	5.30730195165595	6.23986353919256	6.39251896906146	6.39288333434307	4.820253301972	6.43858446486001	5.88959587441741
ARHGEF33	2.72955532616535	2.7123394870569	2.7197548251881	2.71713694059784	2.72408439990406	2.72172690289311	2.71415685034828	2.72151520901054	2.73586890284734
ARHGEF37	6.5680518413255	6.0272586914797	6.18807568424535	6.16937232321262	5.90655124013549	6.1382959378615	6.14607419801384	6.43914926828605	6.07320596696954
ARHGEF38	2.82215256034591	2.84642935062312	2.83059662768094	2.81735197273061	2.84351335655366	2.81625622549221	2.82364341164722	2.84684736893005	2.82531481133366
ARHGEF39	2.8649176103153	2.99233856184998	2.85244606426461	2.83524832853625	2.85089647688132	2.82982493024612	2.81267614241132	3.0285731577202	2.8588127801848
ARHGEF4	2.32826366229895	2.33205310500955	2.33338296649547	2.33165778440264	2.34317672487524	2.33316159589526	2.33338296649547	2.33246843433392	2.34551917551014
ARHGEF40	7.89603371042084	7.70824376383841	7.45505600119382	7.47342854499845	7.74564947719524	7.69859953378829	7.72873339327893	7.70198321303806	7.8590098506718
ARHGEF5	5.45079961620374	5.35128416555541	5.79800569651929	5.14878826182551	5.33781724433467	5.36073993545867	5.06910744947202	4.94448778584875	4.9673855883821
ARHGEF6	8.7892872410596	8.61478326578582	8.45965847095256	8.5112561158193	8.73316330863388	7.73078247048753	8.37501305308495	6.941613752543	7.40284350064343
ARHGEF7	6.18541771400993	5.77267688250242	5.95843124729975	5.90114318762924	6.03177749354797	6.2127502073861	6.50107963499532	6.46401828603731	6.45238067018983
ARHGEF7-AS2	3.1072048980188	3.11742119636603	3.08458072034204	3.09827315963343	3.0919580153691	3.45659250495693	3.29577738709349	3.07425945370711	3.10416537178754
ARHGEF7-IT1	2.71013458987709	2.68584419390552	2.68548494944207	2.69154414721176	2.70786313171143	2.77068033239531	2.68606845658075	2.68384151309721	2.70869633793632
ARHGEF9	5.1053239384613	5.43859780200066	5.70673287926503	6.16295635022361	5.7508002526551	5.35167393538673	5.89056579399968	5.46315834303902	6.44799681043057
ARID1A	8.31466760212071	8.76662858405802	8.82721144647306	8.8946249214488	8.83775762708175	9.03466419597651	8.45395349436448	8.85938483653286	9.06027782315039
ARID1B	7.75816803706867	8.01974110247639	7.87733726210564	7.58253826968453	7.59428935947575	7.79287830124875	7.63546685658691	8.18166293334015	7.82058525563385
ARID2	6.93435529194036	6.90140250029594	7.60402987688249	7.0430736854573	7.10471477124237	7.25471521513669	6.77641260444082	7.81174519060186	7.58218035898555
ARID3A	6.54846066917068	6.70038683782593	6.69278717784235	6.71388483741137	6.89095215487208	6.86004492516944	6.38320079040544	7.99193544936966	6.9795810556948
ARID3B	2.71819909383124	2.71285372688875	2.71194772499957	2.71285372688875	2.74540549557209	2.961740542444	2.72642540617075	2.71781060431191	2.76259832583648
ARID4A	7.94090740606517	7.20980050021811	7.41496435294305	7.12385601623158	7.44446620666799	7.53166201777274	7.72490941756263	8.03563895068838	9.67600965229608
ARID4B	8.51835644660959	8.15183491475907	8.37265683324924	8.28299479380625	8.13319029641817	8.36975149199996	8.36531182426152	8.70912478308508	8.33764050181183
ARID5A	6.78079738783725	6.33135971550728	6.46888830246181	5.90627416104213	6.85752603928633	6.92659409429416	6.98326284395895	7.60942059507829	6.12740281193425
ARID5B	9.85476135491369	9.64143870547869	9.9895329944821	9.63598797030945	9.70642112289817	10.0994533884008	9.82350545657117	10.0281039164259	10.3523699960627
ARIH1	8.41720939720008	8.09770801946206	8.30542100089931	8.2576339672657	8.17127621299792	8.41113767363822	8.61478326578582	8.39337138170199	8.35812722749176
ARIH2	7.77444579281911	7.95150739750985	7.90880167238143	7.92893484915039	7.99688171346083	7.84887573606064	7.97132457804493	7.82031000747034	7.94298978472178
ARIH2OS	3.15863845299029	3.10623475004194	3.35647512320995	3.10384073586039	3.15702537228235	3.10484730779708	3.11112488662276	3.11353601606635	3.17544836900167
ARL1	10.6446408333752	10.2235229545044	10.2741181220679	10.3158361777148	10.2899773737021	10.3420719424362	10.8926367985571	10.2608793315251	10.4960411186339
ARL10	7.7177819246093	6.79868443502964	7.34835215534079	6.8942566253783	7.32430229800102	7.99569265388331	7.76802071796103	8.12959950334613	8.01212569554708
ARL11	3.10179128881201	3.10436923640324	3.09154600668657	3.09247917275268	3.07425945370711	3.09154600668657	3.1353882572347	3.08911137184388	3.09257225707473
ARL13B	7.77495743275433	7.52623468060905	6.93925205566691	7.38429446055115	7.48885610436616	7.12944362459694	7.4835543515404	6.42102603171659	7.8092854549296
ARL14	2.88607355512513	2.91067120012095	2.87610633985594	2.90763887304498	2.87087498499096	2.89054288056606	2.93985268290638	2.88539857201801	2.86912501636791
ARL14EP	7.68941193144517	7.08481867080092	7.68170432908393	6.78468680762027	7.12985734005184	6.94930687120365	7.37132532617324	7.00048490583139	7.19538793187775
ARL15	6.92790206911965	7.32125606754868	7.30164423700193	7.27105827290714	7.69187966442095	7.58526347593009	7.38485097792444	7.77729080930333	7.69220409111134
ARL16	7.99987137225262	8.4169410910147	8.56611933788796	8.52520834911608	8.5402022122512	8.49000477943757	7.96722575253194	8.74291334290436	8.89355524797592
ARL2	8.59429425014531	9.26481946505291	8.85791751111323	8.8637863357414	8.79534462592006	8.87654032073015	8.94115880472748	9.06027782315039	8.69015784535761
ARL2BP	10.3698024205519	10.3768790494386	10.4214459333572	10.4415684632515	10.3805373855387	10.4922652038198	10.5697002215043	10.4649565179726	10.6251125532887
ARL3	9.16195200903673	9.15275330649313	9.40102284785362	9.28610110022824	9.23009155804923	9.21819632731198	9.29627221492673	9.70026411191097	9.46601518294884
ARL4A	8.85305896870363	8.11654817701443	8.75199246875154	9.42442522677608	8.56894889841856	8.29211739059777	9.04295869565409	9.35711175023604	7.85642724083997
ARL4C	7.85190758700793	8.02366769605822	7.7141915913685	8.13974068256058	8.00904528222188	8.23141775499767	8.5110776217661	8.27115624888151	8.7743778134181
ARL4D	7.12630238609942	8.27115624888151	7.77272537504074	7.60039649191096	7.49886096601119	7.65709572060505	8.06571259565549	7.7177819246093	7.95447817309704
ARL5B	8.43670756356003	7.85011373562253	8.10748509888039	7.88633306689293	7.96861634075064	7.92759035610152	8.36071953703317	8.19189112364699	8.15252009613629
ARL5C	3.3415390157546	3.29775953561422	3.30317306572652	3.30400542733544	3.33361984441767	3.29311100069804	3.28519185820177	3.30178099365303	3.37323731927719
ARL6	6.37929022942129	5.59909063312379	5.79374252011693	5.10823863229829	5.64749585844752	6.44113074502976	6.64077378429426	6.15648059380484	6.59132911125405
ARL6IP1	11.8157517415252	11.7608547170417	11.5792958926479	11.8225312703048	11.7585147534304	11.5207638826117	11.2100709363024	11.2042439434709	11.0496137442741
ARL6IP4	10.3574982989435	10.6686455716387	10.7064454148047	10.5804454517356	10.5932989144094	10.4649565179726	10.6113188705744	10.7767249002264	10.6336695096557
ARL6IP5	11.5190595827229	11.4434637456723	10.9917882356227	11.1169684287354	11.4995918647826	11.8204979073852	11.6899837225315	11.7512899854592	11.5524555698137
ARL6IP6	9.57193385364058	9.16600317845632	8.90876001536056	9.07332959591369	8.95385434489603	9.23451125260874	8.96940934129712	9.06176789240212	8.86874131646934
ARL8A	7.6784413409341	7.71625959914709	7.40712833781511	7.60203443923669	7.44047116229737	7.43836561530261	7.65073577278483	7.61615331557351	7.63247114998797
ARL8B	11.1263443119115	11.00046464817	10.9357464862032	10.9740789229767	11.0328050938714	10.9451829374239	11.0753650416414	10.8020868974972	10.8784656196629
ARL9	2.64066608246344	2.72255764103783	2.63379116015719	2.63779562202012	2.62265077682258	2.64263778898013	2.61160931895712	2.62666161225849	2.63046295258465
ARMC1	10.3940115392931	10.0169892422146	10.0906413651578	10.2819271457031	10.1098746280042	10.5034605026634	10.7694403544035	9.89602849722274	10.0857439589046
ARMC10	8.3508854054695	8.37663439583389	8.22833275015337	8.24214976985885	8.36117162255737	8.41720939720008	8.58409061477138	8.4876389607812	8.54364958473945
ARMC12	2.69173312398549	2.64347891203798	2.68036525738651	2.84381225471854	2.68750570990804	2.66358070278999	2.67195224013309	2.67452066176931	2.69097205249617
ARMC2	2.93909922609043	2.89029443207889	2.8762087673869	2.90416257295851	2.91480928516619	2.89815863023646	2.9946409103172	2.89222493464498	2.91993902069336
ARMC3	2.25836138747213	2.26097777664358	2.25836138747213	2.25953820951755	2.25364432885094	2.26067127784115	2.26203741007881	2.28416311817019	2.25218508766438
ARMC4	4.18965912252857	4.13065208010296	4.13137026188829	4.14678928359251	4.20730216031183	4.0666059903095	4.1041999204598	4.0912126936784	3.9568995082895
ARMC5	7.00138061947295	7.26446769819186	7.20161857020802	7.29161707622683	7.16462431912912	7.3120075203322	7.36088287055009	7.34426581992725	7.21216255821762
ARMC6	6.87603008602853	7.52106602132543	7.38939506650058	7.79779914917374	7.28730000835144	7.15970779550005	7.11907367978338	6.70838588014451	7.31953655112844
ARMC7	6.65173875756913	6.97760142994212	6.98372692980478	7.20980050021811	6.86004492516944	6.96861472902548	6.92659409429416	7.15672928603592	7.02886631545596
ARMC8	7.13534570036349	6.92840190396098	6.78341815215657	7.11364501614346	7.06798002331046	6.87466940350963	7.54407538916769	7.09646444720334	7.17528501974852
ARMC9	7.53083613351075	8.55989655383853	7.90620690680859	7.68395977295468	7.2728311318361	6.4538211042611	6.75363849851434	7.48022329213033	7.09875436745904
ARMCX1	11.1361607477605	11.1648455609575	10.7545361305444	10.7048244462881	10.6356804438664	10.8688865494431	10.8471687268611	11.2537841885374	10.8064925007931
ARMCX2	11.1744213830675	11.2909733369171	11.2042439434709	11.445584758572	11.3316598067691	11.0508358193754	11.0579341210038	10.9883429586594	11.1048333347991
ARMCX3	11.2399064887854	11.1588924338267	11.3820414217686	11.5475194761406	11.1970364894766	11.3074466506392	11.2567537513771	11.7740309471852	11.8204979073852
ARMCX4	4.80529666433566	4.3232486465267	4.33209778837972	4.39645702968529	4.23923980242818	4.74536842894458	4.82684622781199	4.34025062445128	4.72908845629011
ARMCX5	6.65132172646932	6.44729809631944	6.56871082599137	6.70838588014451	6.61587568427259	6.75363849851434	7.20365046494936	6.81538630967745	6.57017026281097
ARMCX6	9.75956560517323	9.95295476001248	9.76624676955784	10.1430465948623	9.68352004881879	9.69769722737146	9.27496089151859	10.3759371178125	9.94978051782026
ARNT	7.14016776121341	6.73310542416015	6.82233430255833	6.67597476062722	6.73418946070602	6.54908832945401	6.96703814994544	6.69532816287015	6.9732582086142
ARNT2	7.16484805911537	6.63846143978809	7.10359850900452	7.13080737623096	7.24961934294772	7.96690164921926	7.81342158485406	8.69175788011786	7.85221405990293
ARNTL	7.86503796960573	7.00138061947295	7.39484829502643	7.38380004008491	7.04727359313712	7.27837721460264	7.49792038489007	6.59940686118395	6.82203150963206
ARNTL2	4.09593299111394	4.30604948414505	3.80059524312823	3.8340651886748	5.11787119574481	3.85842694311182	3.79284084086153	3.54242693026662	4.06330590343478
ARNTL2-AS1	3.15300789325696	3.13846925509317	3.08711475569417	3.12217712525384	3.08151200943785	3.132832025093	3.11869932797912	3.07409025517773	3.04773349112505
ARPC1A	11.6585326133756	11.6585326133756	11.4482713439108	11.8184169449034	11.6416026401526	11.4667124344178	11.6087404509513	11.4160313753387	10.9694162349032
ARPC1B	10.8140232968546	11.5427680794735	11.6972198178937	11.3571566966321	11.6723026058438	11.1802843185251	11.155430390614	11.3970622520068	11.063755909318
ARPC2	12.6245111081448	13.1047998806386	13.1381934129095	13.3369777784614	13.2492781918335	13.0451756673749	12.9282591360348	12.9969454067954	13.131616664795
ARPC3	12.6462539276572	12.8332007881734	12.9524924930543	13.0519471102846	12.9929391274001	12.75075715489	12.9091372281043	12.8072776092557	12.7605566369884
ARPC4	8.66514870189384	8.91862919938682	8.96618752183555	9.2852328673726	8.56656366140632	8.84813792013183	9.21537888289388	8.47043481392498	8.82079206088371
ARPC5	12.1883267857835	11.6723026058438	11.6042921653118	11.9786872366332	12.0433504416493	12.0239253804458	12.3080752724609	11.6244292276124	11.9735185435634
ARPC5L	9.6443051931935	9.38871898038169	9.65778936087539	9.59048406288591	9.65157178865041	9.32995904691378	9.77478936613596	9.23603470931625	9.48563141754946
ARPIN	7.15211276928103	7.1411025748083	7.03903112229382	6.92744439741208	6.96061050495038	6.90584587096968	7.27675607023086	6.91215668896822	7.12486131654258
ARPP19	9.60010061340667	9.58171974246923	9.47920759821365	9.80166389835185	9.82225584532354	9.77647650804438	9.73082197347615	9.39543269237962	9.78243212743437
ARPP21	3.14248473681129	3.14147519038303	3.19214876992464	3.18826373305496	3.11884013555013	3.12133051185268	3.15318930494283	3.10826304890645	3.10280677625473
ARR3	3.26162606698526	3.21391512633927	3.50891200183897	3.22052444055371	3.31667973210775	3.21600748304198	3.20836182257816	3.25537244379491	3.22306499944301
ARRB1	5.28063981028823	5.28489610639609	5.40359665899558	5.44730030821263	5.38163046719756	5.58968181147211	5.88048916439622	5.74954071372104	5.42478905152123
ARRB2	5.20878516858393	5.46185885481142	5.22963797359772	5.2150141667915	5.25556540934096	5.76655373813055	5.31055304583606	5.32506108382881	5.32766592098185
ARRDC1	5.95959815215786	5.6317504242476	5.89005743798933	5.36135679511047	5.72815363904887	5.19627012283394	5.41744800638317	5.42858521156309	5.15416475994471
ARRDC2	6.59310339809663	6.81368207601816	6.69233167841262	6.77861505286853	6.77355416827866	6.86220278891863	6.26578442068389	6.92406365638807	6.68077897931284
ARRDC3	11.6257559415288	11.0508358193754	10.6912189495955	10.4019321294831	10.5501990917479	11.5031393192934	10.3242287695116	11.2812700215295	10.9030794795072
ARRDC3-AS1	4.76960182161951	4.73797877155323	4.7634856033088	4.7460363278354	4.71262034356151	4.76313075246688	4.80060999674173	4.82459310122278	4.79008211844471
ARRDC4	10.0841757111005	8.60570592906191	9.55122956830084	9.7296909830189	9.32635205017557	10.1847376615051	10.9392013065025	10.1043493335859	9.83213074721443
ARSA	4.48784931336619	5.68741835387838	5.73145346278059	5.11276068004054	5.54164501349347	4.68753467371104	4.0666059903095	4.90551843709745	4.69455551091948
ARSB	7.41626345181395	6.98625546694273	7.16765267599576	6.44900019220456	6.36330326914932	5.07096079416761	7.26200837221911	5.07314096050921	6.54999223594854
ARSD	6.2244604043374	6.86725552466715	7.33780633909074	6.79241825515253	7.04203404865329	6.22924654929164	5.91259383154097	6.60154457297568	5.80190452671693
ARSE	2.37114759389041	2.36049548541316	2.37105718749611	2.37653905884227	2.37072331131564	2.37467358613637	2.35620504968549	2.39650104042516	2.36768822358125
ARSF	3.79326088558272	3.76892883361244	3.79090834598472	3.70554028372272	3.83352739714954	3.76892883361244	3.77569506568174	3.79749137552085	3.81988798544772
ARSG	4.27219468227678	4.2818878657226	4.26169865611643	4.39449126723381	4.28329315098548	4.2800610348842	4.30080737665537	4.30005056363343	4.30285026968539
ARSI	2.65779391667174	2.9110139572392	2.64972423026821	2.6422299772523	2.96643028527361	2.65589622635019	2.63792739759093	2.63476881582502	2.66449908051321
ARSJ	8.66206762483222	9.25363295427623	8.90918792417964	9.82768734063013	8.95878287567434	8.8013410402114	9.10301150179336	7.98137426263879	10.0684931902647
ARSK	7.03797110309565	5.858100337289	6.12050949833203	6.27756484057406	6.13577041698404	6.70952313815967	7.21216255821762	6.86847572965696	6.39178759183771
ART1	4.25907955872733	4.2137931798116	3.99931551095539	4.21693395521147	4.26519828651734	4.27552331553891	4.27145422824504	4.27401161543429	4.26862917700411
ART3	2.74901137028164	2.74514818707507	2.75335460313035	2.74725083984423	2.74514818707507	2.74792452566521	2.7565687717258	2.72820781157437	2.75325238111683
ART4	2.9292642486887	2.93145253164619	2.92539744260284	2.91691410386529	2.91883869280551	3.41931892696248	2.93408368333635	2.90892110811606	2.89925787608874
ART5	2.4674851035023	2.59884634157671	2.50927612962194	2.5115357728415	2.58311371914042	2.95718234164217	2.40908450360722	2.5051168215354	2.62062270356752
ARTN	4.83954510865991	4.82949642623177	4.8390259756898	4.8918991032746	4.82127983410252	4.86104948713176	4.88039461084108	4.77694249026579	4.8510809604176
ARV1	7.82202480053856	8.24214976985885	7.77337547571501	7.88135607034317	7.93692186617503	8.14867565682228	8.3723001808528	7.67781041413423	8.13033474702396
ARVCF	5.31474432423502	5.39801286369285	5.91767213534995	5.43950710526879	5.54366254377685	5.55852252692154	5.56407086950432	5.31192006512353	5.57302347974558
ARX	3.26535836287726	3.23876340315058	3.39765376948317	3.33981476242974	3.2503285718788	3.21286296908274	3.20740570661606	3.24233872279654	3.27950693800555
AS3MT	7.62756379802083	6.66318500720383	7.44101110529019	7.03595473845767	6.90584587096968	6.90661576120655	6.97024451799227	7.12385601623158	7.41432928206593
ASAH1	10.1818518191898	10.2154189949046	10.152875796565	10.2421683718609	10.0736713289092	9.71603361525467	9.99892586196103	9.79249910992041	9.84669868522847
ASAH2B	3.34312676251895	2.83720118270112	3.25014843350359	3.04982830291166	3.20872319876626	3.14960320896424	3.83754242051442	3.15413914613803	3.05281072447626
ASAP1	9.88442483554847	10.6155284127168	9.65628374460414	10.7588742127446	10.3997034063757	11.153147673095	10.4252768375913	10.6552322624159	10.7707830847692
ASAP1-IT1	6.81618494755052	6.08079623846021	6.42552643832202	6.20314376344444	5.87894450906671	6.72702375373591	7.74177537248346	7.57814687787819	7.0176242432066
ASAP1-IT2	5.28260779552295	5.8459023413099	5.32766592098185	5.14743000527617	5.31511579292682	6.31250848375814	5.47519202619798	5.57571386404402	5.70016747968346
ASAP2	10.2808197091919	10.4127053351128	9.85476135491369	10.2722363187428	10.4859012517348	10.9225768742728	10.7903930535276	11.3219550033741	10.5335868172996
ASAP3	7.95248520906945	8.07143285057557	8.00077977301193	7.9136676015799	8.23214116027971	8.21487392472003	7.37663616180199	8.30228436619072	8.09442351183576
ASB1	8.06908063564926	7.82911767397864	8.2181097948885	7.57401039617987	8.32502550884619	8.22682565612	8.47043481392498	8.9716853301427	7.58433052620148
ASB10	2.24435021722578	2.24116176215462	2.23943457381392	2.24213990740549	2.23943457381392	2.24085090847795	2.24403242873717	2.24272580170995	2.23777623539716
ASB11	2.78514571786479	2.77664414008019	2.80343211224067	2.7797528391911	2.79740285298392	2.78316085178203	2.77955997850118	2.78884256163429	2.80953291826626
ASB12	7.07432284866003	7.33977858256211	7.65073577278483	7.5062528488278	7.06867626089668	8.13319029641817	7.21017114424976	7.43918505701224	7.25074597473256
ASB13	6.74883068490362	6.67482955400942	6.27540806010445	6.66567873160075	6.66775688045717	6.75308999062877	6.93826281043372	7.09384156533814	7.03160422568298
ASB14	4.05847076893168	4.04137498462571	4.08156341948752	4.0640080007622	4.08156341948752	4.1119876723262	4.08584767701316	4.10566844097854	4.10314977313156
ASB15	3.02719983309518	3.16090962554587	3.0446572603692	3.03283681876778	3.04905276738106	3.10426529128539	3.04032512787528	3.02938454464492	3.04200077122297
ASB16	4.81293436314482	4.83758333884009	4.84836715203627	4.8342285855541	4.87567238576293	4.88083669592248	4.90028877647529	4.90728242841901	4.98416144209153
ASB16-AS1	3.53654994418553	3.5913635868032	3.69194016402277	3.87504998597067	3.64840336934037	3.62915839028649	3.48990454469362	3.53943961175732	3.60186169573724
ASB17	2.76827315286006	2.73615725090607	2.75428889900088	2.77121060774252	2.75344967374241	2.76290725377389	2.83878114190879	2.82704225065519	2.74509973938771
ASB2	2.92369755296527	2.89144976927891	3.02791215173968	2.89588319795975	2.88520356350348	2.90405745609418	2.92846735256114	2.89477654004645	2.91253728601408
ASB4	3.17058923979477	3.14756290168682	3.19500437238178	3.16203482202356	3.13959854303559	3.19682676286559	3.23314678260431	3.14264566214689	3.12333389904528
ASB5	3.04173622472892	3.0543427958418	3.03737138662355	3.04790449441948	3.01115103508738	3.03953863609064	3.07048234673909	3.04032512787528	3.00248066189077
ASB6	6.62168998869893	6.85621678916517	6.64782667714973	6.7447368524495	6.77476482622774	6.74062612896004	6.84885731139033	6.54246544391517	6.81826556699894
ASB7	6.70038683782593	6.42291481153914	6.57759129126098	6.35921455622027	6.81618494755052	6.54391670969367	6.9732582086142	6.79377521395346	6.83411345918604
ASB8	8.2398737497994	8.75507164001632	8.88270162939457	8.69372697871829	8.64072184692312	9.01697995870722	8.19591409190659	9.30024807294866	8.82364359052102
ASB9	2.93540947989964	3.24700673886546	2.92162575596546	2.93034259888502	2.92137934371506	2.90969978196104	2.95616097131676	2.91704963084571	2.8979399124762
ASCC1	8.93285978358672	8.62425424037204	8.49707524619764	8.74907260321521	8.65983103202091	8.95538881504867	8.8231880249493	8.6756066680377	8.66206762483222
ASCC2	7.53209815056804	8.06571259565549	8.06860908669741	7.88220538637753	7.76563773792374	7.65492216417787	7.83002122271234	7.43091535187132	7.68637024957573
ASCC3	9.73597383144202	9.30324255779706	9.60464771193988	9.42851036862861	9.54945192851577	9.15691312727749	9.77975738015166	8.83099254595401	9.04123967095409
ASCL1	2.87959648550939	2.95407978775579	2.96137651141039	3.12514612296966	2.97673448494137	2.9733748440202	2.94764957827867	2.95594989082728	2.97814045536138
ASCL2	2.58505596056444	2.58852327214938	2.59262644027916	2.59817829262745	2.59097401311159	2.59124460979121	2.51765677840721	2.86777067294648	2.67085269130034
ASCL3	2.31481258791125	2.62400692275104	2.31612160053441	2.31551459816288	2.31174263675174	2.31674893675551	2.32424572583315	2.30529787806118	2.31772830241361
ASCL5	2.23943457381392	2.2432233905905	2.24574629847659	2.24549865212568	2.2432233905905	2.24348810198979	2.25041182221215	2.24725359202046	2.24295867919121
ASF1A	9.2764504874001	8.65983103202091	8.4280893289314	8.62086902675881	8.61636359462735	8.49170000732178	9.35082890897155	8.54787162841108	9.11715439073478
ASF1B	6.67937787598995	7.60942059507829	7.0430736854573	7.42174012353484	7.27105827290714	6.98413220922298	6.88071996204161	7.11042953125216	6.8292024477699
ASGR1	2.22055297962232	2.20878096112164	2.21534573459198	2.2078294018775	2.19796719034951	2.21049174696288	2.22235091256357	2.21197461809415	2.2182675926133
ASGR2	5.29642303956478	5.29334967450855	5.42721351567485	5.67718380575507	5.32107653030286	5.36487423339703	5.40065736591796	5.39420701436345	5.33205381000366
ASH1L	8.76948974503143	9.12372429963963	9.40619236977131	9.21206274992277	9.24345218305857	9.51603218198615	8.5402022122512	9.78667267631433	9.32995904691378
ASH1L-AS1	5.27951945383681	5.32331432080468	5.72451414200936	5.51676103254132	5.5615684627411	5.97163742407423	5.11048304702359	5.75780803559888	5.35256035598039
ASH2L	9.90485749142664	9.88228321249461	9.80166389835185	9.81045590567941	9.77389431960459	10.1660402154802	9.93300682400204	9.91501986881839	9.99014338749178
ASIC1	5.58571937489831	5.96927481526754	5.82026423201396	5.81661348137278	5.95165026452547	6.04705254318191	5.74597292976324	5.93937553416569	5.61689620211504
ASIC2	3.00325543823241	3.134371591218	3.01722023271844	2.99053657102377	3.04570466167655	3.33834308879123	2.97213501161669	3.00248066189077	2.98830471536123
ASIC4	2.83125902276151	2.8068680786408	2.81594335790321	2.80382074229695	2.82729541560043	2.81158764488394	2.79576325192258	2.8052839278276	2.82916246211124
ASIC5	2.60634285271306	2.57947432179123	2.5958465902733	2.59060115020732	2.59748979361707	2.59184841443241	2.59683940134126	2.5934896065939	2.60290505452687
ASIP	2.47855195580709	2.48144828555026	2.48152630455436	2.466063677254	2.48053274632776	2.50193049159853	2.48473516840114	2.47793949988952	2.47798150912726
ASL	9.57673975402989	9.42442522677608	9.78604274510225	9.4392204334212	9.40102284785362	8.61328187243077	9.22220061895393	9.73441113574264	8.86587106149584
ASMT	2.80241514978058	2.80343211224067	2.85435532885693	2.95976487904837	2.85996139865623	2.80852790533132	2.8347070802959	2.83798213419075	2.81901487902078
ASMTL	9.03855633779145	9.74133447689388	9.272282759942	9.7436641060574	9.59087703407283	9.46155946100036	9.72489292099475	9.83937580801856	9.06388468029179
ASMTL-AS1	5.72372935778203	6.25848234047086	5.81788099765198	5.91259383154097	5.86442813609273	6.15040384804238	5.97030296864876	6.21110469025683	5.89348519845781
ASNA1	8.68575443854456	9.37222591621309	8.76948974503143	9.07388733082826	9.07556741896527	8.86414908247077	8.77136823223104	8.83062727099005	8.89814950671348
ASNS	11.592665648128	11.5190595827229	11.5111542969605	11.3236661520552	11.6399075057645	11.5792958926479	11.8666376937382	11.5720667918952	11.6829809087494
ASNSD1	10.2753886978409	9.92676248878338	10.1272531096661	9.68477969487233	10.0149439949396	10.1833684940492	10.2928030942184	10.1034936929738	9.96757887981765
ASPA	2.87773008724622	3.02366806909883	3.14052278708538	2.80294230264046	2.82493018017814	2.81338967996662	2.79624431321378	2.810986241141	2.82678538720133
ASPDH	6.75922632837016	7.0635851267681	7.17475062170136	6.97236928994072	6.77884343542379	6.91368430062032	6.9153628861835	6.96025363007308	5.94224531474435
ASPG	2.57225578152277	2.64923915494041	2.61413004126955	2.63707386744283	2.84131828289958	2.60888831093025	2.61450438281442	2.61160931895712	2.6422299772523
ASPH	11.3896917951043	11.2100709363024	11.0840463424309	11.1434402091891	11.0753650416414	11.5967061702863	11.2704726257889	11.343471008876	11.2271619240224
ASPHD1	6.45623998228957	6.46602688763209	7.1552352640579	6.77884343542379	6.67903849297427	6.38675966714148	6.47474846440362	6.77978820279831	6.2127502073861
ASPHD2	4.9855297002933	4.77966868134348	5.40030226911815	4.90728242841901	5.32766592098185	4.92768578146176	5.92324619286149	4.97378852638153	5.87008956431965
ASPM	7.7782546357473	8.43888519603172	7.73078247048753	6.98973283181271	7.76832418486458	7.18039574941013	6.48847771333503	5.75955571366938	6.31783480651816
ASPN	6.59185572905328	6.04742449252085	3.88488064000382	6.50884624994073	7.90264943207065	10.9185604902757	9.92845155413666	9.23519592393651	13.1847724659713
ASPRV1	4.02406257500851	4.43289953621006	4.00340350173362	3.99073102395975	4.04767054660191	3.99757173264814	4.02952314041265	4.1917125413649	4.04137498462571
ASPSCR1	4.49261612130009	4.83567939614143	4.53410779147003	4.8517269907934	4.48577633902388	4.42108689594262	4.54346685236377	4.51813724682456	5.14566277222303
ASRGL1	3.87347993361339	3.90160658086957	3.63332216824569	3.93281431141449	4.03729622139473	3.95878241396946	3.91616603865583	3.93243188123279	4.2027676034759
ASS1	11.0753650416414	11.655108571593	11.6779422138791	11.454532600389	11.522964396224	10.540958678501	8.59253622933151	11.7982122425167	10.3698024205519
ASTE1	5.15203465209929	5.60085015826247	5.75398950955327	5.14566277222303	5.69510280858551	5.16624981064389	5.39703449839286	5.2393836371967	5.09262152213584
ASTN1	2.47826947622178	2.70528593529838	2.47092054400978	2.47092054400978	2.4656184340087	2.5501561446618	2.47855195580709	2.51197301754001	2.46594731965291
ASTN2	5.58432224397935	5.36780780830737	5.34696947378893	5.60587384416412	5.53732767291509	6.17859024216854	6.0435439708203	6.1830011067772	7.04958211473642
ASUN	10.0857439589046	9.89654806172651	9.94691986742999	10.0435487081942	9.90485749142664	10.3077879903992	10.7443619425594	10.1923942826913	10.1251391401982
ASXL1	7.70604447576626	7.77337547571501	7.63546685658691	7.51286653387825	7.74879824471552	7.82331851050439	7.75566193230306	7.71292170169726	7.95248520906945
ASXL2	8.48381253505981	7.82165068564925	7.75778715962774	7.50044108645079	7.75978343084209	7.50945809907336	8.40748765656459	7.57889595525423	7.75042779093912
ASXL3	3.58185847025353	3.55828830195733	3.57789771690923	3.7449139808405	3.52594643969771	3.65014296566832	3.54042377253155	3.578455604098	3.6273054929142
ASZ1	2.97084510846737	2.95958766362682	2.92426964470059	2.93633134555322	2.96347006985842	2.93270480584748	3.0026760503091	2.94136605385828	2.91798818655703
ATAD1	9.68477969487233	9.35578945358148	9.34392030833567	9.38456158867462	9.58678169959966	9.09830079697952	9.58906822369826	8.83775762708175	9.39665047251162
ATAD2	7.71244694990546	7.19917149731432	7.21614688734653	7.16903484211392	6.91599951474146	7.23673503351178	7.10537553773937	6.0445931934942	6.88897346662072
ATAD2B	6.26951336328955	5.29996169931476	5.80315734984347	5.50170552986558	5.72864811386091	5.19446744204259	6.2161051994523	5.31379497989853	5.58571937489831
ATAD3A	7.33135944217543	7.90424571793333	7.60886003189143	7.69695673780122	7.55743305292732	7.80270149505284	7.65538463769579	7.74526181916085	7.57846240156885
ATAD3B	6.14102303455959	7.11364501614346	6.71583912520186	6.69377377855658	6.86492805439868	6.68877293847908	6.72767434498907	6.6413861128244	6.59940686118395
ATAD3C	3.78567929592139	4.073438936618	3.87635878899519	3.83319260342517	3.86275436497117	3.96427005017587	3.85493534877902	3.87635878899519	3.89293974385018
ATAD5	2.71785887716308	2.69432108884359	2.70967419250438	2.84765556853449	2.694169371288	2.78445034879006	2.69643560335285	2.92528994707959	2.71514256248793
ATAT1	6.24639004826763	6.81946384861892	6.56280351321479	7.3203856089873	6.61215902110047	7.15749940633297	6.66650800581397	6.71526117840836	6.61379013408409
ATCAY	7.16794149558897	7.58031974140753	7.24002524678055	7.46212714622083	7.21508716159485	7.35895510214858	7.5225680694868	7.38485097792444	7.54041434759643
ATE1	7.42285653682432	7.24811199387601	7.12786361853531	7.2283707138022	7.34639966198896	7.13172158787807	7.46996566825088	7.18152485304019	7.45505600119382
ATF1	10.4875845999968	9.86692538992648	9.79573417638186	9.71735397598707	9.88797879265555	9.87235594535713	10.0892413064695	9.84361767600844	9.74412750607495
ATF2	10.0435487081942	9.44781320395166	9.3949306158099	9.47076518926743	9.70154337973861	9.63740373089868	9.96977215591457	9.45594439267635	9.52734864138294
ATF3	5.39378642541149	5.84511836172055	5.15997394062551	5.32995122238526	5.38466339820685	5.32884517228398	5.76955255317996	5.29532504283117	6.81491251927147
ATF4	13.2623224219413	13.2421298107868	13.3937081740999	13.1476810089545	13.3206470131372	13.3464385959234	13.1047998806386	13.3289228032157	13.2224465104335
ATF5	6.2011225626639	6.36245819623826	6.68799906100134	6.72873821277641	8.50943666788095	7.83186892733716	6.72658244025142	7.30492011931153	6.99734245823697
ATF6	7.9941501528689	8.44030951304389	8.42420554695457	8.10935924364877	8.33626830333704	8.68802355115653	8.8458353969747	8.37436730455302	8.5589308891759
ATF6B	4.03669198590021	4.32972170570264	4.12422646747038	4.05997172427856	4.29792578256661	4.18014401532233	4.0520629302271	3.99336859667044	4.17488323703025
ATF7	5.85739957065652	6.22084543983175	6.06451445631699	6.04525320008157	6.07775541211743	5.57745406651296	5.98078216822697	5.68796452233809	5.82277578444504
ATF7IP	9.13152507902794	8.75471351693678	8.82196513847202	8.90155357468549	8.98371221064526	9.10738789285083	8.7928596455603	9.57673975402989	9.31429943843164
ATF7IP2	4.12085665332481	4.36424057706252	4.34376991251463	4.26933504814307	4.65309257774056	4.29612732748096	4.59082791179987	4.25540814464684	4.96825712244453
ATG10	5.53429121124586	4.64001654441412	5.43358712197064	5.13008682283603	5.24078649564885	4.9204612470805	6.05431907834457	5.13580700416692	5.44929504978539
ATG101	9.57271035115719	9.31811799623064	9.58839500947527	9.3980361215941	9.59739802495967	9.1589994790991	9.55918021832112	9.43192572445765	9.24345218305857
ATG12	10.4809471262957	10.4600795840581	10.6606899547934	10.5587916044032	10.3066943334532	10.7385101372284	10.1228644142522	10.9392013065025	10.8451491258221
ATG13	8.70358285438972	8.99979610873986	8.89671978504736	8.7739200024614	8.82950419836893	8.8669668317055	8.83652964877595	8.84173266125626	8.81490523019118
ATG14	8.90952514752042	9.05877821018332	9.13075363338052	8.80085232110229	9.06233230708352	9.56893434413368	9.07556741896527	9.71869256645153	9.30869881633684
ATG16L1	5.79832100068777	5.10370428894982	5.21334160401751	5.17915372997739	5.18226192031679	5.15695230067249	5.28489610639609	5.25956324174658	5.35602257681955
ATG16L2	6.32592522520883	6.31783480651816	6.37288014663559	6.33533180928325	6.26134123240999	6.61215902110047	6.41518667131958	6.9732582086142	6.27821021309096
ATG2A	7.55473687723185	8.37168157290124	8.14241407135908	7.86603579539874	7.92844402991181	7.81907720737509	7.61229625064308	8.14152770730967	7.78808028218031
ATG2B	7.88753875496687	7.66181131856698	7.66684142725343	7.62362753622214	7.62709826795673	7.38846676697952	7.67072661308265	7.641310841916	7.56189028432378
ATG3	10.6497297060619	10.6729373958476	10.4347452625268	10.4642188604471	10.5616214517449	10.2577214840076	10.5898918030265	10.1932351455734	10.2110925117188
ATG4A	7.59181886083053	7.43091535187132	7.33252757146694	7.43453006455606	7.17392778490049	7.27737724037421	7.71516347984059	7.07708712615403	7.1528154434055
ATG4B	8.16434526809845	8.39156624402527	8.28690271024378	8.50603775355642	8.25220609967453	8.28513360228823	8.30898779980665	8.4514338925618	8.38815817514888
ATG4C	8.22794663175563	7.52699905011727	7.74564947719524	7.72515709922253	7.61615331557351	7.51836893483964	7.77671023709921	7.41286189616325	7.65127647347925
ATG4D	3.76400982809457	3.82516821285144	3.77051728330227	3.78079518383866	3.77447759603247	3.72847136840929	3.68147577007447	3.777883432242	3.97751927711091
ATG5	9.16643926734067	9.0058815518819	8.84644359347572	8.92635071112466	9.02501308967127	8.50072132924639	9.19416853848167	8.35026233039782	8.63380487387201
ATG7	6.53666245629969	6.58601834585687	6.43232292566982	6.25411480917559	6.39839581483651	6.50303417892841	7.18539839974664	6.6857590030278	6.38394500630121
ATG9A	8.71047950588814	9.18362641099671	9.41787392828885	8.82196513847202	9.09867871888015	9.34323462871739	8.80010771023332	9.76559239747671	9.40965701446324
ATG9B	2.45815863038419	2.45210637590774	2.48721985276379	2.45072177318337	2.45117596615556	2.6177842756049	2.45562001077348	2.45083664560632	2.44481055205951
ATHL1	6.76737721055199	6.96274975131685	7.16794149558897	6.99883072749114	7.04499966858299	7.57689417853416	7.03114194495603	7.14860511778639	6.99100151748665
ATIC	9.61952296076129	10.070930815847	10.0724685573715	9.97751954999928	9.92168936042962	9.728834166807	9.92518620058045	9.75772002186179	9.67134537440403
ATL1	7.18744090703342	6.72810146027902	3.48088676093768	7.56628990502756	6.78410386754868	6.70329155946274	7.98076362849357	7.36784518641246	7.48022329213033
ATL2	8.16584902782951	7.86453965763391	7.53913693898737	7.84167821069912	7.88282411443121	7.91626183498033	8.10450121251518	7.31557964807472	7.98457286889798
ATL3	10.8547483988996	11.063755909318	10.880301135905	10.7413725901044	10.8308787169781	10.857562356037	10.9552741686966	11.0673502731084	10.8547483988996
ATM	7.59472152656438	7.52992856014332	7.52476178827856	7.5388246570927	7.87072774880986	7.85190758700793	7.9986857268952	7.7840195175978	7.80504131937251
ATMIN	8.8789931149081	8.89748686263209	9.15529915366901	8.94854852126958	8.95819189933628	8.81707125190312	9.18304099155886	8.96996776343325	9.03855633779145
ATN1	5.29532504283117	5.25355662663399	5.48760457165955	5.08458137633322	5.21454365949893	5.39420701436345	5.27267772815498	5.2759015301549	5.39801286369285
ATOH1	2.67765418887528	2.64522054481413	2.6637601865611	2.65064492019112	2.67452066176931	2.64844822827292	2.65484207883081	2.65114570179282	2.68741446187686
ATOH7	3.51822094070803	3.49054016268069	3.50838167837113	3.52157480040592	3.51704101628576	3.48833926475055	3.49209108164584	3.50081475079478	3.53697011072486
ATOH8	7.82058525563385	6.81538630967745	8.11387897220482	7.73078247048753	6.18985191226957	7.63767322075243	6.44799681043057	7.69533150772401	7.05929003936917
ATOX1	9.2713910104454	10.1272531096661	10.4502183349931	10.3623821288879	9.9633724935899	9.60179394528581	9.61608091242509	9.63256867873686	9.59568266051444
ATP10A	8.08478982090849	7.61325847856364	8.70358285438972	8.27981997424078	8.24241728032159	8.33317754531766	8.66053274598003	8.3038901262912	8.03696453279693
ATP10B	4.91279455600505	5.30028500980872	5.1876817951078	5.1700150521815	5.23234722350285	5.48898444907881	5.26347647669354	5.39534546788192	5.22055651366279
ATP10D	9.37392126741059	8.41764186907155	8.91375968770252	9.54466537402946	9.62099901374879	9.06975144396378	9.7550870827819	8.8604084559532	8.75471351693678
ATP11A	7.12018729676487	6.02181699219307	6.26951336328955	6.26333630464891	6.18381165494632	6.13970638523786	6.83269627013123	6.42910074321014	6.97610333734586
ATP11A-AS1	2.53352757328442	2.52869197846791	2.5260715781136	2.52973072900837	2.52630229501495	2.52616123301117	2.55705232564877	2.5894292687477	2.52973072900837
ATP11B	8.79491659925191	8.77136823223104	8.91696983425015	8.82249758413245	8.84883088264653	8.90407157005218	8.74769097562293	8.82112394874798	8.85081212940248
ATP11C	9.04903131347079	9.08272654058031	8.95431008201573	8.95657066755524	9.14074251410308	8.90155357468549	9.12176184219809	8.54385110692771	9.43839420544458
ATP12A	2.26975518701964	2.26703018221145	2.2632540383253	2.2599032021262	2.26164379998103	2.257775204367	2.27175966264915	2.37412068823905	2.2632540383253
ATP13A1	9.11275474316626	9.08760444159998	8.29472202993706	8.61686246302544	8.80160036751833	8.39020243184818	8.73920776645613	8.43129132598588	8.35494682154132
ATP13A2	6.77476482622774	7.02807060117164	7.29597271526697	7.16729870638742	7.29221983333919	5.90869657485002	7.23494773357251	6.48408216930768	6.54714198610063
ATP13A3	11.1385734036049	11.1952097289056	11.0434039432391	11.2207930653748	11.190229636491	10.7280514482991	11.2487220696325	10.5587916044032	10.5074394173386
ATP13A4	2.99095002152189	3.11811627433997	3.15111907823831	3.02286299415844	2.93353174022175	2.99747565336963	3.09843769270228	2.98705234234997	3.06194481221916
ATP13A4-AS1	3.26821400120041	3.24255332961355	3.26287730383602	3.25417122509946	3.26730220616167	3.24525108164569	3.27086944972793	3.25585956679551	3.26491675684048
ATP13A5	2.74183476797975	2.84684736893005	2.74389747686724	2.73054749649314	2.72576289239574	2.8497957636611	2.84450118160691	2.76453921657742	2.70389746810532
ATP1A1	9.5355189534672	9.76492836880737	9.98697890971988	9.68678624511947	9.70683641911435	9.59128586956747	9.80166389835185	9.70484355907295	8.6051525305514
ATP1A1-AS1	5.3025633637133	5.38600145669672	5.81370145938886	5.3431368741069	5.33119717634263	5.65427234314918	5.64022338587863	5.44216333935854	5.33686007545496
ATP1A2	3.73534060567955	3.74865378612889	3.90327304437132	3.72397080432718	3.82595756714796	3.80121008006529	3.7397186555459	3.74401162085959	4.01676458975847
ATP1A4	2.72480077428156	2.72392086121062	2.73070044789022	2.83878114190879	2.82470873246175	2.865646539381	2.75335460313035	2.70351217096503	2.68658079548992
ATP1B1	11.5074879822901	11.3463431634973	12.0365946443631	11.3335874273149	10.1681170428676	9.60099880021358	10.0210141566088	9.59568266051444	10.0950955117095
ATP1B2	2.74574853304501	3.01638992024581	2.86912501636791	2.89247342437497	2.83258976776202	2.87301557485061	2.87250796944143	2.84241565465479	2.86238816732681
ATP1B3	10.152875796565	10.122130272497	10.2319395141448	10.253064966105	10.013481294834	9.57887752130919	10.007918065722	9.40619236977131	9.56805289265372
ATP1B4	2.94121970991233	2.92510175812526	2.93421705331887	2.94005382402199	2.90242719549403	2.94014427117797	2.99299167926895	2.92916043788322	2.94894912996135
ATP2A1	3.34799595529509	3.70329969201292	3.33077950326698	3.32203743047429	3.24957163828584	3.31274411917857	3.46365357656467	2.82338832065089	3.33319675083324
ATP2A2	10.6989192229723	10.7726981230663	10.5085552568899	10.9451829374239	10.8398246250932	10.2614964824937	10.3457832128042	9.72540230108754	10.2753886978409
ATP2A3	2.75746172333784	2.72272721033544	2.73335928813892	2.72342241190261	2.76037306813086	2.71872484554068	2.72480077428156	2.71403222109169	2.739079065042
ATP2B1	10.3782071882702	10.0826146182617	9.88711937006756	10.1853896071907	10.0509265831436	8.83856442851457	9.70455229153314	9.24788955984343	9.97751954999928
ATP2B2	3.02498133251053	3.04083699060785	3.03808715325521	3.02256419517301	3.10592868529172	3.07162850886854	3.03038066948328	3.19072428312486	3.05691902707278
ATP2B3	3.01370413968149	3.00828923421169	3.00286238687312	3.00286238687312	3.00368501546039	2.98475869945026	3.09463341699506	2.9946409103172	3.01829701873613
ATP2B4	10.9634318535117	11.4052081768731	10.9771839617783	11.0881376129211	10.9177954158139	11.190229636491	11.0216285089645	10.9138989489626	11.1756666573229
ATP2C1	9.66568978567875	9.19368194140889	9.73782244116893	9.31910789541299	9.13756880612158	9.22094538771695	9.62410919293517	8.93386056638176	9.07424463253265
ATP2C2	2.70147270351345	2.67900741809695	2.69301992783473	2.68080060269805	2.68384151309721	2.68036525738651	2.68062091534509	2.84815624655491	2.71160324240888
ATP4A	3.7532474318645	3.72556341547435	3.75633038685084	3.71861573672125	3.76323166720238	3.72158582276879	3.73026781891466	3.89501833144801	3.78878422727506
ATP4B	2.7645831675349	3.12979679938075	2.93089542411521	2.96073747144149	2.94406462892326	2.94287620659925	2.9548084584248	3.08583054901153	2.95324690914728
ATP5A1	12.3266793806257	12.3485807085384	12.2346305743622	12.1804025964464	12.2071156907683	12.3371946271221	12.6245111081448	12.2153514578441	12.2608658080102
ATP5B	12.0502325541132	12.230531673534	12.269420401952	12.3371946271221	12.2346305743622	12.2457730433449	12.3371946271221	12.3350365999833	12.3112358169159
ATP5C1	11.2366903127804	11.4883421193466	11.3509520207097	11.4353870219053	11.5088303110017	11.57628148697	11.5524555698137	11.5387196053234	11.4591191452927
ATP5D	8.96618752183555	10.3606327415621	10.3861772641075	10.1720487818307	10.2597104042425	10.0970114276346	9.28696549002413	10.4756729691853	10.102956018404
ATP5E	12.6084846116754	12.6268572449326	12.6634045903614	12.6188228500293	12.6650404166465	12.5368727958066	12.6774206658856	12.502134160928	12.672446710671
ATP5F1	11.6723026058438	11.7308176159628	11.7107176383923	11.708409866963	11.6829809087494	11.62928264664	11.8130162530852	11.6226468206548	11.6471614803169
ATP5G1	7.49886096601119	7.55174691040656	8.03443957584758	7.97809569325261	7.50715443251375	7.58726185549615	8.00077977301193	7.67899703612678	7.69051935748725
ATP5G2	11.0734540219587	10.9883429586594	10.9898546634391	11.1048333347991	11.1409395395138	11.1142087933767	11.0976012788945	11.0365006223284	10.7012754370709
ATP5G3	11.7188823138136	11.9692129049154	11.9447088768004	12.0841134872903	12.0209695242266	11.8528435102454	11.8157517415252	11.8528435102454	11.9157627961029
ATP5H	11.6972198178937	11.7402686170188	11.7447728430692	11.6332010048163	11.6700569656502	11.5061558805528	11.7740309471852	11.441326273187	11.4395073239063
ATP5I	12.2346305743622	12.3221206350657	12.6870174573849	12.4668541893626	12.4115791417796	12.4571039498875	12.5551630711251	12.5978367962761	12.502134160928
ATP5J	12.9969454067954	12.962724938797	13.2196774480825	13.0806794004571	13.0504127627699	13.0239122363742	13.198119660366	13.0644833944593	13.1784030720141
ATP5J2	3.88577113435798	3.75868732150509	3.84686739247526	3.78651029737598	3.78337185309255	3.77726565727733	3.7532474318645	3.83666649414552	3.82595756714796
ATP5L	12.0605926620363	11.9994111102054	12.2214407976163	11.9735185435634	12.0266061692418	11.8916325621057	11.9246582686222	11.9563960622535	12.2214407976163
ATP5O	10.5246153394901	10.7030417495845	10.6433717660447	10.8056892874195	10.7133984757582	10.8361107052309	10.5881554874326	11.3053316881934	10.7637034259712
ATP5S	5.96543469782369	5.81031889734002	5.97590244153349	6.02915304629953	5.86978229168351	5.76225032159409	6.19631466747174	5.65380096590031	6.24639004826763
ATP5SL	8.65152548331137	8.56028490312239	8.33916397098885	8.45651603454469	8.44463975048535	8.20435278439058	8.28730874223093	8.41382608209414	8.40053201597923
ATP6	13.7595740396746	14.016978267314	13.6987674466215	13.9788427761959	13.9930127517491	13.7139601036163	13.6724063184053	13.5151117512175	13.7321435057659
ATP6AP1	9.92676248878338	10.6659012706183	10.5120577608892	10.4710726727456	10.4214459333572	10.081129363381	9.89245445738198	10.5202768410622	10.1057286688603
ATP6AP1L	4.20375933044583	4.12818639224457	4.05683604048747	4.12289085343417	4.1462882435845	4.81293436314482	4.16191566662002	4.60824510197738	4.19445718819996
ATP6AP2	12.75075715489	12.4624846895318	12.4638603509487	12.6084846116754	12.5637634138891	12.0785789002027	12.4848465586901	12.2966562897431	12.3266793806257
ATP6V0A1	5.44625235182332	5.71701154756262	5.59794485990183	5.39534546788192	5.75455459883108	5.37278803410839	5.59340971833657	5.6205938257828	6.09203502752717
ATP6V0A2	4.54730150313223	4.28642174955093	4.46756578726519	4.7634856033088	4.86405430339388	4.44017048342022	4.62088540464341	4.10710102187952	5.08017906873282
ATP6V0A4	2.47039356368758	2.45782800854837	2.46020088491069	2.45988153654698	2.4636150673441	2.46228913593416	2.46420280611057	2.46350533763751	2.44666167095294
ATP6V0B	10.4502183349931	10.2060776227812	9.94268382743965	10.0493786895828	10.0713710533373	9.57193385364058	10.1005582447061	9.58340260072273	9.55064941473377
ATP6V0C	10.3113739857988	10.9438651834598	10.8361107052309	11.0402239096643	10.8001350242375	10.7367673458784	10.2251936457086	10.8629304125226	10.8838910411016
ATP6V0D1	10.9898546634391	11.1638324548399	11.2380622622649	11.2909733369171	11.1060265918162	10.9552741686966	11.4235283130988	10.7612126305524	11.2100709363024
ATP6V0D2	5.15932527039028	5.22055651366279	5.16275114656654	5.33277095470816	5.10432917069025	5.74488091485969	5.22754322440932	5.3025633637133	5.17605320732069
ATP6V0E1	11.5088303110017	11.343471008876	11.5074879822901	11.4700816475027	11.1361607477605	11.1638324548399	11.3446455182619	11.150360935526	11.2927704973571
ATP6V0E2	6.52119982882092	7.89286356753629	7.42700113477778	7.53017179853834	7.43143580871516	7.18628941775299	7.16462431912912	8.08478982090849	8.76017701292495
ATP6V0E2-AS1	3.66908803222814	3.64510327515753	3.66464013331499	3.26145861174896	3.66639761860096	3.64461000585114	3.65933982944483	3.66149514069484	3.81213403248222
ATP6V1A	9.84951460495839	9.94423787082164	9.83345910832353	9.98246565018429	9.94482194411488	9.70727096418104	10.1981580436092	9.72604619000183	10.007918065722
ATP6V1B1	3.09533023425405	3.25014843350359	3.27589775639904	3.25585956679551	3.14147519038303	3.25417122509946	3.26737255438142	3.25819487812134	3.29544035526993
ATP6V1B2	9.99837471166292	9.87533731280032	9.90225781148476	10.461272552354	10.2681101281551	10.5697002215043	10.4600795840581	9.69636389710647	10.6378253369121
ATP6V1C1	8.72036529272226	8.1543424238913	8.11068502606448	8.46067828486331	8.28265444859234	8.6173104506915	8.65675903241209	8.21338603635406	8.23670195753273
ATP6V1C2	2.70604069116739	2.69975667853824	2.69051394361206	2.68639115925198	2.6783701013929	2.6872329282615	2.7334668151976	2.67521885578628	2.66690439653939
ATP6V1D	10.0250578749623	9.85979238911398	9.92676248878338	9.97325337998235	9.81113589927789	9.97325337998235	10.3086776649974	9.68221220417662	9.95068608145275
ATP6V1E1	10.8334682258462	10.9608649284825	10.9790520644283	10.9372348876666	10.8082330986133	10.8095826477153	10.8869449454742	10.7345053438912	10.9266923194355
ATP6V1E2	6.30137987458947	6.23192789108274	7.06487472079319	6.51947193440941	6.52633593516036	6.32008800213133	6.61520309895986	7.1027924757366	7.21986300215909
ATP6V1G1	10.6974677849672	10.2928030942184	10.5785954885745	10.6207721724084	10.6314075003557	10.1853896071907	10.2882783464009	10.3574982989435	10.502635407242
ATP6V1G2	4.63527675375613	4.7159932597581	4.76617509892465	5.5102192950327	4.59435001181559	4.13417568081934	4.853746886545	4.14412609068423	4.78397003492593
ATP6V1G3	4.91876440839875	4.5279683498313	5.45532414759186	4.56445190033608	4.4660636366559	4.28329315098548	5.6940901031184	4.37822910352224	4.42750381844522
ATP6V1H	7.98043813240536	7.87464596670377	8.36335519423065	7.98457286889798	7.88261058425258	8.10748509888039	8.05223037281518	7.85190758700793	7.92548034708802
ATP7A	7.94209673976958	7.38846676697952	7.8894310619957	7.66507436132866	7.4254417324147	8.06396944294943	7.84067635689708	8.24561252996267	7.98102138499508
ATP7B	5.52164195062927	5.51383078200655	5.67588428480688	5.5235268929107	5.589320546268	5.566844464175	5.84209874207854	5.25064119219928	5.37529837065947
ATP8A1	2.91779337775447	2.9548084584248	2.92288261011056	2.91832391387773	2.89984236016638	3.09827315963343	2.93813225906569	2.89637011505113	2.88506980138042
ATP8A2	2.7114289557825	2.68818783796926	2.69531577295837	2.68848454140147	2.70292143903067	2.68584419390552	2.69381832107911	2.69185251367419	2.70427437104091
ATP8B1	10.6213192775174	10.5876168021554	10.3805373855387	9.9303092021857	10.4936156772042	11.5129840097838	11.0038210988987	11.7328001469075	12.0924952597025
ATP8B2	9.30324255779706	9.94158760371828	10.032585868802	9.54234804955746	9.57887752130919	9.69336560528634	8.86414908247077	9.70154337973861	9.5166873465726
ATP8B3	3.51663815217869	3.15671760344914	3.43246034681649	3.14185515436194	3.1272687297561	3.08378933928222	3.12557403084829	3.28354820740439	3.06538632713798
ATP8B4	4.12648824768849	2.78884256163429	2.77121060774252	2.73511178167069	2.7964351912849	2.72914951023358	2.7297632589498	2.73000446901443	2.75215613652884
ATP8B5P	2.79392702336948	2.77544140159038	2.77870985478254	2.77192386765034	2.77480170936648	2.78514571786479	2.80038750594065	2.76934634222245	2.77796862482525
ATP9A	8.48857379732005	7.91915047686406	8.41562652054773	7.54764375890442	8.17965051328255	8.17876117475707	8.41646727208331	8.23706247000058	8.47433369912901
ATP9B	5.92498887810536	5.54878925528533	5.58432224397935	5.25244911294282	5.53908897167548	5.11819544795388	5.95611754763135	5.6908840027888	5.63218132372201
ATPAF1	8.83099254595401	8.95255581365619	8.86587106149584	8.44618647863519	8.75106506154645	8.78659442151034	8.9682330439121	8.84813792013183	8.89877536377578
ATPAF2	5.13252085027933	5.37389706942133	5.30200853340113	5.24198472347577	5.40889148183149	5.19572653332382	5.42333289538751	5.45174882199741	5.53732767291509
ATPIF1	11.1182955786239	10.8178111100753	11.1110010657976	10.9924738281362	10.8115816256102	11.0600658483234	11.190229636491	11.1779680362098	11.1846240092716
ATR	7.75614225993521	7.36715332455631	7.43538762789255	7.53791225604046	7.65668924099314	6.9319887288523	8.01105833327243	6.96811242724933	7.5829826492462
ATRAID	12.0104864428851	12.1512110812366	12.1714351793384	11.9060467818227	11.8086322719482	11.4826877891625	11.5342850893207	11.4975948093132	11.6087404509513
ATRN	8.98505645728602	8.97581542183947	9.16248293443105	9.06437435060348	8.90816453963365	8.94211314278207	9.00705602160617	9.2611052862168	8.10558257545987
ATRNL1	2.85221298227505	2.82541837084192	2.85662229138228	2.88520356350348	2.83340656616535	2.83189733664343	2.94301334598835	2.88063727620609	2.80947271659539
ATRX	9.28342037508545	9.24007117281879	9.14148579850221	9.43129410351921	9.31649949780672	9.57949144539588	9.34966927558522	9.52475684431232	9.62021850406892
ATXN1	10.2414915327048	10.0149439949396	9.82542900401484	9.57673975402989	9.47607302725615	9.2445836146768	9.32196796612993	10.1325954330007	8.74907260321521
ATXN10	10.9646606881557	11.2020742754037	11.0579341210038	11.2311153169792	11.1681526407301	11.108143137541	11.02972113465	10.9305911900401	11.099106830955
ATXN1L	8.95850232748414	8.69512088473742	8.49740874726795	8.79789016218445	8.97966702571551	8.84268335733238	8.7892872410596	8.75649580513048	8.7362088592757
ATXN2	8.09136950736532	8.59660707507817	8.50291926121608	8.61766031541564	8.67063012673394	8.78441897425748	8.11157641190654	8.57215474834172	8.94627151889933
ATXN2L	5.67872394404606	6.05944715571506	6.06099153011272	6.11257629488471	5.85024383119342	6.24777155581156	5.9457316586803	6.01225569423559	5.98492706607759
ATXN3	7.84887573606064	7.12915598058935	7.29958671025865	7.28290412514937	7.30284376004996	7.44330099030437	7.44633624931477	7.66040582478914	7.34455421510507
ATXN3L	2.59079312504287	2.57046665466189	2.62457861292631	2.57225578152277	2.56414346458617	2.57410233931128	2.5675015170567	2.5634519325074	2.7875826004504
ATXN7	8.27859593323913	7.94777485288144	8.02670772820983	7.97470864528259	8.01546344936866	7.94685763034101	8.38415579078447	7.94371227682709	7.76199811665747
ATXN7L1	4.62849186091009	4.74755499328917	4.88039461084108	4.50303990368623	4.42400216443969	4.59408858420418	4.36623803877084	5.07096079416761	4.89704024657313
ATXN7L2	2.33338296649547	2.33327228119536	2.33733361692001	2.33409637307284	2.33231601466372	2.33733361692001	2.32728999333744	2.33201418426726	2.33105297052137
ATXN7L3	7.73609731076032	8.78229238304063	8.57486590206773	8.4169410910147	8.45341160569252	8.81981057655583	8.00360357143904	8.65585285443432	8.39267796568122
ATXN7L3B	8.61980136472801	9.04646296029184	9.02779162819819	8.94503094274827	8.84973105484707	9.13201092427417	8.62994991089716	9.18258435649478	9.14738720000221
ATXN8OS	3.30956928744092	3.31274411917857	3.28299737275709	3.29653342606361	3.30385874712435	3.33640724190847	3.44397890082167	3.2686664401027	3.30613921592953
AUH	9.2200932644296	9.23451125260874	8.28730874223093	8.46450830076231	8.49777030119977	8.70021861951467	7.72515709922253	8.71431915622759	8.02353766643484
AUNIP	4.81017651644162	4.91497850948526	4.85865886543838	4.84643629350336	4.72245430157021	4.89635412516486	5.06336089547488	4.30474345457668	4.85272839721338
AUP1	9.77140401478906	10.2793497336392	9.95787988007279	9.98585840597554	10.205387429782	9.96135423303197	9.73386770899093	9.54770002425653	9.9795583612006
AURKA	7.09827377504448	7.6645250010217	7.08007715352395	7.33956085139288	7.51787103514911	7.12181208991329	6.69532816287015	7.23585117572409	6.556611025068
AURKAIP1	8.92875861420836	9.2059080154713	9.26654803836539	9.09953692912951	9.23257316257851	9.15715792188994	8.93637714002759	9.14738720000221	8.98758786614799
AURKB	5.81446949170756	6.19756112888282	5.53908897167548	6.19086371950788	5.86143894894753	5.92729186335362	5.18637684345378	4.52738304238973	4.92270147811875
AURKC	2.5677462946082	2.58650245023402	2.65478572076782	2.56047872860892	2.56290560954514	2.65205954445145	2.56694295349687	2.57811945906456	2.65549868553058
AUTS2	8.04352701157573	8.59625778533596	7.82871629441813	7.18328221258981	7.78332339511908	8.06542489037083	7.38347268073171	7.24566821426418	8.64316733270343
AVEN	9.81756862874816	9.45090972398461	9.58171974246923	9.97212231223477	10.2295470852198	9.68955964064405	10.6130585944532	10.0486875314012	9.66256193679613
AVIL	6.92100313485258	7.03237484950053	6.91636234151581	6.9919203647468	6.97354930516932	7.15347266195404	6.70506636419831	7.12786361853531	7.08799129443558
AVL9	6.58900036250029	6.70685761474762	6.40905299732634	6.54846066917068	6.56311171799437	6.88690247052824	6.92744439741208	6.71917132054038	6.41518667131958
AVP	2.02811690922085	2.02370796155802	2.02370796155802	2.02067153068152	2.02067153068152	2.03403927631543	2.03123682729165	2.02811690922085	2.02067153068152
AVPI1	9.61763298229739	9.77290786193609	9.32196796612993	9.074679715956	9.41754901627088	9.2617056345523	9.40102284785362	9.94619251223984	8.97810127386997
AVPR1A	2.91758785015859	2.90405745609418	2.91480928516619	2.90388868235061	2.90548369460787	2.90431013016714	2.91144437777639	2.92315302019164	2.90747711513498
AVPR1B	4.10228076036455	4.47349315938324	4.097094517223	4.07653579701968	4.12085665332481	4.39727057108261	4.11227214880244	4.12604223356193	4.36498306403665
AVPR2	2.75949407151491	2.73367275817065	2.73494455114231	2.73721951685157	2.74300160063828	2.74877692020599	2.77480170936648	2.74702798624781	2.73673711118009
AWAT1	3.38488442243998	3.62336435075504	3.63594588130498	3.6213246445772	3.90242910780195	3.61533105444454	3.61930206129572	3.67699743966412	3.77491426388671
AX746627	3.66071141949707	3.68731014911818	3.55828830195733	3.59383772776897	3.51634520321032	3.61211637057024	3.6913547790308	3.5440927543591	3.57561058150957
AX746699	2.53068950614852	2.52535656361324	2.52520182907808	2.5283666921763	2.52740401782618	2.52153426556659	2.53319233214302	2.52347371266653	2.51320807516175
AX746710	2.78165110356298	2.79285551160975	2.78650225285211	2.78843472632047	2.75335460313035	2.78160649134566	2.81320692487464	2.77818701483067	2.76335821001362
AX746823	3.63487639829532	4.07176156880498	4.55503591899985	3.66855637319555	6.98294271627188	5.294858066444	3.27222120083819	4.30535986909118	6.07264641141201
AX746830	2.77370213098181	3.20019387029932	2.76453921657742	2.75673385897921	2.73945268644073	2.75628342439246	2.76370888016134	2.76488139607598	2.78445034879006
AX746968	4.50650375395661	4.49261612130009	4.4947136629585	4.48886557146509	4.52738304238973	4.86314854817396	4.53722035392902	4.62036904316587	4.72516787747102
AX747031	4.2479742444959	4.38625842473696	4.38218514833706	4.38484565635306	4.4046245923204	4.4187093113431	4.44760573660731	4.43488522714735	4.41244072273963
AX747064	2.34956977524343	2.34455110545909	2.35573911906054	2.34667494654308	2.34513940459856	2.34601098241076	2.35382635321067	2.34722074817269	2.33853903595852
AX747191	3.61288917501047	3.57378459703639	3.58707260838462	3.57778938060597	3.58707260838462	3.57461826371485	3.82265954580519	3.60240949149374	3.63049131425836
AX747250	3.08115196099906	3.09745432810935	3.15168772787439	3.19706274727475	3.08503844274841	3.07741343769422	3.06467381165329	3.06751325294172	3.10395289404733
AX747261	2.72657265009406	2.80521104120764	2.71357236433737	2.71107301815619	2.70687608989965	2.69619191677651	2.78235761098309	2.7002532996166	2.70461607345222
AX747405	2.73293220888878	2.72680610362632	2.72480077428156	2.72602843810525	2.73088398523637	2.71687767369325	2.72499008176176	2.72642540617075	2.71537637317248
AX747444	3.75633038685084	3.76260289880406	3.78607374616478	3.73939811190577	3.76598726193587	3.73642574902544	3.76362566665515	3.77592128904146	3.77051728330227
AX747507	7.87954727536822	6.64038519579698	6.61039633929194	6.44113074502976	6.69600809852411	6.5611010272424	6.63751147780799	6.69278717784235	6.74576003259385
AX747630	2.80988480119738	2.8051141696272	2.8106506717898	2.80484221920432	2.80090031605325	2.80343211224067	2.84220608734483	2.79261910836108	2.78313513550285
AX747652	3.78538091388391	3.28096182492237	3.48354776695033	3.45325297869741	3.52947126151416	3.69612020770148	3.4698166932243	5.04072613712519	3.71843785403716
AX747730	2.427281326205	2.417023904241	2.42513940141806	2.41688806654188	2.43067729016047	2.42503712190542	2.43807491852566	2.42513940141806	2.43067729016047
AX747826	2.29322825811247	2.29066480588734	2.29502894671568	2.29322825811247	2.29469199408973	2.28607619764129	2.29440377940031	2.29257416318995	2.30409373747811
AX748157	3.27833907030887	3.33834308879123	3.31173665988154	3.34627439897945	3.32510088032522	3.2960581259484	3.30317306572652	3.34407055537915	3.31225091019428
AX748267	3.01088876423407	3.14195700202532	3.00676173308934	3.01851270102697	3.02449330820901	2.99350242582784	2.98795933891748	2.99797244683933	3.02591042696577
AX748273	3.79044755321726	3.75850757758739	3.78149146996299	3.76010728000293	3.76187060856919	3.75300954390118	3.89359204244001	3.81323929414602	3.75859744954624
AX748292	2.88051386187564	2.92001044570502	2.88922887523292	2.91341741485703	2.85641144863998	2.8759151753449	2.90038649164707	2.88430963949419	2.90636902932914
AX748339	5.048944324443	4.92850914889168	5.02034830166425	5.30803855348813	5.53788079955717	5.34809952188568	4.79998110816407	5.42988852451582	5.75148874937457
AXDND1	3.28519185820177	3.27968706464192	3.27650875508315	3.27871009442803	3.26706017064023	3.2686664401027	3.40040577195858	3.4166830138482	3.38827814314755
AXIN1	5.77051691617804	6.03798136570524	5.95775511854595	6.28406377626108	6.05672973304235	6.01325586076852	5.88679470454879	6.50786349773813	5.92498887810536
AXIN2	6.55286466798258	6.61748695483604	6.35979997930074	6.12002408815164	6.24193320339928	6.5007077463109	4.81889472718302	6.71336254683661	7.00328140642734
AXL	11.372031332429	11.5792958926479	11.2366903127804	11.3043835752813	11.0248594262184	11.3758053137823	11.7308176159628	11.8436539477874	11.2128115467192
AY927499	2.79011189370056	2.80770488818954	2.81213413713266	2.80077963634719	2.79834041779761	2.79624431321378	2.83311613679118	2.79729548530098	2.81930081874564
AY940074	6.71191473794548	6.55517019904616	6.90400684000272	6.53080662651188	6.4737605582958	6.94332907676554	6.37831702955912	7.64928084280054	7.36488260099132
AZGP1	3.64491514292417	3.61565497367318	3.61930206129572	3.77259578678502	3.5984793214837	3.60186169573724	3.68567118148982	3.65526640948898	3.57123825943889
AZGP1P1	3.29432457354232	3.26677136726812	3.27120810141153	3.26270353912953	3.358398559922	3.2928762131856	3.37664106101495	3.27906536198073	3.31225091019428
AZI2	9.72173274244582	9.32005129279592	9.56157591764694	9.50549760746091	9.47042374582574	9.08705811461587	9.44611623898086	9.07556741896527	9.02026349316636
AZIN1	10.9594600164432	10.6598948828961	10.3584841128969	10.880301135905	10.6263800383781	11.0753650416414	11.2438844901675	10.560864606417	10.7942782808457
AZIN2	5.80499629871025	5.8879695592723	5.74193131285638	6.0272586914797	5.94141601419589	5.89133783614449	5.77267688250242	5.84709570240291	5.79501940904218
AZU1	2.82155573937383	2.82399990138833	2.83540512586446	2.82161323693985	2.79966759076941	2.81856665054123	2.82470873246175	2.82141576581593	2.83756295107314
B2M	13.750310613231	13.8660839329821	13.6043406528549	13.7432460668294	13.7432460668294	13.507388049699	13.7185087752405	13.5256778896701	13.3133304309521
B3GALNT1	6.5653168716453	6.02796535860222	6.78231736661514	6.40452867540595	6.92050639445536	5.74326544898748	7.11155247776685	3.73443989351975	6.48945679532772
B3GALNT2	8.05223037281518	7.88587063279033	8.03678989393832	7.7729202408666	7.94132584815761	7.81174519060186	8.09792735731302	7.56674679968513	8.44808663703257
B3GALT1	2.63354782315309	2.65260454145682	2.62677741575055	2.643013866577	2.63195862316483	2.62352995159756	2.61719318098435	2.63707386744283	2.6373334884061
B3GALT2	5.64628565648236	4.85470952373639	6.89178932547913	8.22682565612	4.853746886545	4.87567238576293	9.13847857439371	4.04936626845171	3.49338763022146
B3GALT4	4.96168053645114	5.16275114656654	5.44548774056317	4.80349942100765	5.04279912809186	4.81124018584718	4.59467084920404	4.68559947884042	4.61480339801568
B3GALT5	2.82930830439246	2.72629443618321	2.77503904384119	2.73187463489175	2.73922598164189	2.72327733655658	2.73205412297311	2.8588127801848	2.72461180093856
B3GALT6	8.1512209086024	8.33664930176317	8.34752376631154	8.39267796568122	8.28118336717403	8.18890685681039	8.47892979655995	8.07952304548957	8.2551861975687
B3GALTL	7.28906527973342	7.06210434412063	6.96409808070629	6.94267797948189	6.93925205566691	6.9043378947337	7.28231500403258	6.45125230178818	6.47474846440362
B3GAT1	2.52416117722159	2.5103964091919	2.52293738407246	2.51671651836372	2.5291153176628	2.52104112437354	2.51267831014464	2.51753798189232	2.53616492163434
B3GAT2	4.42524804213651	4.38162666304107	4.39971343126674	4.39156442809247	4.44585834791048	4.43135941754665	4.45113525097435	4.47390553081665	4.45033240000832
B3GAT3	6.57017026281097	6.83269627013123	6.87195449409078	7.1528154434055	6.84885731139033	6.34769807417861	6.72608837559304	6.64871161934687	6.63819662342343
B3GNT1	8.18166293334015	8.24561252996267	7.97470864528259	7.41802061973772	7.63958253881111	8.1246411347409	7.93618329720199	8.21454973225298	8.27350451444637
B3GNT2	7.02192369920374	6.83053500583891	7.43963477529276	7.1100833852201	7.03903112229382	6.5819748137766	7.27737724037421	5.61338497020772	7.03853704600607
B3GNT3	3.51856157317832	3.50097970610733	3.531250033378	3.53098961948288	3.55714065534843	3.49443134022401	3.49583627092668	3.51123417981991	3.36204804681098
B3GNT4	6.13062652691785	6.11579344697773	6.47276777809108	6.48724067252058	6.46059724711473	6.33880618435776	6.23327910977081	6.32474514733072	6.36077353827529
B3GNT5	3.75019753833824	3.2049580175991	3.21784492914417	3.63644781925753	3.16828094840094	3.46701767361335	3.4202038751332	3.2163526519149	3.23924621511064
B3GNT6	4.39971343126674	4.74119405000789	4.75253525449516	4.77008477703997	4.71431777277752	4.75998680488249	4.85012545129386	4.8097556597184	4.69548294205519
B3GNT7	4.4205026026533	4.40284094733233	4.4245835254045	4.40284094733233	4.39764222112881	4.44165465962254	4.47061252175944	4.46158871138063	4.40284094733233
B3GNT8	4.2005786625176	3.65390397199706	4.05315206746609	3.96380881249957	3.55008905624506	3.71988246176776	3.69394779280052	3.71085281080001	3.60467555436366
B3GNT9	8.06571259565549	8.29619734947555	8.36581116706813	8.05403940822818	8.31913750256176	7.97643340257179	7.80727653204243	8.29598863871671	7.85729956782216
B3GNTL1	4.05008000088525	4.13417568081934	4.15699055082379	4.10566844097854	4.18345718288886	4.04936626845171	4.16568382189212	4.15221476123297	4.24178843049111
B4GALNT1	4.21131989272971	4.04201892456824	4.02298449227662	4.05958618857411	4.04661453647159	4.02476382507342	4.03001339524391	4.01381762115142	4.07238340015313
B4GALNT2	4.24452631965944	4.3516607804215	4.24546561568208	4.2235251416365	4.24353423699056	4.28710639329513	4.56596487798765	4.39764222112881	4.31060405670856
B4GALNT3	4.62686935950225	4.75212930971575	4.61168740134071	4.49530629401553	4.54390921649451	4.61075616913338	4.79534977434784	4.64224789787116	4.5279683498313
B4GALNT4	3.72765736030756	3.72198904172953	3.73939811190577	3.73534060567955	3.50591334877943	3.70696355485768	3.72812658513627	3.74937814087662	3.75350130169459
B4GALT1	7.82480329954391	7.78117076587545	7.03114194495603	6.99245119952046	6.5680518413255	9.06233230708352	8.26027891667664	7.66684142725343	8.84644359347572
B4GALT2	8.36716018683735	8.93002866880786	9.24894315368238	8.78793774114578	8.76017701292495	8.86935162981667	8.71306286503935	9.50399990562861	9.09700457158748
B4GALT3	7.44714729232864	7.19396459964707	7.51124384853305	7.5132766229994	7.50016600409783	7.32511950081142	7.24039148557034	7.14054427833987	6.55319486998459
B4GALT4	9.80454802270254	9.26226625013475	9.65182407032199	9.67282434538605	9.58839500947527	9.91000911604602	10.2370181950489	9.88442483554847	10.3408578537133
B4GALT5	9.5635607425029	9.16806702355203	10.2577214840076	10.0480950792599	9.80454802270254	10.1051857996042	9.14634194049752	9.40965701446324	9.41259601474185
B4GALT6	5.96615588427702	4.18205376134663	4.96168053645114	4.13137026188829	4.81889472718302	4.66218709903736	6.49871054223339	6.39887975177973	3.21743425451582
B4GALT7	7.85221405990293	7.54970160520731	8.17423106525549	8.04821543241425	7.79838366685284	7.72051371493771	7.92093957785567	7.94132584815761	7.95022166511096
B9D1	5.86281611360014	6.07320596696954	5.88753017911704	6.07169118856493	6.10517643363563	6.22775969317478	6.1813906629819	6.08216836790486	6.51275210784362
B9D2	5.19213010331388	5.30730195165595	5.24902818305926	5.1786756053568	5.30803855348813	5.29589425708903	5.18122545964886	5.43128886734463	5.31123435544593
BAALC	8.84173266125626	9.86172770002766	7.85779328134196	9.02101196457465	8.71711409104941	7.48687698559639	7.84302934001177	3.6070977384088	7.20230368034296
BAALCOS	2.78636848019204	2.75873418470084	2.76947657817044	2.76414292712835	2.78827643867731	2.77818701483067	2.84278029923825	2.76231384345179	2.78617880406517
BAAT	3.79425414556173	3.81175958179725	3.78763089621683	3.76555924308564	3.81479715218727	3.75962064109721	3.81969302070363	3.78723456287327	3.83073586177994
BABAM1	8.9274990625643	9.26077035954934	9.43560442298178	9.38239743360663	9.20437732922825	9.11066624458588	9.24093870446542	9.32360993288992	9.26822184698293
BACE1	9.69974596125752	9.61952296076129	9.96200555485769	9.50317359562836	9.52124170329138	9.4939959890529	9.3232832646784	9.70575081433159	8.99062172712469
BACE2	8.39221492488148	8.43336105836926	9.41424458209957	9.15973770697431	9.16248293443105	7.91734008902604	9.25494134088966	7.79723400626186	8.45011263973818
BACH1	8.70320429569288	7.71087239187443	7.82558961556218	7.47691360920717	8.25335473165807	7.52221593198539	8.25335473165807	7.93848153031649	7.16765267599576
BACH2	3.49481062936827	3.43587443206657	3.44166336900674	3.45465959302797	3.44832873749217	3.41511605365724	3.4332579564486	3.4776070993272	3.4425944468722
BAD	6.07942142092903	6.34226258985308	6.51111291916149	6.34988208487564	6.36048510040888	6.20599570633599	6.30834616311608	6.60801506949381	6.66207373960643
BAG1	7.40773705560457	7.89064341503917	7.87431001097856	7.66975504792965	7.65460754531827	7.73042951243705	7.79954736656118	8.08184967755284	7.96580328510419
BAG2	9.60651192582422	10.3623821288879	9.98657290793117	9.47547998047576	9.74844367195126	8.82577856656352	9.08427654833739	8.29248082502651	8.65033346914775
BAG3	11.2311153169792	11.07711399999	11.1263443119115	11.2438844901675	11.1670284666865	11.2311153169792	10.9961277631493	11.2167413420703	11.1399464952112
BAG4	9.32151553975823	9.03761494781736	9.04013895932462	8.95967421199153	8.94658502290607	9.38456158867462	9.45165788642741	9.3949306158099	9.12401169211538
BAG5	8.69321130198985	8.02961815277466	8.38554671277013	8.11307323565537	8.3568141815769	8.12520519209669	8.50291926121608	8.56709237209868	8.54843922087284
BAG6	9.53086382441219	9.99274465512797	9.76107228821213	9.74533613101152	9.77140401478906	9.96931300807282	9.58388131532617	9.98495962428935	9.68955964064405
BAGE	3.35764045246405	3.358398559922	3.32224173199151	3.31156817981625	3.30400542733544	3.42293289202681	3.40922326547277	3.36854062614494	3.28330650565369
BAHCC1	5.49858240047941	5.82653196287415	5.85309571770876	5.68080783976942	5.73872986058245	6.00093496106694	5.68648597163183	5.76498926935048	5.71168887206611
BAHD1	8.31122459617407	8.56894889841856	8.38763615270445	8.29749303226672	8.16991279208688	8.15901552349237	8.28572832029529	8.53450828851554	8.32551603405928
BAI1	3.69528856228152	3.75054058639174	3.74990760930851	3.70512838755452	3.77896672751639	3.7169025054842	3.75158582376533	3.77209817872135	3.80715044638688
BAI2	3.38967142365748	3.96427005017587	3.88577113435798	3.94766395400826	3.87716877389437	4.02298449227662	4.08229227416218	3.90843121003098	4.25379339120632
BAI3	2.73644236966984	2.72151520901054	2.74094563418722	2.72397193867122	2.71854149806041	2.72487933833336	2.74980138442018	2.73783959847914	2.71391457006104
BAIAP2	5.31298338309322	6.01691548523422	5.57934808864108	5.6796602829167	5.39534546788192	5.63763718157681	5.51861024999851	6.08164167595221	5.9974119708949
BAIAP2-AS1	6.89178932547913	6.30643442468485	6.76253022687458	6.25848234047086	6.42217810798326	6.53433204633953	6.65071364897744	7.18873591273932	6.80489417691009
BAIAP2L1	4.94448778584875	5.02712675162329	6.49527368840274	5.89573174906012	6.645986117639	4.35414556004028	6.24974174217125	4.60453396846478	4.12884076185957
BAIAP2L2	2.68818783796926	2.61851643040155	2.65936930505924	2.65334120308791	2.67046138758515	2.64040781438964	2.64582342200465	2.68397843171812	2.65153834020851
BAIAP3	3.08004080674519	3.2163526519149	3.24940036139124	3.23333463814665	3.24570186423068	3.21940794581282	3.11283692057245	3.23186791848139	3.28215641195812
BAK1	5.47129913725766	5.62000857137757	5.68380854386709	5.24902818305926	5.9824397832897	5.5032899582538	5.65652419128231	5.80282214775163	5.97076625413588
BAMBI	8.02806324319566	8.93285978358672	8.12767455411691	9.10411005168747	6.93627329523795	7.67550444778548	4.5799488885656	7.42664132748319	5.96344859984101
BANCR	2.39542003403252	2.40960432597181	2.39832512795942	2.40887228027124	2.39676082458849	2.49019223448049	2.41491461029055	2.4113594930781	2.4031182070687
BANF1	10.7510356625194	11.2042439434709	11.2640197000767	11.3285096785615	11.2782388608501	11.2660093308391	10.9883429586594	11.3006318704431	11.3024293426278
BANF2	2.8331771100343	2.83581597404345	2.81414083029276	2.83732141158092	2.80933913245095	2.82817414144578	2.80162271638696	2.80260538750383	2.8051141696272
BANK1	3.1163364292809	3.12025775600911	3.10234508103416	3.34407055537915	3.10436923640324	3.29169479916029	3.15183496486925	3.17696006456125	3.11811627433997
BANP	9.14255767470413	8.40999103256238	8.68028987393551	8.15950202021423	8.37436730455302	8.51067756879138	8.60695313554393	8.96439535246566	8.39794896414432
BAP1	7.17274479107603	8.15300018682334	7.84560391053952	8.25892485985619	7.99569265388331	8.0230574608711	7.60543898207507	7.9986857268952	7.96358551411511
BARD1	6.60708935602711	6.63572303291851	6.43858446486001	6.28929196240729	6.29874670490828	6.26200629129533	6.31561483788216	5.35896612056916	6.1194452668894
BARHL1	5.88419165240339	5.92565141965992	5.91089181827763	5.94278047144859	5.89348519845781	5.97865477240863	6.00039327772621	6.02625215446951	6.01558319629657
BARX1	2.98008227977955	2.93171573384894	2.96093246342971	2.93286926332175	2.93648840303336	2.93868692849635	7.35337641326778	2.96605764133385	2.93830501702341
BARX1-AS1	3.45824215634012	3.58707260838462	3.60129880664856	3.47143297188737	3.50331877409918	3.6517578706499	3.43587443206657	3.53654994418553	3.24304192661683
BARX2	6.27293282668724	6.29705714126191	6.48120310295543	6.30834616311608	6.05875067243238	6.53557474177717	6.33728290542982	6.43811841942402	6.21537591577028
BASP1	10.9338223396015	11.3219550033741	10.9338223396015	11.2684514275179	11.2879222084309	11.3702139941819	10.5804454517356	10.8702012067974	10.7263200705798
BATF	3.68691833783169	3.65090911588122	3.67422663905912	3.82982639753887	3.69497096333467	3.64671008797754	3.64268321580026	3.67115449802061	3.72098501702559
BATF2	2.87610633985594	2.49049370296848	2.51628776682306	2.46350533763751	2.49800487463909	2.49609853565442	2.49823503958644	2.48997485225894	2.4873685387928
BATF3	2.4932953590973	2.57137132509576	2.57936554918716	2.58932303548317	2.59100810970211	2.35465158753713	2.61061128403071	2.57763275202343	2.59369778322581
BAX	8.06815557277169	8.26252744580063	9.02866041773908	8.53678984023035	8.36881548375254	8.04193704228659	8.15722671222007	8.11757828154602	7.92893484915039
BAZ1A	8.99331907426152	8.83620328646716	8.95385434489603	9.18646708884489	8.85938483653286	8.86996410714881	9.00901762541792	8.55115454362058	8.32816096559861
BAZ1B	7.65870086438608	7.96172034377244	8.2475659676001	8.18747063077527	8.01343309978225	8.09315674675704	7.86827182562898	8.14277432548436	8.19620761746292
BAZ2A	6.70087494782893	6.63913665757558	6.90201308716239	6.7401633467916	6.63539550795446	6.64517522320576	6.72179891177537	7.08998145049577	6.82454354002985
BAZ2B	8.91561562346841	8.42420554695457	8.59905308326571	8.55545808750497	8.29792133828275	8.55630198249017	8.79328609437871	8.72585016325858	8.80595582300019
BBIP1	9.42591305325429	9.04711174541675	9.01643464959624	8.68390288816178	8.88904789173015	8.9716853301427	9.14738720000221	8.86525959112468	9.02866041773908
BBOX1	3.06933820620623	3.0430307023265	3.08562516607105	3.04399101997422	3.07487596486772	3.04712115203883	3.04471022215063	3.06326037547482	3.06612461053631
BBS1	6.51549498482088	6.89732690865591	6.80234281415175	6.66818238088694	7.07432284866003	7.16729870638742	6.59398642618657	7.52699905011727	7.42986246137825
BBS10	9.04999304561095	8.55115454362058	8.54205102252742	8.01105833327243	8.88528804489488	8.91638144029882	8.85841383706083	9.16761394729865	8.87322457182375
BBS12	8.23545043554517	6.87603008602853	7.00000818133142	7.08393519786385	7.53365483939971	7.41023428150543	7.61615331557351	6.83219265184369	7.15878102180789
BBS2	8.70772334554034	8.2605798664337	8.58252280955368	8.51835644660959	8.70587218115538	8.51383823631665	8.28471754955218	8.66620377603002	9.04561268063421
BBS4	6.96148199574081	7.3693030785516	6.98764580238721	7.15468869477933	7.38713617519281	7.547493007068	7.09776815464201	7.4827393534941	8.30844356646449
BBS5	3.08250702688232	2.96831021171241	2.99747565336963	2.96982179275851	2.90958940062012	2.95870464927156	3.32948041187206	2.94675932677819	2.98329384218521
BBS7	8.70861867112122	8.03396413743156	8.76452810378948	8.43483621169242	8.34833548915654	8.00319202376659	8.61686246302544	7.9952571641019	8.20885194942511
BBS9	5.79337970588842	5.72451414200936	5.81406674828462	5.61956526993884	5.96169148783871	5.90627416104213	6.3752964575015	5.94794345543621	5.73024540456882
BBX	9.41953897638677	8.8951032029818	9.63367618761835	9.55986920177561	9.38104887954396	9.54161701941851	9.97387117275742	9.89654806172651	9.71064789068486
BC010186	3.90895971303636	3.86179620556862	3.92099460585409	3.88854008390807	3.92324775301577	3.89769867000854	4.32075389017634	3.9373764496995	5.11142591852053
BC012193	3.41799231526709	3.62008191896725	3.49474123938359	3.38468296019005	3.57378459703639	3.3742313709967	3.37046804531408	3.39485954473288	3.6230138654667
BC015159	4.97825986125368	4.08297654947761	5.01006448732548	4.24635352501395	4.39971343126674	5.04483424068387	4.60600599999352	6.49527368840274	4.16903779332122
BC016361	2.50820542727465	2.49250095407927	2.50388345207449	2.49623217653719	2.49662201651263	2.50204637437479	2.50074711330757	2.4988455824654	2.50269417991657
BC017209	2.62154755170726	2.61654131810416	2.62031913712157	2.6102119281041	2.61204330127189	2.61498556252242	2.63617671330888	2.62180073271503	2.61204330127189
BC021061	2.72172690289311	2.71334369286471	2.71312402439298	2.71514256248793	2.72788673631877	2.70230296137293	2.70248283828568	2.71626526745969	3.06644307049661
BC022047	9.09054967773597	8.74594307520803	8.20769293635552	8.62119756602829	8.9323660419869	8.96539160705706	8.89427471232697	9.14594293364106	8.63753568180701
BC022892	5.09483466708533	3.78517904804097	3.77156537418419	3.784912140984	3.8903035717838	3.77656751808044	4.22907347312405	3.63671825039459	4.38875461113646
BC023201	1.82549279426058	1.82549279426058	1.82549279426058	1.82549279426058	1.82549279426058	1.82549279426058	1.82549279426058	1.82549279426058	1.82549279426058
BC024169	2.53047475305658	2.52020876828157	2.51882112719509	2.51765677840721	2.53166576790451	2.52298405432094	2.54184110378311	2.51603899549918	2.5098100379604
BC027448	6.68799906100134	7.97809569325261	7.52409750796921	7.77930115839719	7.08733696494175	8.22517353932654	7.51241824708047	7.34491883668612	7.34051684725145
BC028044	4.15793900470451	4.15487907763019	4.48624905325202	4.5587674209849	4.16248309040494	4.68708351056964	4.23637837004856	4.49580884290492	4.58252400108493
BC028670	2.87242493045093	2.86128320201637	2.97157048474988	3.21012559368184	2.88842630321772	2.86946758516817	2.87472844059171	2.85817422919795	2.89133263048343
BC030152	2.40564569320727	2.55550904229074	2.40492244053814	2.40419733015683	2.39676082458849	2.40145653739126	2.40097273409123	2.39734094016246	2.40349639748438
BC032415	4.45999636807969	4.78840772785756	4.60824510197738	4.74348651176173	4.50455544340464	5.2250980956739	4.47390553081665	5.85923032336054	5.05032793562489
BC033164	4.59220744246267	4.72908845629011	4.88964083384293	4.72908845629011	4.81630723207588	4.72335668151483	4.70801470879499	5.02768489780112	4.72027316416697
BC033241	2.67803734886039	2.66131206108607	2.67028234568776	2.67138873285476	2.66805176841765	2.66114678257217	2.67076004813815	2.6638774243308	2.67046138758515
BC034416	2.21118419785006	2.20948371973442	2.21770862985569	2.20845653353718	2.2182675926133	2.21118419785006	2.21288129369027	2.20861874732941	2.20588263421401
BC034444	2.68317183852117	2.71046218216817	2.69263801141058	2.66590909318506	2.90055929103915	2.66246406109063	2.75000606837175	2.7071635883611	2.66252995383061
BC034788	2.87367536161964	2.86023783328847	2.87317733836761	2.86183225117488	2.87456079286382	2.85772526899184	2.87982320999345	2.85863840777977	2.88157972518079
BC035400	2.61662987967803	2.5842546948678	2.60300605314308	2.70830773455621	2.58047902015311	2.60244331019216	2.66233525809428	2.60575054987043	2.61352188818238
BC036209	3.28506947723673	3.26554864060326	3.26162606698526	3.26917684105151	3.28592471415771	3.25804890133575	3.32669335732019	3.26785047720812	3.29653342606361
BC036311	4.08229227416218	4.08891905066197	4.02790952296022	4.03847735195173	4.22512541020055	4.10710102187952	4.18501868762914	4.10801808988557	4.73852012957133
BC038205	3.16304026423546	3.13014893732727	3.17310529336135	3.12808261789602	3.13796625868475	3.18150005830123	3.21644741358694	3.19335970247321	3.12893314923294
BC039122	2.54993379807007	2.66532002517297	2.54365238794007	2.36085913051905	2.49942155461937	3.28696800575918	2.52492494628523	2.5209655797539	2.80721049504013
BC039319	4.00083312561384	4.06575431435766	4.48485980652454	4.18608068153785	4.90205947358167	4.15221476123297	3.97614040324052	4.00206750475891	5.08905284063537
BC039487	3.49419245617597	3.51535757610458	3.4721740944696	3.49962370616165	3.39898837907951	3.47547864940262	3.65878745243069	3.46949067360806	3.37756099354734
BC039673	2.52973072900837	2.50964730301132	2.52315827780648	2.5198919379838	2.75532445402555	2.51642801377207	2.53527496996097	2.52293738407246	2.73446496119759
BC039686	3.58472300075891	3.52606838297513	3.61324908788249	3.6035024004898	3.59758601054151	3.66673720324213	3.55685420713203	3.69563903962942	3.60928592959138
BC040311	2.91008821221495	2.92474198350302	2.90606704062492	2.89960285589555	2.90780071388529	2.90636902932914	2.93489648359501	2.90154426772929	2.85753203136285
BC040734	2.88513668244195	2.88108008594333	2.86170950964696	2.88179118782525	2.86230893803373	2.86823288359569	2.90294440241159	2.88108008594333	2.86700495769817
BC040833	2.89232409974429	2.86877524213512	2.87147568639798	2.86848193179761	2.86366679230562	2.86574528298946	2.85933155514727	2.86793976649521	2.87850627177747
BC041025	5.42805066102691	4.71881584756855	6.49066349772475	4.56790381087874	5.17320850237037	6.0204194748022	4.75212930971575	6.74062612896004	5.84709570240291
BC041363	2.66006856316564	2.6973134666241	2.64634675354316	2.67185751917431	2.65991997208187	2.67001760651838	2.66651691435102	2.64972423026821	2.64958839632986
BC041998	2.73150827016994	2.71244300655059	2.72321942096277	2.71724946773057	2.72984565434628	2.70366496411246	2.71785887716308	2.72046765904427	2.72487933833336
BC042029	3.13894526564201	3.14581863937839	3.13562307496218	3.11302447593226	3.12628514772044	3.12280420786772	3.16490084381034	3.12368290074416	3.13613716053877
BC042366	3.80072001150206	4.06446482908576	3.78407598495679	3.77065396325561	3.77456227749729	3.76598726193587	3.94033462226298	3.80059524312823	3.81349924592888
BC042374	2.86219370405012	2.87525283425241	2.83974302565281	2.86584353247098	2.83618096457554	2.84419290255911	2.83941877300625	2.84624095543911	2.83460488125355
BC042590	3.99757173264814	3.94766395400826	3.95567305015311	3.92302497432724	4.03418638059474	3.94370486831413	4.43428504266986	3.98585493103428	3.98801110550789
BC043227	3.47789744599902	3.48354776695033	3.44232704414615	3.48354776695033	3.44166336900674	3.46083941713321	3.53752670967729	3.47070531468193	3.39888757604488
BC043291	2.94045115751866	3.08733281121099	2.93235736639867	2.92539744260284	2.93130228392754	3.23171249637659	2.93648840303336	3.20228516892922	2.92401775816633
BC043356	2.39982995336854	2.41715243613838	2.39175035264156	2.41456125196976	2.39080117018812	2.43451247283655	2.39716121078929	2.41209102594105	2.89881799064158
BC043540	2.62327964187504	2.60513908070217	2.60993913768876	2.61088067481041	2.70664670178857	2.6023280698962	2.62094765430952	2.59748979361707	2.62172664765527
BC044596	5.45690770944387	5.69565175016889	5.42478905152123	5.92604998521272	6.14517862795885	6.44900019220456	5.41039120551582	6.86761117031543	5.70350166549844
BC044614	3.77543740110064	3.87301280238037	3.73534060567955	3.97977841881686	3.65750739691899	3.78176035086205	3.98380250913617	3.80642658087181	3.79103107499719
BC045559	3.68567118148982	3.64205240567053	3.67225975448279	3.6817235850905	3.58266626817988	3.62801341180049	3.8058903128312	3.65625133690891	3.64986664534968
BC045560	2.65928335887954	2.61702895754296	2.62419154322343	2.62094765430952	2.60561568209709	2.58255747129449	2.6650167605992	2.64368844489599	2.62457861292631
BC045779	2.47644941075855	2.45945509808512	2.47445370722661	2.45910145555322	2.48710234442585	2.4672208887082	2.46530340318248	2.46769108772602	2.4769874469709
BC045784	3.05549037739795	3.0543427958418	3.04644631521485	3.05600232328221	3.00518599748227	3.03266679307278	3.07784864683927	3.05488421705062	3.08019526587087
BC045788	3.10003746757305	3.07902830522729	3.31103336622405	3.07265004297582	3.04382127879672	3.32510088032522	2.92225017453464	3.18176306721155	3.02120558515978
BC045789	3.02503148718539	2.94546230290369	2.94728867773107	2.94838006821407	2.96248965872453	2.96970296940546	2.92040233181777	3.00836784055567	2.93296976921594
BC045791	3.11166084886875	3.09208984943885	3.1002535908423	3.09546738265864	3.11931113545787	3.08562516607105	3.11394044135986	3.09291800131114	3.11931113545787
BC045805	3.61079674315719	3.63644781925753	3.5984793214837	3.64063566015487	3.52127921766788	3.6056850721106	3.55714065534843	3.59887586556214	3.62704748377635
BC047364	3.00355923127134	2.97814045536138	2.99072541612177	2.99021772514869	2.99665623323934	2.97287231127768	3.00848034979943	2.98239017285587	2.997189949104
BC047484	7.96808694068463	8.40799041051508	8.42336791497123	8.07071863734761	7.97608608027659	8.26930497658081	7.8592715321365	8.29125058597738	8.25237709315044
BC047615	3.85376110341176	3.86107311071098	3.90843121003098	3.90619664588295	4.01230900409991	3.83099657739506	3.93567904791845	3.87347993361339	3.8312951207259
BC047626	2.84450118160691	3.23151242870822	2.84122868006642	2.83568481516493	2.83878114190879	2.96044316136049	2.85716859755244	2.83487196417581	2.8434281551256
BC047644	2.7071635883611	2.68301740560778	2.68906818420909	2.69531577295837	2.6932950330014	2.67680729641512	2.69555489578468	2.70642767389388	2.70310334443899
BC047651	3.37301921662656	4.42015511123939	3.36557734596999	3.37392354505167	3.32669335732019	3.33355890590128	3.51956842044176	4.81672946025208	3.91471210161704
BC048132	3.91447814100236	3.8852201073449	3.95960746608612	3.92366305858268	3.90619664588295	3.93243188123279	4.16028594594743	4.60162272428397	3.93567904791845
BC048141	3.3934914494652	3.43361567115376	3.39216598625266	3.36184743120845	3.4287161751643	3.37716486085171	3.35764045246405	3.44442681530494	3.39790722455949
BC048420	3.54168909622726	3.57942030885628	3.47279579242449	3.73642574902544	3.38488442243998	3.46757639282308	3.71928209511905	3.45096598151068	3.39437048285942
BC048997	2.905599630457	2.91828466535137	2.91672199336387	2.87833857919824	2.90763887304498	2.90792690366106	2.92172373930271	2.88231289096833	2.88127231088117
BC053951	3.5913635868032	3.55249670642895	3.5776810443027	3.55015861945321	3.43211837409052	3.53183756056028	3.96314634907294	3.56201459925314	3.17420748565803
BC062753	9.3117469169752	9.46654356936083	9.2281684289212	9.42970369183851	9.69051512204946	9.53963588800968	9.81113589927789	9.26481946505291	9.71022928996081
BC062763	3.34086363031686	3.23699675160194	3.42198768155844	3.24175052877909	3.45435653838183	3.70474932492284	3.30428556797769	3.24279014805479	3.27712826096671
BC069004	4.24215981303941	4.17531622855094	4.1917125413649	4.18014401532233	4.18865887184315	4.36817478081531	4.22176727886339	4.27648806912332	4.21331953510285
BC069739	3.59573487323943	3.31890070693248	3.28279059414418	3.2689549232405	3.34814829056141	3.30519416391692	3.4735198118988	3.31778666837487	3.33789238633657
BC069756	2.87525283425241	3.06432072973585	2.82388802942278	2.83176465903368	2.81507741161313	2.87752041031767	2.84569192652269	2.90138007005391	2.79376785171298
BC069776	5.09654982334553	4.59082791179987	4.36034324119838	4.47202612750666	4.17634344022002	4.52442761146852	4.95119942317273	4.17402043660674	4.23518392900522
BC070118	4.48158153623498	4.47390553081665	4.45559541562325	4.51813724682456	4.53548554232167	4.50650375395661	4.53548554232167	4.51071067252993	4.48624905325202
BC070490	2.88202459893079	2.95015696131164	2.93346942858138	2.94236615673958	2.93705692941666	2.92994640164724	2.9863942937143	3.25691473042346	2.94772687501178
BC079832	2.06836407251323	2.06202818091727	2.07123282064152	2.07441466394092	2.06836407251323	2.07441466394092	2.07123282064152	2.06836407251323	2.07123282064152
BC113958	2.86624342069191	2.85753203136285	2.85735410015611	2.85952529789821	2.86331964856703	2.87554343069881	2.85783126210969	2.85503809284938	2.85435532885693
BC130595	3.07288443204633	3.12595906342836	3.01158687971618	3.02938454464492	3.07514726642875	3.22500015276156	3.02791215173968	3.39638100452086	3.07087440102193
BCAM	5.0475046965877	5.67745544986938	5.78350201065862	5.74780162150792	5.40781185942661	5.67718380575507	5.44397262687608	5.78534852315018	5.72016664601842
BCAN	4.3250658712956	4.5983785150138	4.31861117448962	4.44634812860007	4.46554772148728	4.43428504266986	4.48738999799351	4.27593263495063	4.35706547526483
BCAP29	9.43337552753674	8.86186768884454	8.61141599431899	8.87322457182375	8.91480998914886	8.54959493520509	8.91068673354363	8.47485536385532	8.53498882274476
BCAP31	10.5851483305074	10.611993903869	10.7408365875705	10.5785954885745	10.5716682251093	10.2681101281551	10.6240999642034	10.47039328735	10.141825931248
BCAR1	7.20542699473704	6.89178932547913	7.25128283777157	7.30633110722702	7.12385601623158	7.08481867080092	7.04257564964765	7.02192369920374	6.85621678916517
BCAR3	9.91103942827718	10.0944202636828	9.81181532449092	10.0599742049624	10.502635407242	9.91863236251638	10.2485791630979	9.57086485956222	9.68678624511947
BCAR4	2.39832512795942	2.4156502388649	2.3981484918762	2.39053054975615	2.40206884601831	2.39615231621389	2.40834083333949	2.38470587740484	2.40834083333949
BCAS1	6.00039327772621	5.65572044292997	5.717415020837	5.64293469509362	5.36721342073887	4.93844765844908	5.81598173389739	6.21917801987831	5.54045136985644
BCAS2	10.2004098554582	9.89317402457037	9.84440665333601	9.99775781321499	9.97751954999928	9.8693749763616	10.3851878839668	9.8905838890775	10.2405517063836
BCAS3	5.92400652937131	6.20269274097054	5.96325049756249	6.06268987764	5.93251787658541	5.99307318347847	5.96744789693858	5.92763185079833	6.23583112935768
BCAS4	6.82160162023578	6.71336254683661	7.02280206775576	6.73964468622901	6.64467728921963	6.88024815316582	6.61587568427259	6.80301585857965	6.90704365135328
BCAT1	11.2195648786002	10.5480070820011	10.2011818103292	11.0248594262184	11.4922019104021	11.7424937163018	11.4353870219053	11.8130162530852	11.061827713793
BCAT2	7.1997160354256	7.56471339691685	7.59391882549313	7.63988091352992	7.45801251316912	7.39196095527225	7.5278542197202	7.80380697275351	7.5045034042036
BCCIP	8.68679921467357	8.43402763043445	8.61253991542464	8.57215474834172	8.60401405593207	8.50603775355642	8.9356773117003	8.63505179615158	8.54553326361015
BCDIN3D	7.44580788975165	7.27155026653214	7.26525652160623	6.79436802022119	6.9773238739342	6.9938989874165	7.12431982524689	7.18412123742348	7.10359850900452
BCDIN3D-AS1	4.820253301972	4.76550732541817	4.77394407241538	4.94221226539289	4.68862559456766	4.80459053707384	4.95881690955065	4.89011097267762	4.7159932597581
BCHE	2.82809861462359	2.83773627666633	2.82835543688285	2.84903316988791	2.81498085617126	2.83333540631311	2.81641382058267	2.82568473595348	2.81957004701944
BCKDHA	7.91097888353739	7.87130083777207	7.90424571793333	7.85011373562253	7.99370357823108	8.00052935324729	7.87908029653513	8.68802355115653	7.98350362691796
BCKDHB	7.59821793308437	7.49645913049629	7.92548034708802	7.09384156533814	7.11907367978338	6.86796681596372	7.42764425705557	7.02089321160861	6.85780646888706
BCKDK	8.39794896414432	8.55200250395828	8.811621385936	8.59429425014531	8.77354069961905	8.92635071112466	8.49353991946155	9.24601475866219	9.06176789240212
BCL10	9.49737587285034	8.80538501466615	8.68679921467357	8.74978789057448	9.01256817957982	8.99284591560288	9.49186216102552	9.29387177887956	8.78356333029682
BCL11A	6.33269134097621	3.79515207899285	5.69243187112689	4.73129721299502	4.66605702103463	5.69023042330411	5.85739957065652	3.5241189821141	3.69437813106252
BCL11B	2.87390726436657	2.89453191104774	2.92060256879492	2.90997302020137	2.91522664581333	2.94953410501982	2.88998787866126	2.95882909543713	2.88805440230427
BCL2	4.48886557146509	4.80284883896491	4.7917922372554	4.76243412294881	4.48180106638048	4.7516587282501	4.6554057145589	4.60694335320712	4.6807579043155
BCL2A1	3.22603264726267	3.03967363573154	3.05054748954135	3.04544735401254	3.37688945973906	3.08070174916984	3.0720764473671	2.98914869612183	3.04173622472892
BCL2L1	6.95184529749062	7.4453861560072	6.8395454104323	7.70077721083287	7.5256917005034	7.06398398511836	7.5330620980416	7.01509663190905	7.29661888078967
BCL2L10	3.04073056416387	3.03020719780782	3.02756640577557	3.02719983309518	3.03403755270323	3.05105206491453	3.07710173182888	3.01897411198671	3.02737860055325
BCL2L11	5.93326386835219	5.85309571770876	5.68206102471052	5.72372935778203	5.67073611333147	5.87178708448052	5.6661038957098	5.9072168904715	5.73872986058245
BCL2L12	6.35351604711125	6.66880828992827	6.0384281234435	6.6527672159537	6.45623998228957	6.65071364897744	6.56184396391126	6.48945679532772	6.49628151352056
BCL2L13	8.17833078750479	8.2452447361146	8.03066379272747	8.12378093343502	8.04667356031252	7.81503056001922	8.18098952272448	7.65388553882533	8.06113294454539
BCL2L14	2.63820925742424	2.61387125977576	2.61702895754296	2.63418693927556	2.78126109599868	2.61378440616403	2.62172664765527	2.61413004126955	2.72992804974275
BCL2L15	3.31908946707137	3.32224173199151	3.3686727576117	3.46949067360806	3.39239865364396	3.34177608016881	3.37248071239177	3.3813258090307	3.37563924566842
BCL2L2	8.16808747178148	8.16267449814355	8.16742044508307	8.25369392201014	8.14152770730967	8.72531453691703	8.51945611797622	8.44949824859901	8.97389410122366
BCL6	8.71209349123131	8.74025756027098	8.99242240896218	8.76723285550779	8.81941781179493	8.52430413993181	8.26615755915176	8.26957222490087	8.56555172115646
BCL6B	5.37464699189476	5.4657147001409	5.48310902007439	5.79123799292841	5.3489042603981	5.52465687073692	5.53629224051174	5.790800229836	5.48372009658163
BCL7A	6.07392522620102	6.24265721422051	6.1590376962848	6.31250848375814	6.30704681217694	6.73251854788945	6.46649115462413	6.1136243687062	6.3903275264957
BCL7B	8.28299479380625	8.98202025346392	8.79154414849605	8.873649572368	8.9356773117003	8.83062727099005	8.39511739261096	8.92548504590368	8.5328632647969
BCL7C	8.13974068256058	9.28998879606235	8.88761223649843	9.20694900891105	9.10106842198311	8.91109021978594	8.75930931084883	9.13914612598106	9.10106842198311
BCL9	6.86148481050562	6.89915495227164	6.83411345918604	6.92659409429416	6.81211871446936	6.95614241583768	6.87529157788878	7.06623763555458	7.05818372982338
BCL9L	7.79779914917374	8.67401753962065	8.54364958473945	8.71278601514105	8.41268995745291	8.29091688488934	7.43091535187132	8.63336407588057	8.10935924364877
BCLAF1	10.1075371248481	9.88442483554847	9.99208372860729	9.9811433227101	9.97072116635366	10.0301688821876	10.1705978045714	10.0899094323475	10.0216408537372
BCMO1	2.95362397951873	2.92112075251017	2.94045115751866	2.92242234735465	2.96376689511341	2.95015696131164	2.9248317624164	2.93373491860893	2.96598281162606
BCO2	2.39666667655125	2.34378291733158	2.34478971230097	2.3432469504351	2.33733361692001	2.33377305485276	2.34697714063974	2.34569620233322	2.37072331131564
BCOR	7.54475182639088	6.58154396890189	6.75190463333877	6.73912831573606	6.64517522320576	6.75477898126402	6.60801506949381	6.38320079040544	6.47799550064823
BCORL1	6.04165709301097	6.34287757574427	6.60442964524273	6.42864406979167	6.36936549052152	6.58240658665942	6.38675966714148	6.83882333093077	6.40241751657591
BCORP1	3.0393135058053	3.04736733452694	3.04073056416387	3.04585489719289	3.01870154351995	3.31594948758855	3.1137424653759	3.19783982191743	3.03383826248107
BCR	5.92954477079222	5.95463258505505	5.96892959987989	6.09635692822192	5.97113672073034	6.01482430577637	6.44583896728033	6.98625546694273	6.07618800241267
BCRP3	3.81093546143166	3.8176642053755	3.8180575313326	3.91011174538601	3.85537432315326	3.84771132231149	3.80442896378315	3.8526306852919	4.0206265769391
BCS1L	8.14380503790021	8.35373654577686	8.10774331082943	8.06500004013169	8.18506068519648	8.23584988653898	8.45651603454469	8.11268641598619	7.86532420625992
BD495725	3.15337573258054	3.13959854303559	3.14913148407291	3.14373934685073	3.35284102657158	3.12536761866588	3.14855772357068	3.33152738989922	3.0101984965724
BDH1	2.5808781028696	2.65443609144746	2.66006856316564	2.64150719949191	2.67924190541163	2.65724622342667	2.64923915494041	2.66438016480643	2.69938419944539
BDH2	8.17067599248929	8.07530157869984	8.49353991946155	8.01134654237237	8.05033250433223	8.15833340291135	8.20501765062801	7.91467893277374	7.78194539294816
BDKRB1	9.48293764653849	10.3557769082098	9.17053643393851	8.7892872410596	8.74726994198958	10.0281039164259	8.01250933097864	10.0298073848086	6.23733464209945
BDKRB2	9.5365600935895	8.94561174696633	8.83500651096358	8.4280893289314	7.89365024375923	9.35962439626472	6.94668297363211	10.8334682258462	9.94268382743965
BDNF	9.58739390047993	8.78863002770346	9.57887752130919	9.91810143568735	10.1826636270357	9.57515648909507	9.12518535432191	9.6094238679777	8.09792735731302
BDNF-AS	4.72639728311618	3.86810964007359	3.72290722184465	4.46792738963344	4.835156723942	4.35706547526483	3.99931551095539	3.78517904804097	3.61192131201478
BDP1	8.76904450682273	8.32551603405928	8.40911549106136	8.36881548375254	8.48965071264184	8.58021490079533	8.65152548331137	8.23271452469248	8.48718902244066
BEAN1	3.03051896208997	3.00717210883105	3.15318930494283	3.01010045009266	3.27570946343698	3.00174405168531	3.63714128082875	3.01959424591096	3.08389856420929
BECN1	9.86172770002766	9.71127154215223	9.76492836880737	9.68266142068659	9.76840467825024	9.67545179308114	9.92915797254061	9.49737587285034	9.68116228816721
BEGAIN	2.83176465903368	2.80015744104224	2.81564588584304	2.94826195832459	2.83391492558286	2.80162271638696	2.94521670645221	2.43382104709904	2.85523879500587
BEND2	3.75477598242745	3.77098968917547	3.74340506075844	3.77051728330227	3.6807300708992	3.75105670828032	4.23734397152974	3.78976450826094	3.74340506075844
BEND3	6.06099153011272	5.41609068263583	6.01616509596206	5.55646003401292	5.68448960358838	5.81151538074633	6.26466364165759	5.67073611333147	5.68325617460883
BEND4	2.48503413806085	2.48223935814246	2.48688634508471	2.48269037223961	2.47315813544855	2.47879914354444	2.49409573346901	2.47925377349085	2.47011946905199
BEND5	3.21465146942491	2.71819909383124	2.71391457006104	2.72426580687145	2.71803737189718	3.68450092742811	3.01124705473578	5.40136349521029	4.39522078460534
BEND6	7.7374526126711	8.386798161076	7.55127635339942	7.38124828047724	7.28906527973342	7.06542602391067	7.5132766229994	7.45400737869583	6.91097319754976
BEND7	5.97163742407423	5.06966891925432	6.22544174317485	5.07186397396246	6.06028570751487	5.34426298828999	5.52133336165243	5.04192612795312	4.36726768502819
BEST1	5.65603710328418	5.90869657485002	5.80190452671693	5.84090039834273	5.67223941910448	5.71562685354191	5.73383462423796	5.81661348137278	5.72415741625541
BEST2	2.46237933726461	2.47890496611058	2.55382053657252	2.47297951250013	2.49526833660541	2.47798150912726	2.48324326204614	2.47502685236702	2.49690855669394
BEST3	2.73205412297311	2.71054935059611	2.86933663880167	2.73327471702415	2.76599829166324	2.70201396944701	2.72030985361577	2.74825437588028	2.71510702196415
BEST4	2.83831054134203	2.81735197273061	2.82866897650754	2.83391492558286	2.84082701504537	2.81405723605346	2.81763154745067	2.82879605034532	2.84956060059402
BET1	10.1299735198253	9.85636162470805	9.79349969745381	9.92063790526364	10.0988519514932	9.89317402457037	10.2638178094236	9.81831504830232	9.90485749142664
BET1L	7.37227103793418	8.23482444176878	7.90850327115681	8.46784140859492	8.20218148283398	8.04109515954553	7.42422610171229	8.65930555166131	8.07530157869984
BEX1	6.1864185814067	7.88990326616024	5.47791497826831	7.08136251854446	6.84730888642282	9.7550870827819	9.06289143305993	7.51836893483964	10.3136466931578
BEX2	4.06575431435766	3.94820872968245	4.06847629679055	4.04637404826459	4.048590571804	4.04661453647159	4.23307608336385	3.98309932792116	4.0748518776351
BEX4	7.69992122261905	8.31913750256176	4.31102124516041	7.55241279162955	8.06946563696015	6.14721653974102	4.8633095256167	8.18212633804204	7.223163067057
BEX5	2.73309726169045	2.70382928287873	2.72408439990406	2.72446729230808	2.70536567089776	2.71289539858877	2.72342241190261	2.73000446901443	2.74051441354188
BFAR	9.99208372860729	10.3494693621835	10.31267716491	10.1749196338014	10.2819271457031	10.2906603060598	9.80057146066679	10.489916853918	9.95010882733546
BFSP1	3.3957189901474	3.36656374396625	3.4895681559966	3.37763518569341	3.39270717172324	3.36282470018596	3.35079751141271	3.3801316892442	3.37112634428125
BFSP2	2.97626301653854	2.95602661753616	2.97046555431501	2.9598688896638	2.98177707762749	2.95135225619051	3.01393021916241	2.9591442406074	2.99818293087675
BFSP2-AS1	2.62988990069603	2.73959493659718	2.60839462944044	2.61204330127189	2.69488016478368	2.63923287831753	2.65515994793089	2.59904830346014	2.92288261011056
BGLT3	6.00121268463724	6.65212715579966	6.59398642618657	7.06453324778147	6.33001008773723	6.6413861128244	6.645986117639	6.68921908273356	5.84090039834273
BGN	12.0331961252828	12.1294139945992	12.252191607609	12.1069531155004	12.4154756546571	12.6953935304642	10.9372348876666	12.6462539276572	12.2942867391819
BHLHB9	6.04311458325124	5.87448185226804	5.86406325315153	5.89885957685858	5.87630348017774	5.59293544056013	5.93684793217876	5.93376642618384	5.8927459385968
BHLHE22	4.27268639876204	4.48433003803965	4.47834944726632	4.46828099862791	4.41599955513792	5.9936444297585	4.58480227411053	4.51678262877504	4.48738999799351
BHLHE23	2.46862031669941	2.47198443550404	2.48257870536694	2.49378081010149	2.49297432490124	2.47273272782425	2.46926986112364	2.49415026632826	2.45830613750983
BHLHE40	9.36414820914473	8.36846921477482	9.03466419597651	9.54674213150499	9.60414377207269	9.42442522677608	9.67830114456874	9.40713578932199	8.51639133794504
BHLHE41	6.57759129126098	5.53629224051174	5.28354045617644	6.01558319629657	5.99622715945472	7.02955856475316	5.67854262059192	6.02443422332599	6.36245819623826
BHMT	2.7019257426977	2.68425207518598	2.68286975644537	2.70248283828568	2.67430026359071	2.69154414721176	2.67744841721754	2.68741446187686	2.70165183377378
BHMT2	3.72198904172953	3.95567305015311	3.9243017830057	4.36544163144294	3.75868732150509	3.6913547790308	3.71128043841881	3.77456227749729	3.84558908928161
BICC1	10.8209699703976	10.4185993690332	10.8732277948772	10.13856824203	10.7354882164798	10.9816984740752	9.84361767600844	11.4185181781316	11.2155550580893
BICD1	7.43768231282516	6.83777692589171	7.12058097117175	7.22772962737368	6.95282758392815	7.0502875301859	7.98734762901115	7.61985897880294	7.63083982986181
BICD2	8.7026224281281	8.83268801039407	8.81065754459666	8.87654032073015	8.73271346601958	8.50911337628149	8.99365038955394	8.43948412612711	8.62213768176677
BID	7.53128751563083	7.75042779093912	7.81968706724715	8.54553326361015	6.91097319754976	7.96630461762162	8.51383823631665	8.00224104314873	7.66417004769589
BIK	4.44379224628039	4.42284612924442	4.42108689594262	4.63169421904459	4.55415473845686	4.45113525097435	4.47349315938324	4.47409098586562	4.50358314857931
BIN1	6.81989721197054	7.21882873512872	6.86864771039222	6.90838586530486	7.24731288476561	7.39064464495289	7.02240111359518	6.95199395266086	7.01364206884636
BIN2	2.52713562527408	2.51249554775283	2.51867944774427	2.51838946914919	2.59482375137795	2.51653895397277	2.5117298804439	2.51056755187632	2.52149255110337
BIN3	6.93953530850868	7.0820120859105	7.22678808973624	6.78079738783725	7.43918505701224	7.68879906328963	7.21882873512872	7.34666254826601	6.90631135076226
BIN3-IT1	5.42283427787727	5.64811122794599	5.55805812766918	5.6769643836218	5.45793042505763	5.85739957065652	5.50699738903067	6.3208418013825	5.58647636622969
BIRC2	11.9994111102054	11.3592505692913	11.7402686170188	11.5342850893207	11.3985630488994	11.8060811467186	11.9563960622535	11.8569828112939	11.5031393192934
BIRC3	3.25490030294786	3.21959315195092	3.22907693952172	3.31011340113765	3.25819487812134	3.2962643946203	3.27496867765004	3.21743425451582	3.23061346500309
BIRC5	6.89485739856316	7.83105911502513	6.77026686380163	7.24961934294772	6.84336084456277	6.81693839743354	5.60343233097369	5.88090632978463	6.26924040442993
BIRC6	10.0906413651578	9.97632887531581	10.0919897333856	9.96200555485769	10.0906413651578	10.1413756789255	10.3250620596348	10.1905920826574	10.167371312865
BIRC7	7.63814526764433	7.75614225993521	7.5256917005034	7.78808028218031	7.59551063084972	7.71674455413674	7.75086169783637	7.82641383693139	7.4760200487791
BIVM	7.43538762789255	7.49173967113447	7.775702441284	7.81445311307429	7.67664848109269	7.00685967713798	7.4467050867535	7.37367695172221	7.62709826795673
BLACAT1	2.46486189712331	2.57010812523198	3.09890258925152	2.87087498499096	2.59877535043119	2.58430724124985	2.5777602986852	3.10077306209019	2.77233319427353
BLCAP	10.2967772446561	10.1457680431991	10.5270769743461	10.3954578469103	10.3724609896073	10.0913801931227	10.4502183349931	10.2846910582433	10.4818396106236
BLID	6.91018502037845	5.03000625887379	6.60013729455631	5.35602257681955	5.92254163818241	6.54999223594854	7.24450452671677	7.36715332455631	6.04116587782101
BLK	2.36049548541316	2.35332129503746	2.36049548541316	2.35620504968549	2.36999297675252	2.35887879015549	2.35695139586698	2.35773807344732	2.36320248564118
BLM	4.95484960735069	5.73652452981791	5.08905284063537	5.20878516858393	4.54257255932846	4.72924103374143	4.37294456358707	5.11020396308033	5.11314415284259
BLMH	7.65709572060505	7.90139314407744	7.36088287055009	7.4827393534941	7.85258015324979	7.73425751714342	7.99319910011693	7.80871534494675	7.76023889336122
BLNK	2.64376862012483	2.62206800597533	2.63476881582502	2.67308019073638	2.63840127117427	2.64535704539768	2.75778963514777	2.63230309818754	2.64535704539768
BLOC1S1	9.50241953327381	10.6664879222401	10.6207721724084	10.3929950529354	10.4074238163166	10.2174840379734	9.94482194411488	10.5262441590367	10.5386941818436
BLOC1S2	10.4945432517671	10.0486875314012	10.3038627840299	10.2090170470342	10.177582203941	10.2638178094236	10.5514953440004	10.4818396106236	10.5501990917479
BLOC1S3	6.29645989662806	6.6857590030278	6.62381303823279	6.56965371473778	6.93995347831485	6.5663506478468	6.5663506478468	6.70557765110746	6.68877293847908
BLOC1S4	8.85791751111323	8.8013410402114	8.66053274598003	8.92830979658803	9.08085147153362	8.989694531735	8.96761097475452	8.9719563161259	8.81882004609668
BLOC1S6	11.3175616941424	10.8408643098711	10.9646606881557	11.0014205654848	10.9338223396015	11.0380243386871	11.5450705577155	11.1219479279225	11.6042921653118
BLVRA	8.18330280044084	7.9952571641019	7.98010458756435	8.08042091972546	8.02670772820983	7.14016776121341	7.73246314664429	7.72982672859782	7.72388320806017
BLVRB	8.3907828662249	9.32151553975823	9.11859401766951	8.76800314760344	9.09054967773597	8.82364359052102	8.35293167569396	9.00626843261856	7.95752408866299
BLZF1	8.53616455551235	7.8005942043445	8.05493358432866	8.05033250433223	8.11896558808793	8.13482513347631	8.59688881800639	7.94422785464011	8.24923871351558
BMF	4.52738304238973	4.48035473323185	4.78523262976387	4.2825694950708	4.57932607027046	4.31927025817584	3.88647464048152	4.26312903576935	4.03001339524391
BMP1	7.24307850290818	8.1201799336199	7.48931535884235	8.1246411347409	7.8977300678408	8.33219818474482	7.77190551005571	8.03755160726085	7.24421389163388
BMP10	2.85025643787432	2.83041406410357	2.84868625124101	2.83841409451916	3.19814412912903	2.83505598069009	2.83732141158092	2.82215256034591	2.84472100774554
BMP15	2.57981386023886	2.7688695609302	2.57074022496514	2.69670752531606	2.57780907065214	2.57815457594796	2.5824884484688	2.55397636841346	2.58057320946499
BMP2	2.72397193867122	2.98343346598446	2.71932528909507	2.71919002993765	2.71346732406115	2.70461607345222	2.72629443618321	2.96137651141039	2.72446729230808
BMP2K	7.90850327115681	7.99602990666281	8.51242238045358	8.28841919427761	7.8013126515212	7.82202480053856	7.95713447203216	7.25788119407874	8.57285607671088
BMP3	2.5051168215354	2.49135436177743	2.49984968493579	2.49409573346901	2.50695869443313	2.49397376198086	2.49493891515944	2.4925924309484	2.50820542727465
BMP4	2.26621208009775	2.31785502817287	2.29746189528659	2.29886057245533	2.31053935539921	2.28749926497945	2.2598193089181	2.29789628807664	2.46690347240399
BMP5	2.89677613327903	2.87918300121107	2.87817276922697	2.89753861001444	2.86896090441692	2.91779337775447	2.91051327689748	2.87367536161964	2.84815624655491
BMP6	3.52680762032176	3.39533813541478	3.42549165942564	3.38907365429536	3.52453801101987	3.5893111899855	4.01432000715117	3.6242468026539	3.47051736140705
BMP7	3.54662763601277	3.51956842044176	3.59295061068754	3.50544848235474	3.56343147504455	3.42612151050449	3.6885092524341	3.5050903024959	3.61746977325098
BMP8A	3.90434928328424	3.89501833144801	3.91194249401056	3.8907592224242	3.91651252262516	3.87691250961758	3.89546778598334	3.93950981291152	3.92366305858268
BMP8B	3.39830469515984	3.34814829056141	3.40509998857874	3.47304534070245	3.37046804531408	3.34525941173016	3.36598157268671	3.40495396749289	3.33814540973475
BMPER	8.0828469034189	7.3501560615973	7.18744090703342	7.15926321614935	7.46310195370728	6.01691548523422	6.7868980868307	5.93585073812934	7.06110523498956
BMPR1A	8.69831514879565	8.33626830333704	8.46784140859492	8.3203733862702	8.18166293334015	8.49213240665367	8.40277815182249	8.21293170050638	8.82196513847202
BMPR1B	3.41955435452187	3.12934103268478	3.01480718727667	2.99701109176421	3.17100026493226	3.01268648447739	3.04544735401254	3.00647697413512	2.9529742449679
BMPR2	9.86520494877384	9.54032147308733	9.80636965833599	9.84320795647043	9.4939959890529	9.70154337973861	9.62099901374879	9.66454206602184	9.79349969745381
BMS1	8.55753763070509	7.97826746425046	8.15750797979647	8.21454973225298	8.36335519423065	8.33177895231645	8.69512088473742	8.38115664098935	8.10144743105278
BMS1P20	7.87464596670377	7.50177609940746	7.65709572060505	7.24731288476561	6.89579688388017	6.95890671306073	8.11860726142937	7.35178321680181	7.46461006149962
BMS1P5	6.04982987460836	6.11304796653761	6.24393678886608	6.43036716640228	6.80375041640777	6.77476482622774	6.27989574108473	6.59043584175754	6.77280336763995
BMS1P6	6.38746163994716	5.99804301147693	5.97390319296804	5.90569398540875	5.93457794598168	6.25917399833519	6.36936549052152	6.40320698866103	6.2737321665464
BMX	3.22015858680465	3.23958346784711	3.20357894685373	3.18438382472547	3.23261617350936	3.17788388766667	3.08236411053583	3.19141614618478	3.24211816761108
BNC1	7.51513352189119	7.45021075606853	7.48056792432871	6.39734180731645	6.83719116489152	5.41039120551582	5.93779459980929	4.04637404826459	6.1551565123128
BNC2	7.61683224882554	7.56484387911726	7.13779768771357	7.31306330084389	7.96519984163353	8.00540731833571	8.19620761746292	8.00077977301193	7.34189375724943
BNIP1	6.66993754495761	6.72310573486178	6.64703367710841	6.55116688277581	6.65490870921296	6.59446152970372	6.78468680762027	6.75842132097294	6.93252145621409
BNIP2	10.6077004649844	10.2512276994697	10.2608793315251	10.0673035907166	10.2405517063836	10.1987100182585	10.3805373855387	10.1436442398242	10.3086776649974
BNIP3	13.2795158744479	12.6130819135797	12.9492015319061	12.7892478641921	12.8006938856628	13.3335366175104	13.2421298107868	13.2623224219413	13.1617944265334
BNIP3L	13.2421298107868	12.8780131780761	13.2157137637657	13.1847724659713	13.1047998806386	13.4172226417902	13.2091585319594	13.597271339439	13.4622794280957
BNIPL	3.10782935468887	3.0919580153691	3.09463341699506	3.08443129308222	3.12442742866575	3.08928059784107	3.08070174916984	3.20913030510152	3.11283692057245
BOC	7.51062937705912	7.5045034042036	8.46094699335167	7.1556564272058	7.67506123904898	7.50975605114462	6.80000112151591	7.81968706724715	7.64294286320267
BOD1	11.3200535510838	11.0794316662387	11.1219479279225	11.1720543426106	11.0809791529208	11.1670284666865	11.3285096785615	11.3534190806712	11.2723955907683
BOD1L1	8.26155411372213	7.78732402116931	8.00360357143904	7.90511920882615	7.81765167099268	8.03975261191739	8.04270337294754	8.30139610400738	7.95286015404923
BOD1L2	5.41039120551582	5.86950247615516	5.44008533174263	5.44810265464702	5.39950888635066	5.49369363154405	5.75694911833516	5.54366254377685	5.42887179515386
BOK	8.33099523278961	9.65628374460414	10.1749196338014	10.0141637187617	9.92371380439351	9.06056047289275	8.63703298603383	8.61838488502447	9.72231120729967
BOLA1	4.89062832157962	4.86286424630896	4.88289092679635	4.78119405410926	4.88829489857624	4.90415733775284	4.8332031283788	5.37056805622453	4.90028877647529
BOLA2	5.05315577479328	4.68708351056964	4.43173776552213	4.69041405290253	4.76617509892465	4.70973096699665	5.21883422460714	4.42015511123939	4.64361493638155
BOLA3	10.7778696021427	10.8869449454742	11.096028640535	11.096028640535	10.9209770822877	10.880301135905	10.7263200705798	11.0058978856634	11.1280259786362
BOLA3-AS1	2.75131966759863	2.72992804974275	2.74690179724357	2.73309726169045	2.74505129170035	2.74690179724357	2.73430278162868	2.74963315233675	2.75474569421844
BOLL	2.41513266462163	2.62718913585173	2.41847656749039	2.42135719811382	2.42017326977791	2.41456125196976	2.42870539923324	2.416713918151	2.40708930487311
BORA	6.45756887296532	6.28406377626108	5.66895408732655	7.06330567298637	6.48071315766022	4.99437003139419	5.76655373813055	4.97825986125368	4.91343491875008
BPESC1	2.98517609414684	2.99334842974794	2.9863942937143	3.01452279789304	2.96929863645653	2.97613709854038	3.03705540359004	2.98220214138217	2.96462200572045
BPGM	8.53918620827988	8.49072694753827	9.08085147153362	8.46414911310682	8.52502942702737	8.5621301765984	9.94158760371828	8.38415579078447	9.6392289410403
BPHL	5.96283726293623	6.10747148620773	6.02443422332599	5.99804301147693	6.21654488310592	6.15473385009296	6.14294189680835	6.33905825943813	6.11194207178814
BPIFA1	3.08562516607105	3.28495542483152	3.0791519322681	3.19734013751033	3.19923359399002	3.47700569208947	3.04778363220657	3.17420748565803	3.10015617303726
BPIFA2	3.29467277527755	3.27950693800555	3.28906877466855	3.30491002496202	3.25963187267646	3.38907365429536	3.33458945369154	3.29962509795782	3.24853445926578
BPIFA3	7.30451132032278	8.03884013768144	7.37801060347919	7.65709572060505	7.83387531546625	8.05170649245883	7.63743565430012	7.67629637558985	7.92130649563003
BPIFA4P	5.39703449839286	5.59106965877246	5.41555259087465	5.43238511221495	5.46315834303902	6.01754824963194	5.52164195062927	5.9592587144109	5.47068047516448
BPIFB1	2.41395035154555	2.4079927239479	2.4126801485197	2.41059743505257	2.41491461029055	2.4079927239479	2.4079927239479	2.411165003088	2.41456125196976
BPIFB2	4.29706416983461	4.25695575530645	4.27779594153459	4.25833928693513	4.25907955872733	4.29502321823532	4.31167614604361	4.32075389017634	4.31296934029529
BPIFB4	2.66298577473508	2.67543387761894	2.65912263102181	2.65851548582999	2.65478572076782	2.65021600236261	2.66063250597999	2.65413479223761	2.66148368368429
BPIFB6	2.33781348629096	2.3353815920356	2.33691438822468	2.35139140201132	2.33530232533831	2.45061751415198	2.33968650996426	2.34093818609559	2.33231601466372
BPIFC	3.84793831997106	3.84558908928161	3.85573049454594	3.82578669844131	3.83156825621685	3.82039122751944	3.83888725214772	3.86275436497117	3.87534546482801
BPNT1	6.37191690470348	6.18347600506675	6.09545937200159	6.21054337889591	6.10781418001053	6.03385396956105	6.38965555660223	5.99976244240681	6.19204124159421
BPTF	8.47839979763559	8.70621311577485	8.68470115100644	8.62817021849229	8.6269676402487	8.87440864949127	8.54985395390585	9.14454922827707	8.94462362725005
BPY2	2.42580967996783	2.42788102887896	2.42373695540269	2.42788102887896	2.42470420311173	2.4230748384021	2.42259003173537	2.42065056024205	2.4118694441519
BRAF	6.7178934848996	6.45051258110856	6.24601787168722	6.47617229741532	6.56280351321479	6.61001692100747	6.8485382729406	6.45199816005643	6.52349111752517
BRAP	7.41741513545582	6.82860373287356	7.42088715025546	7.11755115264843	7.09827377504448	6.93435529194036	7.40910989071475	7.28199649219196	7.31616752990211
BRAT1	5.38637023081306	5.9433484550027	5.79268717801124	5.75284157600483	5.77183849825063	6.02514136274198	5.39378642541149	5.89466488558263	5.94669860781317
BRCA1	6.56415207929314	6.80375041640777	6.43036716640228	6.43709888724244	6.40985355976534	6.30534719131475	5.91150184942949	6.1813906629819	6.38251410841995
BRCA2	5.13169567478192	5.16820164249515	4.14188410503034	4.76550732541817	4.44833294222472	4.15984169418556	4.461210718075	3.71385266281063	4.07791922047148
BRCC3	8.28118336717403	8.10608492605803	8.39221492488148	8.11617616319303	8.47743669057721	8.76161178295711	8.70214544521386	8.73031352659131	8.56611933788796
BRD1	8.74535879078826	8.59771453133478	8.74812945261382	8.44349320487665	8.55445761256955	8.75961370568075	8.39818812466906	8.54586448686124	8.47000007224684
BRD2	9.29862095223275	9.67282434538605	10.3363297108017	9.91302218075314	9.80636965833599	9.87441629085451	9.28466897123179	10.7413725901044	10.2288453154123
BRD3	8.78793774114578	9.0801473706019	9.33630408894615	8.94268146484478	9.05451860846417	9.04818118161296	8.78441897425748	9.36736209498331	9.2852328673726
BRD4	8.43600344909065	8.78060928949321	8.8962512209279	8.78441897425748	8.79010075476503	8.90633330891452	8.45462470625708	9.19323198469704	8.8231880249493
BRD7	8.13482513347631	8.48718902244066	8.69883585524639	8.59515509977748	8.58409061477138	8.53832999281211	8.21537219430523	8.52157807054248	8.62659379035588
BRD7P3	2.96982179275851	2.83305516354806	2.85169839746939	2.84419290255911	2.8331771100343	2.92601590743492	2.89144976927891	2.86028502532732	2.83005449910061
BRD8	8.2032753697333	7.87431001097856	7.96808694068463	7.69096908472461	7.82871629441813	8.16063018289785	7.87862673016283	8.46653013528787	8.17876117475707
BRD9	8.90876001536056	9.49146739208034	9.30502715421258	9.43777854932226	9.52079968971073	9.26867095425587	8.99108792536128	9.43508720213747	8.97642175245834
BRDT	3.40818756800752	3.40233859658065	3.40849152120137	3.39270717172324	3.39888757604488	3.38932160850925	3.42215030529076	3.40132692805944	3.39077966422878
BRE	7.44490639560041	7.97470864528259	7.99805370290485	7.90774802630018	8.04593071822987	8.11617616319303	8.14277432548436	8.24495428034394	8.17314939699991
BRE-AS1	2.81781055754404	2.83544527336529	2.80947271659539	2.81663510916532	2.81723663472841	2.81394368033683	2.80488888408507	2.80145340727011	2.82742782544717
BREA2	3.0736434185722	2.97992100354954	2.98824421807891	2.98770949789225	2.9897433730575	2.97541681696684	3.01341976596837	2.97923710041708	2.96689852660787
BRF1	2.9863942937143	3.02756640577557	2.96761901652032	3.06341525223312	2.9952292099556	2.98037949761213	2.93786118871652	3.01579714519677	3.04736733452694
BRF2	7.79838366685284	7.85149175585841	8.03839945653068	8.05466885500006	7.97573180224395	8.25471963676409	8.23035935889394	8.25937681559138	7.86453965763391
BRI3	10.8233694386249	11.6532363671461	11.5409263967844	11.6607054997526	11.4700816475027	11.3773143167949	10.9584343931172	11.4062571459708	11.1824891377391
BRI3BP	8.98408167236204	8.163908899442	8.6173104506915	8.82721144647306	8.43365420057485	8.31992776253034	9.02385198532236	8.50380695523659	8.70385815470897
BRICD5	2.13900752940302	2.12881086571885	2.1380767227223	2.1292835952124	2.22055297962232	2.13151444346662	2.10654250970175	2.30893690487088	2.14287374845923
BRINP1	5.33054336671683	4.84588769093491	4.62262616526561	4.59297773210739	4.26002448019165	6.55319486998459	3.8180575313326	6.69812583705358	7.59294907999134
BRINP2	3.33368078293407	3.29796854881497	3.31192256226458	3.25440218323948	3.32033221748	3.28415310076305	3.30295051784749	3.31156817981625	3.31754670809042
BRINP3	3.007308021675	2.96476544429311	2.98556694166906	2.97084510846737	3.00937700198776	2.98329384218521	3.00546371000268	2.97053982097404	3.019881735281
BRIP1	6.02239990333022	5.19501020276392	5.62443409492067	5.58432224397935	5.58779225613471	5.72451414200936	6.10456574270516	4.68129150719997	5.09547898729073
BRIX1	7.02280206775576	6.98928366410018	6.93016017236523	7.38846676697952	7.02458425612508	6.27335990665965	7.08060306018357	5.63482775995884	7.13534570036349
BRK1	11.1999420853973	11.2410807483508	11.0761042507004	11.1227199489804	11.2087216106913	11.3053316881934	11.2216063476747	11.1648455609575	11.3316598067691
BRMS1	7.87130083777207	8.36609695705244	8.29862231404043	8.42897773117894	8.17361502656695	8.16991279208688	7.98137426263879	8.22833275015337	8.07100252756138
BRMS1L	7.87908029653513	7.73715488714241	7.02378408161751	7.52409750796921	7.60852103638688	7.84947896618583	7.81907720737509	7.47342854499845	7.61683224882554
BROX	10.1681170428676	10.0426409973193	9.96873378978604	9.95194072050194	9.8635456305727	10.2222507811575	10.1730856798596	10.3242287695116	10.0464721715797
BRPF1	7.73078247048753	8.21589479064583	8.02961815277466	8.09739477143221	8.28371967496199	7.97696650881586	7.6645250010217	8.17404809462342	8.05103650997569
BRPF3	5.45616932755661	5.26153867004304	5.57159551602707	5.46077037357847	5.34928829030566	5.45376364881937	5.75834903148774	5.6940901031184	5.07680334249747
BRS3	2.66508295222773	2.66788519571629	2.65589622635019	2.82879605034532	2.69355783949236	2.66892424034491	2.68166361854671	2.6755463773753	2.62546139256507
BRSK1	2.78995315501068	2.79570567310048	3.39035222280445	2.7840022709414	2.77249966461504	2.78084733343507	2.79759841528712	2.77610611208222	2.80908341551397
BRSK2	2.58375240100114	2.56658005824894	2.57811945906456	2.79729548530098	2.57568904583884	2.56580044777963	2.56904087879907	2.58794567834323	2.56621499395408
BRWD1	6.90344665238534	6.06675560630913	6.40556190054602	6.09310756276686	6.43914926828605	6.42790770192506	6.69233167841262	6.45238067018983	6.21325978582951
BRWD1-IT2	3.81125629105622	3.83666649414552	3.85324674382679	3.83352739714954	3.84524534228112	3.80946661099389	3.74340506075844	3.86365947812504	3.8544256571943
BRWD3	5.24508749766474	5.33480618123642	5.38105589205436	5.87178708448052	5.32884517228398	5.7885697309386	5.33920182184175	5.55925000183185	5.46833454035535
BSDC1	8.32244104914297	8.64316733270343	8.9280263942547	8.60321176858378	8.7362088592757	8.62265895037424	8.46748704148341	8.84679740804301	8.80160036751833
BSG	9.24536910036187	10.0614206441609	9.05877821018332	10.0281039164259	9.96135423303197	9.52020662816138	9.68352004881879	9.52779891096245	10.0906413651578
BSN	2.5115357728415	2.48627431302478	2.50012186717839	2.49434584144674	2.51238965527961	2.49512051329564	2.49761884407999	2.49954545505987	2.51730850780266
BSN-AS2	3.07902830522729	3.11024172663539	3.06765243741052	3.08410858071396	3.03491602485119	3.0919580153691	3.11696626002096	3.33735361117697	3.09949253091875
BSND	3.09279982783454	3.23333463814665	3.0864138578228	3.10761538582974	2.96761901652032	3.12442742866575	3.00518599748227	3.10265715139568	3.08782423811508
BSPRY	3.95567305015311	4.48357356872527	4.07548280935279	4.3314578475609	4.11139620422509	4.12884076185957	4.18014401532233	4.15001709331042	4.16028594594743
BST1	4.1476118938838	5.46372247223094	6.50321405329071	6.03631834315483	6.3906873627883	5.70443228696228	6.82203150963206	4.77163930392372	4.5770396479471
BST2	3.27408798415209	2.86046743263237	9.40748780534898	3.87240689879736	7.1440992317138	2.47561963557217	2.59142766397555	2.22055297962232	2.72813343225881
BTAF1	9.70116658363185	9.3452691579898	9.68560722628257	9.40917979094827	9.65700350166225	9.80166389835185	9.50925695337808	9.69336560528634	9.65628374460414
BTBD1	12.0693396415702	11.7884969916612	11.8456148528782	11.9519862960087	11.9301493783371	12.1512110812366	12.2457730433449	12.0066941249769	12.2485179338802
BTBD10	9.06027782315039	8.91561562346841	8.93987865524279	8.80063832189194	9.02669615268059	8.92875861420836	9.39602609764451	8.75702962256742	9.06626704542853
BTBD11	3.4397300975807	3.4885983819207	3.07449487057338	3.38082420140775	3.19462556439464	3.1312946514896	3.13046936332367	3.19682676286559	3.40002498621395
BTBD16	2.53029552734913	2.51882112719509	2.52644522310253	2.53492139900335	2.51765677840721	2.52059898663793	2.5317687090601	2.5219357806886	2.51980197094695
BTBD17	2.34455110545909	2.3530716470601	2.35434349774757	2.35605224544816	2.35932020344034	2.3530716470601	2.45083664560632	2.35605224544816	2.34242594954798
BTBD18	2.94075928168327	3.30540572367026	2.93346942858138	2.90742397663	2.9279391896674	2.91848572596298	2.89815863023646	3.77896672751639	2.94635232660092
BTBD19	7.2728311318361	7.39853774838271	6.82340899036613	7.19034307631629	7.70824376383841	8.03609899691642	7.38046699236541	7.55743305292732	7.28038361694549
BTBD2	7.66040582478914	9.03855633779145	8.70943143925953	9.06176789240212	8.99014273451176	9.14975167581384	7.81656172868932	9.61006356691671	8.90102006393292
BTBD3	9.21727994548715	9.06289143305993	9.38794874730296	9.3243867958096	9.23296695599248	9.39299154446096	10.1681170428676	9.32264270848243	9.23848264708366
BTBD6	9.85555787641981	9.98806273203634	9.9820207503023	9.73478159732401	9.90953291530243	9.95239690293546	9.70290063920868	10.1863797808438	9.73520534724788
BTBD7	8.40999103256238	8.36071953703317	8.47485536385532	8.37396030776655	8.16021771912505	8.24561252996267	8.21487392472003	8.55445761256955	7.96777460507295
BTBD8	2.94533566526662	2.94739839359853	2.95847698077148	2.96293837256857	2.90471646145674	2.90207633790439	2.92203113655029	2.95718234164217	2.9416109648297
BTBD9	5.53788079955717	5.70350166549844	5.77308872082351	5.66375686585234	5.92823340902273	5.90569398540875	5.65096755919828	6.20712451364736	5.94613468434701
BTC	3.11961055494175	3.11348085164927	3.1029755129982	3.10131027203653	3.08004080674519	3.1072048980188	3.12715516197663	3.09843769270228	3.10131027203653
BTD	6.15107521448429	6.24047564808721	6.26774231433478	6.15321937170925	6.15700782662082	6.60871514147577	6.32372394466463	6.24139785357308	6.21054337889591
BTF3	13.0298449826691	13.0048102135209	12.9200249319109	12.9018382526482	12.9401264828165	13.0083108055638	12.9806856919437	13.0687828834321	12.8123436932302
BTF3L4	9.49004864045221	9.03038123977534	8.83161672152271	9.15152409082816	9.36179777190462	9.17231939968243	9.54674213150499	9.00229779120372	9.21681717431758
BTF3P11	3.49671670166933	3.52049062143305	3.33504688773982	3.48103694245992	3.39165975002197	3.49303549757703	3.52537404846988	3.48310440926315	3.3302034419258
BTG1	12.3936374369238	12.074269375432	12.1378922474269	11.7107176383923	12.0219908665468	11.8810546581268	11.5190595827229	12.2775173473361	12.4312137934302
BTG2	5.76157399015211	5.81370145938886	6.04208865436309	6.01289961693554	5.69243187112689	6.38183734546859	5.88753017911704	6.21054337889591	6.37066763591103
BTG3	9.02669615268059	8.87234294531451	9.11568905227423	8.95878287567434	8.81707125190312	8.79534462592006	8.5770048465459	8.30419980244501	8.86461647919254
BTG4	2.62094765430952	2.59728657273449	2.61210454392529	2.65753225472348	2.61902844416327	2.61719318098435	2.62279856227229	2.61121652170195	2.6213794973695
BTK	2.39571065752269	2.69631588483006	2.70113425164784	2.70558838301267	2.69887206431475	2.68571207061338	2.70619475583303	2.70165183377378	2.69962584879306
BTLA	3.16432122975422	3.14168586262928	3.13059291946083	3.13187093446403	3.14195700202532	3.11759999720656	3.25730849379158	3.12085641343557	3.14930700647485
BTN1A1	2.13151444346662	2.13418065266346	2.13418065266346	2.13460071090099	2.13900752940302	2.13677584542826	2.13567474957888	2.13418065266346	2.1307538037001
BTN2A1	8.11268641598619	7.83059286220204	8.2576339672657	7.986231277155	8.12304664196832	7.64647076324217	7.70646939513939	7.72283772713965	7.62155990497943
BTN2A2	5.12394919660442	4.72465030081695	5.25407962053694	5.13371210004311	5.32929254407938	5.13080321568791	5.53031106987602	5.22292587057272	5.00010917296658
BTN2A3P	2.88914253364667	2.86302109346572	2.87456079286382	2.86818494353769	2.89144976927891	2.87339246733798	2.85503809284938	2.86535920687258	2.87507957627483
BTN3A1	6.91669986462126	6.67699978145862	6.82405483508539	7.02124179971727	7.03210647476574	7.26366888533035	7.36439682920882	7.20980050021811	6.45878453848417
BTN3A2	6.1925329467104	6.79506274357093	6.23410420544771	6.54391670969367	6.6527672159537	5.92673076117933	6.89220824719798	6.03177749354797	5.55646003401292
BTN3A3	7.08799129443558	6.74207639006437	7.04018161711362	6.66207373960643	6.66207373960643	7.29661888078967	7.84947896618583	7.05855518087395	5.79268717801124
BTNL2	2.39175035264156	2.38607859382496	2.42995556725324	2.38621734207547	2.61839789029166	2.38607859382496	2.38512269669582	2.38495458268912	2.3952506175295
BTNL3	7.30983337891869	6.94833792942757	6.46059724711473	6.98162336318935	6.90631135076226	7.06936233929813	6.63913665757558	7.05440372847428	6.83477386298154
BTNL8	3.34814829056141	3.50398339365056	4.09389389714359	3.37563924566842	3.36634534984332	3.61858746503156	3.30452445202981	3.32819338438765	3.37301921662656
BTNL9	4.37452922463809	4.34853334366943	4.3362362935275	4.34853334366943	4.3250658712956	4.43364619013037	4.39727057108261	4.39911646921133	4.40019968200391
BTRC	6.34882515894718	6.18854602919158	6.30704681217694	6.12969051536283	6.28147060828232	6.61379013408409	6.74290585022386	6.78231736661514	6.49214765146635
BUB1	5.19127410745668	5.64485658947937	4.72276401701185	5.44341503848906	5.05747002009795	4.71923727567424	4.3826649209499	4.00711075412107	4.15905782000871
BUB1B	7.65924201899236	8.6437466320106	7.82031000747034	8.19779274811128	7.84542116038069	7.49946327110788	6.03497083881346	5.47914837612955	6.68006547887103
BUB3	10.191459691342	10.2945660267537	10.0743191864551	10.2141035822544	10.2665960976869	10.247394212422	10.4578471703231	10.4825961117262	9.92117451149218
BUD13	7.48545742136729	7.58905381322773	7.80620722591518	7.35700013465213	7.51124384853305	7.55659471740866	7.26971091066842	7.67474900558277	7.41257527384475
BUD31	10.4556299663596	10.3465985829249	10.5152830012085	10.3383538284127	10.455200300264	10.4952299763584	10.7962715215469	10.6113188705744	10.4427966735375
BVES	9.00901762541792	8.71378935755587	8.5879261433612	8.75160549868695	8.74535879078826	7.12871701943353	7.8695249232062	7.06110523498956	6.79927350566338
BVES-AS1	3.42419885372345	3.40548257324823	3.38298216254292	3.39955571184609	3.44232704414615	3.39898837907951	3.39270717172324	3.40744928313458	3.27086944972793
BX648501	2.32873681132458	2.32862647183811	2.32786025083544	2.3288564793527	2.32507639441238	2.55397636841346	2.32897614738082	2.32576080886029	2.32576080886029
BYSL	6.80085440799961	7.01364206884636	6.94870793781341	7.12135488455705	7.03114194495603	7.15032536335648	7.12871701943353	6.60834217871404	7.09216079828219
BZRAP1	2.95833429504836	3.22388926851271	2.91432383158494	2.92620471192699	2.98056668132693	2.87987482079943	3.12893314923294	2.84582687302591	2.85313976474379
BZRAP1-AS1	2.55573199862361	2.54027437834843	2.53549925102859	2.54480272679976	2.54969479522138	2.54640635179082	2.69704306923098	2.53118933080904	2.54228704241988
BZW1	12.1768099644118	11.8829891282761	11.7925387981733	11.9645442146412	12.1626561874699	12.0924952597025	12.3826876527724	11.9318549232051	11.8468830023356
BZW2	10.1755783414402	10.7877708771944	10.1115476781708	10.4317831816201	10.415584522627	10.3049960941958	10.8665324018825	10.3876525590023	10.2102127241952
C10orf10	7.07906277666421	5.99688597533598	6.38183734546859	8.51815241987805	6.54621891439885	5.71855934645723	5.26153867004304	5.12842904999899	5.31643584212548
C10orf107	3.66492329495434	3.63533724183929	3.64952297286879	3.64100883908052	3.62409595374129	3.62878189707758	4.10584999119989	3.67539035061399	3.639062337933
C10orf11	5.85090242578318	5.83778009398724	5.82382860272766	5.85739957065652	5.77958032393384	5.90958341847658	5.43744648835751	5.9457316586803	5.84403466866684
C10orf113	4.52207645507955	4.51379279149231	4.59670634019846	4.50840169860868	4.52673671500413	4.43933469222067	4.59549967727206	4.69339773733758	4.5316233387719
C10orf12	6.37106718286629	5.87630348017774	5.93585073812934	5.94846106777166	5.92447018448856	6.02298437880437	6.39288333434307	6.02915304629953	5.96615588427702
C10orf126	3.51514776673471	3.53577730882907	3.58440891879664	3.53303130620768	3.46391108371736	3.51535757610458	3.76470014039744	3.531250033378	3.45222880537088
C10orf128	2.58409129637092	2.59184841443241	2.58210128689899	2.65789700309443	2.66196756639291	2.67015079179779	2.57265543438125	3.48171381474926	2.58028037884447
C10orf2	2.86253161831097	2.47546802116652	2.35560851448665	2.45770597362108	2.94475111543977	2.3673409985838	3.30087237620024	2.37118974766571	2.90466744830544
C10orf25	4.88211823994714	4.5708241706287	4.91603289352777	4.80284883896491	4.64583169563768	5.30028500980872	5.075999153076	5.44585694632579	4.5835422974151
C10orf32	10.6664879222401	10.0141637187617	10.6563603942165	10.6141531932559	10.4290467572699	10.8926367985571	11.0710153877289	10.6017989188567	11.3200535510838
C10orf35	2.86314145486115	2.82729541560043	2.85137283326182	2.8741409435242	2.84369744610658	2.83079437754684	2.83649217242531	2.84122868006642	2.87496029247242
C10orf40	2.90466744830544	2.88231289096833	2.87161024271577	2.90297875708298	2.89107477376761	2.89677613327903	2.90673395669117	2.88879200179447	2.84632946004772
C10orf53	3.10467156991798	3.10518486157712	3.11595488300985	3.12786534948519	3.10234508103416	3.06979983717687	3.17734205181581	3.10369221622935	3.03605673363415
C10orf54	7.51836893483964	8.86935162981667	8.78017866785	8.22586249315976	8.54364958473945	7.53128751563083	7.70412947089741	8.25892485985619	7.90716711843664
C10orf55	3.43130578335113	3.40051355736797	3.43469207199453	3.41263552064923	3.38458802307917	3.40233859658065	3.63487639829532	3.5791386257685	3.45518311862237
C10orf62	5.00801626224791	5.28587011926175	5.24198472347577	5.61689620211504	5.40400646263896	5.40136349521029	5.3520761640893	5.46944309998512	5.25470029233997
C10orf67	3.79964037059962	3.76793714654034	3.79602158295034	3.76069158922949	3.93836651379133	3.77051728330227	3.79466759734511	3.79364335966598	3.85011752176387
C10orf71	2.99566003422863	2.98890962523278	2.98791010409813	2.99233856184998	2.93457613199878	2.9658239057143	3.00676173308934	2.95694045970485	2.99159293562353
C10orf71-AS1	4.08935008591587	4.12016217838127	4.09291376676968	4.09652536675075	4.08780909379292	4.12575453106151	4.12422646747038	4.11661906959929	4.11139620422509
C10orf76	7.09148188091509	7.48174228148145	7.60543898207507	7.29133190106887	7.17755608170633	7.25161241204576	7.11960685217319	7.74392453051357	7.35337641326778
C10orf82	4.66442939945662	4.91217000092254	5.09412542579532	4.22841897087436	4.63527675375613	4.68129150719997	4.7276162290743	4.71161903161664	4.63914749800345
C10orf85	4.47774319366924	4.36112847354195	4.38831593706962	4.62262616526561	4.42589714907194	5.81598173389739	4.58763962767232	4.4245835254045	4.43488522714735
C10orf88	7.51019502604921	7.22678808973624	6.98162336318935	7.06027333286737	7.10075304655807	7.17734607387532	7.65775734263788	7.16026143244415	7.13397850623213
C10orf90	4.94774402120519	5.05161352048174	4.96592411341712	5.01765912137291	4.94699938278193	5.0521973646429	4.98416144209153	5.10823863229829	4.78205937437827
C10orf91	3.82239028197886	3.78651029737598	3.74044895672466	3.77569506568174	3.70554028372272	3.67828592746701	3.75962064109721	3.69970706598213	3.7169025054842
C10orf95	3.01301326995021	2.97456266795658	2.9978144080527	3.00623287379295	2.98008227977955	2.97397817233062	3.02737860055325	2.98133927427418	2.96842943018104
C10orf99	2.83687588838692	2.85641144863998	2.91421151539486	2.82439991950932	2.85581876562664	2.81889690630746	2.84582687302591	2.82064484127506	2.93896500105273
C11orf1	5.63540543483	6.22475550688304	6.32474514733072	6.16524626561978	6.29326899051696	6.24265721422051	5.87630348017774	5.74780162150792	6.29125001986844
C11orf16	6.76824757154384	6.91636234151581	6.80171519442421	6.88071996204161	6.96229652322311	7.03940202304151	6.87270953881963	6.94792817079889	6.81861212965621
C11orf21	3.24603557221416	3.25243588651399	3.25062784413211	3.26594211010838	3.2857404720534	3.33949542957312	3.22306499944301	3.33857299029201	3.29364263790819
C11orf24	9.34018239038443	9.54600707766151	9.86634881452974	9.66374828779103	9.72604619000183	9.63036113572079	9.40041473003464	9.94062658834107	10.2319395141448
C11orf30	7.01082491107642	6.98044173799076	7.21069239970456	7.07259680249153	6.93435529194036	7.16241886822966	6.98017531593261	7.26653340765168	6.9791006792035
C11orf31	10.4507760148182	10.3262879608489	10.4411672288498	10.4472773294409	10.3690976123685	10.3954578469103	10.5770372496386	10.411589458747	10.2512276994697
C11orf40	2.26463870931762	2.26744639193785	2.26463870931762	2.26164379998103	2.257775204367	2.31212246771349	2.26486925491916	2.25836138747213	2.25718934652723
C11orf42	2.83505598069009	2.81521307323679	2.83100130422879	2.82278138329486	2.84582687302591	2.81781055754404	2.80602168460007	2.81135754338527	3.069102376014
C11orf44	2.36842334735935	2.38295121739938	2.40034229055524	2.3709667811018	2.36415127099661	3.32203743047429	2.34739673249604	2.38270584199482	2.36403297000752
C11orf45	3.71928209511905	3.58247837946968	3.60186169573724	3.58535863973719	3.62984504808439	3.58773850046465	3.6146842048215	3.65878745243069	3.56377599970139
C11orf49	7.86210171382823	8.05776320743492	7.93045434413066	7.85990709271374	8.02066294095094	8.28952109969229	8.04948142124	8.38931156801394	8.33664930176317
C11orf53	2.81755867071515	2.79339822860469	2.81229327066338	2.79434590794242	2.79223196246773	2.79201776593282	2.78843472632047	2.79188642122763	2.7892694250645
C11orf54	8.57663488369736	8.80270788025167	8.5221131853938	8.22915378776326	8.50866032310219	9.07960956657377	8.81664243662132	8.99108792536128	9.11568905227423
C11orf57	7.56471339691685	7.26412438162314	7.15211276928103	7.05151211290295	7.40910989071475	7.39980282778328	7.64999366225065	7.52501909044279	7.31674469210724
C11orf58	11.3384639282192	11.2207930653748	11.1204087867532	11.2195648786002	11.1399464952112	11.213617334325	11.3856005409363	11.2879222084309	11.2567537513771
C11orf63	5.91848673512223	5.24029953133764	5.48673461165237	4.9673855883821	5.42752979006003	5.2608007404161	5.39801286369285	5.50250896518744	5.30200853340113
C11orf65	3.33217334804976	3.29153643560095	3.3226376630771	3.31616296039063	3.34366243804272	3.30162717334619	3.33761422074563	3.31138075209079	3.34799595529509
C11orf68	9.25099609143261	9.79726532822942	9.86575102156759	9.61981095314988	9.79971547761015	9.93707689978002	9.73520534724788	9.94848463928847	9.86751906402085
C11orf70	7.31349081204598	7.22552268548947	7.76162356901584	6.88522628622687	7.63743565430012	7.41191764688054	7.9739277678684	7.55767443185026	7.8402462524532
C11orf71	5.74597292976324	5.96283726293623	5.95288398928077	5.96448799084844	5.94499762644511	6.01289961693554	6.02514136274198	6.05944715571506	5.98730008756607
C11orf72	6.06028570751487	6.26392356522704	6.07999853534823	6.40320698866103	6.14874525724025	6.37106718286629	6.1612516910417	6.21767330488962	6.16670975831111
C11orf73	10.4695004721614	10.2972727329625	10.273039803242	10.3690976123685	10.4013159516299	10.1932351455734	10.5723409412897	10.1288144652719	10.5688060385518
C11orf74	8.9719563161259	8.89671978504736	8.88032798377201	8.74947504506331	8.80085232110229	9.11275474316626	9.02822460858694	9.05746000953947	9.01697995870722
C11orf80	4.08156341948752	3.08425636952056	3.12476646072431	3.18036493841287	3.52049062143305	3.18511766882308	3.83099657739506	3.32727865698387	3.55714065534843
C11orf83	8.30470453924945	8.34275377725665	8.60980874507173	8.14461214582718	8.29472202993706	8.43812433095458	8.79712069042504	8.93002866880786	8.49213240665367
C11orf84	6.37393603446606	6.89485739856316	6.90894081510326	6.81861212965621	6.76737721055199	6.81861212965621	6.72451831343648	6.55373112124145	7.04817027033574
C11orf85	2.40137839321183	2.39542003403252	2.40067352966807	2.403841406389	2.39571065752269	2.39685497262573	2.41171681616655	2.66892424034491	2.47941195927236
C11orf86	4.01097024506676	4.00932869466651	4.01705302987196	4.00038755186849	4.12713327819095	3.70623831533614	4.03729622139473	4.04444372280879	3.88600648009716
C11orf87	6.31361795142826	5.32684571170399	8.6158160215291	5.16275114656654	6.46454196284641	5.4358094359048	6.06951318716466	4.51156304794617	3.65114434793366
C11orf88	2.76782811073099	2.76205782839865	2.77758492095408	2.76503677833258	2.72935663567433	2.76820780633844	2.78071937897928	2.7662574212614	2.72788673631877
C11orf92	3.45748953689506	3.47611514622713	3.45492622893896	3.44740808119226	3.46249906303331	3.44740808119226	3.545328531259	3.45580814193912	3.4721740944696
C11orf94	3.27925694871982	3.42261511288082	3.25522752990907	3.23245373302335	3.2960581259484	3.17278287877621	3.22374039895514	3.21810094171588	3.21754213010501
C11orf95	8.13272636722347	7.986231277155	7.50255952600729	7.79723400626186	7.57460801669936	8.25662199587029	7.23385112417293	8.37037348247951	7.90468211093603
C11orf96	7.29990980701496	9.18258435649478	5.53031106987602	5.99250869971619	8.03367573393739	7.99463879241636	9.54336099892432	3.2928762131856	6.69074192918095
C11orf97	2.45969355980757	2.4544049099457	2.4562449407018	2.45222415487827	2.44625276697031	2.44890492727628	2.46350533763751	2.45031149555839	2.43703187404576
C12orf10	8.62362224900541	9.15485809530233	8.87990428858759	8.97279388610716	8.96996776343325	8.8946249214488	8.66458786825792	9.02026349316636	8.91211544855229
C12orf29	9.09830079697952	8.92092194441734	9.02026349316636	8.71209349123131	9.01808117062379	8.922824775504	9.21929737060872	9.06975144396378	8.83062727099005
C12orf4	8.50794577367331	7.9739277678684	8.34131874459616	7.95893486425908	7.91231963303515	8.23415504385501	8.52520834911608	8.35462955890984	8.05963631409038
C12orf40	2.95642146094125	3.03491602485119	2.99268107275528	2.94739839359853	2.94780417174489	2.9555230915948	3.00411176566177	2.9868586843708	2.96818253641484
C12orf42	3.88217974495099	4.00885950234609	4.01925407055383	4.14308229984984	3.99463939503853	3.96514123552526	3.98157104594281	4.00130011600273	4.01705302987196
C12orf43	7.05194170303971	6.97822627800499	7.15749940633297	7.26132406939824	7.00191968194606	7.35830948353495	6.76737721055199	7.31723803085045	7.28763223136734
C12orf45	6.67070935582914	7.20428072908357	6.63687674025101	7.07579375131773	6.91810638427697	7.08733696494175	7.23034285198773	7.2382802214243	6.95015161601284
C12orf49	7.25788119407874	7.29221983333919	7.1733781504096	7.36488260099132	7.29133190106887	6.95831124408805	7.32846672754013	6.90894081510326	7.35746613113475
C12orf5	8.09569089677339	7.75870704532654	8.05723484519005	8.47222050500821	8.22176325923171	7.21614688734653	8.86461647919254	6.49693502366784	8.60150874839331
C12orf50	2.45319411378977	2.43839502537158	2.44822351921239	2.44066370921293	2.44323256633876	2.44041308360799	2.46111379401367	2.43983260195385	2.4457265855048
C12orf54	4.06330590343478	4.24406365364933	3.98431182465112	4.45509156036514	3.98543130571598	4.09853770915595	4.07731505709121	4.35678609163373	4.09291376676968
C12orf55	2.9760361620574	3.77896672751639	2.97526574675258	2.97355274209888	2.96970296940546	2.95610334424503	2.97896212121887	2.94615993650961	2.92671207869741
C12orf56	2.65743685161774	2.62981340369725	2.64452815373727	2.64865239454609	2.64540223815065	2.63862624138522	2.63947132385733	2.64392923068201	2.65991997208187
C12orf57	12.2721847021779	12.1478825428886	12.3986027005946	12.1106772790308	12.2214407976163	12.0066941249769	12.1106772790308	12.4103695725343	11.7254161673009
C12orf60	3.92727877428513	4.00711075412107	3.99463939503853	4.01790098506554	4.04273945883252	4.05847076893168	4.18400053085786	4.02476382507342	3.91068937836588
C12orf61	3.23835919050575	3.24585194693517	3.24175052877909	3.22924345859251	3.26470686027772	3.18757705499786	3.30956928744092	3.21715558546982	3.21792881225627
C12orf65	6.49823436605209	6.28351804770768	6.64835196263691	6.32134102540325	6.4202200702308	6.51111291916149	6.69113875789686	6.99648905722067	6.68799906100134
C12orf66	4.35827675014243	3.82633781351339	3.7397186555459	3.92769937570213	3.99605863749695	3.93891158628877	4.38218514833706	3.80715044638688	3.88325879326434
[truncated: 19,653 more rows]
