# Supplementary material for: Identification and histological validation of autophagy-related core genes ADRB2 and PLK2 in keloids, with integrated immune infiltration analysis
Source: Front Immunol. 2026 Feb 9;17:1724230. doi: 10.3389/fimmu.2026.1724230 (PMC12926160; doi:10.3389/fimmu.2026.1724230)
Supplement: Supplementary file 9 [file DataSheet9.zip › GEO/GSE7890/GSE7890.txt]

geneNames	GSM194110	GSM194111	GSM194112	GSM194113	GSM194118	GSM194119	GSM194120	GSM194121	GSM194122
A1BG	14.579886	13.192248	15.302163	14.615957	13.778168	16.291006	15.278639	14.473545	14.971871
A1BG-AS1	26.412151	27.569786	22.000158	22.468727	25.454596	28.424093	37.905025	21.979649	24.586718
A1CF	22.1462585	21.6321225	23.84578	19.4805925	21.380994	23.5032395	16.074389	23.3796795	24.063337
A2M	14.3508162	12.2924055	22.5523108	78.6803625	117.4587843	27.71486835	30.90305115	25.3464605	35.08322
A2M-AS1	4.052878	4.052878	4.0748577	3.9135993	4.0040417	4.064042	4.0402365	4.062337	3.9452953
A2ML1	7.70936935	8.5074658	7.9347739	7.3557575	7.55899615	7.8586565	7.61136215	7.58171125	7.4200585
A2MP1	5.003466	5.056234	5.066381	5.329032	4.5601015	5.038348	4.993212	5.037174	4.567762
A4GALT	50.564884	47.3939	52.88705	33.268143	51.706913	52.926517	65.60581	52.926517	51.40881
A4GNT	18.098015	18.098015	18.24459	17.592163	17.645563	18.152948	17.930035	18.152948	17.936722
AA06	14.019234	14.104473	14.218041	14.320491	13.801316	15.507587	14.055888	14.161142	13.774318
AAAS	186.50613	156.43445	149.34969	166.04707	134.26245	203.43135	175.88936	195.94649	238.6451
AACS	440.43497	452.0231	460.9622	378.39868	593.5796	509.2115	618.643	537.9125	666.0004
AACSP1	7.7947717	8.259877	9.450044	7.469215	7.8983054	7.848746	8.224521	8.211875	7.5963583
AADAC	4.694506	4.7199664	4.732306	4.606473	4.6292977	4.7199664	4.716886	4.712051	4.657878
AADACL2	6.4757686	6.3118114	6.298581	5.7882957	6.0301723	6.24041	6.12853	6.25206	5.875033
AADACP1	4.0255694	4.043628	4.046646	3.8924901	3.954873	4.043628	4.005349	4.043628	3.9822583
AADAT	72.59284	81.62463	59.5045	130.54929	95.36609	84.37203	121.957985	109.41818	83.36704
AAED1	106.268196	249.11633	236.08849	235.19858	657.8067	752.55505	597.7589	631.5685	787.83124
AAGAB	95.65115087	217.7076918	88.86100683	131.6703987	139.695629	126.0612893	118.6265383	103.9759947	140.9022237
AAK1	351.0150149	296.8487426	476.4992824	386.6651674	291.8100494	369.94551	414.2854626	354.8148527	403.6578863
AAMDC	320.8911627	434.6454967	451.7106577	284.4977437	468.428204	404.1962127	464.333157	430.9653937	417.4072853
AAMP	569.71686	628.67474	633.04315	661.35913	568.32385	583.20953	604.35944	557.2507	644.5089
AANAT	4.6531014	4.701516	4.700421	4.586329	4.5963907	4.6912246	4.637724	4.6809554	4.613783
AAR2	435.0365	404.06412	454.16763	470.48395	331.08902	429.47394	446.21228	411.7476	400.295
AARS	2350.6257	1643.3411	2798.3113	1841.3518	2275.0369	2578.3284	2469.951	2176.9714	2317.7585
AARS2	78.506305	79.9453695	85.85216	87.918562	79.770125	88.300403	81.051055	78.5820925	80.62809
AASDH	144.86959	155.08824	186.695755	189.848265	198.318175	154.75155	209.908405	166.893635	141.83028
AASDHPPT	440.9342862	795.7338888	521.492529	627.3464727	776.3544817	540.0832123	714.5076193	603.4161191	566.1459128
AASS	85.27167	36.2289105	139.7765625	157.3100145	37.714037	73.763832	114.889346	158.0179435	129.0440635
AATF	349.73386	437.2326	406.8433	339.072	377.66684	348.4317	336.7559	331.939	383.25476
AATK	18.345236	18.267565	19.149302	24.979006	18.232677	24.218634	36.685276	20.488716	18.066814
AB488780	81.12954	30.26371	51.83605	52.04796	35.643284	48.84087	57.37533	48.360462	45.478027
ABAT	31.20548367	150.485131	27.81988533	103.4924023	109.815083	41.56084967	139.9051033	103.7898247	82.301152
ABCA1	67.732594	65.006693	77.0378081	32.47956975	337.7327462	322.2612489	180.1025175	281.124917	337.0954778
ABCA11P	109.54327	113.098495	120.093025	152.9294	129.81184	114.1208	100.26099	126.87376	142.10143
ABCA12	5.7001805	5.7756243	5.8053226	5.484821	5.5325956	5.8053226	5.6362233	5.8053226	5.5048056
ABCA13	7.224886667	7.67332	7.1689782	6.821659933	7.0050209	7.472080333	7.0996859	7.2300716	6.909932667
ABCA17P	4.9542527	5.028726	4.97555	4.8513856	4.8590827	4.974622	4.925232	5.0072007	4.807701
ABCA2	77.26001373	61.67272013	104.924463	75.63563267	49.77108143	82.7362647	82.5369959	74.85485933	65.93228047
ABCA3	5.4935246	5.5434413	5.5434413	8.1208725	5.4101486	5.544992	5.5202274	5.605038	5.507887
ABCA4	5.28001545	5.346702	5.64730925	5.16007465	5.1600795	5.2982676	5.2560455	5.31730175	5.18377735
ABCA5	53.059435	34.6547475	75.6942435	30.3438358	70.736111	53.578366	140.4104928	53.3448232	65.7951112
ABCA6	26.716228	25.503307	25.632656	21.392221	78.4713	40.115322	27.316433	49.171055	22.961203
ABCA7	16.434444	16.455914	16.432907	14.1604805	15.928976	16.482018	16.385475	16.512787	16.159376
ABCA8	14.17687953	8.5040779	40.5446808	10.15751703	71.15236533	8.316896833	8.2314859	39.5924989	39.31912097
ABCA9	16.406903	12.44162333	14.188977	11.24684533	22.57488633	14.38128033	13.793964	14.51876933	11.76892283
ABCB1	8.52412	8.685285	8.54896615	7.9153345	8.270204	8.676535	8.379262	8.4885002	8.0394365
ABCB10	547.51526	684.8472	378.70737	779.3373	886.20325	559.01996	673.5738	610.4052	723.31354
ABCB11	5.0832937	5.09404085	5.1203275	4.9861123	4.98426115	5.1006335	5.1542472	5.13088535	4.9335722
ABCB4	4.19931065	4.2268851	4.21209465	4.05060625	5.21093425	4.2199697	4.15639335	4.21523355	4.11954305
ABCB5	8.680656675	8.709801	8.639597925	8.31732505	8.40280545	8.788631725	8.575214675	8.613681325	8.172356775
ABCB6	165.511562	146.205595	261.52923	265.894265	183.3213425	155.90606	212.6809765	144.83313	154.7663515
ABCB7	83.99722	102.84618	92.01373	68.41745	109.74267	91.01952	99.6644	74.92962	92.499794
ABCB8	46.6731581	43.29615935	47.0006935	48.8721607	45.4822309	46.9525172	46.489359	52.19492935	48.71785365
ABCB9	77.250625	71.88314633	89.97639767	73.51470233	66.875252	88.34550167	74.94580567	72.99734333	69.711192
ABCC1	652.84555	718.151375	932.26799	804.06405	1030.865915	799.12901	1102.89701	704.537465	598.00518
ABCC10	245.67599	356.078345	222.475495	321.858115	387.508415	305.462005	320.37972	327.837565	314.78662
ABCC11	11.89558035	11.8722935	12.0183715	12.09715115	10.365695	13.76755765	11.9823157	11.1115825	11.828838
ABCC12	3.9677584	3.9866935	4.009274	3.8977817	3.92461005	3.9955572	3.96165695	3.9748204	3.89508555
ABCC13	6.745841875	7.0769366	6.98852775	6.496866825	6.534534375	6.722362225	6.6692689	6.764096175	6.66236445
ABCC2	8.252562	8.412625	10.238171	7.9001474	7.916372	8.3159075	8.1356535	8.119736	7.9563365
ABCC3	182.2035302	110.3966284	258.888965	134.3534022	252.158684	268.724106	299.30136	213.865578	229.989942
ABCC4	153.8884938	271.1701044	134.463194	117.951479	340.7210573	254.791527	202.2873028	327.6409675	251.6971273
ABCC5	55.512628	65.33561867	72.22201667	61.63014117	93.67507933	77.762779	79.15215533	79.768158	77.13285017
ABCC6P1	6.3100457	6.527605	6.418652	6.2340117	6.2212358	6.490277	6.28538	6.4600863	6.065421
ABCC8	6.04196115	6.0823437	6.068942	5.832954	5.9291115	6.3236328	6.0011225	6.0974178	5.9167774
ABCC9	5.99767578	5.90894314	10.30134552	5.44184854	6.97558434	5.72495708	6.31896256	5.86278622	5.74471662
ABCD1	156.77034	93.14894	162.903	155.22107	86.09875	168.44894	161.1804	165.00522	136.03943
ABCD2	6.629129	6.61832	6.8343887	6.452259	6.4414372	6.859928	6.51757	6.5651493	6.51757
ABCD3	713.22435	1196.018095	707.178871	879.27877	1132.31731	791.12037	841.237815	939.29246	846.60409
ABCD4	124.846392	97.452081	139.4906275	150.7215325	182.084907	167.971813	136.8484605	124.526355	150.7987935
ABCE1	889.6193	1458.50265	734.08705	788.94997	1082.4501	895.0243	816.4404	973.9264	1000.34415
ABCF1	780.79205	769.5514	735.41943	778.0303	746.9618	739.85583	714.0646	643.6533	756.354
ABCF2	131.2415053	194.6067849	90.57392146	160.1665003	157.4904266	182.9874962	142.4651481	196.4213622	192.8400984
ABCF3	191.05669	161.14291	198.24394	205.54803	168.669	163.04738	184.94746	162.7436	169.52046
ABCG1	8.2683741	8.51608785	8.3503765	7.644534	8.022058675	8.60864385	8.21967495	9.221745075	8.07955225
ABCG2	5.5745435	5.830279	5.6404295	5.4633813	5.4868674	5.60164	6.66042	5.610004	5.6853156
ABCG4	4.7719674	4.742245	5.8690085	4.6239038	4.6494145	4.809046	4.7201858	4.8000846	4.6698365
ABCG5	5.650958	5.601641	5.665998	5.471029	5.4924994	5.699648	5.5447326	5.5657134	5.4735794
ABCG8	9.391621	9.405643	9.476956	9.30792	9.264621	9.410028	9.353164	9.406081	10.364975
ABHD1	5.671263667	4.8947132	4.923225733	4.731495267	4.7803417	4.9531334	4.8427551	4.891030133	4.948548567
ABHD10	236.33214	349.77662	295.81525	255.586665	303.23012	231.45547	248.03588	258.470655	232.4756
ABHD11	47.26250547	50.42881373	48.14624523	47.22618593	45.08776573	58.081323	54.4762147	51.47410627	51.64236367
ABHD12	308.6945213	310.0499	306.52062	361.8528833	321.13023	432.2526533	320.6367467	360.8292733	389.32447
ABHD13	25.550249	43.84745	25.024212	51.3387385	75.496218	39.1209345	30.5256885	29.512909	47.15368
ABHD14B	668.55194	375.481	745.58746	848.6162	467.9354	875.6264	1065.812	959.77576	762.9247
ABHD15	75.10451	75.31488	74.92612	106.05038	73.46284	78.97965	96.83805	77.8463	111.50148
ABHD16A	154.76463	196.210855	183.85646	227.974885	208.749625	243.296277	229.481597	231.609478	265.943025
ABHD16B	3.6071148	3.6074514	3.635142	3.525967	3.5530326	3.6131747	3.5926802	3.61486	3.5500512
ABHD17A	1614.4802	1091.0532	1774.3031	1718.2906	1023.3479	1522.3646	1461.4365	1738.2336	1779.565
ABHD17B	118.489417	191.0131896	94.9449101	158.3240234	197.4291581	113.0413257	132.5415209	144.3912349	144.3517013
ABHD17C	230.67516	207.992	271.1602	260.45358	211.27626	213.13629	145.57867	162.83481	181.7758
ABHD2	79.90779	109.1485137	70.986809	92.9507825	237.0471182	173.2395357	113.6582105	128.81439	115.4641365
ABHD3	120.16027	94.43688	97.49495	115.720276	240.26395	201.36017	156.34698	188.53471	183.50443
ABHD4	354.042415	294.016107	328.049467	262.67913	209.0701975	260.030005	231.977925	315.77134	365.21499
ABHD5	120.4315281	176.718175	81.026572	96.18656325	174.3840565	145.591196	151.3189968	123.012906	105.5507457
ABHD6	23.41202775	29.6614075	22.945847	34.0205875	29.52791725	39.48643025	28.60416425	33.35181525	33.86110325
ABHD8	29.060635	29.461744	35.274586	34.96185	28.647614	32.722023	39.33555	29.116241	28.990257
ABI1	1284.723302	1879.082151	1213.218146	1043.976825	1823.405728	1424.780948	1273.506065	1278.654672	1478.556858
ABI2	376.9022921	368.6788929	404.3166779	413.7032236	443.9491379	278.2334877	373.9974696	297.0943724	364.5075779
ABI3	48.909225	49.27776	45.769455	48.398804	45.26857	68.28366	42.171364	67.70034	48.961704
ABI3BP	1052.927991	2329.750913	1317.867447	223.1702783	146.7826367	83.43707323	120.0062652	126.020301	604.9761305
ABL1	1529.2999	1021.5352	1601.0243	1905.4147	974.88403	1324.9674	951.11096	1078.4089	1357.7057
ABL2	182.8853423	232.2026623	148.7571007	210.7761422	221.1725145	270.3469341	197.0165858	219.1420157	271.7243589
ABLIM1	34.036289	93.3495735	24.4986395	361.137695	49.135915	35.199462	38.682493	72.03617	112.5095835
ABLIM2	38.6791134	31.1540699	31.2455382	28.79970072	28.54898474	32.07726874	29.64086892	33.60733946	29.40986054
ABLIM3	360.1427	116.076904	538.9798	134.81776	186.76315	274.916	149.11671	256.39337	255.92152
ABO	31.12789	28.6533455	40.559767	30.0668405	20.479824	37.854472	39.4984795	55.293084	30.2375185
ABR	276.736325	292.536065	337.722272	240.560625	267.54803	293.63636	302.38591	262.229145	307.069025
ABRA	6.8612987	7.1593575	6.8548722	6.5498587	6.6659863	7.49877615	6.748915	6.8369775	6.6626367
ABRACL	438.51855	905.8586	219.81264	302.63812	1012.6672	509.31808	525.82294	1274.8202	615.43475
ABT1	179.3511	211.94223	181.61482	205.9991	222.67006	214.08754	219.13731	214.23735	217.16402
ABTB1	30.82845526	20.9242439	44.83887626	31.97025924	27.59275604	40.72488228	36.8992978	27.59140962	30.6124108
ABTB2	35.949759	29.4202218	32.60267035	34.7863598	141.4710844	79.477736	43.3130241	65.08078675	103.3373489
AC000111.3	8.040431	8.417533	7.963573	7.5084987	7.6816587	8.251598	7.8354	8.200395	7.439673
AC002059.10	151.28407	135.84296	129.0214	121.9324	94.48314	122.46796	125.093864	131.67714	122.891304
AC002064.5	4.63232	4.613352	4.674847	4.540793	4.553515	4.6470304	4.624767	4.7151265	4.535081
AC003973.4	5.5930285	5.699915	8.170247	5.407374	5.2901626	7.5181327	5.549389	5.623886	5.457017
AC003989.4	46.755184	47.502285	47.21963	45.215847	46.425003	58.123837	46.88617	50.86043	51.324955
AC004692.5	521.6959	781.22925	593.482	465.37863	617.158	576.4905	506.35822	495.3828	564.73126
AC004941.5	621.1138	935.32336	643.59375	565.7595	766.77673	475.64505	648.73	616.88617	658.23566
AC005162.4	57.380665	58.037178	46.598473	34.344635	47.555454	46.373055	45.857025	58.18079	38.357506
AC005224.2	7.982717	7.09347	7.6994095	6.878506	6.936477	7.09347	6.9806027	6.9442444	7.0066895
AC005256.1	4.2751293	4.9220176	4.293106	4.1902685	4.2082825	4.212797	4.2453322	4.279516	3.4577513
AC005306.3	7.669314	7.664309	7.5860925	7.007672	7.4542565	7.5030746	7.6610956	7.5030746	7.1515884
AC005498.3	7.4407125	7.6450367	7.478276	7.367182	7.263831	7.478276	7.365121	7.448696	7.1749663
AC005523.2	5.1598334	16.442102	5.0929074	5.0371737	21.411673	6.2084866	6.0338297	5.131044	5.9733663
AC005523.3	5.6399045	6.038614	5.6399045	5.5411153	5.549389	5.6399045	5.5411153	5.6399045	5.5543075
AC005537.2	4.196916	4.3145785	4.2453322	4.139005	4.119752	4.215744	4.1773934	4.220858	4.136111
AC005592.3	3.107	3.110044	3.133186	3.0745754	3.0651286	3.1128004	3.098898	3.1128004	3.0745754
AC005606.14	4.373926	4.353986	4.381683	4.2859063	4.2859063	4.3600802	4.3667946	4.3600802	4.3007197
AC005785.2	6.22646	6.432733	5.0036993	5.9444704	5.78641	6.9897275	6.279522	6.430335	6.02034
AC005838.2	3.5189042	3.559664	3.5480654	3.4714816	3.4805572	3.5383177	3.5038416	3.5508792	3.4888437
AC006026.13	5.088635	5.060007	5.1238713	4.939951	4.987162	5.060007	5.0701623	5.1502194	4.976013
AC006129.2	6.4715424	6.498757	6.524869	6.3018136	6.339536	6.551084	6.4180536	6.486042	6.3342195
AC006538.1	6.5169625	6.4981494	6.494516	6.3537407	6.419251	6.493003	6.464304	6.422845	6.3200583
AC007292.3	94.074356	88.83923	89.3377	86.84875	100.420074	111.01383	94.522835	88.83923	94.46994
AC007349.5	5.9157147	6.0315785	5.9655733	5.6930094	5.7723947	5.9658504	5.8610787	5.9602904	5.6895595
AC007362.3	4.9846497	5.035848967	5.041121667	4.834107133	4.868930333	4.9796575	4.957623833	5.036595967	4.870902433
AC007365.3	6.119678	6.467017	6.244486	5.8400745	5.9201303	6.250311	6.507247	6.1712556	5.711621
AC007389.3	82.44511	66.291565	72.0886	75.688034	54.830505	86.43664	81.61132	77.86077	68.08014
AC007401.2	6.425539	6.416556	6.345303	5.4220166	5.680017	6.345303	5.906618	7.172961	5.887921
AC007680.2	5.456253	5.4758782	5.4940357	5.372442	5.356434	5.4863563	5.4098954	5.4758782	5.4242935
AC007787.2	3.5202174	3.5254736	3.5646472	3.5097287	3.4881933	3.5360096	3.5202174	3.5202174	3.5202174
AC008088.4	20.924131	22.06538	20.787014	20.57968	20.639254	21.075891	20.76861	21.151703	22.14474
AC008746.12	4.9339666	4.9639635	4.9579506	4.8736053	4.8301706	4.9639635	5.039993	4.908955	4.833325
AC008753.4	40.15087	42.62804	43.103725	37.902405	42.139915	42.871216	42.52679	42.779366	42.07121
AC009120.6	16.40955	38.14347	26.318108	24.534607	35.42128	24.761003	22.774605	24.028553	23.386362
AC009133.15	4.807701	4.859989	4.871787	4.674194	4.7197456	4.8500295	4.800533	4.8500295	4.7021737
AC009502.4	8.409489	8.167579	8.409489	8.045121	8.063898	8.302735	8.059387	8.182827	7.997994
AC010145.4	28.400248	28.434694	28.628925	27.982256	27.542154	28.49309	28.62225	28.466534	27.901482
AC010524.4	12.7466425	5.26338795	5.3709687	5.2838647	4.92620265	5.57737635	5.36543945	5.3428765	5.17510685
AC012065.7	68.08335	68.28362	67.30058	66.57343	66.399826	68.02941	67.460846	67.71294	66.61379
AC012360.6	10.044778	10.059775	10.081375	9.912181	9.958041	10.059775	9.996186	10.059775	9.949223
AC012499.1	6.3578897	6.6026006	6.290071	5.9884243	6.097178	6.3703523	6.2439027	6.345451	6.0388947
AC012531.25	45.346737	64.4116	48.91151	39.82457	44.43419	54.195095	46.368744	45.601173	52.810654
AC013463.2	5.8074894	5.9074454	5.8281054	5.5439577	5.7204156	5.8074894	5.762713	5.8945127	5.6173344
AC013733.4	5.24131375	5.1442325	5.19391395	5.01203765	4.9052098	5.1630878	5.1097897	5.16552765	4.88918985
AC016831.7	11.879497	11.034771	10.852105	10.808676	10.772453	10.960931	10.729342	11.135037	13.280506
AC016999.2	4.7637424	4.1184053	4.8029957	4.579918	4.4550214	4.721947	4.730983	5.047285	4.3600802
AC017002.2	41.84037	44.034077	55.57437	39.874752	85.391174	37.001373	98.412994	46.21335	40.958252
AC017104.6	73.67549	63.13306	69.73792	64.6945	58.169945	69.01981	63.088913	81.224144	72.94403
AC018755.16	121.07689	121.009186	121.75624	120.761154	92.43079	121.009186	120.51369	138.41321	120.42378
AC018755.17	5.530532	5.733499	5.630445	5.3784566	5.4182267	5.639378	5.468478	5.575583	5.4106526
AC018766.6	4.4768853	4.4846153	4.529798	4.3943677	4.41717	4.510409	4.42026	4.494244	4.4460983
AC018816.3	46.440147	33.26504	41.118996	37.55057	37.38636	39.04137	54.63659	40.684174	35.895115
AC024560.2	19.861334	18.871874	19.327814	23.401627	18.924744	19.784622	24.759853	19.166279	22.473442
AC025442.3	17.15645625	17.051076	17.2999868	16.42541865	14.38925835	17.2906765	16.9882485	16.04762765	15.0298685
AC064852.4	7.338727	7.521288	7.3812795	7.0381236	7.190037	7.589984	7.2974396	7.4029937	6.8736978
AC067956.1	3.8972106	3.8877735	3.8870482	3.7555695	3.80102	3.877997	3.852406	3.8675237	3.7911084
AC068039.4	149.54837	92.53006	201.50569	130.69241	219.37244	69.281	66.23599	79.378426	60.949284
AC068138.1	7.786417	8.303897	8.515231	9.30749	7.6457496	7.7722707	7.710187	8.391079	7.6457496
AC068831.3	15.896326	15.363651	15.091725	14.877931	15.033433	15.31002	15.197643	15.409566	14.849516
AC073283.7	32.380543	25.37342	50.086193	34.10449	26.16883	45.30871	54.511864	48.288338	32.299103
AC073321.4	5.9914975	5.8753066	5.9392076	5.78398	5.8099275	6.0510163	5.8753066	5.8928657	5.8294644
AC074212.6	29.1108575	29.22128225	29.3293137	28.4436343	28.6898795	29.049958	28.9059535	29.4702263	28.66656
AC079305.10	4.954713	5.036704	4.9843726	4.8148785	4.944559	5.0559964	4.9298263	5.0051003	4.849576
AC079741.2	6.487553	8.679985	6.4357347	6.192009	6.218626	6.368867	6.2868457	6.451357	5.7807436
AC079767.4	13.510343	13.44499	13.452516	13.381198	13.275552	13.633106	13.509087	13.610243	13.064319
AC079807.4	5.868462	5.942254	5.92013	5.7054987	5.768627	5.8980885	5.871747	5.914612	5.861352
AC083843.1	7.0149332	6.2087158	6.30210045	7.1474608	6.0884025	6.2794103	6.14842535	6.34533665	6.8214168
AC083949.1	4.9427156	5.2953463	9.470777	5.5899005	5.166574	5.1324797	5.1502194	5.2869587	5.0142093
AC084219.3	4.535081	4.5397363	4.9521737	4.4048295	4.432643	4.5397363	4.4946637	4.5346584	4.437192
AC087501.1	25.994934	28.526321	24.863968	23.47157	25.9707	25.135563	24.637781	24.152115	23.762274
AC090627.1	6.2850866	6.3709455	6.2842083	6.02034	6.0400205	6.3071036	6.1778765	6.218916	5.9677973
AC091133.1	95.845314	76.85268	63.58952	42.72752	90.765205	80.733284	62.716415	54.21531	57.96013
AC091633.3	7.536382	8.6864605	8.162249	6.8487444	7.408172	7.770096	7.3175435	7.540248	7.1836715
AC092192.1	6.4291353	6.274839	6.1031513	5.8504305	5.8504305	6.137969	6.1405435	6.0994534	5.9314585
AC092620.2	21.93	27.384653	85.4071	27.65926	26.81356	28.64628	32.12938	32.547043	18.114056
AC092660.1	11.809359	12.299398	11.8424425	10.933874	11.21371	11.9824095	11.467512	11.917777	11.104448
AC092667.2	12.67964	11.428013	10.32494	9.540802	10.25537	10.172505	18.127575	9.999914	9.962687
AC100830.4	12.167641	9.94227	9.429357	14.70208	9.1863365	9.380243	9.30792	9.218087	11.102897
AC104667.3	31.298403	35.841606	32.329243	29.819687	31.070122	30.488907	34.906467	30.67714	30.042976
AC106801.1	37.440434	37.193363	42.051594	37.3881	29.44527	37.62243	36.827534	49.82765	41.12091
AC108056.1	4.8103914	4.827918	4.815777	4.5998206	4.6951632	4.8339996	4.7517633	4.821619	4.7550874
AC112198.1	7.886163	8.23872	8.174437	7.569132	7.718101	8.295769	7.8553357	7.914896	7.728184
AC114730.11	7.291659	7.8795457	7.416121	7.1223044	7.193056	7.554325	7.2249894	7.303908	7.0197716
AC114752.3	6.831204	6.95202	6.938419	6.2760105	6.6800156	7.024354	6.831204	6.7595973	6.7842255
AC124997.1	8.718519	9.386369	8.795279	7.8075027	8.595808	8.808821	8.625519	8.7747965	7.9719315
AC136289.1	35.93027	48.731674	42.72952	36.12177	41.877445	42.76938	40.910545	43.168076	40.988815
AC139100.3	4.1612587	4.171749	6.307398	4.0815134	4.081323	4.174668	4.170777	4.175447	4.104988
AC141928.1	20.3639431	24.3363666	20.48916765	19.927843	20.0994285	20.08697595	20.3682127	20.40209095	19.19898675
AC144652.1	6.492698	6.5847692	6.5817	6.4721456	6.413567	6.645532	6.5279107	7.5627823	7.6814795
AC145343.2	27.958782	24.980173	25.9489	22.819773	23.760057	24.279697	25.652971	24.517458	24.544905
ACAA1	415.1197425	605.642925	563.372365	443.758655	590.370355	543.86079	618.22246	577.165665	493.552615
ACAA2	292.8594633	280.2639933	339.92834	338.2297653	357.6443377	329.96835	349.2817517	295.8930647	353.1077543
ACACA	253.570772	248.6464255	233.804572	302.4304362	222.900426	265.6139443	230.3252494	261.3746523	277.382358
ACACB	37.23535647	33.10266102	34.02503212	33.1604751	28.19514298	38.31810563	35.98922087	32.39874885	31.39305925
ACAD10	11.81637323	11.46006408	12.22369683	11.32090268	11.07894783	12.10581058	13.82760775	11.317003	11.03677363
ACAD8	229.19041	221.015	230.78815	360.0754	236.8383	219.87407	234.88072	229.75743	286.42383
ACAD9	356.86652	383.1296	348.87076	365.94864	290.56668	303.62753	294.98962	350.66467	388.47202
ACADL	5.50326965	5.63999225	5.56033115	5.2500578	5.39822915	5.5753327	5.4920225	5.5304305	5.311095
ACADM	1021.29755	1241.0671	904.52875	1346.9562	1366.9482	1206.491	1113.3302	1283.7372	1318.1277
ACADS	77.92986	79.83123	87.51543	54.73349	87.84656	79.950424	79.371	85.287735	76.05249
ACADSB	90.1677025	191.82183	151.01477	119.04564	134.31127	118.596488	116.104175	92.7036965	102.906265
ACADVL	1446.0491	862.13574	1691.6187	1295.643	1239.1299	1607.7949	1463.5845	1485.7227	1553.1577
ACAN	67.31626093	61.74289255	73.34783523	74.12493875	182.0738059	66.032854	97.4990715	201.3845717	414.2949189
ACAP1	33.32630513	35.0173918	37.29178547	24.162661	33.78907733	35.46971143	33.18036187	32.2575531	31.80049413
ACAP2	1097.308185	1364.579816	1266.753139	1252.378243	1522.731489	1283.863099	1152.565928	1073.504568	1312.731534
ACAP3	73.240715	48.525616	93.95752	94.288467	52.0290295	133.9327225	103.09158	74.43822	97.231014
ACAT1	392.4683508	427.3707293	369.1555174	424.970967	337.3300838	398.157087	407.231488	371.6336072	371.6346071
ACAT2	362.4507	375.0351	159.70677	365.43753	300.26306	294.45392	275.74402	347.5721	275.7824
ACBD3	1443.91865	1747.9846	1857.14355	1292.06968	1563.79493	1286.84835	1501.64865	1544.16075	1413.922575
ACBD4	26.143213	28.38966	28.59158	28.694424	28.026657	28.611572	28.38966	28.62758	29.575975
ACBD5	601.0774175	851.1079	854.86875	731.51611	858.16407	584.6701025	787.250465	607.69514	533.120595
ACBD6	559.0461	816.19305	728.28784	627.2835	627.2835	573.3004	653.6179	495.89096	636.56476
ACCS	5.628082	5.772663	5.702041	5.494548	5.690355	5.7372427	5.743667	5.690355	7.453212
ACD	311.29684	307.08752	312.9998	305.48785	318.23853	342.7119	291.04147	312.9998	306.45792
ACE	5.819117	6.005784	6.5702091	5.6003922	5.30179865	7.6759352	5.7539959	7.4483335	5.67749955
ACE2	7.0732479	7.134165	7.55987785	6.8295785	7.3360475	7.08569075	7.40610735	7.1104477	6.871391
ACER1	5.2281265	4.999503	5.498393	5.0661454	5.1550236	5.334999	5.255745	5.465676	5.127218
ACER3	89.40264183	123.5408459	70.90537573	149.7284138	162.8846001	144.3667078	137.3712339	171.4365375	131.294592
ACHE	9.570441333	9.210988567	9.336826867	9.070298867	8.902458267	9.2868007	9.284426	10.84919947	7.823789167
ACIN1	490.89905	440.77386	602.71295	562.4716	424.57608	502.14993	462.3076	476.6445	407.83096
ACKR1	3.974838	4.005349	3.9807723	4.101735	3.8890417	3.9728003	3.9600394	4.033649	3.8650007
ACKR2	10.55140633	10.51963323	10.5599765	10.30632887	10.30769477	10.5367419	10.49235777	10.59931957	10.38126683
ACKR3	186.9704223	461.1174635	2318.886066	2086.34214	3202.103223	894.2626512	1566.202647	1295.011266	1439.310582
ACKR4	108.53159	24.67744	24.718323	779.4469	500.81705	276.33594	64.50626	154.57832	216.9716
ACLY	2532.0988	3009.001933	2208.29207	2529.0303	2720.857233	2694.428033	1879.744233	2704.443967	2366.2186
ACMSD	8.099317	9.825673	9.759923	7.500626	8.221451	8.129584	8.092144	8.123522	8.0121765
ACN9	41.604984	105.23281	33.089478	109.059135	90.25459	79.76795	45.86773	64.42963	51.59972
ACO1	330.940235	610.5422733	373.4541378	444.1477688	363.9586275	355.100471	359.062157	335.1323364	382.4391999
ACO2	383.2600475	420.453032	356.561	415.01406	445.654003	433.4321915	448.2607185	455.79587	428.0247185
ACOT11	24.872512	22.5082085	23.267733	23.95021375	25.2522945	19.647768	27.3304965	24.818132	21.63562425
ACOT12	9.431555	9.719055	9.480939	9.260736	9.149148	9.493322	9.354475	9.991059	8.48392
ACOT13	389.1157	561.8425	385.51288	516.3965	340.50604	432.96246	487.76218	406.95718	431.09933
ACOT4	18.11321	18.089577	41.34005	18.00207	17.851618	18.259056	18.116587	18.15041	18.03904
ACOT6	5.1257844	5.2135205	5.155746	4.8950124	4.9880934	5.1805654	5.0838923	5.1670566	4.962113
ACOT7	374.219865	432.562075	336.02454	476.834762	511.99729	443.528975	420.448475	447.077815	352.21684
ACOT8	93.155596	100.254278	85.8616925	86.725439	82.2661692	74.2470605	109.2570697	77.3612575	98.531841
ACOT9	718.02075	1164.8944	761.36127	778.3568	1063.876	926.08014	1035.0801	1109.0299	1132.8893
ACOX1	139.4114589	150.6167655	137.0113877	117.5367579	174.3733285	155.1650393	144.2917039	126.2004833	110.6443085
ACOX2	148.04633	169.83699	113.7436	198.86427	152.7014	169.72615	172.06888	169.5047	166.18655
ACOX3	57.4811913	52.0391443	42.61884815	57.17794265	35.57096025	36.53351975	45.5389588	46.5262823	48.97804585
ACOXL	10.95399	11.567473	10.3926145	9.8208275	10.5289215	10.712517	10.7875155	10.697529	10.235012
ACP1	1021.058577	1209.534123	978.318143	1076.280021	1136.905231	901.5794566	940.0839186	990.2748478	1053.798076
ACP2	249.79114	432.30646	328.766	304.94717	236.50719	233.66844	428.93362	186.41936	240.42096
ACP5	5.3476996	6.0054817	5.7928863	5.5452495	15.071331	5.774279	11.444012	14.586005	5.3282876
ACP6	33.5123125	38.83246285	34.0005055	51.620321	20.6234268	35.020583	38.28775225	39.296792	40.7019705
ACPP	5.364596567	5.5393102	7.755988667	5.301353667	5.241609	5.413109033	5.323715533	5.383755	5.220223667
ACPT	78.23927	63.01832	78.92807	82.18797	66.794136	91.64548	83.31458	82.41818	77.41191
ACR	5.2006526	5.2879443	5.237642	5.119812	5.105509	5.2103605	5.1619983	5.2103605	5.3422174
ACRBP	6.101572667	6.434362	5.747749	5.858014	5.9980109	6.099762833	6.0659469	6.103898	6.012052
ACRC	84.401566	89.03414	164.71326	67.53323	98.3855	52.179165	114.419174	92.89314	85.36727
ACRV1	18.94281383	17.44786257	17.49452918	17.35587783	17.36844447	19.1637391	17.43240222	20.35497843	18.32932167
ACSBG1	30.8453134	30.21727525	31.3559335	28.971013	29.965939	32.2219188	30.27751665	30.950056	29.76110675
ACSBG2	11.731974	9.213359	15.566267	9.730841	8.427149	10.072448	11.150626	10.553703	9.779965
ACSF2	109.20671	87.4175	88.322945	89.82637	90.54543	84.04815	90.56655	99.01134	96.13179
ACSF3	33.00358167	32.75963967	30.74666333	32.56587833	31.633023	33.977724	33.95325817	33.20227467	33.30598167
ACSL1	344.01894	600.33812	813.68108	488.004145	647.836895	464.41443	493.230475	580.51735	412.660755
ACSL3	474.74597	628.5248667	280.7621933	702.7274333	618.94948	752.4353667	544.2430667	599.3306833	660.3737833
ACSL4	227.8116887	437.8317637	86.64155033	276.096593	360.4843917	261.5404017	219.242828	257.5643737	279.324019
ACSL5	26.32128325	26.152754	30.090823	23.5210815	24.491045	45.571754	34.382668	27.32347	25.561725
ACSL6	6.62736546	6.90456962	6.83397252	6.79120932	6.4397648	6.78439154	6.52643334	6.69180394	6.38913882
ACSM1	7.05952425	7.19246215	7.06761925	6.68567885	6.8886838	7.1097783	7.004334	7.0774181	6.89695975
ACSM2A	8.6778377	8.83652715	8.366995	7.60434975	7.8807084	8.6050035	8.00596465	8.551394	7.7006402
ACSM2B	4.349725	4.3796406	4.3735185	4.2759266	4.254845	4.354594	4.325455	4.3600807	4.241574
ACSM3	4.92117735	4.88229775	4.916944	4.7127604	4.80544085	5.59538575	4.88119285	5.0244615	4.7499323
ACSM5	6.637100433	6.551501333	6.6552509	7.059459167	6.4601439	6.695943	6.496185133	6.621997667	6.443967667
ACSS1	11.69004914	11.76512442	10.8198954	11.4129943	11.40464874	11.74278634	11.89901022	11.88880918	11.46013308
ACSS2	258.0482	203.54546	260.69662	215.32901	198.63266	270.83804	265.43726	208.60403	247.79584
ACSS3	20.181628	19.25519725	15.5749755	32.3646509	28.6128865	30.9757178	32.7106625	83.0573865	29.83874325
ACTA1	7.5395436	8.005827	7.5935225	7.350369	7.4448752	7.552211	7.5328665	7.5581985	7.469911
ACTA2	5238.828267	3640.151781	1550.481822	7177.042654	3270.673807	4692.289256	4120.79059	7271.643435	7501.449413
ACTA2-AS1	6.4207473	7.2111893	6.373917	6.2258787	6.319175	6.1376805	6.1045737	6.3537397	6.0436845
ACTB	28234.94617	25567.77917	22954.92933	28101.28283	22804.9865	27716.37267	27270.88733	30211.38767	29127.28117
ACTC1	974.1354	218.29088	167.96674	281.68246	2580.4329	1955.001	3123.886	1848.1029	1581.7336
ACTG2	57.72494285	59.0621918	36.70282415	63.3326678	46.285879	53.647089	39.438221	51.525874	50.0675308
ACTL10	23.352587	23.49895	23.553795	18.498133	19.476168	23.518679	23.287346	23.518679	23.339527
ACTL6A	866.58875	1194.3993	770.77246	952.6642	1468.4373	992.7514	727.54016	998.43774	1177.2598
ACTL6B	5.16801925	5.29679125	5.2169532	4.94289065	5.02269885	5.2113327	5.1134248	5.2225158	5.015162
ACTL7A	4.6984487	6.6325316	6.646773	6.5230436	5.088874	8.366859	6.588148	6.635935	6.557197
ACTL7B	4.8631635	5.0390534	4.8945546	4.7573056	4.783998	4.907124	4.8913608	4.9598	4.8765597
ACTL8	4.8890815	4.8995786	4.950557	4.8995786	4.8740597	4.912847	6.628512	4.925232	7.5233936
ACTL9	16.866056	17.367214	16.988388	17.46466	16.622475	16.898329	16.830698	17.138758	16.666708
ACTN1	4222.691827	4168.371502	2760.266912	3948.835237	2798.899483	4014.616352	4056.096962	5277.202616	4970.929723
ACTN2	14.9979515	13.31115435	13.8404684	14.29986493	12.3852185	13.71326065	14.22537408	13.7077126	13.16357325
ACTN3	4.8781514	4.907352	4.881337	6.27279	4.7893553	5.199925	4.871788	5.2188706	5.7316294
ACTN4	3387.1	1122.2162	3197.1191	3418.8328	922.41736	3709.1475	3944.2346	4237.47	4405.083
ACTR10	2800.7915	3206.2273	2814.4067	3490.9973	3376.85	3041.0337	3088.4753	2952.6616	3317.7
ACTR1A	393.017235	552.30496	322.95564	545.8087	593.452665	712.5339	595.03479	725.55975	660.958235
ACTR1B	526.38763	428.41382	460.58627	576.6247	382.9687	482.82886	456.48145	579.0764	585.1014
ACTR2	1789.703978	3297.980948	1326.067047	1786.914228	2594.733931	1583.719349	1829.018503	2297.456728	2111.209247
ACTR3	4777.130801	6134.265508	3096.09941	4452.706487	5217.020066	4769.063147	3976.732338	5397.47063	5503.97672
ACTR3B	41.607276	58.543325	40.7053945	47.082655	95.53602	42.379478	50.531315	44.82452	47.9816665
ACTR3BP2	31.260466	31.49455	35.14982	30.325848	30.592844	36.53337	31.087498	32.45005	30.552929
ACTR3C	4.8072524	4.815777	4.8234177	4.624767	4.704805	4.82027	4.773302	4.8216186	4.68423
ACTR5	58.2414142	67.198406	71.021961	67.2857815	48.53929	69.4851527	67.1653285	68.9647055	66.600132
ACTR6	236.451637	411.1080965	295.550546	266.3657925	505.7127625	213.8216105	262.284912	214.1550865	252.2411005
ACTR8	128.696825	146.39369	102.712635	120.162045	157.749238	118.668885	128.7714615	131.1232965	165.169317
ACTRT2	12.0266285	11.891687	12.130249	11.514124	11.69211	12.103131	11.952835	12.08734	11.784605
ACTRT3	29.903234	38.12572	30.065405	34.403946	38.484688	27.091282	38.917786	36.927265	31.415365
ACVR1	1211.1414	1283.8278	1083.6255	1573.5684	1783.6342	1889.0061	1546.511	1487.2494	1759.5168
ACVR1B	79.82393388	101.3918991	82.39126228	71.90975633	94.46571628	80.82917433	91.91971638	77.4784606	88.44942793
ACVR1C	6.59945585	7.13605165	8.329306	18.9182295	6.4722935	7.023762	6.7578157	12.12862225	6.6525228
ACVR2A	495.499	710.111845	876.13335	289.098655	1440.901	862.99038	1655.11385	746.873125	818.02225
ACVR2B	52.36665933	40.53613967	48.60055567	39.40941687	39.55953	38.09595333	41.858474	35.88929717	35.90221753
ACVR2B-AS1	6.3300843	6.330676	6.3436766	6.4579782	6.2742543	6.448049	6.2818656	6.4120727	6.2742543
ACVRL1	61.1250835	16.68266585	59.3079	20.1615675	61.60057465	84.6431703	121.674201	58.96405885	146.6315203
ACY1	4.358048	4.40134	4.3886347	4.263981	4.2747297	4.3882246	4.3385844	4.358048	4.3196106
ACY3	15.2011235	15.203042	14.9303365	14.7483825	12.83602975	15.820182	15.840878	15.157947	14.9921775
ACYP1	153.64769	80.95568	96.497734	208.25887	140.73643	155.07635	197.48735	112.28922	149.24176
ADA	61.55741115	119.5504957	86.27148615	97.61058175	61.0521468	52.307658	101.0145295	80.8445155	84.33534865
ADAD1	24.6222425	24.6513044	24.4496535	23.657751	23.68262185	28.9661904	23.9444555	24.6608774	23.6185052
ADAD2	99.89235	96.83353	88.51668	58.91238	85.64232	88.08851	86.59802	88.08851	85.946365
ADAL	34.17714547	33.50428187	25.0098108	31.94054633	50.5874922	30.29558347	36.307739	32.43760117	27.8767282
ADAM10	2022.82441	2520.559217	3092.245133	1386.881923	3304.880933	2049.307833	2089.70462	1766.75578	1633.46147
ADAM11	25.1731145	21.002535	21.4873445	19.4405176	20.91059035	30.2120113	23.31398305	20.9414294	18.8882948
ADAM12	1161.851059	1947.762669	2158.105813	1006.990265	2118.388523	1244.045116	2068.020355	1239.953619	3124.650996
ADAM15	202.852705	219.057358	230.3460785	242.4194565	157.875759	290.057617	228.2512515	230.4792135	240.0754515
ADAM17	297.4044467	367.9308233	354.6734333	400.8411933	565.0525167	331.1694867	307.1954847	323.884014	389.4475333
ADAM18	12.7163405	13.11854385	12.82375585	12.3036832	12.3857565	12.6794335	12.62586215	12.6736545	12.40650775
ADAM19	181.5695735	175.0108775	36.3015425	53.3224625	142.7504735	141.473535	112.5289615	156.4382138	289.2924465
ADAM2	5.767551	5.8270173	5.7428637	5.3900046	5.612621	5.7450066	5.709756	5.7847877	5.6541224
ADAM20	9.6153435	8.29990915	8.82059765	8.52654385	8.40708725	8.9286065	8.801601	8.81877675	8.637827
ADAM21	18.885421	13.611404	18.525455	17.4597375	15.269772	17.5183475	17.216825	15.7321915	15.31749525
ADAM22	6.292363125	6.388959975	6.235872088	6.301126713	5.996605475	6.2326456	6.118419838	6.227807475	5.965331363
ADAM23	24.96078975	24.80810488	17.2439484	25.557057	36.300258	25.0632385	24.09966038	28.102215	30.79923658
ADAM28	11.89977475	9.8957712	10.86639758	9.665511	11.00559173	10.30493825	18.22921325	11.40216925	19.17385675
ADAM30	6.260265	6.54403475	6.1999965	5.84786605	6.0633107	6.3177357	6.1554912	6.25865555	6.0220086
ADAM32	14.3606205	15.427546	14.543907	15.149536	14.017934	14.576497	17.537287	14.5141	13.990508
ADAM33	446.001305	196.472255	535.709975	795.559535	280.554015	886.124775	331.496165	346.99244	346.7504
ADAM3A	22.573206	24.18704	23.563675	24.641218	22.739056	36.051105	23.076569	23.515383	20.880262
ADAM5	6.790613	6.85045	6.92607865	6.60521435	6.6847373	6.91175825	7.18384875	8.23336185	6.46263385
ADAM6	9.599703	9.629292	9.66888	9.47254	9.47254	9.715426	10.306661	10.249156	9.34009
ADAM7	10.88077433	8.9542378	8.841182667	8.415959767	8.710893967	8.875461567	8.693727333	8.802316333	8.5044319
ADAM8	6.08241365	6.1138438	6.1358848	5.9115507	6.10041455	6.12007725	6.0570957	6.12601825	5.9657093
ADAM9	3726.214373	4526.592483	2897.994885	2911.536691	3694.583061	3529.088249	2390.092539	3180.11745	3137.603344
ADAMDEC1	6.173559	6.05412	6.0620294	5.78425	5.9700246	6.1422625	5.968355	6.666325	5.8504305
ADAMTS1	874.5263	1298.028585	2069.07425	6190.4416	1504.126085	1128.20567	4170.506	1157.6765	1877.54293
ADAMTS10	130.3680363	109.2003113	100.672551	81.53246335	93.151068	100.668002	112.9459218	101.5806097	98.06021135
ADAMTS12	512.031852	504.883969	118.5810365	369.528243	181.331408	105.938807	84.957757	459.601167	322.18645
ADAMTS13	35.0619467	34.0419402	35.2794195	34.434788	32.9773145	35.0436965	34.8858387	35.229084	34.6062014
ADAMTS14	57.75377	58.061535	57.802258	59.06089	56.893147	71.81687	85.212166	57.48509	53.116833
ADAMTS15	8.219417	6.31740715	56.4237481	6.2816324	6.15510085	6.84126045	6.29507425	6.32599655	6.24178865
ADAMTS16	4.1097755	4.120136	4.1357265	4.046646	4.0470233	4.12052	4.057605	4.113993	4.0313916
ADAMTS17	8.95701	9.165258967	9.616441833	8.744153633	8.7520581	9.717723667	8.957217033	6.485453867	10.31942987
ADAMTS18	7.3495845	7.01413815	7.46030985	7.71691715	7.08918265	7.4057937	7.23329755	7.4673395	7.051757
ADAMTS19	8.77111	10.5073502	8.37567685	7.3829475	8.2678506	8.75600215	8.328676	8.54250695	8.08208
ADAMTS2	1339.916415	1334.0831	1020.292943	963.5588467	703.9289233	750.9232067	849.1994067	991.4722	1222.211083
ADAMTS20	5.94565655	6.01201115	5.912281	5.5648402	5.70420465	5.9725747	5.8493196	5.93588385	5.6468276
ADAMTS3	4.284707	4.1653347	4.320718	400.53787	4.0597806	4.145186	4.0990586	4.120905	4.0597806
ADAMTS4	5.9466877	5.6784286	5.6662626	7.035827	5.4904513	6.0501685	5.453965	5.6662626	5.446595
ADAMTS5	393.5647925	131.1961895	91.472161	1666.483755	785.665475	837.9262625	1604.684305	904.0922825	798.8904975
ADAMTS6	161.0609367	328.423025	149.7314043	229.5211647	224.4805387	182.5916963	160.5759793	163.8597813	284.2141167
ADAMTS7	25.0839854	25.5459119	25.2664678	24.634895	24.53905467	25.2959149	25.0327988	25.33629283	24.45496067
ADAMTS8	9.8166618	10.0044748	9.798938433	9.153970767	9.572535	9.9070938	9.6539132	9.8614979	9.436192867
ADAMTS9	11.284239	11.88742008	10.60650543	9.214251	11.321165	10.97815865	11.84285508	12.57262125	12.1779725
ADAMTS9-AS2	13.062561	18.13474844	13.12451522	21.88425872	16.31482506	13.14150874	35.97009798	13.69296776	13.00682726
ADAMTSL1	218.1297432	168.8540895	213.7277436	55.1004259	269.572723	186.5726287	253.4935924	127.2104321	327.7966678
ADAMTSL2	6.368273	6.388496	6.433333	6.199518	6.163491	6.424939	6.3569994	6.782644	6.3021073
ADAMTSL3	5.0738665	5.18032955	5.16121745	5.004556	5.02274	5.14436385	5.09234225	5.15856195	5.0380964
ADAMTSL4	552.5517603	153.6556375	722.0439135	734.0830395	106.679691	246.08553	230.8842723	197.0389468	261.6159925
ADAMTSL5	5.331766	5.282031	5.367685	5.1591115	5.2259326	5.4098964	5.284248	5.354187	7.3534555
ADAP1	170.796144	148.400981	162.207614	168.958881	163.157234	156.0742895	165.55497	181.592069	162.10598
ADAP2	14.5328605	15.6719645	22.3963155	21.36218915	20.93878975	15.4186255	17.3094825	15.6367015	18.1349045
ADAR	1656.9203	1747.9866	1569.539	1677.5199	1618.6643	1631.7736	1553.6658	1568.9905	1827.9215
ADARB1	142.4438684	59.96783572	71.37406212	23.78889826	194.3375618	56.80638894	325.0881366	212.6049624	123.4612153
ADARB2	6.220083	6.38643365	6.26224855	6.073929	6.1331657	6.236837	6.2349021	6.2425495	6.136343
ADARB2-AS1	34.513206	34.14188	34.397533	33.948215	33.61743	35.10887	36.465282	34.295044	34.14188
ADAT1	51.029118	19.290897	27.42043	101.03529	30.220001	55.909622	80.28287	73.65147	83.89151
ADAT2	26.6830395	24.4282555	21.1067215	20.3370855	19.6860835	23.6946005	21.0769625	25.791474	26.0571735
ADAT3	35.816745	41.0910545	42.36141115	36.0254175	32.3300327	50.4672045	40.27647375	41.959197	47.8856777
ADCK1	84.87509	94.90695	88.01872	87.03514	79.37089	90.93888	93.636665	94.02602	84.68142
ADCK2	138.4995213	141.094145	139.917115	117.2588774	129.8177308	115.9750156	136.2583975	144.9204353	131.5638963
ADCK3	57.3993255	40.30001	70.8541808	57.48803625	52.80726435	58.2910815	37.9416512	33.00150415	39.03171935
ADCK4	54.568291	56.947355	71.562094	60.766324	46.068328	73.3909985	84.20931	54.669845	56.6806155
ADCK5	11.506613	11.525942	11.589533	11.913888	11.286627	11.544229	11.545304	11.534008	10.935408
ADCY1	16.9363722	16.86045144	18.20309622	16.47651694	16.54817132	17.51731034	16.50791446	18.27865666	17.2745194
ADCY10	8.1579285	8.2672698	8.1527097	7.77540075	7.8020113	8.1134815	8.0425015	8.16862175	7.8676615
ADCY10P1	8.0790863	8.1964837	5.45978045	7.6774328	9.88393635	8.1598277	8.0541395	8.4286377	8.0725293
ADCY2	6.213960433	6.329016967	6.246416433	6.204920567	6.272949133	9.1469359	6.168696267	6.648988767	6.090979667
ADCY3	227.493255	169.843765	295.880765	334.231585	286.193615	221.86108	275.91043	283.14978	238.81831
ADCY4	5.8153477	5.813178	5.8370805	5.7850575	5.7721252	5.8012652	9.790916	5.843615	5.6612453
ADCY5	39.7265265	37.524064	34.3971508	36.6492342	36.9528345	37.660779	37.4248947	37.647535	33.695403
ADCY6	228.57138	185.24101	182.09818	270.3587	167.18932	183.88133	224.74579	196.92662	182.19164
ADCY7	739.9037368	397.7300237	505.6076668	78.3286115	1157.907628	667.2976468	798.6252741	388.8466214	636.3037114
ADCY8	7.082236	7.159928	7.113012	6.858011	6.9507227	7.1179876	7.0394363	7.091818	6.8264256
ADCY9	324.570509	296.1881257	355.1815683	386.1004247	476.5210027	472.8840323	368.4133757	375.4757247	349.0963193
ADCYAP1	6.70478035	6.6824245	6.73574075	6.5561385	6.58174365	6.816281	6.685849	6.7856385	6.5997703
ADCYAP1R1	24.29344165	24.722312	30.4456385	23.15347945	24.2723586	24.8254634	24.4056285	25.1530257	24.1672426
ADD1	723.7328998	605.0226848	623.890084	643.6691468	624.9453845	724.1176463	675.0632805	618.8634005	744.5884448
ADD2	24.44761948	24.32310697	24.2030321	24.07993312	24.2005375	27.531599	24.32867758	24.9398435	24.33523163
ADD3	4994.001125	4524.038525	6126.464625	3491.706375	3254.053725	1996.63	2371.6048	2054.329625	2488.955825
ADD3-AS1	8.182718767	8.4171952	8.125951567	7.764535667	7.771166	7.938812567	7.745749333	7.845006533	7.778878667
ADGB	10.640667	10.881494	10.830876	11.77582	10.341323	11.629046	10.74336	10.810694	10.2071905
ADH1A	20.073597	20.98372	18.980408	12.536786	19.216385	19.761564	18.106453	30.031769	19.191313
ADH1B	16.25441975	10.12166675	9.858795675	11.36842518	13.02227885	45.12622975	10.75985375	161.7541443	11.51994868
ADH1C	7.816607	8.142482	8.224901	7.1806574	7.551503	8.22912	7.6750355	8.107628	7.8326583
ADH4	28.55582375	31.71504075	32.24884383	27.8930715	31.69926788	28.76377415	29.19678613	28.82808775	31.78658015
ADH5	1738.2301	1982.0141	1224.017715	1993.81525	1803.04315	2092.6617	1428.9649	1595.6423	1959.52375
ADH6	6.5058135	6.58182015	6.5898855	6.7258598	6.410885	6.556359	6.48043835	7.740429	6.80856175
ADH7	9.11423	8.73927	8.4831295	7.928559	8.185494	8.601419	8.321723	9.036794	8.027506
ADHFE1	39.399788	37.421246	38.056446	42.057472	29.787724	48.33116	29.72114	36.66306	35.65824
ADI1	849.755069	1451.391733	881.0685613	1107.897618	861.2846263	894.3488662	966.5250977	1102.742795	908.1353513
ADIG	90.4672475	80.61543	86.816947	83.804632	69.583735	81.49199	80.062235	80.9728355	75.351475
ADIPOQ	6.673477	6.7059145	6.7517223	6.555055	6.5998306	6.7517223	6.62573	6.6871824	6.5998306
ADIPOR1	1212.9781	1258.6085	1116.9961	1189.677	1235.5828	1233.5106	1219.1014	1452.7073	1296.1274
ADIPOR2	344.4423	496.86328	400.31372	412.7088	494.52917	322.46567	375.9979	408.878	439.62463
ADIRF	529.3412	53.76472	631.1564	391.01624	308.4362	943.4034	667.0728	472.02188	244.84413
ADIRF-AS1	34.283043	18.242886	21.895754	24.653288	19.595497	21.37078	27.372513	24.470057	28.022728
ADK	773.758675	1421.316275	798.19601	726.97963	541.52012	682.46181	386.79832	659.36665	605.895005
ADM	10340.2295	9929.64	10002.824	12148.218	13756.495	13139.916	14467.285	14205.279	11181.989
ADM2	32.592594	37.86529	32.9225	31.104906	31.84155	32.67172	32.544003	32.855026	31.610785
ADM5	6.779483	6.7071676	6.817521	6.4733534	6.6158524	6.8022804	6.6940455	6.794673	6.59368
ADNP	1062.191535	1014.46166	950.3796	1083.1384	1145.20135	999.37872	862.23737	784.08769	1104.8633
ADNP2	302.22212	374.02914	349.557385	282.09669	410.00316	211.39271	315.85199	243.632905	267.944695
ADO	461.22701	827.6557	470.74827	739.78319	848.39498	755.48032	607.73531	720.81733	811.20935
ADORA1	37.5334385	34.572322	34.292578	32.0102265	28.9008235	41.4997405	29.469966	37.788889	31.8898555
ADORA2A-AS1	5.1280195	4.9590118	5.05357975	4.93864985	4.9329485	5.755489	4.97646	4.9817672	5.03356745
ADORA2B	185.47868	106.695206	445.23544	139.06664	111.660194	88.657135	114.24858	67.325714	72.54723
ADORA3	4.723022	4.7582312	4.74202415	4.5558692	4.6285722	4.9413376	4.67893945	4.74931815	4.59696665
ADPGK	366.928005	319.605125	428.544205	450.30772	498.052585	368.173065	347.310845	367.32957	379.82561
ADPRH	6.390382767	6.415081433	6.0309537	5.787618833	7.1726878	6.824683433	6.4485022	7.61628	6.4324772
ADPRHL1	17.5188415	16.027814	18.0653435	16.970481	15.721711	20.325823	19.353454	16.5437885	17.062528
ADPRHL2	546.6101	506.8428	612.42944	567.1727	464.53326	365.84622	535.4103	397.48682	519.82654
ADPRM	198.562525	223.579465	210.17347	201.99009	228.131745	194.11908	194.99192	198.08748	207.963165
ADRA1A	8.456287225	8.81512575	8.754078	8.1356751	8.299969075	8.50231125	8.45131	8.4673691	8.68680225
ADRA1B	3.3404818	3.3517144	3.3647106	3.289936	3.301153	3.3474977	3.3292859	3.3450012	3.3120997
ADRA1D	8.28989015	8.388457	8.15635155	9.671728	8.0224015	8.5318095	8.12032835	9.1463528	8.7517302
ADRA2A	77.43901	72.577614	900.76215	24.632607	1354.5764	702.2271	3336.3152	307.56732	324.18408
ADRA2B	12.399594	12.471489	12.557849	9.325731	10.380451	12.438969	12.321214	11.590608	12.241047
ADRA2C	505.06137	356.0851	391.54535	271.48273	314.7264	331.27408	357.44928	377.77237	282.2213
ADRB1	6.416351433	6.7434845	6.409131533	6.135655067	6.168695467	6.465006667	6.251325233	6.381368033	6.103170933
ADRB2	3.987368	3.987368	5.2503552	4.2453327	4.1938844	4.2297235	4.350333	4.17642	3.9469516
ADRB3	5.98282275	6.04217875	6.067279	5.87695785	5.8567562	5.96557625	5.9323505	5.9617455	5.67414545
ADRBK1	128.025379	113.2225933	117.112138	128.0558167	104.698046	124.0950243	115.2709967	124.1523193	125.3103467
ADRBK2	7.471719533	7.664559133	9.544009	9.506731967	7.079482967	7.3147425	7.022374133	7.928941	7.202835667
ADRM1	539.4573	539.20575	531.6664	613.80176	451.88605	659.4961	688.2729	595.9784	735.00854
ADSL	897.48755	1000.06383	800.465785	844.38772	860.227	757.72068	820.76005	751.685765	880.67503
ADSS	441.455212	734.3453585	455.0565035	463.8637148	562.711487	514.9921533	475.8908264	447.8441289	521.6351198
ADSSL1	51.389705	42.5270075	58.106977	42.7500355	48.409054	50.2782875	59.16656	50.714565	48.2873555
ADTRP	80.186186	15.7142675	16.4247085	14.818168	24.9272625	41.423738	25.85641725	15.4753145	19.837943
AEBP1	2719.3335	2304.554	1548.9272	2129.6328	1245.5016	2192.0442	1554.6069	1340.1268	2945.3018
AEBP2	529.4951835	471.764279	595.6565125	648.0662368	421.2494483	320.5586165	436.7896765	350.1408213	457.701701
AEN	197.8191	254.10217	180.08853	215.47958	303.8258	236.20966	308.0195	299.31244	278.00305
AES	831.0339	661.1731	840.5428	868.4295	692.2311	897.8483	985.2352	890.676	927.8088
AF001548.5	7.0302534	6.9209723	7.40092	6.022586	6.854174	6.9209723	6.8997064	7.0591574	6.7892885
AF007147	29.441135	28.30902	24.59186	28.538294	27.692808	28.404217	32.180332	30.090631	32.988564
AF067845.1	4.6833563	4.677246	4.668531	4.509777	4.565207	4.639886	4.6243353	4.6563573	4.565207
AF070581	27.5074115	8.36324	8.901846	7.941755	7.4597842	9.42503425	8.09268765	8.0735718	7.9150563
AF086184	16.18124	14.828066	19.987673	13.516651	15.825332	19.324207	16.072958	20.504965	17.8142
AF090939	6.5030003	6.4836226	5.838444	6.4043036	6.375699	6.5224347	6.4594846	6.55414	6.3171124
AF131215.4	5.278584	5.606344	25.27424	8.517215	5.1936255	5.2916446	5.2042913	5.2315397	5.160796
AF131215.8	8.262189	7.399542	8.330271	7.1465893	7.2875814	8.198866	7.4793224	7.695462	7.064097
AF186192.1	4.9247727	4.8836126	4.908267	4.7835517	4.7987423	4.894326	4.879971	4.9174294	4.822293
AF198444	7.81843	7.0089784	6.8820343	6.5160503	6.6846886	7.951514	6.7763224	6.9975476	6.5452833
AF213884.2	5.477666	5.4794536	5.5186834	5.4151955	5.3674345	5.5300164	5.4367	5.477666	5.5789633
AF279780	12.54439	12.390926	16.221281	10.969625	12.078332	13.6026325	13.780096	13.1897955	11.514662
AF289551	7.97565	9.369749	7.7853274	7.6414723	7.93929	8.119734	9.586734	8.199632	7.3294926
AF520793	118.13259	169.50479	138.01369	88.19127	96.41003	88.6406	62.55582	79.48948	88.42598
AFAP1	2415.116	2802.817	1414.6066	2011.7802	862.51776	654.50244	1111.0233	1181.4414	1518.6416
AFAP1-AS1	7.6718235	6.5897043	6.57407515	6.3909846	6.3302991	7.36529	6.51431865	6.8623394	6.4751915
AFAP1L1	14.8163105	15.1208627	16.1981535	14.7361662	14.275646	15.7222708	14.8743945	15.70574665	15.5213278
AFAP1L2	9.053246	6.3082814	10.398375	6.42494	6.202121	7.6750374	7.55186	6.7858067	6.3309693
AFF1	179.0757831	247.4228399	192.5497507	96.88571953	490.9349367	229.5735925	347.195687	315.6955168	316.5884793
AFF2	6.820178	5.888157	5.918669567	5.6261309	5.713826167	6.5743555	6.236685567	6.643412667	5.773742133
AFF3	457.898706	282.1796746	281.5572701	786.7731832	176.2312985	252.5333686	247.1668124	181.2422952	258.6284093
AFF4	382.8833979	520.8894257	373.4423457	425.4071038	512.124675	357.632277	432.558972	366.5171871	389.6596199
AFG3L1P	55.80012673	59.01919073	49.1933879	81.5504625	61.99237933	50.783338	58.733745	49.37075473	77.40121267
AFG3L2	383.2418857	556.8146707	440.0550077	482.8593583	492.5153903	323.5946413	390.2065133	326.8526677	377.6261827
AFM	5.4354324	5.9500155	5.488403	5.285479	5.3767014	5.837896	5.4354324	5.563379	5.445325
AFMID	3.8194962	3.830018	4.290104	3.7307863	3.7433314	3.8346639	3.8088257	3.8303752	3.7452521
AFP	5.6718135	5.6718135	5.704701	5.47639	5.5826077	5.8205013	5.6433244	5.6930094	5.589901
AFTPH	425.303485	349.122085	433.559145	382.866625	412.02552	404.854275	410.478255	412.64328	465.915695
AGA	243.05789	532.09426	233.5945067	313.41723	345.7549433	486.9499233	220.93499	186.46486	233.96128
AGAP1	123.2388443	142.2230767	135.121173	146.783989	163.3139353	106.1731477	132.911856	122.677301	124.090233
AGAP11	7.402401	7.4229135	9.6763757	7.2169905	7.188649	8.603619	7.3334768	7.43178185	6.1957477
AGAP2	7.737593067	7.940223633	8.909544767	7.496949667	7.972968833	7.276704067	7.6705678	8.930733867	7.278477333
AGAP2-AS1	182.97476	115.949776	174.11884	145.2295	141.0551	199.5795	197.22978	202.96733	264.36887
AGAP3	213.3174527	208.776902	257.7742239	181.058617	164.2425351	226.156741	247.5671575	198.368187	200.2828191
AGAP4	46.017685	39.91195	69.608025	45.4547	39.061398	34.29825	36.200172	47.60873	33.937138
AGAP6	34.115669	32.8996745	29.196453	34.040347	32.4671495	37.122802	30.072594	37.756651	26.922278
AGAP9	43.540016	44.75859	59.711594	45.074825	55.507023	43.882416	45.001312	43.66609	41.450073
AGBL1	4.9614186	4.948943	4.9567933	4.798518	4.830395	4.950326	4.8879414	4.948943	4.842572
AGBL2	4.807701	4.853196	4.924312	4.8369308	4.749548	4.8622556	4.8895373	4.972766	5.126262
AGBL3	8.5583611	9.273066	11.28512977	7.914439833	8.436966567	8.9125258	8.432688333	8.574040567	7.841689667
AGBL4	8.6012895	8.76787175	8.7567555	8.27664175	8.4334318	8.894891	8.5600402	8.66210865	8.32087515
AGBL5	112.91716	115.5181333	69.33466367	118.1448067	80.25062	92.020771	104.5218527	95.63369833	103.5823077
AGER	5.6795504	5.7208967	5.7776637	5.4517653	5.5954478	5.6864806	5.66112825	5.72018085	5.54335415
AGFG1	309.996816	410.7413284	341.7033867	302.2139375	375.9023807	304.2882451	282.6171214	317.9141976	299.0569704
AGFG2	22.4662866	23.08945283	17.85599612	21.94094167	19.52657672	22.9030537	23.15616572	20.3533721	21.35254433
AGGF1	244.8974789	292.6803231	277.0413814	289.5137803	359.7396995	247.7651276	275.244947	264.3487876	279.6871159
AGK	163.5008322	237.9121353	141.5432092	201.995202	206.2082767	142.03103	155.2608343	147.6290222	186.5409343
AGL	526.8909	799.0595	459.99606	730.0893	984.91394	579.117	851.609	661.8677	776.7614
AGMAT	19.68059247	18.159569	16.90197467	15.54014723	16.579992	17.42094457	16.79172533	17.93771057	16.81774917
AGO1	147.122465	164.9565838	149.165615	132.741	123.713625	124.681441	117.9897393	107.431005	123.8090378
AGO2	804.6679	845.20013	675.5864	717.1342	948.3666	478.0913	518.0123	516.56494	567.56934
AGO3	167.37778	177.42261	173.054221	145.151706	180.7319863	139.5889075	143.178696	127.8241563	116.3916435
AGO4	99.19829738	82.38687008	98.0911034	98.72376165	121.8185388	80.90325825	104.7671188	79.88398535	92.06677303
AGPAT1	1018.2754	511.98306	734.1464	1014.79465	478.35961	1203.99698	1086.022025	1060.4849	1075.19065
AGPAT2	121.60187	110.25525	197.994425	150.870832	145.06356	181.333235	185.693312	192.231655	174.3749825
AGPAT3	255.7888017	271.8857533	242.1752776	257.6568355	245.4144492	240.0966868	268.8401911	259.4792523	269.1920125
AGPAT4	33.228625	33.924108	40.374544	39.787555	84.348788	43.5518185	41.216578	56.701173	50.4611415
AGPAT4-IT1	31.649124	21.205017	30.249607	31.424152	33.68961	30.54156	46.934296	40.048046	33.979885
AGPAT5	528.56642	564.7753975	449.62984	433.463515	402.220185	223.680347	272.915138	248.13815	266.466802
AGPAT6	118.0431253	77.09979047	70.98166767	72.4237648	101.4159292	79.684096	94.648945	73.99155443	76.81787267
AGPAT9	15.801738	18.073553	17.07256	12.890061	80.895325	100.90347	18.214836	45.609653	54.863773
AGPS	218.7428575	495.018385	179.3453273	305.2665	555.209305	358.26536	384.3102525	369.0122575	445.4918888
AGR2	11.447937	6.6208284	6.72130705	6.7077825	6.5563805	7.81473975	7.18750385	8.3213655	6.5816102
AGR3	7.6789746	8.343095	7.7335906	7.271287	7.559258	7.8891044	7.635772	7.6951027	7.361689
AGRN	430.7898675	265.7652447	293.5110386	298.6750523	256.4043446	356.4446949	410.4635655	446.048734	533.57542
AGRP	5.746078	5.756805	5.8026175	5.683726	5.683726	5.758416	5.7204156	5.8205013	5.7209487
AGT	48.852234	44.411396	40.935337	37.98197	41.64767	42.22251	47.116283	72.82169	40.969707
AGTPBP1	139.0793942	270.0901193	181.024956	255.393451	194.8367724	82.93522565	121.9583385	94.408447	134.6761503
AGTR1	40.3884315	55.9483105	17.2042915	96.461235	98.3548875	70.8148115	41.711249	44.5872465	41.1214945
AGTR2	6.8106389	6.9994281	6.701296667	6.453450967	6.524269267	6.7447011	6.553393133	6.7566312	6.401493933
AGTRAP	220.9751367	195.6365667	291.5011167	223.8059067	324.8707233	255.5106033	359.2160447	281.906332	357.537774
AGXT	6.5333793	6.569415033	6.545653333	6.346631033	6.394182667	6.544158	6.468064867	6.514117233	6.381819333
AGXT2	6.1588945	6.20617	6.222106	6.0835476	6.0158505	6.1726937	6.1379676	6.1770124	6.0010023
AHCTF1	437.454525	522.510405	306.66196	496.7076	604.51323	422.666915	566.763525	481.998535	519.83939
AHCY	787.0243	971.70905	870.7819	779.9009	671.3008	831.9069	995.76526	974.7492	984.06476
AHCYL1	1095.388194	1185.607598	1187.250258	1133.187638	1156.761806	1234.846195	1411.562915	1235.745624	1256.657878
AHCYL2	59.2301525	78.545032	75.553034	75.1739185	72.1085225	80.5617935	73.886537	68.0854455	73.3480695
AHDC1	24.00515113	21.43364533	22.55341267	27.16680167	19.84538717	24.84170313	23.1337211	22.21463543	23.38235877
AHI1	108.9697224	105.8696608	144.825811	122.28612	80.62334	101.1884886	97.8283123	92.2831952	84.7698752
AHNAK	1780.771846	1476.836777	2043.902606	1523.758612	1361.992624	1765.201555	1801.371727	1565.554626	1644.071647
AHNAK2	1092.704594	794.776	1815.985525	1011.2572	647.522795	937.15008	552.6522895	549.4074165	633.961996
AHR	1817.466	1451.6555	2605.3943	4192.6543	2896.4785	2793.0322	2409.042	1154.7003	1704.405
AHRR	1061.0273	595.4083	1681.0055	1600.2039	1119.4718	1175.4788	1016.33405	761.1834	838.6252
AHSA1	922.86914	1255.2378	808.1267	899.9649	961.1644	838.35126	969.6272	906.49243	977.2973
AHSA2	249.4427	167.59175	273.156962	299.5401525	232.6514883	248.894384	221.2291323	309.125914	358.773171
AHSG	21.3718535	19.36168025	23.7592392	19.0177973	19.552442	20.7234618	19.261914	20.7351305	18.22994165
AHSP	4.9413323	4.9614177	4.9743896	4.876332	4.8745136	4.956101	4.892273	4.9699845	4.8963814
AICDA	3.92900945	3.9987376	3.947448	3.82579185	3.8411162	3.93144475	3.894575	3.93221235	4.3670205
AIDA	4005.1725	4409.15755	4158.3735	3742.91135	5044.4985	4292.36525	3581.446	4279.773	4443.76745
AIF1	6.699133325	5.78340015	6.4660505	5.99843675	5.60937	6.18662175	6.159756175	6.94977255	5.8128714
AIF1L	10.8539524	11.9178685	10.70737075	10.83830915	11.4668855	11.6732919	11.595313	12.0391155	11.68064125
AIFM1	137.76936	249.38364	120.014656	164.26837	207.745	202.23032	193.71185	232.95042	220.89131
AIFM2	108.202105	115.198047	127.206095	220.753255	165.670665	157.11255	232.833675	144.19872	212.80941
AIFM3	3.7669685	3.7669685	3.815758	3.7487464	3.7487464	3.783162	3.7620537	3.776113	3.7243557
AIG1	163.623791	345.0157923	156.545336	189.6747967	185.458434	198.00184	186.9127803	224.1802107	221.738096
AIM1	83.18268	408.9353	178.16756	93.02102	228.45413	434.26654	413.86502	557.8483	264.06702
AIM1L	34.963302	35.0252195	25.2634115	30.5914172	25.2165957	32.72922375	33.7801107	34.96184825	34.3371815
AIM2	5.8381686	5.799912	5.849613	5.9245486	5.6270337	5.85944	5.7498317	5.817789	5.899189
AIMP1	890.3865433	1107.040533	749.82474	1282.4705	1009.22751	863.17742	885.4223667	951.0635333	1017.713973
AIMP2	627.5939863	898.253134	630.6170643	697.7159647	813.729493	885.1316903	825.901858	789.5562537	937.823247
AIP	471.795185	419.39724	433.465205	502.3972	471.39563	540.6875	498.466765	414.46435	485.7583
AIPL1	4.81877445	4.76687575	4.84649205	4.6554158	4.6279132	4.8671894	4.79455605	4.7994325	4.682374
AIRE	74.19954	74.49073	66.31936	66.90325	66.72881	85.27582	73.9233	74.59498	72.30745
AJAP1	3.6432774	3.63909905	3.66256005	3.57914705	3.584978475	3.65646305	3.6271187	3.737081125	3.602122625
AJUBA	1318.222099	1417.984896	1190.080186	1468.026457	1041.665845	1023.137752	1240.193557	1377.926737	1192.058832
AK000798	15.596782	10.030268	10.366423	15.795839	9.894635	10.04712	9.963152	9.81148	9.911257
AK021537	336.99173	134.34398	514.4497	557.5104	160.7115	265.5735	253.06168	219.89986	261.32352
AK021804	3882.1855	2049.54675	6422.2823	4296.5382	2498.4099	4327.92495	5195.82545	4129.26625	3956.11015
AK021933	7.4749958	9.4212367	8.27002915	7.2712607	8.331851	7.585828	7.5243683	8.604301	6.9628818
AK021977	188.07812	356.45068	253.86516	167.41148	397.69043	134.45671	159.88553	176.48904	177.03302
AK024936	8.160729	8.180536	8.338428	9.50129	7.9296703	8.18359	8.23872	9.919578	8.012925
AK025288	1988.4636	82.18797	1834.7941	1296.1874	158.26117	1083.7521	1337.6925	743.4524	1007.53424
AK026905	18.495544	18.148712	19.230726	18.041143	14.969084	22.661793	18.37392	22.627476	35.01405
AK054988	11.280837	12.168206	11.289256	10.135577	11.004457	12.254751	13.221191	11.998063	10.215283
AK055458	6.0033325	5.9947825	6.022753	5.808308	5.8534355	5.98397	5.95281315	6.2234205	5.9473288
AK055981	74.826614	52.777397	66.599785	39.837597	111.42872	75.739265	66.98909	65.89554	61.381317
AK056098	3.949712	3.9552412	3.9449275	3.8257346	3.9032116	3.9618857	3.9335399	4.5613775	3.921819
AK056982	4.8175745	5.243994	4.814655	4.4827337	4.7045865	4.882703	4.7637424	4.789578	4.7655196
AK074476	26.73984123	32.560925	39.2281122	28.71916033	25.2302075	30.56933443	28.04152087	22.018877	20.34718987
AK090844	575.98	296.90756	513.5629	642.8586	442.27667	339.6733	424.25934	402.33475	413.15164
AK091729	5.9547343	7.32676	6.0676837	5.861079	5.8425255	6.0141683	5.9314585	5.96307	6.7636957
AK093205	16.359404	17.737543	16.4340785	14.3872015	15.7760835	16.4158445	16.115306	15.826411	13.814621
AK094644	7.813693	7.851673	7.969704	7.169952	7.5924616	7.981604	7.700847	7.9526286	7.6208367
AK096159	5.7466145	5.8920417	5.6932755	5.359932	5.6330714	5.7198825	5.6026864	5.7734714	5.55638
AK097370	6.755816	6.708106	6.7949886	6.4049006	6.648321	6.822927	6.660732	7.01519	6.626039
AK097453	55.73785	53.44976	53.89772	49.96723	54.871437	56.04011	59.328613	57.233707	63.20671
AK098263	14.118947	17.709023	14.251223	13.100004	14.450281	14.315159	13.916013	14.261862	13.299407
AK1	520.524075	528.565425	538.73355	687.114765	531.09036	883.90169	829.30133	642.41837	625.74061
AK130486	11.309624	9.644634	10.238782	9.081745	8.687492	10.04153	10.082113	9.8169955	9.51011375
AK131021	6.2038565	6.266653	6.231978	6.1568856	6.1074214	6.220366	6.1948957	6.223558	6.145986
AK2	538.4172742	526.052656	567.5504842	523.426461	534.5058917	392.5330047	451.5981747	459.8919219	481.2573665
AK3	2201.0722	2034.2123	2049.38855	2264.50865	2538.12765	2762.0552	2861.04075	2029.7085	2096.6558
AK5	664.31402	1485.16045	459.210205	518.224565	551.31138	695.094465	374.69284	440.80181	348.955305
AK6	633.07214	1085.3702	632.15753	680.8994	810.07	702.6368	765.1507	685.74194	877.56757
AK7	10.45452225	10.49801935	10.51051895	10.9364116	10.04380585	11.92550893	10.45048035	10.52802408	10.35678698
AK8	102.7504135	91.083935	100.96936	95.838721	87.2883425	106.808665	85.005501	90.67021	93.230782
AK9	10.37244733	11.20441683	14.81369233	13.98913833	11.44674733	11.131314	10.26203367	10.51356533	10.20376567
AKAP1	56.21842325	56.03911515	66.93235418	60.78029725	51.01647765	65.7408485	57.2967845	54.0277955	69.6043055
AKAP10	143.3488353	147.3016238	289.3230618	176.7414388	195.2355163	139.49748	163.4273833	109.2840373	149.0929838
AKAP11	704.804545	837.78557	764.515865	855.2456575	748.900438	645.60674	680.046085	620.803595	710.46606
AKAP12	531.0543428	287.0658032	1129.949228	978.2025985	523.3918206	97.21310476	214.8599491	186.5822821	108.1866321
AKAP13	153.3852829	134.4834377	193.0249076	112.5459813	164.2887363	162.2937388	182.4057582	188.0977154	196.0487836
AKAP14	7.429294233	7.582668233	7.650442633	6.626264167	7.239427833	7.447611533	7.362286833	7.716716867	6.701261433
AKAP17A	216.634965	222.9641233	227.0769467	204.0520283	218.693058	219.6198353	228.33588	217.1261673	224.6843767
AKAP3	3.4200704	3.2659407	3.4471264	3.3837473	3.371463	3.4256563	3.496987	3.4253366	3.384694
AKAP4	8.261415	8.24602	8.220302	7.5304103	8.000603	8.806352	8.159583	8.216853	7.720978
AKAP5	24.5839723	32.9304175	22.4684258	24.49424115	26.2134717	27.63636675	26.2525473	31.4162405	23.70387135
AKAP6	6.5274134	6.10975785	6.3877793	10.80906235	5.8894128	7.6304085	9.3837033	7.81028365	12.4866165
AKAP7	125.772043	161.807685	134.898525	207.77831	336.569655	169.445225	206.714255	140.951995	147.1914675
AKAP8	203.21001	177.53787	254.26038	200.19263	202.29436	201.64573	214.47115	193.0543	219.42561
AKAP8L	47.55623804	45.7523329	43.56819046	46.1433418	44.5221284	52.72281218	49.0463928	44.0882573	48.55233434
AKAP9	148.9333101	169.0787317	130.9790718	119.0865543	189.7624894	128.8546194	142.7895317	120.3606575	138.851784
AKIP1	226.576655	290.73819	223.258085	311.346665	192.362815	220.83918	219.22525	277.5856	289.685875
AKIRIN1	320.6069667	520.4679067	144.7371167	482.9158933	443.80627	340.8668467	415.6482167	511.1880067	575.8835867
AKIRIN2	411.7376477	449.6305993	441.7617523	623.646841	349.9359713	381.1989233	411.5418723	345.951874	446.7395233
AKNA	133.721747	43.1239075	144.1334803	112.4212833	72.4189007	120.2281405	161.2456593	101.8371434	167.7692542
AKNAD1	10.65394067	12.226657	10.22639753	9.472229233	9.642695	10.22864083	10.14435833	10.66936417	9.746815533
AKR1A1	827.2459	1085.3702	740.65	713.3819	762.7112	859.808	721.00635	762.0001	900.5105
AKR1B1	2773.113	2539.6094	2822.885	2580.4907	2923.959	3647.7441	2766.979	3183.1396	3890.6245
AKR1B10	9.185477	9.394687	9.50927	9.284947	9.284947	10.851599	16.355696	9.482264	11.271893
AKR1C1	173.8446695	82.92371934	210.4597676	112.5219741	387.0597407	653.8631825	216.695249	148.4965802	176.9102367
AKR1C3	674.957	221.06664	1147.696	14.047047	291.80896	1481.1241	406.91916	204.67796	348.29364
AKR1C4	9.906635	10.253455	9.919578	8.900058	10.222904	10.396919	9.696422	9.880804	9.395562
AKR1C6P	15.1065	13.226126	20.682596	14.20478	10.89063	14.971171	15.011714	14.957218	14.317824
AKR1D1	7.164604	8.067657	8.752732	6.872095	7.1346025	7.3411226	7.178649	7.215561	6.7690606
AKR1E2	21.9146525	22.27416283	24.57024653	20.06397767	21.76268667	24.43999243	19.23187033	19.30371783	23.0138782
AKR7A2	1346.13015	1400.8566	1851.0144	1474.85785	1441.0854	1289.91695	1274.1602	1264.5087	1454.3103
AKR7A3	297.517685	249.625485	358.21532	315.82707	250.211085	297.693925	264.19854	287.653855	350.64508
AKT1	814.1399	681.8202	842.28894	891.88214	613.22894	877.52655	869.7465	784.7702	910.19745
AKT1S1	289.137465	222.4159905	325.000965	362.610803	156.979734	314.1313985	263.149513	328.041026	294.304508
AKT2	102.7728452	88.23707795	117.6733376	109.9594198	71.92019755	92.28414962	106.0378149	89.54389055	102.0788852
AKT3	497.0994359	699.2320271	435.8047809	452.9220664	727.080006	426.969975	591.4388691	533.5896503	604.3811066
AKTIP	439.343385	545.884965	282.56394	637.971885	498.6992	398.776115	477.95475	444.88496	528.31681
AL022341.3	13.595652	17.001066	17.023277	13.825787	17.001066	17.83913	17.158747	17.432932	12.12403
AL022344.5	7.2892776	8.989728	7.3459153	7.1332707	7.174632	7.3640914	7.1846766	7.330177	6.835663
AL109706	9.255556	9.755829	9.013654	8.164534	8.8723	9.013654	8.955005	10.492861	8.271052
AL132709.8	236.31984	1500.0624	1203.2885	772.60754	1291.1808	330.82642	488.74045	589.2634	516.8298
AL133493.2	10.473796	12.118949	10.442591	9.685128	10.0602455	10.839463	10.158764	10.989075	9.36888
AL590762.11	24.527742	24.303478	23.775574	24.26611	15.102984	19.946714	27.202671	29.44664	23.993845
AL832163	12.405664	13.097864	11.96566	11.222081	11.602505	12.708938	11.612517	13.274622	11.016268
AL833181	12.116124	14.841903	11.795056	13.852248	13.345062	12.091292	16.081207	12.048524	12.048524
AL928742.12	3.6297226	3.6248174	3.6616795	3.5503821	3.4540443	3.566642	3.6202571	3.635142	3.5799716
ALAD	249.18686	219.8734465	174.479764	235.073384	221.1995675	184.1496425	245.898985	232.7781235	240.1196015
ALAS1	307.6892	374.8161	225.01837	305.44504	249.8843	372.0912	358.4006	435.625	464.5656
ALAS2	4.823516	4.64162385	4.67693095	4.55583695	4.5693505	4.6186398	4.61082235	4.66240885	4.5375935
ALB	7.959011075	8.29870705	8.0384234	7.331346	7.686434725	8.05964635	8.04649375	8.003470825	7.618746875
ALCAM	3888.97579	2875.325311	2737.633218	5565.992103	4064.004177	2235.450979	3443.106543	2655.816233	3621.944528
ALDH16A1	21.910072	20.200354	27.038279	22.193853	22.145775	36.483997	36.6101	42.7594	35.194096
ALDH18A1	1425.1134	2838.38295	1845.66565	1617.435	1649.52793	1125.07955	1311.29435	1273.763175	1377.9585
ALDH1A1	7.5648975	7.653596	7.607343	6.990049	10.9517355	11.689387	7.317882	7.62901	7.084875
ALDH1A2	6.400124	5.5958986	5.3205905	5.289425	4.313773	5.4532022	5.4710298	5.4532022	3.6801648
ALDH1A3	296.435903	14.02321535	78.0611415	14.554506	480.9123167	1833.08425	949.0964844	489.937811	306.9562955
ALDH1B1	107.344354	384.883682	47.10327925	59.75945	101.5093575	160.0447175	102.3484385	130.23017	186.18422
ALDH1L1	62.6873435	62.152578	62.497516	62.249835	60.6958225	62.193962	61.704775	62.193962	58.213664
ALDH1L1-AS2	5.3619313	5.539823	5.4303665	5.2530494	5.3042426	5.4537106	5.3429646	5.371941	5.279568
ALDH1L2	1666.056042	2543.720737	1902.490638	1802.328333	2523.54891	1791.26195	1734.562582	1756.815607	1989.941413
ALDH2	692.2793	981.7499	1065.0912	626.77167	711.6539	855.2887	1255.9396	836.8667	970.9833
ALDH3A1	10.790552	10.625297	10.8997755	9.715431	10.147873	31.60783	10.787535	10.8399725	10.179624
ALDH3A2	305.2645433	294.9975167	433.8785833	826.17483	347.82693	875.8278067	348.7844033	269.4102333	313.5273067
ALDH3B1	342.1834567	234.4112	416.9261167	219.5126433	221.3581667	545.3130317	466.63425	481.4651617	395.7794333
ALDH3B2	5.97030305	6.0264399	6.2043625	5.72441815	5.83229445	6.01593625	5.9510888	6.00839415	6.58160435
ALDH4A1	30.582513	28.819352	37.1652235	34.742697	29.2013215	30.4358835	30.1400205	29.945859	34.632325
ALDH5A1	5.64483085	5.7822092	5.73925815	10.8415535	5.5023407	5.6537863	5.69681285	5.64867625	5.39237475
ALDH6A1	232.1395766	221.18117	373.7336308	235.2576116	248.983938	243.7090185	310.2310032	218.5303012	243.7088014
ALDH7A1	920.55309	1085.53137	959.18736	1445.395667	1018.340787	699.193865	1173.065307	724.0767767	994.9989667
ALDH8A1	5.401325	5.401325	40.68037	5.208417	5.419994	5.503008	5.4552345	5.37219	5.331764
ALDH9A1	1885.5737	2266.1956	2947.159	2762.017	1651.9833	2585.4888	2293.3013	2269.7373	2847.3376
ALDOA	13028.16793	12496.59	13592.92733	12717.35667	12102.61467	12978.70533	12562.96	12307.86193	12949.03317
ALDOAP2	15.124122	14.200151	11.6638	11.240933	11.492671	12.170478	11.7752695	11.979058	11.344135
ALDOB	12.78515113	13.31541663	12.25771589	11.69098881	12.03362429	13.02212137	12.09017934	12.4468536	11.49588376
ALDOC	938.8843	282.1951	878.6734	711.02466	530.9601	524.1467	735.0082	584.7745	605.38824
ALG1	284.49384	370.602	291.5982	295.62302	358.7684	342.2328	329.45636	330.25616	340.4502
ALG10	9.080663	12.26185015	11.5340122	13.50876475	21.56025065	15.4941015	9.8428088	10.99305765	9.9160555
ALG12	100.01817	111.527435	101.46489	97.549545	98.960556	111.16401	105.22292	100.93644	110.80699
ALG13	287.3525546	343.6433074	365.6494729	329.335677	400.1361678	399.461453	355.6034408	299.4187346	423.3838816
ALG14	73.430391	137.2272735	52.6792505	127.6794427	152.8024165	139.683757	146.484551	154.7882987	142.2811292
ALG2	539.3069639	691.3836425	548.9519154	618.7517745	825.4142471	593.2415705	646.0264635	683.0774458	706.8851928
ALG3	213.27058	250.80646	157.93694	181.89441	244.274	228.68857	233.13501	252.708	249.63968
ALG5	249.6687355	367.611234	383.2983459	314.3981328	365.9224834	313.3948562	332.892422	339.1672858	326.7376615
ALG6	152.243	178.94176	159.30154	152.3459	177.12387	176.81857	126.32478	158.42366	140.49385
ALG8	436.03168	750.3306	489.8814	466.11707	729.34155	535.2479	702.7192	572.03284	497.17612
ALG9	232.26416	307.26817	235.195555	251.82406	291.566645	217.895935	290.005005	211.784315	247.515865
ALK	16.9054927	17.5795635	17.18314	16.7131361	18.0380541	18.3344082	14.67816015	16.9833422	16.57755665
ALKBH1	146.14017	170.438227	163.006637	133.0734335	158.2799715	149.03896	127.555198	161.2588465	161.695621
ALKBH2	54.315266	121.05155	86.60207	70.49971	74.96808	66.61532	58.912407	33.780853	68.352104
ALKBH3	167.54805	270.43423	272.45938	287.70862	269.18887	179.38446	208.36584	176.16837	237.33574
ALKBH3-AS1	7.353001	7.57908635	7.424214	10.5138633	7.205741	7.44441475	7.2769233	7.4283025	7.1749885
ALKBH4	121.80734	123.967415	130.0056	122.55366	115.76603	152.35294	131.93532	173.30072	169.20462
ALKBH5	1121.049519	939.5820693	1362.35188	1227.58401	896.495176	887.8821905	1060.368082	912.4057899	937.478761
ALKBH6	269.02563	255.14682	284.77246	285.41043	336.0344	234.56331	349.65216	323.1277	315.59338
ALKBH7	312.8470519	334.7362555	328.8508449	261.6463608	371.5931399	425.5370758	446.3122923	366.0878615	448.635891
ALKBH8	71.066517	159.89676	78.621995	98.1324525	153.92861	98.426305	96.0269	71.1247065	112.804263
ALLC	41.517784	41.074924	42.059444	40.92199	41.044292	42.887203	41.343925	45.857044	41.9654
ALMS1	90.83775667	111.2102493	94.361051	109.5930667	105.7473867	64.85690567	92.40264133	74.82178667	100.186345
ALMS1-IT1	8.380131	8.626323	8.078196	7.8461843	8.209958	8.185116	8.342703	8.242178	7.9093614
ALMS1P	16.606987	16.80954	16.936193	17.117197	16.300129	16.600792	16.373253	16.532816	17.73382
ALOX12	5.172359	5.0231023	5.0320096	4.8231936	4.912846	5.065437	4.980655	5.028491	5.2677655
ALOX12B	4.1086254	4.139199	4.123788	4.019755	3.9988182	4.114569	4.085321	4.1351476	4.0468354
ALOX12P2	8.750284	8.716893	8.737645	8.41184	8.433048	8.737645	8.587799	8.686059	8.446427
ALOX15	4.554577	4.5993915	4.584832	4.467085	4.4808526	4.553727	4.51946	4.5622277	4.4442325
ALOX15B	8.2471748	8.27588785	8.3089663	8.0501812	7.06236785	8.192537	8.1607753	8.2635685	8.06758885
ALOX5	5.9769034	6.1777503	6.021160225	5.74175585	5.8785396	6.373004475	5.970071525	6.058867675	5.870229175
ALOX5AP	53.477215	51.888027	52.560085	51.29627	52.344887	48.09735	46.563732	52.614033	52.69012
ALOXE3	8.74993825	8.2698445	8.30345825	8.12252285	8.05310565	8.35418925	8.17070425	8.2815385	8.0862312
ALPI	4.768329	4.8060422	4.80909575	4.629847	4.6949955	4.8014415	4.75857415	4.794217	4.7020495
ALPK1	41.57594988	39.135701	50.68705725	38.735382	47.04352575	37.59480275	40.91376075	36.759489	41.51402913
ALPK2	3877.586	4908.6655	3043.6594	3735.5266	1643.1875	1886.6737	2929.075	2273.6045	1909.2827
ALPK3	4.21264155	4.29600035	4.25758575	4.9377232	4.1536294	4.2883521	4.2528128	4.21996385	4.16941295
ALPL	11.4536375	11.7252155	11.630392	10.889223	11.010834	11.5125605	11.24240175	11.491899	10.9753935
ALPP	4.2803144	4.283709	4.339596	4.1624236	4.2069087	4.325858	4.2689533	4.3051333	4.1932006
ALPPL2	19.9126457	20.7761375	28.8514148	19.59035235	12.615631	19.1736305	19.73343185	15.4081753	19.52647465
ALS2	135.9470502	196.2702437	108.275338	184.7230901	107.6044667	113.55104	123.4912087	116.3835743	104.6434103
ALS2CL	135.959917	116.840015	100.2551175	114.4251652	133.0138257	123.4069043	116.3068247	114.4581383	120.6242283
ALS2CR11	10.46004028	11.79670492	10.45364283	9.781669417	10.31148308	11.32766402	10.2027943	10.42612417	10.11720862
ALS2CR12	16.1300165	16.5962185	16.316731	14.9247012	15.391009	16.38717375	17.0095695	16.89538275	15.915058
ALX1	4.2837086	4.3147793	4.305936	4.1844115	5.939482	4.8405395	4.2441454	4.250086	4.2141724
ALX3	4.476051	4.48357	4.5196714	4.4031873	4.410585	4.363945	4.465628	4.750879	4.3974423
ALX4	3.9041224	3.9150593	3.934824	3.8141577	3.833055	3.9260275	3.877997	3.9106808	3.8455863
ALYREF	416.92792	1096.73392	340.084095	466.966785	1132.2436	367.129775	479.46368	477.2628	465.06609
AMACR	7.2610719	8.112688067	7.486666033	6.801311	6.838104133	7.044979067	7.0782975	7.152378567	6.366344633
AMBN	6.276301	7.2682357	8.740495	9.013651	6.7159286	7.7314243	6.9900484	8.689698	6.67908
AMBP	4.7493856	4.7596521	4.796108	4.6754075	4.675086	4.7634265	4.7380433	4.7537518	4.6863528
AMBRA1	59.8610645	84.16510163	74.6484075	64.39932485	81.91440068	68.34428418	79.28502785	56.63425008	69.34100278
AMD1	357.089485	567.923615	277.302418	470.802555	731.60365	634.890715	486.88031	678.31511	561.70029
AMDHD1	10.080907	5.389754	5.2491317	5.0817595	5.148298	5.2354436	5.1437387	5.217898	5.1188574
AMELX	3.8427186	3.8686059	3.8895864	3.7552195	3.7916384	3.8452275	3.8223472	3.9605932	3.7784028
AMELY	4.894556	5.1324797	4.9843736	4.568614	4.881337	4.975086	4.9362674	4.9815865	4.9169717
AMER1	10.7579	10.664009	10.714848	9.140618	10.492373	10.905367	10.57094	10.700868	10.096902
AMER2	15.230008	14.72359133	14.53937183	14.24583343	14.03872523	17.96797117	14.17432223	14.57647167	14.21042933
AMER3	8.224671667	8.261238867	8.6937711	7.9930813	7.8237131	8.257693933	8.0895881	8.2534212	8.025581333
AMFR	529.30277	908.3737	537.891705	359.80226	557.45635	609.684485	585.879305	557.67399	364.421575
AMHR2	10.406621	10.426047	10.498243	10.309065	10.309065	10.7759695	10.759904	10.426047	11.045581
AMICA1	8.725021	8.908777	8.795277	8.34776	8.4598255	8.606636	8.672699	8.781754	8.915423
AMIGO1	33.13502	33.338024	32.42133	57.39139	32.755608	35.42128	35.139996	29.203262	32.967052
AMIGO2	676.8159	1889.3141	82.52208	1119.7073	4660.9688	1744.1193	7832.7446	4244.783	5511.5444
AMMECR1	217.5279479	288.0413585	319.8357373	132.0166768	210.4333353	243.6893703	280.8284605	213.0500463	285.9722855
AMMECR1L	776.0558	1084.738	805.7565	745.5526	1104.4117	712.3186	841.2489	733.6898	887.3606
AMN	21.76549	25.5863165	18.13432577	19.1773659	25.0308275	21.45132467	22.50454447	22.951361	21.62500967
AMN1	22.09318	25.496176	20.451977	38.394207	28.532314	27.09886	17.402885	16.88652	52.30462
AMOT	5.808842	5.817516	5.9198527	5.631233	5.7415247	6.0032406	5.818059	5.8947887	5.6533313
AMOTL1	263.5210328	258.4547535	197.897339	235.804665	306.567994	227.7390588	265.773266	283.4429575	296.3004238
AMOTL2	3506.0046	2909.202	2727.6528	3774.744	2559.9365	2709.6528	3575.7512	3521.7346	3236.185
AMPD1	4.3402023	4.3751497	4.3849535	4.2687545	4.2604036	4.3784146	4.3256574	4.387407	4.307945
AMPD2	600.63727	546.4954	748.0949	387.64896	605.459	484.85983	602.76904	521.9278	513.6469
AMPD3	39.691124	53.509636	40.833347	15.669672	95.10633	63.571724	21.724417	78.08989	55.571774
AMPH	88.05155	204.34406	57.50387	43.13788	205.60568	235.50584	57.86425	212.70439	209.04695
AMT	69.068146	52.41812	59.497635	74.574104	52.57723	103.816986	56.084595	62.36943	122.456566
AMZ1	66.336689	76.8473315	76.125933	66.867587	64.883314	87.179535	83.7694665	82.4535725	83.7569885
AMZ2	2201.5188	2396.1604	2301.8708	2641.2974	2104.4143	1982.1682	2308.4275	2138.488	2303.8035
AMZ2P1	447.2535	502.1265	422.87686	584.6658	392.62375	390.97968	440.42447	362.83963	441.3289
ANAPC10	207.6165655	256.021368	183.425232	256.96437	307.2891585	240.331616	210.309733	213.491732	264.32968
ANAPC11	1698.891123	2028.127566	1635.890148	1802.4347	1961.16797	1929.423488	1810.235394	1843.013798	1848.59901
ANAPC13	1099.134712	867.717366	774.3050458	1019.69919	1414.513472	1450.624134	840.0143669	1283.354176	1016.728541
ANAPC15	257.5975	327.9243	261.55502	316.65488	270.7878	299.4942	323.45944	366.17084	336.12878
ANAPC16	1216.62506	1043.587213	1225.006925	1156.05008	1262.430078	1013.72468	1134.892445	1077.131108	1191.958843
ANAPC2	142.95857	91.59851	242.31145	157.67943	115.496574	204.51562	168.08804	146.91508	202.2494
ANAPC4	548.451965	677.9534	536.1433	582.06604	734.14708	565.195235	566.002615	462.246185	529.253215
ANAPC5	651.7707452	924.0275849	773.9136758	798.8652578	717.0933345	704.2675013	697.2021499	689.1819838	751.4032887
ANAPC7	197.70236	248.10685	180.521721	229.11602	207.04032	237.394753	200.9140465	202.77036	210.623835
ANG	84.49217	53.709602	127.56185	77.83182	105.61129	81.1901	144.83725	76.61127	76.05249
ANGEL1	81.05342943	79.83135767	83.33821633	77.33750887	77.92525117	78.66944933	80.25465253	76.547246	78.77931467
ANGEL2	169.1169787	200.1615887	195.000602	194.6595517	214.5279033	190.214259	171.626299	172.758905	195.2935443
ANGPT1	62.09232783	447.249438	9.100976	119.0887037	1623.877047	620.461491	893.7501395	1518.4229	1085.561029
ANGPT2	5.538476025	5.63036705	5.572283725	5.30698965	5.39182855	5.576479175	5.562189725	6.225393375	5.35015865
ANGPT4	4.6951632	4.709415	4.709415	4.560102	4.580559	4.9167433	4.629513	4.7061214	4.5873985
ANGPTL1	34.35391867	45.37072033	28.80243433	11.3237391	22.89681867	25.82403733	60.021842	50.846935	35.95740633
ANGPTL2	549.0861767	108.7687833	608.10324	607.7020433	993.28446	946.8150333	736.97126	410.3874867	545.4402
ANGPTL3	8.830927167	9.035917833	8.180266333	7.535278	8.404533433	8.476686	8.0276951	8.736719233	7.698393233
ANGPTL4	141.093817	114.587255	255.918465	191.34674	287.61499	136.64258	213.5588	309.16613	232.081255
ANGPTL6	6.5471134	6.5446725	6.5973697	6.3879004	6.3100452	6.5896845	6.5099764	6.5709677	6.453763
ANGPTL7	6.3000507	6.6346955	6.3549256	6.1511464	6.1752853	6.324479	6.257893	6.334218	6.223557
ANHX	39.636448	49.62113065	49.74181365	55.1147565	37.30359225	60.823158	38.52756465	54.244728	50.10720585
ANK1	12.79921249	12.81766771	12.88023746	12.72730196	12.56652113	13.46947829	12.66971796	13.0430705	12.70994709
ANK2	49.3535441	34.74903988	43.6023976	30.15580725	39.47414355	56.60861093	40.89043508	36.58548875	39.73014193
ANK3	17.07923934	6.73651178	26.90280786	13.30611834	6.60920188	6.8535763	6.7430238	6.74989526	6.58333914
ANKAR	11.8272125	13.8283715	11.76374	11.124991	11.8326875	11.9283395	11.604956	12.0101575	11.225708
ANKDD1A	36.4732495	33.396007	38.1554665	32.01188	39.448945	47.656265	36.38893	37.373052	33.4366605
ANKEF1	10.851645	10.8600477	12.560145	9.77547085	10.074544	10.66855025	10.29637915	10.5541325	10.09827415
ANKFN1	6.7348895	6.9370665	6.8038287	6.502286	6.65115285	5.15697435	6.783821	6.72883385	6.5766708
ANKFY1	166.613135	176.933539	150.5342933	190.0257575	188.0001968	158.8290718	181.3509548	172.9826058	174.8183408
ANKH	353.4562081	453.0330986	323.386409	203.2871266	329.275909	221.9695009	364.2900319	231.9601249	392.8082443
ANKHD1	37.92183	17.517675	41.034725	30.687153	14.252551	23.062605	19.306196	19.831726	20.367754
ANKIB1	802.610659	947.2875093	825.4729957	712.1651803	805.8358833	680.6756153	784.1299787	629.5397617	750.7770373
ANKLE1	7.8509393	11.566858	8.072549	7.184675	9.053671	7.1954036	7.3812804	7.680765	10.193397
ANKLE2	233.3400323	379.8126592	297.2251933	231.4140563	316.7117213	301.5843818	304.6983652	314.3162263	361.9774025
ANKMY1	32.73695967	32.02515933	30.092464	27.785041	29.84382433	32.03926987	29.4319859	32.033799	25.91573133
ANKMY2	610.24866	822.45764	823.2828	592.459	772.9318	762.4443	737.7203	594.1188	806.92224
ANKRA2	674.94116	936.06537	851.0334	769.3903	779.13776	659.542	764.4738	601.3789	677.9687
ANKRD1	13.085963	32.05231	19.450302	8.367048	8.495993	8.70856	8.630945	24.981918	8.714249
ANKRD10	241.8414309	200.4895655	291.2916071	251.2432253	325.1106157	260.0358777	266.3338666	205.3418914	227.3430188
ANKRD10-IT1	77.0623875	63.874505	131.396935	95.04948	104.4602975	76.0918835	80.49125	82.0619275	105.205675
ANKRD11	530.8483092	591.81472	595.7448017	631.1746617	639.1031	531.1090517	705.395335	576.5128533	597.6481533
ANKRD12	506.556835	463.2654465	669.4067675	466.3939288	571.855345	404.919995	526.2850325	358.2110915	420.4189375
ANKRD13A	1202.880843	1914.434943	1645.92419	1606.107025	1185.29253	1242.62857	1560.658786	1152.436968	1526.389095
ANKRD13B	45.355213	32.98857	43.939735	41.742935	38.762028	58.202488	53.05994	43.767982	42.03199
ANKRD13C	225.1195896	386.6530961	218.2258729	330.2909668	334.5423378	260.4512512	200.6743711	229.8746152	284.4467706
ANKRD13D	50.01268267	36.26951877	48.936261	45.91483033	33.49509033	46.86330277	41.68264467	49.45903867	45.710158
ANKRD16	16.7983805	22.49238335	20.47693475	33.0600484	21.7722266	22.8886585	16.49831775	21.661688	35.61739575
ANKRD17	839.49942	739.065475	801.980375	801.933575	618.22969	643.75133	748.504115	668.358795	702.56633
ANKRD18A	12.0863717	12.25823525	12.2390655	13.5387185	11.00549065	12.260114	12.01132765	12.08897665	12.2106735
ANKRD18B	4.8831577	5.0018334	4.934196	4.7608557	4.7875686	4.9139915	4.847542	4.9142213	4.7384877
ANKRD19P	7.715941	7.7094684	7.825358	7.6201243	7.562077	7.91674	7.6514554	7.7094684	7.5875072
ANKRD2	5.565713	5.5150814	4.9625745	4.7675195	5.7385807	4.9570246	4.9358063	5.2535396	5.5282145
ANKRD20A11P	11.305587	15.179939	19.067333	11.048157	11.034774	11.361072	11.5884495	11.305587	11.034774
ANKRD20A12P	64.0672265	69.624955	65.0087725	59.4344615	50.344841	50.99183	52.2549125	56.627055	49.51128
ANKRD22	48.6913097	48.687045	61.98169125	46.9342315	48.112602	60.1882707	54.5104345	58.440726	45.18312965
ANKRD23	23.16929	22.296011	31.097652	23.933512	20.853998	30.048578	22.192297	26.8561	19.140377
ANKRD24	8.937142333	9.002222567	9.1379748	8.5001018	8.888958467	9.261705567	8.9589062	9.1970689	8.888478133
ANKRD26	31.191083	50.709179	36.8945472	32.8508685	39.699733	34.042474	33.976789	32.701397	29.0620665
ANKRD26P3	12.410002	12.3436365	11.754975	10.798605	11.296101	11.780762	12.000864	12.146096	13.516645
ANKRD27	900.763	986.06244	941.3171	681.63	1311.9355	1062.2153	1076.701	891.67377	1132.8358
ANKRD28	850.9264275	826.9534925	645.98148	1223.765265	937.3892025	921.417225	863.693005	901.178585	966.2988975
ANKRD29	33.1873705	27.380543	67.551666	25.091271	17.1974205	21.091167	17.6557605	14.4057054	19.8130475
ANKRD30A	5.723084	5.852614	5.765401	5.4633813	5.5527534	5.775086	5.6636205	5.7991004	5.529758
ANKRD30B	14.6134285	53.4881825	18.457731	13.29825	16.828844	15.9156215	17.905443	19.220428	12.646956
ANKRD30BP2	6.4760695	6.5893764	6.490276	6.504517	6.2809863	6.50846	6.3759985	6.4972415	6.405796
ANKRD30BP3	8.147032633	8.093665	7.4960271	6.741695567	7.201469233	7.3886081	7.298295133	7.548968533	7.8455305
ANKRD31	10.3109865	10.509505	10.396917	10.579813	10.0312	10.342765	10.228624	10.351449	9.983608
ANKRD32	59.8022585	76.668308	47.3288945	62.2876735	92.476808	38.2695785	42.5896315	46.6494695	64.85276625
ANKRD33	8.609848	8.860308	9.140618	8.139825	8.704705	9.759467	8.517215	9.787266	8.229505
ANKRD33B	37.45528	24.322184	32.64659	29.01257	29.01257	114.547295	37.281044	48.07605	56.10942
ANKRD34A	7.223303	7.3579125	7.346943	6.914842	6.701228	7.2516494	7.2219563	7.319589	6.9640236
ANKRD34C	5.2523155	5.2746477	5.269978	4.9815855	5.0076675	5.0803385	5.090534	5.20041	5.0076675
ANKRD35	141.44365	85.48675	83.33207	170.72218	118.87022	135.01578	181.21707	142.72563	138.7751
ANKRD36	55.3629235	67.4783955	66.026332	71.1276655	63.9149385	66.0853865	56.248313	62.6660035	60.5115155
ANKRD36B	664.5425	229.97183	961.74805	642.0048	309.91397	249.83188	477.47845	406.18948	370.369
ANKRD36BP2	13.38575867	13.188334	12.15549067	11.43129267	11.84205633	13.22800933	11.98531467	13.74058117	12.471346
ANKRD36C	33.06865	34.498734	32.10243	37.736618	29.984213	40.45152	32.6641	33.45325	31.33344
ANKRD37	349.1755042	222.9359834	333.1046532	234.8252896	265.7943132	142.4161885	221.3918275	144.1655217	340.2072512
ANKRD39	66.421486	73.61032	74.32769	71.15361	81.72184	74.133865	72.899864	74.1304	71.486176
ANKRD40	324.0912557	240.2107367	269.3901127	295.5750247	274.0966577	332.3466543	296.36373	287.5219933	299.253392
ANKRD44	22.3314384	72.3507202	31.63499222	58.2821524	89.26022358	36.41133434	90.07292548	62.38324976	45.17536012
ANKRD44-IT1	6.614927	6.701853	6.8945603	6.4360337	6.6322217	6.766219	6.7356863	6.9494286	6.3650084
ANKRD45	10.2994585	10.706855	10.350489	10.088432	9.985475	10.426049	10.190547	10.364977	9.894637
ANKRD46	323.00723	358.13327	246.28673	303.18903	265.88315	197.9298	133.45108	183.75266	211.1827
ANKRD49	326.6725	333.58362	267.16306	412.80484	320.83087	357.5826	259.76843	335.73697	296.7001
ANKRD50	302.1996564	269.7437298	265.0624203	321.1216543	396.0039582	374.6862189	324.4473788	337.9714356	320.8840507
ANKRD52	120.82595	118.32557	121.12211	179.7529	58.384613	128.1789	184.98627	123.687485	147.25806
ANKRD53	23.343716	23.850874	26.9235705	26.133421	21.84503575	26.6990545	23.2707095	23.455142	23.8650745
ANKRD54	180.1912273	143.2856039	204.7334434	166.0376788	152.3294245	176.233735	181.2556648	175.9739335	196.8199105
ANKRD55	12.204571	12.828302	13.732635	12.182967	11.757716	11.90778	11.698657	14.531025	12.046272
ANKRD6	17.191589	21.3674345	9.9773035	50.178469	13.592298	11.8208655	11.809807	15.557764	27.0092955
ANKRD60	4.1002054	4.101544	4.132449	4.0176945	4.0300765	4.119752	4.074288	4.122442	4.020317
ANKRD65	25.6419665	25.469505	28.415758	22.0017165	25.3956385	26.0581045	25.4783345	25.5381645	27.3835145
ANKRD7	6.157459	6.244486	6.254393	6.0676837	6.0434036	6.2538095	6.1082754	6.279522	6.09462
ANKRD9	71.70275613	82.82553033	54.4397832	91.69608967	96.97913833	163.2358582	108.767489	89.9397919	95.86823653
ANKS1A	222.15146	178.36699	170.97318	214.01772	186.25418	151.11493	177.35529	178.00146	162.13773
ANKS1B	5.83695416	5.81420906	5.7166485	5.24762042	5.49349748	5.68858936	5.4668887	6.06255664	5.72370464
ANKS3	6.9112964	7.637551	7.0776124	6.7848573	6.4951205	7.4793224	6.9701953	7.065742	7.720978
ANKS4B	6.6650805	6.8343887	6.6772118	6.523649	6.5737257	6.733801	6.6576257	6.6937327	6.5550556
ANKS6	37.5441747	37.56141843	45.54777225	36.08956658	40.48654633	37.49809078	42.8545571	35.06017388	45.53819675
ANKUB1	10.07762223	9.911766767	9.709926633	8.980778667	9.483978333	9.700923167	9.5564331	9.7601625	9.116602733
ANKZF1	126.77911	92.59048	179.45161	88.40123	83.36517	78.03528	117.1836	76.00638	78.297714
ANLN	500.794185	344.810045	155.69911	305.04374	774.69347	1300.434525	617.443985	850.42725	722.691885
ANO1	28.66394225	29.112567	24.5198167	28.246911	28.29056115	38.9300765	28.57224225	28.71493325	27.93128115
ANO10	396.52402	670.56494	219.68962	396.78314	795.02783	756.84827	734.1861	750.1031	778.7559
ANO2	4.51693335	4.10922885	4.1305604	3.93260325	4.0285524	4.11567905	4.08089515	4.11261875	4.0157033
ANO3	6.758337	6.6633725	6.684533	6.5340014	6.541469	7.44106	6.721568	8.334539	6.54742
ANO4	11.26923467	9.467943833	11.30945733	10.095942	14.98193067	14.6889108	26.13532067	11.55718623	18.598336
ANO5	9.274562	9.770852	12.265611	9.312263	8.619889	9.571763	9.112957	9.340527	9.385491
ANO6	1156.57787	1176.939824	1200.13183	925.379556	1634.246201	1342.422909	1380.238827	1308.946677	1410.139326
ANO7	11.715578	11.973474	13.511606	12.164801	11.466443	11.6257925	14.009434	13.809683	13.043629
ANO8	3.367692	2.9743202	3.0527198	3.0317266	2.9818184	3.238947	3.1393275	3.2169728	3.0128438
ANO9	4.270944	4.270944	4.3013206	4.204948	4.20142	4.3282795	4.256234	4.305736	4.2285414
ANP32A	1144.592373	1002.550517	903.5515667	1087.88787	784.64789	627.1647867	753.68336	784.0268333	804.3473533
ANP32A-IT1	17.783493	18.060919	17.677671	17.41912	17.23814	17.569206	17.218859	17.909975	27.926212
ANP32B	7690.90455	8325.265	8281.166	7716.0691	8387.611	6585.9602	7676.2235	6842.216	6957.7973
ANP32C	8.210342	8.437766	8.38443	7.848746	8.350098	8.334539	8.171389	8.23872	7.891313
ANP32D	6.143408	6.3549256	6.1951847	5.7659383	5.997367	6.199808	6.065421	6.3327413	6.223558
ANP32E	1117.009947	1197.168413	654.3441087	883.2247467	901.3728867	1041.20131	770.0914267	1122.38849	1016.65396
ANPEP	1069.293368	603.8135517	1541.672215	1659.830458	1734.41802	2623.858427	1270.671164	1759.365609	1790.397644
ANTXR1	1175.565815	955.2568943	918.5773985	886.8976772	2817.722724	1989.512707	2351.436776	2741.822077	2147.797538
ANTXR2	953.389088	1028.0795	719.660666	605.4933285	1481.974609	1044.778299	627.1386238	959.8147275	891.8855475
ANXA1	5323.304549	5811.8145	4686.05717	6382.316293	5607.33416	7599.054818	5835.218543	6803.498525	6799.961496
ANXA10	5.3504434	5.1071754	5.2707143	5.0435185	5.068272	5.288438	5.074892	5.1157546	5.0765486
ANXA11	1140.04389	1151.853527	1121.966063	592.1898417	1004.70772	1525.17117	1159.44094	1178.47676	1433.686053
ANXA13	4.7866745	4.804787	4.8110642	4.6598325	4.698666	4.804787	4.7581925	4.7969522	4.700859
ANXA2	13026.61069	14641.47127	11968.91184	12016.88734	14295.35173	13973.63437	12881.73662	14697.89347	14188.76576
ANXA2P1	255.93361	421.65646	226.08064	244.38794	412.53586	329.57953	301.35706	379.44955	386.3767
ANXA2P2	7669.395	8835.244	6857.4424	6726.655	8551.529	8110.738	6807.751	8797.836	8579.286
ANXA2P3	749.21155	793.80505	727.72754	659.84937	824.83887	738.8394	809.4657	844.13684	838.3321
ANXA2R	22.845331	26.265404	27.177317	20.939747	25.350962	22.054077	20.493505	23.75342	25.602795
ANXA3	5.194594	5.2430167	5.2645736	5.0135083	5.0510497	5.2208176	5.139185	5.2430167	4.983676
ANXA4	1423.02335	1631.82935	1425.95365	1392.63075	1628.87655	1649.3374	1524.96575	1686.5938	1683.8986
ANXA5	14016.771	14279.971	14001.755	14050.163	14950.417	14203.613	15189.313	14295.981	14682.392
ANXA6	1348.60507	1339.223658	1168.682895	1129.148154	1161.606045	1489.884763	1706.579518	1853.660844	1609.623287
ANXA7	1551.9558	2990.54365	1761.8672	2192.48975	2683.86425	2862.3571	2138.8703	1835.05815	2586.6885
ANXA9	8.2224798	8.2291625	8.3119112	8.0562325	8.01996515	8.2609282	8.2865188	8.2023752	8.037387
AOAH	65.78346	68.245415	67.75082	63.834564	63.834564	67.61198	67.87097	65.76816	68.961914
AOC1	4.9503274	4.9036913	5.138467	4.729438	4.780653	4.9126177	4.847315	4.9950743	4.78489
AOC2	7.3954043	7.45495	7.4964285	7.337358	7.338727	7.444877	6.3348083	7.431004	7.4995766
AOC3	10.482592	12.647166	10.531584	9.485356	9.935318	10.50314	10.105377	10.539443	9.685578
AOC4P	159.46866	160.99275	121.22952	155.04036	136.93039	156.8582	173.12306	160.42331	173.75383
AOX1	324.93032	1352.692665	277.987095	39.183802	317.384965	357.133855	393.111805	550.92427	207.77597
AOX2P	20.32601	21.310081	20.38485	19.918827	20.116697	20.824848	20.558573	20.782167	20.043669
AP000230.1	7.2212825	7.5325184	10.370292	7.1475863	7.0838857	7.2001014	9.633776	7.2001014	7.074643
AP000253.1	7.3988523	7.1886964	7.2530026	8.071044	6.963699	7.21018	7.953368	7.3469434	7.5076237
AP000265.1	4.8000846	4.852517	4.8405404	4.6676607	4.714906	4.8315206	4.783997	4.832873	4.7175455
AP000347.2	10.024193	11.099274	12.795447	11.82479	10.234354	10.518821	9.795026	9.690094	10.260156
AP000462.1	21.187223	13.082603	13.186714	12.4679985	14.061131	18.559467	12.95271	16.806398	12.506425
AP000473.8	5.330026	5.598509	5.359932	5.0952835	5.2106047	5.3649325	5.2928786	5.368436	5.130566
AP000525.9	184.17302	184.99924	2660.3281	160.2214	157.9111	199.12863	246.71788	191.07007	176.96703
AP000696.2	4.2273583	4.211423	4.248303	4.169222	4.141322	4.2236147	4.1996574	4.2332754	4.1928096
AP001063.1	4.710073	4.722607	4.7378254	4.6520166	4.63448	4.722607	4.7015157	4.7164454	4.687508
AP001171.1	49.67454	61.17132	47.733192	45.29603	46.062756	46.002666	44.301804	47.04383	44.305935
AP001189.4	6.986465	7.099427	7.020098	6.8484244	6.850342	7.3802476	7.1047254	7.0855374	6.887814
AP001462.6	10.907905	8.155021	8.20881	8.058259	7.912681	8.265653	8.097428	8.16872	7.8304696
AP001605.4	7.3240256	6.762115	6.63779	6.275424	6.435431	6.6843762	6.5017867	6.6093774	6.4709377
AP001630.5	9.631539	10.368843	9.642773	8.415763	9.446079	9.786811	9.54125	9.75765	9.246068
AP006216.10	6.8669696	7.194058	6.9494267	6.650181	6.727525	6.9183893	6.840127	6.926781	6.7842245
AP006222.2	62.45672	68.36325	69.02304	61.045963	128.2297	65.694595	89.19199	62.2445	62.059032
AP006547.3	114.67561	136.49695	115.34049	92.80658	90.87962	114.47789	113.86575	122.37672	102.6833
AP1AR	75.99607433	202.4751561	107.1718628	115.8375925	182.367566	76.14701947	104.3933593	117.7798387	107.6839748
AP1B1	233.42879	240.1966	249.0699	245.00401	193.89261	250.82967	254.98032	253.29782	239.57045
AP1G1	429.1278267	741.40619	390.6949733	468.2016233	706.6739133	397.7958367	437.9285467	428.6158733	449.04889
AP1G2	22.8055827	23.081778	18.0716745	22.1091065	22.3884495	22.96226535	22.811956	22.8805377	20.3031628
AP1M1	525.1882	389.49142	479.06903	648.70897	382.19203	771.796685	708.07118	703.4261	636.46541
AP1M2	3.69183465	3.70442015	3.7097436	3.66670975	3.67790905	3.70088585	3.6809918	3.69860025	3.66909885
AP1S1	246.77175	262.421018	250.4754033	215.0406283	206.1577867	247.1737067	379.1716033	239.2771	253.213582
AP1S2	405.4207268	384.9765838	294.6046875	604.5679885	660.5908275	606.25815	633.02621	744.5445	722.0482838
AP1S3	9.39098228	9.76545448	9.34419746	8.94136052	9.1369044	9.4873262	9.2722194	9.3120892	9.007932
AP2A1	225.5354581	102.423616	238.9164727	201.778987	87.17873825	318.5931421	269.1505168	232.618288	249.338324
AP2A2	649.9519	439.826915	864.5724313	507.1934608	484.857265	617.8546625	571.079289	636.7196325	774.9774275
AP2B1	459.33464	830.6745	534.158185	552.39426	442.80218	397.480795	632.97707	524.086745	469.450255
AP2M1	5706.8945	5495.631	5757.944	5315.44	5453.768	5112.9443	6277.249	5511.797	5905.028
AP2S1	4566.2108	4877.2217	5538.4296	4880.933767	4258.617433	4943.7808	5555.5532	6198.208333	6301.467533
AP3B1	626.835475	800.88235	420.915885	513.366765	616.65375	553.416025	517.985775	615.624375	573.883725
AP3B2	8.9373095	9.058462	9.8590795	8.6680533	8.75067185	9.8057695	9.0193295	9.0353835	8.71445125
AP3D1	637.5878956	970.2656192	948.8542697	908.6754137	760.3309587	749.9012425	852.9030437	814.6345443	799.3656839
AP3M1	305.928385	352.37896	254.6897825	337.9111675	266.695909	259.07857	205.29931	211.266779	267.488151
AP3M2	232.47451	155.5811575	172.430765	202.20757	153.884922	135.580955	135.578045	138.593028	141.471865
AP3S1	6134.463	6637.555	6549.473	5636.9385	6346.551	5928.207	5680.207	6352.776	5910.6846
AP4B1	53.14502387	86.6310015	67.94377223	65.57666343	68.22287977	60.17316367	66.35416857	58.99491943	61.1869075
AP4E1	153.1243252	165.1613064	134.9492691	184.9057109	136.4202659	156.4039547	164.576438	146.8596166	214.4431443
AP4M1	113.18811	113.648186	115.16309	127.56179	113.03515	120.21065	107.699776	104.450584	119.96431
AP4S1	113.0223863	118.0215823	80.876064	110.2832255	112.1798955	119.1595845	93.894933	85.02564475	116.2145248
AP5B1	8.112735	6.7942	13.153252	8.718315	7.1490893	9.054722	9.261386	9.395348	11.956463
AP5M1	186.5369683	312.132431	158.6487267	228.5755242	325.4313989	241.715634	205.9280799	200.3152404	217.6050621
AP5S1	165.90018	160.00488	204.30597	159.58763	131.69566	160.90266	194.49014	156.35422	156.20122
APAF1	224.9914722	251.5247715	235.1760529	190.3481597	288.5473177	201.7586538	207.0839679	224.5588935	185.1022912
APBA1	12.357691	11.96402025	12.02113175	27.93998515	11.5377494	11.9600295	14.8064205	18.187705	18.28670975
APBA2	79.660739	64.59894	100.31041	42.261426	52.8389285	56.6944465	48.6705565	54.060253	52.620828
APBA3	156.954994	156.9243075	224.1305025	155.8013875	137.2888075	185.3542695	179.5088275	179.817154	168.1705965
APBB1	98.17466	70.18813	136.5224	84.29539	66.44626	92.28872	85.15262	75.42737	88.60342
APBB1IP	77.51608267	158.1843505	192.7118907	11.82167467	214.469815	212.886728	72.90842867	153.5017253	64.81961633
APBB2	146.1211374	317.4924569	123.0168846	85.36392029	225.3633214	123.5176413	148.3763927	199.1852757	174.184204
APC	166.1199442	305.1009068	118.0098561	235.051938	193.2577286	136.6623575	167.4105424	151.2364549	165.22286
APC2	7.254807	7.1574615	5.73290345	6.676208	7.0456582	5.979834	7.18544215	7.2974915	7.0028743
APCDD1	36.376114	12.056659	16.502386	41.96243	98.88899	902.7177	124.64842	1729.8246	611.5012
APCDD1L	1816.9166	1215.1849	994.512	392.91702	874.99365	1606.034	726.6256	1779.9384	2574.9028
APCDD1L-AS1	80.4575341	85.398563	78.77375367	72.91943027	77.31275367	77.82918087	76.57464967	77.7308767	78.13318133
APCS	13.411816	12.147232	16.212969	11.789551	11.259822	12.147232	12.221652	11.610084	11.891687
APEH	176.010273	156.5499225	165.8170085	199.350445	190.5070385	246.974469	213.012985	228.6861745	261.101765
APELA	11.717215	13.974206	11.640981	10.472819	18.409508	11.884482	12.2057085	11.630128	11.428013
APEX1	2006.999	1727.0437	1808.8013	1756.36	1646.0624	2083.9556	1757.0972	1776.7025	2005.6903
APEX2	81.44383425	46.8877165	77.9240807	65.4701435	45.7017231	77.62334535	74.573838	68.1971565	65.63995
APH1A	364.9329257	299.2083593	329.6500417	332.8317593	289.8042917	379.622674	373.9313747	304.037554	361.768075
APH1B	272.157645	253.034635	302.607155	335.591305	287.25377	270.9835	276.13507	305.24549	272.295385
API5	455.3045978	594.250038	440.1802142	537.7842672	620.838408	496.211745	495.090776	499.470272	531.053943
APIP	250.4254485	277.56468	187.526883	209.5455243	267.620615	211.0865045	261.391103	196.5086908	263.2187752
APLF	31.5828045	48.5830315	38.960783	30.0474015	41.499384	50.763685	39.1062435	43.1846965	40.010067
APLN	83.65718	84.34649	84.44883	81.53912	82.59522	84.173645	93.842186	113.99315	79.771675
APLNR	6.620172	6.192585	6.2648993	6.046502	6.0832634	6.3121057	6.188544	6.348409	6.0826964
APLP1	45.376347	25.276596	61.97227	55.455276	47.021908	58.537262	162.98668	46.476967	60.55834
APLP2	3687.051223	1214.081671	2575.200246	2647.751602	3538.385448	3505.932152	3317.471308	3216.834453	3063.415954
APMAP	1136.036	1620.5132	1188.7617	1306.4401	1428.0917	1725.9587	2082.0625	1771.6992	1729.0989
APOA1	8.892583	9.939217	9.96309625	9.726738	9.788452	9.9989705	9.79005765	9.9522855	9.798807
APOA1BP	427.5956	654.3196	584.50183	787.88684	543.9022	816.84015	537.5989	565.8515	741.72125
APOA2	5.6175113	5.7097955	5.69931965	5.4620447	5.4923655	5.6184508	5.5790515	6.0232792	5.4625915
APOA4	29.44664	33.673904	29.589779	25.84988	32.893345	29.44664	28.835234	32.326206	29.471363
APOA5	5.25002415	5.2532627	5.2926827	5.11572385	5.160851	5.45026415	5.22045115	5.8698725	5.1825575
APOB	4.82933365	4.85824535	4.8803109	4.73575245	4.78156875	4.8692589	4.73745515	4.86276695	4.77715755
APOBEC1	4.56904	4.589537	4.625414	4.4556446	4.4978075	4.589752	4.535081	4.6150737	4.5418525
APOBEC2	26.14199	28.08814	33.12421	27.741926	28.28264	28.630262	26.377075	29.662985	28.443975
APOBEC3B	279.47162	153.45447	156.99716	235.29729	419.03973	779.59186	358.24188	249.66289	207.85152
APOBEC3C	447.7127	219.69989	482.75034	396.82022	294.16565	771.5638	510.24545	586.96027	622.47675
APOBEC3D	11.169877	9.719052	12.99809	13.164602	9.271102	12.68023	9.61673	12.310306	9.598812
APOBEC3F	70.462574	69.5908705	73.540912	65.305835	73.252365	73.135275	76.646155	84.890327	66.3155595
APOBEC3G	83.5805625	46.9512115	51.1790025	43.927505	170.1873835	105.7708	152.2877615	99.13993	104.8422725
APOBEC4	11.643695	9.389872	9.351857	8.84999	8.609045	9.251673	8.691325	9.794115	10.082317
APOBR	10.1810465	10.1810465	10.217188	8.924992	10.082787	10.1810465	10.165868	10.1810465	10.12613
APOC1	25.9459972	26.22523985	37.53661075	27.185444	25.42126935	26.0304707	26.0830475	26.0151038	26.57314815
APOC2	36.280568	34.8811385	35.836072	34.70766	34.8703235	36.2885905	37.7703035	31.956937	37.7646505
APOC3	7.7332445	7.7896375	7.805156	7.543781	7.44296675	7.7820583	7.9095987	7.75927165	6.4608582
APOD	28.418787	41.097897	214.43726	192.5548	51.56487	184.37071	202.56076	701.328	91.85088
APOE	54.00209933	55.07655513	54.90015377	42.2459918	53.050367	52.39452487	53.34499817	57.8298664	52.50103887
APOF	5.509941	5.6399045	5.539823	5.0881596	5.3419685	5.543958	5.435433	5.5233173	5.0988483
APOH	10.6278778	10.79476225	10.7056847	10.3698575	10.5330539	10.6569175	10.538558	10.65367585	11.2162394
APOL1	315.38757	203.50742	251.40358	144.04251	243.54605	329.9791	353.38916	194.98042	274.7429
APOL2	97.392705	138.79059	113.80545	83.833585	115.4672825	117.0741	123.64834	104.49732	109.5067225
APOL3	211.73485	133.84058	194.28177	90.91564	199.5795	353.54593	187.5484	193.59457	192.01685
APOL4	18.08820287	19.3503935	17.56757867	18.12254633	18.61561867	18.5345432	18.3957421	18.75813123	17.31322733
APOL5	6.349595	6.374512	6.434234	6.1732707	6.223267	6.38284	6.295646	6.410279	6.2305264
APOL6	155.9364123	88.33497875	125.2911088	70.70650725	157.2240475	167.179015	169.58796	159.7731445	191.7768133
APOLD1	85.93837	130.84488	100.120865	81.64943	65.25806	40.954433	98.33963	103.06219	86.85683
APOM	66.06258	69.687225	70.4025275	70.836654	65.2610915	79.2983975	68.951348	71.817082	72.00632
APOO	263.62415	306.4724	207.01018	263.16986	258.28308	280.1108	278.09375	261.421	233.61385
APOOL	254.9976275	260.8707083	222.8045725	313.9832475	264.9384998	253.47758	218.3998388	319.8227443	309.304644
APOPT1	326.105365	258.16455	351.363785	326.374325	329.45625	255.890525	281.12822	275.287095	308.85794
APP	2201.600397	3510.93362	2094.311407	2273.41587	3086.22262	3303.288883	2591.699927	3330.987393	2962.122847
APPBP2	406.1765458	520.0982748	439.4223525	444.236626	540.9523613	420.0040488	430.6800678	427.563176	479.916369
APPL1	335.20594	399.74934	457.117205	432.68049	345.13669	262.894095	321.32699	315.70832	331.35357
APPL2	1588.7908	1394.5012	1632.6476	1170.1191	989.63196	1417.6107	1214.3641	1223.1721	1690.1996
APRT	1245.43395	1062.13515	1338.8735	1248.29968	1001.862	1260.49355	1477.11375	1160.5142	1206.29685
APTR	89.381588	90.742748	94.490509	99.388357	102.9151385	97.1372135	114.26696	107.380251	111.083095
APTX	153.4513547	166.5295407	159.8265927	152.5709833	174.6550661	137.1369628	163.8631945	164.9025357	149.1830583
AQP1	42.5631945	27.2189945	27.2285755	1727.151	50.215951	47.4539435	51.083223	57.336865	120.235205
AQP10	4.4921494	4.4704185	4.5873995	4.369441	4.379639	4.454605	4.444647	4.4770937	4.3780065
AQP11	4.2749286	4.224797	4.303728	6.007723	4.2153516	4.281911	4.0971475	4.281911	4.247511
AQP2	63.12558133	48.00506233	46.89706933	46.26422867	45.51918967	48.38318167	46.39166567	48.45931167	47.02593533
AQP3	17.17031867	17.259607	17.41026333	16.86539333	16.86701833	18.002755	17.261898	17.69913533	16.05376033
AQP4	5.66201334	5.74609054	5.6523997	5.37881316	5.49529218	5.69059842	5.57186382	5.6747244	5.43073208
AQP4-AS1	6.029314	6.18669035	6.09657975	5.74681225	5.93042685	6.675185	6.004392	6.0721125	5.9640243
AQP5	17.74705	17.914152	19.958807	17.657082	17.480145	17.719763	18.174116	22.517496	17.524214
AQP6	40.99377415	28.711952	28.9808188	28.89223165	27.9706325	29.112063	28.51065475	28.7194852	23.7862147
AQP8	3.7153366	3.7299166	3.7548687	3.7040932	3.635142	3.7501445	3.724182	3.7401917	3.6939178
AQP9	7.1113534	7.096117	7.1346006	7.019116	7.0250087	7.3015223	7.0446897	7.1876903	7.0315623
AQPEP	5.2968287	5.2344675	5.2581954	5.1644063	5.162481	5.323073	5.2040486	5.307459	5.183706
AQR	173.8460533	182.2033115	153.9962343	170.8953698	213.6033755	178.4633154	203.0106413	172.8801258	186.0248653
AR	108.7518735	83.7192775	118.3748338	70.1236545	64.9571455	93.6932675	29.36453675	102.653151	68.169434
ARAF	232.6784375	214.357465	233.558198	272.33371	215.88456	244.457601	302.268795	226.514975	265.019745
ARAP1	171.672512	130.461034	196.4609177	140.5116447	133.2129367	142.4956647	145.9480123	127.6681643	152.429381
ARAP3	25.22937375	18.76562235	26.498256	28.8431151	25.9464947	31.5096485	24.0785735	31.556487	24.3522287
ARC	8.745387	8.606234	8.838854	8.029379	8.690106	8.78462	9.207779	10.36884	8.652909
ARCN1	5647.857	6817.4316	6169.165	5400.0005	6078.081	6199.4385	5944.6704	5628.8003	6252.5674
AREG	9.334854	11.04041583	9.450477	8.282830433	10.10047587	9.618886333	9.3854255	9.358393	8.969268167
AREL1	61.90838843	97.84945067	53.041699	68.98826003	79.9922506	67.2460658	67.41910743	67.40621447	93.67533507
ARF1	157.70883	111.09676	160.30371	140.00352	107.208916	145.89467	145.51428	139.4887	147.73604
ARF3	872.8795467	808.8924067	786.1853733	797.6260933	686.3466133	877.7607767	782.83373	877.22979	1011.91775
ARF4	8785.84625	10140.0955	7131.7195	8270.515	8983.11985	9056.2675	7716.3545	9585.553	8917.49685
ARF5	914.66486	703.21063	926.4904	1089.0708	674.3589	976.8188	1082.6411	952.08746	1058.4819
ARF6	1948.640767	2454.62566	1939.904787	2628.669667	2338.706667	1860.523657	1460.691823	1869.72257	1973.263433
ARFGAP1	282.78553	252.428875	366.155075	314.241255	210.3763875	368.25271	376.42712	332.04454	339.354815
ARFGAP2	117.0540525	119.545893	146.5067829	148.1379405	118.5846663	133.2966175	120.593429	115.4404589	130.0897613
ARFGAP3	2280.9287	4034.2554	2727.6528	2725.492	3724.915	2907.3035	3049.837	2847.0715	3208.7693
ARFGEF1	492.4459367	533.78704	380.299348	382.91896	521.6339633	382.6102367	407.0939667	423.98952	421.60888
ARFGEF2	363.919624	519.5333565	421.4060309	370.615516	488.074381	342.7243206	459.4412573	419.8811824	409.6718368
ARFIP1	566.201415	668.45475	618.89915	656.56016	794.09928	597.44648	545.34239	556.503275	620.924235
ARFIP2	1079.8683	830.8215	971.3241	1140.5736	575.37634	1033.5856	904.0234	986.1085	1006.595
ARFRP1	260.98445	325.62747	249.53145	276.285285	318.37205	396.670465	298.464225	339.39328	359.44445
ARG1	7.343284625	7.42905925	7.35617805	6.82153535	7.1183592	7.379538025	7.2016789	7.275407125	7.06743875
ARG2	166.6359225	50.099513	47.550967	72.66755	101.5952235	47.191869	140.930715	252.480988	449.2513095
ARGLU1	684.9152628	714.715375	530.2640333	780.5139275	793.153788	771.4957493	633.2110855	631.6927875	698.991605
ARHGAP1	668.5293433	648.3781784	627.646543	559.323635	510.7482284	642.6708768	570.3461655	619.169197	686.951065
ARHGAP10	364.90924	365.65857	401.0797	362.94086	346.4068	365.52225	351.84378	321.89465	328.81195
ARHGAP11A	22.152493	16.569084	23.312332	20.892443	26.03859	24.342041	46.118633	29.629814	23.531288
ARHGAP12	1024.5167	1286.2837	1442.8834	1349.6268	1326.2645	1316.0702	981.1546	865.842	1213.9677
ARHGAP17	634.72675	605.8679	661.0653	627.8976	447.16992	625.38525	643.4876	528.7977	607.73535
ARHGAP18	762.4363327	574.4772733	1086.728937	640.2776667	507.9503233	349.13527	553.77594	569.1094267	455.6430233
ARHGAP19	19.28069733	25.366915	20.77186567	15.58968933	27.24490367	25.52212	26.104034	29.45845733	27.2832425
ARHGAP20	27.782933	24.030755	53.113855	13.4331	13.267571	14.9230745	16.70687175	21.769215	13.618028
ARHGAP21	987.920635	1207.31032	1268.63059	873.1640175	1602.47064	1178.83859	1261.4947	982.638215	1020.15162
ARHGAP22	31.521175	38.0416085	25.703453	29.683074	20.92941	34.5919255	23.0882405	27.0909465	30.2693455
ARHGAP22-IT1	10.4292674	10.55758175	10.8121887	10.01763115	10.00378735	10.48036275	10.30893175	11.04383025	9.8601627
ARHGAP23	186.4041028	183.7002548	204.1924776	216.3942595	140.6723814	214.9235081	181.5724477	231.13419	218.9030228
ARHGAP24	174.0665885	168.2486385	129.985795	64.23144	211.1619598	176.6923148	130.6559473	208.719811	192.0146385
ARHGAP25	11.46545267	11.3980991	12.506748	11.07228557	11.22627567	11.4787472	11.32664667	11.5978035	11.10905523
ARHGAP26	45.06899988	21.18312125	68.71006885	58.39382755	86.4053432	30.7483402	27.08074383	36.0449448	101.4745741
ARHGAP26-AS1	10.761912	10.853627	15.200478	10.157339	10.55124	10.863752	10.730846	13.896239	10.633226
ARHGAP27	6.3711525	6.3367966	6.30159342	5.67131148	6.1581969	6.276575	6.21651664	6.37615414	6.15863824
ARHGAP28	5.078374567	5.068778033	5.250694233	4.920496667	4.963580967	5.1931595	6.6738592	5.153219533	7.039294467
ARHGAP29	1272.059188	1577.534542	2051.791993	1487.60975	592.3396504	336.5433383	319.796948	360.1213773	541.180211
ARHGAP30	57.6786502	69.6550455	70.7898963	53.226237	77.2827984	59.6627882	73.2163772	72.23094	47.1478255
ARHGAP31	125.620195	210.406519	50.8420165	124.6845815	118.8387115	100.236905	111.322396	114.33566	140.2748325
ARHGAP32	59.5019055	30.053801	61.708093	31.58000525	40.127985	72.30618575	62.0958275	50.60975275	57.02590225
ARHGAP33	61.12014377	63.40805073	50.5428364	58.886993	48.09382873	78.86468573	52.9238604	72.82010133	57.6752909
ARHGAP35	957.876505	757.2379586	1302.800209	939.5468254	962.6618414	907.9287812	971.694106	713.1004226	787.368812
ARHGAP36	6.6035247	6.6501813	6.6075287	6.3342185	6.3941584	6.7369423	6.505426	6.5669866	6.41566
ARHGAP39	34.569576	41.002216	33.56575	57.856194	32.93325	46.135845	33.14275	33.468857	30.817633
ARHGAP4	7.780245	8.605433	13.024176	7.3110633	8.300799	8.517215	8.316683	8.449577	7.465387
ARHGAP42	10.5419593	11.50602687	11.21587617	10.59590567	11.00034017	11.38658483	11.6808559	11.2542217	10.86563667
ARHGAP44	29.2319755	24.1667775	26.67815235	24.3508067	26.5575412	28.8290555	29.0909	29.789163	29.8352565
ARHGAP5	609.1556468	690.799813	581.3508838	967.0383873	650.1772528	402.2639136	467.4072236	487.1916842	540.872141
ARHGAP5-AS1	38.491882	32.591087	30.440613	158.88976	38.248577	38.657352	39.179955	26.32547	30.056997
ARHGAP6	8.1368241	8.5629505	8.813778	8.5319685	8.5126397	8.24796275	7.987684	8.377991	8.30831485
ARHGAP9	22.055212	16.277798	16.702384	15.725292	16.26492317	16.38322283	16.099908	16.28687233	16.95112033
ARHGDIA	871.89448	720.7193125	844.72403	1047.786143	650.5412275	1293.72427	977.6544025	1252.454268	1121.793198
ARHGDIB	147.352027	140.255281	140.5252487	136.0888723	134.1358475	154.398728	134.791694	195.455512	153.400983
ARHGDIG	13.10947	18.241182	18.418953	17.507877	18.03315	18.261608	18.095474	18.241182	18.03315
ARHGEF1	130.66798	107.043976	219.08601	102.56121	138.98543	137.92671	131.42572	132.58276	107.338844
ARHGEF10	300.4933988	256.5680345	304.9657173	236.1217395	251.9262965	257.237397	210.455042	223.2860818	231.6143383
ARHGEF10L	182.03567	155.4183825	202.136445	137.222775	186.8234015	238.109665	235.8550285	169.3466285	194.649685
ARHGEF11	36.48105417	35.48110177	35.69833867	44.02427367	38.223543	46.81505533	44.14564267	45.87536557	33.36422373
ARHGEF12	148.248556	175.8975316	137.8025211	160.6516374	181.2803801	187.3910552	154.4946284	161.6722155	167.661753
ARHGEF15	9.0854942	9.147816	9.0254662	8.5392745	8.893375	10.0773027	9.200937	9.197519	9.1740155
ARHGEF16	52.545376	52.702408	53.225945	44.971947	50.626213	52.756504	52.349743	52.90429	51.921913
ARHGEF17	359.33786	198.44275	285.5437	357.05783	171.08083	236.2537	316.05737	307.59592	415.24716
ARHGEF18	334.4402	439.52194	425.24915	329.14935	316.41852	360.78107	358.6764	419.2448	399.20468
ARHGEF19	51.167294	53.71461	32.40924	31.097652	75.882454	19.842821	58.471786	49.816044	63.858402
ARHGEF2	1536.573868	828.0111443	1565.391446	1205.361843	911.3424235	1487.046307	1309.292679	1150.257807	1448.20164
ARHGEF25	158.84529	159.61739	171.81226	154.089	155.01862	169.07066	210.85799	165.34421	183.05147
ARHGEF26	12.43419667	12.341636	11.16230867	9.7518999	11.55907933	11.00506967	10.69544133	12.12218533	12.67253857
ARHGEF26-AS1	10.207668	12.487198	10.371261	9.946441	10.106319	10.39983	9.89602	10.390135	10.76442
ARHGEF28	79.69038895	135.9529616	54.6333355	57.3222196	50.54953272	68.39467862	53.2469285	74.01263485	58.59759457
ARHGEF3	80.729515	26.735521	80.39894	57.760487	92.34251	115.633896	39.32728	75.46079	85.74023
ARHGEF33	5.665206	5.6370134	5.676841	5.5150824	5.497882	5.644114	5.571946	5.644114	5.5161114
ARHGEF37	67.5214025	67.8028105	80.412295	65.543337	97.401096	65.8092775	74.103167	72.063612	60.304202
ARHGEF38	6.117111	6.177877	6.2994637	5.8942394	5.941977	6.314756	6.092064	6.1331043	6.034392
ARHGEF39	6.196481333	6.1170662	7.2849589	6.0478069	6.1455315	7.113198367	6.1949137	6.226694867	6.075714433
ARHGEF4	4.0583615	4.062906	4.0868444	4.015446	3.969652	4.074668	4.034965	4.062906	4.0304523
ARHGEF40	197.391562	210.5167217	196.6861031	232.9596351	250.8789616	206.2830104	180.3770595	173.5917221	223.6278025
ARHGEF5	39.471247	31.80153625	29.13050985	29.6895155	43.49015885	40.82619785	55.5635885	35.64740485	39.9075895
ARHGEF6	201.63727	334.59604	114.80392	168.58257	469.87012	382.41577	361.101	352.9281	437.96732
ARHGEF7	70.88985619	87.06275937	81.84646684	86.32082138	74.52679259	54.85960072	62.67793866	59.06648811	65.65644257
ARHGEF7-AS2	10.217666	9.025007	7.5560865	7.3066325	7.4213104	7.8311996	7.443489	7.6836314	7.3202715
ARHGEF7-IT1	5.8903923	5.508914	5.5076294	5.395537	5.407878	5.5197115	5.425305	5.5197115	5.436954
ARHGEF9	39.2214565	56.9053905	41.7263165	86.1229	33.62821	43.123219	52.5171075	71.897915	53.4182405
ARID1A	497.4444078	354.0040253	445.606786	542.1329545	335.6703163	420.56699	463.4906488	455.1758038	469.118365
ARID1B	210.4786379	196.9016863	275.8452489	227.4704394	227.0938936	255.664136	241.0417452	186.5510217	201.8004739
ARID2	145.787931	106.327456	211.76844	192.5218443	127.0359137	119.558948	199.428699	129.700451	143.8240077
ARID3A	111.0675635	80.296359	238.26532	124.44267	95.999643	103.7173	106.14082	103.812575	122.897407
ARID3B	6.9122634	5.7046995	5.661772	5.6168094	5.444817	5.6449018	5.5400805	5.6238847	5.5990295
ARID4A	177.06797	209.936355	245.74775	826.83536	259.404415	147.13762	175.8346	137.308835	181.706205
ARID4B	312.78508	332.4272458	398.2147709	326.1105738	386.7969003	280.1904846	340.6229638	299.3626353	290.6859726
ARID5A	115.95525	123.22413	182.79572	67.94701	113.75966	80.74841	91.040794	59.184963	119.52886
ARID5B	1050.099022	942.9503314	981.775114	1313.901888	983.2711427	778.7872062	1031.547143	770.4264874	859.9724056
ARIH1	321.7816333	400.3569587	319.4154507	330.15582	362.0824908	269.0142088	323.4889363	294.7263075	298.8942
ARIH2	218.878298	249.958948	213.656709	247.017496	229.49045	244.851487	246.9814552	235.235882	266.635304
ARIH2OS	7.7483883	7.812238	7.807866	7.700847	7.700847	7.7816973	9.195764	7.72206	7.701925
ARL1	1225.227567	1934.918267	1163.239083	1446.824967	1674.149433	1167.119433	1261.329167	1264.966667	1277.3781
ARL10	243.0478833	217.6978035	265.1873135	258.8805248	221.0632634	112.1652713	167.730013	117.5544405	167.6463388
ARL11	7.6669236	7.9546335	7.6665652	7.236532	7.39631225	7.7652483	7.491224	7.65054625	7.2073906
ARL13B	133.88742	177.09094	79.48576	225.89099	229.5647	181.7335	126.70816	162.49353	187.07243
ARL14	6.5090685	6.80006	6.499362	6.0986	6.2485633	6.6501822	6.313873	6.5902996	6.1752853
ARL14EP	117.98949	163.77133	119.33393	145.48701	215.96233	134.9466	209.96523	108.90163	146.16017
ARL15	183.197174	165.5843135	206.8661865	208.486809	126.308802	157.6605975	163.0081575	150.430676	215.7949835
ARL16	338.79514	249.43596	410.64526	483.93314	270.2324	335.17392	389.02478	355.372	385.08148
ARL2	444.32285	505.10858	513.27576	417.41144	409.35513	598.3167	472.66086	446.69083	457.82446
ARL2BP	1363.4805	1566.1389	1335.7611	1584.3538	1393.2344	1306.9292	1401.379	1382.3315	1375.3877
ARL3	562.941316	643.7476697	794.5146753	720.8684977	605.321936	554.9098183	691.5048083	604.1234797	621.24912
ARL4A	296.76236	540.6153	630.46515	232.56508	493.79138	272.16086	439.2454	667.2904	392.12064
ARL4C	284.9560059	370.9959523	293.8012026	444.823008	243.189552	256.3591186	214.0426166	272.0648123	268.8836493
ARL4D	191.816311	267.94331	198.9565895	248.944967	143.9543495	305.30569	222.869674	188.93416	188.2262011
ARL5B	230.356248	331.6252575	278.0183415	288.217071	366.696552	227.985892	284.04032	229.0261775	261.686178
ARL5C	8.995599	8.95584	9.022903	8.95584	8.90255	9.039326	8.834733	9.051976	8.772341
ARL6	83.223187	96.17572	66.0985715	95.075213	85.0363075	48.7508775	55.372168	34.575274	49.660322
ARL6IP1	2783.9321	2419.4004	2235.24	2102.6008	3759.9917	3499.7144	3076.904	3656.605	3530.1177
ARL6IP4	1339.78215	1617.4832	1702.1311	1593.7577	1381.68945	1592.9348	1709.05495	1516.0423	1605.5243
ARL6IP5	3439.66235	3370.99435	3276.68575	3038.48265	3005.31685	2795.50435	2055.312	2189.87125	2999.32865
ARL6IP6	568.2678367	515.0773757	513.71589	477.39866	805.9711033	562.3351147	491.072031	519.1959497	507.3311733
ARL8A	165.34412	198.8364	183.66708	199.33774	214.59744	207.8419	175.1039	189.42474	181.25104
ARL8B	1883.973565	2227.7721	1729.36955	1857.5728	2325.93195	2029.65425	1985.44987	1978.23155	2158.71625
ARL9	5.306717	5.157668	5.2515807	5.0734735	5.1248274	5.692213	5.1926565	5.2864656	5.0763125
ARMC1	1373.4486	1787.1263	895.69737	1087.2978	1412.54835	1010.174325	1100.4885	1236.04843	1142.069815
ARMC10	322.91368	392.958815	341.81219	374.787935	344.71377	327.46308	306.080045	291.55006	340.22361
ARMC12	5.39604	5.44025	5.457271	5.3230715	5.325058	5.3364916	5.406618	6.2654824	5.3489466
ARMC2	6.548336	7.09281	6.5434527	6.3345137	6.5048194	6.5300417	6.314462	6.5777125	6.378378
ARMC3	3.81736	3.8150463	3.921454	3.7097971	3.7333965	3.8301961	3.7747047	3.8171816	3.729916
ARMC4	15.86628735	16.31820275	16.077291	13.8940018	16.99533915	17.0108958	16.60068375	17.2171803	17.18898365
ARMC5	151.02338	162.28902	152.40984	147.46071	132.51482	152.01239	150.88963	152.99365	149.56577
ARMC6	136.79001	136.14105	97.3814	158.86006	121.62568	181.06522	173.52713	214.97762	163.19952
ARMC7	119.13065	118.042035	132.910065	129.914013	104.6956725	125.93764	130.521575	144.254817	119.685572
ARMC8	112.2854927	184.3990487	127.1789132	142.814317	144.7347083	121.5649742	113.4128252	136.3780763	140.0936008
ARMC9	84.16908998	104.8013913	167.4846142	136.2209798	191.4879653	368.483317	246.4375322	200.3149613	161.1642167
ARMCX1	1784.4261	1883.4216	2309.773	1783.5109	2350.515	2286.0408	1764.7734	1653.0629	1648.9817
ARMCX2	2042.638	2200.0308	1934.7784	2187.8054	2425.0437	2531.6863	2367.3953	2788.2166	2646.225
ARMCX3	2407.3675	2480.90125	3324.83875	3704.17	2554.9929	2277.7319	2718.75065	3025.45035	2421.6495
ARMCX4	25.9851346	26.9027414	19.1220698	24.9929884	26.8611792	19.68582942	19.3369188	20.60591872	17.6657757
ARMCX5	103.63785	144.985035	105.203741	93.841147	104.57618	87.565761	97.9502965	103.530369	100.7368655
ARMCX6	780.6942729	633.0146538	1262.031672	995.9029925	914.8248066	973.2229575	883.6549375	1107.159327	848.1553575
ARNT	89.76729367	122.1071333	96.63860178	123.8242402	145.3901163	106.3186343	116.7523827	101.3650232	109.0463568
ARNT2	237.36336	224.55725	393.8433	231.8938	148.82489	99.77134	141.5261	137.94612	158.27242
ARNTL	147.8281885	178.7484965	89.603535	110.980713	245.116805	127.9844395	173.988063	162.44549	138.025494
ARNTL2	13.81429833	13.095715	10.76986	14.98026567	15.98115567	19.355175	12.8695	13.54720467	34.123253
ARNTL2-AS1	7.9355865	7.859363	7.554323	6.998526	7.672174	7.965244	7.4646893	7.8370404	7.25334
ARPC1A	2673.7615	3191.319	2585.0093	2005.7372	3338.4954	3222.8645	2828.6802	3649.1082	3264.0032
ARPC1B	2209.386	2348.9766	2543.2788	2123.9314	1875.7523	2990.9702	3318.086	2649.004	3345.8965
ARPC2	8389.261	7900.333767	7929.272267	9054.150433	6394.692333	8761.6891	8824.461933	10338.534	10053.8665
ARPC3	6740.9497	7716.7534	6788.2563	6963.293	6461.2104	7327.0146	7845.3564	8657.647	8292.965
ARPC4	436.537605	606.2809	338.653328	461.587105	431.18192	471.6958	508.736405	603.8099	391.22889
ARPC5	4010.335401	5047.744603	2944.651151	4053.469451	4730.538718	3240.992725	3110.616623	4118.142419	4378.839218
ARPC5L	606.739405	908.9295825	582.8159125	730.463485	850.711235	652.13441	818.6361675	745.965675	823.347635
ARPIN	114.4393893	152.4690713	112.5061673	138.6427817	147.01802	139.9412517	135.3680767	119.8543587	129.5911667
ARPP19	830.8119	880.2656267	646.7771967	887.58355	822.1802033	746.7852933	729.41021	868.7045667	933.69472
ARPP21	7.857757167	8.063637133	7.776363667	7.298349717	7.61849305	7.989857967	8.112645167	8.256745833	7.4756204
ARR3	8.457458	8.422829	8.720958	7.992029	8.388339	8.474827	10.354349	8.474827	8.664218
ARRB1	46.36536817	56.44148243	51.22972579	41.05375263	38.57464914	39.00574529	42.40378293	43.76671671	41.33132167
ARRB2	52.596863	37.466633	37.64349	38.191536	36.431305	43.851707	37.120598	37.332367	37.55058
ARRDC1	35.2650775	40.2878595	40.6284497	33.7447235	62.91555625	49.99144835	59.4971885	41.2074193	52.72834685
ARRDC2	111.28333	73.78902	113.64824	101.030624	99.48336	113.42065	106.11477	108.39505	111.839935
ARRDC3	2742.319	1325.0913	2350.1304	1920.6667	3260.6494	2095.8442	1696.556	1337.6306	1553.7029
ARRDC3-AS1	26.27887	26.364777	26.756105	26.163946	26.163946	26.436174	26.4485	26.542395	25.055998
ARRDC4	1104.6946	2000.5076	1038.7548	920.14087	1153.3285	380.4772	761.4673	817.5064	662.5624
ARSA	24.818384	15.860427	28.380502	24.4010365	21.263615	51.966722	53.346991	34.840362	46.3122835
ARSB	32.48685813	150.7156208	31.73037818	92.5832055	177.4058728	126.8076756	148.11811	86.87654488	84.11229283
ARSD	72.10985163	57.94633041	89.71245338	54.01383013	76.88393738	117.0480794	166.6283859	109.6370883	137.3140286
ARSE	4.2051435	4.150408	4.3300962	4.0910387	4.111692	4.175836	4.1746674	4.224797	4.125519
ARSF	12.908101	12.9093075	12.95272	12.647166	12.647166	12.911715	12.777565	12.32236	12.957553
ARSG	18.4825975	18.5671085	18.601614	18.042112	18.13583835	19.07128925	18.3302992	20.582483	18.2265568
ARSI	5.3616824	5.278338	5.2891784	5.197259	5.197259	6.651424	5.2724357	5.3030066	6.641507
ARSJ	422.20712	563.23224	236.44112	1074.5945	430.24564	594.4515	491.2653	890.4688	510.04306
ARSK	100.6282737	145.6970927	109.032239	82.97351467	136.1762133	57.76631667	70.65207667	77.383381	71.29714
ART1	18.40596073	18.21111067	18.2578794	17.55875167	17.91898487	18.1453402	14.99062513	18.18882393	18.00778703
ART3	5.779666	5.8370795	5.715083	5.575324	5.5948544	5.8004537	5.735371	5.8004537	5.5974646
ART4	9.9267235	6.766067	6.6327023	6.2429755	6.4581645	6.75799475	6.5702085	6.65051125	6.4008012
ART5	6.8826776	4.342633	4.7464495	5.0360003	4.4475493	5.145419	4.6896935	4.749549	4.9146805
ARTN	28.04502167	27.97809977	25.85026247	27.2717631	27.51002487	28.22422853	27.89956843	29.668659	27.0911001
ARV1	269.9596865	333.4758455	192.9663	283.635164	237.1416595	298.9162855	222.966261	227.9975765	256.471907
ARVCF	45.42374967	44.70054567	37.36240467	45.314815	39.58330933	41.94843967	60.881732	43.55143417	46.38786267
ARX	8.44310425	8.4175317	8.6213718	8.3610748	8.4061705	8.6385994	9.50732115	9.319442	8.2401927
AS3MT	114.49924	122.273994	129.60007	170.24126	206.73033	101.13893	178.84996	128.95515	124.239395
ASAH1	794.7674276	1071.679259	839.1430974	931.8972382	1234.276355	1153.199374	1161.826905	1192.134449	1115.240542
ASAH2B	8.0383739	13.500334	8.07246475	7.0284095	8.910849	6.252668	8.47649515	7.4109695	8.0030082
ASAP1	2179.08654	1425.472376	1538.497398	1748.056206	1003.175952	1542.74021	816.517502	1714.5975	1395.049244
ASAP1-IT1	101.68517	212.94266	179.0044	128.50201	116.60308	68.25498	87.75437	73.80274	59.07055
ASAP1-IT2	76.6934	41.865726	45.030697	49.67685	38.60509	57.193684	39.889614	35.62831	39.097816
ASAP2	1851.6393	1811.3777	2404.049	1482.4031	1315.7031	1341.0039	934.7353	1224.0852	1483.2332
ASAP3	281.56978	164.54291	299.33977	276.57454	261.62868	264.37065	262.97241	232.6334	312.88613
ASB1	284.2142431	359.5176459	482.1678455	192.7731337	281.9911747	224.543695	304.2417625	185.774306	332.7483148
ASB10	3.749044933	3.750959733	3.7739572	3.663006067	3.6953067	3.7709137	3.718270433	3.755121667	3.6886174
ASB11	5.950571	5.959456	6.015289	5.825388	5.754658	5.9605675	5.9639034	5.955012	5.821044
ASB12	266.8333	145.55487	162.44046	151.36877	139.60907	160.06464	205.81667	177.6201	140.29102
ASB13	103.58735	119.07547	127.02467	130.03294	111.561264	102.112755	79.03488	100.551216	104.31679
ASB14	16.3657363	16.0630015	16.25574825	15.41893735	15.5351315	15.95254915	16.002302	16.2446478	15.5300575
ASB15	7.7454977	7.3719926	7.288598	6.9727964	6.981906	8.119736	7.204803	7.2967596	7.0598154
ASB16	28.34469	28.3394	28.402903	30.122927	27.015617	28.3394	28.162893	28.3394	28.144516
ASB16-AS1	11.664887	10.527655	10.743859	10.65705	10.356279	11.319828	11.872296	13.959877	11.204306
ASB17	5.849885	6.261395	6.2102237	5.544475	5.677634	5.7527795	5.740187	5.9132338	5.6296573
ASB2	6.58581575	6.73617915	6.5605536	6.29717435	6.42428375	6.53685255	7.1155676	6.53685255	6.24130285
ASB4	8.330054667	8.6040285	7.996467033	7.412857433	7.7823191	8.029078233	8.1271053	8.0977441	7.604580333
ASB5	7.3555126	7.5525637	7.3471136	6.772216	7.0667315	7.4800196	7.1711197	7.3985066	6.8634486
ASB6	102.809412	111.59034	86.3585605	110.782576	101.9833425	116.20476	103.28329	105.618116	111.904055
ASB7	89.5142115	122.469073	103.228699	112.08019	107.559587	86.489723	98.484461	81.69974	115.27142
ASB8	491.47376	294.76001	606.346185	462.06684	317.41613	418.239925	481.7411	399.69216	409.47529
ASB9	6.6303673	6.8817143	6.6756563	6.2357545	6.4854374	8.7022705	6.546199	6.7294083	6.414465
ASCC1	470.590465	462.853265	388.51042	409.31511	519.708255	384.53098	370.128365	415.88641	416.09462
ASCC2	191.59193	227.85838	161.81303	207.47385	191.62775	263.4152	275.80807	228.13474	226.92535
ASCC3	539.494795	913.57924	436.556045	536.715025	902.75023	613.334315	789.59177	669.01154	768.345425
ASCL1	6.97889475	6.8421127	6.882885725	6.648577875	6.2182378	6.891512725	6.750978075	7.8552772	6.6970166
ASCL2	5.0808353	4.75558685	6.4084237	5.23444425	4.89909035	5.09235895	5.0216526	5.1063901	4.94933565
ASCL3	4.000123	4.0293245	4.003855	3.9188948	3.9188948	5.242773	3.9726145	4.015072	3.9247463
ASCL5	3.756796	3.7747047	3.7909317	3.6777632	3.675706	3.7747047	3.729916	3.76978	3.700123
ASF1A	339.094545	673.43522	358.150195	563.85585	651.92925	393.095095	353.44946	380.288425	404.135075
ASF1B	120.42947	114.35513	128.62494	111.639275	106.38465	192.77473	135.62141	166.98662	161.04152
ASGR1	3.6439662	3.6897864	3.682911	3.5973732	3.6162083	3.6575842	3.6310766	3.6485562	3.5566785
ASGR2	39.58024	39.861748	39.59131	38.33785	39.023167	39.205536	43.10975	51.148193	39.385098
ASH1L	684.8507253	379.80416	837.1733943	652.1934967	463.96742	544.78923	694.059512	576.41262	626.6536833
ASH1L-AS1	60.66435	32.758656	51.551617	38.816277	38.54934	40.119045	53.079704	45.948	46.920067
ASH2L	1087.6499	1020.3931	906.6827	1019.4423	1015.8839	918.0837	903.0966	877.0363	898.93726
ASIC1	63.6039935	51.19177	57.770294	46.69147	48.1667325	63.056635	56.565851	55.9190645	62.142844
ASIC2	9.301412	6.985812	7.1412582	6.698728	6.8497014	7.9315176	7.0631084	7.0631084	7.0446897
ASIC4	6.096609	6.0405846	6.10372	5.9146113	5.9753156	6.1017284	6.017534	6.064007	5.9689107
ASIC5	5.0822334	5.091721	5.1088424	4.96003	4.975318	5.05812	5.0369396	5.078443	4.975318
ASIP	4.707878	4.629945	4.635129	4.4812713	4.4829426	4.648114	4.57245	4.57245	4.515669
ASL	369.4805	609.4661	809.88074	477.1557	808.5788	668.3177	896.2169	672.6953	693.6532
ASMT	6.07889435	6.240786	6.2629357	5.8654925	5.84039565	6.07983995	6.207588	6.8946685	6.12349555
ASMTL	661.7174333	877.43277	864.1932467	543.57709	554.1299333	839.6147	629.8898533	829.2433333	791.4828067
ASMTL-AS1	67.9120604	59.97825406	68.45858868	57.89107766	53.23161134	76.78574026	56.36118366	59.50873948	58.34097132
ASNA1	441.113	446.40976	436.48892	485.58356	437.06918	643.96826	443.60876	519.233	552.336
ASNS	2899.145292	3724.253952	2835.610644	3308.505842	3188.578071	2944.608725	2959.699738	2595.304161	3262.654251
ASNSD1	1104.6177	1300.4857	1037.7388	1006.78314	1311.3845	946.1136	1138.2363	795.6764	1069.9697
ASPA	6.10230765	6.041455	6.13239985	5.9002712	6.2052375	7.29147485	7.7734724	6.0607509	5.9612982
ASPDH	115.14173	116.589516	116.22046	59.7088	112.20038	133.61917	148.80077	123.81158	112.20038
ASPG	5.1534148	5.17277575	5.18755025	5.11088395	4.85037495	5.35735595	5.11539885	5.2836273	6.0286015
ASPH	2964.578249	2518.441471	2448.435399	2385.467638	2792.962801	2376.206593	2192.182418	2237.419233	2223.297698
ASPHD1	80.41441	85.646795	102.182935	72.241267	89.658625	88.427557	146.889845	108.398225	105.20798
ASPHD2	29.3244135	58.482847	29.753396	56.8298835	30.5325565	27.292769	42.2650035	29.9513555	39.666025
ASPM	138.4676833	86.46492067	51.57841133	78.197962	229.880665	340.922202	216.1944693	125.3008383	227.123345
ASPN	1845.62358	1017.77795	582.037285	9421.3695	99.4679075	66.6205835	13.74386275	90.719201	250.180025
ASPRV1	15.144592	15.448415	17.207626	14.748771	15.131887	21.095562	15.051666	15.31216	15.131887
ASPSCR1	20.41625	22.087002	21.725433	33.56888	21.304123	28.30507	22.39812	28.727877	21.13987
ASRGL1	14.7826403	14.2252065	14.19942875	16.767345	13.520778	14.2979812	11.35864785	14.715858	15.03793075
ASS1	1413.8479	394.88208	3369.927	1327.0692	2259.6565	3217.9812	3282.0042	2830.066	3031.6892
ASTE1	34.663174	39.77078	35.663235	32.339798	34.919495	48.85453	54.13196	35.55696	51.29628
ASTN1	4.905064	4.612706	4.778424	4.435951	4.481688	5.6094823	4.533812	4.5912495	4.461256
ASTN2	69.1706341	63.26699267	67.2241782	131.6596133	48.12720667	41.22326333	40.58548147	49.12693233	46.1945689
ASUN	1196.3516	1757.0972	1108.9268	1123.6299	1154.593	925.0443	999.4862	1027.675	984.13324
ASXL1	214.9746183	214.9390167	198.2310667	248.4356367	218.8640273	215.8031167	203.9243117	178.3908217	224.067615
ASXL2	174.0904347	342.7608015	179.1470047	216.418335	378.7304243	223.7833555	220.2192618	176.8094242	225.875848
ASXL3	11.80712375	10.92149	11.05435438	10.8656946	10.7193383	11.06693638	10.86170475	12.67434388	10.18335768
ASZ1	6.74763	7.1519194	6.805451	6.3247724	6.672544	6.91968	6.563006	6.761172	6.621715
ATAD1	519.619303	801.441785	439.195333	685.75042	871.140663	638.2851875	660.947583	651.1585235	789.06202
ATAD2	144.2200915	134.6023288	61.89629575	116.433112	220.08043	146.3154708	152.5432333	140.7204605	125.2341375
ATAD2B	35.2470901	71.37035733	37.4307661	45.76276	78.8586505	39.409631	55.729041	45.60407133	52.73525343
ATAD3A	212.22903	199.80298	202.47588	192.00339	167.64203	237.37999	199.96149	201.94788	196.17516
ATAD3B	98.93675567	103.142624	92.02360567	95.596536	72.13810733	137.618165	107.6897957	102.3243583	120.3402303
ATAD3C	14.84328	13.677677	13.6471	13.317712	12.58129	16.351887	13.677677	13.538089	13.235996
ATAD5	5.9572334	5.561045	6.7118607	5.422776	5.444564	5.561045	5.5279546	6.284793	5.382974
ATAT1	136.5758675	97.9936345	97.7871085	96.8262185	77.805837	113.7462418	97.437771	155.980144	100.439518
ATCAY	156.0338	181.42847	156.83614	186.74988	149.28703	188.95709	156.16481	171.78023	154.98965
ATE1	134.1734126	175.3462348	135.2268782	175.9539348	178.3263001	150.3366228	144.0038923	146.1940682	169.9427618
ATF1	890.8272733	1139.550353	866.4507067	864.4263533	1493.667613	909.04494	900.0746767	812.8620133	971.69168
ATF2	754.1703233	1044.874168	674.9693431	753.4500251	1124.132814	680.0603595	688.2039077	685.7423441	856.8494483
ATF3	38.708306	52.15180367	37.00782433	110.6220445	41.82867677	57.18534243	35.31981	40.45925967	41.4324122
ATF4	10203.498	8918.664	10513.547	9656.167	9767.094	9809.764	10623.446	9203.178	10473.437
ATF5	216.377986	103.0746883	148.455052	126.4421365	75.49049925	82.23796125	105.9007415	104.5433795	377.741713
ATF6	390.1396125	469.8097	315.107815	378.9560775	268.7645025	341.473385	352.4736675	266.4988525	334.4853825
ATF6B	17.16792803	15.68913827	14.8977377	16.39126033	15.30482227	19.775829	16.5189405	16.194765	18.4156616
ATF7	45.9482269	60.5216248	49.02764172	54.8304094	58.75736338	74.84824876	68.24531552	65.84351074	68.1590112
ATF7IP	523.0231005	452.5390449	730.40912	647.4858948	590.4365305	418.1669069	461.5591179	457.4292083	520.6665141
ATF7IP2	18.7222065	22.7138275	18.0035885	29.6983575	16.2619685	20.2796615	19.5160685	18.861391	24.0281865
ATG10	29.15842665	63.67363965	33.00320325	41.67517645	46.27174643	24.51879838	43.26996483	35.1343229	37.106052
ATG101	539.8976	785.08124	661.85223	618.5849	806.1511	618.6427	781.68463	656.1373	795.0828
ATG12	1618.647407	1158.87396	1872.147853	1821.49369	1485.785767	1384.199353	1641.778943	1495.594987	1292.839043
ATG13	441.40986	466.76777	440.8119	460.1801667	442.6454733	497.72525	486.5314867	422.5984267	467.4706
ATG14	714.115	556.0313	802.98145	645.4568	511.8655	518.7252	567.09326	427.7653	547.1457
ATG16L1	34.4987775	36.747084	36.138715	38.90796775	56.097301	34.139725	36.5650795	36.496382	35.6899875
ATG16L2	93.87422925	82.556822	117.1326865	76.147817	82.385071	79.958117	84.275936	80.407531	78.043644
ATG2A	214.26207	193.55821	266.802	222.47797	195.85045	326.49728	290.6412	225.86427	255.03357
ATG2B	159.0864259	201.6907539	187.5999001	189.798077	249.325285	199.2908643	207.5311063	192.1275344	206.5036187
ATG3	1155.218168	1589.8959	1110.064445	1180.349247	1684.584723	1594.130687	1416.695103	1407.486683	1573.928053
ATG4A	147.77394	208.2979	125.59365	141.26894	201.59969	170.76614	166.33394	168.45682	150.61209
ATG4B	295.5813667	319.234138	332.9533733	336.9798833	301.3624533	330.0708833	318.815632	351.2555033	316.8238247
ATG4C	175.62302	219.2138	159.79239	202.17854	314.7117	181.90707	218.5301	205.65843	204.95006
ATG4D	12.537955	12.116121	12.77637	14.14992	12.405375	13.448751	12.610655	13.010823	12.347666
ATG5	341.1730333	599.1525267	310.19207	401.40676	607.3666	499.5222667	468.6850233	465.58889	535.58225
ATG7	87.13204358	142.9937245	95.8772616	82.397966	95.07234138	96.23721838	88.19600675	76.23381863	85.9471999
ATG9A	611.2878	454.2521	826.5906	694.0734	443.72238	569.33124	701.1317	435.34048	562.7992
ATG9B	5.19056085	4.5191837	4.5374061	4.3641316	4.41513585	4.521147	4.5951339	4.51123685	4.41815295
ATHL1	182.24246	126.998024	132.10152	125.748856	112.798294	124.424965	148.12915	125.836845	137.67946
ATIC	801.37335	1015.9314	823.14856	824.1469	832.87695	1049.0985	1088.8174	985.1892	996.46204
ATL1	100.13476	251.72603	154.6828	178.95848	151.6266	105.92438	10.096895	184.72342	112.6826
ATL2	228.5558237	275.7376277	149.3607618	254.034243	301.6462537	231.0828917	191.9004843	221.5166537	245.9653
ATL3	1774.865122	2023.521898	2035.967862	1830.413091	1934.603259	2108.988539	1917.656737	1699.300994	1878.306715
ATM	219.0383869	255.6026088	208.0409773	225.4283426	202.1498641	182.3129391	189.7637486	181.5089113	243.7539671
ATMIN	426.62682	594.6733147	481.8310947	535.8911	501.6732367	463.85817	578.10189	471.494525	509.6930677
ATN1	40.35552925	36.48599085	36.56221125	40.21385475	38.97124968	38.114515	45.0459205	33.86732693	36.3627934
ATOH1	5.3300257	5.3584323	5.363932	5.302264	5.273663	5.344958	5.32779	5.337735	5.30177
ATOH7	10.44877375	10.5491342	10.4548162	10.1061585	10.233068	10.4718532	10.3484975	10.67595775	10.118594
ATOH8	189.3844117	84.20851033	195.7214823	132.4798307	237.0061033	113.4754707	285.5537933	206.2891303	74.435683
ATOX1	732.0662	818.8993	757.5191	786.2715	650.31946	1085.4199	1433.7303	1305.0404	1024.8031
ATP10A	305.5319825	412.031595	299.7260529	264.1157104	285.6551842	193.3718115	427.9536307	298.9714435	315.214935
ATP10B	43.3689735	36.192863	39.60234	35.5313157	28.96194	39.427304	36.01087215	36.2541155	36.909741
ATP10D	510.66193	895.1936	446.73257	439.81903	699.5968	335.27542	493.22757	716.6823	807.9194
ATP11A	67.53957657	110.4566163	79.8142949	124.085086	143.1682024	65.59528663	78.63086787	76.78890128	74.1244653
ATP11A-AS1	4.807607667	4.925237033	5.0932479	4.673275833	4.693685967	4.849509367	4.7461485	4.823559567	4.692878267
ATP11B	453.463038	439.2891273	433.7519397	471.0577992	472.0447265	422.3139698	493.975937	435.3830387	472.8785298
ATP11C	451.987519	570.2331515	357.456544	707.403921	557.3339425	527.9551845	504.385346	474.805541	582.53865
ATP12A	3.809003	3.850071	4.2465205	3.7372286	3.7694285	3.850071	3.7907553	3.8196752	3.7595994
ATP13A1	317.11288	436.64194	327.93915	329.84067	582.2442	530.60144	320.80087	379.6443	459.5245
ATP13A2	58.260883	147.84286	82.76672	92.43732	113.233025	130.70769	162.57304	140.61516	163.80562
ATP13A3	1606.93348	2463.76995	1429.035305	1455.80775	2351.02002	2350.55046	2136.90767	2366.27058	2416.65779
ATP13A4	7.10435	7.727660667	7.063036633	7.080577533	6.775561	7.832067767	7.8273123	7.245619667	6.4764319
ATP13A4-AS1	8.644038	8.851225	8.728279	8.262571	8.420077	8.673104	8.562607	8.704298	8.352433
ATP13A5	6.293432	6.2931792	5.89732715	5.3765912	5.55960625	6.31580355	5.68787815	5.70247315	5.52535235
ATP1A1	726.6429	929.58453	796.12195	392.3127	781.084	853.3179	1028.9446	796.2328	859.9884
ATP1A1-AS1	48.4832345	47.205352	41.1243075	38.5108125	39.230406	41.711754	56.153524	40.849765	39.748249
ATP1A2	13.1987505	12.598348	12.438648	14.49308	12.117405	12.681448	13.924408	12.530319	12.861885
ATP1A4	6.377917233	5.823741533	5.589408233	5.2987884	5.477615967	5.6985582	5.629358433	6.240502867	5.9608652
ATP1B1	731.96595	1088.1174	740.67925	1092.7209	2975.2811	2625.36025	4264.81785	2614.62955	1178.9364
ATP1B2	6.4180565	6.443244	6.283038	6.067686	5.5800076	7.2574015	6.281867	6.5206122	5.987869
ATP1B3	719.5774423	1080.204524	651.106476	771.5225054	1205.94123	1082.023614	1227.465382	1205.672124	1069.115936
ATP1B4	6.7870625	7.0798953	6.7329393	6.49958475	6.520147	6.73183275	6.6165831	6.78160975	6.3206975
ATP2A1	9.1284425	10.31740505	6.1914308	8.6965305	8.95807925	12.2846763	9.012895	9.1835761	8.23857975
ATP2A2	1158.493364	1340.661336	806.6112615	1238.29578	1741.308845	1724.161098	1481.2121	1936.393294	1890.448175
ATP2A3	5.65343964	5.6963586	5.64458186	5.52388444	5.62984844	5.69310884	5.636449	5.6686993	5.6581348
ATP2B1	433.21448	867.07244	585.4916133	1012.579533	1398.890567	1057.876087	958.6784	1146.605727	1094.261913
ATP2B2	7.545700767	7.316121317	8.296492417	7.054469917	6.972430083	7.3955488	7.176020117	7.242951717	7.388274767
ATP2B3	7.0463863	7.699699475	7.09928075	6.847371125	6.9115035	7.201832575	6.979681	7.127754425	6.8272635
ATP2B4	2221.09168	2129.64767	1850.88726	2300.453097	2078.610393	2725.834543	2040.220082	2157.46672	1989.720601
ATP2C1	563.5629125	822.385875	470.480195	547.2671325	862.437635	573.2642375	865.7200675	618.469845	581.30846
ATP2C2	5.478723433	5.481887667	6.3068322	5.409916233	5.365470067	5.490592467	5.454336733	5.4713765	5.335860267
ATP4A	12.469747	12.525687	13.818701	12.346516	12.298829	12.504681	12.483706	12.469747	12.250752
ATP4B	6.802597133	6.872659167	7.6409179	6.519958467	5.661196767	7.9042131	6.601781333	6.9012293	6.5291057
ATP5A1	4994.898053	6478.8185	4586.216416	4864.432854	5198.224101	5288.965591	4795.359715	4703.185378	4836.457447
ATP5B	4774.7505	5155.2676	4975.435	5003.113	4357.8457	4890.4517	4982.106	5270.2236	4929.8843
ATP5C1	2898.024045	3056.801045	2796.82535	2829.109108	2550.47488	2889.760961	2659.04016	2777.097679	3008.146745
ATP5D	1049.27435	639.46225	1348.333625	1101.41091	530.29397	1289.6502	1355.4082	1137.98705	1253.105885
ATP5E	5712.986761	6612.335473	5598.837663	6470.296711	6358.835797	6458.232807	6672.356959	6261.088037	6685.789269
ATP5F1	3037.34772	3624.85796	2944.40719	3204.643825	3364.740066	3382.77372	3333.908187	3386.29187	3371.723038
ATP5G1	183.57286	255.92128	193.05363	208.22003	187.31674	184.68898	269.86102	243.9439	189.3628
ATP5G2	2127.942702	2262.57389	1989.979231	1665.401251	2258.08968	2020.824513	2055.006442	2175.336605	2341.99047
ATP5G3	3513.114167	3633.27728	3483.968323	3901.412793	3464.797267	4042.006817	3998.784627	4374.623133	4273.919083
ATP5H	2743.304914	3535.687128	2628.81612	2785.039123	3422.831711	3422.315695	3426.87957	3293.974555	3338.594378
ATP5I	5489.936	6131.38635	5972.5435	5746.7666	4870.8522	5196.06865	6709.8579	5608.2185	5675.553
ATP5J	8291.399	9529.3545	8343.179	9400.925	8038.078	8088.461	9296.312	8876.526	8659.861
ATP5J2	12.980531	12.705087	13.294135	12.725838	13.629931	12.811568	13.352532	13.063101	12.44071
ATP5L	3653.3936	3897.986275	3734.959975	4648.989625	4389.806275	4142.070125	4770.098275	4084.522325	4296.0791
ATP5O	1747.132295	1589.775251	2379.217254	1741.873912	1531.866256	1631.733896	1618.562979	1753.553871	1730.634105
ATP5S	52.48276271	70.36461661	47.77844393	74.14714636	63.22570304	56.18022136	63.47840329	65.06312609	58.58181509
ATP5SL	279.9418	314.8075067	324.6212613	339.7226623	427.0691557	368.5775433	331.4653	340.0927233	360.4566333
ATP6	13502.59717	12892.9858	11412.6324	13999.3135	13065.80863	16598.4491	13109.20478	16013.01857	16243.5239
ATP6AP1	1034.5017	993.909	1392.6505	1104.978	1032.5739	1591.61	1482.4377	1414.4076	1412.8922
ATP6AP1L	27.1822098	16.93205465	23.218622	16.6889488	17.175031	16.9230385	15.6741625	16.941262	16.4247897
ATP6AP2	4174.575147	5735.925345	4861.821505	5056.348415	6908.828897	5629.260929	5848.891755	6194.500894	6182.670429
ATP6V0A1	39.8261075	45.6995525	46.6166535	66.431436	43.4089875	52.7614935	48.519485	42.355814	53.6286425
ATP6V0A2	20.7747568	23.20138126	16.26265286	32.11533774	22.16883	19.116193	21.4374436	26.8331354	27.8940464
ATP6V0A4	4.542488	4.554364	4.5824804	4.369849	4.455229	4.54397	4.4967585	4.554364	4.455229
ATP6V0B	716.79987	1146.8672	734.39124	763.72546	1454.7397	1145.1044	996.18365	1030.5787	1112.9417
ATP6V0C	1617.91475	1240.509025	1794.664485	1879.723185	1346.277965	1969.40021	1852.684975	2069.35793	1842.48988
ATP6V0D1	1896.2412	2774.859	1680.3387	2367.009	2134.4038	2283.1116	2416.6355	2510.7031	2285.4556
ATP6V0D2	51.89169667	35.33867133	37.095694	34.27462543	35.1561572	37.21576333	35.36697783	40.5290969	33.78310343
ATP6V0E1	2193.262955	2629.422346	2145.763124	2502.273577	2981.208169	2622.907422	2952.396959	2847.132147	2335.459844
ATP6V0E2	138.88194	140.73973	255.3552	441.54526	94.01297	235.56088	177.14449	180.69409	180.19357
ATP6V0E2-AS1	11.762651	11.915001	11.75388	12.55902	11.476606	11.800006	11.633927	8.75151	11.368493
ATP6V1A	787.375685	1219.405735	806.670185	1032.7343	979.00111	963.894215	923.531735	988.54194	1010.72271
ATP6V1B1	8.7130438	8.8219448	8.7416572	8.4741168	7.361754	8.7218805	8.68388725	8.71488665	7.61418285
ATP6V1B2	1438.1487	1457.5907	792.30756	1596.365	1087.599	913.9617	971.09674	1403.7325	1261.2803
ATP6V1C1	370.502574	410.6896455	283.24316	303.4105735	447.4122728	280.403525	284.7057813	341.0719213	324.3495808
ATP6V1C2	5.51153745	5.733336	5.46316225	5.21393	5.38736485	5.58200575	5.4462726	5.5012908	5.31618995
ATP6V1D	954.4311283	1309.926718	784.1669218	996.2014613	1112.367665	903.8869345	984.7429878	982.445895	921.6003438
ATP6V1E1	1710.0563	1932.9747	1636.5736	1953.9982	1906.3926	1991.2476	2041.3049	1927.3953	1852.8899
ATP6V1E2	76.96923	94.60215	127.811844	148.15677	80.89911	75.248215	137.76292	91.023735	94.35109
ATP6V1G1	1104.875813	1294.8832	1248.860155	1454.818265	1740.022353	1233.576233	1550.475885	1553.07954	1643.152045
ATP6V1G2	16.580677	27.516483	16.69471	26.019173	23.587862	26.024023	26.548578	45.84207	23.007805
ATP6V1G3	18.554281	49.31798	19.57997	19.878933	29.055218	22.618511	44.10601	23.286263	20.842333
ATP6V1H	262.2622423	265.0159897	218.2171147	244.1076923	266.7360593	232.838414	337.731648	245.2721297	245.8597333
ATP7A	254.72635	229.098725	289.81103	253.20057	259.502205	165.341095	243.39832	197.16497	179.449695
ATP7B	45.67353	55.027733	35.923573	39.556236	45.92763	45.750256	51.13866	46.1918	47.895927
ATP8A1	7.711178	6.789009333	6.567768433	6.1687862	6.3964272	6.894685433	6.552972167	6.658985667	6.3136286
ATP8A2	5.5040102	5.5476624	5.5407844	5.379379367	5.4147316	5.532307367	5.462431333	5.508531233	5.4167805
ATP8B1	2761.54425	2105.744165	3236.1584	4328.23195	1650.002	1511.776685	1351.885	956.460825	1491.45725
ATP8B2	777.99406	475.386965	795.639435	745.74184	665.998	961.937535	1062.002985	715.338025	784.61773
ATP8B3	7.6215539	7.908535867	8.900544667	7.101025133	10.22170833	8.098945833	9.725007667	7.963539333	7.5313905
ATP8B4	5.690223	5.719483	5.7246847	5.573115	16.31115	6.013187	5.8203654	5.7269535	5.8173814
ATP8B5P	5.96370745	6.0652647	5.918946	5.6841873	5.80030915	5.95098565	5.8533678	5.91608915	5.7208505
ATP9A	275.826935	344.916326	287.53359	357.321605	380.1557925	239.727049	350.66124	182.502151	300.566625
ATP9B	33.62475877	59.47122602	49.11402745	47.22927083	61.1302216	47.01620855	47.98492817	38.33717207	46.2402449
ATPAF1	418.005105	515.040465	442.490832	485.59875	484.596905	484.002265	475.71567	337.948238	443.49906
ATPAF2	35.2599575	40.525355	41.3010205	44.353447	34.44593	41.369291	39.2366345	37.9842605	42.223318
ATPIF1	2054.271177	2397.39225	2206.905037	2321.957063	2315.004173	1791.815951	2223.310903	2003.239867	1854.74021
ATR	116.4544753	257.4312058	116.9057944	192.604282	226.9389806	163.0093642	178.0563555	181.4828928	210.4660623
ATRAID	2705.9304	3009.2988	2723.1433	3143.9763	4187.2915	4639.2876	4641.562	3931.2937	3678.2336
ATRN	465.829595	526.340405	591.289715	279.154865	536.378355	490.286715	580.953165	515.79236	493.104675
ATRNL1	6.2070787	6.820419333	6.477441167	5.8248489	6.0859194	6.1897015	6.2170202	6.486532667	5.9933538
ATRX	720.6762593	673.1007775	707.848311	796.8739005	655.5850725	589.4212275	572.5575035	670.4911875	658.6096275
ATXN1	571.8870722	659.5515186	1058.127507	437.2334736	1284.418037	1009.240554	915.185432	738.82624	731.111178
ATXN10	2114.73149	2146.861885	1865.672875	2185.07865	2081.166425	2359.18342	2158.437985	2386.498775	2392.61215
ATXN1L	435.016825	451.73421	414.04323	433.19684	527.9614	403.04587	370.220505	427.336075	519.781065
ATXN2	417.1098	277.2198	363.77963	499.97717	286.73785	378.4779	371.9613	379.7772	418.31744
ATXN2L	73.3755835	59.107574	60.4851135	61.3290825	51.7273075	67.186123	68.042453	69.1760755	57.6791185
ATXN3	165.5430404	172.5852999	190.8421226	161.705231	242.7405914	139.1040819	162.803195	151.910755	165.0398053
ATXN3L	5.003932	4.972766	4.979263	5.72949	4.9201813	5.0202913	5.155985	4.9997354	4.8378325
ATXN7	233.778718	337.36361	230.69677	218.6341433	326.12355	244.4357667	268.1969847	243.1038667	269.5472
ATXN7L1	23.23906028	19.447765	31.69459548	28.23293968	23.47228628	26.60453685	28.77203295	22.26810673	20.24826733
ATXN7L2	4.074668	4.043628	4.0845585	3.9703918	3.9837434	4.078468	4.049666	4.074668	3.9978852
ATXN7L3	427.29724	256.39923	383.86307	337.8256	224.12839	425.3688	391.3811	331.4596	362.83963
ATXN7L3B	531.434953	404.86452	559.8095065	574.7598422	417.0673949	515.7848565	531.461269	470.2490765	473.023667
ATXN8OS	9.292311	10.158286	8.804714	8.533115	8.678365	9.140618	8.719737	8.991824	8.5793915
AUH	394.0454	209.97995	399.95004	261.79895	625.99835	587.5077	318.92926	342.0256	374.59775
AUNIP	28.573643	31.717456	18.6665835	27.3147505	26.9387375	30.112561	28.3565125	28.6528785	25.223375
AUP1	947.9678	883.315	718.942	1014.2266	923.4066	1218.1914	1009.8391	990.67163	1209.477
AURKA	133.2260932	100.3962732	140.7046934	92.97909623	141.34795	199.6015085	139.39544	158.1248495	190.8308741
AURKAIP1	539.5476765	503.1136043	545.6085854	515.740188	518.2604947	576.8828841	627.458646	530.207372	622.1787399
AURKB	59.065998	34.4149098	21.89891565	28.75929715	56.64675735	73.7709608	46.57398615	73.0886558	58.25292415
AURKC	5.343212	4.9713745	5.0442247	5.1571875	4.8342247	5.083655	5.2906585	4.9528656	4.8342247
AUTS2	254.9550447	165.1922251	141.7648657	404.2413012	277.258611	378.1470304	232.4840809	142.1836324	229.811604
AVEN	777.17786	1620.0604	996.415	818.61273	952.4203	682.3611	777.2142	982.36804	1227.6567
AVIL	136.2766627	101.472633	129.9523523	135.0381637	125.7748237	131.042674	124.7547727	125.5041977	130.2924893
AVL9	113.0734863	118.1818742	98.15077575	84.34206668	99.20166623	103.9815536	86.41463797	92.55530988	97.08675055
AVP	3.090097	3.089089	3.1091743	3.0366783	3.0403621	3.0883687	3.0684178	3.089089	3.0493062
AVPI1	578.9146	699.173	925.26044	512.79724	831.9069	857.78546	650.3049	519.3422	701.26245
AVPR1A	6.58742102	6.65475178	6.70162306	6.27391066	6.39638202	6.61201868	6.51164692	6.57717244	6.33872616
AVPR1B	20.111076	16.40229	16.445171	18.900051	16.045258	21.816788	16.181997	16.40229	16.11874
AVPR2	5.7851875	5.93468	5.80321335	5.5173155	5.6394825	5.7402075	5.6469953	5.7365702	5.5892743
AWAT1	11.543152	11.583044	11.878944	12.17729	9.198336	11.623081	11.373793	11.53508	13.629294
AX746627	11.516806	12.182677	10.787025	10.463548	11.405657	12.165937	10.746864	11.301892	10.114804
AX746699	4.7857833	4.8225183	4.818922	4.6101274	4.680737	4.8335495	4.7449007	4.82027	4.6973534
AX746710	5.9422526	6.119963	5.9650164	5.6210027	5.7417927	6.028766	5.889294	5.9926147	5.6293955
AX746823	37.82118	8.859277	18.674488	65.54315	11.155048	16.340841	22.739594	11.989399	131.21445
AX746830	5.8226733	5.8774996	5.899739	5.7161503	5.7015104	8.374273	5.786137	5.8447056	5.576104
AX746968	28.06065	21.96376	23.397259	24.94061	21.55893	22.04995	21.824924	22.096268	21.831045
AX747031	20.389603	20.609444	20.39151	19.674229	17.762772	20.601757	20.160833	20.45245	19.96625
AX747064	4.1076674	4.1368837	4.139777	3.9937873	4.034213	4.120328	4.1115003	4.119752	4.034213
AX747191	11.213191	13.389936	11.250374	10.891138	10.956332	11.188644	10.958887	11.169358	10.644635
AX747250	7.589629	7.528306	7.521288	7.3042483	7.283503	7.71954	7.829738	8.315519	7.2824836
AX747261	5.56162685	5.9719042	5.57264945	5.3802385	5.48608675	6.0922142	5.54535715	5.6130148	5.435538
AX747405	5.6472716	5.697789	5.7023077	5.423281	5.514825	5.7097573	5.594856	5.680017	5.5442157
AX747444	12.640676	12.807982	12.755537	12.144964	12.340182	12.845058	12.754348	12.638909	12.277053
AX747507	90.608795	95.94367	96.32469	105.719666	248.01537	99.87377	100.818825	86.4246	106.114716
AX747630	6.0569434	6.279522	6.031579	5.709757	5.873664	6.092064	5.997646	6.06825	5.8395295
AX747652	12.2125435	10.384328	31.161526	11.625797	12.578951	8.914183	10.117163	10.140781	10.20339
AX747730	4.3951874	4.444647	4.4359517	4.3147793	4.3051333	4.384135	4.3621135	4.384135	4.347089
AX747826	3.9075823	3.9328065	3.9489763	3.86482	3.8466625	3.9287744	3.8973923	3.9329898	3.8713124
AX748157	9.021219	9.085804	9.326164	8.56101	8.483523	9.318341	8.884717	9.366257	8.70917
AX748267	7.084877	7.055208	7.117325	6.8836384	6.8971324	7.9927707	7.003424	7.2182527	6.931306
AX748273	12.766846	13.993116	13.086877	12.0395355	12.617717	12.809781	12.702722	12.809778	12.24105
AX748292	6.4318337	6.5964465	6.495121	6.271915	6.222396	6.7018547	6.3762965	6.627894	6.105713
AX748339	39.127007	26.353704	40.68225	51.535995	32.190094	30.383883	31.851921	39.83759	46.205788
AXDND1	8.8039085	9.818092	9.844487	9.0645815	8.52478175	8.9069245	8.6873264	8.86373915	8.35105825
AXIN1	62.206783	56.720978	84.31504	58.986588	54.966183	66.09093	62.649223	77.737465	66.825294
AXIN2	86.91968985	26.71281835	97.73202063	126.9540843	96.40576105	98.202357	83.55677673	69.49165525	76.97671475
AXL	2526.007975	3454.817425	3429.888715	2371.37609	2758.47585	3056.18356	2416.14188	2536.5834	2147.051565
AY927499	6.0239906	6.2328506	6.0600495	5.8679137	5.779127	6.105998	6.002402	6.051579	5.825932
AY940074	117.48439	79.84235	188.8426	163.79422	108.51136	94.0261	123.8577	91.79089	90.701775
AZGP1	11.455753	12.1534605	11.6932	10.414385	11.252466	11.544226	11.235692	12.924965	10.744361
AZGP1P1	8.991822	9.645467	8.871472	8.56101	8.577392	8.826912	8.648877	8.757629	8.965868
AZI2	515.4998933	718.4166333	518.4426817	529.8354273	896.1681667	620.9627167	767.24866	700.93133	728.35787
AZIN1	2076.7638	2457.6362	1430.9537	1772.45845	2073.5457	1588.0708	1331.43585	1850.3787	1636.2444
AZIN2	57.4948015	52.2948035	54.6066055	53.6966165	56.379942	59.15229	53.7475765	64.8930885	61.6684065
AZU1	6.130817	6.184794	6.17903	5.9505706	5.9400373	6.184794	6.1148295	6.1548753	5.830279
B2M	11581.70113	13207.4237	11521.46875	10240.34454	13018.21	14800.96331	12450.2108	13463.23933	13803.29612
B3GALNT1	51.819309	135.361138	12.33224777	89.13274333	97.236656	65.831221	113.342969	83.99427633	125.520546
B3GALNT2	213.3572078	274.3025075	177.7213241	351.1628153	278.9338141	234.572964	270.5171425	211.9475603	257.2580528
B3GALT1	5.2192268	5.18429465	5.2957189	5.09188605	5.09558105	5.374336	5.1641345	5.3042891	5.1204155
B3GALT2	28.2478085	576.885435	15.5897275	9.8002923	50.5612475	28.718819	122.6044525	288.246975	27.6259855
B3GALT4	27.14216575	22.8016063	24.4412229	22.9372045	29.99519525	35.574296	43.76745	27.6355495	32.1388946
B3GALT5	5.6708246	5.727800133	6.360210433	5.4643778	5.969186	5.707275333	5.835238367	5.711487733	5.575206533
B3GALT6	277.2367083	361.7652149	254.8827702	306.8101833	298.9515726	320.0040379	333.5109367	325.6854615	324.0645974
B3GALTL	114.41257	153.142835	81.137575	88.00671	163.40058	133.550785	128.828385	120.948175	127.4860875
B3GAT1	4.779985	4.736722	4.7978477	4.6951632	4.660267	4.764853	4.7378254	4.7701883	4.703489
B3GAT2	20.6115227	20.63662425	21.0027025	20.1745861	20.2516475	20.5519637	20.3984827	20.5382205	20.6099266
B3GAT3	78.32521	102.999955	92.731638	97.972045	97.754249	114.44185	120.974725	139.14454	118.57332
B3GNT1	264.9695065	244.4052867	283.505372	311.3709894	304.3936592	299.788112	258.5311405	166.69869	207.9270359
B3GNT2	91.6817771	152.469235	46.3840939	130.7143053	134.31557	114.372326	178.657922	136.0313527	137.0661633
B3GNT3	10.502162	10.580802	10.52962	8.877681	10.2334	10.568967	10.52962	10.775972	10.394984
B3GNT4	77.9989	72.34115	74.33804	80.95572	71.63963	69.81931	91.30856	89.20867	89.74267
B3GNT5	10.321322	9.968251	8.446736033	8.090400233	12.26357097	8.4146084	8.268971133	11.66086483	7.754803167
B3GNT6	26.21441215	27.4076588	26.48435565	24.43107625	19.89433395	26.4824455	26.2083346	26.98057005	25.0792363
B3GNT7	20.79217583	20.9202099	20.78880355	19.57669468	20.20835105	20.76765115	20.83155948	20.67748673	19.85360145
B3GNT8	12.45464	12.197177	12.153466	10.680928	17.13317	11.867318	15.61934	15.016611	10.345663
B3GNT9	239.4253	223.79402	297.92	232.64638	281.41986	311.384	338.83487	257.30923	331.70688
B3GNTL1	15.7127565	16.9790005	16.7727515	17.2298885	15.4440875	17.055325	16.9488785	16.7650615	16.8636185
B4GALNT1	15.4480075	15.45324325	15.1505595	15.04805125	17.26638525	15.9546095	15.290475	16.194406	15.1282245
B4GALNT2	18.613201	22.381418	19.816927	18.116583	17.703243	20.081083	18.125034	18.255644	17.703243
B4GALNT3	23.47383333	26.28864333	23.72336267	21.57813233	23.452445	26.74020883	23.739941	22.16305033	22.039357
B4GALNT4	12.3143965	12.503086	12.4896809	11.9974987	12.0467127	12.47137465	12.2960021	12.6058645	10.0236416
B4GALT1	507.835877	309.1544138	191.8781128	469.8099201	237.5524147	217.244273	134.8375132	125.5208197	97.35833283
B4GALT2	441.8951	428.03464	699.0423	557.04266	348.5779	476.04486	618.59906	425.4676	446.96185
B4GALT3	152.2463955	148.653386	131.1542425	92.7567652	181.2039955	145.831076	188.33999	178.425468	188.34511
B4GALT4	917.6773	1251.08692	889.10105	1303.445015	943.04825	598.1432	813.64995	790.67285	790.077785
B4GALT5	1052.1672	580.59825	652.323125	695.25253	799.382175	563.156345	1248.859585	1030.09305	916.515
B4GALT6	24.39266423	86.98163508	78.44364025	7.96442675	63.269528	17.65680753	30.50572263	17.0458245	27.03971735
B4GALT7	199.73571	241.492325	230.55079	247.796415	243.21627	184.51148	296.004645	256.593335	232.305
B9D1	71.983242	69.647578	63.361976	90.46793267	58.904495	67.84344333	59.38524767	67.30129833	69.39489333
B9D2	37.826473	34.323837	40.74494	37.784164	35.952065	39.64304	37.74543	36.485703	38.914146
BAALC	170.67439	229.33932	11.293031	146.5053	488.5622	904.88739	237.410325	497.163225	432.21905
BAALCOS	5.925417	6.28138725	5.88559275	5.7228212	5.7641277	5.8720363	5.8138593	5.87853315	5.782233
BAAT	12.809775	13.369973	12.84087	12.76089	12.671955	13.327651	12.757322	12.857646	12.728803
BABAM1	523.9391	617.04443	616.52625	627.8401	518.01184	597.73157	708.097	650.36536	608.473
BACE1	675.265105	660.535485	796.321145	516.8223875	881.64205	769.0522125	1014.996235	700.2693325	754.430145
BACE2	228.623224	623.9245533	209.565472	351.842745	355.2021767	340.0458213	699.9980833	553.59039	590.3992
BACH1	176.2235265	307.2985638	230.0116362	142.267011	442.5158505	206.8446006	232.079177	174.4740359	317.067191
BACH2	9.8876237	10.07445375	10.297864	9.43801775	10.032711	10.0221445	9.80028415	10.1535365	9.6097355
BAD	70.63368433	75.95138667	89.958381	99.81233267	68.315629	81.30910867	93.751512	81.227212	84.010748
BAG1	201.5992433	222.902316	255.0903527	250.9954937	176.335148	235.1257157	240.4379033	197.7569993	210.2897927
BAG2	429.613105	557.82377	297.4181067	406.6308413	825.0571033	1290.40395	1028.895983	686.39705	884.7248533
BAG3	2301.3342	2097.0178	2262.2893	2241.7083	2536.0588	2131.5205	2248.723	2396.7158	2392.5867
BAG4	627.7242727	721.673235	646.4947393	565.8302367	674.0831463	511.667924	536.459974	475.5148887	504.9541697
BAG5	264.9822927	367.9889867	362.6839383	376.2863843	439.7760087	257.322991	343.3533467	266.9447843	339.1105467
BAG6	951.331087	799.433704	951.9249543	834.7539455	778.5882523	996.2425293	880.7240998	829.9094808	897.5830573
BAGE	9.96008195	9.88710805	9.481065375	8.3937759	9.016987425	9.46587525	8.95931985	9.105250175	8.579963175
BAHCC1	61.8110556	48.93948667	51.77990877	50.15776827	45.02302867	56.69521433	58.0441896	51.20215193	53.05353567
BAHD1	272.00232	314.1986	355.30576	322.4655	334.5182	371.017	343.78415	303.01935	298.42047
BAI1	12.430267	12.697392	12.715162	12.495353	11.715583	12.698573	12.421581	12.318344	12.396703
BAI2	15.410998	16.016102	13.955974	17.418306	9.248221	15.047451	13.751857	14.877927	13.368727
BAI3	5.67558835	5.80295415	5.76363275	5.41737295	5.53579925	5.68984295	5.67350025	5.66998145	5.4866848
BAIAP2	47.9856476	43.2950899	63.35256075	62.00710405	39.5460184	65.4277262	47.82826035	51.1877701	41.75820938
BAIAP2-AS1	89.0578307	96.7220036	135.8191883	109.9722582	123.184585	79.4247436	111.7967829	76.41181246	87.47074826
BAIAP2L1	19.4954889	73.020134	23.1537565	15.755772	29.59481167	32.31082467	92.70474433	58.931859	102.6958847
BAIAP2L2	5.2980882	5.3182359	5.5080218	5.14682485	5.3139003	5.22502075	5.3065563	5.35445625	5.28389165
BAIAP3	8.484552	7.821031	8.53975575	8.3801825	7.278435	8.4904725	8.4696025	8.5500045	8.211735
BAK1	43.966404	47.744335	53.08965	60.73367	44.07106	49.734802	51.485584	38.26642	63.8465
BAMBI	194.0282	22.519596	161.21054	60.49063	275.10825	477.36734	288.1183	531.0097	127.152054
BANCR	4.658746	4.3600802	4.3788238	4.214959	4.1949606	4.361707	4.2651734	4.3499274	4.2153516
BANF1	2353.0908	2072.2332	2376.466	2524.204	1790.3419	2364.807	2471.6191	2606.975	2548.448
BANF2	6.185371	6.0710807	6.085818	5.8074894	5.9867496	6.246815	6.009124	6.235175	5.8838053
BANK1	8.9758179	8.060212667	8.2042608	7.381356667	7.471966	7.8477453	7.554893	9.345275633	7.380075467
BANP	343.2777367	398.1469033	480.76868	338.95258	594.78675	333.6863667	422.7790333	275.01517	343.7960933
BAP1	247.66371	192.478765	239.4258265	250.5684575	149.862985	280.199475	235.2992135	295.029353	266.35505
BARD1	74.0556805	76.27209133	38.56628467	67.55815567	100.4896747	99.61500133	89.06183967	77.97390933	80.104435
BARHL1	60.89528	61.30836	61.11715	62.733974	59.61978	60.923683	60.55834	60.89528	59.7088
BARX1	6.7785335	161.44371	6.9397135	6.4381347	6.718121	6.759281	6.74826	6.745429	6.4916387
BARX1-AS1	11.812113	10.097369	10.721341	8.111789	9.736742	11.280835	11.080651	10.284101	9.992459
BARX2	89.10056	77.47332	80.383995	72.35802	79.07544	78.93545	91.820885	78.93545	66.893906
BASP1	2507.320794	1579.666731	1799.374429	1697.2552	2028.865669	2585.718822	1985.399158	2438.537741	2568.689505
BATF	11.77692	11.77692	11.836374	11.640439	11.662168	11.841892	11.7057495	13.512238	11.662168
BATF2	4.6837926	4.6837926	4.691661	4.513984	6.2000985	4.6914415	4.715346	4.5637174	4.580131
BATF3	4.131294	5.1550236	5.040228	4.9247727	4.540371	5.023336	4.9662786	5.0748925	4.9496346
BAX	251.68798	286.61658	262.563125	244.514655	281.63981	303.450325	531.589215	357.64679	341.91237
BAZ1A	442.21802	526.80963	358.49982	323.79396	539.7625	441.83142	504.32838	563.450885	475.48878
BAZ1B	260.117538	232.1446392	267.1278117	295.6283094	211.5756132	247.0821205	311.203348	279.888482	269.3752567
BAZ2A	95.78229033	102.6986155	126.6488558	111.1908159	107.5693573	99.783905	123.6096382	105.2922144	101.9172888
BAZ2B	354.35437	452.6663	403.25494	456.9817	514.0179	337.6916	398.0061	362.6452	327.35126
BBIP1	475.852132	580.905519	448.1865198	532.0404063	722.5372833	515.814651	526.9053823	397.0053968	486.1200643
BBOX1	7.4054084	7.399542	7.4929333	7.108369	7.212533	7.4105906	7.452517	7.363403	7.212533
BBS1	137.6052743	93.09801167	173.145814	172.3567937	93.64537267	119.1854913	114.8321167	100.744094	140.9396487
BBS10	456.48145	473.43274	552.7736	478.33643	557.66644	367.05942	382.8617	250.19894	485.18707
BBS12	161.57933	193.93329	106.412	141.58226	316.35953	117.48444	132.42221	133.86247	192.88727
BBS2	343.91254	314.13284	386.67383	537.8617	443.3605	303.08292	393.46674	354.2388	428.75327
BBS4	178.74475	134.022667	167.734015	319.284895	129.392785	163.190285	130.706985	139.47857	175.07794
BBS5	6.8926325	9.278888	6.831203	6.677213	7.2889385	6.9695463	6.9523444	6.9377723	6.3567038
BBS7	244.235555	401.27073	238.874865	298.1744	443.44677	258.204165	442.08105	335.5447875	337.516495
BBS9	58.15474646	79.7428844	58.05448224	50.75659814	55.9073316	53.1129264	56.16974444	49.52821168	62.74073044
BBX	701.7701734	1048.513872	896.153712	848.4707976	719.9326271	462.1745146	803.2299396	726.5848824	685.684785
BC010186	14.205447	18.815638	14.249894	32.67933	13.878105	13.799385	14.107759	14.159819	13.859998
BC012193	9.562626	9.6082115	9.686481	10.839463	9.449161	11.587908	10.218141	9.670234	10.522257
BC015159	31.903961	22.966011	83.372925	16.317995	30.362644	16.443642	31.621828	18.54304	19.903051
BC016361	4.7080975	4.696039	4.725031	4.5690403	4.598106	4.696039	4.66005	4.696477	4.5750093
BC017209	5.1800823	5.27096	5.235444	5.0044003	5.04846	5.218628	5.1408625	5.160796	5.0308366
BC021061	5.5964203	5.59303	5.6551776	7.108702	5.4623637	5.649906	5.544475	5.638327	5.5307903
BC022047	473.56482	487.35254	545.2226	402.52222	574.29034	416.75015	302.08823	380.29074	499.59253
BC022892	12.979318	17.715218	11.555535	19.233418	33.349686	13.10031	12.618303	13.046667	13.5305195
BC023201	2.5543072	2.5462215	2.5600305	2.5263543	2.5150712	2.5543072	2.5462215	2.5528786	2.5433738
BC024169	4.7944927	4.8599887	4.7931523	4.5948896	4.6805186	4.8177986	4.7237086	4.7737484	4.713369
BC027448	283.969941	180.4389535	152.457266	161.0985435	106.84442	249.0956965	189.647045	212.690327	141.8398935
BC028044	24.816483	17.779346	21.3967	22.47343	16.650404	17.30175	21.71328	23.203886	16.612404
BC028670	6.3944573	6.459484	6.3564067	6.1986523	6.179606	6.388497	6.80006	8.394991	6.25906
BC030152	4.309954	4.3119636	4.330501	4.215548	4.224797	4.9530983	4.2803144	4.3349447	4.215352
BC032415	36.0089855	20.947632	54.98280775	31.5209875	20.8313717	27.47962465	23.6812662	26.4584075	21.4166595
BC033164	25.578926	24.572395	30.931353	24.79914	22.87731	26.255606	28.983505	26.221348	26.995464
BC033241	5.385986	5.4344187	5.4154487	5.233003	5.2748938	5.4162054	5.355934	5.426569	5.2748938
BC034416	3.6458359	3.65162	3.6650953	3.5575078	3.580806	3.6587782	3.6434567	3.6516204	3.6170516
BC034444	5.392016	5.8031588	5.6126223	5.188784	5.293372	5.637801	5.451931	5.40813	6.317111
BC034788	6.3318563	6.4836226	6.3596673	6.156023	6.185371	6.38284	6.2988753	6.354334	6.1951838
BC035400	5.1300864	5.3967953	5.158871	5.0097694	5.0235696	5.073473	5.065437	5.591726	4.901863
BC036209	8.736016	9.263327	8.79897	8.479969	8.524365	8.819507	8.55104	8.798559	8.462587
BC036311	16.27127	17.180365	16.262928	25.157843	15.81353	16.502008	15.344319	15.924514	17.44676
BC038205	8.2441	8.489857	8.311254	7.444877	7.739722	7.905674	7.970445	7.8736677	7.5942307
BC039122	8.934153	4.7873454	4.8112884	5.814263	4.7615223	5.4308734	4.822069	4.1729164	4.5844045
BC039319	16.80954	14.855745	15.034132	32.297596	14.877235	16.259138	21.687984	17.7487	28.921408
BC039487	10.364975	11.914445	10.224336	8.991405	10.027929	10.672464	10.015316	10.506567	9.215509
BC039673	4.7584147	4.8330984	4.817125	5.509941	4.6792097	4.763743	4.73871	4.7875686	5.6399045
BC039686	11.930013	11.043012	12.042907	10.718343	10.739854	10.773963	11.173524	11.369019	10.736848
BC040311	6.6093774	6.76969	6.587226	6.0436845	6.3611503	6.730036	6.469128	6.556278	6.3487053
BC040734	6.387007	6.609994	6.479997	6.0852504	6.244485	6.479997	6.2427387	6.469129	6.138254
BC040833	6.37808	6.37273	6.4084854	6.137682	6.279522	6.424641	6.29418	6.3941593	6.145127
BC041025	62.52084	25.368685	99.45087	55.974842	42.65984	26.050741	92.49547	23.401627	35.444416
BC041363	5.428848	5.4151955	5.358183	5.139903	5.208418	5.575324	5.2554994	5.4296064	5.233979
BC041998	5.599814	5.6580777	5.672871	5.465165	5.5060887	5.6443763	5.5880766	5.6443763	5.541632
BC042029	7.862298	8.148941	7.8725696	7.49014	7.5970645	8.0204	7.74297	7.7846036	7.5265512
BC042366	12.888257	14.4803	12.963597	12.57484	12.733553	16.253832	12.725838	12.908708	12.348243
BC042374	6.266652	6.266652	6.2979946	5.9342237	6.1333895	6.455268	6.134819	6.379864	6.005481
BC042590	14.599616	20.403875	14.758398	14.235948	14.842593	14.869604	14.561543	14.599616	15.004719
BC043227	10.271163	10.898757	10.2334	9.144457	9.888638	10.414388	9.806908	10.383838	9.560396
BC043291	8.577395	6.7794824	8.361395	6.3599653	6.515443	7.6593075	6.6090693	6.6996665	6.4621944
BC043356	4.4349174	4.295709	4.3806605	6.24012	4.2069087	4.384748	4.2407827	4.372498	4.1949606
BC043540	5.12970445	5.2014425	5.1265543	5.0395775	5.052932	5.17089745	5.09721765	5.16357815	5.4345392
BC044596	83.71373	40.046165	108.975235	49.79281	43.67423	52.213238	43.059517	60.01863	71.73821
BC044614	13.025393	14.941187	13.024181	12.352852	12.488949	13.952068	12.269621	15.21395	11.29637
BC045559	11.653196	13.226116	11.696744	11.05408	11.649938	11.776092	11.684756	12.098336	10.606733
BC045560	5.0489306	5.4101486	5.330026	5.050343	5.206233	5.2198453	5.154303	5.206233	5.0104704
BC045779	4.5645685	4.5573378	4.596176	4.4766755	4.4764676	4.5513916	4.542064	4.5513916	4.538677
BC045784	7.3144717	7.5910444	7.448002	7.167277	7.1375966	7.4800196	7.219262	7.44106	6.8353453
BC045788	9.216365	6.709982	8.232573	6.8660083	7.386098	7.618346	8.875196	7.5265474	7.0364814
BC045789	6.960453	6.7031035	7.171288	6.4049006	6.972795	6.8331137	6.6775236	6.8210177	6.6173944
BC045791	7.6304345	7.82536	7.6933084	7.3881655	7.4476557	7.6882877	7.5413036	7.666096	7.478276
BC045805	11.47393	11.043522	11.224174	10.8637495	10.94306	11.711755	11.043522	11.688297	10.148819
BC047364	6.975397	7.190707	7.0295963	6.747003	6.85034	7.0341864	6.9125867	7.0598154	6.798158
BC047484	292.52405	231.26195	297.24005	306.41525	265.01672	333.47485	352.41855	259.9987	263.2557
BC047615	13.487059	14.399506	13.621037	12.762676	13.2774105	13.794885	13.983985	14.394131	14.819082
BC047626	6.908398	6.361447	6.246814	5.9797745	6.043965	8.599416	6.138826	6.2279105	6.018094
BC047644	5.4638915	5.5548253	5.6094823	5.371189	5.3925195	5.5048056	5.4394894	5.5362086	5.380464
BC047651	9.273049	10.750877	26.652765	13.535565	9.11891	20.951952	9.254693	9.56887	8.720144
BC048132	14.496508	16.925146	23.041103	13.761474	13.922826	14.092634	14.636416	14.613915	13.6541
BC048141	9.595679	9.490668	10.053683	9.1355095	9.2788925	10.005052	9.466804	9.478285	9.442116
BC048420	10.323977	12.429693	10.099724	9.101069	10.385778	11.224698	10.020922	12.620656	9.115085
BC048997	6.6198635	6.708731	6.486042	6.15545	6.338945	6.6934214	6.5193934	6.4474473	6.3484106
BC053951	10.821285	14.720603	10.926744	7.6907997	10.794577	11.014724	10.859192	10.944589	9.469007
BC062753	701.1641	935.43176	592.7633	848.18054	670.2216	688.20856	608.2311	669.6907	852.0851
BC062763	12.28507	9.094705	8.626726	8.341537	8.897985	8.626726	9.654012	8.617079	9.655368
BC069004	19.712795	17.638985	18.287174	16.87944	17.686747	17.583149	17.442698	17.668615	16.929888
BC069739	9.083265	10.41196	9.146162	8.727872	10.841991	9.194049	8.71933	8.797739	8.880577
BC069756	6.4417386	6.2974086	6.585998	5.752781	6.193162	7.54271	6.061463	6.2093544	5.916542
BC069776	22.061277	29.196455	17.013765	17.123589	33.429874	23.66829	19.779095	21.856512	16.799353
BC070118	21.779186	21.946362	21.568985	20.875404	21.10736	21.827984	21.241632	22.520643	21.965813
BC070490	6.7344303	7.0453463	8.735608	6.4923964	6.2328496	6.8688912	6.6118436	6.7911873	6.493607
BC079832	3.2139747	3.2187736	3.2231288	3.1677058	3.1647532	3.2187736	3.1996207	3.224181	3.1748033
BC113958	6.430635	6.3673835	6.3327417	6.029049	6.1511464	6.3703523	6.2192063	6.342493	6.143121
BC130595	8.536696	7.3042474	9.70004	7.1326075	7.2290316	7.8824863	7.0341864	7.2804475	7.2128706
BCAM	49.407388	41.049873	52.5097515	50.4453075	32.1657935	51.530861	54.900788	53.429428	42.188897
BCAN	20.67816228	21.2091113	18.28250788	18.78181503	18.77548283	23.7566627	19.15702665	21.43836833	20.8417129
BCAP29	352.8677898	493.81762	339.3497895	371.928895	728.1626778	449.237131	401.9294448	449.2849088	494.6879488
BCAP31	1161.8832	1630.4436	1339.5659	1135.3212	1604.0137	1539.8912	1752.3931	1515.6719	1583.9843
BCAR1	129.5877955	128.3437058	120.956669	113.6678595	153.450777	118.660576	157.6055255	154.4699655	145.5257395
BCAR3	920.8489	1259.4886	727.202	833.985	1018.42053	1063.2562	909.15906	1041.7378	1498.3159
BCAR4	4.293506	4.339798	4.282709	4.233867	4.2023993	4.381069	4.26398	4.282709	4.2366314
BCAS1	29.452124	54.041164	68.714775	44.413483	64.878815	50.739643	52.815563	50.231194	40.95253
BCAS2	889.8465	1380.7208	891.9026	1209.2786	1248.5544	923.9017	928.8473	997.3681	1032.9589
BCAS3	61.48015	59.823082	57.199028	73.459435	61.10293	73.919846	62.936157	66.73814	61.35416
BCAS4	112.598349	94.6251906	104.1744636	118.073526	116.9094824	104.5636936	134.320354	105.2890826	102.6042234
BCAT1	3293.135975	2789.899433	3385.362748	2114.091248	2516.083755	1476.1712	1203.681028	2053.648625	2978.53702
BCAT2	159.7242138	182.1202148	210.329633	182.1717155	152.7289678	185.8705643	197.8666398	194.025263	183.459933
BCCIP	342.4359167	502.9298667	378.1642433	375.4664047	437.7955653	340.0863867	402.2105833	367.386195	400.5103
BCDIN3D	121.173	136.60522	135.36879	136.71353	180.9808	152.45955	158.91946	109.79899	130.6072
BCDIN3D-AS1	27.0109661	29.3315724	28.09714675	24.7138231	27.1519195	27.01840535	26.68641165	30.77189385	24.6658437
BCHE	6.2102237	6.1399713	6.200674	5.8690095	5.9614015	6.255267	6.082129	6.2894845	5.9162664
BCKDHA	243.58018	234.04993	393.00848	253.77063	253.34492	232.33199	245.99988	222.92972	266.19318
BCKDHB	111.74143	170.63865	120.89645	113.712772	202.52878	177.991915	249.75415	134.79512	145.149995
BCKDK	459.6424	366.13644	585.41565	543.1421	356.4342	367.23065	458.67905	372.64658	450.7708
BCL10	484.379999	746.9041143	603.5993693	448.7854107	761.6871797	432.8795815	424.3624655	415.9956142	531.143277
BCL11A	49.74173658	55.60321238	10.62534358	11.4131544	82.654624	13.20367638	51.95703408	26.24548625	24.23669288
BCL11B	6.8436346	6.540686733	6.899322667	6.1801841	6.187130667	6.554395967	6.5398929	6.6019769	6.3796638
BCL2	26.09715583	23.690666	23.20904235	24.16851468	21.271158	27.73407093	27.00613675	26.827601	21.07008418
BCL2A1	7.604507	7.559256	7.070357	6.9714956	8.149318	7.389888	7.2391505	7.3768067	9.059155
BCL2L1	126.8384113	182.8387183	120.4943945	155.9129168	128.6144723	172.4687815	118.0307078	202.563861	191.8635435
BCL2L10	7.4251645	7.5836215	7.2381568	6.898438	7.0634941	7.329026	7.11471615	7.27257315	6.985081
BCL2L11	56.74895743	48.01759389	56.47030371	51.02957829	61.622509	57.5228328	51.40905993	52.57127894	50.45125357
BCL2L12	96.02198	91.21918	83.105125	89.51697	83.94041	101.602196	66.96878	99.81783	89.35853
BCL2L13	213.9881715	292.5162156	189.7542002	269.871356	303.6645062	299.766873	268.7873038	269.013124	275.6557973
BCL2L14	5.174749833	5.203111667	5.19853005	5.48600805	5.11560105	5.2062581	5.125169633	5.269220683	5.7499212
BCL2L15	9.3200362	9.624941133	9.593964333	8.966805667	8.735455667	9.214528133	9.276061433	10.2620569	9.1681005
BCL2L2	400.6237645	373.6639192	332.5345125	511.807378	301.928435	282.5553448	294.5347631	293.6225176	291.9212013
BCL6	346.1025413	310.5459827	293.5879687	381.1750233	444.0880213	415.4009233	517.80172	420.5627217	464.75135
BCL6B	44.4409435	43.93557918	52.7107845	42.61726875	41.20036215	43.93071638	44.900367	54.83382968	40.3991015
BCL7A	102.11451	85.3078475	64.630852	82.890905	68.131954	75.82715	72.52582	79.250255	80.74616
BCL7B	430.9684	339.47546	467.12878	371.61456	327.52673	491.9416	452.0865	449.4485	501.01553
BCL7C	455.24872	442.7717	542.99005	558.39496	296.50647	606.4899	483.06558	574.5048	564.2575
BCL9	118.32557	113.664116	124.75022	132.47154	120.22745	119.33951	117.6873	119.7352	115.007515
BCL9L	296.61681	171.101795	378.00679	279.61324	233.27734	397.8383	383.39798	405.40016	352.462365
BCLAF1	996.5481763	1202.329763	1024.3991	1040.99975	1171.033919	919.5671288	1033.918853	987.8577782	1028.826139
BCMO1	6.8445935	6.722509	6.755186	6.581701	6.581701	6.7093573	6.6402664	6.683754	6.6254215
BCO2	4.060633	4.1166797	4.135535	4.1047983	4.198875	4.119752	4.074668	4.1097755	4.0105815
BCOR	103.7127885	94.18634925	77.69426575	88.29185175	194.141101	95.90229275	110.7576275	105.2788318	102.62616
BCORL1	91.72461713	80.524829	106.9543041	83.63038418	66.53002938	81.34754415	100.4229428	85.5955013	84.57445645
BCORP1	9.155969	7.825358	8.3345375	6.9342146	7.0584984	7.439673	7.1873555	7.3830004	6.8952036
BCR	62.26141847	84.1484301	118.1497142	65.69073133	61.42124957	62.3205751	63.15444	68.2532601	63.39964533
BCRP3	13.713275	13.1973495	13.423188	14.5400225	12.8485035	13.377113	13.0550895	14.431525	13.176945
BCS1L	285.78345	354.75943	261.91495	234.09357	297.337	322.85693	284.12927	259.07892	301.94766
BD495725	7.878445	8.038372	9.247359	6.797842	7.6739635	7.9756517	7.818066	7.9756517	8.912937
BDH1	5.36671755	5.3352246	5.4171233	5.3589882	4.8798882	5.38471835	5.3092882	5.300933	5.3197415
BDH2	271.981492	296.293391	226.6640828	221.662002	302.173991	265.08558	369.488353	250.2322275	276.317655
BDKRB1	994.8364	257.77762	982.84924	73.59656	754.5579	1284.456	584.7745	425.72574	442.35913
BDKRB2	617.0727	119.953094	1765.7213	988.3644	781.4111	481.31195	465.18362	334.2377	248.14264
BDNF	717.823085	572.033765	748.07223	277.441205	813.521025	427.06463	776.45488	948.18968	1184.896775
BDNF-AS	19.555877	15.102893	12.8265175	10.75891825	25.276438	13.8747575	12.15631875	21.7864445	27.298172
BDP1	360.069534	410.01872	287.000365	360.3755933	463.7222377	318.0240387	349.1152643	319.6437817	372.4015907
BEAN1	7.126956	11.728694	7.2408385	7.187692	7.0008125	7.1927204	7.8465476	7.1749673	8.409094
BECN1	769.9557567	1018.387296	696.6430103	829.877903	989.974734	820.038389	883.11934	795.1955767	894.5644153
BEGAIN	6.0459385	6.831199	4.468127	6.0363617	5.977545	6.0662694	6.0166917	6.819746	5.996527
BEND2	12.754348	17.80838	12.86664	11.882267	12.32983	12.944869	12.330982	12.908705	11.525401
BEND3	54.25322	73.70645	48.38301	48.968567	67.5521	42.52084	65.62418	47.343094	50.915005
BEND4	4.6155653	4.67031645	4.64318635	4.447862	4.508357	4.6513485	4.5943455	4.641279	4.4919375
BEND5	12.0741232	7.2049055	39.7826185	19.3793185	8.0720905	5.675148	5.5462387	5.67085005	5.4841315
BEND6	127.020193	180.517053	164.221552	118.2373375	224.241855	329.48739	193.0350565	162.174796	163.434975
BEND7	38.95328	43.43421333	31.17779923	18.92167453	63.42724577	33.260723	76.0791898	33.56134483	66.93660953
BEST1	50.7816001	50.67340647	53.6655985	50.5807759	50.89274677	60.15737257	55.68866367	56.79524587	50.47078213
BEST2	4.6101265	4.628218	4.625845	4.5507555	4.429339	4.636858	4.862256	4.6017513	4.570745
BEST3	5.595462167	5.671113033	5.809141667	5.422606733	5.510232567	5.638047333	6.282844767	5.7195185	5.6836026
BEST4	6.1088457	6.147133	6.220947	6.0099635	6.0054817	6.1563115	6.083264	6.220947	6.027924
BET1	903.81305	1279.1959	852.0851	966.94	1189.7882	902.08606	898.60254	949.07367	1133.5756
BET1L	251.3268965	170.207326	385.213135	272.96611	172.5972705	297.808757	246.9534175	342.9722365	305.791906
BEX1	822.1126	549.3563	172.18124	1280.9868	74.57759	235.06706	44.750214	133.4386	118.48569
BEX2	15.682832	17.743736	14.726093	15.073437	15.61861	14.87238	15.835662	15.985518	15.142476
BEX4	67.79351	27.722528	275.9625	148.59615	217.80792	315.7481	19.048677	183.05583	279.38687
BEX5	5.634122	5.6890287	5.7246847	5.5282125	5.5173965	5.603993	5.5919867	5.67102	5.4303665
BFAR	1180.6136	929.1077	1362.8129	996.13617	1084.4598	1281.3447	1292.5059	1139.5104	1273.8394
BFSP1	9.475633	9.437273	9.579135	8.944571	9.292743	9.532799	10.173929	9.5992565	9.168364
BFSP2	6.8522577	7.215561	6.8997064	6.7532954	6.698104	6.899062	6.7937217	6.895847	6.7268977
BFSP2-AS1	5.29400015	5.3600572	5.13125515	6.3553173	5.081265	5.77114535	5.090722	5.16725895	5.3886598
BGLT3	95.51959	96.495476	96.05554	55.652122	64.89391	100.48086	99.7155	131.83067	82.023346
BGN	6520.282767	1999.922433	6117.31041	4974.745767	4277.0773	4540.07	4928.135257	4482.5258	5683.6708
BHLHB9	46.515976	58.794373	57.536015	57.885857	66.60134	58.559093	58.44999	58.992073	58.887634
BHLHE22	61.50607325	22.601539	21.695574	20.8911275	18.1460132	21.9442463	21.58386725	21.796078	20.1428492
BHLHE23	4.586971	4.575009	4.7061214	4.4066787	4.4504533	4.6139975	4.575009	4.6881633	4.557976
BHLHE40	644.9515945	849.878632	651.37356	367.889622	695.980009	325.503029	534.6996885	717.8148665	798.66475
BHLHE41	124.3963125	48.58202543	61.03504088	81.04271725	98.33746243	46.51040075	38.668508	64.1640025	64.29000125
BHMT	5.533628	5.461345	5.5197124	5.366434	5.366434	5.5135393	5.416711	5.568829	5.3012757
BHMT2	12.14724533	12.34351533	12.73781167	12.87725717	11.99949167	14.931954	14.13899533	20.22065233	12.214412
BICC1	1939.68833	956.5229025	2596.591235	2373.391073	1886.259599	1345.652026	1907.327303	1103.264078	1751.453863
BICD1	125.8598725	253.6849717	184.3076342	199.248155	179.7618313	114.8281487	143.2499338	146.1461957	128.9207498
BICD2	343.041949	521.497765	330.2455465	397.3513598	442.4305565	440.3301515	458.3657293	450.4451125	437.8939375
BID	237.09136	371.9961967	240.0045333	203.7312233	191.5217067	212.7943567	230.88463	359.8701567	124.64356
BIK	20.913399	20.944624	21.009176	21.155642	20.59023	20.975899	20.788952	24.442127	22.25965
BIN1	159.514321	126.468378	115.615002	128.1243232	116.7861468	148.06673	120.563977	118.571969	157.9643992
BIN2	4.7586365	4.731644	4.7706327	4.636858	4.673322	4.777311	4.722388	4.777311	4.96628
BIN3	195.685405	146.4052235	152.5706785	118.017605	127.557481	134.865741	154.2785765	108.542797	181.1239855
BIN3-IT1	56.024456	42.913185	74.17184	45.77369	42.54264	50.393047	47.116264	51.13149	43.98276
BIRC2	3420.1045	3963.314	3487.6597	2936.7317	4168.4854	2648.9395	3422.4993	3007.1184	2800.0718
BIRC3	9.021844	8.87177	8.4547495	8.039272	8.3280239	8.5095235	8.34919225	9.0923925	8.2930634
BIRC5	108.0824147	45.98373467	55.70492733	75.50936167	123.40731	224.7935933	112.462952	148.3689407	118.1962443
BIRC6	1073.57625	1325.75835	1108.87275	1149.3905	1157.773	987.00348	1101.8146	977.77045	1128.5762
BIRC7	199.22627	214.32727	214.34729	178.39207	208.35611	213.78833	190.05283	213.609	201.92891
BIVM	122.4367974	172.6540536	155.4221265	198.6838328	179.571871	177.3892515	223.3926837	217.5195645	214.1814041
BLACAT1	5.054112	5.0163136	7.7357535	5.657814	4.4384336	5.0184193	7.534623	6.4037066	4.9811206
BLCAP	1045.4596	1452.1975	1182.708	1428.7251	1333.8002	1099.0433	1495.9066	1333.055	1364.5282
BLID	89.780334	149.06453	154.49535	63.868786	125.00931	32.42585	100.09743	41.10172	60.97338
BLK	4.1529787	4.1519603	4.18183185	4.0736324	4.0711269	4.15541425	4.1326759	4.15495385	4.12465955
BLM	25.680496	19.549412	32.47429	32.705246	29.857262	53.599537	33.59551	37.178627	22.023764
BLMH	202.31056	254.77249	210.90222	218.34679	211.36493	237.07039	169.65099	175.0917	240.61707
BLNK	5.3171186	5.842254	5.2746477	5.1238728	5.13679	5.235933	5.198471	5.4359403	5.1406226
BLOC1S1	1131.8584	1027.6505	1399.223	1487.3864	764.0278	1592.4998	1588.3469	1332.4329	1402.26
BLOC1S2	1159.0417	1545.6072	1355.8708	1500.6562	1499.8177	1034.4045	1282.5698	1164.8933	1183.2863
BLOC1S3	90.761394	91.4477175	97.175241	101.760152	80.68693	102.73226	101.782195	94.075377	127.589845
BLOC1S4	483.4488	514.83374	482.32285	461.20978	495.49835	431.54153	415.52805	466.09552	555.2018
BLOC1S6	2022.228777	3037.089867	2110.879613	3134.321633	2664.081713	1823.626043	2024.291077	2024.6725	2010.99526
BLVRA	135.1132894	210.9227602	200.8207623	213.3007499	304.8198996	252.0876266	259.4817792	261.5862598	272.0509369
BLVRB	429.03366	329.56396	494.50558	249.33727	354.9415	622.30225	563.574	420.5958	560.2205
BLZF1	266.9222291	396.041455	230.7126876	305.5177698	392.3432318	220.2569514	273.8009336	256.8989719	287.700063
BMF	19.067339	13.941012	18.11574	14.628919	21.860582	21.913641	26.901222	19.021162	22.768763
BMP1	305.4006752	218.5388484	246.1684122	150.8653073	157.762447	273.388038	185.4058714	269.3321608	248.9741616
BMP10	6.222976	6.2543917	6.182776	5.9864697	6.0781603	6.218912	6.176436	6.239246	7.94818
BMP15	5.020292	5.038582	4.9436374	4.869061	4.874967	5.9217854	4.9316654	5.540078	4.8945546
BMP2	5.6033933	5.704496	6.9135155	5.46436355	5.4721346	7.05992935	5.570606	5.64935525	5.46500565
BMP2K	214.7325417	247.8927348	143.4242102	383.0390886	252.9130922	252.137231	374.5315783	300.3766843	232.655248
BMP3	4.6715794	4.672015	4.700858	4.5867558	4.5873976	4.693193	4.644431	4.688818	4.618733
BMP4	3.911957	3.805453	3.9763205	4.4371924	3.758197	4.0251937	3.9028478	3.9510014	3.9196255
BMP5	6.67282235	6.65187085	6.4385548	6.0050737	6.29965735	6.46957255	6.3249307	6.54775	6.1641738
BMP6	11.341072	15.28499053	11.43695567	9.658715133	10.2912991	9.723785767	9.675790467	9.702587167	10.1737972
BMP7	9.981089425	12.1710626	10.4863665	10.80315948	10.43913625	10.70837015	11.00725408	10.5573955	10.45013783
BMP8A	13.98386887	14.00568367	14.2588857	13.6160661	13.82032967	14.2170102	14.0131212	14.18579083	13.77043287
BMP8B	9.3533319	9.567519033	9.7523062	8.730435333	9.311017333	9.3942021	9.547699767	10.2928659	9.034117667
BMPER	62.37523	106.939186	57.578995	132.657	285.30417	161.32343	149.81001	139.93811	184.09575
BMPR1A	339.1529588	341.9009052	283.0058646	461.7384378	441.2315646	319.876925	363.0515856	307.7750968	301.201777
BMPR1B	7.197019733	7.4062334	7.161709333	6.518384733	9.465244833	7.902391167	7.053219167	7.095968567	7.7785814
BMPR2	783.235844	820.574944	776.684074	897.858848	992.944584	726.316552	906.568342	896.436212	738.052558
BMS1	305.3741	421.91208	316.22696	277.8994	397.9689	249.1281	292.7973	285.82352	340.73636
BMS1P20	118.458496	279.2689683	152.960675	176.7788033	246.8910123	178.652186	206.510924	148.260325	123.4042147
BMS1P5	105.1035494	74.340207	89.0486473	107.413521	67.0359658	69.65026535	77.1158193	85.68217635	114.2648907
BMS1P6	73.940506	79.47841	78.65261	75.811714	85.33939	64.51383	63.38082	59.16566	61.41428
BMX	8.223752	7.6247444	8.29925	8.109898	8.109519	8.642023	8.190842	8.230657	8.12769
BNC1	40.8385355	58.826405	15.555097	69.2263625	189.2124885	172.87071	183.76668	83.8204	117.662075
BNC2	244.5605617	294.8065833	239.7636292	161.2047087	205.6427783	185.8737142	145.2870863	155.0214167	261.2643155
BNIP1	92.51904667	106.8198847	100.468965	119.9988567	105.7895867	105.534258	103.2516217	92.76040533	103.3346847
BNIP2	1118.97275	1375.451	1064.9199	1277.83263	1632.21575	1196.89603	1252.347115	1048.964275	1236.5333
BNIP3	10107.9715	9818.3923	9899.6683	9332.1597	9872.7908	6401.38185	7840.87885	7244.8027	7359.54475
BNIP3L	10622.527	9556.96475	12093.769	11566.563	9688.836	7644.2045	9288.83975	9546.0885	9076.6077
BNIPL	7.654667	7.610536	8.407528	7.3524265	7.426849	7.68614	7.509023	7.610536	7.509023
BOC	174.1317507	107.7051433	213.4412733	200.8778387	188.7019167	178.94631	361.5760933	139.5375	213.8974633
BOD1	2197.2117	2605.3372	2465.637	2459.667	2667.7822	2134.1057	2242.2322	2294.3152	2233.1008
BOD1L1	251.1907993	262.667747	299.2343803	248.6118255	321.931631	218.480196	263.6159473	231.5597737	235.160922
BOD1L2	43.491318	51.71654	43.841507	41.143917	42.24417	58.270386	43.527832	43.767982	41.87549
BOK	507.1382	406.35065	373.7777	853.8951	339.12744	790.0395	1183.8392	1004.3215	998.5787
BOLA1	28.733227	27.064774	38.830772	28.265497	28.56758	28.905235	28.819096	27.174778	28.439995
BOLA2	25.3051005	35.1110265	20.186505	23.4931425	32.35264	25.4201605	20.9254985	25.4889135	26.003421
BOLA3	1796.8633	1737.5425	1948.7214	2214.6958	1824.896	1893.8981	2205.2148	2169.3198	1994.311
BOLA3-AS1	5.77658485	5.7354905	5.82032585	5.5806588	5.60349525	5.72342755	5.7072775	5.71790525	5.59653365
BOLL	4.3613	4.4089394	4.3947773	4.2313023	4.265571	5.2586837	4.340405	4.404008	4.3071413
BORA	30.819042	52.001842	29.873945	28.614225	89.73	78.08617	50.869915	131.6588	91.22766
BPESC1	6.9936347	7.356884	7.028941	6.568824	6.741028	7.117325	6.883961	7.1954036	6.65949
BPGM	355.62085	1025.4258	317.527	805.83136	392.89868	352.2213	549.7667	341.96167	381.1698
BPHL	68.10238	67.526955	74.98202	67.22534	63.07129	69.44915	65.9893	63.45473	75.96742
BPIFA1	10.371743	7.4133544	8.185116	7.2845206	7.307653	8.933318	7.4188886	8.318232	7.954851
BPIFA2	9.659418	9.32399	9.000631	8.147799	8.578189	8.905452	8.752318	9.056197	8.299636
BPIFA3	252.90836	197.19762	192.64902	243.21147	165.00914	258.65048	172.00456	196.4084	238.29486
BPIFA4P	62.43635	43.473072	58.42547	42.210705	41.92629	48.462048	42.765392	43.41635	44.118336
BPIFB1	4.336966	4.339596	4.377598	4.2552414	4.2608004	4.357235	4.3155837	4.357235	4.289504
BPIFB2	18.712399	18.712399	18.898285	18.131794	18.474855	18.731602	18.58545	18.731602	17.90329
BPIFB4	5.336989	5.3910103	5.37595	5.1839476	5.216925	5.474602	5.3062215	5.37595	5.2149787
BPIFB6	4.4948726	4.0843678	4.119752	3.974838	3.9947183	4.085511	4.0423093	4.1345687	4.005349
BPIFC	13.372466	13.514125	13.527993	13.129048	13.191638	13.6254835	13.433712	13.475118	12.93401
BPNT1	63.152426	80.69540367	59.9724371	71.26311167	84.6768975	73.178318	69.71140047	74.12471677	69.49207433
BPTF	443.418705	382.2174914	545.1898788	499.6615846	376.938564	405.9872568	423.9042388	382.2819862	406.3931876
BPY2	4.387407	4.3831134	4.414905	4.2463226	4.302324	4.424384	4.358454	4.4243836	4.3228345
BRAF	93.76631033	111.569176	81.214186	90.96047767	108.962289	87.68979867	77.27640567	88.53193367	97.02261067
BRAP	116.795718	168.361285	145.8163193	158.3075113	177.533665	114.3177383	176.5294325	136.779921	142.9698888
BRAT1	62.748634	39.74112	56.131657	59.912376	41.53715	61.75887	55.274593	53.539574	54.486485
BRCA1	76.318707	57.910949	67.189664	82.200734	97.1716975	112.536339	88.062895	86.00299	86.7811895
BRCA2	16.869523	20.7739735	12.1688545	15.0989185	34.443263	35.6858235	16.746597	26.8804175	20.6359405
BRCC3	409.870435	424.683345	404.8025755	381.2507585	326.7577325	270.358905	345.06441	267.7771825	369.40317
BRD1	409.385765	340.382265	357.611145	356.544235	454.1929	378.75215	438.50966	337.227125	388.7485
BRD2	892.61759	638.6018067	1646.204433	1194.025333	664.2949567	797.97148	1314.632853	943.4827233	918.3814533
BRD3	502.2510289	450.0259478	633.5403078	637.6756317	469.3068698	527.4358968	657.4710099	469.7548877	543.3362123
BRD4	453.76059	354.143525	563.8213736	462.0444366	366.6509096	424.2850598	486.3086625	424.2315746	456.4438611
BRD7	349.857523	298.2811655	351.7585133	398.5619565	295.6461163	351.3615283	427.1313944	372.821214	396.3076084
BRD7P3	6.71134355	6.54962365	6.36649865	5.9175767	6.6667283	6.23149345	6.1928415	6.266001	5.9924522
BRD8	272.338045	233.9641493	337.2066693	292.1145689	309.2839231	232.7467846	257.1646379	201.307033	237.4366196
BRD9	582.1359	521.08875	664.1864	512.415	511.57953	701.2952	642.7087	671.97394	753.96014
BRDT	9.660772	9.987803	9.725399	9.078184	9.375873	9.787266	9.573331	9.725399	9.214651
BRE	263.6235933	283.27176	289.6105667	291.51339	180.9129533	248.6719967	262.4548233	231.71769	275.4770733
BRE-AS1	6.106851	6.088655	6.080712	5.9019384	5.919577	6.244486	5.992893	6.1302443	5.929522
BREA2	6.987767	7.2115245	7.013881	6.5866113	7.238476	7.04272	6.8997054	7.0400925	6.7684283
BRF1	7.023106175	6.787275675	7.220727975	6.99786315	6.74745625	7.310479	6.77733925	7.47540875	6.789947075
BRF2	289.708033	301.4697	292.0487125	234.057635	233.3530225	228.64234	270.990893	257.323718	263.22805
BRI3	2529.772385	2023.962075	2570.5677	2320.73855	1890.91175	3213.653215	3026.88185	3331.00105	2939.98203
BRI3BP	303.16098	532.6093	347.60428	421.7938	536.097	282.7089	403.91348	436.74374	357.93283
BRICD5	3.3952842	3.3226175	4.013948	3.3857982	3.3628283	3.3997195	3.3997195	3.3997195	3.6246471
BRINP1	90.04166065	13.346495	96.795647	193.8287983	39.951661	28.4814047	23.9292103	23.7348455	17.928153
BRINP2	8.914178	9.084957	9.105312	8.595808	8.848338	9.041009	8.884719	8.704707	8.6828165
BRINP3	7.0414066	7.169952	6.965648	6.855454	6.8701725	6.943598	6.879148	6.943598	6.855454
BRIP1	51.188912	65.8668725	24.362596	32.3809355	65.646827	36.4921175	49.3972575	48.2785725	47.810373
BRIX1	74.67502	132.1046	47.159138	139.68065	134.33751	127.19948	125.95421	162.99048	135.25523
BRK1	2395.122475	2436.96863	2175.004195	2564.71271	2480.152585	2443.013932	2178.498075	2199.951558	2432.799128
BRMS1	274.21817	251.95503	286.25027	271.95175	246.4593	325.12283	321.68472	334.34674	299.2287
BRMS1L	218.93804	225.47115	166.353825	197.14334	247.89063	210.8198	134.4178	179.848205	203.632695
BROX	1135.544763	1202.95241	1212.403221	1057.923417	1218.400539	1029.952554	1016.961572	969.1887619	960.1717958
BRPF1	239.46434	201.01299	274.3907	267.12573	223.0805	294.11755	268.71857	264.3811	324.6454
BRPF3	42.068275	51.739593	49.23501333	32.02736047	43.67078667	38.3627872	47.50314853	44.18256367	40.406875
BRS3	5.42255175	5.487857	5.4654412	5.05423105	5.22594965	5.4408008	5.29455165	6.1906375	5.38057335
BRSK1	5.9389286	6.050732	5.9575105	5.8224	5.778857	6.0403023	9.453126	5.971972	5.709756
BRSK2	4.96751375	4.97807	5.08262915	4.8155775	4.8932667	4.99695525	4.9600858	6.0388708	4.88662165
BRWD1	82.649184	99.982509	81.24691725	72.2614515	124.2507869	67.65316988	86.287107	68.1043805	88.53408563
BRWD1-IT2	13.260087	12.630087	13.541246	12.952111	12.848658	13.547572	13.426821	13.539984	13.089317
BRWD3	53.399308	38.154003	44.5360925	42.12348467	37.46833833	40.42310767	41.81536967	57.86872233	39.69340433
BSDC1	371.9725481	358.4771547	442.4117022	455.8905613	337.0704425	389.3864389	497.0720838	375.9580541	438.7328919
BSG	686.4938	852.92004	708.8233	1090.0111	636.9212	1042.2228	543.2809	1014.10864	1023.7764
BSN	4.680519	4.680519	4.7289977	4.619379	4.6146436	4.671144	4.645731	4.6896935	4.642483
BSN-AS2	7.6689553	7.8498425	9.274564	7.2794275	7.269592	7.8002243	7.336673	7.6094728	6.990375
BSND	7.8738286	7.166678267	7.742613	7.2054062	7.340110567	8.604790233	7.457216033	7.7478301	6.649913667
BSPRY	16.55669925	17.1268363	16.73467075	16.25128365	14.3699099	21.9277512	15.9174824	19.683062	15.9952
BST1	50.208958	109.46928	25.819773	22.436802	16.521648	43.88549	93.30991	65.448494	85.64436
BST2	4.601322	5.0701623	3.707116	5.480221	8.45667	6.3834343	695.92065	13.929968	147.64645
BTAF1	850.18	756.7422	791.5142	814.89996	882.7798	633.9878	836.3796	660.3111	825.10834
BTBD1	4470.3584	4852.343	3883.3738	4805.059	4413.72	3549.4236	3671.89	4046.69	4012.029
BTBD10	460.29645	697.36633	414.06775	544.4861	563.6006	470.2099	500.7588	427.7453	535.9347
BTBD11	7.926392	7.9334947	8.33158315	9.151825	9.60127615	10.446396	7.3955057	9.6253255	7.917633
BTBD16	4.779093	4.8175735	4.8148785	4.6299443	4.6802998	4.810391	4.7462277	4.84325	4.663744
BTBD17	4.12802	4.500955	4.177588	4.0081506	4.016008	4.1542797	4.1057525	4.1542797	4.0836062
BTBD18	6.6750336	6.582928	12.788293	6.4812055	6.51757	9.089197	6.6118436	6.5902987	6.4402366
BTBD19	250.628815	164.9516915	176.8596665	154.40259	161.294332	166.3912165	116.778232	142.64999	217.84132
BTBD2	537.14764	224.90285	748.0771	486.00238	211.97194	512.0447	429.5038	515.31415	522.7677
BTBD3	628.8792	1200.3188	615.9944	615.406	625.0352	520.3841	683.69867	620.70844	622.2732
BTBD6	943.38184	866.7916	1103.6395	861.192	984.22473	994.14124	1027.3629	821.69086	989.8859
BTBD7	288.2542068	298.2163132	359.1893654	251.5381334	360.094262	323.9135431	364.7268746	320.6812408	296.5089646
BTBD8	6.570662	6.7093573	6.891668	6.4537644	6.5440626	6.8445935	6.7350583	6.9122653	6.3348083
BTBD9	58.1411795	47.51836518	68.270256	59.86207155	46.37588925	52.43041758	54.66744643	50.7888805	61.21389675
BTC	7.76173665	7.9142963	7.72192925	7.290041	7.49326115	7.8162317	7.5608432	7.70197105	7.2429887
BTD	93.67513425	76.76156413	69.93291125	72.20610733	72.61132613	75.78062465	78.5106181	71.40509933	72.704233
BTF3	8166.203047	8252.004525	8354.603714	7335.404372	8172.364586	8308.033007	7759.645317	7730.910579	8048.136706
BTF3L4	544.7580154	779.1640102	493.695414	604.3450122	757.6602494	509.2622138	464.5762166	550.8972416	677.6314038
BTF3P11	10.489437	10.809181	10.345663	8.682007	10.045247	10.714846	9.042276	10.362079	9.164517
BTG1	3609.186152	2978.488186	4818.050149	5465.047394	5392.011203	4349.145248	4533.32614	3388.274115	4276.2854
BTG2	80.127203	56.820843	68.3950487	81.5037803	54.6930283	56.295103	67.1748362	64.0964948	51.1740705
BTG3	420.2776674	390.4429923	299.7387078	476.9732854	550.5159305	453.9497318	562.2904054	475.3409914	463.551294
BTG4	5.1871707	5.2104075	5.18494775	5.03780845	5.0444181	5.14092945	5.1056928	5.37272165	5.0630107
BTK	5.503778	5.608175	5.5771427	5.3596816	4.1951556	5.5716853	5.491474	5.581306	5.404097
BTLA	7.825358	8.755176	7.8571653	7.5656047	7.744776	7.991652	7.7148614	7.9001474	7.6162157
BTN1A1	3.4063838	3.404161	3.424538	3.3471856	3.3432863	3.412106	3.3823273	3.4144938	3.3763402
BTN2A1	190.601796	207.2389775	199.8270315	197.574331	291.0213375	224.707904	312.9498365	245.426844	288.4082663
BTN2A2	33.89766747	43.79174877	35.35683017	30.4389872	34.20541777	26.17438667	37.896566	35.24276277	39.70767243
BTN2A3P	6.420448	6.347819	6.390582	6.1256742	6.263148	6.3989305	6.305341	6.3929663	6.2736692
BTN3A1	146.6455275	162.6460975	138.473492	86.620227	125.408487	102.3292735	116.7877705	127.6013145	136.1473605
BTN3A2	59.050976	115.0203365	61.3893015	44.9711095	74.892708	111.727545	76.548265	92.2796215	103.1696725
BTN3A3	149.416235	230.297855	124.150118	53.617527	140.58548	107.069785	135.42548	100.266538	103.7355
BTNL2	4.2520685	4.250086	4.28271	4.177784	4.182851	4.2741327	4.377396	4.2663665	5.060479
BTNL3	127.60942	96.10929	123.62692	112.09567	165.56021	123.281494	90.60037	124.63398	124.32633
BTNL8	11.563081	9.096826	9.220235	8.953752	8.958344	10.587713	16.156357	9.583158	9.00525
BTNL9	20.65221986	19.92221598	19.84865524	19.4844668	19.50283934	20.05624876	19.3935072	19.9723145	18.82346956
BTRC	93.9555244	104.2299769	102.4130671	89.28980094	83.57233902	73.43420612	80.51303628	70.03967994	79.0944288
BUB1	25.5234008	19.674182	15.085815	16.22013062	35.94572326	50.33303676	25.7377344	43.66644876	32.55074604
BUB1B	172.72801	62.95816	42.135967	100.983475	211.68053	389.3969	231.11104	281.72842	239.68208
BUB3	1148.055053	1457.202076	1357.008555	979.0289178	1241.731511	1233.712876	1089.29156	1169.316532	1258.392989
BUD13	179.669	151.50294	192.44244	170.0232	185.56511	190.15018	229.07263	160.16908	190.15471
BUD31	1365.227033	1819.66054	1496.386527	1388.942828	1461.681781	1278.273144	1486.621704	1282.660472	1442.354961
BVES	133.7790915	232.48615	124.299318	109.7366159	544.327169	408.1083615	394.960116	416.513237	441.466534
BVES-AS1	9.742189	9.756736	9.776775	8.299638	9.501293	9.812856	9.400821	9.762199	9.569315
BX648501	4.920411	4.0500436	4.0727677	3.9452953	3.9700227	4.064042	4.0113297	4.0557127	3.9652123
BYSL	136.0205	137.21805	89.9731	135.72906	115.3136	129.12367	127.41328	137.21805	136.09659
BZRAP1	6.4540644	7.924125	6.2968216	6.0237103	6.6035247	8.537495	6.50846	6.704354	6.7206283
BZRAP1-AS1	4.88934735	5.5656545	4.8580742	4.72161835	4.78748105	4.90126175	4.79141385	4.8863032	4.77827905
BZW1	4229.0579	5274.82705	3665.1578	3746.4789	4673.21625	3808.3477	3547.2788	4076.7031	4736.2727
BZW2	1194.6238	1909.9502	1270.932	1179.3488	1223.486	1751.1267	1120.1771	1369.5005	1408.4856
C10orf10	50.865445	36.118791	32.8255415	37.890744	139.90026	64.4947025	84.899251	354.1913625	95.9616415
C10orf107	11.660811	16.327892	11.85764	10.960168	11.44748	11.702206	11.495085	11.690753	10.994971
C10orf11	58.313885	40.906723	57.90206	55.750847	58.444584	57.033928	56.673393	57.343246	54.751316
C10orf113	20.73958	22.805952	24.56666	21.654642	21.800524	22.393946	23.443136	22.364727	21.800524
C10orf12	62.67439907	80.96450883	61.2326204	60.57036187	84.65002133	58.62483467	61.82148433	61.24280677	61.05527867
C10orf126	10.695129	12.81575	10.681175	9.497085	10.207902	10.888345	10.924957	10.793318	9.701169
C10orf128	5.42914225	4.99002075	10.327513	4.8682847	4.894379	5.10832715	4.975891	5.3733298	5.24330515
C10orf2	4.180512	9.058734	4.235052	6.266068	6.1348205	4.6258464	4.1097746	4.5441837	6.5373526
C10orf25	37.956318	32.007507	41.213985	22.510138	28.37905	23.30037	29.453499	27.612228	23.910082
C10orf32	1810.9968	2217.1262	1486.4866	2542.5708	1707.2682	1009.22675	1633.6016	1546.4373	1421.4175
C10orf35	6.2038555	6.249728	6.27718	6.1256733	6.1359644	6.2038555	6.1899867	6.420448	6.0349545
C10orf40	6.5376573	6.634387	6.524867	5.993174	6.334218	6.4872518	6.294471	6.573113	6.271329
C10orf53	7.536108	8.22477135	7.7497098	6.94556175	7.405668	7.7717551	7.6408903	7.8733611	7.37068815
C10orf54	177.059692	206.7032785	291.8572415	240.753241	189.5730335	452.13317	447.9439715	288.1575115	386.139161
C10orf55	9.779965	11.71558	11.058978	9.513703	9.547476	9.781789	9.739918	9.844932	9.113383
C10orf62	40.585663	38.52239	41.89697	36.195942	31.003546	39.01588	37.564583	49.48497	42.0457
C10orf67	12.92292033	13.106755	12.91562967	12.90518857	12.73098967	12.896072	12.82046433	12.8126375	14.00534533
C10orf71	6.9371257	7.183337	6.8894205	6.7193756	6.8019633	7.0888424	6.89649	7.0690384	6.4806013
C10orf71-AS1	16.508171	16.548243	16.339695	15.5141	15.8904	16.811104	16.144316	16.603891	15.66237
C10orf76	145.6162489	136.17006	202.4295557	162.5774812	140.7320703	176.6393332	199.5967041	152.9756365	150.8555639
C10orf82	24.699896	24.91736	24.782951	23.45188	24.112726	30.045784	33.68177	18.327295	23.74234
C10orf85	54.463615	22.69563	20.265442	19.958801	21.051338	20.206	20.247496	24.205091	20.277729
C10orf88	138.324615	200.14615	133.25895	139.59771	188.64897	148.68221	130.30158	131.315945	143.254785
C10orf90	32.06422287	29.92218323	32.43186167	25.96783667	29.7070111	32.72499933	30.59880867	32.26150867	29.93871787
C10orf91	12.01766	12.771607	12.055264	11.614954	12.955737	13.1253805	12.306282	12.963592	11.758263
C10orf95	6.98158	7.29778	7.025337	6.5952168	6.9090414	7.0070176	6.9529924	7.1522546	6.7156167
C10orf99	6.1347443	6.29838935	6.17521235	6.4398618	6.0015783	6.3672425	6.5080365	6.16664615	6.1025998
C11orf1	73.00691125	56.24372018	51.18582375	76.84057575	50.00383125	74.95575913	81.463894	71.95166163	79.73310235
C11orf16	125.08808	113.48399	115.32966	110.786285	112.871895	120.530525	114.73966	116.37762	129.67264
C11orf21	9.307675	8.52985925	9.27997275	8.45786485	8.279327	8.73272715	8.47948635	8.780174	8.46228735
C11orf24	750.77974	699.14532	922.67529	1195.303965	682.8093	728.05648	945.0204	786.4188	869.24665
C11orf30	137.1360437	122.9605807	144.0658183	124.4167707	133.2472807	126.2428618	151.9633588	132.4310182	126.9437288
C11orf31	1268.69307	1577.410198	1290.694847	1217.444745	1455.994694	1258.413081	1423.994438	1388.017495	1358.311375
C11orf40	3.9869027	3.824129	3.8341277	3.723487	3.7496202	3.851687	3.7967684	3.825912	3.7456005
C11orf42	6.123389	6.0931993	6.1336756	7.121308	5.9968066	6.147131	6.0931993	6.1588945	6.049604
C11orf44	9.197477	4.1176395	4.275527	4.074668	4.1013527	4.264775	4.269949	4.205144	4.1013527
C11orf45	11.324047	11.549607	11.7276	10.356277	11.958963	11.25352	11.082723	11.23674	11.03631
C11orf49	296.2933055	264.4793234	318.597855	325.7443925	244.4388902	262.0624415	250.368435	224.3681365	270.6495065
C11orf53	6.0018435	6.0029635	6.0304556	5.738047	5.91682	6.031018	6.0029635	6.025397	5.7955875
C11orf54	513.4067067	460.3029893	489.94117	563.535342	403.5065157	431.88529	378.1319167	288.95077	377.572975
C11orf57	160.3452528	198.7648575	172.9333718	158.3156034	197.4095725	152.0056496	146.6496917	130.3357984	177.5177086
C11orf58	2258.115366	2700.161564	2362.328301	2438.498478	2685.976002	2394.018047	2242.085811	2364.121159	2341.97961
C11orf63	36.9458845	39.7915815	42.5271245	37.471996	60.9567052	37.7447945	45.0286745	31.31003875	42.8816238
C11orf65	9.0583105	9.350114	9.103615	8.794866	8.835559	8.995178	8.960434	9.139766	8.839268
C11orf68	935.1704	884.28345	926.4047	942.8323	640.5395	872.9766	944.94495	760.5804	913.53595
C11orf70	161.82612	250.38339	176.899693	229.990075	166.037253	148.665515	220.76593	116.819245	207.788185
C11orf71	62.2010103	62.454094	62.38344165	61.4470125	54.0842179	62.7250838	62.518381	62.02934835	61.838774
C11orf72	79.60072	68.465324	68.69555	69.962685	67.539474	77.07695	69.06165	83.98148	72.03486
C11orf73	1116.09015	1568.2062	1055.9615	1521.18115	1475.78975	1234.93335	1260.84815	1310.08805	1395.4939
C11orf74	525.23535	535.0984	512.63025	528.6505	531.22015	462.93277	481.13272	415.9156	459.2139
C11orf80	8.26587985	13.4603995	9.21459635	10.2999005	15.799665	7.644774	7.69191565	8.20926385	10.14127285
C11orf83	327.16055	453.61725	469.41058	361.55606	332.65186	320.9955	401.5851	273.2228	326.97745
C11orf84	108.188034	102.908585	86.89738	131.60971	84.86328	118.92294	124.268486	111.37682	111.41836
C11orf85	4.2951083	4.350333	5.4321404	4.4850326	4.2118154	4.3057356	4.272339	4.3349442	4.209852
C11orf86	12.306857	15.508312	15.540162	13.240939	14.996325	15.540162	15.196227	15.459221	16.201624
C11orf87	41.581434	64.152346	21.576673	11.067257	81.68047967	40.214027	403.0308933	36.07489967	90.05350833
C11orf88	5.875033	5.966129	5.9063444	5.4791985	5.675252	5.8887453	5.847158	5.8832564	5.539823
C11orf92	10.142196	10.955308	10.141251	9.669782	9.728574	10.350487	9.88956	10.105377	9.697779
C11orf94	8.197335	8.536695	8.459824	7.96524	8.492231	9.93346	8.514433	8.545455	8.537489
C11orf95	290.0641219	147.8270898	314.3680465	240.5124209	294.684234	250.597721	187.2343798	214.8806905	198.6129737
C11orf96	242.57144	778.68317	8.951664	101.90107	164.65945	569.1988	46.411987	63.088913	272.73886
C11orf97	4.487125	4.5503316	4.535716	4.334944	4.4198475	4.5321217	4.4745903	4.5171432	4.395188
C12orf10	450.41373	413.74918	498.76657	488.47858	418.56128	556.0048	481.04257	480.68396	516.2999
C12orf29	458.45419	608.373845	516.107995	465.221635	576.425985	472.686465	528.669125	405.26886	533.4628
C12orf4	285.430135	375.509565	310.973035	269.450712	383.40122	248.481565	332.46696	240.61451	252.14705
C12orf40	6.8724911	7.163367	7.0594325	6.5942995	6.596069	7.3644017	6.9222514	6.8150942	6.551342
C12orf42	14.849285	14.9164238	15.0198035	14.49309	13.60352765	15.5374398	15.25671235	17.157091	14.582957
C12orf43	156.01923	105.704796	149.53781	155.17755	137.34602	126.05407	147.01447	149.59358	133.20859
C12orf45	129.83289	147.55699	140.9728	121.16156	105.833046	146.60368	102.67845	132.74046	125.39163
C12orf49	118.4214547	158.5493839	112.0870697	163.0988398	159.4988181	154.6737811	148.6559361	160.8912054	163.7757138
C12orf5	141.79028	475.42352	83.439026	391.2169	287.49414	213.98772	274.20523	344.11298	310.26794
C12orf50	4.4620886	4.540159	4.4917293	4.367812	4.396417	4.4758415	4.4463043	4.4725027	4.387407
C12orf54	16.22135753	15.9607341	19.30311267	15.2417365	15.604887	18.55185623	14.87618723	21.61583367	14.48938043
C12orf55	6.8765826	7.0125737	6.827383	6.3786745	6.696855	13.036328	6.822928	6.959156	6.660112
C12orf56	5.2899184	5.2879457	5.330523	5.1757374	5.1960473	5.2712054	5.247664	5.330523	5.1660933
C12orf57	3951.878	4478.086	5277.5415	3443.1504	5008.3164	4635.9395	5581.3706	4497.551	4897.238
C12orf60	15.79516925	17.1730335	15.249563	13.479082	14.0538875	15.5107255	14.9398555	15.6995465	15.0951635
C12orf61	8.277996	9.137211	8.452335	7.968587	8.238718	8.696594	8.425974	8.523972	8.338428
C12orf65	87.56868723	99.91387967	118.9405362	101.5925423	92.38034867	78.07954433	103.3089017	79.68483833	87.38367647
C12orf66	14.574808	19.65869233	13.033205	13.20586467	19.27003833	13.45972333	12.29921867	14.66375367	14.596735
[truncated: 19,655 more rows]
