# Supplementary material for: Identification and histological validation of autophagy-related core genes ADRB2 and PLK2 in keloids, with integrated immune infiltration analysis
Source: Front Immunol. 2026 Feb 9;17:1724230. doi: 10.3389/fimmu.2026.1724230 (PMC12926160; doi:10.3389/fimmu.2026.1724230)
Supplement: Supplementary file 16 [file Table1.xlsx]

## Sheet: diff
id	logFC	AveExpr	t	P.Value	adj.P.Val	B
HOXB2	3.50849402564103	4.16404418709677	15.1024464967726	6.9432376868186e-16	1.19132072230434e-11	25.5831446256681
EPGN	-3.24601	3.61045669677419	-14.5102	2.07761105094817e-15	1.78238252060844e-11	24.5910535050796
MEIS1	2.32980887820513	3.41063119032258	13.3136619782926	2.11470282988675e-14	1.20946903850656e-10	22.4659424346242
KIAA1671	-0.948084	2.68181124516129	-12.5426	1.02189553164852e-13	4.38342088300632e-10	21.005643059435
ADRB2	1.22213518418804	4.69848685806452	12.0308544766952	3.017023261924e-13	9.96568855367416e-10	19.9946937588704
SYBU	-0.895426	3.65302459354839	-11.9638	3.48491265427468e-13	9.96568855367416e-10	19.8596375567621
CHST15	-1.26358	3.30452241290323	-11.8874	4.10893858433929e-13	1.00715954614419e-09	19.7052121636675
AVPI1	-1.55335	5.42590173548387	-11.7091	6.05255442436665e-13	1.29812161016604e-09	19.3416141662794
ARHGAP24	1.11113333119658	4.47921	11.2562128185462	1.64730188444536e-12	2.82644057333135e-09	18.3985942852162
TBX15	1.52762840299145	3.40746550967742	11.1692204212594	2.00234172395829e-12	3.1232890272433e-09	18.2142661277749
PLXND1	1.13104873162393	5.25438141935484	10.9339380308858	3.41067363539848e-12	4.70813559841803e-09	17.7104876490073
DHCR24	-1.13379	4.27870271935484	-10.9143	3.56718514858576e-12	4.70813559841803e-09	17.6679959684558
NRN1	3.76390235128205	4.07408770322581	10.5300695799605	8.64812632395556e-12	1.05988965333164e-08	16.827719292369
CCDC80	1.22707057393162	6.54828294516129	10.1579	2.07642880468395e-11	2.37515769538448e-08	15.9937793701972
H2AFY2	-0.741541	4.25438839677419	-10.0569	2.64149462530268e-11	2.83267279880897e-08	15.7641444547788
TOM1L1	-0.919813	3.6543774483871	-9.95958	3.33548041542032e-11	3.26384395172223e-08	15.5414070124635
DLX5	-0.566516	2.86368726774194	-9.94869	3.42401160572329e-11	3.26384395172223e-08	15.516382681946
THSD4	-1.28884	4.02898671935484	-9.84583	4.38776392188786e-11	3.83599775809162e-08	15.2793592098706
C21orf91	-1.18281	4.17294301612903	-9.83803	4.47138099789209e-11	3.83599775809162e-08	15.2613095671904
TNFAIP8L3	0.906800375213674	3.15426371935484	9.71497300367242	6.02761444487154e-11	4.70099130205027e-08	14.9756040529739
ALDH1B1	-1.35546	3.57003658064516	-9.57824	8.41941174649464e-11	6.280881162885e-08	14.655577450716
PLK2	1.39299185512821	3.71159934193548	9.38002686029024	1.37265236614914e-10	9.81332054099456e-08	14.1869015583764
TMEM44	0.534348610256412	3.79616765806452	9.34272125834753	1.50579127438314e-10	1.01611769775079e-07	14.0980596914205
TACC2	-0.572485	3.50971098387097	-9.32597	1.56979551524486e-10	1.01611769775079e-07	14.0581029845718
HIF1A	0.810348444444447	6.85385450322581	9.3055309638847	1.65167194489423e-10	1.01611769775079e-07	14.0092935669963
TRNP1	1.41385812606838	4.95326612580645	9.30394752308592	1.65819416814444e-10	1.01611769775079e-07	14.0055097911592
MLPH	1.02503041581197	3.45674307419355	9.25704094000651	1.86381631298585e-10	1.10273656200728e-07	13.8932591114868
TBX18	1.68074566709402	3.31755587741935	9.18165099993475	2.25041128366487e-10	1.28708522683739e-07	13.7121849894778
FST	-1.50458	6.09503577741935	-9.14793	2.44896465063101e-10	1.33879464659298e-07	13.6309265876369
EMILIN1	0.61827447735043	5.44375064516129	9.11657994513609	2.64958030686413e-10	1.33964343127383e-07	13.5552408442641
CD9	-1.52883	4.64607247741935	-9.11582	2.65461456249622e-10	1.33964343127383e-07	13.5534159590363
EML3	0.513611267521369	4.98046357419355	9.09921535156484	2.76784670766008e-10	1.35687753742947e-07	13.5132570289462
TTC12	-0.788038	3.46264452580645	-9.05795	3.07098746077765e-10	1.46366674588953e-07	13.413316622941
HOXD8	2.2150806465812	3.4091785516129	9.02159490074709	3.36609362643676e-10	1.56095768763248e-07	13.3250612345186
DFNA5	-0.77929	4.94579600967742	-8.87685	4.85869378198546e-10	2.19382810292912e-07	12.9718234635678
RGS4	2.25221768162393	4.51382724516129	8.69598288276433	7.71541183486744e-10	3.30952590656639e-07	12.5262642646736
PLAGL1	0.677066742307693	4.84895913548387	8.61178767965995	9.58257940613249e-10	4.01019262074198e-07	12.317280537982
BGN	1.11681540512821	5.43055612258065	8.48916783455467	1.31605425748743e-09	5.13201339772031e-07	12.0111497044723
FAM129A	-1.15993	4.97709962903226	-8.46189	1.41265453461238e-09	5.38629477886205e-07	11.9427754553582
LIMA1	-0.688813	5.48661303225806	-8.42896	1.53901316989659e-09	5.74051912371426e-07	11.8600635770786
HAND2	1.09528923034188	3.34321022258065	8.40849607523843	1.62325012847073e-09	5.80244285506266e-07	11.8086073130509
ARNTL2	-1.04183	3.89077762258065	-8.40016	1.65888245576254e-09	5.8087969746885e-07	11.7876386241593
MAP4K4	0.547638432478634	5.67206032903226	8.36044065265287	1.84005981464368e-09	6.08427160332424e-07	11.6875279561904
SOCS5	0.645599134188034	5.76362019032258	8.35980831287221	1.84310141339222e-09	6.08427160332424e-07	11.6859326109206
SLC12A8	-0.960771	4.42389008064516	-8.35964	1.84393357834748e-09	6.08427160332424e-07	11.6854965907914
CLDN1	-2.48947	3.4563726483871	-8.32583	2.01430958394174e-09	6.52104223420235e-07	11.6001243908937
C1orf21	-1.00668	4.24317519354839	-8.28772	2.22567693684418e-09	7.07188238562454e-07	11.5037117205328
CA13	-0.951201	3.06191414193548	-8.10271	3.62254675120194e-09	1.13010285740223e-06	11.0327777907156
TGFB2	-0.740636	3.01806261935484	-8.089	3.75633175750877e-09	1.15091321955956e-06	10.9976991150287
BMP4	-1.63735	4.07373438064516	-8.03995	4.27752691121987e-09	1.24035154440834e-06	10.8719998793387
SERINC2	-1.40082	5.00497174193548	-8.03471	4.33748302452612e-09	1.24035154440834e-06	10.8585323294414
ACVRL1	0.545805238034188	3.06435539354839	7.95739647831559	5.32687455365969e-09	1.44462858631056e-06	10.6596896689688
GALNT14	-1.90483	3.77609136451613	-7.95308	5.3885201960529e-09	1.44462858631056e-06	10.6485525387132
PPTC7	-0.525819	4.2242067516129	-7.93543	5.64794514255858e-09	1.47741691873745e-06	10.6030371410091
STEAP2	1.60693600213675	4.57097280645161	7.93310189950709	5.68303512278071e-09	1.47741691873745e-06	10.5970415248351
SLC38A1	-0.972604	4.73704817096774	-7.92517	5.80448977033335e-09	1.4864691862594e-06	10.5765709059627
CYP27C1	-1.02851	2.88739418064516	-7.91773	5.92084501262807e-09	1.49396851068636e-06	10.5573569183435
MFSD6	-0.585401	3.7303136516129	-7.91128	6.02349863776376e-09	1.49784332792392e-06	10.5407159295725
ALPK2	1.45583253675214	6.00466862580645	7.90521497224981	6.12185766662986e-09	1.5005547692005e-06	10.525034618356
ITGA5	0.739414637179486	4.62644327741936	7.87262841236886	6.67855230167749e-09	1.61395211819975e-06	10.4407643540603
HSPB6	0.504976544871797	3.08317882580645	7.82588673193051	7.56831059792997e-09	1.74749588522772e-06	10.3196479567176
SNCA	-1.18691	3.00095316451613	-7.82118	7.66434348668515e-09	1.74749588522772e-06	10.3074360306332
ADCY7	0.844552021794871	4.26519710645161	7.74224521572502	9.47287921051948e-09	2.03169576867617e-06	10.1022161714976
PTPRK	-0.715619	4.37173459677419	-7.73736	9.59824698480866e-09	2.03316940451046e-06	10.0894780342431
TNS1	0.637818427777779	3.79400678387097	7.70008482128226	1.06110334425725e-08	2.22029404643487e-06	9.99227961116378
MEIS2	1.53272668205128	4.09156201612903	7.65425517547254	1.20067692283862e-08	2.45252555262679e-06	9.87252091729325
OSBPL10	-0.65928	3.20621143548387	-7.64323	1.23696003076289e-08	2.49691296562703e-06	9.84366604413183
ANKRD1	1.78120424145299	3.20444525483871	7.63335010640813	1.27040671008853e-08	2.53460910833709e-06	9.81780592429462
SEMA7A	1.06068347777778	3.69720892903226	7.61520250986521	1.33426990497042e-08	2.63142563557269e-06	9.77026392628389
SYNC	1.07320266666667	5.16393873548387	7.56988373701364	1.50837851639801e-08	2.90795040273676e-06	9.65136225440834
C12orf75	1.01873982393162	7.03217630322581	7.5523330324468	1.58185631541166e-08	2.91973956607969e-06	9.60524692257063
NCALD	1.08929111025641	3.47601513548387	7.53490531694205	1.65841940076184e-08	3.02714468917783e-06	9.55941738205694
RUNX1T1	0.914567678632479	4.20729837419355	7.50619124713683	1.79286976963255e-08	3.23811152709004e-06	9.48382733814374
FRMD4B	-0.524914	2.09427122580645	-7.49802	1.8331252902834e-08	3.24255296192604e-06	9.46229410116728
HSPB7	-1.64701	4.98031733548387	-7.45937	2.03631462158964e-08	3.56521288543215e-06	9.36034532279948
HOXB3	0.998893786752137	3.2227376516129	7.4448445569578	2.11843747095515e-08	3.67153031582307e-06	9.32199706150497
SRPX2	1.01829527735043	4.96984828709677	7.42378342162741	2.24355948259752e-08	3.84949936024082e-06	9.26633433979779
ZBED3	-0.961275	3.5939594483871	-7.34546	2.7784598646807e-08	4.67591457909972e-06	9.05888390729788
STEAP1	0.817674885042735	4.16208911935484	7.3316918073914	2.88513802514472e-08	4.67591457909972e-06	9.02232704094183
EZR	-0.808441	4.78144682258065	-7.32697	2.92266814939467e-08	4.67591457909972e-06	9.00978635904969
CNTN3	2.08940034188034	4.47770676774194	7.32632555845088	2.92781869897116e-08	4.67591457909972e-06	9.00807786854606
FBXO27	-0.555114	3.93236064516129	-7.32373	2.94867516589324e-08	4.67591457909972e-06	9.00119011845345
NEGR1	0.892315975641025	3.80164806129032	7.30678570569583	3.08871833244536e-08	4.77443505838716e-06	8.95616480704859
CLTB	-0.514246	5.20406219354839	-7.28707	3.2601606279005e-08	4.99444964763543e-06	8.90374233294294
LHX8	-3.09824	4.17448459677419	-7.28107	3.3142605852687e-08	5.03239673646374e-06	8.88777040858369
PCDH18	1.28819570897436	5.67669781290323	7.2620729399556	3.49151240037477e-08	5.23771110874782e-06	8.83720705680748
LRRC8D	-0.862407	4.42058467741936	-7.23016	3.81126264660098e-08	5.54183427884574e-06	8.75216028172644
HAS2	1.67867064358974	4.81735840967742	7.21570768208936	3.9656724878213e-08	5.67025071216983e-06	8.71361156779292
KCNK2	0.920672623076922	5.66522508064516	7.13676328504845	4.92846689798908e-08	6.71132024092831e-06	8.5026140016215
SAMD5	-2.48275	4.29153386451613	-7.11706	5.20380899502179e-08	7.03046887689637e-06	8.44983361263564
NAV1	0.799229951282053	4.38088431935484	7.1131944188781	5.25956086235754e-08	7.04578482800122e-06	8.43948683358701
SNX25	0.554211344017094	4.07837499677419	7.11060581426979	5.29727382452592e-08	7.04578482800122e-06	8.43254977169913
CSTA	-2.13427	4.32981660967742	-7.10137	5.4341114228626e-08	7.17219106103665e-06	8.40778715666038
EPAS1	-0.737606	5.77023896451613	-7.07967	5.76982934287368e-08	7.49990392916868e-06	8.3495803361846
CCND2	-1.06272	3.26780869677419	-7.0747	5.84950298094198e-08	7.54629865766936e-06	8.3362636949752
SYNGR2	-1.09385	4.77509841612903	-7.06137	6.06918324815506e-08	7.67968816170803e-06	8.30046428113358
PRICKLE2	0.626887259829061	3.11140663870968	7.05865579202357	6.11489554019887e-08	7.67968816170803e-06	8.29317785116898
EHD1	-0.580375	4.92759423225806	-7.05765	6.13193424731321e-08	7.67968816170803e-06	8.2904758369783
MEF2C	0.681204453418803	3.21546557741936	7.04959361374144	6.27011618670692e-08	7.69217254566696e-06	8.26883595762996
FUT8	0.883989423504275	5.55132279677419	7.04707767188374	6.31391436562307e-08	7.69217254566696e-06	8.26207633344305
MAF	-1.07743	3.50329347096774	-7.04666	6.32122816726333e-08	7.69217254566696e-06	8.26095211918028
HSD17B11	0.576515441880346	4.79546067096774	7.02814469964753	6.65360837644239e-08	7.98339947713276e-06	8.21118713113395
CITED2	0.914123162393161	6.60674720645161	7.02156862182798	6.77588183116075e-08	8.07365142076779e-06	8.19350262817455
GLIPR2	0.576447204700854	4.52518430322581	7.00027485489417	7.18766071116963e-08	8.50523327463783e-06	8.13620768434889
EMX2	2.32471708290598	3.90149678709677	6.97683247192005	7.67039767949317e-08	8.89247860707729e-06	8.07307637856838
TCF4	0.898826608119657	4.5387935516129	6.95215226897234	8.21419410184482e-08	9.44503242955453e-06	8.00654970547498
LAMA3	-1.73348	3.67188943225806	-6.95028	8.25710959571733e-08	9.44503242955453e-06	8.00148837207699
LMCD1	1.25650911153846	4.86303807419355	6.92587945034919	8.83610447963705e-08	9.96669721549745e-06	7.93566098347634
PLBD1	-0.81387	3.43137924516129	-6.91612	9.07905919311112e-08	1.01154868594416e-05	7.9093137231454
COL6A2	0.601623135042735	4.82982781612903	6.89256803477525	9.69373409264522e-08	1.07306509394585e-05	7.84567958296313
CYP39A1	-0.822044	2.82574542258065	-6.87127	1.02858433158322e-07	1.12410509307674e-05	7.78808529847294
SEMA3B	-1.056	4.37597310645161	-6.85668	1.07125051565329e-07	1.16332381946703e-05	7.74860237549642
TGFBR1	-0.687379	4.42769756129032	-6.83806	1.12829960990558e-07	1.21264333161365e-05	7.6981971144123
NPC1	-0.551236	4.69364064516129	-6.83476	1.13871698879523e-07	1.21354696234463e-05	7.68926861278864
DOCK4	-0.714804	2.99959407741936	-6.81061	1.21807613218722e-07	1.27707565478596e-05	7.62381683111711
RGN	0.937626817094017	3.87017651290323	6.80985014537661	1.22065746232019e-07	1.27707565478596e-05	7.62176013568431
CDC42EP3	0.899732070940172	6.63719465806452	6.80366830244657	1.2418993794461e-07	1.29142482136583e-05	7.6049986976737
IFFO1	0.611479415811966	4.82440378709677	6.7840117198864	1.3119622662926e-07	1.34794302784721e-05	7.55167729349456
PPAPDC1A	1.27684356581197	3.24420296129032	6.78176353849484	1.32022645409391e-07	1.34835985115139e-05	7.54557639389222
DNAJB4	0.788088129059829	5.97520967419355	6.75713242099192	1.41429496838428e-07	1.40268630448193e-05	7.47870314837543
CUL4B	0.659631636752138	5.69792642580645	6.74869504584986	1.448054878743e-07	1.41912312989673e-05	7.45578248215139
NAV2	0.692347634615385	4.48428621935484	6.7468167822553	1.45568056219737e-07	1.41912312989673e-05	7.45068
SHOX2	0.97606265042735	3.81286219354839	6.72366	1.55308527645277e-07	1.49706950412228e-05	7.38774553824575
FOXC1	-0.55222	4.22490731935484	-6.69786	1.66946118853264e-07	1.59136750404684e-05	7.31753437862175
COL6A1	0.94862223803419	6.39685593548387	6.65720116854699	1.87095786628558e-07	1.7735853629684e-05	7.20680730895097
OLFML3	0.740448706410257	6.52683463548387	6.63651535088607	1.98275350115846e-07	1.8590210149113e-05	7.15041062854537
PPAP2A	0.834168474786326	6.34589781935484	6.62604531949998	2.04188972615042e-07	1.90406216963526e-05	7.12185113357404
FAM83H	-0.694186	3.22572803548387	-6.62253	2.06212912665734e-07	1.91254116514522e-05	7.11226622629631
SMAD3	-0.700012	4.97062829677419	-6.60828	2.14634642890779e-07	1.96935893193582e-05	7.07336759378007
KCNB1	-0.78869	2.77813148064516	-6.58053	2.32039840940978e-07	2.11773382492836e-05	6.99759433614642
THBS2	-0.778087	6.90318649032258	-6.57053	2.38657415744213e-07	2.15520207333643e-05	6.97026676787332
DNAJC6	-1.15174	3.54847475806452	-6.5632	2.43629181655299e-07	2.1725929467611e-05	6.95022947463048
GREM1	1.19200530427351	8.08516819677419	6.55875115994859	2.46698937792568e-07	2.18188679105406e-05	6.93806081004748
SLC14A1	-1.58382	3.4327666516129	-6.53704	2.62240149198843e-07	2.28883715304814e-05	6.8786892523614
BMPER	1.4568976017094	5.23083659677419	6.53489447153632	2.63831084404473e-07	2.28883715304814e-05	6.87281114895913
PAM	0.802977186324787	6.44055028709677	6.52758578367912	2.69316619066482e-07	2.32207766328779e-05	6.85281179047856
RECK	1.03069514273504	5.44549759354839	6.51004780792132	2.82954662543611e-07	2.41539109448919e-05	6.80480301552543
AP1S3	-0.512419	2.23766800967742	-6.50554	2.86569481483495e-07	2.4341381996504e-05	6.79246583871267
RGS20	-1.06891	4.39444065806452	-6.46921	3.17483495178144e-07	2.61893356262817e-05	6.69290234520335
PAX3	0.645014537606837	3.16802095483871	6.44458902594258	3.40320658881242e-07	2.79388605984897e-05	6.62539265503126
KCNE4	1.13906556239316	5.01260942258065	6.39104782554988	3.9589056121682e-07	3.18359658787322e-05	6.47839343583316
CRABP2	-0.719641	5.07823989354839	-6.39	3.97068230449277e-07	3.18359658787322e-05	6.47550657172194
LRRC32	1.59996000940171	4.70244408387097	6.37819917659267	4.1053767890337e-07	3.26111365491853e-05	6.44308424225644
GABBR2	1.53666586538462	4.31794678387097	6.36552110213766	4.25526751981115e-07	3.33387580387762e-05	6.40823160967674
BARX1	-1.59568	4.63880121612903	-6.34382	4.52472548885983e-07	3.52887454262986e-05	6.34855729921373
SPON2	1.05142236880342	6.47846790322581	6.33788911781034	4.60138637310067e-07	3.57242476876296e-05	6.33222857809291
PLIN2	1.08042125811966	6.22476010645161	6.3308529398511	4.69397436120543e-07	3.62789243646679e-05	6.31286630018208
GMDS	-0.589718	4.69219743870968	-6.32304	4.79899889553301e-07	3.65960991331357e-05	6.29136030425085
KCNS3	-1.23538	3.81192996451613	-6.30858	4.99970516162222e-07	3.76249741943483e-05	6.25153990149444
RAB31	0.632522044871795	5.66618410322581	6.28211835715995	5.38903301566404e-07	4.02021862968537e-05	6.17866016068555
IRX5	1.45576227307692	3.90255209677419	6.28049354107205	5.41391654363646e-07	4.02129783790972e-05	6.17418282739336
CPPED1	0.522275543589743	4.89248189032258	6.27139162668907	5.55546868645689e-07	4.09633118614869e-05	6.14909826275034
LOXL4	0.910289700427352	4.2802980483871	6.20616839577023	6.68526729184034e-07	4.79940653528856e-05	5.96918103455264
CPM	0.886793015384616	2.74158765806452	6.20462881612376	6.71456847907253e-07	4.8003569151636e-05	5.96493072886024
SPOCD1	0.756202705128203	5.11746350322581	6.19082353975456	6.98316622722924e-07	4.95112256722311e-05	5.92681178328579
GHR	0.610509656410257	3.18479625483871	6.18028391664273	7.19549948906393e-07	5.01871464363247e-05	5.8977017210689
DUSP10	1.18130252820513	4.73314623548387	6.16792404674824	7.45281388726006e-07	5.15626534990355e-05	5.86355527572197
DUSP6	-0.987264	4.89176851612903	-6.16425	7.53107899384751e-07	5.18948808740705e-05	5.8534
ANXA6	0.591630641452992	6.56957	6.13940159681223	8.08258777173428e-07	5.54724163949667e-05	5.78472057225849
CXXC5	0.833938691025643	6.05735585806452	6.10671631000529	8.87054882783362e-07	5.96866183482232e-05	5.69431965854874
RAB11FIP2	0.671658664102566	4.23375172258064	6.10039042016869	9.03177040318687e-07	6.05340299132345e-05	5.67681626901589
EYA1	-1.16846	3.18108997096774	-6.06984	9.85285822900149e-07	6.52723326228601e-05	5.59226060401413
CDK6	-0.872206	4.91932802903226	-6.06431	1.00095454765091e-06	6.60553004945936e-05	5.57692893959145
SLFN5	-0.840751	4.29262378387097	-6.05835	1.01809338841688e-06	6.66734593834231e-05	5.56043134580095
LBH	1.51563455769231	5.11615016451613	6.05310700848384	1.03341804310736e-06	6.69178990239291e-05	5.54591366896614
FLNC	0.710966903846154	5.94761493870968	6.01416944059306	1.15477303209461e-06	7.36564895341241e-05	5.43802453877023
IRX1	1.53692478632479	3.02306810967742	6.00775021680826	1.17611535144116e-06	7.47399525926944e-05	5.42023036668143
SAV1	-0.809799	5.17940320322581	-5.99662	1.21405289660821e-06	7.68661239852536e-05	5.3893830765765
NNMT	0.703974184615384	7.37859581935484	5.99327365546015	1.22571587245041e-06	7.73192387481771e-05	5.38009343443337
PITPNC1	-0.623785	4.51399778709677	-5.98451	1.25676441659828e-06	7.86991381751582e-05	5.35578769062846
CYTL1	-1.88668	4.25328078064516	-5.96757	1.31904356826075e-06	8.22987256153382e-05	5.30879441987998
ROR1	0.832881557692307	4.17406853870968	5.94808101322294	1.39452616273309e-06	8.60693521589004e-05	5.25472815523683
FOXL2	1.75223616923077	3.09262228387097	5.93241858558965	1.45833911217907e-06	8.90469127643005e-05	5.21125762031361
ENPP2	1.60246148418803	6.55926038387097	5.92906647717316	1.47237386664562e-06	8.95850737727148e-05	5.20195
HEPH	1.08251660726496	4.53400858387097	5.92164752123509	1.50392113841485e-06	9.0541329448849e-05	5.1813563864486
HOXD4	0.733621887179488	2.77817824516129	5.89150393180629	1.63925292624848e-06	9.64179649339019e-05	5.09764833891682
EPS8	0.800472211538461	5.60514835483871	5.89115911229082	1.64086990096161e-06	9.64179649339019e-05	5.09669055582081
FMN2	0.706563944871796	4.21695527419355	5.83382775682089	1.93330456646155e-06	0.000109117236024168	4.93737719509276
APPL2	0.823127606410258	4.87959563870968	5.82773131032027	1.96733441001661e-06	0.000110673848547754	4.92042868911858
PLTP	-0.722794	4.43561724193548	-5.80023	2.12851469085455e-06	0.000115572959068615	4.84394462110341
APCDD1L	0.602780453418803	4.19939146129032	5.79061851211228	2.18788806626651e-06	0.000118049633462266	4.81722342339438
PNMA2	-1.17552	3.85045037096774	-5.74129	2.51998768454699e-06	0.000133039842127561	4.67998033364037
FRMD6	0.532586354273504	6.33982967419355	5.73150703059691	2.59165890132784e-06	0.000135572205576168	4.65274689938094
PCGF5	0.548571305982906	4.54033271290323	5.72954678653761	2.60626170044854e-06	0.000135921696827647	4.6472906986835
RNF144B	-0.506699	3.62029322903226	-5.71777	2.69577259197228e-06	0.00013890109949868	4.61450014765863
E2F5	-0.956375	4.41877986129032	-5.69148	2.90684513958342e-06	0.000146025505929535	4.54130269530166
NRP1	0.529329887179486	4.17961428387097	5.69116391744103	2.90945055974572e-06	0.000146025505929535	4.54043280713561
VWA5A	-0.951817	3.50146236774194	-5.69063	2.91395040146693e-06	0.000146025505929535	4.5389322512893
CYR61	0.768714133760683	7.82748048064516	5.6877514807938	2.93806333780195e-06	0.000146544449854668	4.53093065813517
ARRDC4	-0.70542	4.71253913870968	-5.68469	2.96395810951875e-06	0.000146981483361626	4.52241066306156
MYEF2	-0.61332	2.68780268709677	-5.6761	3.03789496825841e-06	0.000150213838228754	4.49848770082197
PLAU	-1.68093	4.78944925806452	-5.6561	3.21729213282189e-06	0.000158057638040134	4.44278298327463
RFTN1	0.510368394017093	5.66349	5.65535713888515	3.22416210013096e-06	0.000158057638040134	4.44071210808778
SACS	0.520907116239314	5.77981985806452	5.63390135206409	3.42889398844846e-06	0.000164423460794529	4.38094414026586
SALL1	0.682607277350428	2.46918507419355	5.6260059804696	3.50747425404577e-06	0.000167170120141437	4.35894804983268
KATNAL1	0.662525594871795	4.66918931935484	5.61898095249303	3.57891075330541e-06	0.000170102356524139	4.33937562831101
SLCO3A1	-0.659272	3.50558377419355	-5.61594	3.61032838425426e-06	0.000170926094689017	4.33089124839253
TRIM2	0.751797366666667	4.80246660322581	5.61002393082086	3.67211542880196e-06	0.00017261960692434	4.31441908164316
SDC4	-0.95898	6.69730028387097	-5.59191	3.86809445954127e-06	0.000179375039829214	4.26394998950544
CRISPLD1	-0.671754	2.5863413483871	-5.58567	3.93799053303658e-06	0.000181970529350327	4.24656743800204
POSTN	1.39269472948718	7.54401670967742	5.58503060818205	3.94527549354947e-06	0.000181970529350327	4.24477353856807
DDAH1	0.700448674358977	5.89152942580645	5.58020312497944	4.00034079064456e-06	0.00018401567636965	4.23132020439652
VGLL3	0.638387131196581	4.86603690645161	5.57829262110795	4.02234557515777e-06	0.000184533169461382	4.22599586699833
ISM1	-1.39355	3.42007	-5.57062	4.11189875301991e-06	0.00018763818830935	4.20462408333099
OMD	-1.5428	3.58006786774194	-5.56397	4.19124436982012e-06	0.000190247012956015	4.18607419078202
FUCA1	-0.623858	4.53398138064516	-5.55948	4.24566428110939e-06	0.000191775743223511	4.17355376507749
LPXN	1.13759205769231	4.27929851612903	5.55934391472723	4.24727721324946e-06	0.000191775743223511	4.17318513333254
KRT33B	-0.642818	3.62055539032258	-5.543	4.45142204932215e-06	0.000199558919176166	4.12762501794148
PRKD1	0.816398258547007	5.80961306774194	5.54094081997736	4.47780533178832e-06	0.000199558919176166	4.12189017331577
MRVI1	1.07587853376068	3.55287440322581	5.53444586992913	4.56212694350835e-06	0.000202790088333462	4.10378576001705
TGM2	1.33779650213675	4.22093065806452	5.53121467199566	4.60466776139372e-06	0.000203356465843083	4.09477873802189
NFASC	0.647615799145298	3.80479370322581	5.5175050115219	4.78963398557414e-06	0.000209110788611911	4.05656151774007
RBPMS	0.613034371367521	4.37765506451613	5.50266018898372	4.99832635107767e-06	0.000215604862927529	4.01517775282841
FRMD3	0.984082678205128	3.09524528387097	5.49942195774642	5.04504805291879e-06	0.000216949710506217	4.00615008180681
TBL1XR1	-0.5482	5.54158330322581	-5.45892	5.6677716200376e-06	0.000238352023177954	3.89322910966941
ARHGAP18	0.553130125641028	4.94444033870968	5.45289117704767	5.76682423098027e-06	0.000240163034357183	3.87642152737484
BEX2	-0.806795	2.97911432258064	-5.44827	5.84385762905971e-06	0.000242195432848808	3.86354891534378
FADS1	0.626778579487181	5.31852150322581	5.44525813519621	5.89473823019193e-06	0.000243715466394297	3.85513941196345
VCAN	0.863132397863247	5.72378595806452	5.43657662675186	6.04368138647393e-06	0.000249272801031538	3.83093378580798
AQP3	-0.899367	3.35980096129032	-5.41793	6.37646815415259e-06	0.000259875155793231	3.77894183837601
FOXF1	-1.84562	4.3982623483871	-5.40926	6.5373291120233e-06	0.000263923512715519	3.75477696960631
TSHZ3	0.579624564102565	4.26552136774194	5.38478569000621	7.01392864651579e-06	0.000277932997036762	3.6865298737375
KLF4	-0.940292	5.21232639677419	-5.37748	7.16272673368458e-06	0.00028123127070151	3.66617178244466
CDCA7	-0.643231	3.53128423548387	-5.37439	7.22666468271503e-06	0.000283093864442978	3.65755380081715
ELK3	0.586487032478633	5.31928858064516	5.37237201482665	7.26878183806806e-06	0.000284095122500163	3.65191859749513
FN1	0.502415412820516	7.89788653225806	5.36918502583374	7.33569332504359e-06	0.000285410036442399	3.64303286811901
LAMA4	1.40329211196581	5.0935886516129	5.36344001598002	7.45787257291908e-06	0.000289507189154176	3.62701517068361
LXN	-1.93111	4.28767627096774	-5.35619	7.61502458727707e-06	0.000294940387965011	3.60679474007582
SLC7A5	-0.94004	4.36109391290323	-5.34264	7.91760036343903e-06	0.000305281319181768	3.56901380343469
ADM	0.821927514529915	7.38392634193548	5.33682076361583	8.05111459575e-06	0.000309733238192553	3.55280038597742
GFPT2	1.22458108888889	4.22690188387097	5.33083072069709	8.19099096623065e-06	0.000312367133549138	3.53610077755718
SLC2A12	-1.02013	3.62548681935484	-5.32824	8.25220398225093e-06	0.000313949702721644	3.52888233739802
PEAR1	-1.19722	3.77418601290323	-5.31117	8.66732162978925e-06	0.000326843746206426	3.48130157500122
VCAM1	-2.03684	3.91099	-5.2745	9.63129646101187e-06	0.000356919621334863	3.37907879216526
CDH6	-1.67037	4.31254783548387	-5.2716	9.71203461650176e-06	0.000357861122156138	3.37098782313946
SSFA2	-0.534562	5.02808329677419	-5.26872	9.79285432281066e-06	0.000359798275098042	3.36295589802353
HHEX	-1.31462	3.13483266129032	-5.24477	1.04910424886574e-05	0.000378375450823685	3.29621334055343
USP53	-1.09372	5.01819551935484	-5.24457	1.04969527096441e-05	0.000378375450823685	3.29566756674034
LEPR	-1.64328	4.34245268064516	-5.23966	1.06464205526728e-05	0.000382157497578997	3.28196650673697
FOXQ1	-0.953842	3.68984868709677	-5.23514	1.07856097017376e-05	0.000384739067073624	3.26937987224524
PRPS1	0.984075391880344	5.79074538387097	5.2332942323576	1.08429856164038e-05	0.000385399833079181	3.2642387770063
WIPF1	0.549639223931624	3.75899250967742	5.21481588236098	1.14347378900285e-05	0.000402869061020756	3.21275167960996
LRRC1	-0.736279	3.39030361612903	-5.193	1.21749118890681e-05	0.000420999843949784	3.15198564441648
RAB38	-0.539073	2.64087118064516	-5.17934	1.26626251984958e-05	0.000434530646311583	3.11393704427209
GATA2	0.667314	2.82331310322581	5.1629339103902	1.32744478234563e-05	0.000452809096928156	3.06823129463796
ABCG2	-0.591471	2.64112286451613	-5.16192	1.33130390147886e-05	0.000453224451221711	3.0654195697998
TMEM65	-0.667503	4.63726796451613	-5.16005	1.33850367535122e-05	0.000454030304225831	3.06019563744817
EBF1	1.38318741196581	4.79423385483871	5.15114354574371	1.37321631944417e-05	0.000461233080014772	3.03539806936092
PTGDS	1.69914642094017	4.12875503225806	5.15012478356478	1.37724448976381e-05	0.00046153829990952	3.03256125284848
CYP7B1	0.643992017094017	2.78439578709677	5.14263286327475	1.40723216477274e-05	0.00046884057248875	3.01170037691814
HSPA4L	-0.733174	2.75077272580645	-5.14146	1.41198753934425e-05	0.000469513220931563	3.00843329176283
CXCL12	0.809632387179487	6.86817307419355	5.13615685990003	1.43367834290544e-05	0.000473058711684069	2.99366959428423
SLPI	-2.46815	4.33656514516129	-5.13307	1.44644611495228e-05	0.000476355517089276	2.98508361786715
MTUS1	-0.79124	2.66834699354839	-5.13201	1.45088565357495e-05	0.00047690222306588	2.98211593857024
CACNA2D3	-0.950537	3.5113434483871	-5.13079	1.4559524461243e-05	0.000477282660235366	2.97874006281359
GOPC	0.544944064529915	5.34825794193548	5.12869	1.46480111625055e-05	0.000477814782369333	2.97287255921017
CAMK1D	-0.610009	3.39107258709677	-5.12248	1.49115935236132e-05	0.000483291770905783	2.95560280533719
FAM107B	-1.15966	4.68056	-5.12143	1.49567508072602e-05	0.000483291770905783	2.95267485728997
AK5	0.874082445726497	5.49398855806452	5.11036791380666	1.54400834666358e-05	0.000494255507687568	2.9218796559899
FBLN7	0.586865023076924	3.57959701290323	5.09593113756494	1.60943112932289e-05	0.000514238720985513	2.88170077626738
ANTXR1	0.790113031196581	4.61262621612903	5.08944382761698	1.63972355642873e-05	0.000519084442457642	2.86364833316296
MICAL1	0.932588970085469	4.80949158064516	5.08565930420319	1.65765745686332e-05	0.0005237953341595	2.85311770860346
PAX9	-1.76706	4.09818000967742	-5.0834	1.66843475514963e-05	0.000526231682515759	2.84684417521981
TM4SF20	-1.88722	4.08736321290323	-5.07647	1.70201735480924e-05	0.000534857395124853	2.82755286998864
MAMDC2	-0.632758	3.26294123870968	-5.07336	1.71730445419001e-05	0.000538674768281394	2.81889733861537
STS	0.913861491880341	4.17579272258065	5.06628374191725	1.75258566566582e-05	0.000547738886183866	2.79921245786531
GADD45B	0.754438170512819	5.14861471935484	5.03923708267303	1.89423327638101e-05	0.000581859206296151	2.72398949523001
OLFML2B	1.08875427820513	4.68162214193548	5.03070366163914	1.94125131742053e-05	0.000593964345712263	2.70026229285161
PDE7B	0.585621676923077	3.11660951612903	5.0303167375025	1.94341058628084e-05	0.000593964345712263	2.69918652212917
MSX1	-1.15068	5.74948066129032	-5.02258	1.98707047376195e-05	0.000605580021115586	2.67768803764938
ARHGEF25	0.599168048290597	4.20329237419355	5.00161200263232	2.11046315981713e-05	0.000637523360847577	2.6193966357034
ZNF281	0.653573167521367	5.67328917419355	4.97474525961825	2.27976186848947e-05	0.000677530855856035	2.5447502101979
LYN	-0.829949	3.68506143870968	-4.97434	2.2823920893157e-05	0.000677530855856035	2.5436348813239
AMOT	-0.526689	3.08199376774194	-4.96886	2.31859332682938e-05	0.000684723309840593	2.5284135694235
MYLK	0.741741343162394	6.30741040645161	4.96556076651495	2.34068821557919e-05	0.00068695586103646	2.51924014234452
S100A2	-0.510795	3.92631528387097	-4.94533	2.48067630226998e-05	0.000717764654204863	2.4630632253833
EGFR	-0.537786	3.60371132258065	-4.93924	2.52440130733143e-05	0.000728947738769463	2.44616664872215
NETO2	-0.820133	3.19448392580645	-4.9376	2.53631470304471e-05	0.000730169256289282	2.44161384041571
TCF21	-0.702624	3.27028302903226	-4.93484	2.5565266977396e-05	0.000734755193966769	2.43393848579484
TUFT1	-0.715097	3.79211060645161	-4.92878	2.60135769927497e-05	0.00074143015621528	2.4171292018755
WNT2B	-0.838859	3.40124600322581	-4.91089	2.73845334759893e-05	0.000776634422117395	2.36747206992937
EMILIN2	0.818101269230769	4.67889247419355	4.88662484843593	2.93587012996111e-05	0.000817754215744688	2.30018111420586
OCIAD2	-0.676221	4.2437432516129	-4.88584	2.94246036922482e-05	0.000818261507539051	2.29801384755883
KANK2	0.560645179914532	5.32818480322581	4.88503248786481	2.94931204179862e-05	0.000818839741313605	2.29576576197591
PDE5A	-1.21514	4.47748722258065	-4.88395	2.9584849177993e-05	0.000820059518894999	2.29276425902581
DLX2	-0.570799	3.57217287419355	-4.87725	3.01589431385067e-05	0.000834624429629836	2.27418846361265
ID2	1.03544047393162	7.13978675483871	4.87230067530948	3.05901384487198e-05	0.000839784952805016	2.26046816664236
GGT5	0.583136540170941	3.68086872580645	4.86912186282092	3.08703127813701e-05	0.000844773248329743	2.25165682335133
PPAP2C	-0.640105	3.71778611612903	-4.86526	3.12138685877323e-05	0.000852814581573744	2.24096100801991
BAALC	0.644027340598291	4.61635141290323	4.86218921702983	3.14902309715103e-05	0.000857511029164649	2.23244245740284
PITX1	-0.848322	3.65473868387097	-4.86216	3.14927182799353e-05	0.000857511029164649	2.23236612997645
STAT4	1.00990584230769	3.3636360483871	4.86168613999672	3.15356952676823e-05	0.000857511029164649	2.23104825967302
FBLN5	1.03627417692308	6.74413140967742	4.86065516263012	3.16290713730928e-05	0.000858524920442376	2.22819112113988
DNM1	0.635378842735043	3.53025439677419	4.85028792913994	3.25834636034667e-05	0.000880420580328002	2.19946432027256
CLEC2B	0.997894236752138	4.40900096774194	4.83862292432105	3.36916175941647e-05	0.00090325121043856	2.16714994039005
PPM1H	-0.64363	3.76509732258065	-4.83462	3.40806517731277e-05	0.000912255574295359	2.15605779967859
S100A16	-0.574833	6.53519667741935	-4.83257	3.42815202192259e-05	0.000916202996762427	2.15038026126228
UST	0.543923507264958	3.87180320645161	4.8172554645116	3.58195958032335e-05	0.000951381772123653	2.1079817082503
ACOX2	0.513718133333334	4.4085235483871	4.80555927972304	3.70404776464623e-05	0.000976842817450773	2.07560749140689
ENO2	0.583694006410258	4.61511927741936	4.80534838378702	3.70628671267312e-05	0.000976842817450773	2.07502383563476
PFKP	0.519592485042734	6.15412691612903	4.80370666285106	3.72376188689231e-05	0.000978442671597218	2.07048047221157
PODXL	1.84844001666667	3.4271072516129	4.77934431403719	3.99292103774434e-05	0.00104119360434069	2.00308225720693
ANXA3	-1.40924	2.56950277419355	-4.77313	4.06459021438149e-05	0.00105347792897821	1.98590422185683
SRPX	0.697374858119659	6.05577756774194	4.77026868402173	4.09805969403421e-05	0.0010605506520398	1.97798592420495
ZEB1	0.633407557692308	5.10135952580645	4.7597920724415	4.22285307699783e-05	0.00108629255015185	1.94902337870036
KRT15	-0.693883	3.01061874193548	-4.75549	4.27520796339473e-05	0.00109483609307353	1.93712753584546
LITAF	-0.93719	4.88005596451613	-4.74789	4.36920298911541e-05	0.00111391953770048	1.91613264570974
PDZRN3	0.505470822222225	4.63957588709677	4.70143783716502	4.99024480730325e-05	0.00122096594373188	1.78786442367901
COL15A1	-2.17655	5.57965080322581	-4.69919	5.02241027934585e-05	0.00122406982348034	1.78166509744432
INSIG1	0.702657208974362	5.48169061612903	4.68693321080246	5.20155497373137e-05	0.00125879097657663	1.74785092834357
CTTNBP2	-0.667379	2.14839182258065	-4.68624	5.21187932094926e-05	0.00125951303364574	1.74593795395112
CD82	-0.86148	4.91096242903226	-4.68523	5.2269058294968e-05	0.00126136779497196	1.74316051223428
FAM19A5	0.699412388034188	2.96954664193548	4.67533315102849	5.3769215649277e-05	0.00128748993742876	1.71586351906746
DAAM2	0.696748983333334	3.73948182580645	4.67463391789244	5.38767790578068e-05	0.00128748993742876	1.71393575339141
GLIPR1	0.715122032478634	6.44822917096774	4.66961101410304	5.46557561034763e-05	0.00129944699435705	1.70008904863664
IGFBP3	1.69383106025641	7.89500513225806	4.66253088383819	5.57727901692172e-05	0.00131993039134266	1.68057505325708
DAB2	0.514777868376069	6.59621243225806	4.6448244144554	5.86664704513463e-05	0.00137325961801392	1.63179338465629
SLC2A9	-0.738568	2.77587849032258	-4.63908	5.96363876632953e-05	0.00139027328740057	1.61598153924734
SMURF2	-0.758328	4.96756342903226	-4.61805	6.33271541183607e-05	0.00146240553211687	1.55808665264404
GLCCI1	0.58026623974359	3.51745106129032	4.61318859382639	6.42120016240627e-05	0.00147687603735344	1.54471025985948
MAN1C1	-0.623184	3.5586327516129	-4.59508	6.76174913765837e-05	0.00154074490974691	1.49490047314784
MAL2	-0.631073	1.93591495806452	-4.58991	6.86219883626589e-05	0.00155742867238955	1.48068873388485
CNTN1	-0.556957	2.15389757741935	-4.58042	7.05037763594963e-05	0.00159171551944242	1.45461838474852
CDS1	-0.627776	2.3052987516129	-4.55361	7.61031591843929e-05	0.00169581559128028	1.38098704372008
RAB30	-0.575943	4.23144204193548	-4.55114	7.66414562815722e-05	0.00170338614880727	1.37419736866802
CD14	-1.01678	3.34843464516129	-4.54248	7.85543852521297e-05	0.00173690224504644	1.35045067693105
RBMS3	0.574218465384614	4.64322585806452	4.53717422243168	7.97516622220054e-05	0.00175658410835067	1.33588161638963
TPD52	-0.620741	2.16971	-4.52934	8.15517503907928e-05	0.00177797323151871	1.3143854965479
SLC7A11	-0.734657	5.64342	-4.52648	8.22178799341175e-05	0.00179022129937765	1.30655135361465
SPTLC3	-0.637019	2.49507102903226	-4.52218	8.32301930581922e-05	0.00180767550948413	1.29476706179299
CORIN	0.669895712820513	2.69107995806452	4.52147375216633	8.33981146488449e-05	0.00180903268159909	1.29282622241824
LAMB3	-0.718192	2.99615631935484	-4.52025	8.36882075038925e-05	0.00181303316206034	1.28948255433931
PKP4	-0.701501	4.67056283225806	-4.50006	8.8639980452138e-05	0.00187763553654047	1.23413562827895
KYNU	-0.686218	2.67745492903226	-4.49773	8.92277310836266e-05	0.00187905378047395	1.22777343794276
RALGPS2	-0.528224	4.46466286774194	-4.49355	9.02957352250115e-05	0.00189455780759773	1.21631967140689
ISLR	1.16350512649573	4.13878050645161	4.49242356847788	9.05854829475633e-05	0.00189776033750219	1.21324
ADAMTSL1	0.816360508974359	3.84269978709677	4.47643192168495	9.48001110664962e-05	0.00195398675789969	1.16946453976215
ZNF404	0.560933236752137	3.97344897741936	4.46744698299534	9.72526090208689e-05	0.0019960051023685	1.14488501468576
ANKRD29	-1.08223	4.92721193225806	-4.46598	9.76580539514436e-05	0.00200153112330942	1.14088160882625
LMO7	0.607107009829062	5.51946463225806	4.46563352062961	9.77551626840713e-05	0.00200153112330942	1.13992522535348
GPAM	0.806457177777778	3.69461265806452	4.45490480659852	0.000100781314348744	0.00205368858859354	1.1105905854197
UBL3	0.526133586752136	5.41973692903226	4.44321825774685	0.000104183080900096	0.00210550447830842	1.07865317497403
ANK1	-0.549976	2.95412898064516	-4.43739	0.000105921535430421	0.00213310059262343	1.06273395666172
OTUD1	-0.564974	4.97598107096774	-4.43434	0.000106842895395781	0.00214913294161877	1.05440305919613
EN1	1.13152598547009	3.14672388064516	4.4331796428175	0.000107195607915161	0.00215253112993743	1.05123293645166
PDGFC	0.878289988461541	5.33962049354839	4.41890357326721	0.000111628570752437	0.00221937777169215	1.01226023452827
IRX2	1.12532449871795	3.40832740967742	4.38972221780351	0.000121260974029035	0.00236969908017106	0.932679465668034
RAMP1	-0.962879	4.53850390967742	-4.38636	0.000122421952074747	0.00238556222919782	0.923519758013735
NEDD4L	-0.554018	3.10078130322581	-4.38617	0.000122489819554918	0.00238556222919782	0.92298701117742
RFX8	1.00719921581197	3.58983817419355	4.37905153114367	0.000124984470578372	0.0024258863644612	0.903607565825601
SULF2	-0.70311	4.88996129032258	-4.37254	0.00012731244890664	0.00246271363961682	0.885870357796255
NTF3	1.20748518632479	3.29575	4.3673667638574	0.000129191385598798	0.00248053170852913	0.871790551641879
TIPARP	0.659337797008548	4.75469933225806	4.3636903247537	0.000130543712846287	0.00249985382256316	0.861783668409212
CD97	0.742322515384616	5.18442506129032	4.34856008523215	0.000136257771472384	0.00258047554406531	0.820620471423148
FLRT3	-0.789856	2.76605628387097	-4.33687	0.000140842903778893	0.00263531356928926	0.788825578199248
LACTB	0.600704219230768	5.44429332903226	4.33434120539679	0.000141852278987008	0.00264270537334614	0.781966034183084
COL3A1	0.801023955128206	7.25807904516129	4.31929284680581	0.000148020015854707	0.00273677525003779	0.741088123798251
NID1	0.575488461538461	4.79750582903226	4.31375303769389	0.000150356552947821	0.00276211748980591	0.726047849387261
HLA-DPA1	0.711671838461539	3.99624987096774	4.30518927202142	0.000154040261994313	0.00282374232403677	0.702806551820634
CLU	-0.721016	3.5666378516129	-4.29553	0.000158303356371721	0.00289261873123109	0.67659729437366
TMEM35	0.738284873504274	3.60997295483871	4.29484814707074	0.000158607255462655	0.00289508860556194	0.674756120510282
PDE1A	0.701618218376069	2.75016717741936	4.2915315254932	0.000160100064620732	0.00290995435250266	0.665763121890398
JUP	-0.518154	2.98334684193548	-4.28863	0.00016141582169041	0.00292766666867236	0.657906341498548
DACT3	0.636195045726497	4.86097879032258	4.27820474952438	0.000166239326199987	0.00300245721993618	0.629644367546363
ROR2	0.635203278632479	2.78071148709677	4.25066432131386	0.00017967071930419	0.00319129420478395	0.555089444634695
BEX4	-0.680974	5.14856485806452	-4.24612	0.000181987400519258	0.00322910012214005	0.542799024688597
PMAIP1	-1.17463	4.43778144193548	-4.24299	0.000183599145759716	0.00324762282777856	0.534340866358153
CXCL16	-0.542988	3.79616963225806	-4.24201	0.000184110581628184	0.00324996847693043	0.531672538360019
STC2	0.939473889743589	6.71561434516129	4.23696125637286	0.000186746359690927	0.0032793340097339	0.518037946890145
CLCA2	-0.752286	2.16757728387097	-4.23644	0.000187022130873647	0.0032793340097339	0.516622610344148
SLC1A4	-0.600121	3.92074273870968	-4.23401	0.000188308143844464	0.0032835275732554	0.510050016138883
SYNPO2	0.523831970940172	3.53715078387097	4.2245258162991	0.000193404504262951	0.00335698710161123	0.484439873758981
TGFBI	0.887599367948717	8.08881899354839	4.2181394119703	0.000196914164757992	0.00339904752406201	0.467194782463492
ENPEP	0.61099784957265	2.79015590645161	4.2075817597965	0.00020285409439969	0.00345294697590266	0.438700730005098
GALNT10	0.599965810256409	4.51939096774194	4.19732189558401	0.000208795284332303	0.0035191645270861	0.411027959200331
DPT	0.820850535470085	3.09725088387097	4.19638812230995	0.000209344429228071	0.00352495752374411	0.40851026526624
TAGLN	0.741749622649571	8.16748866774194	4.19254255373011	0.000211620992738027	0.00355383370200872	0.398143151837384
SPHK1	0.61330739786325	5.24780528064516	4.1905553689636	0.000212806925775051	0.00356576292231281	0.392786949393993
PBX1	1.17292736581197	4.19409122258064	4.18903731973986	0.000213717285594913	0.00357752310852441	0.388695687785995
NPTX2	0.730176181623932	2.83172291290323	4.17002671085406	0.000225447283539761	0.00373066104702696	0.337493574698857
AHSA2	0.514950124786326	3.41719632903226	4.16355982788537	0.000229580038507903	0.00377673470826328	0.320090082751279
SSTR1	1.13320411410257	3.74524885483871	4.16287061455748	0.000230024858045892	0.0037804276957389	0.318235715807647
MKX	-1.07091	5.84378573225806	-4.16021	0.00023174720360027	0.00379782093540921	0.311089455654534
ARHGAP22	0.691149803846153	4.44399973548387	4.15068630835968	0.00023802997601212	0.00389334445034885	0.285466747426891
RSPO3	1.63880508717949	4.26968319032258	4.15027140909407	0.000238307332786315	0.00389416877709294	0.284351355380941
SELENBP1	0.559114635470087	4.60381	4.1418746385394	0.000243989259016675	0.00394940349642275	0.261784430980393
ZNF423	0.585193753846154	2.55882076774194	4.13880822491294	0.000246097252682449	0.00397228284245105	0.253546317474198
RRAD	-0.659094	4.31585911612903	-4.13045	0.000251934117777896	0.00405125172711635	0.231100834796345
STMN2	1.73258532649573	3.81918617096774	4.12030809827401	0.000259200020393329	0.00414478466906686	0.203880033733569
GNG2	0.649209015811967	3.71645569677419	4.11671342038685	0.000261824331971187	0.00417895989577826	0.194236719158793
KLF5	-0.682073	3.45228943548387	-4.11596	0.000262380379197395	0.00418037382397245	0.192205953682293
TFAP2C	-0.649185	3.79941519354839	-4.10242	0.000272521996742099	0.0043016857590625	0.155908235043653
LOXL1	0.680248813247863	6.43319327419355	4.10162379935924	0.000273128175015728	0.00430173985885475	0.153781927041219
PRKAG2	-0.528003	5.36212071290323	-4.09733	0.000276431193017794	0.00433943861829762	0.142278639396973
STC1	1.91253962264957	5.37768581612903	4.09128154555186	0.000281151051289737	0.00438943561240155	0.126078787325684
MGST1	0.726411907692309	6.5551518516129	4.08976686753951	0.00028234530132545	0.00439608047199825	0.122023176522774
LOX	0.614613049572653	7.45135245483871	4.08669472888623	0.000284782845052967	0.00442343876860107	0.113798712550079
CES1	0.826762222222222	3.15678958387097	4.0865780222874	0.000284875850291653	0.00442343876860107	0.113486310381449
C7orf69	-0.7207	3.25296566774194	-4.08557	0.000285680781115032	0.00442392675304307	0.110786849252341
FOXN3	0.539496426068378	4.49478283548387	4.07480192304829	0.000294415272485613	0.00452245053295268	0.0819769542520143
ABLIM3	0.548663310683762	4.10844545806452	4.06760757879966	0.000300396682046848	0.00460196988442841	0.0627398669299692
MID1	-0.625332	4.43563937096774	-4.05487	0.000311280839509085	0.00471815957976756	0.0287037309916807
CD24	-0.622714	2.29119957419355	-4.04477	0.00032018604541436	0.00482331182372221	0.00173544692723038
SMAD9	0.544323648290597	3.12542333870968	4.04168948128008	0.000322949847578491	0.00485641847918646	-0.00648102
SNCAIP	-0.612086	3.44548963870968	-4.03991	0.000324557102486731	0.00486932855168691	-0.0112267
IL1R1	0.970246417094017	5.03320552580645	4.02225706094825	0.000340940494230326	0.00503430034423746	-0.0582946
CDH13	-1.18164	4.99906145806452	-4.02091	0.000342221352713497	0.00504605406312949	-0.0618779
FLRT2	-0.645436	5.02363217741935	-4.01991	0.000343176820860117	0.00504605406312949	-0.0645421
PHLDA1	-0.757717	5.19793252903226	-4.01742	0.000345565576941454	0.00506770441808673	-0.0711703
MGC45800	0.704192411965813	3.11328609354839	4.01600169647643	0.000346938055749868	0.00507710786094225	-0.0749577
NMU	-1.34742	2.7862684483871	-4.00844	0.000354328120181588	0.00516969548135688	-0.0950953
PDE1C	-1.00161	3.16122625483871	-3.98785	0.000375234048837219	0.00538767013384853	-0.149852
SDC2	0.732504817521367	6.29549225483871	3.97109651640158	0.000393133185115171	0.00558392317070041	-0.194345
COL14A1	-0.929951	3.33015817419355	-3.96944	0.000394942273778348	0.00559792831485807	-0.198728
RAB20	0.641606748717948	3.37086183870968	3.9682743040737	0.000396229576685964	0.00560932927126879	-0.201834
ZNF469	-0.820461	4.69582571290323	-3.96668	0.000397993729724614	0.00562107385333508	-0.206075
C11orf96	1.28118332136752	4.55527031935484	3.95017920670251	0.000416657427767143	0.00582641250662481	-0.249814
RARRES1	-1.00129	3.14766537419355	-3.93997	0.000428638712189059	0.00596478752939163	-0.276865
RSPO2	-1.23071	3.07633664516129	-3.93944	0.000429266235338764	0.00596867914582051	-0.27826
ATOH8	0.664371692307691	4.49508391612903	3.93347522249049	0.000436427327574487	0.00603678917171091	-0.294044
RND3	-0.623752	7.29660954516129	-3.93331	0.000436627541793522	0.00603678917171091	-0.294482
KRT10	-0.660759	5.50824616129032	-3.92674	0.000444650903829283	0.00613289405779971	-0.311851
PSG5	1.63765264871795	5.86157647096774	3.91146359312981	0.000463885194008	0.00632628844781239	-0.352236
ACTC1	1.02534607264957	3.67499537419355	3.90531260216989	0.000471855341552944	0.00640513761895998	-0.368478
MYL9	0.539388398717949	6.9910201483871	3.89793591252693	0.000481590300444496	0.0064910654949149	-0.387946
MMP2	0.567364501282051	6.65778146774194	3.89510797248774	0.000485374118413923	0.00652125721352266	-0.395406
FOXF2	-1.38797	5.37549703225806	-3.88045	0.000505455997874074	0.006707358090892	-0.434043
CASP1	-0.788267	3.34892750645161	-3.86304	0.00053036372968772	0.00693067850265187	-0.479871
TGFBR3	0.742112805128207	5.08026277096774	3.86026860023927	0.000534440415133732	0.00697332976643694	-0.487164
LRRN4CL	-0.779684	5.28217570645161	-3.85842	0.000537181658003187	0.00699495636715802	-0.492037
TIAM2	0.700957771367521	4.33012346129032	3.85270917054688	0.000545709402430708	0.00706662786936308	-0.507037
PMP22	0.624175986324787	6.55638533548387	3.84676662259908	0.000554730574337028	0.00714569609194799	-0.52265
GPX3	-1.48197	3.64151025483871	-3.84576	0.000556276127459026	0.00716022940355737	-0.5253
SHROOM2	-0.636612	2.79972873548387	-3.84275	0.000560907177031328	0.00719823885078798	-0.533193
CLDN11	1.61870994700855	4.89210582903226	3.83719128218329	0.000569573578276061	0.00727138650004512	-0.547791
EPHA5	-0.548567	2.26187418387097	-3.83563	0.000572025066935755	0.00729491571170404	-0.551879
CHRNA1	-0.56085	2.48545040322581	-3.83157	0.000578471885524165	0.00734660643081415	-0.562548
THBD	1.00384239230769	3.72257823548387	3.83110755413382	0.000579204692456196	0.00734660643081415	-0.563753
PPP1R3C	0.944778876495727	5.99337336774194	3.82627891169594	0.000586961798799709	0.00741611969352386	-0.576415
PITX2	1.56811683717949	3.0677	3.81972544933388	0.000597652061457129	0.00752348794606121	-0.593593
SERPINB13	-0.515946	2.17442966451613	-3.81613	0.000603603012420966	0.00759283026914878	-0.603021
TMEM119	0.666893664957266	5.64903002580645	3.80453799631272	0.000623161443856724	0.00775921919716522	-0.633361
SESN3	-0.641588	2.48683051935484	-3.78943	0.000649594799115593	0.00800700255978832	-0.672874
ANPEP	0.853353873931623	5.7271266516129	3.7884322541576	0.000651372443904049	0.00801739482963105	-0.675473
ANO3	0.51060323931624	2.64864623870968	3.77374942466498	0.00067817279334188	0.00829371973496791	-0.713809
TGFB1I1	0.506042272222223	6.15656099677419	3.75923328057313	0.000705723374799483	0.00853333450656063	-0.751657
C8orf4	0.994727933760684	2.26428	3.7515877080047	0.000720669157515813	0.00867127728236768	-0.771571
TLR4	0.997690017094018	3.62644401935484	3.74538723510723	0.000733015857105876	0.00878671323801171	-0.78771
KRTAP1-1	0.514131832478633	3.02107258387097	3.73408271154602	0.000756057878668212	0.0089774671449534	-0.817108
HOXA11	0.994836430341881	2.76679029032258	3.72966465173684	0.000765253444763304	0.00902842159249204	-0.828589
SLC3A2	-0.634482	6.19648149354839	-3.72324	0.000778816817587141	0.00914643323488033	-0.845272
KCND2	0.833405811965811	3.17511862903226	3.71661667325995	0.000793050590492167	0.009275502407406	-0.862467
ELTD1	0.947226097863248	4.57830915806452	3.71380799112959	0.000799161324776421	0.00932789796633594	-0.869753
PTGIR	0.521384665384616	3.37585976774194	3.70743652848869	0.000813193664075449	0.00942118628508207	-0.886275
S100A10	-0.553665	7.13692380967742	-3.70103	0.000827546538447402	0.00955521097354005	-0.90288
PIR	-0.607088	4.57668108064516	-3.69616	0.000838625116208361	0.00965065710523344	-0.915499
HHIP	0.525719833760683	2.59736471612903	3.69053810050542	0.000851580333933438	0.00973445394379076	-0.930044
SCN9A	-1.42679	4.22433431935484	-3.68205	0.000871509209274178	0.00985718853838256	-0.951987
SPRY2	0.507577353846155	4.95022638064516	3.67795006752268	0.0008813140628852	0.00993533948159282	-0.962598
ZNF608	0.542289982905982	3.11872921612903	3.67518795700498	0.000887971996819396	0.00999070394847685	-0.969736
NOG	0.825092608547008	4.3778	3.65366831414847	0.000941543546411691	0.0104158634231669	-1.02528
PANX1	-0.509091	5.40467413225806	-3.65286	0.000943628015082217	0.0104254793836321	-1.02737
PDGFRB	0.62681476880342	4.77374995483871	3.65215937540422	0.000945415442748378	0.0104385058987623	-1.02917
RASA4	0.732848346153846	4.10995	3.64426341141582	0.000965929626395246	0.0106276461263093	-1.04951
FGF7	0.771293370512821	5.32738540967742	3.63970544557212	0.000977967447136703	0.0107083378800074	-1.06124
GPT2	-0.547123	4.3976067516129	-3.63826	0.000981827443979983	0.0107276246063278	-1.06498
COL6A3	0.693590533760686	6.86193382580645	3.61989758122571	0.001031993087017	0.0110876251640812	-1.11218
STEAP3	0.721031513247862	4.2295554516129	3.61924378825931	0.00103382475964456	0.0111003537083738	-1.11386
COLEC10	-0.650289	3.29914344516129	-3.61772	0.00103810615525691	0.0111184927664782	-1.11777
ENG	0.54725513846154	5.22368270967742	3.61690736424451	0.00104039630412352	0.0111291270487228	-1.11986
RGMB	0.652690365811964	5.84675012580645	3.61513455214311	0.00104540961166639	0.0111549366399079	-1.12441
ACTA2	0.724046073076924	4.38442632580645	3.61415959586008	0.00104817664904889	0.0111775108417532	-1.12691
COL12A1	-0.632913	4.79369958709677	-3.61323	0.00105081264487047	0.0111917091003647	-1.12929
RASSF2	-0.633823	3.48524369354839	-3.6123	0.00105348510295205	0.0112062600101992	-1.1317
TMEM200A	0.955238413675214	5.48168459354839	3.61071780295675	0.00105800174092507	0.0112473320141216	-1.13575
ADAMTS5	0.739121878632479	5.10395491935484	3.6075025363353	0.00106726079834061	0.0113037412209433	-1.14399
MOXD1	1.02254080128205	5.69573518387097	3.59662518096795	0.00109917041253413	0.0115514181494521	-1.17188
HTR2A	0.617884299572651	3.02065019032258	3.59627690282532	0.00110020724015829	0.0115528493431064	-1.17277
RAC2	0.986169781196582	4.39464641935484	3.59478153232127	0.0011046697531238	0.0115713819438938	-1.1766
PTX3	0.889276718376069	7.34258077741935	3.57439913401228	0.00116727164033632	0.0119856653530165	-1.22875
SLC16A7	0.528196523504274	4.09717117096774	3.57068620945253	0.00117903948504761	0.0120631839501771	-1.23824
TNC	0.858452059829061	5.35694811935484	3.57008938514067	0.0011809417606898	0.0120709841295165	-1.23977
KLHL13	-0.914774	3.95024853548387	-3.5666	0.00119213227587304	0.0121536575100592	-1.24868
TRIB2	0.518370705555555	4.73654514193548	3.56258020267639	0.00120513134184129	0.0122391404525316	-1.25894
ST6GALNAC5	-0.792225	3.71277370645161	-3.55397	0.00123347427506459	0.012427452502383	-1.28092
GPR126	-0.630506	2.11445562903226	-3.54858	0.00125151396958706	0.0125633356714128	-1.29464
DLX1	-0.742108	4.21604943548387	-3.54228	0.00127293388834728	0.0127575932571628	-1.31068
NDN	1.55323967820513	4.68331894193548	3.54053367851509	0.00127895366572421	0.0128029679092742	-1.31514
ARL4C	-1.02012	5.5203860483871	-3.53672	0.0012921514378694	0.0128680042743512	-1.32484
BEX1	1.52641978461538	5.11663687741935	3.53670840265315	0.0012922002194141	0.0128680042743512	-1.32487
FBN1	0.6055611482906	5.95638259677419	3.53193669171739	0.00130891026305775	0.0130042167304835	-1.33701
VEPH1	0.885361773931625	4.10231058387097	3.50990163713202	0.0013888231569083	0.0136090392497045	-1.39298
SLC4A4	-0.581967	3.4237075483871	-3.50919	0.00139147472923045	0.0136117009145587	-1.39478
SIPA1L2	-0.959714	4.24202972258065	-3.50657	0.0014013216966645	0.0136924132524883	-1.40143
PERP	-0.615285	4.52505110967742	-3.49184	0.00145783998398341	0.0140921794057394	-1.43875
NR2F2	0.583652759829061	4.54276153548387	3.48444950138863	0.00148700104720488	0.0143176004309435	-1.45744
KAL1	-0.511715	2.30297309677419	-3.48088	0.00150127768690354	0.0143985033828345	-1.46645
LMOD1	0.604278802564103	3.97624199354839	3.47731883958157	0.00151568713151291	0.0145042720593968	-1.47546
GALNT6	-0.561633	3.07093627419355	-3.47598	0.00152114876122324	0.0145121549009108	-1.47886
WLS	-0.671377	5.26451717741935	-3.46656	0.00155999188548536	0.0148207866949933	-1.50263
DHRS3	-0.560891	4.23879095483871	-3.45927	0.00159069430003957	0.015045828445468	-1.52101
ITGA6	-0.834544	3.88830593225806	-3.45672	0.00160157164237443	0.0150904811860849	-1.52743
ODC1	-0.607406	5.64051	-3.44747	0.00164166292634912	0.0153901645970151	-1.55073
EPB41L3	1.27029860341881	3.77587744516129	3.43835213792041	0.00168212746871559	0.0156094878897902	-1.57367
SCUBE3	1.03390431538462	3.77408592258065	3.43497633653049	0.00169734876469689	0.0157082578773836	-1.58216
CHST2	0.851147917521368	4.51006049677419	3.42949776657643	0.001722334264869	0.0158880706003346	-1.59592
ABCC9	0.886710450854701	3.99943820967742	3.42029722964021	0.00176509352292622	0.0161954409980578	-1.61902
HOXB7	1.03047856709402	2.83774273225806	3.41992110458893	0.00176686313692982	0.0162030132033361	-1.61996
FAT3	0.741768385042735	2.84672427741935	3.40228061206189	0.00185180599556369	0.0167846208514959	-1.66416
GALNT12	-1.2448	3.23608173548387	-3.38985	0.00191402369045566	0.0172020668513716	-1.69525
SFRP2	1.38079095769231	3.65552308064516	3.3857960722807	0.00193472651711362	0.0173076042965202	-1.70537
ARG2	-0.675589	3.36704408709677	-3.3854	0.00193674089342108	0.0173076042965202	-1.70634
ASPHD2	-0.535576	3.37393224516129	-3.38347	0.00194670185532092	0.0173694802046783	-1.71117
FABP5	-0.691268	4.2292989516129	-3.38278	0.00195026343976737	0.0173831792724823	-1.71289
SPRR1B	-0.511985	1.82966359354839	-3.38029	0.00196320912305329	0.0174591192320917	-1.71911
TMEM140	0.584070323931623	4.20742606129032	3.37676800107961	0.00198164190407314	0.0175534392308141	-1.7279
KCNJ8	0.916279223504274	3.35880331290323	3.37506932610131	0.00199059074010343	0.0176130750742853	-1.73213
HOXC8	1.55837387905983	3.21293566774194	3.37211312909795	0.0020062571191066	0.0176892906729861	-1.7395
MEGF6	1.04966522863248	4.73536131290323	3.36930241522881	0.00202126242857008	0.0177668139085069	-1.74651
SCG5	1.14780888717949	4.58617912258064	3.36703244542211	0.00203345963101847	0.0178423877758016	-1.75216
DSG1	-0.667438	2.19591072258065	-3.36274	0.00205669512874813	0.0179716873016332	-1.76284
CRISPLD2	0.51149841111111	4.38382297741935	3.33109208466442	0.00223626624883662	0.0192041322810504	-1.84147
FAM198B	1.28216158205128	4.30251800322581	3.33013	0.00224194927213918	0.0192433044579109	-1.84385
SERPINE1	0.618974262393163	7.42951492580645	3.32915227716248	0.00224774765829909	0.0192517247129049	-1.84627
SNAI1	0.528122666239316	3.68980533225806	3.3185972838824	0.00231121948312647	0.0196803493257985	-1.87241
FAM162B	-1.19586	3.14538570645161	-3.30836	0.00237441307042296	0.0200987565181633	-1.89772
FAR2	0.62949977820513	3.38212783870968	3.29850288313281	0.00243684189012949	0.0204857095300548	-1.92206
ZNF804A	-0.93873	3.31917107741935	-3.29688	0.00244729982229522	0.0205434297215956	-1.92607
PSAT1	-0.744058	6.2701141483871	-3.29455	0.00246232224383787	0.0206245692169737	-1.93181
MGAT5	-0.509854	2.9550614483871	-3.28974	0.0024936751913369	0.0208435052092472	-1.94367
AKAP12	1.30854695470085	5.38395928064516	3.28812125728601	0.00250428382882511	0.0209092466836892	-1.94765
PSG2	0.581893869230769	2.32668749032258	3.28357666311728	0.00253436663136151	0.0211090595441266	-1.95884
STK17B	-0.501925	4.74626845483871	-3.2806	0.00255423293852866	0.0212180843538017	-1.96616
GJA1	-0.740526	6.18530642580645	-3.27496	0.00259232962582707	0.021456435947873	-1.98004
ID4	0.85682603846154	5.16987385483871	3.26861460907985	0.00263587390829611	0.021649748453109	-1.99564
HOXC6	1.74899823803419	3.30020038709677	3.26227211162627	0.00268006882244206	0.021876603641989	-2.01121
COMP	1.57801365897436	5.16251760322581	3.26162752821049	0.0026845998388932	0.0218842940256239	-2.0128
SLC1A1	0.510644679059831	4.87967457741935	3.24854459897147	0.00277816561908602	0.0224107972225096	-2.04487
GPC4	0.540388946581197	3.41955141935484	3.24449389016619	0.00280776265522437	0.0225659414861859	-2.05479
CLDN23	-0.669709	3.55949478387097	-3.2438	0.00281284672390373	0.0225738185634894	-2.05648
ENPP1	1.13738078974359	3.73288972903226	3.24029932515696	0.00283872870664103	0.0227071828198353	-2.06506
WASF3	0.549210053846155	4.40399320645161	3.23893481745863	0.00284887233114835	0.0227564950921059	-2.06839
KIAA1324L	1.11747860811966	3.22032847741936	3.23832151332712	0.00285344286611724	0.022771801254344	-2.06989
PODN	0.554584776923076	4.28100869032258	3.23363566067256	0.00288859560596767	0.0230095280441938	-2.08135
HMCN1	1.03709880598291	3.91624834193548	3.23309384653308	0.00289268685335826	0.0230214825583341	-2.08267
EREG	-0.628372	2.40449020967742	-3.22936	0.00292103781745512	0.0231818533172502	-2.0918
RNF182	0.928909533333333	3.07179422580645	3.22274364586481	0.0029719138362868	0.0234940186818509	-2.10795
HOXB6	1.10283515213675	3.18492668709677	3.21609762918768	0.00302387604592443	0.0237780317121775	-2.12415
MXRA5	1.21474821538462	4.45952985806452	3.21537162681913	0.00302960466549585	0.0238012622942206	-2.12592
MEOX2	1.27735316794872	2.8408867516129	3.21319203962586	0.00304686537960793	0.0239040311766406	-2.13123
LRP4	0.59778770897436	3.2152226483871	3.21266388077159	0.00305106213213571	0.0239150863696594	-2.13252
DKK3	-0.648863	5.1786364483871	-3.2022	0.00313533303138916	0.0243759886330656	-2.15799
HECW2	-0.58395	4.48093276451613	-3.20049	0.00314930311567174	0.0244505623795003	-2.16214
SPAG4	0.64138949059829	3.57062745806452	3.18302032614508	0.00329567051267589	0.0253007224413839	-2.20457
EYA4	-0.883494	3.80692	-3.17024	0.00340678050164202	0.0259438086720421	-2.23553
NT5DC2	0.540220568803418	4.8350479516129	3.16191966485324	0.00348107413128411	0.0263817446751647	-2.25566
SVIP	-0.62667	3.46126106129032	-3.14991	0.00359103484253717	0.0270428776553882	-2.28466
PDZRN4	-0.575918	2.54473055483871	-3.14504	0.00363649384415994	0.0272824492252279	-2.29639
EFHD1	-0.538827	2.8815100483871	-3.13978	0.00368631265068672	0.0275958780368598	-2.30908
PLSCR4	0.559155086324788	4.39571876451613	3.13606972155195	0.00372178116354135	0.0278492460549684	-2.318
EPSTI1	-0.971001	5.26069707096774	-3.13462	0.0037357860604462	0.0279418558086905	-2.32151
A2M	0.709109807264956	2.93045793225806	3.13192349295176	0.00376183600731203	0.028091064454804	-2.32798
GPC3	-1.011	3.60917856451613	-3.13188	0.00376228383944163	0.028091064454804	-2.32809
PI3	-0.544528	2.7824335516129	-3.13083	0.0037725082180742	0.0281184604716408	-2.33062
QPRT	1.01965062649573	4.27100038709677	3.12235519577594	0.00385584385990564	0.0285412290544698	-2.35098
HOXA10	1.04847810854701	2.65717510967742	3.12052462485297	0.00387408217935424	0.0286391650294528	-2.35537
CXCL5	1.01903453076923	2.92297303870968	3.11536938399198	0.00392588715431395	0.0289846694465227	-2.36774
QSOX1	-0.698294	7.04219342580645	-3.11201	0.0039599852554971	0.0291486173375458	-2.3758
TRPV2	0.9390499491453	3.53576553225806	3.10702631769614	0.00401112607929716	0.0294871042281837	-2.38774
OSR2	1.03217727863248	4.63629891935484	3.08731043460866	0.00421960906928381	0.0305872633759069	-2.43489
LYPD1	-0.672337	3.59893632580645	-3.08433	0.00425199420771902	0.0307440862267354	-2.442
NEXN	0.541302247008547	5.40781256129032	3.08116819557734	0.00428663684154274	0.0309022261349734	-2.44955
CNIH3	0.910335694017094	4.16127807741935	3.07653761869301	0.00433783612354583	0.0312043985829035	-2.46059
GCNT3	-0.598653	3.20352394193548	-3.07526	0.00435205648883195	0.0312699268154852	-2.46363
EGFL6	-1.00076	3.47124561935484	-3.07345	0.00437230768202695	0.0313206016926009	-2.46795
HAS3	-0.55317	3.02855795483871	-3.05919	0.00453482608531255	0.0322857037227356	-2.50186
ELOVL2	-0.835066	3.01802849032258	-3.05309	0.00460610233037173	0.0326441568709286	-2.51635
MFAP4	0.618639787606838	5.57209518387097	3.02682707467748	0.00492532763602038	0.0343531591783893	-2.57855
CYB5R2	-0.505633	4.39623966129032	-3.02487	0.00494991952353765	0.0344546528133302	-2.58317
CNN1	0.817450684615387	4.96445	2.99109186208846	0.00539344093955263	0.0364907963883455	-2.66271
SPP1	0.876717574358974	2.64128290967742	2.98804073922337	0.00543530322289189	0.0367161152355823	-2.66987
NTM	-0.58472	5.01148388709677	-2.98561	0.00546887311860666	0.0368339994919636	-2.67558
PCK2	-0.574586	4.93990573548387	-2.97588	0.00560523308862001	0.03762502877456	-2.69838
IRF6	-0.958801	2.73420498709677	-2.97477	0.00562101595662112	0.0376739811655098	-2.70098
TFAP2B	-0.964498	2.63947763225806	-2.9602	0.00583180666156109	0.0387837746895601	-2.73504
TP53I11	-0.60296	3.27863418387097	-2.95622	0.00589063178471252	0.0390689834410891	-2.74432
COL13A1	0.783338777777778	3.94957377096774	2.95278905626509	0.00594179023402083	0.0393322672975808	-2.75232
PENK	-1.49105	5.87442231290323	-2.94871	0.0060031519977985	0.0396925171399717	-2.76181
ETV1	0.561179441452992	3.31060885806452	2.94682459227884	0.00603177875091721	0.0397745041538192	-2.76621
WFDC1	0.80111451068376	3.57479122580645	2.94005235126568	0.00613551422835896	0.0401006411611513	-2.78197
NFIL3	0.513568897863249	5.39234710322581	2.93776746818086	0.0061708917998406	0.0401822244788103	-2.78728
AQP1	1.28895543461539	3.2529198516129	2.92910980239218	0.00630669551779643	0.0408340685639061	-2.80739
HSPB8	0.983677447435897	4.20610241935484	2.90750385270702	0.00665800403360284	0.0423601230713559	-2.85742
CAB39L	-0.577735	4.4136942516129	-2.8762	0.00719984665050238	0.04490547758245	-2.92955
MN1	-0.541759	4.92853517741935	-2.87034	0.00730570797338168	0.0454665714208498	-2.94299
CHODL	-0.834658	2.63270760967742	-2.86332	0.00743454463665928	0.0459682583336216	-2.95908
HOXC9	0.899678647863248	3.03279516129032	2.85334431219695	0.00762136015503698	0.0468196554028373	-2.98192
GPM6B	0.580248494444446	2.66894338064516	2.84957384856737	0.00769308795333614	0.0471589864606436	-2.99054
TM4SF1	-0.65848	3.75489471935484	-2.83711	0.00793478505692222	0.048158840469286	-3.01898
MMP3	1.83661022991453	5.17800143548387	2.83479400960291	0.00798041294037261	0.0482990917922093	-3.02425
TRIB3	-0.826834	5.21497850967742	-2.81562	0.00836823168708212	0.0499589837463309	-3.06784
