# Supplementary material for: Identification and histological validation of autophagy-related core genes ADRB2 and PLK2 in keloids, with integrated immune infiltration analysis
Source: Front Immunol. 2026 Feb 9;17:1724230. doi: 10.3389/fimmu.2026.1724230 (PMC12926160; doi:10.3389/fimmu.2026.1724230)
Supplement: Supplementary file 17 [file Table2.xlsx]

## Sheet: S2. GS_MM
probes	moduleColor	GS.Keloid	p.GS.Normal	GS.Keloid	p.GS.Keloid	MMblack	p.MMblack	MMyellow	p.MMyellow	MMblue	p.MMblue	MMbrown	p.MMbrown	MMred	p.MMred	MMgrey	p.MMgrey
ANLN	black	0.256575	0.163531	-0.256575	0.163531	0.958283	2.58E-17	0.47914	0.00638917	-0.208632	0.260027	-0.418175	0.0192299	-0.0476784	0.798956	0.193391	0.297231
APOBEC3B	black	-0.0897517	0.631119	0.0897517	0.631119	0.803199	5.38E-08	0.329726	0.0700744	0.222974	0.227933	-0.432958	0.0149804	0.100092	0.592142	0.389846	0.0301608
ASPM	black	0.212153	0.251887	-0.212153	0.251887	0.959086	1.95E-17	0.463468	0.008642	-0.180448	0.331344	-0.420014	0.0186522	-0.0865104	0.643547	0.291035	0.112189
AURKA	black	0.212041	0.252142	-0.212041	0.252142	0.978074	2.60E-21	0.516776	0.0029149	-0.191551	0.30194	-0.527654	0.0022844	-0.13644	0.46424	0.274233	0.135461
BUB1	black	0.181647	0.328088	-0.181647	0.328088	0.976457	7.23E-21	0.42552	0.0170084	-0.131298	0.481402	-0.402378	0.0248266	-0.0170292	0.927552	0.279043	0.128466
BUB1B	black	0.247552	0.179376	-0.247552	0.179376	0.955958	5.57E-17	0.505928	0.003688	-0.256337	0.163936	-0.575991	0.000696953	-0.245236	0.183612	0.129287	0.488199
CCNA2	black	0.019528	0.916956	-0.019528	0.916956	0.878875	7.90E-11	0.271053	0.140236	-0.0648047	0.729076	-0.395178	0.0277871	-0.412033	0.0212668	0.355103	0.0499605
CCNB1	black	0.25525	0.165791	-0.25525	0.165791	0.954625	8.51E-17	0.421244	0.0182742	-0.248185	0.17823	-0.35029	0.0533722	-0.107185	0.566025	0.179493	0.333953
CCNB2	black	0.210458	0.255784	-0.210458	0.255784	0.941229	3.32E-15	0.366432	0.0426107	-0.208882	0.259442	-0.354597	0.0503106	-0.186591	0.314865	0.163934	0.378198
CDCA8	black	0.0679614	0.716408	-0.0679614	0.716408	0.970951	1.47E-19	0.434904	0.0144846	-0.0450169	0.809969	-0.607585	0.000288925	-0.298177	0.103258	0.322761	0.0765688
CDKN3	black	0.107956	0.56322	-0.107956	0.56322	0.942972	2.17E-15	0.44646	0.0118136	-0.0437272	0.815319	-0.530751	0.00212812	-0.0937832	0.615799	0.209387	0.258267
CENPA	black	0.277069	0.131303	-0.277069	0.131303	0.94984	3.53E-16	0.415628	0.020054	-0.272832	0.137549	-0.390466	0.0298764	-0.0894706	0.632193	0.0357314	0.84866
CENPF	black	0.20741	0.262891	-0.20741	0.262891	0.91974	2.65E-13	0.389213	0.0304534	-0.22326	0.227321	-0.419834	0.0187083	-0.272595	0.137905	0.178692	0.33615
CENPK	black	-0.00581786	0.97522	0.00581786	0.97522	0.825565	1.09E-08	0.341476	0.060096	0.102624	0.582759	-0.37886	0.035572	0.09866	0.597476	0.347691	0.0552902
CENPW	black	-0.00246362	0.989506	0.00246362	0.989506	0.937268	8.34E-15	0.266358	0.147507	0.0112544	0.952085	-0.435108	0.0144334	-0.217668	0.23948	0.150755	0.418217
CEP55	black	0.189304	0.307753	-0.189304	0.307753	0.969754	2.62E-19	0.379242	0.0353714	-0.180361	0.331581	-0.413112	0.0208965	-0.158232	0.395232	0.114321	0.540293
CKAP2L	black	0.33336	0.0668601	-0.33336	0.0668601	0.920829	2.19E-13	0.48051	0.00621854	-0.35298	0.0514439	-0.43063	0.0155921	-0.0801558	0.668186	0.05492	0.769188
DEPDC1	black	0.10093	0.589027	-0.10093	0.589027	0.96488	2.21E-18	0.441012	0.013016	-0.0466108	0.80337	-0.516145	0.0029557	-0.138489	0.457495	0.330815	0.0690985
DLGAP5	black	0.177799	0.33861	-0.177799	0.33861	0.974009	2.99E-20	0.415613	0.0200588	-0.141018	0.449239	-0.440615	0.0131077	-0.140029	0.452457	0.202116	0.27554
DTL	black	-0.112324	0.54744	0.112324	0.54744	0.832581	6.31E-09	0.228384	0.216553	0.113225	0.54421	-0.496539	0.00449361	-0.169122	0.36308	0.208755	0.25974
FAM64A	black	0.056048	0.764579	-0.056048	0.764579	0.964342	2.75E-18	0.392127	0.0291261	-0.051279	0.784118	-0.575741	0.000701592	-0.346932	0.0558605	0.251157	0.17292
FAM83D	black	0.288001	0.116154	-0.288001	0.116154	0.931341	2.97E-14	0.440513	0.0131311	-0.273813	0.136084	-0.445037	0.0121182	-0.099144	0.595671	-0.037064	0.843083
GINS2	black	0.0065947	0.971913	-0.0065947	0.971913	0.918913	3.06E-13	0.30393	0.0964608	-0.0368008	0.844184	-0.56102	0.00102631	-0.388468	0.0308003	0.10813	0.562588
HJURP	black	0.285987	0.118842	-0.285987	0.118842	0.929759	4.09E-14	0.604436	0.000316746	-0.26251	0.153668	-0.546644	0.00146349	-0.135701	0.466687	0.373441	0.038516
HMMR	black	0.210215	0.256347	-0.210215	0.256347	0.919345	2.84E-13	0.403804	0.0242717	-0.15031	0.41961	-0.281566	0.124905	0.0571009	0.760283	0.313146	0.0862873
IMPA2	black	0.122606	0.511133	-0.122606	0.511133	-0.694293	1.47E-05	-0.3124	0.0870781	-0.207234	0.263306	0.535515	0.00190584	0.262255	0.154083	-0.582747	0.000581701
KIF11	black	0.0120079	0.948881	-0.0120079	0.948881	0.962329	6.02E-18	0.424811	0.0172132	0.0082305	0.96495	-0.664043	4.64E-05	-0.289109	0.114694	0.28725	0.11715
KIF18A	black	-0.0257394	0.89068	0.0257394	0.89068	0.899526	6.02E-12	0.288675	0.115265	0.060058	0.748258	-0.396767	0.0271101	-0.286907	0.117609	0.468444	0.00786335
KIF20A	black	0.0798783	0.669269	-0.0798783	0.669269	0.93969	4.79E-15	0.379902	0.0350271	-0.0068173	0.970965	-0.416048	0.0199161	-0.0884812	0.635979	0.339323	0.0618359
KIF23	black	0.170535	0.359025	-0.170535	0.359025	0.964442	2.64E-18	0.384568	0.0326702	-0.169198	0.362862	-0.389083	0.0305136	-0.157816	0.39649	0.265324	0.149145
KIF2C	black	0.0613402	0.743062	-0.0613402	0.743062	0.959884	1.48E-17	0.392694	0.0288734	-0.0344096	0.854197	-0.480568	0.00621134	-0.201056	0.278119	0.381402	0.0342551
KIFC1	black	0.114338	0.540233	-0.114338	0.540233	0.954191	9.74E-17	0.392488	0.0289649	-0.12004	0.520081	-0.553124	0.00124962	-0.30472	0.0955547	0.145845	0.433708
LMNB1	black	-0.0523989	0.779517	0.0523989	0.779517	0.941795	2.90E-15	0.335101	0.0653615	0.0559662	0.764913	-0.63996	0.00010584	-0.373079	0.038719	0.190296	0.305177
MXI1	black	-0.23842	0.196482	0.23842	0.196482	-0.759496	7.26E-07	-0.566859	0.000884442	0.211569	0.253226	0.530733	0.00212899	0.154841	0.405564	-0.430779	0.0155525
NCAPG	black	0.122849	0.51029	-0.122849	0.51029	0.961178	9.25E-18	0.459228	0.00935592	-0.121198	0.516034	-0.62349	0.000178885	-0.228949	0.215388	0.176	0.343599
NDC80	black	0.105696	0.571464	-0.105696	0.571464	0.826379	1.03E-08	0.452622	0.0105673	-0.0299828	0.872792	-0.493285	0.00480596	0.032764	0.861101	0.295215	0.106895
NUF2	black	0.0323584	0.862804	-0.0323584	0.862804	0.950858	2.64E-16	0.383522	0.0331872	0.00151625	0.993541	-0.575659	0.000703102	-0.199674	0.281505	0.212643	0.250767
NUSAP1	black	0.229721	0.213802	-0.229721	0.213802	0.955694	6.07E-17	0.455035	0.0101103	-0.190018	0.3059	-0.421801	0.0181048	-0.0193401	0.917752	0.191829	0.301227
OIP5	black	0.230513	0.212184	-0.230513	0.212184	0.95719	3.72E-17	0.447078	0.0116833	-0.232576	0.208007	-0.516282	0.0029468	-0.200733	0.278909	0.0545894	0.77054
PBK	black	0.113771	0.542257	-0.113771	0.542257	0.990979	7.22E-27	0.451389	0.0108074	-0.0640625	0.732066	-0.53449	0.00195186	-0.0994604	0.594492	0.278763	0.128866
RRM2	black	0.110228	0.554985	-0.110228	0.554985	0.945414	1.17E-15	0.471007	0.0074862	-0.0766632	0.681875	-0.579952	0.000627177	-0.0990391	0.596062	0.289756	0.113849
SHCBP1	black	-0.0354156	0.849982	0.0354156	0.849982	0.970933	1.48E-19	0.333552	0.0666934	0.0689482	0.712463	-0.521787	0.00260792	-0.229598	0.214054	0.333563	0.0666834
SKA1	black	0.0730587	0.696108	-0.0730587	0.696108	0.967232	8.23E-19	0.423074	0.0177231	-0.0788132	0.673436	-0.609867	0.000270141	-0.298749	0.102566	0.250738	0.173663
SPAG5	black	0.0193983	0.917506	-0.0193983	0.917506	0.974986	1.72E-20	0.407491	0.0228848	0.0218909	0.906948	-0.559764	0.0010593	-0.241925	0.189789	0.379005	0.0354958
SPC25	black	0.0620591	0.740153	-0.0620591	0.740153	0.970785	1.59E-19	0.450783	0.010927	-0.0346752	0.853084	-0.59356	0.000431941	-0.204796	0.26909	0.326133	0.0733691
TCF19	black	-0.1662	0.371551	0.1662	0.371551	0.838876	3.78E-09	0.24549	0.183143	0.150832	0.417976	-0.622899	0.000182181	-0.329352	0.0704119	0.210323	0.256096
TK1	black	-0.013156	0.944001	0.013156	0.944001	0.93504	1.36E-14	0.268527	0.144115	0.050344	0.787964	-0.392641	0.0288967	-0.188808	0.309046	0.277142	0.131198
TOP2A	black	0.230403	0.212409	-0.230403	0.212409	0.945736	1.08E-15	0.531756	0.00207946	-0.207125	0.263563	-0.545756	0.00149515	-0.132962	0.475811	0.232582	0.207995
TPX2	black	0.141483	0.447732	-0.141483	0.447732	0.980792	3.89E-22	0.428854	0.0160728	-0.141638	0.447228	-0.529891	0.00217057	-0.241374	0.19083	0.203808	0.271455
TRIP13	black	0.0937526	0.615914	-0.0937526	0.615914	0.975615	1.20E-20	0.360237	0.046514	-0.0801456	0.668225	-0.461767	0.00892263	-0.238536	0.19626	0.205502	0.267406
TTK	black	0.27014	0.141628	-0.27014	0.141628	0.967666	6.80E-19	0.452715	0.0105494	-0.269776	0.142187	-0.427927	0.0163287	-0.11731	0.529684	0.124962	0.502985
TYMS	black	-0.0633944	0.734759	0.0633944	0.734759	0.91555	5.39E-13	0.290442	0.112956	0.134797	0.469688	-0.399471	0.025989	-0.0119336	0.949197	0.368248	0.041518
UBE2C	black	0.308466	0.0913455	-0.308466	0.0913455	0.945583	1.12E-15	0.52527	0.00241143	-0.329778	0.0700275	-0.49504	0.00463524	-0.198479	0.284454	0.166489	0.370709
ZWINT	black	0.0286245	0.878512	-0.0286245	0.878512	0.951769	2.03E-16	0.370436	0.0402312	-0.025144	0.893194	-0.514001	0.00309794	-0.242107	0.189444	0.298594	0.102753
ADAMTSL1	blue	-0.624338	0.00017424	0.624338	0.00017424	0.0496062	0.791003	-0.33972	0.0615122	0.765048	5.38E-07	0.0989375	0.596441	-0.0876221	0.639274	0.674832	3.13E-05
ADCY7	blue	-0.807907	3.91E-08	0.807907	3.91E-08	-0.0408098	0.827451	-0.646997	8.38E-05	0.810404	3.29E-08	0.252026	0.171388	-0.371405	0.0396714	0.500597	0.00412862
ADM	blue	-0.681796	2.41E-05	0.681796	2.41E-05	-0.321164	0.0781218	-0.65167	7.15E-05	0.722944	4.36E-06	0.391241	0.0295244	0.0814643	0.663083	0.151673	0.415357
ADRB2	blue	0.864419	3.68E-10	-0.864419	3.68E-10	0.198529	0.284332	0.677064	2.88E-05	-0.870906	1.89E-10	-0.119044	0.523573	0.393518	0.0285091	-0.248893	0.176955
AK5	blue	-0.679869	2.59E-05	0.679869	2.59E-05	0.281289	0.125292	-0.270536	0.141024	0.713898	6.50E-06	-0.127765	0.493376	-0.257365	0.162192	0.542988	0.00159773
AKAP12	blue	-0.509247	0.00343469	0.509247	0.00343469	-0.000673702	0.99713	-0.143906	0.439911	0.697186	1.31E-05	-0.179717	0.33334	0.253352	0.169072	0.154001	0.40815
ALDH1B1	blue	-0.907858	1.81E-12	0.907858	1.81E-12	-0.0836696	0.654518	-0.672675	3.39E-05	0.883205	4.79E-11	-0.0332148	0.859209	-0.453124	0.0104707	0.0375692	0.840971
ANKRD1	blue	-0.805626	4.57E-08	0.805626	4.57E-08	-0.0599581	0.748663	-0.531815	0.00207662	0.8129	2.76E-08	-0.0207795	0.911654	-0.459819	0.00925346	0.365882	0.0429463
ANPEP	blue	-0.564841	0.00093138	0.564841	0.00093138	0.227576	0.218228	-0.213771	0.248203	0.688683	1.84E-05	0.0461771	0.805164	0.139019	0.455758	0.822508	1.37E-08
ANTXR1	blue	-0.664497	4.56E-05	0.664497	4.56E-05	-0.286313	0.118404	-0.689207	1.81E-05	0.665061	4.47E-05	0.56427	0.00094506	0.0165312	0.929666	0.523042	0.0025356
ARG2	blue	0.522745	0.00255252	-0.522745	0.00255252	-0.0183667	0.921879	0.209352	0.258348	-0.722666	4.41E-06	-0.154044	0.408016	-0.305653	0.0944934	-0.76287	6.06E-07
ARHGAP22	blue	-0.598154	0.000379415	0.598154	0.000379415	0.288034	0.11611	-0.241508	0.190577	0.622283	0.000185679	-0.171659	0.35582	-0.254554	0.16699	0.508164	0.00351565
ARHGAP24	blue	-0.893876	1.28E-11	0.893876	1.28E-11	0.0400018	0.830817	-0.600961	0.00035017	0.888702	2.47E-11	-0.0689843	0.712318	-0.485746	0.00560177	0.252976	0.169725
ARL4C	blue	0.542361	0.00162181	-0.542361	0.00162181	-0.0382336	0.838196	0.198032	0.285563	-0.733802	2.64E-06	-0.1111	0.551841	-0.297621	0.103933	-0.791417	1.15E-07
ARNTL2	blue	0.834817	5.27E-09	-0.834817	5.27E-09	0.321264	0.0780232	0.623088	0.000181122	-0.860465	5.43E-10	-0.143568	0.440997	0.270951	0.140392	-0.336805	0.0639196
ARRDC4	blue	0.71988	5.00E-06	-0.71988	5.00E-06	-0.16461	0.376208	0.400886	0.0254177	-0.82673	9.98E-09	0.0217649	0.907482	0.0059813	0.974525	-0.425972	0.016879
AVPI1	blue	0.899096	6.39E-12	-0.899096	6.39E-12	0.0436245	0.815746	0.706592	8.89E-06	-0.909021	1.52E-12	-0.0790674	0.672441	0.436781	0.0140192	-0.19715	0.287757
BEX2	blue	0.697686	1.29E-05	-0.697686	1.29E-05	0.259567	0.158504	0.634773	0.000125271	-0.796842	8.16E-08	-0.277626	0.130499	-0.0261485	0.888953	-0.122906	0.510093
BGN	blue	-0.838173	4.01E-09	0.838173	4.01E-09	-0.0553003	0.767633	-0.543637	0.00157316	0.818558	1.84E-08	-0.0339668	0.856054	-0.4635	0.00863672	0.400659	0.0255088
BMPER	blue	-0.761647	6.47E-07	0.761647	6.47E-07	-0.0970295	0.603576	-0.536718	0.00185301	0.893405	1.36E-11	0.145973	0.433302	0.135896	0.466041	0.291308	0.111838
C1orf21	blue	0.831746	6.75E-09	-0.831746	6.75E-09	-0.0214207	0.908939	0.581694	0.000598473	-0.819983	1.66E-08	-0.107383	0.565306	0.450235	0.0110361	-0.583525	0.000569576
C21orf91	blue	0.870068	2.06E-10	-0.870068	2.06E-10	0.0953911	0.609732	0.647149	8.34E-05	-0.879041	7.75E-11	-0.0257193	0.890765	0.50057	0.0041309	-0.208313	0.260773
CA13	blue	0.823498	1.28E-08	-0.823498	1.28E-08	0.169038	0.363322	0.786836	1.53E-07	-0.847895	1.74E-09	-0.359219	0.0471822	0.126287	0.498433	-0.0650395	0.728132
CCDC80	blue	-0.886001	3.44E-11	0.886001	3.44E-11	-0.0264695	0.887598	-0.56354	0.000962811	0.907672	1.87E-12	0.00385202	0.983592	-0.409475	0.022166	0.442301	0.0127228
CD9	blue	0.851764	1.23E-09	-0.851764	1.23E-09	0.0620575	0.740159	0.626587	0.000162443	-0.856326	8.07E-10	-0.115347	0.53664	0.411441	0.0214723	-0.506212	0.00366569
CDC42EP3	blue	-0.769311	4.25E-07	0.769311	4.25E-07	-0.00407881	0.982626	-0.552379	0.00127274	0.759679	7.19E-07	0.0265985	0.887054	-0.533542	0.00199532	0.195352	0.292264
CDK6	blue	0.7503	1.17E-06	-0.7503	1.17E-06	0.215537	0.244225	0.74784	1.33E-06	-0.828979	8.39E-09	-0.42963	0.0158613	-0.127876	0.493	-0.12891	0.48948
CHST15	blue	0.906888	2.10E-12	-0.906888	2.10E-12	0.142244	0.445267	0.75232	1.06E-06	-0.929752	4.10E-14	-0.234631	0.203903	0.205676	0.266992	-0.29265	0.110122
CITED2	blue	-0.791924	1.12E-07	0.791924	1.12E-07	-0.203462	0.272288	-0.49751	0.00440384	0.903255	3.57E-12	0.128317	0.491496	0.0703991	0.706675	0.436504	0.0140872
CLDN1	blue	0.827405	9.47E-09	-0.827405	9.47E-09	-0.167128	0.368848	0.54048	0.00169588	-0.805216	4.70E-08	0.180035	0.33247	0.580986	0.000609998	-0.211177	0.254126
CLDN11	blue	-0.568418	0.000849603	0.568418	0.000849603	0.0623887	0.73882	-0.300751	0.100174	0.716802	5.73E-06	0.143471	0.441311	0.302455	0.0981704	0.48362	0.0058456
CLEC2B	blue	-0.653865	6.63E-05	0.653865	6.63E-05	-0.0675674	0.717985	-0.490888	0.00504772	0.762605	6.15E-07	0.358807	0.0474544	0.214403	0.246775	0.602371	0.000336246
CNIH3	blue	-0.485178	0.00566604	0.485178	0.00566604	0.199167	0.282755	-0.262713	0.153338	0.479221	0.00637896	-0.0453889	0.808428	-0.242112	0.189435	0.506564	0.00363823
CNTN3	blue	-0.796477	8.36E-08	0.796477	8.36E-08	-0.250989	0.173217	-0.595075	0.000413952	0.909419	1.43E-12	0.257685	0.161652	0.104166	0.577077	0.348318	0.0548224
CPM	blue	-0.747059	1.38E-06	0.747059	1.38E-06	0.0132092	0.943775	-0.314733	0.0846209	0.771287	3.81E-07	-0.28762	0.116658	-0.344508	0.0577121	0.286862	0.117668
CSTA	blue	0.785094	1.70E-07	-0.785094	1.70E-07	-0.140486	0.450969	0.545143	0.00151738	-0.796238	8.49E-08	0.0794945	0.67077	0.413287	0.0208369	-0.144849	0.43689
CXCL12	blue	-0.666414	4.26E-05	0.666414	4.26E-05	0.00736581	0.96863	-0.499942	0.00418574	0.755258	9.08E-07	0.241883	0.189867	0.032631	0.86166	0.455377	0.0100469
CXXC5	blue	-0.738068	2.15E-06	0.738068	2.15E-06	-0.172643	0.353026	-0.451549	0.0107759	0.872464	1.60E-10	0.122219	0.512478	0.0120493	0.948705	0.421755	0.0181188
CYP39A1	blue	0.774207	3.23E-07	-0.774207	3.23E-07	-0.03716	0.842682	0.677559	2.83E-05	-0.739241	2.03E-06	-0.106882	0.567129	0.321163	0.0781222	-0.124527	0.504483
DAAM2	blue	-0.639937	0.000105919	0.639937	0.000105919	-0.25078	0.173588	-0.703839	9.98E-06	0.557096	0.00113249	0.129225	0.488408	-0.466022	0.0082346	-0.340189	0.0611311
DHCR24	blue	0.897949	7.47E-12	-0.897949	7.47E-12	0.0871572	0.64106	0.786652	1.55E-07	-0.877298	9.43E-11	-0.251262	0.172735	0.425064	0.0171398	-0.289654	0.113981
DUSP6	blue	0.746442	1.42E-06	-0.746442	1.42E-06	0.0604289	0.746754	0.515523	0.00299638	-0.796471	8.36E-08	0.0495281	0.791325	0.336097	0.0645155	-0.0389661	0.835138
E2F5	blue	0.727008	3.62E-06	-0.727008	3.62E-06	0.0875281	0.639635	0.6881	1.89E-05	-0.840529	3.29E-09	-0.452966	0.010501	-0.141289	0.44836	-0.310728	0.0888728
EBF1	blue	-0.679371	2.64E-05	0.679371	2.64E-05	-0.179625	0.333591	-0.384854	0.0325298	0.84209	2.88E-09	0.069719	0.709386	0.155401	0.403849	0.312153	0.0873419
ENPP2	blue	-0.728038	3.45E-06	0.728038	3.45E-06	-0.179283	0.334528	-0.430658	0.0155849	0.73257	2.79E-06	-0.202743	0.274022	-0.287748	0.116489	0.119821	0.520848
EPAS1	blue	0.78312	1.91E-07	-0.78312	1.91E-07	-0.0441022	0.813763	0.476715	0.00670083	-0.917412	3.95E-13	-0.0443185	0.812866	0.0273457	0.883902	-0.377125	0.0364937
EPGN	blue	0.92937	4.42E-14	-0.92937	4.42E-14	0.037721	0.840337	0.701768	1.09E-05	-0.907046	2.05E-12	-0.0277926	0.882017	0.472111	0.00732849	-0.22335	0.22713
EZR	blue	0.793715	9.97E-08	-0.793715	9.97E-08	0.278555	0.129163	0.492551	0.0048789	-0.873378	1.45E-10	0.0647449	0.729317	0.176843	0.341256	-0.201847	0.276195
FAM129A	blue	0.841218	3.11E-09	-0.841218	3.11E-09	0.210265	0.25623	0.694627	1.46E-05	-0.845465	2.16E-09	-0.222312	0.229352	0.159388	0.391744	-0.252049	0.171349
FRMD3	blue	-0.705264	9.40E-06	0.705264	9.40E-06	0.0595543	0.750302	-0.503017	0.00392333	0.72525	3.92E-06	0.0596092	0.750079	-0.363964	0.0441334	0.369827	0.040586
FST	blue	0.849607	1.50E-09	-0.849607	1.50E-09	0.244311	0.185323	0.599194	0.000368341	-0.924036	1.23E-13	-0.127999	0.492579	0.066284	0.723131	-0.303111	0.0974069
FUT8	blue	-0.785254	1.68E-07	0.785254	1.68E-07	-0.252244	0.171007	-0.497085	0.00444292	0.848599	1.64E-09	0.151815	0.414913	-0.00244869	0.989569	0.483753	0.00583006
GABBR2	blue	-0.750561	1.16E-06	0.750561	1.16E-06	0.121696	0.514297	-0.516831	0.00291136	0.74589	1.46E-06	-0.131973	0.47913	-0.441947	0.0128027	0.0697018	0.709455
GALNT6	blue	0.531718	0.00208126	-0.531718	0.00208126	0.0335146	0.857951	0.227002	0.219423	-0.615771	0.000226474	0.267969	0.144982	0.265197	0.149348	-0.0913052	0.625198
GFPT2	blue	-0.688656	1.84E-05	0.688656	1.84E-05	0.0439285	0.814484	-0.324617	0.0747949	0.851086	1.31E-09	0.0754844	0.686518	0.126418	0.497984	0.704907	9.54E-06
GLIPR1	blue	-0.645465	8.82E-05	0.645465	8.82E-05	0.155188	0.404502	-0.276973	0.131443	0.80528	4.68E-08	0.0698646	0.708805	0.0843313	0.651956	0.739283	2.03E-06
GNG2	blue	-0.594311	0.000422942	0.594311	0.000422942	0.0565684	0.762455	-0.388933	0.0305833	0.725032	3.96E-06	0.282586	0.123486	0.144843	0.436909	0.745298	1.51E-06
GPAM	blue	-0.623447	0.00017912	0.623447	0.00017912	-0.247159	0.180089	-0.575943	0.000697846	0.622171	0.000186325	0.289276	0.114476	-0.422872	0.0177832	0.410751	0.0217135
GPT2	blue	0.557785	0.00111315	-0.557785	0.00111315	0.0056244	0.976044	0.295173	0.106947	-0.729575	3.21E-06	-0.0657724	0.725185	-0.35904	0.0473004	-0.350966	0.0528825
HAS2	blue	-0.790824	1.20E-07	0.790824	1.20E-07	0.216411	0.24227	-0.502381	0.00397634	0.83748	4.24E-09	0.0524218	0.779423	-0.276881	0.131576	0.54362	0.00157379
HEPH	blue	-0.7264	3.72E-06	0.7264	3.72E-06	-0.33466	0.0657386	-0.501979	0.00401022	0.838473	3.91E-09	0.202016	0.275784	0.150266	0.419746	0.435907	0.0142343
HOXB2	blue	-0.938451	6.38E-15	0.938451	6.38E-15	-0.218755	0.237083	-0.84559	2.13E-09	0.918737	3.15E-13	0.328953	0.0707726	-0.293609	0.108906	0.236934	0.199371
HOXB3	blue	-0.803252	5.36E-08	0.803252	5.36E-08	-0.0515158	0.783144	-0.704863	9.56E-06	0.777448	2.68E-07	0.338602	0.0624273	-0.271243	0.139947	0.475659	0.00684061
HOXD4	blue	-0.735147	2.47E-06	0.735147	2.47E-06	-0.0549637	0.769009	-0.739506	2.01E-06	0.713781	6.54E-06	0.456758	0.00979437	-0.207517	0.262641	0.342727	0.0591032
HOXD8	blue	-0.851546	1.26E-09	0.851546	1.26E-09	-0.0371162	0.842865	-0.814493	2.47E-08	0.816981	2.06E-08	0.320932	0.0783492	-0.325918	0.0735693	0.128679	0.490265
HSPB7	blue	-0.860109	5.62E-10	0.860109	5.62E-10	-0.24081	0.1919	-0.837408	4.27E-09	0.865974	3.14E-10	0.406966	0.0230784	-0.27048	0.141109	0.208765	0.259717
ID2	blue	-0.659145	5.52E-05	0.659145	5.52E-05	-0.176139	0.343211	-0.349816	0.0537186	0.781512	2.11E-07	0.0747713	0.689332	0.156867	0.399373	0.449064	0.0112726
ID4	blue	-0.499136	0.00425695	0.499136	0.00425695	-0.329528	0.0702529	-0.4194	0.0188434	0.521925	0.00259988	-0.0391993	0.834164	-0.143991	0.439641	-0.33602	0.0645804
IGFBP3	blue	-0.641249	0.00010145	0.641249	0.00010145	-0.204335	0.270191	-0.513649	0.00312189	0.77274	3.51E-07	0.373539	0.0384607	0.217201	0.240514	0.464152	0.00853118
IL1R1	blue	-0.586622	0.000523472	0.586622	0.000523472	-0.161619	0.385062	-0.179889	0.332869	0.726607	3.69E-06	-0.181061	0.329677	0.203949	0.271116	0.346715	0.0560244
ISLR	blue	-0.622567	0.000184063	0.622567	0.000184063	-0.257942	0.16122	-0.649276	7.76E-05	0.731642	2.92E-06	0.595371	0.000410511	0.365752	0.0430264	0.313577	0.0858323
KCNE4	blue	-0.74901	1.25E-06	0.74901	1.25E-06	-0.262879	0.15307	-0.652673	6.91E-05	0.767962	4.58E-07	0.248975	0.176808	-0.293887	0.108556	0.217244	0.240419
KCNK2	blue	-0.799162	7.02E-08	0.799162	7.02E-08	-0.102232	0.584209	-0.425112	0.017126	0.819467	1.72E-08	-0.0784206	0.674974	-0.231713	0.209746	0.480096	0.00626966
KCNS3	blue	0.753632	9.88E-07	-0.753632	9.88E-07	0.240662	0.192181	0.594773	0.000417489	-0.786775	1.53E-07	-0.0183162	0.922093	0.264742	0.150073	0.0954103	0.60966
KIAA1671	blue	0.91554	5.40E-13	-0.91554	5.40E-13	0.0264843	0.887536	0.66029	5.30E-05	-0.94838	5.30E-16	-0.0419654	0.82264	0.321568	0.0777269	-0.297333	0.104285
KLF4	blue	0.697127	1.32E-05	-0.697127	1.32E-05	-0.180514	0.331164	0.466907	0.00809724	-0.742639	1.72E-06	-0.0741948	0.69161	0.38166	0.0341237	-0.451157	0.0108529
LAMA4	blue	-0.692697	1.57E-05	0.692697	1.57E-05	-0.00677365	0.971151	-0.278917	0.128646	0.843336	2.59E-09	-0.125589	0.500826	0.168792	0.364031	0.379574	0.0351978
LITAF	blue	0.656557	6.04E-05	-0.656557	6.04E-05	-0.0821799	0.660299	0.515786	0.00297914	-0.664042	4.64E-05	-0.115819	0.534963	0.487369	0.0054215	-0.47856	0.00646251
LOXL1	blue	-0.58436	0.000556812	0.58436	0.000556812	-0.110986	0.552251	-0.316197	0.0831059	0.714475	6.34E-06	-0.0594834	0.75059	0.177397	0.33972	0.00108145	0.995393
LOXL4	blue	-0.741287	1.84E-06	0.741287	1.84E-06	-0.23772	0.19784	-0.621187	0.000192054	0.830662	7.35E-09	0.249809	0.175314	-0.0394419	0.833152	0.312679	0.086782
LPXN	blue	-0.70145	1.10E-05	0.70145	1.10E-05	-0.0235853	0.899781	-0.487748	0.00538017	0.845861	2.08E-09	0.25726	0.162369	0.205779	0.266748	0.575034	0.000714813
LRRC1	blue	0.682514	2.34E-05	-0.682514	2.34E-05	-0.124987	0.5029	0.355269	0.0498462	-0.801008	6.22E-08	0.153906	0.408442	0.00903731	0.961516	-0.177549	0.339302
LRRC8D	blue	0.799747	6.76E-08	-0.799747	6.76E-08	0.142907	0.443127	0.621016	0.000193061	-0.740913	1.87E-06	0.109856	0.556329	0.651121	7.29E-05	0.0168384	0.928362
LYN	blue	0.676946	2.89E-05	-0.676946	2.89E-05	0.237071	0.199103	0.525613	0.00239276	-0.766822	4.88E-07	-0.238215	0.196879	0.145941	0.433405	-0.440095	0.0132282
MAF	blue	0.784121	1.80E-07	-0.784121	1.80E-07	0.0155578	0.933798	0.652022	7.07E-05	-0.771824	3.69E-07	-0.281276	0.12531	0.364946	0.0435226	-0.539545	0.00173383
MEIS1	blue	-0.921893	1.81E-13	0.921893	1.81E-13	-0.197959	0.285743	-0.747509	1.35E-06	0.93303	2.09E-14	0.226104	0.221302	-0.26081	0.156449	0.312889	0.0865586
MEIS2	blue	-0.804919	4.79E-08	0.804919	4.79E-08	-0.142596	0.444129	-0.614997	0.00023182	0.879554	7.31E-11	0.236729	0.19977	-0.0960337	0.607314	0.372116	0.0392643
MGST1	blue	-0.585838	0.000534824	0.585838	0.000534824	-0.247882	0.178778	-0.276827	0.131655	0.760412	6.92E-07	0.102753	0.582283	0.37179	0.0394507	0.442273	0.012729
MICAL1	blue	-0.672251	3.44E-05	0.672251	3.44E-05	-0.229233	0.214803	-0.58467	0.000552136	0.714185	6.42E-06	0.106959	0.56685	-0.0106228	0.954771	-0.238744	0.195857
MLPH	blue	-0.850421	1.39E-09	0.850421	1.39E-09	0.137479	0.460812	-0.511462	0.00327403	0.861555	4.88E-10	-0.00691415	0.970553	-0.349179	0.0541859	0.544651	0.00153542
MYLK	blue	-0.653699	6.67E-05	0.653699	6.67E-05	-0.193022	0.298172	-0.53546	0.00190829	0.615874	0.000225772	-0.0499919	0.789414	-0.399075	0.0261507	-0.238559	0.196214
NCALD	blue	-0.801998	5.83E-08	0.801998	5.83E-08	-0.165766	0.372818	-0.615739	0.000226691	0.886887	3.09E-11	0.120695	0.517789	-0.0705613	0.706029	0.12179	0.51397
NDN	blue	-0.53566	0.00189941	0.53566	0.00189941	-0.30354	0.0969111	-0.42638	0.0167628	0.702587	1.05E-05	0.381463	0.0342236	0.509092	0.00344612	0.284453	0.120921
NETO2	blue	0.665448	4.41E-05	-0.665448	4.41E-05	0.380111	0.0349188	0.44815	0.0114601	-0.775535	2.99E-07	-0.0215666	0.908321	-0.00252493	0.989244	-0.209438	0.258149
NRN1	blue	-0.883352	4.71E-11	0.883352	4.71E-11	-0.0468709	0.802294	-0.812778	2.79E-08	0.859993	5.69E-10	0.289045	0.114779	-0.360598	0.0462791	0.187725	0.31188
OCIAD2	blue	0.659485	5.45E-05	-0.659485	5.45E-05	-0.0477946	0.798477	0.281881	0.124466	-0.741287	1.84E-06	0.337794	0.0630946	0.304995	0.0952409	-0.140822	0.449877
OLFML2B	blue	-0.673195	3.33E-05	0.673195	3.33E-05	-0.101101	0.588395	-0.484651	0.00572624	0.679994	2.58E-05	-0.104378	0.576298	-0.173805	0.349746	-0.179501	0.333931
PAM	blue	-0.749001	1.25E-06	0.749001	1.25E-06	-0.408767	0.0224203	-0.661984	4.99E-05	0.831745	6.75E-09	0.455499	0.0100244	0.127594	0.493961	0.371976	0.0393445
PBX1	blue	-0.600865	0.000351134	0.600865	0.000351134	-0.226023	0.221471	-0.35554	0.0496598	0.788404	1.39E-07	0.209077	0.25899	0.344159	0.057983	0.471712	0.0073851
PCDH18	blue	-0.798777	7.20E-08	0.798777	7.20E-08	0.0350102	0.85168	-0.460594	0.00912057	0.920888	2.17E-13	-0.0421104	0.822037	-0.104214	0.5769	0.360289	0.0464802
PDE1A	blue	-0.619609	0.000201562	0.619609	0.000201562	-0.300564	0.100396	-0.484746	0.00571531	0.60618	0.000301055	0.0999945	0.592504	-0.334278	0.066066	0.203324	0.272621
PDE1C	blue	0.581463	0.000602224	-0.581463	0.000602224	0.296717	0.105038	0.62312	0.000180945	-0.731405	2.95E-06	-0.59311	0.000437428	-0.396012	0.0274304	-0.32739	0.0722028
PHLDA1	blue	0.594495	0.000420765	-0.594495	0.000420765	0.0898362	0.630797	0.328377	0.0712976	-0.610247	0.000267124	0.237074	0.199096	0.540199	0.0017072	-0.125676	0.500528
PKP4	blue	0.646786	8.44E-05	-0.646786	8.44E-05	0.179303	0.334472	0.644958	8.97E-05	-0.746172	1.44E-06	-0.494935	0.00464527	-0.239735	0.193953	-0.314117	0.0852644
PLIN2	blue	-0.746606	1.41E-06	0.746606	1.41E-06	-0.225731	0.222085	-0.527697	0.00228217	0.784345	1.78E-07	0.277857	0.130166	-0.0292118	0.876038	0.561093	0.0010244
PLK2	blue	0.798399	7.38E-08	-0.798399	7.38E-08	-0.0270068	0.885331	0.513852	0.0031081	-0.806345	4.35E-08	0.239434	0.194529	0.491934	0.00494097	0.00279535	0.988093
PLTP	blue	0.721086	4.74E-06	-0.721086	4.74E-06	-0.283393	0.122372	0.412652	0.0210538	-0.741611	1.81E-06	-0.00221153	0.990579	0.32274	0.0765893	-0.530219	0.00215428
PLXND1	blue	-0.893465	1.35E-11	0.893465	1.35E-11	-0.241872	0.189889	-0.704585	9.67E-06	0.928782	4.97E-14	0.191474	0.302138	-0.187482	0.312518	0.220934	0.232328
PMAIP1	blue	0.618024	0.000211539	-0.618024	0.000211539	0.314151	0.0852296	0.594796	0.000417218	-0.646186	8.61E-05	-0.268129	0.144734	0.308751	0.0910315	-0.0591333	0.752012
PMP22	blue	-0.565427	0.000917534	0.565427	0.000917534	-0.220704	0.232826	-0.144533	0.437901	0.652517	6.95E-05	-0.351225	0.0526959	-0.174194	0.348651	0.231579	0.210018
PODXL	blue	-0.652335	6.99E-05	0.652335	6.99E-05	-0.00398814	0.983012	-0.580638	0.000615732	0.634722	0.000125475	0.332291	0.067793	-0.15905	0.392761	0.470295	0.00758936
POSTN	blue	-0.71396	6.49E-06	0.71396	6.49E-06	0.256394	0.163839	-0.419929	0.0186785	0.764618	5.51E-07	-0.0995563	0.594134	-0.223617	0.22656	0.320302	0.0789696
PPAP2A	blue	-0.772038	3.65E-07	0.772038	3.65E-07	-0.102532	0.583099	-0.527491	0.00229292	0.868758	2.36E-10	0.187406	0.312718	0.0413707	0.825115	0.463068	0.00870727
PPAPDC1A	blue	-0.773767	3.31E-07	0.773767	3.31E-07	-0.0600941	0.748111	-0.662217	4.95E-05	0.740537	1.91E-06	0.292571	0.110222	-0.393438	0.0285444	0.522772	0.00255098
PPARG	blue	-0.422329	0.0179458	0.422329	0.0179458	0.103807	0.578398	-0.0642632	0.731257	0.59293	0.000439624	-0.278589	0.129115	0.130958	0.482545	0.0498075	0.790173
PSAT1	blue	0.526184	0.002362	-0.526184	0.002362	0.0678508	0.716851	0.365413	0.0432341	-0.706368	8.97E-06	-0.226728	0.219996	-0.463461	0.00864309	-0.292862	0.109852
RECK	blue	-0.763059	6.00E-07	0.763059	6.00E-07	-0.0921182	0.622107	-0.438227	0.0136694	0.890444	1.99E-11	0.0733494	0.694956	-0.0246912	0.895107	0.5603	0.0010451
RFX8	blue	-0.618057	0.00021133	0.618057	0.00021133	0.31421	0.0851673	-0.377239	0.0364329	0.651787	7.12E-05	0.0663893	0.722708	-0.145451	0.434967	0.61072	0.000263402
RGMB	blue	-0.542227	0.00162697	0.542227	0.00162697	-0.0471329	0.801211	-0.184515	0.320377	0.673425	3.30E-05	-0.167822	0.366834	0.197348	0.287265	0.174506	0.347777
RGS4	blue	-0.838607	3.86E-09	0.838607	3.86E-09	0.0297527	0.873761	-0.531948	0.00207024	0.887815	2.76E-11	0.000558347	0.997622	-0.302099	0.0985865	0.302032	0.0986651
ROR1	blue	-0.726326	3.73E-06	0.726326	3.73E-06	0.0247175	0.894996	-0.377082	0.036517	0.824538	1.18E-08	-0.0789206	0.673015	-0.293422	0.109142	0.393106	0.028691
ROR2	blue	-0.612479	0.000249977	0.612479	0.000249977	-0.138502	0.457451	-0.462264	0.00883987	0.64313	9.53E-05	-0.0458096	0.806686	-0.0867954	0.64245	-0.212487	0.251124
SAMD5	blue	0.792053	1.11E-07	-0.792053	1.11E-07	0.355757	0.0495104	0.813045	2.74E-08	-0.870178	2.04E-10	-0.530912	0.00212027	-0.110222	0.555008	-0.188552	0.309714
SAV1	blue	0.75309	1.02E-06	-0.75309	1.02E-06	0.191438	0.302231	0.810805	3.20E-08	-0.759204	7.38E-07	-0.482542	0.0059726	0.219686	0.235041	-0.167392	0.368082
SEL1L3	blue	0.462025	0.00887958	-0.462025	0.00887958	-0.0627249	0.737462	0.119557	0.521774	-0.594935	0.000415585	0.309391	0.0903288	-0.087862	0.638353	0.0279208	0.881477
SEMA7A	blue	-0.801813	5.90E-08	0.801813	5.90E-08	0.0856375	0.646911	-0.524829	0.00243559	0.825999	1.06E-08	0.0440163	0.814119	-0.456289	0.00987946	0.55428	0.00121447
SERINC2	blue	0.821314	1.50E-08	-0.821314	1.50E-08	0.0721459	0.699728	0.659178	5.51E-05	-0.871932	1.69E-10	-0.0470702	0.80147	0.196393	0.28965	-0.0432835	0.817162
SHOX2	blue	-0.766369	5.01E-07	0.766369	5.01E-07	-0.124742	0.503743	-0.51361	0.00312455	0.846905	1.90E-09	-0.0770061	0.680526	-0.103103	0.580991	0.103957	0.577845
SHROOM2	blue	0.559211	0.00107412	-0.559211	0.00107412	0.363527	0.0444076	0.542813	0.00160441	-0.713028	6.75E-06	-0.518058	0.00283356	-0.457735	0.00961881	-0.29127	0.111887
SLC12A8	blue	0.84321	2.62E-09	-0.84321	2.62E-09	0.129578	0.487211	0.738698	2.09E-06	-0.839601	3.56E-09	-0.119447	0.52216	0.27599	0.132874	-0.035747	0.848594
SLC1A4	blue	0.618635	0.000207644	-0.618635	0.000207644	0.134483	0.470733	0.358772	0.047478	-0.793395	1.02E-07	-0.152899	0.411551	-0.269648	0.142384	-0.475208	0.00690112
SLC38A1	blue	0.81906	1.77E-08	-0.81906	1.77E-08	-0.106585	0.568214	0.579921	0.000627691	-0.906359	2.27E-12	-0.0786065	0.674245	0.0793953	0.671158	-0.227725	0.217918
SLC3A2	blue	0.56432	0.00094386	-0.56432	0.00094386	-0.0925759	0.620371	0.247162	0.180085	-0.757281	8.17E-07	0.0594401	0.750766	-0.294385	0.107931	-0.241698	0.190217
SLC7A11	blue	0.636466	0.000118604	-0.636466	0.000118604	-0.22207	0.229874	0.407988	0.0227032	-0.772699	3.51E-07	-0.0433761	0.816777	-0.101145	0.588232	-0.294794	0.10742
SLC7A5	blue	0.693544	1.52E-05	-0.693544	1.52E-05	0.012848	0.94531	0.339193	0.0619423	-0.850759	1.35E-09	0.0254748	0.891797	-0.20389	0.271259	-0.349058	0.0542751
SPON2	blue	-0.74827	1.30E-06	0.74827	1.30E-06	0.077983	0.67669	-0.508531	0.00348799	0.670433	3.68E-05	-0.00354938	0.984881	-0.418683	0.0190689	0.260082	0.15765
SRPX2	blue	-0.803949	5.12E-08	0.803949	5.12E-08	0.069636	0.709717	-0.479856	0.0062994	0.862013	4.67E-10	0.0739665	0.692513	-0.073049	0.696146	0.530705	0.00213038
STC1	blue	-0.592338	0.000446964	0.592338	0.000446964	-0.102652	0.582655	-0.21158	0.253199	0.727627	3.52E-06	-0.0614125	0.742769	0.164671	0.376029	0.558138	0.00110339
STEAP1	blue	-0.790134	1.25E-07	0.790134	1.25E-07	0.012045	0.948723	-0.426537	0.0167184	0.824189	1.21E-08	-0.199051	0.28304	-0.197583	0.286678	0.266052	0.147991
STEAP2	blue	-0.818864	1.80E-08	0.818864	1.80E-08	-0.189307	0.307745	-0.565468	0.000916585	0.869568	2.17E-10	0.0680588	0.716018	-0.00699291	0.970218	0.285794	0.119103
STS	blue	-0.670413	3.68E-05	0.670413	3.68E-05	-0.00142012	0.993951	-0.426791	0.0166466	0.739578	2.00E-06	-0.134539	0.470546	-0.085657	0.646835	-0.0671223	0.719768
SULF2	blue	0.615592	0.000227703	-0.615592	0.000227703	-0.200556	0.279343	0.193597	0.296707	-0.776259	2.87E-07	0.128843	0.489708	-0.00559622	0.976164	-0.626813	0.000161295
SYBU	blue	0.910844	1.15E-12	-0.910844	1.15E-12	0.150102	0.420261	0.726409	3.72E-06	-0.909784	1.35E-12	-0.142033	0.445951	0.306183	0.0938939	-0.170805	0.358254
SYNC	blue	-0.804863	4.81E-08	0.804863	4.81E-08	-0.0555494	0.766615	-0.633748	0.000129462	0.882638	5.12E-11	0.24259	0.188536	-0.143307	0.441837	0.305325	0.0948648
SYNGR2	blue	0.782907	1.94E-07	-0.782907	1.94E-07	-0.0542551	0.771908	0.600742	0.000352378	-0.845801	2.09E-09	-0.214311	0.246982	0.231225	0.210736	-0.540346	0.00170131
TBX15	blue	-0.89201	1.63E-11	0.89201	1.63E-11	-0.167197	0.368647	-0.598432	0.000376427	0.916805	4.37E-13	-0.0652318	0.727358	-0.368676	0.0412637	0.181658	0.328057
TBX18	blue	-0.853481	1.05E-09	0.853481	1.05E-09	-0.0363374	0.846123	-0.587081	0.000516926	0.918676	3.18E-13	0.0949918	0.611236	-0.0728907	0.696773	0.380367	0.0347864
TCF4	blue	-0.775528	2.99E-07	0.775528	2.99E-07	-0.141316	0.448272	-0.695059	1.43E-05	0.870345	2.00E-10	0.40268	0.0247081	0.115492	0.536124	0.343218	0.0587175
TGFBR3	blue	-0.56855	0.000846705	0.56855	0.000846705	-0.106313	0.569207	-0.291478	0.11162	0.699532	1.19E-05	-0.0875065	0.639718	0.221556	0.230982	0.0174697	0.925684
TGM2	blue	-0.702072	1.07E-05	0.702072	1.07E-05	-0.226776	0.219894	-0.443447	0.0124666	0.793375	1.02E-07	0.129333	0.488042	0.00806175	0.965668	0.472374	0.00729126
THBD	blue	-0.568168	0.000855122	0.568168	0.000855122	-0.230092	0.213043	-0.411621	0.0214094	0.70404	9.90E-06	0.188048	0.311034	0.273901	0.135954	0.242828	0.18809
THBS2	blue	0.775098	3.06E-07	-0.775098	3.06E-07	0.00326093	0.98611	0.558094	0.0011046	-0.768494	4.45E-07	-0.0132403	0.943643	0.285821	0.119066	-0.109677	0.556978
THSD4	blue	0.871368	1.80E-10	-0.871368	1.80E-10	0.15042	0.419264	0.735098	2.48E-06	-0.871693	1.74E-10	-0.133338	0.474554	0.253337	0.169098	-0.0412488	0.825623
TMEM35	blue	-0.610706	0.000263513	0.610706	0.000263513	-0.160495	0.388421	-0.374424	0.0379677	0.719005	5.20E-06	-0.0537858	0.77383	-0.00459082	0.980446	-0.0329103	0.860487
TNFAIP8L3	blue	-0.864283	3.73E-10	0.864283	3.73E-10	-0.0501778	0.788649	-0.657784	5.79E-05	0.840205	3.38E-09	0.00518293	0.977924	-0.432189	0.0151804	0.120288	0.519213
TOM1L1	blue	0.874367	1.30E-10	-0.874367	1.30E-10	0.131789	0.479748	0.639162	0.000108643	-0.941347	3.23E-15	-0.116111	0.533928	0.278697	0.12896	-0.361934	0.0454176
TRIM2	blue	-0.703405	1.02E-05	0.703405	1.02E-05	-0.308155	0.0916898	-0.632937	0.000132871	0.795892	8.68E-08	0.455636	0.0099991	-0.0190439	0.919008	0.493086	0.00482558
TRNP1	blue	-0.852958	1.10E-09	0.852958	1.10E-09	-0.263315	0.152364	-0.832328	6.44E-09	0.876283	1.05E-10	0.37312	0.0386963	-0.102928	0.581637	0.0929283	0.619035
TUFT1	blue	0.663953	4.65E-05	-0.663953	4.65E-05	-0.336864	0.0638708	0.319316	0.0799488	-0.687967	1.90E-05	0.191835	0.30121	0.261484	0.155343	-0.327774	0.0718499
USP53	blue	0.698236	1.26E-05	-0.698236	1.26E-05	0.0167695	0.928654	0.706988	8.74E-06	-0.686138	2.04E-05	-0.297119	0.104546	0.367638	0.0418827	-0.0581412	0.756047
VCAN	blue	-0.700507	1.15E-05	0.700507	1.15E-05	-0.033686	0.857232	-0.358277	0.0478067	0.784309	1.78E-07	-0.036094	0.847141	-0.239818	0.193793	0.527673	0.00228343
ABCC3	brown	-0.388089	0.0309782	0.388089	0.0309782	-0.549898	0.00135241	-0.699498	1.19E-05	0.344151	0.0579894	0.769901	4.12E-07	0.143841	0.440121	0.0636928	0.733556
ABI3BP	brown	-0.208763	0.259721	0.208763	0.259721	0.0952072	0.610425	0.304787	0.0954784	0.372059	0.0392973	-0.552377	0.0012728	0.154137	0.40773	0.210791	0.255015
ACSF2	brown	-0.194959	0.293256	0.194959	0.293256	-0.76238	6.22E-07	-0.699295	1.20E-05	0.118574	0.525225	0.817996	1.92E-08	0.161854	0.38436	-0.429532	0.0158879
ACTC1	brown	-0.567924	0.000860522	0.567924	0.000860522	-0.496592	0.00448865	-0.708217	8.30E-06	0.618841	0.000206348	0.738969	2.06E-06	0.216058	0.243058	0.395062	0.0278371
ADA	brown	-0.25856	0.160183	0.25856	0.160183	-0.579504	0.00063474	-0.511728	0.00325523	0.238351	0.196618	0.564848	0.00093123	0.0361233	0.847019	-0.130609	0.483726
AEBP1	brown	-0.189563	0.307079	0.189563	0.307079	0.385662	0.0321368	0.262766	0.153253	0.219644	0.235135	-0.787982	1.43E-07	-0.250638	0.173839	-0.0587618	0.753522
AHNAK2	brown	-0.103352	0.580075	0.103352	0.580075	-0.61172	0.000255699	-0.565271	0.000921203	0.133735	0.473226	0.810086	3.37E-08	0.420463	0.0185134	-0.392199	0.0290939
AK4	brown	-0.004007	0.982932	0.004007	0.982932	-0.621473	0.000190373	-0.373826	0.0383006	0.10878	0.560226	0.70687	8.79E-06	0.660566	5.25E-05	-0.2197	0.235013
AKR1C2	brown	-0.09541	0.609661	0.09541	0.609661	-0.583945	0.000563115	-0.464818	0.00842454	0.0712864	0.703143	0.551934	0.00128672	0.276991	0.131416	-0.54826	0.00140737
AMIGO2	brown	0.210169	0.256453	-0.210169	0.256453	-0.0668693	0.720783	-0.244557	0.184867	-0.302237	0.0984253	0.62581	0.000166436	-0.0133898	0.943007	0.025006	0.893777
ARHGEF3	brown	-0.0782616	0.675597	0.0782616	0.675597	-0.535197	0.00192001	-0.567024	0.000880689	0.0585516	0.754377	0.66656	4.24E-05	0.327812	0.0718142	-0.59602	0.000403063
ARSJ	brown	-0.035112	0.851253	0.035112	0.851253	0.45551	0.0100223	0.327392	0.0722011	-0.0632943	0.735163	-0.746489	1.42E-06	-0.616482	0.000221662	-0.00876978	0.962655
ASS1	brown	0.0731946	0.695569	-0.0731946	0.695569	-0.572034	0.000773398	-0.228451	0.216415	0.0309743	0.868621	0.591206	0.000461278	0.686688	1.99E-05	-0.22262	0.228692
BATF3	brown	-0.171412	0.356523	0.171412	0.356523	0.324584	0.0748255	0.13734	0.461271	0.142286	0.44513	-0.710707	7.46E-06	-0.36044	0.0463818	-0.355023	0.0500155
BCAT1	brown	-0.00584693	0.975097	0.00584693	0.975097	0.376404	0.0368827	0.480834	0.00617874	-0.0452172	0.80914	-0.876682	1.01E-10	-0.581709	0.000598231	0.185755	0.317078
C1R	brown	0.000281619	0.9988	-0.000281619	0.9988	-0.0338479	0.856553	0.295956	0.105975	0.0943116	0.613802	-0.417775	0.0193573	0.372465	0.0390661	-0.0683157	0.71499
CA12	brown	-0.353642	0.0509776	0.353642	0.0509776	-0.642619	9.70E-05	-0.778552	2.51E-07	0.318514	0.0807519	0.787096	1.51E-07	0.252478	0.170596	-0.410914	0.0216563
CAB39L	brown	0.47073	0.0075261	-0.47073	0.0075261	0.417404	0.0194763	0.759926	7.10E-07	-0.465619	0.00829778	-0.835546	4.97E-09	-0.0993874	0.594764	-0.156036	0.401905
CAMK2N1	brown	-0.104199	0.576955	0.104199	0.576955	-0.0861237	0.645036	0.257096	0.162647	0.194497	0.294423	-0.514632	0.00305546	0.225382	0.222819	-0.00895664	0.96186
CCBE1	brown	0.108974	0.559522	-0.108974	0.559522	0.516437	0.00293674	0.648207	8.04E-05	-0.0761221	0.684005	-0.947977	5.92E-16	-0.235831	0.201533	0.0591459	0.751961
CDA	brown	-0.0418061	0.823303	0.0418061	0.823303	-0.2503	0.17444	-0.581466	0.000602171	-0.066525	0.722163	0.848382	1.67E-09	-0.00595697	0.974628	-0.157259	0.398179
CDC6	brown	0.268693	0.143858	-0.268693	0.143858	0.705319	9.38E-06	0.594208	0.000424169	-0.293049	0.109614	-0.739607	2.00E-06	-0.161582	0.385173	-0.0419069	0.822884
CHN1	brown	-0.094823	0.611873	0.094823	0.611873	0.55908	0.00107764	0.390342	0.0299332	0.0801806	0.668089	-0.803793	5.17E-08	-0.518811	0.00278667	0.324005	0.0753761
CLIC3	brown	-0.308093	0.0917579	0.308093	0.0917579	-0.403632	0.0243382	-0.607713	0.000287847	0.347616	0.0553464	0.831188	7.05E-09	0.337984	0.0629375	0.301124	0.0997323
CNKSR3	brown	0.319381	0.079884	-0.319381	0.079884	0.479604	0.00633086	0.730703	3.05E-06	-0.203064	0.273248	-0.7481	1.31E-06	0.1299	0.486122	0.0387388	0.836086
COL4A5	brown	0.0135477	0.942336	-0.0135477	0.942336	-0.554739	0.00120077	-0.309477	0.0902343	0.0527362	0.778133	0.511898	0.00324322	0.577898	0.000662552	-0.507872	0.00353778
COMP	brown	-0.499315	0.00424101	0.499315	0.00424101	-0.385851	0.032045	-0.589526	0.000483272	0.575209	0.000711524	0.652665	6.91E-05	0.30099	0.0998902	0.496996	0.00445116
DAAM1	brown	-0.0410595	0.826411	0.0410595	0.826411	-0.623734	0.000177536	-0.550292	0.00133947	-0.0376687	0.840555	0.6133	0.000243922	0.125723	0.500369	-0.68887	1.83E-05
DCBLD2	brown	-0.314947	0.0843981	0.314947	0.0843981	-0.337182	0.0636042	-0.464024	0.00855188	0.423425	0.017619	0.720952	4.76E-06	0.504816	0.00377645	0.355201	0.049893
DCN	brown	-0.0162208	0.930983	0.0162208	0.930983	0.508866	0.00346298	0.558347	0.00109764	0.0802009	0.66801	-0.674525	3.17E-05	-0.202404	0.274842	0.746758	1.40E-06
DKK1	brown	-0.230797	0.211605	0.230797	0.211605	-0.0299661	0.872862	-0.280758	0.126037	0.333306	0.0669066	0.569576	0.000824517	0.373851	0.0382866	0.62878	0.000151626
DSEL	brown	-0.132228	0.478273	0.132228	0.478273	0.58401	0.000562133	0.425625	0.0169782	0.149173	0.423176	-0.691967	1.62E-05	-0.435594	0.0143121	0.673485	3.29E-05
DSG2	brown	0.205179	0.268176	-0.205179	0.268176	-0.0167178	0.928874	-0.275109	0.134166	-0.316632	0.0826598	0.606584	0.000297525	0.0500377	0.789225	-0.359678	0.0468804
DSP	brown	-0.0686517	0.713647	0.0686517	0.713647	-0.541344	0.00166151	-0.565952	0.000905273	0.0699353	0.708523	0.952563	1.60E-16	0.327084	0.0724855	-0.0593	0.751335
EFHD1	brown	0.478902	0.0064192	-0.478902	0.0064192	0.447059	0.0116873	0.600681	0.000352999	-0.5886	0.000495785	-0.60156	0.000344191	-0.276476	0.132165	-0.157504	0.397438
EGFL6	brown	0.483491	0.00586067	-0.483491	0.00586067	0.332554	0.0675623	0.60346	0.000325834	-0.545997	0.00148651	-0.694622	1.46E-05	-0.186823	0.314255	-0.419097	0.0189383
ELOVL2	brown	0.476902	0.00667632	-0.476902	0.00667632	0.455429	0.0100373	0.583108	0.000576046	-0.545949	0.00148822	-0.65512	6.35E-05	-0.219867	0.234648	-0.496569	0.00449079
EMB	brown	0.19084	0.303771	-0.19084	0.303771	-0.189037	0.308449	-0.290292	0.113151	-0.32805	0.0715961	0.581828	0.000596323	-0.234884	0.203401	-0.140133	0.452118
ENOX1	brown	0.196895	0.288394	-0.196895	0.288394	0.198937	0.283322	0.398842	0.0262466	-0.30325	0.097246	-0.674668	3.15E-05	-0.351463	0.0525243	-0.250378	0.174301
EXOC6	brown	0.343272	0.0586752	-0.343272	0.0586752	0.543956	0.00156117	0.761377	6.57E-07	-0.332409	0.0676896	-0.916215	4.83E-13	-0.251024	0.173156	0.0660437	0.724096
F3	brown	-0.352797	0.051573	0.352797	0.051573	-0.527262	0.00230489	-0.720183	4.93E-06	0.380454	0.034741	0.896819	8.70E-12	0.408427	0.0225437	-0.00276144	0.988237
FAM162B	brown	0.506805	0.00361953	-0.506805	0.00361953	0.424161	0.0174026	0.63005	0.000145661	-0.649945	7.58E-05	-0.652555	6.94E-05	-0.505495	0.00372221	-0.121052	0.516542
FBLN1	brown	-0.0246549	0.89526	0.0246549	0.89526	0.124587	0.504277	0.415111	0.0202249	0.146549	0.43147	-0.563965	0.000952439	0.21264	0.250775	0.267061	0.146403
FGF5	brown	-0.0586639	0.75392	0.0586639	0.75392	0.71137	7.25E-06	0.439535	0.0133593	0.0355814	0.849287	-0.848316	1.68E-09	-0.544179	0.00155288	0.2285	0.216314
FNBP1L	brown	-0.348168	0.0549344	0.348168	0.0549344	-0.626329	0.000163756	-0.702128	1.07E-05	0.388329	0.0308653	0.800149	6.58E-08	0.318139	0.0811295	-0.197092	0.287902
FZD8	brown	-0.0638938	0.732746	0.0638938	0.732746	-0.192842	0.298633	-0.189473	0.307313	0.163829	0.378508	0.619689	0.000201072	0.463191	0.00868718	0.55687	0.00113887
GAS1	brown	-0.168779	0.364069	0.168779	0.364069	-0.0677607	0.717211	0.148253	0.426073	0.184843	0.319501	-0.585569	0.000538771	-0.113146	0.544493	-0.303755	0.0966625
GAS6	brown	-0.138131	0.458668	0.138131	0.458668	-0.581181	0.000606801	-0.511164	0.00329531	0.0357051	0.848769	0.668543	3.94E-05	-0.0339771	0.856011	-0.00139714	0.994048
GFRA1	brown	0.155835	0.402519	-0.155835	0.402519	0.372271	0.0391764	0.577533	0.000669016	-0.154983	0.40513	-0.651071	7.30E-05	-0.290936	0.112318	0.497718	0.00438481
GPM6B	brown	-0.454103	0.0102848	0.454103	0.0102848	0.16939	0.36231	0.00755941	0.967806	0.575684	0.000702648	-0.486538	0.00551317	0.0252024	0.892947	0.143744	0.440434
GPR1	brown	0.276302	0.132418	-0.276302	0.132418	0.463148	0.0086941	0.695755	1.39E-05	-0.286672	0.117922	-0.713349	6.66E-06	-0.299592	0.101553	0.478078	0.00652413
GUCY1B3	brown	-0.000998871	0.995745	0.000998871	0.995745	0.320234	0.0790374	0.43246	0.0151095	0.138175	0.458526	-0.668689	3.92E-05	0.024368	0.896472	0.0729405	0.696576
GXYLT2	brown	-0.00369545	0.984259	0.00369545	0.984259	0.139893	0.452902	0.485636	0.00561423	0.078506	0.674639	-0.675029	3.11E-05	-0.179639	0.333553	0.218959	0.236634
HES6	brown	0.434993	0.0144622	-0.434993	0.0144622	0.213439	0.248957	0.497108	0.00444079	-0.580707	0.000614599	-0.654756	6.43E-05	-0.480106	0.0062684	-0.465833	0.00826413
HOXA5	brown	-0.164704	0.37593	0.164704	0.37593	-0.233619	0.205917	-0.638365	0.000111504	0.0832644	0.656088	0.848978	1.58E-09	0.0520851	0.780806	-0.0506684	0.786629
HOXA7	brown	-0.0640543	0.732099	0.0640543	0.732099	-0.195346	0.292281	-0.565906	0.000906345	-0.0413932	0.825021	0.840999	3.16E-09	0.0982706	0.598931	-0.0975984	0.601445
HOXC10	brown	-0.163693	0.37891	0.163693	0.37891	-0.178109	0.337754	-0.601973	0.000340125	0.0806462	0.666272	0.790963	1.19E-07	-0.0586568	0.753949	0.0600249	0.748392
HSPA2	brown	-0.153953	0.408295	0.153953	0.408295	-0.0154173	0.934395	-0.590102	0.000475627	0.05452	0.770824	0.699124	1.21E-05	-0.0718209	0.701019	-0.215325	0.244699
HSPB8	brown	-0.450357	0.0110117	0.450357	0.0110117	-0.383094	0.0334002	-0.630536	0.000143434	0.52611	0.00236599	0.721313	4.69E-06	0.375372	0.0374449	0.216258	0.242613
IER3	brown	-0.0275301	0.883124	0.0275301	0.883124	-0.439782	0.0133013	-0.474549	0.00699012	-0.0618739	0.740902	0.783489	1.87E-07	0.251172	0.172893	-0.0336962	0.857189
IFI30	brown	-0.109451	0.557797	0.109451	0.557797	-0.240898	0.191733	-0.524809	0.00243667	0.105082	0.573714	0.814465	2.47E-08	0.475635	0.00684384	-0.0801319	0.668279
IGFBP2	brown	-0.039018	0.834921	0.039018	0.834921	0.0525112	0.779057	0.342057	0.0596335	0.176023	0.343536	-0.58634	0.000527527	0.225072	0.223473	-0.104123	0.577234
IGFBP4	brown	-0.138469	0.457561	0.138469	0.457561	-0.0239487	0.898244	0.384898	0.0325083	0.291363	0.111768	-0.57101	0.000794362	0.165041	0.374943	0.321032	0.078251
IL1A	brown	0.150721	0.418323	-0.150721	0.418323	-0.375553	0.0373457	-0.359812	0.0467922	-0.271634	0.139354	0.675136	3.09E-05	0.28081	0.125965	-0.30776	0.0921284
IL1B	brown	0.0965213	0.605483	-0.0965213	0.605483	-0.332079	0.0679796	-0.415319	0.0201561	-0.204739	0.269226	0.781007	2.17E-07	0.275879	0.133036	-0.157263	0.398169
INHBA	brown	0.0832528	0.656133	-0.0832528	0.656133	-0.0192712	0.918044	-0.260909	0.156286	-0.253328	0.169112	0.376432	0.0368675	-0.493192	0.00481515	-0.0938824	0.615424
ITGB1BP1	brown	0.130022	0.485708	-0.130022	0.485708	0.40104	0.0253563	0.475893	0.00680941	-0.202305	0.275084	-0.887272	2.95E-11	-0.425857	0.0169118	-0.230701	0.211801
JAM2	brown	0.17429	0.348384	-0.17429	0.348384	-0.1607	0.387806	0.344348	0.0578358	-0.155664	0.403043	-0.554309	0.00121361	0.0814975	0.662954	-0.401601	0.0251329
KANK1	brown	0.0427583	0.819344	-0.0427583	0.819344	-0.483592	0.00584888	-0.347572	0.0553795	0.0481507	0.797006	0.823292	1.30E-08	0.748915	1.26E-06	-0.0644649	0.730445
KCNK1	brown	0.155672	0.403017	-0.155672	0.403017	-0.321193	0.0780933	-0.155828	0.402541	-0.0458572	0.806488	0.761972	6.36E-07	0.752633	1.04E-06	0.271885	0.138975
KCTD1	brown	0.100893	0.589166	-0.100893	0.589166	-0.45538	0.0100463	-0.372095	0.0392765	-0.0938769	0.615445	0.902194	4.15E-12	0.446211	0.0118663	0.0639263	0.732614
KDM3A	brown	-0.231792	0.209587	0.231792	0.209587	-0.687613	1.92E-05	-0.581273	0.000605312	0.261461	0.15538	0.772211	3.61E-07	0.427855	0.0163485	-0.105137	0.573513
KRT18	brown	-0.0877014	0.638969	0.0877014	0.638969	-0.273574	0.136441	-0.49425	0.00471139	-0.0323372	0.862894	0.730214	3.12E-06	0.10304	0.581222	-0.104594	0.575506
KRT19	brown	-0.185632	0.317403	0.185632	0.317403	-0.322203	0.0771085	-0.404157	0.0241363	0.287814	0.116401	0.797178	7.99E-08	0.49099	0.00503721	0.445282	0.0120653
LGMN	brown	-0.385189	0.0323665	0.385189	0.0323665	-0.546234	0.00147805	-0.756022	8.72E-07	0.317096	0.0821862	0.821352	1.50E-08	-0.0308635	0.869087	0.0630999	0.735948
LGR5	brown	0.39908	0.026149	-0.39908	0.026149	0.402952	0.0246019	0.640509	0.000103951	-0.491333	0.00500212	-0.737732	2.19E-06	-0.499421	0.00423167	-0.0162399	0.930902
LIMK2	brown	-0.00339556	0.985536	0.00339556	0.985536	-0.491288	0.00500671	-0.50959	0.00340937	-0.0370061	0.843326	0.928106	5.67E-14	0.22602	0.221477	0.0198833	0.91545
LIN7A	brown	-0.235396	0.20239	0.235396	0.20239	0.496777	0.00447142	0.261918	0.154632	0.248386	0.177867	-0.76011	7.03E-07	-0.485992	0.00557414	0.0793438	0.671359
LRP4	brown	-0.491208	0.00501484	0.491208	0.00501484	-0.589254	0.000486915	-0.870203	2.03E-10	0.443473	0.0124608	0.848247	1.69E-09	0.0353897	0.85009	-0.116762	0.531623
LRRK2	brown	0.17215	0.354424	-0.17215	0.354424	0.218378	0.237912	0.627622	0.000157252	-0.0255044	0.891672	-0.731588	2.93E-06	0.192302	0.300013	0.0912076	0.625569
LTBP1	brown	-0.246634	0.181046	0.246634	0.181046	0.261394	0.15549	0.267235	0.146129	0.355875	0.0494296	-0.512102	0.00322889	0.00334928	0.985733	0.472961	0.00720896
LYPD6	brown	-0.185693	0.317243	0.185693	0.317243	-0.0361681	0.846831	-0.430112	0.0157312	0.247634	0.179227	0.670343	3.69E-05	0.408755	0.022425	0.291056	0.112163
LYPD6B	brown	-0.0770158	0.680488	0.0770158	0.680488	-0.144833	0.436941	-0.487008	0.00546117	-0.0473608	0.800269	0.71589	5.96E-06	-0.0311316	0.86796	0.109172	0.558807
MALL	brown	-0.151129	0.417051	0.151129	0.417051	-0.478407	0.00648197	-0.664203	4.61E-05	0.0788644	0.673235	0.941069	3.45E-15	0.133238	0.474889	-0.0748714	0.688937
MALT1	brown	-0.28754	0.116765	0.28754	0.116765	-0.672687	3.39E-05	-0.724238	4.11E-06	0.236449	0.200319	0.784776	1.73E-07	0.222894	0.228104	-0.300267	0.100748
MBOAT2	brown	-0.126726	0.496929	0.126726	0.496929	-0.575708	0.000702198	-0.609361	0.000274209	0.110522	0.553924	0.876415	1.04E-10	0.338032	0.0628972	-0.290541	0.112829
MEGF6	brown	-0.502246	0.00398769	0.502246	0.00398769	-0.566254	0.000898289	-0.659897	5.38E-05	0.584132	0.000560271	0.710812	7.43E-06	0.286541	0.118098	0.290717	0.112601
MFAP5	brown	-0.00214679	0.990855	0.00214679	0.990855	-0.382976	0.0334594	-0.385681	0.0321272	0.0955399	0.609172	0.738466	2.11E-06	0.471184	0.00746067	-0.142491	0.44447
MGST2	brown	0.127982	0.492636	-0.127982	0.492636	-0.484219	0.00577595	-0.305018	0.0952146	-0.0427776	0.819264	0.825647	1.08E-08	0.75199	1.08E-06	-0.0958065	0.608169
MIR21	brown	-0.282854	0.123115	0.282854	0.123115	-0.67324	3.32E-05	-0.673685	3.27E-05	0.263861	0.151485	0.814922	2.39E-08	0.101901	0.585433	-0.0670356	0.720116
MREG	brown	-0.100842	0.589354	0.100842	0.589354	-0.433275	0.0148986	-0.627743	0.000156659	-0.0127155	0.945873	0.715587	6.04E-06	0.199868	0.281029	-0.564189	0.000947015
MRGPRF	brown	-0.05599	0.764816	0.05599	0.764816	0.185478	0.317812	0.256312	0.163977	0.0606543	0.74584	-0.682784	2.32E-05	-0.127756	0.493408	-0.392049	0.029161
MYO1E	brown	-0.278769	0.128858	0.278769	0.128858	-0.672111	3.46E-05	-0.697146	1.31E-05	0.309276	0.0904541	0.872419	1.61E-10	0.344426	0.0577759	-0.183546	0.32297
NEFL	brown	-0.228637	0.21603	0.228637	0.21603	-0.233402	0.20635	-0.558377	0.0010968	0.206291	0.265533	0.712082	7.03E-06	-0.0384688	0.837214	0.167387	0.368095
NES	brown	0.135879	0.466098	-0.135879	0.466098	0.500791	0.00411178	0.607143	0.000292699	-0.158889	0.393247	-0.930504	3.52E-14	-0.481977	0.00604013	0.101246	0.587857
NID2	brown	-0.028901	0.877347	0.028901	0.877347	0.308201	0.0916381	0.453713	0.0103585	0.222504	0.228941	-0.530039	0.00216324	0.218065	0.238601	0.355744	0.0495193
OPN3	brown	-0.147769	0.427603	0.147769	0.427603	0.185586	0.317527	0.234694	0.203778	0.0413653	0.825137	-0.731687	2.91E-06	-0.528071	0.00226279	-0.142034	0.445947
PDK1	brown	0.0335616	0.857754	-0.0335616	0.857754	-0.438719	0.013552	-0.336829	0.0638994	0.0481282	0.797099	0.612273	0.000251522	0.480209	0.00625559	-0.264793	0.149992
PDZRN4	brown	0.475968	0.00679947	-0.475968	0.00679947	0.280798	0.125981	0.623469	0.000178999	-0.582602	0.000583992	-0.669108	3.86E-05	-0.412055	0.0212592	-0.132443	0.47755
PIP	brown	0.399084	0.026147	-0.399084	0.026147	0.387809	0.03111	0.586909	0.000519371	-0.510585	0.00333688	-0.695465	1.41E-05	-0.488336	0.00531658	-0.0809475	0.665097
PLEK2	brown	0.0384474	0.837303	-0.0384474	0.837303	-0.255384	0.165563	-0.461786	0.0089195	-0.160333	0.388904	0.8062	4.40E-08	0.114449	0.539837	-0.0466312	0.803285
PPAP2B	brown	-0.206365	0.265359	0.206365	0.265359	0.0805296	0.666726	0.279839	0.127334	0.302561	0.0980464	-0.68559	2.08E-05	-0.0338977	0.856344	0.0506798	0.786582
PRKAR2B	brown	0.125025	0.502768	-0.125025	0.502768	0.632331	0.000135471	0.615962	0.000225177	-0.12205	0.513064	-0.789893	1.27E-07	-0.363009	0.0447339	0.49157	0.00497791
PRKCE	brown	0.441616	0.012878	-0.441616	0.012878	0.544914	0.00152573	0.823216	1.30E-08	-0.461966	0.00888934	-0.872014	1.68E-10	-0.243112	0.187558	0.119621	0.52155
PRRX1	brown	-0.157585	0.39719	0.157585	0.39719	0.176956	0.340941	0.399514	0.0259716	0.316598	0.0826953	-0.682908	2.31E-05	0.0752021	0.687632	0.283796	0.121819
PTGER4	brown	-0.0467097	0.802961	0.0467097	0.802961	0.36632	0.0426791	0.316108	0.0831973	-0.00343451	0.98537	-0.731606	2.92E-06	-0.395764	0.0275359	-0.0946482	0.612532
PTGS1	brown	-0.109617	0.557193	0.109617	0.557193	0.356599	0.0489363	0.408465	0.0225296	0.200587	0.279265	-0.711285	7.28E-06	-0.045108	0.809592	0.303524	0.0969296
PVRL3	brown	-0.06114	0.743872	0.06114	0.743872	0.55794	0.00110887	0.508857	0.00346364	0.0419633	0.822649	-0.892719	1.49E-11	-0.465991	0.00823944	0.358082	0.0479372
RASA4	brown	-0.525564	0.00239542	0.525564	0.00239542	-0.599418	0.000365992	-0.765076	5.37E-07	0.510886	0.00331516	0.678205	2.76E-05	-0.0772001	0.679764	-0.0827673	0.658017
RHOBTB3	brown	-0.052579	0.778778	0.052579	0.778778	0.313537	0.0858738	0.518708	0.00279306	0.0660694	0.723992	-0.894233	1.22E-11	-0.334415	0.0659482	0.194125	0.295367
RNF128	brown	-0.104252	0.576761	0.104252	0.576761	-0.178779	0.33591	-0.563613	0.000961011	0.0199081	0.915345	0.830692	7.33E-09	0.0713097	0.703051	0.015406	0.934442
RNF150	brown	0.322204	0.077108	-0.322204	0.077108	0.518475	0.00280749	0.644568	9.09E-05	-0.334324	0.0660264	-0.809656	3.47E-08	-0.445348	0.0120511	-0.0292398	0.87592
SAMD11	brown	-0.390248	0.029976	0.390248	0.029976	-0.0807684	0.665795	-0.492739	0.00486007	0.440698	0.0130885	0.611133	0.0002602	0.0312845	0.867317	0.564333	0.000943544
SAT1	brown	0.195846	0.291022	-0.195846	0.291022	-0.434325	0.0146308	-0.278184	0.129696	-0.248471	0.177715	0.757865	7.92E-07	0.450494	0.0109845	-0.0214268	0.908913
SATB2	brown	-0.040479	0.828828	0.040479	0.828828	0.517592	0.00286289	0.434517	0.0145821	-0.0253674	0.89225	-0.873825	1.38E-10	-0.613634	0.000241495	0.177757	0.338726
SERPINB7	brown	-0.0633515	0.734933	0.0633515	0.734933	-0.339558	0.0616444	-0.596903	0.000393121	0.0116852	0.950253	0.938897	5.75E-15	0.287515	0.116798	-0.0835631	0.65493
SERPINE2	brown	0.222074	0.229865	-0.222074	0.229865	-0.278834	0.128765	-0.119539	0.521836	-0.203626	0.271893	0.693642	1.51E-05	0.427153	0.0165448	0.311439	0.0881067
SGK223	brown	-0.0763033	0.683291	0.0763033	0.683291	-0.137753	0.459911	-0.458114	0.00955153	0.000668672	0.997152	0.749527	1.22E-06	-0.0398813	0.83132	0.130288	0.484809
SKAP2	brown	-0.132444	0.477548	0.132444	0.477548	-0.280032	0.127062	-0.628748	0.00015178	0.0355374	0.849472	0.852582	1.14E-09	0.00118174	0.994966	-0.0820824	0.660679
SLFN11	brown	-0.0437197	0.815351	0.0437197	0.815351	0.380659	0.0346356	0.527318	0.00230196	0.233458	0.206238	-0.630945	0.000141584	0.299826	0.101274	0.481359	0.00611479
SMAGP	brown	0.127592	0.493968	-0.127592	0.493968	0.662407	4.92E-05	0.572585	0.000762341	-0.161381	0.38577	-0.789807	1.27E-07	-0.451712	0.010744	0.352992	0.0514348
SOCS2	brown	0.321351	0.0779384	-0.321351	0.0779384	0.211025	0.254477	0.736244	2.35E-06	-0.202278	0.275149	-0.652957	6.84E-05	0.277092	0.131271	0.159034	0.392808
SOX9	brown	-0.0926653	0.620032	0.0926653	0.620032	-0.341229	0.0602942	-0.55357	0.00123595	0.0410108	0.826614	0.884791	3.97E-11	0.253871	0.16817	0.0802183	0.667941
SRGN	brown	-0.082758	0.658053	0.082758	0.658053	0.700133	1.16E-05	0.387017	0.0314854	0.0264781	0.887562	-0.733709	2.65E-06	-0.543435	0.00158076	0.379908	0.0350242
STARD5	brown	-0.00101575	0.995673	0.00101575	0.995673	-0.472903	0.00721711	-0.45905	0.00938695	0.0673769	0.718748	0.856252	8.13E-10	0.566189	0.000899806	-0.107829	0.563681
SVEP1	brown	-0.0799614	0.668945	0.0799614	0.668945	0.144142	0.439153	0.408171	0.0226363	0.212585	0.2509	-0.598918	0.000371246	0.0886737	0.635242	0.431636	0.0153253
SYT14	brown	-0.106088	0.570029	0.106088	0.570029	-0.627125	0.000159728	-0.488577	0.0052907	0.128947	0.489352	0.806611	4.27E-08	0.422227	0.0179764	-0.0107444	0.954254
SYTL2	brown	0.287123	0.11732	-0.287123	0.11732	0.386226	0.0318642	0.40805	0.0226807	-0.34156	0.0600292	-0.584845	0.0005495	-0.232236	0.208691	-0.464203	0.008523
TBC1D2	brown	0.224152	0.225421	-0.224152	0.225421	-0.104621	0.575405	-0.22038	0.23353	-0.396725	0.0271278	0.509911	0.00338583	-0.296577	0.105211	-0.135307	0.467993
TBX2	brown	0.297315	0.104307	-0.297315	0.104307	0.50314	0.00391311	0.740773	1.89E-06	-0.281643	0.124798	-0.860052	5.65E-10	-0.308886	0.0908825	0.253708	0.168452
TFPI	brown	-0.413423	0.0207909	0.413423	0.0207909	0.111277	0.551204	0.103933	0.577935	0.577386	0.000671632	-0.407696	0.0228099	0.271398	0.139712	0.348926	0.054372
TMEM154	brown	-0.0529539	0.77724	0.0529539	0.77724	-0.331159	0.0687925	-0.553495	0.00123825	0.00130539	0.994439	0.90554	2.56E-12	0.292616	0.110165	0.0149511	0.936374
TMTC1	brown	0.137139	0.461933	-0.137139	0.461933	0.292012	0.110935	0.609178	0.000275697	-0.0245009	0.895911	-0.751491	1.10E-06	0.181063	0.32967	0.0375014	0.841255
TNFRSF21	brown	0.20576	0.266794	-0.20576	0.266794	-0.318631	0.0806338	-0.224529	0.224622	-0.217725	0.239353	0.773468	3.36E-07	0.496515	0.00449587	0.0288983	0.877358
TOX	brown	0.0139141	0.940779	-0.0139141	0.940779	0.534094	0.00196993	0.50866	0.00347836	-0.0649	0.728693	-0.901718	4.44E-12	-0.580825	0.000612652	0.162741	0.381725
TRPC6	brown	0.234593	0.203978	-0.234593	0.203978	0.609516	0.000272962	0.640176	0.000105091	-0.21023	0.256312	-0.771533	3.75E-07	-0.201414	0.277246	0.210027	0.256781
TSPAN13	brown	-0.00609335	0.974047	0.00609335	0.974047	-0.120289	0.519207	-0.210296	0.256159	0.0772613	0.679523	0.676241	2.97E-05	0.415564	0.0200749	0.439878	0.013279
TUBA4A	brown	0.169907	0.360823	-0.169907	0.360823	-0.539602	0.00173149	-0.24204	0.189571	-0.136749	0.46322	0.594634	0.000419126	0.646689	8.47E-05	-0.515975	0.00296673
UCHL1	brown	-0.0456486	0.807352	0.0456486	0.807352	0.463227	0.00868123	0.396809	0.0270923	0.0123033	0.947625	-0.515948	0.00296854	-0.435673	0.0142924	0.677965	2.78E-05
UGCG	brown	0.371689	0.0395086	-0.371689	0.0395086	0.326047	0.0734495	0.67405	3.22E-05	-0.455942	0.00994282	-0.712165	7.01E-06	-0.386372	0.0317942	0.0588143	0.753309
WASF3	brown	-0.480216	0.00625482	0.480216	0.00625482	-0.481769	0.00606513	-0.642802	9.64E-05	0.581683	0.000598665	0.721556	4.64E-06	0.473347	0.00715532	0.182781	0.325024
WNT5A	brown	0.0462621	0.804812	-0.0462621	0.804812	0.367922	0.0417124	0.506082	0.00367592	-0.0626775	0.737654	-0.67289	3.36E-05	-0.420351	0.0185481	0.558769	0.00108607
XG	brown	0.0521813	0.780411	-0.0521813	0.780411	-0.383866	0.0330165	-0.412592	0.0210742	-0.0153314	0.934759	0.875802	1.11E-10	0.630158	0.000145163	-0.0191673	0.918485
YPEL3	brown	-0.355992	0.0493498	0.355992	0.0493498	-0.761496	6.53E-07	-0.750798	1.14E-06	0.335613	0.0649256	0.796644	8.27E-08	0.262801	0.153196	-0.278804	0.128807
ZNF521	brown	0.194899	0.293409	-0.194899	0.293409	0.185882	0.316741	0.656573	6.04E-05	-0.0551624	0.768197	-0.641399	0.00010095	0.241423	0.190737	0.398329	0.0264576
ZNF804A	brown	0.500175	0.0041653	-0.500175	0.0041653	0.358635	0.0475688	0.775962	2.92E-07	-0.521083	0.00264931	-0.709669	7.80E-06	-0.184982	0.319131	0.0335007	0.858009
A2M	grey	-0.49941	0.00423263	0.49941	0.00423263	-0.185431	0.317939	-0.459723	0.00927002	0.57336	0.000747009	0.175049	0.346254	0.144876	0.436803	-0.156499	0.400493
ABCA6	grey	-0.372057	0.039298	0.372057	0.039298	-0.18182	0.32762	-0.0662768	0.72316	0.505201	0.00374564	-0.0487817	0.794402	0.316481	0.0828147	0.486073	0.00556501
ABCA8	grey	-0.0871898	0.640934	0.0871898	0.640934	-0.0186595	0.920638	0.192576	0.299311	0.244224	0.185485	-0.0514582	0.783381	0.35796	0.0480185	0.435098	0.0144358
ABCC9	grey	-0.523386	0.00251607	0.523386	0.00251607	0.0248199	0.894563	-0.133077	0.475428	0.607608	0.000288731	-0.206031	0.26615	-0.21578	0.24368	0.514561	0.00306027
ACTG2	grey	-0.0857783	0.646367	0.0857783	0.646367	0.0978455	0.60052	-0.0856048	0.647036	-0.00604023	0.974274	-0.372299	0.0391604	-0.383621	0.0331376	-0.750517	1.16E-06
ACVR2A	grey	-0.0513162	0.783965	0.0513162	0.783965	-0.415418	0.0201232	-0.24484	0.184342	0.16172	0.384761	0.466438	0.00816979	0.46971	0.00767516	0.0391046	0.834559
ADAM23	grey	-0.0379065	0.839562	0.0379065	0.839562	0.264222	0.150906	0.246442	0.181397	0.248546	0.177579	-0.126838	0.496546	0.2621	0.154335	0.534025	0.00197309
ADAMTS5	grey	-0.539522	0.00173475	0.539522	0.00173475	-0.288793	0.115109	-0.277753	0.130315	0.46499	0.00839718	-0.26675	0.14689	-0.423866	0.017489	-0.0226377	0.903788
ADRA2A	grey	-0.0269279	0.885664	0.0269279	0.885664	-0.0842402	0.652309	-0.209339	0.258379	0.128639	0.490399	0.472206	0.00731505	0.30911	0.0906364	0.355225	0.0498765
AKR1C1	grey	-0.403279	0.0244747	0.403279	0.0244747	-0.427817	0.0163593	-0.433727	0.0147828	0.481522	0.00609496	0.273263	0.136905	0.456365	0.00986566	-0.25868	0.159982
AKR1C3	grey	-0.276771	0.131737	0.276771	0.131737	-0.569918	0.000817238	-0.444732	0.0121844	0.349351	0.0540589	0.445088	0.0121071	0.364369	0.0438803	-0.276139	0.132656
ANGPTL4	grey	-0.376626	0.0367628	0.376626	0.0367628	-0.49519	0.00462087	-0.254836	0.166504	0.483145	0.00590131	0.278259	0.129587	0.38835	0.0308556	0.367178	0.0421592
AOX1	grey	-0.371083	0.0398563	0.371083	0.0398563	-0.0362005	0.846696	0.100256	0.59153	0.531112	0.00211051	-0.271846	0.139034	0.282879	0.123081	0.53252	0.00204311
APBB1IP	grey	-0.466231	0.00820197	0.466231	0.00820197	-0.152843	0.411724	-0.373255	0.0386199	0.595292	0.000411428	0.343276	0.0586722	0.126173	0.498821	0.50018	0.00416488
APCDD1	grey	0.0429898	0.818382	-0.0429898	0.818382	0.221646	0.230786	0.0438216	0.814927	-0.180527	0.331128	-0.413324	0.0208244	-0.451444	0.0107965	-0.559682	0.00106147
AQP1	grey	-0.468707	0.007824	0.468707	0.007824	-0.064834	0.728959	-0.368951	0.0411006	0.475398	0.00687557	-0.160306	0.388987	-0.189657	0.306837	-0.422976	0.0177523
ARHGAP26	grey	0.397109	0.0269663	-0.397109	0.0269663	-0.172885	0.352342	0.269178	0.143108	-0.530177	0.00215636	-0.268086	0.144801	-0.27201	0.138786	-0.514025	0.00309631
ARL4A	grey	0.0165662	0.929517	-0.0165662	0.929517	0.283802	0.121811	0.0522143	0.780275	0.0372476	0.842316	0.0980122	0.599897	-0.0778469	0.677224	0.570721	0.000800344
ARRDC3	grey	-0.354332	0.0504955	0.354332	0.0504955	-0.206627	0.264739	-0.0878632	0.638349	0.525127	0.00241922	-0.00564573	0.975953	0.385545	0.0321934	0.345795	0.0567233
ASPN	grey	0.28592	0.118933	-0.28592	0.118933	-0.10306	0.58115	0.238006	0.197285	-0.316376	0.0829229	-0.357802	0.0481242	-0.215776	0.24369	-0.500085	0.0041732
ATOH8	grey	-0.569333	0.000829723	0.569333	0.000829723	-0.260839	0.1564	-0.367648	0.0418767	0.665529	4.40E-05	0.247157	0.180093	0.128467	0.490986	0.596272	0.000400213
ATP1B1	grey	-0.298836	0.102462	0.298836	0.102462	-0.25243	0.17068	-0.611079	0.000260618	0.205622	0.26712	0.427328	0.0164956	-0.202119	0.275533	-0.525857	0.00237962
BAMBI	grey	0.446206	0.0118675	-0.446206	0.0118675	-0.128601	0.490529	0.192452	0.299629	-0.503021	0.00392299	0.166318	0.371207	0.405119	0.0237693	-0.495401	0.0046008
BCL11B	grey	0.07948	0.670826	-0.07948	0.670826	-0.232146	0.208873	-0.329278	0.0704783	-0.160816	0.387459	0.274244	0.135445	0.0590715	0.752263	-0.920372	2.37E-13
BDNF	grey	0.364902	0.0435498	-0.364902	0.0435498	0.524045	0.00247899	0.455963	0.00993909	-0.423765	0.0175189	-0.264722	0.150105	-0.357332	0.0484402	0.418517	0.0191214
BEX1	grey	-0.529787	0.00217576	0.529787	0.00217576	-0.318325	0.0809416	-0.431938	0.015246	0.600968	0.0003501	0.355746	0.0495181	0.183423	0.323299	0.368654	0.0412765
BHMT2	grey	-0.0797502	0.66977	0.0797502	0.66977	0.330043	0.0697893	0.152989	0.411274	0.0916434	0.623911	-0.0978059	0.600668	-0.122739	0.510671	0.713646	6.57E-06
BST1	grey	-0.0488408	0.794158	0.0488408	0.794158	-0.00174009	0.992588	-0.0442323	0.813223	0.126664	0.49714	-0.0676208	0.717771	0.331079	0.0688633	-0.447035	0.0116922
BTN3A2	grey	-0.375762	0.0372316	0.375762	0.0372316	-0.130225	0.485023	-0.204068	0.270832	0.559008	0.0010796	0.0913026	0.625207	0.410679	0.0217389	0.0780585	0.676394
C10orf10	grey	0.0451446	0.80944	-0.0451446	0.80944	0.334447	0.0659212	0.028786	0.877831	-0.131721	0.479976	-0.33964	0.0615773	-0.353778	0.0508819	-0.440748	0.0130769
C1S	grey	-0.193182	0.297765	0.193182	0.297765	-0.139874	0.452963	0.15618	0.401466	0.292949	0.109741	-0.3459	0.056643	0.322207	0.0771046	0.14124	0.448518
C5orf30	grey	-0.443486	0.0124579	0.443486	0.0124579	-0.061113	0.743982	-0.358971	0.0473459	0.504689	0.00378665	0.399188	0.0261047	0.180933	0.330023	0.559211	0.00107412
C5orf46	grey	-0.431603	0.015334	0.431603	0.015334	-0.547111	0.00144707	-0.572672	0.0007606	0.404738	0.0239141	0.352409	0.0518484	-0.219782	0.234833	-0.0258671	0.89014
CA9	grey	-0.0237655	0.899019	0.0237655	0.899019	-0.122266	0.512314	-0.243498	0.186837	0.0259504	0.889789	0.172494	0.353449	0.0501655	0.788699	-0.557617	0.00111785
CADM1	grey	0.37554	0.0373529	-0.37554	0.0373529	0.212253	0.251658	0.272998	0.137301	-0.57725	0.00067407	-0.440795	0.0130661	-0.55615	0.00115946	-0.583224	0.000574244
CADPS	grey	-0.247864	0.17881	0.247864	0.17881	0.035818	0.848297	-0.321505	0.077788	0.38876	0.0306636	0.467496	0.00800695	0.218723	0.237153	0.438449	0.0136164
CARD16	grey	0.351474	0.0525164	-0.351474	0.0525164	0.459191	0.00936241	0.458246	0.00952821	-0.443905	0.0123653	-0.556751	0.00114226	-0.141268	0.448429	-0.216854	0.241285
CCDC8	grey	-0.433422	0.0148609	0.433422	0.0148609	-0.120807	0.517396	-0.28019	0.126838	0.438977	0.0134908	0.0902727	0.629131	-0.274821	0.134591	0.467726	0.00797189
CCDC85A	grey	-0.437241	0.0139072	0.437241	0.0139072	-0.170867	0.358076	-0.529993	0.00216548	0.392872	0.0287943	0.522702	0.002555	-0.17986	0.332948	0.557393	0.00112411
CCL2	grey	-0.235413	0.202356	0.235413	0.202356	-0.115534	0.535976	-0.0153731	0.934582	0.377687	0.0361933	-0.0295507	0.874611	0.569907	0.000817465	0.114587	0.539344
CDH13	grey	0.591645	0.000455682	-0.591645	0.000455682	0.158772	0.3936	0.31196	0.0875484	-0.651149	7.28E-05	-0.00284326	0.987889	0.175742	0.344319	-0.424654	0.0172588
CELF2	grey	-0.251206	0.172834	0.251206	0.172834	-0.488735	0.0052737	-0.405361	0.023678	0.387096	0.0314481	0.484618	0.00573	0.5681	0.000856612	-0.196159	0.290237
CES1	grey	-0.596475	0.000397914	0.596475	0.000397914	0.145566	0.434597	-0.552857	0.00125786	0.594581	0.000419747	0.19291	0.298459	-0.302453	0.0981725	0.0584339	0.754856
CFD	grey	-0.105907	0.570694	0.105907	0.570694	-0.533058	0.00201782	-0.246918	0.180529	0.194489	0.294445	0.458291	0.00952026	0.373092	0.0387121	0.144395	0.438343
CFH	grey	0.0728254	0.697032	-0.0728254	0.697032	0.367887	0.0417334	0.563257	0.00096975	0.0758496	0.685078	-0.446109	0.011888	0.396661	0.0271551	0.64968	7.65E-05
CH25H	grey	-0.428554	0.0161553	0.428554	0.0161553	-0.291861	0.111128	-0.5644	0.000941932	0.533202	0.00201109	0.580206	0.000622915	0.326888	0.0726668	0.33332	0.0668948
CHI3L1	grey	-0.421464	0.0182072	0.421464	0.0182072	-0.108113	0.562648	-0.499241	0.00424759	0.344394	0.0578006	0.417677	0.0193885	0.0814835	0.663009	0.172551	0.353287
CHST2	grey	-0.524292	0.00246527	0.524292	0.00246527	-0.102131	0.584581	-0.262395	0.153855	0.578003	0.0006607	-0.228768	0.21576	0.0382969	0.837931	-0.175041	0.346277
CLEC3B	grey	-0.324771	0.0746484	0.324771	0.0746484	-0.0675748	0.717956	-0.292972	0.109712	0.383968	0.032966	-0.0278576	0.881743	0.111879	0.549038	-0.471453	0.00742209
COL11A1	grey	0.341541	0.0600446	-0.341541	0.0600446	0.396721	0.0271295	0.446369	0.0118328	-0.369579	0.040731	-0.296733	0.105019	-0.426797	0.0166447	0.338172	0.062782
COL12A1	grey	0.561503	0.00101385	-0.561503	0.00101385	0.199249	0.282552	0.566832	0.000885047	-0.544138	0.0015544	-0.12011	0.519834	-0.00244159	0.989599	0.362018	0.0453643
COL13A1	grey	-0.465762	0.0082753	0.465762	0.0082753	0.0425102	0.820375	-0.43108	0.0154723	0.402685	0.024706	0.32421	0.0751808	-0.264186	0.150963	0.618566	0.000208083
COL21A1	grey	-0.321769	0.0775308	0.321769	0.0775308	-0.180663	0.33076	-0.355225	0.049876	0.314766	0.0845868	-0.0807686	0.665794	-0.0960462	0.607267	-0.67532	3.07E-05
COL5A3	grey	-0.415326	0.0201535	0.415326	0.0201535	-0.185202	0.318546	-0.536395	0.00186706	0.335952	0.0646378	0.0284275	0.879342	-0.411292	0.0215243	-0.572021	0.000773664
COLEC12	grey	-0.179477	0.333997	0.179477	0.333997	0.123101	0.509417	0.198879	0.283465	0.374476	0.0379388	-0.331304	0.0686637	0.4161	0.0198992	0.130817	0.483022
CPE	grey	-0.22205	0.229915	0.22205	0.229915	0.0587835	0.753434	0.0261044	0.889139	0.191223	0.302785	-0.295066	0.10708	-0.396682	0.0271462	0.369684	0.0406693
CRIP1	grey	0.0913938	0.62486	-0.0913938	0.62486	0.247299	0.179835	0.0765166	0.682452	-0.0436936	0.815459	-0.129588	0.487178	0.294019	0.10839	-0.413051	0.0209174
CRIP2	grey	-0.146635	0.431196	0.146635	0.431196	-0.0466433	0.803235	0.0295968	0.874417	0.287186	0.117236	0.175409	0.345249	0.528866	0.00222212	0.512648	0.00319078
CSF2RB	grey	-0.28415	0.121335	0.28415	0.121335	-0.520912	0.0026594	-0.396266	0.027322	0.247792	0.178941	0.335411	0.0650973	-0.0474904	0.799733	0.0072303	0.969207
CSGALNACT1	grey	-0.112469	0.546919	0.112469	0.546919	-0.228684	0.215935	0.0161807	0.931154	0.196879	0.288434	-0.153429	0.409913	0.32847	0.0712128	-0.355883	0.0494243
CTH	grey	0.326352	0.0731642	-0.326352	0.0731642	0.254573	0.166957	0.306434	0.0936111	-0.441403	0.0129264	-0.203741	0.271617	-0.453792	0.0103435	-0.00749798	0.968068
CTSC	grey	0.0621222	0.739898	-0.0621222	0.739898	-0.298302	0.103106	-0.0663418	0.722899	-0.114915	0.538176	0.0504648	0.787467	0.221103	0.23196	-0.616106	0.000224194
CTSF	grey	-0.348206	0.0549057	0.348206	0.0549057	-0.617387	0.000215669	-0.39988	0.0258227	0.470501	0.0075594	0.411034	0.0216142	0.529747	0.00217776	-0.0434135	0.816622
CXCL2	grey	-0.0551537	0.768232	0.0551537	0.768232	-0.102794	0.582131	0.104272	0.576686	0.175381	0.345327	0.167711	0.367155	0.602661	0.00033345	0.578764	0.000647421
CXCL5	grey	-0.489463	0.00519632	0.489463	0.00519632	-0.162379	0.382801	-0.260041	0.157717	0.525278	0.00241098	0.170288	0.359732	0.203817	0.271433	0.579533	0.000634251
CYP1B1	grey	0.294262	0.108086	-0.294262	0.108086	0.134527	0.470589	0.624283	0.00017454	-0.234158	0.204842	-0.470469	0.00756402	0.146215	0.43253	0.327318	0.0722694
DDIT3	grey	0.042638	0.819844	-0.042638	0.819844	-0.39569	0.0275677	-0.19202	0.300735	-0.174011	0.349165	0.331384	0.0685933	-0.204761	0.269172	0.0235741	0.899828
DDIT4	grey	0.332778	0.0673666	-0.332778	0.0673666	-0.482274	0.00600459	-0.0218344	0.907188	-0.412649	0.0210548	0.373396	0.0385411	-0.0363288	0.846159	-0.139573	0.453946
DDX3Y	grey	0.238801	0.195747	-0.238801	0.195747	0.234994	0.203183	0.431815	0.0152783	-0.29901	0.102252	-0.41199	0.0212817	-0.365824	0.042982	0.280469	0.126444
DES	grey	-0.270169	0.141584	0.270169	0.141584	-0.198538	0.284308	-0.386896	0.0315431	0.240587	0.192325	-0.00554114	0.976399	-0.0941289	0.614492	-0.745172	1.52E-06
DIO2	grey	-0.263358	0.152295	0.263358	0.152295	-0.5253	0.00240977	-0.259484	0.158642	0.287908	0.116276	0.235455	0.202273	0.0921376	0.622034	0.151945	0.414511
DMKN	grey	0.0686308	0.713731	-0.0686308	0.713731	-0.65711	5.93E-05	-0.429999	0.0157616	-0.181871	0.327481	0.580257	0.000622063	0.175351	0.34541	-0.604999	0.000311604
DNER	grey	-0.209857	0.257174	0.209857	0.257174	-0.207253	0.26326	-0.334339	0.0660134	0.289601	0.114051	0.478446	0.00647701	0.127332	0.494855	0.382277	0.0338107
DOK5	grey	-0.314316	0.0850564	0.314316	0.0850564	-0.0688207	0.712972	0.011895	0.949361	0.489706	0.00517071	-0.239984	0.193476	0.174678	0.347294	0.141885	0.44643
DPYSL3	grey	0.122972	0.509861	-0.122972	0.509861	0.490099	0.00512962	0.612579	0.000249239	0.0223125	0.905164	-0.515372	0.00300632	0.108112	0.562652	0.776748	2.79E-07
DSG1	grey	0.507344	0.003578	-0.507344	0.003578	-0.324329	0.0750675	-0.12443	0.504818	-0.613297	0.000243944	0.625633	0.000167358	0.283749	0.121884	-0.593473	0.000433
ECM2	grey	-0.167191	0.368666	0.167191	0.368666	-0.61077	0.000263014	-0.160125	0.389528	0.261558	0.155222	0.0410862	0.826299	0.30253	0.0980836	-0.294998	0.107165
EDIL3	grey	0.00597051	0.974571	-0.00597051	0.974571	0.445806	0.0119527	0.511195	0.00329309	0.0920496	0.622368	-0.622528	0.000184284	-0.265228	0.149298	0.597054	0.000391449
EIF1AY	grey	0.242599	0.188519	-0.242599	0.188519	0.212156	0.25188	0.43347	0.0148487	-0.288496	0.1155	-0.405852	0.0234934	-0.34479	0.0574945	0.292268	0.110608
ELTD1	grey	-0.554797	0.00119906	0.554797	0.00119906	0.154023	0.408082	-0.118892	0.524107	0.703416	1.02E-05	-0.0343797	0.854323	0.144397	0.438336	0.800846	6.29E-08
ENC1	grey	-0.159117	0.392559	0.159117	0.392559	-0.0349668	0.851862	-0.281869	0.124483	0.077202	0.679756	0.422517	0.0178894	-0.139049	0.455661	0.411309	0.0215182
ENPP1	grey	-0.500689	0.00412059	0.500689	0.00412059	0.411762	0.0213607	-0.182777	0.325036	0.614256	0.000237037	-0.010723	0.954345	-0.156029	0.401929	0.705006	9.50E-06
EPB41L3	grey	-0.523114	0.00253151	0.523114	0.00253151	-0.301012	0.0998648	-0.384963	0.0324766	0.659609	5.43E-05	0.319105	0.0801591	0.429658	0.0158538	0.390479	0.0298708
EPDR1	grey	-0.115916	0.534621	0.115916	0.534621	0.268919	0.143508	0.185877	0.316755	0.172432	0.353625	-0.0761501	0.683894	-0.0556959	0.766017	0.885147	3.81E-11
ERAP2	grey	-0.267696	0.145409	0.267696	0.145409	-0.130453	0.48425	-0.204735	0.269234	0.15175	0.415117	-0.261318	0.155614	-0.444751	0.0121802	-0.22778	0.217805
ERRFI1	grey	0.501086	0.00408639	-0.501086	0.00408639	-0.266198	0.147761	0.472045	0.00733783	-0.481965	0.00604154	-0.226703	0.220047	0.355817	0.0494692	-0.283124	0.122744
ETS2	grey	0.0732788	0.695235	-0.0732788	0.695235	-0.195276	0.292456	-0.390988	0.0296392	-0.231284	0.210615	0.346989	0.0558176	-0.0990856	0.595889	-0.726094	3.77E-06
ETV1	grey	-0.467356	0.00802828	0.467356	0.00802828	0.122169	0.51265	-0.0855533	0.647235	0.678829	2.69E-05	-0.0247228	0.894973	0.349535	0.0539241	0.638048	0.000112664
F10	grey	-0.281551	0.124926	0.281551	0.124926	-0.272815	0.137575	-0.221141	0.231879	0.458418	0.00949788	0.417149	0.0195584	0.474397	0.00701082	0.643522	9.41E-05
F2R	grey	0.392376	0.0290147	-0.392376	0.0290147	0.169839	0.36102	0.568423	0.000849489	-0.40261	0.0247353	-0.57787	0.000663052	0.0626905	0.737601	-0.395427	0.0276804
F2RL2	grey	0.0857154	0.64661	-0.0857154	0.64661	0.31015	0.0894998	0.572738	0.000759287	0.0337937	0.85678	-0.580567	0.000616899	0.131939	0.479245	0.479598	0.00633165
FABP3	grey	-0.187193	0.313279	0.187193	0.313279	-0.0988473	0.596777	0.046953	0.801955	0.242235	0.189203	-0.428984	0.0160373	0.0477007	0.798864	-0.319218	0.0800463
FABP5	grey	0.531895	0.00207277	-0.531895	0.00207277	0.488068	0.00534547	0.359117	0.0472496	-0.559616	0.00106325	0.109922	0.556091	0.061369	0.742945	0.0493281	0.792149
FAM167B	grey	-0.29394	0.108489	0.29394	0.108489	-0.253525	0.16877	-0.425708	0.0169545	0.345463	0.056977	0.21131	0.253821	0.3152	0.0841358	-0.469142	0.00775911
FAM180A	grey	-0.14181	0.446671	0.14181	0.446671	0.549074	0.00137982	0.3277	0.0719177	0.245317	0.183462	-0.561831	0.00100547	-0.0458971	0.806323	0.423768	0.0175178
FAM198B	grey	-0.511203	0.00329246	0.511203	0.00329246	-0.308841	0.0909322	-0.446091	0.0118919	0.643396	9.45E-05	0.520902	0.00266001	0.380002	0.034975	0.550209	0.00134219
FAM43A	grey	-0.333776	0.0664996	0.333776	0.0664996	-0.288195	0.115897	-0.334189	0.0661425	0.467071	0.00807201	0.479842	0.00630114	0.339203	0.0619342	0.303635	0.0968012
FAM46A	grey	0.104195	0.57697	-0.104195	0.57697	0.563968	0.000952375	0.534353	0.0019581	0.0190597	0.918941	-0.444866	0.0121554	0.158457	0.394552	0.704668	9.64E-06
FAM46B	grey	-0.0346431	0.853219	0.0346431	0.853219	-0.293566	0.108961	-0.456225	0.00989109	-0.0440865	0.813828	0.384205	0.0328486	0.0553739	0.767332	-0.866926	2.85E-10
FAP	grey	-0.427022	0.0165815	0.427022	0.0165815	0.220958	0.232276	-0.0533817	0.775486	0.452413	0.0106076	-0.136921	0.462654	-0.299309	0.101893	0.860757	5.28E-10
FAR2	grey	-0.510913	0.00331324	0.510913	0.00331324	0.0946991	0.61234	-0.301088	0.0997752	0.689292	1.80E-05	0.181729	0.327866	0.364942	0.0435248	0.406809	0.0231366
FBLN2	grey	-0.369835	0.040581	0.369835	0.040581	-0.37428	0.0380475	-0.274384	0.135237	0.506755	0.00362342	0.180803	0.330378	0.46776	0.00796677	0.068082	0.715925
FBN2	grey	0.107576	0.564603	-0.107576	0.564603	0.414488	0.0204324	0.392185	0.0290999	-0.150651	0.418543	-0.62153	0.000190039	-0.491195	0.00501623	0.0852387	0.648449
FBXO32	grey	-0.41917	0.0189156	0.41917	0.0189156	-0.385265	0.0323294	-0.401324	0.0252429	0.521631	0.00261707	0.500683	0.00412112	0.344857	0.0574427	0.455843	0.00996102
FGF2	grey	-0.282966	0.122961	0.282966	0.122961	0.303565	0.0968824	0.181131	0.329485	0.365025	0.0434734	-0.251397	0.172496	-0.0627656	0.737298	0.938333	6.55E-15
FGF7	grey	-0.545071	0.00151998	0.545071	0.00151998	-0.156229	0.401317	-0.252252	0.170992	0.641325	0.000101196	0.0792673	0.671658	0.0838519	0.653812	0.662142	4.96E-05
FHL1	grey	-0.255198	0.165881	0.255198	0.165881	-0.473673	0.00711018	-0.546836	0.00145674	0.251804	0.171779	0.475385	0.00687728	-0.0704184	0.706598	-0.413242	0.0208524
FLT1	grey	0.316692	0.0825993	-0.316692	0.0825993	0.4893	0.00521359	0.65923	5.50E-05	-0.237252	0.198751	-0.660845	5.20E-05	0.0141912	0.939602	0.273726	0.136215
FMOD	grey	-0.0358366	0.848219	0.0358366	0.848219	-0.336529	0.064152	0.141061	0.449101	0.128004	0.492562	-0.151421	0.41614	0.404718	0.0239216	0.0529829	0.777121
FNDC1	grey	0.365451	0.043211	-0.365451	0.043211	0.156394	0.400815	0.499598	0.00421601	-0.331207	0.0687497	-0.18989	0.30623	0.0451557	0.809395	0.449105	0.0112642
FOS	grey	0.270827	0.140579	-0.270827	0.140579	-0.0287441	0.878008	0.17156	0.356102	-0.35488	0.0501145	-0.206788	0.264358	-0.206417	0.265235	-0.447338	0.0116287
FZD7	grey	0.136333	0.464594	-0.136333	0.464594	0.466946	0.00809121	0.613204	0.000244628	-0.0142307	0.939434	-0.546456	0.00147015	-0.0364419	0.845686	0.720486	4.86E-06
GALNT5	grey	-0.327514	0.0720883	0.327514	0.0720883	-0.152072	0.414116	-0.169253	0.362703	0.38199	0.0339561	0.2117	0.252925	-0.0249536	0.893998	0.639096	0.000108876
GATA6	grey	0.0266315	0.886914	-0.0266315	0.886914	0.133966	0.472457	0.0731335	0.695811	0.0871014	0.641274	0.264351	0.150699	0.337989	0.0629334	0.578077	0.000659393
GDF15	grey	-0.250025	0.174929	0.250025	0.174929	-0.34806	0.0550149	-0.365394	0.043246	0.178415	0.336911	0.454563	0.0101984	-0.0075674	0.967772	0.385927	0.0320082
GDF5	grey	-0.253499	0.168815	0.253499	0.168815	-0.1178	0.527955	-0.20657	0.264873	0.292997	0.10968	-0.111034	0.552077	0.133773	0.473099	-0.537838	0.00180496
GEM	grey	-0.384129	0.0328861	0.384129	0.0328861	0.565451	0.000916964	0.00540019	0.976999	0.482928	0.00592686	-0.367983	0.0416757	-0.0817663	0.661908	0.238911	0.195536
GJA1	grey	0.52096	0.00265656	-0.52096	0.00265656	-0.0685228	0.714162	0.375404	0.0374276	-0.585719	0.000536565	-0.0260689	0.889289	-0.0359006	0.847951	0.0692845	0.71112
GK	grey	0.124386	0.504971	-0.124386	0.504971	0.436231	0.0141544	0.634839	0.000125005	0.0601258	0.747983	-0.579885	0.000628307	0.361261	0.0458499	0.568666	0.000844188
GLB1L	grey	0.0925626	0.620421	-0.0925626	0.620421	0.437964	0.0137325	0.283366	0.12241	-0.156821	0.399512	-0.337993	0.0629302	-0.431321	0.0154085	0.137035	0.462278
GLRX	grey	-0.179859	0.332952	0.179859	0.332952	0.235197	0.202782	0.356033	0.0493219	0.200635	0.279149	-0.584252	0.000558448	-0.0895883	0.631743	0.494945	0.00464432
GNAZ	grey	-0.150435	0.419218	0.150435	0.419218	-0.0442676	0.813077	-0.0955864	0.608997	0.229121	0.215034	-0.165002	0.375056	0.173397	0.350896	-0.522786	0.0025502
GOT1	grey	0.245916	0.182361	-0.245916	0.182361	0.520545	0.00268127	0.399058	0.0261577	-0.407537	0.0228681	-0.543152	0.00159148	-0.674741	3.14E-05	0.0305108	0.87057
GPC4	grey	-0.508081	0.00352192	0.508081	0.00352192	-0.292286	0.110584	-0.427425	0.0164685	0.60782	0.000286939	0.379217	0.0353843	0.0979916	0.599974	0.62392	0.000176513
GPR37	grey	-0.208987	0.259197	0.208987	0.259197	-0.068973	0.712364	-0.430271	0.0156885	0.109738	0.556755	0.524377	0.00246053	0.157505	0.397433	0.0449616	0.810199
GREM2	grey	-0.113244	0.544142	0.113244	0.544142	-0.129145	0.488681	0.156547	0.400347	0.295921	0.106019	0.0639309	0.732596	0.495888	0.00455466	0.694825	1.44E-05
GSTT1	grey	-0.362078	0.0453256	0.362078	0.0453256	0.0280601	0.88089	-0.281349	0.125209	0.477906	0.00654612	-0.0468241	0.802487	0.0471272	0.801234	-0.114842	0.538438
HBEGF	grey	0.423742	0.0175255	-0.423742	0.0175255	-0.0937944	0.615757	-0.0161222	0.931402	-0.546704	0.00146139	0.441513	0.0129013	0.0827826	0.657958	-0.191228	0.302772
HCP5	grey	0.120632	0.518009	-0.120632	0.518009	-0.369895	0.0405462	-0.224557	0.224562	-0.18313	0.324086	0.563659	0.000959902	0.344288	0.0578825	-0.0878267	0.638489
HLA-C	grey	0.406112	0.023396	-0.406112	0.023396	-0.0189546	0.919386	0.258629	0.160068	-0.534901	0.00193328	-0.0935151	0.616813	0.0773896	0.679019	-0.24838	0.177878
HLA-DPA1	grey	-0.609742	0.000271147	0.609742	0.000271147	-0.143885	0.439978	-0.494593	0.00467821	0.611611	0.000256529	0.113331	0.543831	-0.0613902	0.742859	0.0541539	0.772323
HMCN1	grey	-0.494796	0.00465867	0.494796	0.00465867	-0.275166	0.134083	-0.592922	0.000439725	0.53171	0.00208166	0.649213	7.77E-05	0.0103623	0.955879	0.434098	0.0146882
HOXB6	grey	-0.503189	0.00390904	0.503189	0.00390904	0.0670546	0.72004	-0.546832	0.00145688	0.450812	0.0109213	0.417093	0.0195763	-0.142918	0.443093	0.415551	0.0200794
HOXB7	grey	-0.529627	0.00218373	0.529627	0.00218373	0.0180388	0.92327	-0.611243	0.000259352	0.472466	0.00727834	0.468934	0.00779007	-0.200073	0.280526	0.381255	0.0343297
HOXB8	grey	-0.385059	0.0324298	0.385059	0.0324298	-0.0316115	0.865943	-0.538575	0.00177393	0.3001	0.100947	0.525713	0.00238738	-0.0376793	0.840511	0.257293	0.162314
HSPB3	grey	-0.0306173	0.870123	0.0306173	0.870123	0.118681	0.524851	-0.169548	0.361854	-0.0437397	0.815267	-0.162298	0.38304	-0.242901	0.187954	-0.681827	2.40E-05
ID1	grey	-0.22791	0.217534	0.22791	0.217534	0.250717	0.173698	0.0922157	0.621737	0.301975	0.0987321	-0.0365696	0.845151	-0.00402379	0.98286	0.908263	1.71E-12
ID3	grey	-0.311329	0.0882249	0.311329	0.0882249	0.118424	0.525755	-0.0308587	0.869107	0.346037	0.0565389	0.00718878	0.969384	-0.141615	0.447302	0.791465	1.15E-07
IGDCC4	grey	0.386127	0.0319121	-0.386127	0.0319121	0.284387	0.121011	0.386718	0.0316282	-0.482843	0.00593695	-0.286054	0.118752	-0.264684	0.150166	0.0890813	0.633682
IGFBP6	grey	0.10809	0.562733	-0.10809	0.562733	0.298612	0.102732	0.454882	0.0101387	0.0193683	0.917633	-0.179667	0.333476	0.321942	0.0773621	0.849555	1.50E-09
IGSF10	grey	0.0372849	0.84216	-0.0372849	0.84216	-0.239591	0.194229	0.0878611	0.638356	0.0436769	0.815528	-0.192783	0.298783	0.367551	0.0419348	-0.419823	0.0187114
IL12A	grey	0.241509	0.190574	-0.241509	0.190574	0.155643	0.403108	0.485915	0.00558279	-0.243912	0.186064	-0.468726	0.00782107	0.13254	0.477226	0.0699798	0.708346
IL20RB	grey	0.337605	0.063252	-0.337605	0.063252	-0.34467	0.057587	-0.121226	0.515935	-0.491356	0.0049997	0.395763	0.0275364	-0.176684	0.341696	-0.270796	0.140627
IL24	grey	-0.302824	0.0977405	0.302824	0.0977405	-0.138772	0.456568	-0.303513	0.096942	0.252227	0.171036	0.131689	0.480084	0.0960888	0.607108	0.0238131	0.898818
IL6	grey	-0.423317	0.017651	0.423317	0.017651	-0.127674	0.493689	-0.198434	0.284566	0.5474	0.00143699	0.209886	0.257108	0.352855	0.0515319	0.659579	5.44E-05
IL7R	grey	0.151964	0.414452	-0.151964	0.414452	0.218573	0.237483	0.405908	0.0234722	-0.00923171	0.960689	-0.125321	0.501751	0.436512	0.0140852	0.642175	9.84E-05
INSIG1	grey	-0.632614	0.00013425	0.632614	0.00013425	-0.273407	0.13669	-0.644575	9.09E-05	0.673531	3.28E-05	0.343257	0.0586868	0.149024	0.423643	0.0846696	0.650648
ITGA11	grey	-0.241132	0.191289	0.241132	0.191289	0.0104225	0.955623	-0.197457	0.286993	0.161137	0.386498	-0.0461543	0.805258	-0.598968	0.000370717	0.220488	0.233294
ITGA4	grey	-0.31579	0.0835251	0.31579	0.0835251	0.422493	0.0178965	0.0455255	0.807862	0.438045	0.0137129	-0.134119	0.471945	-0.122769	0.510566	0.852535	1.15E-09
ITGA7	grey	-0.0738021	0.693163	0.0738021	0.693163	-0.270519	0.141049	0.0324622	0.862369	0.177719	0.338832	-0.190422	0.304854	0.28629	0.118435	-0.42613	0.016834
ITGA8	grey	0.265808	0.148378	-0.265808	0.148378	0.307102	0.0928614	0.454709	0.010171	-0.316526	0.0827691	-0.661767	5.03E-05	-0.262998	0.152877	-0.356863	0.0487572
ITGBL1	grey	-0.0516818	0.782462	0.0516818	0.782462	0.302869	0.0976878	0.417677	0.0193888	0.141214	0.448603	-0.391812	0.029267	-0.0773363	0.679229	0.887737	2.78E-11
JAG1	grey	0.259622	0.158412	-0.259622	0.158412	-0.413058	0.0209151	-0.24593	0.182335	-0.320952	0.07833	0.42758	0.0164252	0.0512676	0.784165	-0.777918	2.60E-07
KCND2	grey	-0.558933	0.00108163	0.558933	0.00108163	-0.399469	0.0259901	-0.492189	0.00491522	0.63305	0.000132391	0.226372	0.220739	0.16304	0.380839	-0.0340577	0.855673
KCNJ8	grey	-0.522888	0.00254437	0.522888	0.00254437	-0.223554	0.226694	-0.438897	0.0135097	0.623232	0.000180317	0.327646	0.0719675	0.0579556	0.756802	0.393841	0.0283678
KCTD12	grey	-0.123261	0.508861	0.123261	0.508861	0.0374876	0.841313	0.125861	0.499893	0.319171	0.0800935	-0.168115	0.365986	0.469593	0.00769226	0.0492703	0.792387
KDM5D	grey	0.0473565	0.800287	-0.0473565	0.800287	0.164518	0.37648	0.262899	0.153037	-0.0837409	0.654242	-0.337548	0.0632993	-0.388324	0.0308677	0.365334	0.0432831
KRT10	grey	0.564565	0.000937982	-0.564565	0.000937982	-0.285503	0.119495	-0.00756022	0.967803	-0.695296	1.42E-05	0.520062	0.00271029	0.164136	0.377605	-0.538279	0.00178634
KRT14	grey	-0.00648016	0.972401	0.00648016	0.972401	-0.315529	0.0837949	-0.484656	0.00572567	-0.0825094	0.659019	0.437841	0.013762	0.0240435	0.897844	-0.870625	1.94E-10
KRT34	grey	0.241904	0.189828	-0.241904	0.189828	0.163793	0.378614	0.0051898	0.977895	-0.393983	0.0283057	0.186536	0.31501	-0.258321	0.160583	0.0327171	0.861298
KRT7	grey	0.221983	0.230061	-0.221983	0.230061	-0.265076	0.149541	0.168489	0.364906	-0.201947	0.275951	0.120278	0.519247	0.31557	0.0837527	-0.0110518	0.952947
KRTAP1-5	grey	0.0281116	0.880673	-0.0281116	0.880673	0.247466	0.179532	0.243022	0.187725	0.0554907	0.766855	0.00405649	0.982721	0.125638	0.500659	0.802348	5.69E-08
LAMA1	grey	-0.199316	0.282387	0.199316	0.282387	0.215234	0.244903	0.215409	0.24451	0.2508	0.173551	-0.415234	0.0201841	-0.0165004	0.929796	0.297077	0.104598
LAMA2	grey	-0.345867	0.0566681	0.345867	0.0566681	0.170475	0.359198	0.093916	0.615297	0.433099	0.0149442	-0.216405	0.242284	-0.186757	0.314429	0.839877	3.48E-09
LEP	grey	-0.357195	0.0485325	0.357195	0.0485325	-0.40471	0.0239249	-0.404602	0.0239661	0.375786	0.0372188	0.105617	0.571752	0.0258962	0.890018	-0.402885	0.0246282
LGALS3BP	grey	0.0241391	0.89744	-0.0241391	0.89744	-0.460584	0.0091224	-0.39183	0.029259	-0.142442	0.444629	0.514264	0.00308022	0.146339	0.432135	-0.38945	0.0303436
LIF	grey	0.235008	0.203156	-0.235008	0.203156	0.302238	0.0984244	0.579355	0.000637285	-0.0939763	0.615069	-0.311617	0.0879153	0.440919	0.0130375	0.609522	0.000272916
LIMCH1	grey	-0.29331	0.109284	0.29331	0.109284	-0.0810364	0.66475	-0.439014	0.0134821	0.345563	0.0569005	0.470112	0.00761613	-0.0708462	0.704894	0.392682	0.0288786
LPAR6	grey	0.477355	0.00661737	-0.477355	0.00661737	-0.339036	0.062071	0.255621	0.165157	-0.568833	0.000840535	-0.0420915	0.822116	0.174955	0.346517	-0.399691	0.0258996
LPCAT2	grey	0.446375	0.0118316	-0.446375	0.0118316	0.00621427	0.973533	0.022359	0.904968	-0.637676	0.000114036	0.0859111	0.645856	-0.16672	0.370035	-0.765802	5.17E-07
LPHN2	grey	0.202408	0.274834	-0.202408	0.274834	0.369188	0.0409611	0.670445	3.68E-05	-0.0448688	0.810584	-0.580193	0.000623129	0.200453	0.279593	0.555155	0.00118847
LPHN3	grey	-0.30212	0.0985618	0.30212	0.0985618	-0.171458	0.356393	-0.354397	0.0504501	0.27234	0.138289	-0.0687508	0.713251	-0.0933686	0.617367	-0.688045	1.89E-05
LRIG1	grey	-0.0285597	0.878785	0.0285597	0.878785	-0.511363	0.00328109	-0.42371	0.017535	-0.00815764	0.96526	0.49512	0.00462756	0.413203	0.0208656	-0.666678	4.22E-05
LRRC2	grey	-0.0385698	0.836791	0.0385698	0.836791	0.0704075	0.706642	0.221388	0.231345	0.0274698	0.883378	-0.211574	0.253214	-0.14567	0.434266	0.628756	0.000151743
LRRN3	grey	-0.00404665	0.982763	0.00404665	0.982763	0.447046	0.01169	0.215227	0.24492	0.0743282	0.691083	-0.149794	0.421225	0.201888	0.276095	0.482497	0.00597797
LUM	grey	-0.32119	0.0780957	0.32119	0.0780957	0.334345	0.066009	0.110187	0.555132	0.413023	0.0209269	-0.256451	0.163741	-0.194702	0.293905	0.763386	5.89E-07
LY6K	grey	-0.437579	0.0138252	0.437579	0.0138252	0.261143	0.1559	-0.120645	0.517966	0.494562	0.00468122	-0.235787	0.20162	0.0669963	0.720274	0.0309603	0.86868
LYPD1	grey	0.490471	0.00509088	-0.490471	0.00509088	0.405936	0.0234617	0.505413	0.00372872	-0.648247	8.03E-05	-0.450673	0.0109488	-0.535655	0.00189962	-0.158827	0.393433
MAB21L1	grey	-0.29685	0.104875	0.29685	0.104875	-0.190197	0.305436	-0.0815949	0.662575	0.476958	0.00666903	0.0776807	0.677876	0.441026	0.0130129	0.26026	0.157356
MAOA	grey	-0.0776043	0.678176	0.0776043	0.678176	-0.564358	0.000942936	-0.41802	0.0192791	-0.0487561	0.794508	0.326486	0.0730396	-0.0616573	0.741778	-0.631387	0.00013961
MC4R	grey	-0.067463	0.718403	0.067463	0.718403	0.184495	0.320429	-0.131002	0.482398	0.0643663	0.730841	0.0592323	0.75161	-0.35922	0.0471814	0.229255	0.214757
MEOX2	grey	-0.499359	0.00423717	0.499359	0.00423717	0.155243	0.404332	-0.350507	0.0532152	0.473715	0.00710439	-0.211017	0.254495	-0.294338	0.10799	-0.396928	0.0270425
MEST	grey	-0.00371503	0.984175	0.00371503	0.984175	-0.379609	0.0351796	-0.352846	0.051538	-0.130708	0.48339	0.320284	0.0789872	-0.162136	0.383523	-0.680034	2.57E-05
MFAP4	grey	-0.471832	0.00736797	0.471832	0.00736797	-0.341945	0.0597226	-0.313215	0.0862139	0.452632	0.0105653	-0.200439	0.279628	-0.30739	0.0925401	-0.152043	0.414205
MFGE8	grey	0.449525	0.0111791	-0.449525	0.0111791	0.0659032	0.72466	0.334345	0.0660083	-0.373304	0.0385925	-0.0489833	0.79357	0.248951	0.176851	-0.287329	0.117046
MGAT5	grey	0.502625	0.0039559	-0.502625	0.0039559	0.214677	0.246157	0.478905	0.00641882	-0.659207	5.51E-05	-0.481472	0.00610105	-0.442546	0.0126676	-0.347867	0.0551583
MGP	grey	-0.210505	0.255676	0.210505	0.255676	-0.0817946	0.661798	-0.151635	0.415474	0.392174	0.0291051	0.395171	0.0277901	0.5783	0.000655487	0.463686	0.00860647
MMD	grey	-0.136213	0.464991	0.136213	0.464991	-0.0776887	0.677845	0.242862	0.188025	0.255089	0.166068	-0.271566	0.139457	0.398882	0.02623	0.393439	0.0285439
MMP3	grey	-0.456097	0.0099145	0.456097	0.0099145	-0.101391	0.587321	-0.351317	0.0526292	0.45691	0.00976678	0.322002	0.0773038	0.0409519	0.826859	0.602814	0.000331982
MOCOS	grey	0.182898	0.324709	-0.182898	0.324709	0.371726	0.039487	0.489278	0.00521593	-0.0623062	0.739154	-0.271064	0.140219	0.279837	0.127338	0.587405	0.000512351
MOXD1	grey	-0.539063	0.00175367	0.539063	0.00175367	0.0887188	0.635069	-0.347707	0.0552784	0.640194	0.000105031	0.237278	0.1987	-0.0159859	0.93198	0.711547	7.20E-06
MT1M	grey	-0.348681	0.0545533	0.348681	0.0545533	0.51075	0.00332499	-0.0161099	0.931454	0.363148	0.0446459	-0.23053	0.212149	-0.138158	0.458581	0.59936	0.000366599
MYBL1	grey	-0.150904	0.417752	0.150904	0.417752	0.491055	0.00503054	0.0222046	0.905621	0.194549	0.294293	0.00586912	0.975002	-0.0437937	0.815043	0.536788	0.00184997
MYPN	grey	-0.368204	0.0415444	0.368204	0.0415444	0.457582	0.00964609	0.119319	0.522608	0.410171	0.0219183	-0.385119	0.0324003	-0.247827	0.178878	0.716357	5.84E-06
NCEH1	grey	0.133407	0.474324	-0.133407	0.474324	0.58087	0.000611902	0.472082	0.00733259	-0.05599	0.764815	-0.330441	0.0694319	0.132672	0.476784	0.67314	3.33E-05
NEFM	grey	-0.155965	0.402124	0.155965	0.402124	0.284523	0.120825	-0.0277807	0.882068	0.132297	0.478041	-0.277304	0.130964	-0.293324	0.109266	-0.272604	0.137892
NFIL3	grey	-0.455699	0.00998754	0.455699	0.00998754	-0.279712	0.127514	-0.202086	0.275612	0.530776	0.00212689	-0.188967	0.308632	0.1391	0.455491	-0.133954	0.472495
NLGN4Y	grey	0.293899	0.108541	-0.293899	0.108541	0.0986785	0.597407	0.37308	0.0387186	-0.368436	0.0414061	-0.27249	0.138062	-0.29224	0.110643	0.153391	0.410029
NMT2	grey	0.144469	0.438106	-0.144469	0.438106	0.443409	0.0124749	0.542424	0.00161936	-0.0412409	0.825655	-0.44272	0.0126286	0.12433	0.505163	0.513302	0.00314558
NOV	grey	-0.012943	0.944906	0.012943	0.944906	-0.180873	0.330188	0.116181	0.533678	0.135244	0.468203	-0.202411	0.274825	0.470262	0.00759416	-0.271189	0.14003
NPR3	grey	0.223449	0.226919	-0.223449	0.226919	0.0721007	0.699908	0.583828	0.000564915	-0.0255594	0.89144	-0.45348	0.0104029	0.394742	0.0279753	0.210259	0.256245
NPTX1	grey	-0.243617	0.186614	0.243617	0.186614	-0.143693	0.440596	-0.263723	0.151707	0.250555	0.173987	-0.0801167	0.668338	-0.0481994	0.796805	-0.628951	0.00015081
NPTX2	grey	-0.598748	0.000373053	0.598748	0.000373053	0.414261	0.0205083	-0.171696	0.355715	0.583758	0.000565982	-0.317623	0.081651	-0.298433	0.102948	0.427246	0.0165186
NR2F2	grey	-0.520956	0.00265682	0.520956	0.00265682	0.138544	0.457316	-0.304607	0.0956847	0.511501	0.00327128	-0.215857	0.243508	-0.362087	0.0453201	-0.182851	0.324837
NRXN3	grey	-0.104169	0.577066	0.104169	0.577066	0.0993822	0.594783	-0.295787	0.106185	0.0851046	0.648967	0.521591	0.00261936	-0.0174327	0.925841	0.128088	0.492277
NTM	grey	0.488134	0.00533839	-0.488134	0.00533839	0.320825	0.0784544	0.539054	0.00175404	-0.484266	0.00577055	-0.133625	0.473595	0.0233036	0.900972	0.395507	0.027646
NTN4	grey	0.324619	0.0747924	-0.324619	0.0747924	0.199453	0.28205	0.39742	0.0268357	-0.359665	0.0468887	-0.518071	0.0028327	-0.0943963	0.613483	-0.63767	0.000114057
NUAK1	grey	-0.000219394	0.999065	0.000219394	0.999065	-0.167383	0.368108	-0.460796	0.00908628	-0.169728	0.361337	0.482134	0.0060213	-0.433841	0.0147537	-0.320797	0.0784814
OAF	grey	-0.180218	0.331972	0.180218	0.331972	-0.214642	0.246235	-0.167939	0.366496	0.357773	0.0481435	0.469733	0.0076717	0.568876	0.000839603	0.645151	8.91E-05
OLFM2	grey	-0.160745	0.387672	0.160745	0.387672	-0.338764	0.0622942	-0.408741	0.0224301	0.106434	0.568765	0.134244	0.47153	-0.0293384	0.875505	-0.838561	3.88E-09
OLFML1	grey	0.186553	0.314967	-0.186553	0.314967	0.0777439	0.677628	0.473987	0.00706701	-0.0238723	0.898567	-0.409235	0.0222522	0.499256	0.00424629	0.187841	0.311578
OSR1	grey	-0.410661	0.0217455	0.410661	0.0217455	0.0465363	0.803678	-0.0678128	0.717003	0.566151	0.000900676	-0.25307	0.169562	0.262024	0.154459	0.0391223	0.834486
OSR2	grey	-0.47875	0.00643834	0.47875	0.00643834	-0.489944	0.00514578	-0.393921	0.0283327	0.545532	0.00150323	0.0449967	0.810053	0.0860126	0.645464	-0.17935	0.334344
OXTR	grey	-0.334816	0.0656044	0.334816	0.0656044	0.438426	0.0136218	-0.172606	0.35313	0.32472	0.074697	-0.194069	0.295509	-0.471742	0.00738084	0.115397	0.536463
P4HA3	grey	-0.366886	0.0423358	0.366886	0.0423358	-0.0235313	0.900009	-0.0530463	0.776861	0.446283	0.0118511	-0.00838534	0.964291	-0.0480761	0.797314	0.85244	1.16E-09
PACSIN3	grey	0.37382	0.0383037	-0.37382	0.0383037	-0.246143	0.181945	0.0756675	0.685796	-0.385934	0.0320051	0.133248	0.474856	0.29393	0.108502	-0.769708	4.16E-07
PAMR1	grey	-0.428137	0.0162704	0.428137	0.0162704	-0.135818	0.4663	-0.010099	0.956999	0.555678	0.00117315	-0.182707	0.325225	0.186776	0.314378	0.531424	0.0020954
PAPPA	grey	-0.407392	0.0229215	0.407392	0.0229215	-0.518562	0.00280211	-0.388667	0.0307073	0.255066	0.166108	0.041937	0.822759	-0.303532	0.0969201	-0.153824	0.408694
PAPSS2	grey	-0.140026	0.452468	0.140026	0.452468	0.555982	0.00116432	0.383039	0.033428	0.265035	0.149605	-0.412113	0.0212391	-0.0385017	0.837076	0.836965	4.43E-09
PCDH10	grey	-0.130392	0.484456	0.130392	0.484456	-0.192982	0.298274	-0.296493	0.105314	0.165145	0.374637	0.395054	0.0278405	-0.151388	0.416243	0.26134	0.155578
PCDHB2	grey	-0.21584	0.243546	0.21584	0.243546	-0.206092	0.266005	-0.128743	0.490046	0.401454	0.0251913	0.368835	0.0411694	0.472547	0.00726694	0.672186	3.45E-05
PCK2	grey	0.489488	0.00519376	-0.489488	0.00519376	0.0250869	0.893435	0.355675	0.0495672	-0.67792	2.79E-05	-0.277777	0.130281	-0.495421	0.00459889	-0.324186	0.0752039
PDGFA	grey	0.474087	0.00705318	-0.474087	0.00705318	0.0602043	0.747664	0.175756	0.344278	-0.641501	0.00010061	-0.168436	0.365058	-0.355107	0.049958	-0.764108	5.67E-07
PDGFD	grey	-0.185094	0.318835	0.185094	0.318835	-0.25109	0.173038	0.0628852	0.736815	0.303352	0.0971282	-0.138549	0.457297	0.174323	0.348288	0.314985	0.0843585
PI16	grey	-0.181026	0.329771	0.181026	0.329771	-0.508647	0.00347934	-0.26182	0.154793	0.149789	0.421241	0.225645	0.222266	-0.0240941	0.89763	0.011156	0.952504
PID1	grey	0.286459	0.118207	-0.286459	0.118207	-0.119631	0.521514	0.336381	0.064276	-0.236335	0.200543	0.10772	0.564078	0.347714	0.0552733	0.600227	0.000357623
PIM1	grey	0.247225	0.17997	-0.247225	0.17997	-0.225082	0.223453	-0.084897	0.649769	-0.365773	0.0430135	0.086449	0.643784	-0.0612426	0.743457	-0.806974	4.17E-08
PIR	grey	0.558705	0.00108782	-0.558705	0.00108782	-0.101319	0.587585	0.443504	0.0124539	-0.623399	0.000179386	-0.0720887	0.699955	0.0686813	0.713529	-0.153699	0.409078
PKDCC	grey	-0.382582	0.0336569	0.382582	0.0336569	-0.405905	0.0234734	-0.324557	0.0748512	0.469969	0.00763705	0.154024	0.408077	0.312458	0.0870173	-0.136532	0.463936
PLAT	grey	-0.205732	0.266859	0.205732	0.266859	0.422693	0.0178368	0.264119	0.15107	0.2857	0.119229	-0.508846	0.00346447	0.00342892	0.985394	0.509289	0.00343155
PLOD2	grey	0.0324274	0.862515	-0.0324274	0.862515	0.295177	0.106942	0.528308	0.00225059	0.0733421	0.694985	-0.457724	0.00962081	0.0768579	0.681109	0.730321	3.10E-06
PLSCR4	grey	-0.488401	0.00530951	0.488401	0.00530951	-0.328965	0.070762	-0.199655	0.281552	0.616854	0.000219181	-0.035729	0.84867	0.328773	0.0709366	0.306482	0.093557
PLXDC2	grey	0.498484	0.00431529	-0.498484	0.00431529	0.0979185	0.600247	0.143459	0.44135	-0.563102	0.000973589	0.311519	0.0880208	-0.044604	0.811681	-0.010786	0.954077
PLXNC1	grey	-0.450704	0.0109426	0.450704	0.0109426	-0.0516737	0.782496	-0.493073	0.00482695	0.347194	0.0556628	0.0376151	0.84078	-0.362835	0.044844	-0.136476	0.464122
POPDC2	grey	-0.244293	0.185356	0.244293	0.185356	-0.192471	0.29958	-0.330597	0.0692929	0.182121	0.326805	-0.00240878	0.989739	-0.0831658	0.656471	-0.564296	0.000944437
PPP1R3C	grey	-0.559626	0.00106298	0.559626	0.00106298	-0.156796	0.399588	-0.341476	0.0600963	0.660698	5.23E-05	0.281813	0.12456	0.0278896	0.881609	0.737363	2.22E-06
PRELP	grey	0.304138	0.096222	-0.304138	0.096222	-0.117933	0.527485	0.295896	0.10605	-0.19358	0.29675	-0.214392	0.246799	0.525039	0.00242403	-0.499401	0.00423343
PRUNE2	grey	-0.443299	0.0124994	0.443299	0.0124994	-0.297057	0.104621	-0.325323	0.0741281	0.591056	0.0004632	0.121264	0.515801	0.320872	0.0784083	-0.047913	0.797987
PSG1	grey	-0.311768	0.0877535	0.311768	0.0877535	-0.489747	0.0051664	-0.394954	0.0278837	0.364889	0.0435578	0.241561	0.190476	0.299596	0.101549	-0.269338	0.142862
PSG4	grey	-0.112492	0.546836	0.112492	0.546836	-0.13261	0.476991	-0.196816	0.288592	0.0129563	0.944849	0.14369	0.440607	-0.188035	0.311067	-0.0466392	0.803252
PSG5	grey	-0.569551	0.000825063	0.569551	0.000825063	-0.23105	0.211092	-0.596779	0.000394505	0.592037	0.000450731	0.52405	0.00247873	0.110917	0.5525	0.420083	0.0186308
PTGER2	grey	-0.132016	0.478986	0.132016	0.478986	0.56928	0.000830873	0.407921	0.0227276	0.261176	0.155847	-0.662517	4.90E-05	0.0895845	0.631758	0.312451	0.0870239
PTGFR	grey	0.0127356	0.945788	-0.0127356	0.945788	0.23658	0.200062	0.462274	0.00883819	0.182931	0.324622	-0.376397	0.0368863	0.441425	0.0129215	0.597524	0.000386263
PTGFRN	grey	0.0818268	0.661673	-0.0818268	0.661673	-0.413713	0.0206927	-0.392607	0.0289122	-0.13671	0.463349	0.538112	0.00179336	0.0586873	0.753825	-0.514964	0.00303336
PTN	grey	-0.156883	0.399324	0.156883	0.399324	0.536862	0.00184677	0.182406	0.326036	0.193166	0.297805	-0.280525	0.126366	-0.177908	0.338308	0.728491	3.38E-06
PTX3	grey	-0.539746	0.00172559	0.539746	0.00172559	0.0666591	0.721626	-0.0672525	0.719247	0.674385	3.18E-05	-0.189046	0.308425	0.133765	0.473128	0.585647	0.000537624
QPCT	grey	-0.231285	0.210615	0.231285	0.210615	-0.614582	0.000234727	-0.58159	0.000600154	0.190186	0.305463	0.71275	6.83E-06	0.134367	0.471121	-0.126127	0.498981
RABGAP1	grey	-0.18092	0.33006	0.18092	0.33006	-0.565038	0.000926709	-0.530369	0.0021469	0.119392	0.522351	0.370305	0.0403071	0.0470717	0.801464	-0.779267	2.41E-07
RARB	grey	-0.464057	0.00854658	0.464057	0.00854658	0.233342	0.20647	-0.384538	0.0326848	0.515317	0.00300995	0.309982	0.0896826	-0.155722	0.402867	0.563041	0.000975106
RASL11B	grey	-0.440488	0.0131369	0.440488	0.0131369	-0.3529	0.0514999	-0.3868	0.0315892	0.440229	0.013197	0.17744	0.339601	-0.0809002	0.665281	0.138035	0.458984
RCAN2	grey	0.130665	0.483536	-0.130665	0.483536	0.250829	0.173501	0.578798	0.000646846	-0.011264	0.952044	-0.455676	0.00999165	0.0339984	0.855921	0.698377	1.25E-05
RCN3	grey	-0.305544	0.0946164	0.305544	0.0946164	0.438186	0.0136791	0.190234	0.305339	0.337688	0.0631833	-0.382634	0.0336311	-0.329368	0.0703967	0.862076	4.64E-10
RGS2	grey	0.449143	0.0112565	-0.449143	0.0112565	0.157602	0.39714	0.478587	0.00645906	-0.349855	0.0536901	-0.114668	0.539056	0.619693	0.00020105	0.046182	0.805144
RHOU	grey	-0.429468	0.0159055	0.429468	0.0159055	-0.0493351	0.79212	-0.478708	0.00644376	0.515403	0.00300429	0.582347	0.000588018	0.28302	0.122887	0.571089	0.000792715
ROBO2	grey	0.125612	0.50075	-0.125612	0.50075	0.346276	0.0563566	0.455022	0.0101127	0.0724717	0.698435	-0.399053	0.0261599	0.462505	0.0088	0.244553	0.184873
RPL27A	grey	0.0773565	0.679149	-0.0773565	0.679149	-0.0889955	0.63401	0.152726	0.412087	-0.201821	0.276258	-0.22476	0.224133	-0.393631	0.0284597	-0.18539	0.318047
RPS4Y1	grey	0.29895	0.102324	-0.29895	0.102324	0.188736	0.309234	0.457574	0.00964754	-0.351916	0.0521998	-0.371367	0.0396931	-0.312412	0.0870655	0.274128	0.135616
RTN1	grey	-0.216085	0.242998	0.216085	0.242998	-0.0881823	0.637125	-0.258527	0.160238	0.26854	0.144095	-0.0424415	0.820661	0.190361	0.305009	-0.561844	0.00100515
S100A3	grey	-0.25135	0.172579	0.25135	0.172579	-0.18295	0.324569	-0.374088	0.0381543	0.287613	0.116668	0.198477	0.28446	0.259978	0.157821	-0.488671	0.00528056
S1PR1	grey	0.127332	0.494856	-0.127332	0.494856	0.220051	0.234247	0.065638	0.725725	-0.109521	0.557542	0.270844	0.140554	0.0413131	0.825355	0.362182	0.0452591
SBSN	grey	0.0030146	0.987159	-0.0030146	0.987159	-0.462793	0.00875248	-0.438025	0.0137179	-0.130325	0.484684	0.478979	0.00640946	0.0862531	0.644538	-0.6547	6.44E-05
SCFD2	grey	-0.121467	0.515096	0.121467	0.515096	0.545792	0.00149387	0.295549	0.10648	0.270117	0.141664	-0.259265	0.159007	0.188134	0.310808	0.748362	1.29E-06
SCIN	grey	-0.178696	0.33614	0.178696	0.33614	0.150836	0.417965	-0.27063	0.14088	0.230717	0.211768	0.444905	0.0121469	-0.0754164	0.686786	0.445652	0.0119857
SCRG1	grey	0.117956	0.527404	-0.117956	0.527404	0.256304	0.163991	0.139157	0.455306	-0.192171	0.300348	-0.302875	0.0976815	-0.4196	0.018781	-0.322977	0.0763609
SCUBE3	grey	-0.52598	0.00237299	0.52598	0.00237299	0.0516089	0.782762	-0.455312	0.0100589	0.513773	0.00311343	0.252178	0.171122	-0.284416	0.120971	0.394112	0.0282493
SEMA3F	grey	0.235109	0.202956	-0.235109	0.202956	-0.576832	0.000681593	-0.223632	0.226527	-0.267779	0.145279	0.390985	0.0296404	0.353372	0.0511673	-0.825364	1.11E-08
SERTAD4	grey	0.433804	0.0147632	-0.433804	0.0147632	0.383133	0.0333809	0.280771	0.126019	-0.579652	0.000632232	-0.234905	0.20336	-0.275348	0.133816	-0.391483	0.0294153
SESN2	grey	0.345302	0.0571006	-0.345302	0.0571006	-0.0276205	0.882743	0.151668	0.415371	-0.557391	0.00112416	-0.0841031	0.652839	-0.519768	0.00272806	-0.189596	0.306995
SFRP2	grey	-0.519484	0.00274532	0.519484	0.00274532	-0.174586	0.347551	-0.248462	0.17773	0.619391	0.00020291	-0.091591	0.62411	0.103221	0.580557	0.0851549	0.648773
SGCD	grey	-0.334765	0.0656483	0.334765	0.0656483	0.446233	0.0118618	-0.128651	0.490358	0.311627	0.0879047	-0.26934	0.142858	-0.404024	0.0241872	0.205187	0.268156
SHC3	grey	-0.332399	0.0676984	0.332399	0.0676984	-0.497245	0.00442818	-0.304292	0.0960447	0.453636	0.0103732	0.423743	0.0175253	0.450087	0.0110658	0.405438	0.023649
SLC16A4	grey	0.0528568	0.777639	-0.0528568	0.777639	0.227164	0.219086	0.529344	0.00219795	0.122152	0.512709	-0.391091	0.0295921	0.405676	0.0235591	0.745577	1.49E-06
SLC16A6	grey	-0.390078	0.0300542	0.390078	0.0300542	0.150897	0.417775	-0.0921126	0.622129	0.394189	0.0282155	-0.159338	0.391894	0.0240212	0.897938	0.492023	0.00493201
SLC22A4	grey	-0.429943	0.0157768	0.429943	0.0157768	-0.090713	0.627452	-0.232233	0.208698	0.415218	0.0201893	0.15723	0.398269	-0.057814	0.757378	0.726024	3.79E-06
SLC38A4	grey	-0.181939	0.327297	0.181939	0.327297	0.449638	0.0111561	0.226839	0.219762	0.220511	0.233246	-0.413609	0.0207278	-0.358408	0.0477193	0.629765	0.00014698
SLC40A1	grey	-0.0533751	0.775513	0.0533751	0.775513	-0.339777	0.0614657	0.0348485	0.852358	0.170627	0.358762	0.0777522	0.677596	0.449743	0.011135	-0.0615692	0.742135
SLIT2	grey	0.0232023	0.9014	-0.0232023	0.9014	0.530529	0.00213902	0.518113	0.00283008	0.0901457	0.629615	-0.549026	0.00138144	0.0775648	0.678331	0.677024	2.88E-05
SLIT3	grey	-0.278703	0.128952	0.278703	0.128952	-0.418846	0.0190174	-0.322323	0.0769927	0.442076	0.0127736	0.353578	0.0510225	0.476555	0.00672189	0.000416421	0.998226
SNAI1	grey	-0.512707	0.00318667	0.512707	0.00318667	-0.0907933	0.627146	-0.236236	0.200736	0.522832	0.00254757	-0.138013	0.459058	-0.252701	0.170206	0.384009	0.0329456
SNED1	grey	-0.42985	0.0158018	0.42985	0.0158018	-0.298308	0.103099	-0.231914	0.209341	0.528986	0.00221602	-0.148769	0.424447	0.130852	0.482903	-0.206337	0.265424
SORT1	grey	0.0759307	0.684759	-0.0759307	0.684759	0.361552	0.045663	0.317066	0.0822166	-0.132961	0.475815	-0.668991	3.88E-05	-0.548677	0.0013932	-0.1503	0.419641
SPAG4	grey	-0.489153	0.00522916	0.489153	0.00522916	-0.619014	0.000205263	-0.628993	0.000150613	0.563829	0.000955749	0.642385	9.77E-05	0.277918	0.130078	0.196212	0.290103
SPOCK1	grey	-0.0613485	0.743028	0.0613485	0.743028	0.0778668	0.677146	0.107275	0.565697	0.165934	0.372328	0.189121	0.30823	0.210459	0.255783	0.83433	5.49E-09
SPRR1A	grey	0.419676	0.0187574	-0.419676	0.0187574	-0.360811	0.0461414	-0.217905	0.238955	-0.527652	0.00228452	0.607706	0.000287901	0.203798	0.271481	-0.662937	4.83E-05
STAMBPL1	grey	0.0580941	0.756238	-0.0580941	0.756238	0.324744	0.0746739	0.490947	0.00504169	0.144995	0.436424	-0.385005	0.0324563	0.551378	0.00130437	0.429583	0.0158742
STMN2	grey	-0.59686	0.000393604	0.59686	0.000393604	-0.138634	0.45702	-0.62474	0.000172078	0.627525	0.000157736	0.512192	0.00322257	-0.00454187	0.980654	0.535536	0.00190491
SULF1	grey	-0.177989	0.338084	0.177989	0.338084	0.103412	0.579854	-0.0735695	0.694084	0.203472	0.272264	0.217079	0.240784	0.0559936	0.764801	0.715689	6.01E-06
SULT1B1	grey	-0.294144	0.108233	0.294144	0.108233	0.348859	0.0544218	0.247245	0.179934	0.438281	0.0136564	-0.561385	0.00101687	0.072707	0.697502	0.428182	0.0162578
SVIL	grey	0.326162	0.0733413	-0.326162	0.0733413	-0.166555	0.370516	0.252311	0.170889	-0.263276	0.152428	-0.024371	0.89646	0.621558	0.000189875	-0.458006	0.00957062
TACSTD2	grey	0.356762	0.0488257	-0.356762	0.0488257	-0.315318	0.0840133	-0.113843	0.542001	-0.388352	0.0308544	0.395935	0.027463	0.46417	0.00852832	-0.752689	1.04E-06
TBX3	grey	-0.120112	0.519829	0.120112	0.519829	0.426206	0.0168124	0.302773	0.0978006	0.237288	0.19868	-0.283263	0.122552	0.166915	0.369468	0.850972	1.32E-09
TFPI2	grey	0.202374	0.274914	-0.202374	0.274914	0.00971557	0.958631	0.185691	0.317248	-0.084378	0.651776	0.338431	0.0625683	0.612182	0.0002522	0.555135	0.00118905
TGFBI	grey	-0.588163	0.000501782	0.588163	0.000501782	-0.0806997	0.666063	-0.404947	0.0238348	0.689778	1.77E-05	0.321598	0.0776972	0.104459	0.576001	0.656608	6.03E-05
THY1	grey	-0.24005	0.193349	0.24005	0.193349	0.375078	0.0376066	0.26172	0.154956	0.390786	0.0297305	-0.528491	0.00224124	-0.00763697	0.967476	0.35261	0.0517058
TIMP3	grey	-0.315081	0.0842592	0.315081	0.0842592	0.0810638	0.664644	-0.168686	0.364338	0.303698	0.0967283	0.0405762	0.828424	-0.279504	0.12781	0.608524	0.00028106
TLR4	grey	-0.556943	0.00113679	0.556943	0.00113679	-0.00749257	0.968091	-0.171917	0.355086	0.69804	1.27E-05	0.0254055	0.892089	0.281106	0.125548	0.684351	2.18E-05
TM4SF1	grey	0.461045	0.00904398	-0.461045	0.00904398	0.363656	0.0443261	0.260607	0.156782	-0.51635	0.00294241	-0.139224	0.455087	0.0629416	0.736587	-0.654271	6.54E-05
TMEFF2	grey	-0.282539	0.123552	0.282539	0.123552	0.0602568	0.747452	-0.0557731	0.765701	0.432217	0.015173	-0.061216	0.743564	0.0541406	0.772377	0.378108	0.0359692
TMEM140	grey	-0.509066	0.00344808	0.509066	0.00344808	-0.217521	0.239804	-0.532754	0.00203208	0.465177	0.00836745	0.249449	0.175959	0.0643449	0.730928	0.119695	0.521289
TMEM155	grey	-0.0691341	0.71172	0.0691341	0.71172	-0.179728	0.333308	-0.139146	0.455341	0.166863	0.369618	0.426731	0.0166634	0.33411	0.0662109	0.453545	0.0103904
TMEM200A	grey	-0.529267	0.0022018	0.529267	0.0022018	-0.228297	0.216734	-0.687739	1.91E-05	0.572046	0.000773157	0.699362	1.20E-05	0.168989	0.363462	0.338389	0.0626028
TMSB15A	grey	-0.205632	0.267096	0.205632	0.267096	0.476134	0.00677751	-0.116662	0.531974	0.349628	0.0538559	0.0775298	0.678469	0.327155	0.0724196	0.108301	0.561965
TNC	grey	-0.525458	0.00240116	0.525458	0.00240116	-0.483681	0.00583842	-0.605708	0.000305232	0.58371	0.000566719	0.443677	0.0124156	0.209432	0.258163	-0.0515378	0.783054
TNFRSF10A	grey	0.305845	0.0942757	-0.305845	0.0942757	-0.0521118	0.780696	-0.0856278	0.646948	-0.397564	0.0267757	0.447722	0.0115488	0.365556	0.0431463	-0.311601	0.0879326
TNFRSF11B	grey	0.13941	0.454479	-0.13941	0.454479	0.0936884	0.616157	0.424408	0.0173303	-0.120693	0.517798	-0.590047	0.000476358	0.0572271	0.759769	-0.0834894	0.655216
TNFSF4	grey	-0.317725	0.0815473	0.317725	0.0815473	0.232185	0.208794	-0.233976	0.205204	0.269756	0.142218	0.023527	0.900027	-0.399686	0.0259018	0.422807	0.0178028
TRHDE	grey	-0.41362	0.0207242	0.41362	0.0207242	0.261641	0.155085	-0.313881	0.0855122	0.42764	0.0164086	0.233801	0.205553	-0.00686619	0.970757	0.366798	0.0423887
TRIB3	grey	0.465227	0.00835952	-0.465227	0.00835952	0.0111011	0.952737	0.243304	0.187199	-0.669632	3.79E-05	-0.182118	0.326812	-0.484736	0.00571648	-0.422668	0.0178442
TRPV2	grey	-0.488788	0.00526802	0.488788	0.00526802	0.072065	0.70005	-0.290811	0.112479	0.445353	0.0120499	0.081586	0.66261	-0.132816	0.476299	0.413368	0.0208096
TSC22D3	grey	-0.0784271	0.674948	0.0784271	0.674948	-0.260625	0.156754	-0.386088	0.0319309	-0.112544	0.54665	0.288309	0.115746	-0.563179	0.000971676	-0.266873	0.146697
TSPAN2	grey	-0.278089	0.129831	0.278089	0.129831	-0.532504	0.00204384	-0.444192	0.0123023	0.342042	0.0596453	0.4058	0.0235126	0.28706	0.117405	-0.412289	0.0211786
TUSC3	grey	0.231644	0.209886	-0.231644	0.209886	0.280327	0.126644	0.417694	0.0193831	-0.211857	0.252564	-0.105235	0.573154	-0.0346261	0.85329	0.771682	3.72E-07
UACA	grey	-0.127175	0.495393	0.127175	0.495393	0.555353	0.00118263	0.239469	0.194462	0.157123	0.398595	-0.416844	0.019657	-0.449844	0.0111147	0.515581	0.00299253
USP9Y	grey	0.268641	0.143938	-0.268641	0.143938	0.110399	0.554369	0.42509	0.0171323	-0.304962	0.095279	-0.334742	0.0656684	-0.245081	0.183897	0.259411	0.158763
VEPH1	grey	-0.532029	0.00206639	0.532029	0.00206639	0.293968	0.108455	-0.0887737	0.634859	0.63605	0.000120211	-0.112978	0.545094	-0.091284	0.625278	0.863624	3.98E-10
WNT2	grey	-0.31504	0.0843012	0.31504	0.0843012	-0.371672	0.0395181	-0.352309	0.0519197	0.31311	0.0863254	0.259463	0.158677	0.0429329	0.818618	0.0453	0.808796
WNT5B	grey	-0.0412508	0.825614	0.0412508	0.825614	0.483967	0.00580513	0.403462	0.0244038	0.0782402	0.675681	-0.473131	0.00718529	-0.249342	0.17615	0.70787	8.42E-06
ZFPM2	grey	0.21978	0.234837	-0.21978	0.234837	-0.0654152	0.726621	0.28588	0.118987	-0.205933	0.266381	0.0638501	0.732922	0.338838	0.0622334	0.428903	0.0160593
ZFY	grey	0.0439104	0.814559	-0.0439104	0.814559	0.203873	0.2713	0.328809	0.0709039	-0.0677983	0.717061	-0.419424	0.018836	-0.322001	0.0773046	0.393406	0.0285586
ZNF385D	grey	-0.405411	0.0236593	0.405411	0.0236593	0.209898	0.257081	-0.0693576	0.710828	0.618411	0.000209066	-0.15014	0.420143	0.317933	0.0813371	0.415325	0.0201538
ACTA2	red	-0.545042	0.00152107	0.545042	0.00152107	0.174205	0.348622	-0.178321	0.337169	0.521302	0.00263637	-0.497194	0.00443286	-0.573205	0.000750056	-0.0853604	0.64798
ADH1B	red	-0.203595	0.271969	0.203595	0.271969	-0.441724	0.0128534	-0.162762	0.381665	0.319662	0.079604	0.0510588	0.785023	0.421838	0.0180936	-0.260916	0.156274
ADORA2B	red	0.466927	0.00809413	-0.466927	0.00809413	-0.39218	0.0291021	0.136325	0.464623	-0.476567	0.00672033	0.167528	0.367686	0.411122	0.0215836	-0.714379	6.37E-06
AKR1B1	red	0.0621216	0.7399	-0.0621216	0.7399	-0.166411	0.370934	0.245224	0.183633	0.0470412	0.80159	0.0344004	0.854236	0.689985	1.75E-05	0.363575	0.0443769
ALDH1A3	red	0.364355	0.043889	-0.364355	0.043889	0.0464187	0.804164	0.193165	0.297807	-0.292697	0.110061	0.455639	0.00999849	0.698705	1.23E-05	0.338315	0.0626636
ALDH3A1	red	0.431485	0.0153651	-0.431485	0.0153651	-0.183635	0.322731	0.365256	0.043331	-0.271014	0.140294	0.207272	0.263216	0.738484	2.11E-06	0.0754167	0.686785
ALDH3A2	red	0.371984	0.0393399	-0.371984	0.0393399	-0.411203	0.0215553	0.0535944	0.774615	-0.272225	0.138462	0.50373	0.00386454	0.766713	4.91E-07	-0.241618	0.190369
ALPK2	red	-0.818388	1.86E-08	0.818388	1.86E-08	-0.229303	0.214659	-0.657373	5.87E-05	0.727613	3.52E-06	0.0677064	0.717429	-0.542904	0.00160092	0.14378	0.440316
AMPD3	red	-0.0914077	0.624808	0.0914077	0.624808	-0.472624	0.00725608	-0.407697	0.0228096	0.105524	0.572094	0.755747	8.85E-07	0.576215	0.000692842	0.0848006	0.650142
ANGPT1	red	-0.351346	0.0526083	0.351346	0.0526083	0.395304	0.0277332	-0.0598022	0.749296	0.276283	0.132446	-0.296288	0.105567	-0.654437	6.50E-05	0.524699	0.00244274
ANGPTL1	red	-0.0159876	0.931973	0.0159876	0.931973	-0.0108426	0.953837	0.113755	0.542314	0.218158	0.238396	0.138937	0.456027	0.773532	3.35E-07	0.483031	0.00591467
ANXA3	red	0.650562	7.43E-05	-0.650562	7.43E-05	-0.20507	0.268435	0.330254	0.0695995	-0.543546	0.00157657	0.324179	0.07521	0.851994	1.21E-09	-0.247325	0.179788
APOL2	red	-0.168575	0.364658	0.168575	0.364658	0.247885	0.178773	0.162958	0.381083	0.356936	0.0487077	-0.139604	0.453845	0.561916	0.00100331	0.506502	0.00364305
APOL3	red	-0.141732	0.446923	0.141732	0.446923	-0.207611	0.262419	-0.00443704	0.9811	0.303139	0.0973755	0.104388	0.57626	0.732739	2.77E-06	0.27923	0.128199
APOL6	red	0.112198	0.54789	-0.112198	0.54789	-0.10815	0.562514	0.113401	0.543581	0.0649649	0.728432	0.154568	0.406403	0.820556	1.59E-08	0.150314	0.419596
APPL2	red	-0.721395	4.67E-06	0.721395	4.67E-06	0.104934	0.574255	-0.419368	0.0188534	0.64002	0.000105631	-0.227766	0.217834	-0.784016	1.81E-07	0.20474	0.269222
AQP3	red	0.694558	1.46E-05	-0.694558	1.46E-05	-0.208155	0.261143	0.277136	0.131206	-0.628409	0.000153412	0.415886	0.0199692	0.705141	9.45E-06	-0.337665	0.0632019
ARHGAP29	red	-0.0504802	0.787404	0.0504802	0.787404	-0.27926	0.128157	-0.103509	0.579493	0.203034	0.27332	0.333633	0.0666231	0.721811	4.58E-06	0.029085	0.876572
ARMC9	red	-0.33383	0.0664526	0.33383	0.0664526	0.23392	0.205317	-0.23264	0.207877	0.229394	0.214474	-0.16716	0.368755	-0.51489	0.00303826	-0.0486798	0.794822
ASNS	red	0.447837	0.0115248	-0.447837	0.0115248	0.130517	0.484035	0.370902	0.0399607	-0.63265	0.000134099	-0.337358	0.063458	-0.552068	0.0012825	-0.272071	0.138694
ASPHD2	red	0.526468	0.00234683	-0.526468	0.00234683	-0.215551	0.244193	0.241279	0.191009	-0.405575	0.0235975	0.389942	0.0301168	0.903595	3.40E-12	-0.07924	0.671765
ATP8B4	red	-0.107126	0.566242	0.107126	0.566242	-0.32096	0.078322	-0.0736781	0.693654	0.276237	0.132514	0.288244	0.115832	0.735681	2.41E-06	0.29511	0.107026
B3GALT2	red	-0.177653	0.339014	0.177653	0.339014	0.480211	0.00625541	0.00115766	0.995069	0.0478558	0.798224	-0.359316	0.0471182	-0.766204	5.05E-07	0.116296	0.533271
BATF2	red	0.225291	0.22301	-0.225291	0.22301	0.0104576	0.955474	0.174711	0.347201	-0.0556363	0.76626	0.173956	0.349321	0.849338	1.53E-09	0.147305	0.429071
BDKRB1	red	0.105976	0.570442	-0.105976	0.570442	-0.155172	0.404549	0.0520668	0.780881	-0.0187415	0.92029	0.399124	0.0261306	0.660408	5.28E-05	0.451495	0.0107864
BDKRB2	red	0.330545	0.0693393	-0.330545	0.0693393	-0.357027	0.0486461	0.188369	0.310194	-0.1805	0.331203	0.362312	0.0451764	0.867562	2.67E-10	0.104762	0.574889
BEX4	red	0.623181	0.0001806	-0.623181	0.0001806	-0.112365	0.547292	0.513664	0.00312084	-0.505616	0.00371265	0.0949213	0.611502	0.644402	9.14E-05	-0.108987	0.559476
BIRC3	red	0.346118	0.0564768	-0.346118	0.0564768	0.167341	0.368229	0.451055	0.0108731	-0.207044	0.263754	-0.135357	0.467828	0.744869	1.54E-06	0.159374	0.391785
BMP2	red	0.174452	0.347927	-0.174452	0.347927	-0.301419	0.0993842	-0.159961	0.390021	-0.135695	0.466706	0.602677	0.000333293	0.746373	1.43E-06	-0.0245097	0.895874
BNC1	red	0.371978	0.0393433	-0.371978	0.0393433	-0.227292	0.218819	-0.0523633	0.779663	-0.307688	0.0922075	0.731509	2.94E-06	0.687673	1.92E-05	0.0328816	0.860607
BST2	red	-0.153984	0.4082	0.153984	0.4082	-0.148908	0.424008	-0.212536	0.251013	0.275884	0.133029	0.384736	0.0325878	0.737661	2.19E-06	0.120715	0.51772
BTC	red	0.425027	0.0171504	-0.425027	0.0171504	0.0523079	0.779891	0.467603	0.00799065	-0.19616	0.290233	0.00429422	0.981709	0.89112	1.83E-11	0.181571	0.328293
BTN3A3	red	-0.226633	0.220194	0.226633	0.220194	-0.178647	0.336273	-0.038602	0.836657	0.399111	0.026136	0.124968	0.502965	0.674196	3.20E-05	0.38307	0.0334122
C12orf75	red	-0.801431	6.05E-08	0.801431	6.05E-08	0.178439	0.336847	-0.60707	0.000293324	0.699639	1.19E-05	0.0133828	0.943037	-0.5983	0.000377839	0.201318	0.277481
C15orf48	red	0.318571	0.0806942	-0.318571	0.0806942	-0.0071179	0.969686	0.372734	0.0389141	-0.233818	0.205521	0.130622	0.48368	0.632607	0.000134282	0.537686	0.00181141
C19orf66	red	0.0355387	0.849466	-0.0355387	0.849466	-0.216008	0.24317	-0.0668645	0.720802	0.124685	0.503938	0.395664	0.0275788	0.881234	6.03E-11	0.146997	0.430048
C1orf54	red	0.265794	0.148399	-0.265794	0.148399	-0.0623751	0.738876	0.337586	0.0632678	-0.356163	0.0492329	-0.471447	0.00742289	-0.38101	0.0344552	-0.439558	0.0133538
C3	red	-0.175556	0.344838	0.175556	0.344838	-0.491733	0.00496129	-0.174904	0.346659	0.271552	0.139478	0.3694	0.040836	0.622452	0.000184717	0.253455	0.168892
CACNB4	red	0.414247	0.0205131	-0.414247	0.0205131	-0.0240313	0.897895	0.436582	0.014068	-0.185538	0.317653	0.0872517	0.640696	0.886373	3.29E-11	0.18992	0.306154
CAPG	red	0.282244	0.123962	-0.282244	0.123962	-0.406087	0.0234052	-0.0733958	0.694772	-0.173038	0.351908	0.638359	0.000111529	0.831891	6.67E-09	-0.115178	0.53724
CASP1	red	0.574091	0.000732793	-0.574091	0.000732793	-0.111594	0.550063	0.265512	0.148846	-0.563595	0.000961457	0.179106	0.335013	0.68755	1.93E-05	-0.424105	0.017419
CBS	red	0.209395	0.258248	-0.209395	0.258248	0.351129	0.0527647	0.375758	0.037234	-0.299588	0.101558	-0.561566	0.00101224	-0.631145	0.000140687	-0.0401927	0.830022
CCL20	red	-0.0952238	0.610362	0.0952238	0.610362	-0.144185	0.439017	-0.0198394	0.915636	0.258145	0.160879	0.227047	0.21933	0.740389	1.92E-06	0.388277	0.0308896
CCL5	red	0.0595902	0.750157	-0.0595902	0.750157	-0.109452	0.557791	0.00139823	0.994044	0.0201947	0.914131	0.27437	0.135257	0.690889	1.69E-05	0.256279	0.164034
CCL7	red	-0.0199224	0.915284	0.0199224	0.915284	-0.252016	0.171407	0.0558466	0.765401	0.190953	0.303481	0.173016	0.351972	0.783688	1.85E-07	0.314599	0.0847611
CCL8	red	0.05591	0.765142	-0.05591	0.765142	-0.0789347	0.67296	0.0659051	0.724652	0.0926288	0.62017	0.0140342	0.940269	0.661873	5.01E-05	-0.137683	0.460142
CCND2	red	0.783303	1.89E-07	-0.783303	1.89E-07	-0.155281	0.404215	0.486148	0.00555663	-0.763831	5.75E-07	0.128488	0.490912	0.481209	0.00613301	-0.285094	0.120049
CD24	red	0.589921	0.000478014	-0.589921	0.000478014	-0.239814	0.193802	0.168631	0.364496	-0.531628	0.00208561	0.535844	0.00189123	0.650643	7.41E-05	-0.182387	0.326086
CD40	red	0.173826	0.349688	-0.173826	0.349688	-0.408203	0.0226249	0.0800984	0.66841	-0.0392738	0.833854	0.214727	0.246044	0.824637	1.17E-08	-0.104252	0.57676
CD82	red	0.64698	8.38E-05	-0.64698	8.38E-05	-0.238179	0.19695	0.282364	0.123794	-0.602493	0.000335065	0.370546	0.040167	0.766338	5.02E-07	-0.273441	0.136639
CD97	red	-0.611881	0.000254477	0.611881	0.000254477	0.276362	0.132331	-0.412538	0.0210927	0.563207	0.000970992	-0.204047	0.270883	-0.456541	0.00983371	-0.0812185	0.664041
CDH2	red	-0.332104	0.0679573	0.332104	0.0679573	0.342	0.0596792	0.046054	0.805674	0.368537	0.0413462	-0.31693	0.0823561	-0.522159	0.00258629	0.581331	0.000604358
CDO1	red	0.167571	0.367563	-0.167571	0.367563	0.254725	0.166694	0.487977	0.00535527	0.0136525	0.941891	-0.216564	0.24193	0.570014	0.000815195	0.454649	0.0101822
CFB	red	0.273886	0.135975	-0.273886	0.135975	-0.282523	0.123574	0.250255	0.174521	-0.107498	0.564886	0.122442	0.511701	0.886345	3.30E-11	-0.0221603	0.905808
CFI	red	0.364741	0.0436493	-0.364741	0.0436493	0.109311	0.558302	0.489588	0.00518322	-0.118886	0.52413	-0.0124043	0.947196	0.86294	4.26E-10	0.313018	0.0864227
CHAC1	red	0.180773	0.33046	-0.180773	0.33046	-0.135214	0.468303	-0.113616	0.54281	-0.404419	0.0240358	0.139835	0.453091	-0.572209	0.000769867	-0.219829	0.234731
CHODL	red	0.451107	0.0108628	-0.451107	0.0108628	0.0359506	0.847742	0.432161	0.0151877	-0.231288	0.210608	0.111183	0.551541	0.897068	8.41E-12	0.165544	0.373467
CHRDL1	red	0.357215	0.0485192	-0.357215	0.0485192	0.0104188	0.955639	0.474819	0.00695353	-0.115687	0.535434	0.0160804	0.931579	0.835337	5.06E-09	0.298996	0.102268
CLCA2	red	0.603846	0.000322214	-0.603846	0.000322214	-0.227112	0.219194	0.181091	0.329595	-0.551842	0.00128961	0.475375	0.00687859	0.685258	2.11E-05	-0.283728	0.121913
CLDN23	red	0.508104	0.00352017	-0.508104	0.00352017	-0.0340779	0.855588	0.594731	0.000417977	-0.352792	0.0515766	-0.147016	0.429988	0.793409	1.02E-07	0.100914	0.589087
CLGN	red	0.201981	0.275869	-0.201981	0.275869	-0.0454932	0.807996	0.268417	0.144286	0.0334698	0.858139	0.136334	0.464592	0.890248	2.04E-11	0.17803	0.337973
CLIC6	red	-0.19805	0.285519	0.19805	0.285519	0.0202862	0.913743	0.0604266	0.746763	0.376494	0.0368338	-0.143757	0.44039	0.478546	0.00646432	0.231521	0.210136
CLU	red	0.611638	0.000256324	-0.611638	0.000256324	-0.0671208	0.719774	0.575981	0.000697143	-0.504268	0.00382067	-0.0490685	0.793219	0.705059	9.48E-06	-0.0763968	0.682923
CMPK2	red	0.185876	0.316758	-0.185876	0.316758	-0.0224363	0.90464	0.129391	0.487845	-0.0145341	0.938146	0.255972	0.164557	0.894328	1.21E-11	0.161862	0.384338
CMYA5	red	0.154331	0.407133	-0.154331	0.407133	0.0817166	0.662101	0.222813	0.228279	0.066965	0.720399	0.0421161	0.822014	0.792268	1.09E-07	0.214041	0.247591
CNN1	red	-0.461992	0.00888513	0.461992	0.00888513	-0.222981	0.227918	-0.558066	0.00110537	0.30887	0.0909004	-0.0518455	0.78179	-0.649063	7.81E-05	-0.547439	0.00143565
COL1A1	red	-0.229835	0.213568	0.229835	0.213568	0.381645	0.0341309	0.221334	0.23146	0.166558	0.370507	-0.742927	1.70E-06	-0.798477	7.34E-08	0.183465	0.323187
COL3A1	red	-0.606585	0.000297515	0.606585	0.000297515	0.329553	0.0702295	-0.182163	0.326691	0.541695	0.00164771	-0.504927	0.00376749	-0.756954	8.31E-07	0.192114	0.300494
COL4A1	red	-0.0141903	0.939606	0.0141903	0.939606	0.155901	0.402319	-0.0555526	0.766602	-0.162558	0.38227	-0.21156	0.253245	-0.697101	1.32E-05	-0.290473	0.112916
COL4A2	red	0.0894745	0.632178	-0.0894745	0.632178	0.0129837	0.944733	-0.101582	0.586613	-0.281537	0.124946	-0.0675353	0.718114	-0.569814	0.000819439	-0.508406	0.00349742
COL5A1	red	-0.416168	0.0198767	0.416168	0.0198767	0.271827	0.139062	-0.126052	0.499238	0.276699	0.131841	-0.467868	0.00795028	-0.939631	4.85E-15	0.118532	0.525376
COL6A1	red	-0.771785	3.70E-07	0.771785	3.70E-07	0.115414	0.536401	-0.420578	0.0184782	0.694099	1.49E-05	-0.345857	0.0566756	-0.6646	4.55E-05	0.0237452	0.899105
COL6A3	red	-0.536209	0.00187518	0.536209	0.00187518	0.405795	0.0235148	-0.146206	0.432559	0.454692	0.0101741	-0.495517	0.00458971	-0.787184	1.50E-07	0.193222	0.297663
COL7A1	red	0.201155	0.277878	-0.201155	0.277878	-0.123033	0.509653	-0.147705	0.427805	-0.421405	0.018225	0.201959	0.275921	-0.440204	0.0132028	-0.287013	0.117467
COLEC10	red	0.542002	0.00163572	-0.542002	0.00163572	0.193674	0.296512	0.72221	4.50E-06	-0.342358	0.0593948	-0.352518	0.051771	0.643071	9.55E-05	0.180882	0.330164
CORIN	red	-0.631266	0.000140149	0.631266	0.000140149	0.413608	0.0207283	-0.214885	0.245688	0.648785	7.89E-05	-0.271095	0.140172	-0.477234	0.00663306	0.467464	0.00801176
CPA4	red	0.372245	0.0391914	-0.372245	0.0391914	-0.342175	0.0595403	-0.00521997	0.977766	-0.320826	0.0784534	0.623824	0.00017704	0.564082	0.000949596	-0.148105	0.42654
CPNE8	red	0.377184	0.0364622	-0.377184	0.0364622	-0.0491924	0.792708	0.165002	0.375055	-0.354635	0.0502843	0.424931	0.0171784	0.501142	0.00408161	0.360762	0.0461728
CPXM2	red	0.22328	0.227279	-0.22328	0.227279	0.320477	0.0787972	0.374844	0.0377351	-0.0922462	0.621622	-0.228082	0.217179	0.560916	0.00102899	0.032486	0.862269
CRLF1	red	-0.144831	0.436947	0.144831	0.436947	-0.273574	0.136441	-0.12287	0.510217	0.282969	0.122957	0.453673	0.0103661	0.650337	7.48E-05	0.487091	0.00545211
CSRP2	red	-0.207736	0.262125	0.207736	0.262125	-0.0465888	0.803461	-0.378614	0.0357015	-0.0235756	0.899822	0.0598687	0.749026	-0.797455	7.85E-08	-0.20864	0.260009
CST1	red	0.35412	0.0506432	-0.35412	0.0506432	0.00429667	0.981698	0.477892	0.00654798	-0.124801	0.503541	0.00088405	0.996234	0.75154	1.10E-06	0.263595	0.151913
CST6	red	-0.170168	0.360077	0.170168	0.360077	0.214872	0.245717	-0.108107	0.562671	0.0213369	0.909294	-0.207918	0.261699	-0.759389	7.30E-07	0.16005	0.389753
CTSS	red	-0.10786	0.563567	0.10786	0.563567	-0.125279	0.501893	-0.0763573	0.683079	0.216562	0.241934	0.236053	0.201097	0.700786	1.13E-05	0.236082	0.201039
CXCL1	red	-0.120875	0.517162	0.120875	0.517162	-0.251657	0.172038	-0.143116	0.442453	0.239437	0.194523	0.479266	0.00637323	0.675386	3.07E-05	0.455777	0.00997315
CXCL10	red	0.174437	0.347968	-0.174437	0.347968	0.026942	0.885604	0.192675	0.299059	0.0037279	0.984121	0.170921	0.357922	0.851006	1.32E-09	0.328483	0.071201
CXCL11	red	0.16155	0.385267	-0.16155	0.385267	0.0661207	0.723786	0.178252	0.337361	-0.00530748	0.977394	0.124338	0.505136	0.79453	9.47E-08	0.2716	0.139406
CXCL3	red	-0.223644	0.226502	0.223644	0.226502	-0.150107	0.420243	-0.135324	0.467938	0.330362	0.0695031	0.338481	0.0625263	0.581258	0.000605543	0.537969	0.00179942
CXCL6	red	-0.132073	0.478794	0.132073	0.478794	-0.216462	0.242157	-0.103621	0.579083	0.282553	0.123532	0.434616	0.0145571	0.659952	5.36E-05	0.456618	0.00981957
CYP27C1	red	0.817964	1.92E-08	-0.817964	1.92E-08	0.016732	0.928814	0.600535	0.000354477	-0.746304	1.43E-06	0.0248588	0.894399	0.632474	0.000134854	-0.294562	0.107709
CYR61	red	-0.709631	7.81E-06	0.709631	7.81E-06	-0.0723206	0.699035	-0.482526	0.00597449	0.586344	0.000527475	-0.0975505	0.601624	-0.695861	1.38E-05	0.194019	0.295636
CYYR1	red	0.328785	0.0709259	-0.328785	0.0709259	-0.273115	0.137126	-0.0784405	0.674896	-0.240507	0.192477	0.515568	0.00299343	0.794106	9.72E-08	-0.428969	0.0160415
DACT1	red	-0.377956	0.0360496	0.377956	0.0360496	-0.110016	0.555751	-0.422248	0.01797	0.24909	0.176601	0.256263	0.164061	-0.59892	0.000371224	0.352707	0.0516365
DDIT4L	red	0.150736	0.418278	-0.150736	0.418278	-0.127147	0.495488	0.0748509	0.689018	0.024826	0.894537	0.389821	0.0301723	0.924035	1.23E-13	0.225269	0.223058
DDX58	red	0.12788	0.492984	-0.12788	0.492984	-0.233922	0.205312	-0.0881523	0.63724	0.0120288	0.948792	0.530543	0.00213833	0.902492	3.98E-12	0.0589003	0.752959
DDX60	red	0.3288	0.0709122	-0.3288	0.0709122	-0.254112	0.167752	0.0274523	0.883452	-0.222738	0.228438	0.510462	0.00334574	0.871551	1.76E-10	-0.142468	0.444542
DDX60L	red	0.216685	0.24166	-0.216685	0.24166	-0.0655909	0.725915	0.0558925	0.765214	-0.0655292	0.726163	0.387323	0.03134	0.863711	3.95E-10	0.112892	0.545401
DGKI	red	-0.352456	0.0518152	0.352456	0.0518152	0.349547	0.053915	0.0305312	0.870485	0.344853	0.0574457	-0.329311	0.0704488	-0.559218	0.00107392	0.670887	3.62E-05
DHRS3	red	0.540117	0.00171055	-0.540117	0.00171055	-0.232873	0.207411	0.317356	0.0819214	-0.488247	0.0053261	0.340326	0.0610204	0.546535	0.00146736	0.180245	0.331897
DHX58	red	0.25646	0.163726	-0.25646	0.163726	-0.145238	0.435645	0.0698591	0.708827	-0.114929	0.538128	0.392042	0.029164	0.901769	4.41E-12	0.0462626	0.80481
DIRAS3	red	0.107117	0.566272	-0.107117	0.566272	0.173767	0.349852	0.366323	0.0426772	0.132983	0.475741	-0.0680378	0.716102	0.651793	7.12E-05	0.542434	0.00161899
DKK2	red	-0.159701	0.390802	0.159701	0.390802	-0.263912	0.151403	0.0316458	0.865798	0.321751	0.0775477	0.152368	0.413196	0.421192	0.0182901	0.456262	0.00988444
DKK3	red	0.511911	0.00324228	-0.511911	0.00324228	0.0045234	0.980733	0.209269	0.258541	-0.469983	0.00763502	0.367826	0.0417702	0.531326	0.00210015	-0.0646652	0.729638
DOCK10	red	-0.367994	0.0416694	0.367994	0.0416694	0.601537	0.000344422	0.100311	0.591327	0.339462	0.0617227	-0.614325	0.000236547	-0.659483	5.45E-05	0.311124	0.0884454
DPP4	red	-0.433416	0.0148625	0.433416	0.0148625	-0.193859	0.296041	-0.382838	0.0335283	0.577106	0.000676662	0.487458	0.00541179	0.476156	0.00677452	0.540204	0.001707
DTX3L	red	0.22357	0.22666	-0.22357	0.22666	-0.0421097	0.82204	0.127435	0.494505	-0.0773563	0.67915	0.215416	0.244495	0.862091	4.63E-10	-0.06882	0.712975
DUSP10	red	-0.74313	1.68E-06	0.74313	1.68E-06	0.243688	0.186482	-0.489764	0.00516469	0.68869	1.84E-05	-0.0676121	0.717806	-0.587362	0.000512954	0.364412	0.043854
DUSP4	red	0.184103	0.321478	-0.184103	0.321478	-0.423991	0.0174524	-0.24194	0.18976	-0.118169	0.526654	0.704043	9.89E-06	0.773684	3.32E-07	-0.212044	0.252137
ECHDC3	red	0.0600029	0.748481	-0.0600029	0.748481	-0.179315	0.334439	0.0284041	0.87944	0.0714242	0.702596	0.140366	0.451361	0.57002	0.000815063	-0.163053	0.380801
EDNRA	red	-0.227702	0.217966	0.227702	0.217966	-0.170266	0.359795	-0.101794	0.585828	0.408835	0.0223958	0.0962513	0.606497	0.533108	0.00201546	0.0662949	0.723087
EDNRB	red	-0.0747083	0.689581	0.0747083	0.689581	-0.394853	0.0279273	0.0281231	0.880625	0.223926	0.225901	0.116603	0.532183	0.542	0.00163581	0.162553	0.382284
EFEMP1	red	0.0650427	0.728119	-0.0650427	0.728119	-0.400463	0.0255873	-0.217151	0.240625	0.00863665	0.963221	0.441048	0.0130079	0.522622	0.00255961	-0.376121	0.0370364
EFNB2	red	0.212102	0.252003	-0.212102	0.252003	0.138111	0.458735	-0.107248	0.565798	-0.420229	0.0185856	0.0870549	0.641453	-0.509503	0.00341576	-0.333873	0.0664158
EIF4EBP1	red	0.313321	0.0861017	-0.313321	0.0861017	0.343577	0.0584363	0.415241	0.0201816	-0.508962	0.0034558	-0.602614	0.000333898	-0.684719	2.15E-05	-0.25612	0.164305
EMILIN2	red	-0.660392	5.28E-05	0.660392	5.28E-05	0.0844681	0.651427	-0.501846	0.00402154	0.580219	0.000622696	-0.154716	0.405948	-0.603304	0.000327312	-0.0533749	0.775514
ENPEP	red	-0.602789	0.000332216	0.602789	0.000332216	0.405583	0.0235942	-0.0392908	0.833783	0.655572	6.25E-05	-0.573778	0.000738845	-0.444087	0.0123254	0.366991	0.0422722
ENPP4	red	0.230518	0.212173	-0.230518	0.212173	0.192052	0.300654	0.597347	0.000388207	-0.0379525	0.83937	-0.300312	0.100695	0.4537	0.010361	0.639372	0.000107898
EPHA4	red	0.418154	0.0192363	-0.418154	0.0192363	-0.119434	0.522205	0.134491	0.470708	-0.287758	0.116475	0.521892	0.00260184	0.813112	2.72E-08	0.174823	0.346888
EPHX2	red	0.442379	0.012705	-0.442379	0.012705	-0.248512	0.177641	0.261862	0.154724	-0.272602	0.137895	0.357945	0.0480287	0.926764	7.35E-14	-0.0153813	0.934547
EPS8	red	-0.73146	2.94E-06	0.73146	2.94E-06	0.272558	0.137961	-0.311439	0.0881065	0.744621	1.56E-06	-0.292593	0.110194	-0.553887	0.00122633	0.406108	0.0233972
EPSTI1	red	0.503943	0.0038471	-0.503943	0.0038471	0.215766	0.24371	0.48161	0.00608434	-0.445328	0.0120553	-0.100538	0.590483	0.591744	0.000454424	-0.0121038	0.948474
EREG	red	0.496779	0.00447124	-0.496779	0.00447124	-0.293299	0.109298	0.218139	0.238438	-0.386929	0.0315276	0.389906	0.0301333	0.774354	3.20E-07	-0.0866737	0.642919
ESM1	red	0.221568	0.230954	-0.221568	0.230954	0.191674	0.301624	0.495609	0.00458102	-0.0125583	0.946541	-0.165016	0.375016	0.715681	6.02E-06	0.467503	0.00800583
ETV7	red	0.254247	0.167519	-0.254247	0.167519	0.0499661	0.78952	0.262858	0.153105	-0.0760555	0.684267	0.121637	0.514504	0.878485	8.25E-11	0.238672	0.195996
EVI2B	red	-0.407447	0.0229013	0.407447	0.0229013	0.0375539	0.841035	-0.0189071	0.919588	0.523294	0.00252128	-0.11659	0.532231	0.262203	0.154168	0.705497	9.31E-06
FAM101B	red	-0.335438	0.0650741	0.335438	0.0650741	0.368196	0.0415487	-0.102027	0.584965	0.184983	0.31913	-0.39656	0.0271976	-0.873005	1.51E-10	0.209068	0.259009
FAM134B	red	0.386918	0.0315326	-0.386918	0.0315326	0.0907513	0.627306	0.329067	0.0706693	-0.212157	0.251878	0.129427	0.487724	0.806305	4.36E-08	0.103121	0.580924
FAM20C	red	0.227988	0.217374	-0.227988	0.217374	0.32565	0.0738208	0.608335	0.000282628	-0.146822	0.430603	-0.610945	0.000261654	0.294769	0.107451	0.15817	0.395417
FBLN5	red	-0.65708	5.93E-05	0.65708	5.93E-05	0.0443177	0.812869	-0.248886	0.176968	0.619591	0.000201678	-0.307058	0.0929111	-0.492275	0.00490653	0.487339	0.00542482
FBN1	red	-0.53197	0.00206919	0.53197	0.00206919	0.179512	0.3339	-0.101057	0.588559	0.520611	0.00267733	-0.503727	0.00386474	-0.71003	7.68E-06	0.274326	0.135323
FGF13	red	0.167435	0.367956	-0.167435	0.367956	-0.16447	0.376618	0.14989	0.420926	-0.036575	0.845129	0.287607	0.116676	0.714487	6.34E-06	0.356571	0.0489551
FGF18	red	0.413687	0.0207015	-0.413687	0.0207015	-0.113496	0.543239	0.423966	0.0174596	-0.199709	0.28142	0.135685	0.466741	0.814388	2.49E-08	0.231652	0.209871
FGL2	red	-0.00176026	0.992502	0.00176026	0.992502	-0.284357	0.121052	0.0911898	0.625637	0.175958	0.343715	-0.00139219	0.994069	0.621444	0.000190541	-0.016017	0.931849
FIBIN	red	0.014924	0.936489	-0.014924	0.936489	-0.0640419	0.732148	0.316926	0.0823597	0.209307	0.258454	-0.117463	0.529144	0.596628	0.000396195	0.473897	0.00707933
FLG	red	0.389118	0.0304974	-0.389118	0.0304974	-0.138716	0.456751	0.228825	0.215644	-0.244219	0.185494	0.374754	0.037785	0.631342	0.000139806	0.148958	0.423852
FLRT2	red	0.601257	0.000347211	-0.601257	0.000347211	-0.204809	0.269057	0.415861	0.0199773	-0.532307	0.00205317	0.28422	0.121238	0.639396	0.000107812	0.133516	0.47396
FLRT3	red	0.611403	0.000258119	-0.611403	0.000258119	-0.196035	0.290547	0.222815	0.228273	-0.553957	0.00122422	0.537748	0.00180876	0.678375	2.74E-05	-0.0319291	0.864608
FOXQ1	red	0.690603	1.71E-05	-0.690603	1.71E-05	0.305141	0.0950744	0.58568	0.000537138	-0.619558	0.000201881	-0.00505495	0.978469	0.582429	0.000586722	-0.0680712	0.715968
G0S2	red	0.319945	0.0793231	-0.319945	0.0793231	0.0555977	0.766418	0.249473	0.175914	-0.144749	0.437211	0.272055	0.138717	0.832613	6.30E-09	0.199214	0.282639
GADD45B	red	-0.662768	4.86E-05	0.662768	4.86E-05	-0.223533	0.226738	-0.600173	0.000358177	0.544293	0.00154863	0.120685	0.517824	-0.612401	0.000250558	0.133773	0.473099
GALNT12	red	0.5233	0.00252094	-0.5233	0.00252094	0.105274	0.573011	0.577785	0.000664549	-0.31243	0.0870466	-0.0123897	0.947258	0.833476	5.88E-09	0.28126	0.125333
GBP1	red	-0.119345	0.522517	0.119345	0.522517	0.193461	0.297052	0.0891244	0.633517	0.315294	0.0840382	0.00471559	0.979914	0.684854	2.14E-05	0.337942	0.0629724
GBP2	red	-0.0233815	0.900642	0.0233815	0.900642	-0.0777607	0.677562	0.016628	0.929255	0.224606	0.224458	0.127722	0.493525	0.78877	1.36E-07	-0.0393338	0.833603
GBP3	red	-0.34625	0.0563764	0.34625	0.0563764	-0.251839	0.171717	-0.381405	0.0342535	0.530161	0.00215718	0.561067	0.00102509	0.702213	1.07E-05	0.339992	0.0612912
GBP5	red	-0.036809	0.84415	0.036809	0.84415	0.104048	0.577511	-0.0158402	0.932599	0.0546662	0.770226	0.125002	0.502849	0.43803	0.0137166	0.288806	0.115092
GCH1	red	-0.0719336	0.700571	0.0719336	0.700571	-0.353669	0.0509585	-0.249485	0.175894	0.204806	0.269066	0.535789	0.00189368	0.784594	1.75E-07	0.084486	0.651358
GCNT3	red	0.484697	0.00572095	-0.484697	0.00572095	-0.122617	0.511094	0.493304	0.00480405	-0.304081	0.0962878	0.0763561	0.683083	0.675445	3.06E-05	0.15903	0.392822
GIMAP2	red	0.0391169	0.834508	-0.0391169	0.834508	-0.198303	0.284891	0.0452981	0.808805	0.133574	0.473765	0.118131	0.526787	0.829395	8.12E-09	-0.0868332	0.642305
GJD3	red	0.00800454	0.965912	-0.00800454	0.965912	-0.247836	0.178861	-0.029197	0.8761	0.107783	0.563848	0.314028	0.0853585	0.760461	6.90E-07	0.181028	0.329767
GMPR	red	0.108264	0.562101	-0.108264	0.562101	-0.0552478	0.767848	0.180495	0.331216	0.0864632	0.643729	0.11667	0.531947	0.8775	9.22E-11	0.205004	0.268593
GNG11	red	-0.260903	0.156296	0.260903	0.156296	0.270634	0.140874	0.202854	0.273755	0.412365	0.0211523	-0.208413	0.260538	0.384667	0.0326213	0.726177	3.76E-06
GPC3	red	0.494357	0.00470105	-0.494357	0.00470105	-0.0592763	0.751431	0.607558	0.000289152	-0.282188	0.124038	-0.114775	0.538675	0.793685	9.99E-08	0.193052	0.298096
GPR126	red	0.531521	0.00209076	-0.531521	0.00209076	-0.109108	0.559038	0.131453	0.480879	-0.443653	0.012421	0.551047	0.00131498	0.777078	2.73E-07	-0.12922	0.488427
GPR133	red	0.139228	0.455075	-0.139228	0.455075	-0.236793	0.199646	0.177392	0.339734	0.0280103	0.8811	0.140736	0.450157	0.756984	8.30E-07	0.243878	0.186127
GPR56	red	0.449022	0.0112811	-0.449022	0.0112811	-0.357465	0.0483504	0.00621653	0.973523	-0.426248	0.0168004	0.634215	0.000127538	0.644522	9.10E-05	-0.233397	0.206361
GPRC5A	red	0.408604	0.0224795	-0.408604	0.0224795	-0.000185713	0.999209	0.366958	0.0422921	-0.239933	0.193574	0.252635	0.170321	0.766531	4.96E-07	0.234349	0.204462
GPRC5C	red	0.393217	0.028642	-0.393217	0.028642	-0.182898	0.324711	0.340299	0.0610422	-0.244426	0.185109	0.235168	0.20284	0.806643	4.27E-08	0.157075	0.39874
GPX3	red	0.574013	0.000734306	-0.574013	0.000734306	-0.0691121	0.711808	0.503748	0.00386304	-0.402246	0.0248784	0.136482	0.464102	0.873639	1.41E-10	0.0807124	0.666014
GPX7	red	-0.252155	0.171162	0.252155	0.171162	0.450417	0.0109999	0.134386	0.471058	0.168083	0.36608	-0.646794	8.44E-05	-0.649598	7.67E-05	0.253772	0.168342
GRAMD3	red	0.451069	0.0108705	-0.451069	0.0108705	-0.160542	0.388279	0.207243	0.263284	-0.361632	0.0456116	0.47419	0.00703917	0.601158	0.0003482	0.256607	0.163477
GREM1	red	-0.759833	7.13E-07	0.759833	7.13E-07	0.163206	0.38035	-0.3694	0.0408365	0.704609	9.66E-06	-0.220675	0.232889	-0.6541	6.58E-05	0.500317	0.00415291
HAPLN1	red	-0.153845	0.40863	0.153845	0.40863	0.183404	0.323349	-0.136003	0.465686	0.00251982	0.989266	-0.0833429	0.655784	-0.702182	1.07E-05	0.22547	0.222634
HAS3	red	0.483725	0.00583328	-0.483725	0.00583328	-0.25903	0.159398	0.171356	0.356681	-0.36445	0.0438303	0.365296	0.0433067	0.772755	3.50E-07	-0.34577	0.0567422
HERC5	red	0.263488	0.152085	-0.263488	0.152085	-0.122885	0.510164	0.131034	0.48229	-0.10584	0.570939	0.33673	0.0639824	0.934546	1.52E-14	0.0950068	0.61118
HERC6	red	0.227827	0.217708	-0.227827	0.217708	-0.2166	0.241849	-0.0578105	0.757393	-0.104786	0.574799	0.556821	0.00114027	0.876292	1.05E-10	-0.0424522	0.820616
HIST1H1C	red	-0.179552	0.333791	0.179552	0.333791	-0.326995	0.0725679	-0.25841	0.160435	0.321987	0.0773186	0.544253	0.00155012	0.63482	0.000125078	0.25669	0.163335
HIST1H2BD	red	-0.241589	0.190423	0.241589	0.190423	-0.401816	0.0250479	-0.293783	0.108687	0.394347	0.0281467	0.505701	0.00370593	0.751653	1.09E-06	0.238587	0.19616
HLA-F	red	0.0602492	0.747482	-0.0602492	0.747482	-0.39848	0.0263957	-0.313521	0.0858913	0.0201591	0.914282	0.730663	3.06E-06	0.751102	1.13E-06	-0.0253107	0.89249
HSD11B1	red	0.211154	0.254178	-0.211154	0.254178	-0.131364	0.481179	0.24836	0.177915	-0.0109368	0.953436	0.126569	0.497464	0.808185	3.84E-08	0.259407	0.15877
HSPA4L	red	0.676964	2.89E-05	-0.676964	2.89E-05	-0.108563	0.561014	0.287135	0.117305	-0.59785	0.000382709	0.425191	0.0171032	0.790279	1.24E-07	-0.191599	0.301816
ICAM1	red	-0.352553	0.0517457	0.352553	0.0517457	-0.0486169	0.795082	-0.14352	0.441154	0.496477	0.00449935	0.0642051	0.731491	0.543549	0.00157644	0.363527	0.0444074
IDO1	red	0.344181	0.0579656	-0.344181	0.0579656	0.0780542	0.676411	0.42855	0.0161564	-0.10461	0.575447	0.0215076	0.908571	0.894979	1.11E-11	0.25798	0.161155
IFI27	red	0.154201	0.407532	-0.154201	0.407532	-0.268485	0.14418	-0.167017	0.36917	-0.109145	0.558902	0.633286	0.000131394	0.697864	1.28E-05	-0.0270091	0.885322
IFI35	red	-0.0686519	0.713646	0.0686519	0.713646	-0.116581	0.53226	-0.0978819	0.600384	0.243821	0.186235	0.319731	0.0795356	0.822381	1.39E-08	0.136395	0.464389
IFI44	red	-0.392357	0.0290233	0.392357	0.0290233	-0.103018	0.581305	-0.301644	0.0991202	0.534946	0.00193129	0.320898	0.0783825	0.511414	0.00327746	0.372074	0.0392883
IFI44L	red	0.14116	0.448778	-0.14116	0.448778	-0.170897	0.357991	0.0111259	0.952631	0.0132965	0.943404	0.435807	0.0142591	0.851005	1.32E-09	0.162814	0.381509
IFI6	red	0.132258	0.478172	-0.132258	0.478172	-0.422794	0.0178066	-0.194801	0.293654	-0.0372301	0.842389	0.649621	7.67E-05	0.785135	1.70E-07	-0.108111	0.562657
IFIH1	red	0.226395	0.220691	-0.226395	0.220691	-0.283231	0.122595	-0.0503089	0.788109	-0.101555	0.586712	0.526985	0.00231946	0.914329	6.58E-13	-0.0827023	0.65827
IFIT1	red	0.014974	0.936277	-0.014974	0.936277	-0.294276	0.108067	-0.2151	0.245205	0.122369	0.511956	0.641706	9.99E-05	0.829268	8.20E-09	0.105861	0.570862
IFIT2	red	-0.0340486	0.855711	0.0340486	0.855711	-0.127558	0.494084	-0.0323643	0.86278	0.21376	0.248229	0.345656	0.056829	0.867776	2.61E-10	0.305861	0.0942581
IFIT3	red	-0.0547259	0.769982	0.0547259	0.769982	-0.139928	0.452787	-0.0785105	0.674622	0.222479	0.228994	0.351012	0.052849	0.846171	2.03E-09	0.181266	0.329121
IFIT5	red	-0.246862	0.180631	0.246862	0.180631	0.0189689	0.919326	-0.0492763	0.792362	0.448471	0.0113938	0.114625	0.539212	0.653771	6.65E-05	0.390227	0.029986
IFITM1	red	0.207065	0.263705	-0.207065	0.263705	-0.439473	0.0133739	-0.0886623	0.635285	-0.11119	0.551517	0.524256	0.00246724	0.829609	7.98E-09	-0.195475	0.291954
IFNB1	red	-0.0798688	0.669307	0.0798688	0.669307	-0.101733	0.586053	-0.114083	0.541142	0.0609411	0.744678	0.181907	0.327384	0.326144	0.0733587	0.219352	0.235774
IGFBP5	red	0.0835166	0.655111	-0.0835166	0.655111	-0.366997	0.0422687	0.0792468	0.671739	0.0316121	0.86594	0.00549732	0.976585	0.540627	0.00169002	-0.340828	0.0606157
IL13RA2	red	-0.445495	0.0120195	0.445495	0.0120195	-0.38943	0.0303529	-0.481717	0.0060714	0.552587	0.00126623	0.568741	0.000842538	0.536208	0.00187522	0.346559	0.0561423
IL15RA	red	0.394477	0.0280904	-0.394477	0.0280904	-0.0752129	0.687589	0.257503	0.16196	-0.269216	0.14305	0.197216	0.287594	0.884702	4.02E-11	-0.00631327	0.973111
IL33	red	0.296462	0.105352	-0.296462	0.105352	-0.209816	0.257272	0.170939	0.357871	-0.142906	0.443129	0.354549	0.0503444	0.808146	3.85E-08	0.139391	0.454542
INHBB	red	0.395719	0.0275551	-0.395719	0.0275551	0.1962	0.290133	0.341385	0.0601695	-0.26321	0.152535	-0.0459792	0.805983	0.628974	0.000150703	-0.112091	0.548277
INHBE	red	0.232609	0.207941	-0.232609	0.207941	0.207153	0.263496	0.307465	0.092456	-0.429807	0.0158134	-0.467057	0.0080741	-0.61286	0.000247155	-0.0697753	0.709161
INMT	red	-0.0246968	0.895083	0.0246968	0.895083	-0.561135	0.00102333	-0.0149102	0.936548	0.100624	0.590166	0.0465924	0.803446	0.367838	0.0417626	-0.132374	0.477783
IRAK3	red	-0.448449	0.0113984	0.448449	0.0113984	0.153149	0.410777	-0.00803484	0.965783	0.605859	0.000303894	-0.212445	0.25122	0.365171	0.0433833	0.547299	0.00144051
IRF1	red	0.161022	0.386843	-0.161022	0.386843	0.367012	0.0422592	0.503086	0.0039176	-0.0255021	0.891682	-0.487709	0.00538438	0.463689	0.00860607	0.258081	0.160986
IRF6	red	0.471236	0.00745322	-0.471236	0.00745322	-0.253909	0.168105	0.0799523	0.66898	-0.384534	0.0326866	0.491206	0.00501508	0.742546	1.73E-06	-0.180186	0.332058
IRF7	red	0.358448	0.0476929	-0.358448	0.0476929	-0.0359223	0.84786	0.251268	0.172724	-0.196501	0.289379	0.232829	0.207499	0.91258	8.73E-13	0.0664388	0.72251
IRX3	red	-0.288761	0.115152	0.288761	0.115152	-0.10785	0.563605	-0.361266	0.0458472	0.124363	0.50505	0.175445	0.345147	-0.660768	5.21E-05	0.107653	0.56432
ISG15	red	-0.05192	0.781484	0.05192	0.781484	-0.190807	0.303858	-0.153188	0.410657	0.204722	0.269265	0.519049	0.00277203	0.833825	5.71E-09	0.226987	0.219454
ISG20	red	0.286725	0.117852	-0.286725	0.117852	0.0415485	0.824375	0.214785	0.245914	-0.145093	0.436109	0.196711	0.288854	0.867894	2.58E-10	0.123982	0.506368
ISM1	red	0.71155	7.20E-06	-0.71155	7.20E-06	0.250316	0.174412	0.754247	9.57E-07	-0.553102	0.0012503	-0.15091	0.417733	0.701095	1.12E-05	0.165505	0.373583
ITGA2	red	0.0964848	0.60562	-0.0964848	0.60562	-0.321002	0.0782807	-0.228271	0.216788	-0.0341856	0.855136	0.737859	2.17E-06	0.723574	4.23E-06	0.207423	0.262862
ITGA6	red	0.530014	0.00216444	-0.530014	0.00216444	-0.0488284	0.794209	0.117828	0.527856	-0.479525	0.0063408	0.605894	0.000303582	0.610114	0.000268175	0.0896081	0.631668
ITGB8	red	0.394262	0.0281839	-0.394262	0.0281839	-0.497223	0.00443017	-0.00890166	0.962094	-0.355662	0.0495759	0.607021	0.000293744	0.667942	4.03E-05	-0.151766	0.415067
KAZALD1	red	0.469375	0.0077245	-0.469375	0.0077245	0.0096838	0.958766	0.656931	5.96E-05	-0.322201	0.0771106	-0.171523	0.356206	0.531761	0.00207918	0.388832	0.0306302
KCNJ2	red	0.162429	0.382652	-0.162429	0.382652	-0.051728	0.782273	0.343515	0.0584849	-0.0428642	0.818903	-0.0797987	0.669581	0.603246	0.000327862	0.342219	0.059505
KCNK15	red	0.261482	0.155346	-0.261482	0.155346	-0.202481	0.274656	0.31683	0.0824578	-0.109933	0.556052	-0.00133914	0.994296	0.603466	0.000325774	0.016547	0.929599
KL	red	0.365057	0.0434537	-0.365057	0.0434537	0.132211	0.47833	0.395215	0.0277715	-0.143851	0.440088	-0.00206449	0.991206	0.841769	2.96E-09	0.130454	0.484248
KLF5	red	0.59644	0.000398309	-0.59644	0.000398309	0.0949226	0.611497	0.219408	0.23565	-0.507322	0.00357972	0.361882	0.0454513	0.615641	0.000227361	-0.241892	0.18985
KLHL13	red	0.545117	0.00151831	-0.545117	0.00151831	0.176518	0.342157	0.769338	4.25E-07	-0.373953	0.0382295	-0.314243	0.0851326	0.50843	0.00349559	0.229839	0.213561
KRT15	red	0.639227	0.00010841	-0.639227	0.00010841	-0.174049	0.34906	0.142	0.446055	-0.700036	1.17E-05	0.414113	0.0205579	0.319935	0.0793333	-0.442715	0.0126297
LAMA3	red	0.778879	2.46E-07	-0.778879	2.46E-07	-0.0725151	0.698263	0.502595	0.00395847	-0.71502	6.19E-06	0.0644315	0.730579	0.639367	0.000107916	-0.469103	0.00776491
LAMB3	red	0.62873	0.000151869	-0.62873	0.000151869	-0.243676	0.186503	0.225449	0.222677	-0.554835	0.00119793	0.502335	0.00398023	0.739192	2.04E-06	-0.235108	0.202958
LAMC2	red	0.374078	0.0381598	-0.374078	0.0381598	-0.488555	0.00529301	-0.109169	0.558817	-0.375174	0.0375538	0.730581	3.07E-06	0.558082	0.00110492	-0.239249	0.194885
LAP3	red	0.132636	0.476903	-0.132636	0.476903	0.159593	0.391126	0.247338	0.179765	0.0307845	0.86942	0.0253275	0.892419	0.756089	8.69E-07	0.330305	0.0695539
LBH	red	-0.728663	3.35E-06	0.728663	3.35E-06	-0.194814	0.293623	-0.818852	1.80E-08	0.566432	0.000894196	0.294301	0.108036	-0.690446	1.72E-05	-0.0849107	0.649716
LEPREL1	red	0.399785	0.0258613	-0.399785	0.0258613	-0.473972	0.00706898	-0.140417	0.451194	-0.406977	0.0230745	0.649432	7.72E-05	0.437717	0.013792	-0.536812	0.00184894
LMCD1	red	-0.778812	2.47E-07	0.778812	2.47E-07	-0.175612	0.34468	-0.629429	0.000148551	0.685372	2.10E-05	0.00650024	0.972315	-0.687326	1.94E-05	0.141079	0.449043
LRCH2	red	-0.32288	0.0764543	0.32288	0.0764543	0.0923252	0.621322	0.12732	0.494898	0.529255	0.00220244	-0.265688	0.148568	0.449141	0.011257	0.419036	0.0189575
LRRC17	red	0.104984	0.574073	-0.104984	0.574073	-0.0620711	0.740104	0.282565	0.123515	0.0813301	0.663606	-0.0579755	0.756721	0.626125	0.000164803	0.129887	0.486165
LTBP2	red	-0.14561	0.434458	0.14561	0.434458	0.129037	0.489047	-0.0245542	0.895686	0.0427933	0.819198	-0.0893791	0.632543	-0.515403	0.0030043	0.415191	0.0201981
LY6E	red	0.0465915	0.803449	-0.0465915	0.803449	-0.249547	0.175783	-0.0372574	0.842275	0.0907376	0.627358	0.404278	0.0240899	0.772548	3.55E-07	0.217325	0.240238
MAB21L2	red	0.160855	0.387341	-0.160855	0.387341	0.0604839	0.746531	0.379779	0.0350909	0.042598	0.82001	-0.128338	0.491423	0.579642	0.0006324	0.303721	0.096702
MAN1A1	red	-0.374038	0.038182	0.374038	0.038182	-0.133062	0.475478	-0.0224412	0.90462	0.582485	0.000585833	-0.0624251	0.738673	0.490332	0.00510525	0.435535	0.0143266
MAP2	red	0.265937	0.148174	-0.265937	0.148174	-0.291215	0.111958	-0.0108381	0.953855	-0.156975	0.399045	0.418943	0.0189868	0.786199	1.59E-07	-0.134663	0.470135
MASTL	red	0.111705	0.549662	-0.111705	0.549662	0.527901	0.0022716	0.300687	0.100249	0.0172663	0.926547	-0.233518	0.206119	0.475924	0.00680535	0.192426	0.299695
MCAM	red	-0.104306	0.576561	0.104306	0.576561	0.0810672	0.66463	-0.209348	0.258357	-0.0783878	0.675102	-0.175556	0.344838	-0.590137	0.000475171	-0.533305	0.00200633
MET	red	0.444623	0.0122081	-0.444623	0.0122081	-0.114954	0.538039	0.0611818	0.743703	-0.401409	0.0252091	0.637767	0.000113697	0.552572	0.00126669	0.125888	0.499802
METTL7A	red	-0.206183	0.265788	0.206183	0.265788	0.0743537	0.690982	0.0914891	0.624498	0.418886	0.0190049	-0.126619	0.497294	0.587245	0.000514606	0.321934	0.0773705
MEX3B	red	-0.0444793	0.812199	0.0444793	0.812199	0.040838	0.827333	-0.0235627	0.899877	-0.102253	0.584128	-0.135559	0.467158	-0.752901	1.03E-06	0.147011	0.430002
MGC45800	red	-0.588305	0.000499831	0.588305	0.000499831	0.163666	0.378989	-0.453649	0.0103707	0.531514	0.00209107	0.137193	0.461755	-0.564249	0.000945567	0.477665	0.00657721
MLKL	red	-0.317181	0.0820998	0.317181	0.0820998	0.187752	0.31181	-0.0609249	0.744743	0.503186	0.0039093	0.04319	0.81755	0.545897	0.0014901	0.497169	0.00443517
MME	red	-0.392586	0.0289211	0.392586	0.0289211	0.157354	0.397891	0.107195	0.565991	0.368563	0.0413308	-0.559183	0.00107487	-0.401725	0.0250836	0.466073	0.00822667
MMP1	red	-0.287683	0.116575	0.287683	0.116575	-0.140201	0.451898	-0.158962	0.393027	0.424711	0.0172423	0.189182	0.308072	0.543906	0.00156307	0.239465	0.19447
MMP12	red	-0.371728	0.0394859	0.371728	0.0394859	-0.0939137	0.615306	-0.344194	0.0579554	0.321998	0.0773076	0.259505	0.158607	0.141297	0.448336	0.294836	0.107366
MN1	red	0.47313	0.00718546	-0.47313	0.00718546	-0.35652	0.0489897	0.311831	0.087686	-0.325893	0.0735929	0.265758	0.148456	0.715357	6.10E-06	0.0186886	0.920514
MSC	red	0.405723	0.0235416	-0.405723	0.0235416	0.304883	0.0953683	0.744486	1.57E-06	-0.296227	0.105641	-0.627754	0.000156606	0.38043	0.0347537	0.16898	0.363488
MTHFD2	red	0.302123	0.0985588	-0.302123	0.0985588	0.137991	0.45913	0.278785	0.128834	-0.512156	0.00322506	-0.409272	0.0222387	-0.661875	5.01E-05	-0.314221	0.0851554
MTUS1	red	0.674108	3.21E-05	-0.674108	3.21E-05	-0.138112	0.458731	0.368585	0.0413177	-0.589296	0.000486354	0.254502	0.167079	0.794274	9.62E-08	-0.315887	0.0834252
MX1	red	0.171613	0.35595	-0.171613	0.35595	-0.31437	0.0849995	-0.126359	0.498185	-0.0482512	0.796591	0.569671	0.000822492	0.83735	4.29E-09	-0.119038	0.523595
MX2	red	-0.0220468	0.906289	0.0220468	0.906289	-0.0893422	0.632684	-0.0722275	0.699404	0.18467	0.319963	0.328068	0.0715795	0.802051	5.81E-08	0.16084	0.387386
NAP1L2	red	0.434436	0.0146027	-0.434436	0.0146027	0.013204	0.943797	0.229635	0.213979	-0.286596	0.118024	0.263782	0.151612	0.78428	1.79E-07	-0.00843399	0.964084
NAP1L3	red	-0.175904	0.343866	0.175904	0.343866	0.445371	0.0120461	0.226147	0.22121	0.229967	0.213298	-0.297232	0.104408	-0.316828	0.0824602	0.791826	1.12E-07
NCAM2	red	0.0483002	0.796389	-0.0483002	0.796389	0.404619	0.0239594	0.409088	0.0223047	0.168605	0.364569	-0.309075	0.0906745	0.435563	0.0143197	0.538941	0.0017587
NDRG1	red	0.181294	0.329044	-0.181294	0.329044	-0.593491	0.000432784	-0.218844	0.236887	-0.143149	0.442348	0.643235	9.50E-05	0.612584	0.0002492	-0.245722	0.182716
NEDD9	red	0.0793677	0.671265	-0.0793677	0.671265	0.45293	0.0105079	0.0447754	0.810971	-0.24436	0.185231	-0.285057	0.1201	-0.633612	0.000130032	-0.154112	0.407806
NEGR1	red	-0.788747	1.36E-07	0.788747	1.36E-07	0.100915	0.589084	-0.429689	0.0158455	0.766162	5.06E-07	-0.148557	0.425115	-0.609023	0.000276964	0.482567	0.00596967
NEXN	red	-0.483577	0.00585061	0.483577	0.00585061	0.257231	0.162419	-0.0753604	0.687007	0.504724	0.00378381	-0.464839	0.00842113	-0.584032	0.000561795	0.205002	0.268597
NFE2L3	red	0.302699	0.0978856	-0.302699	0.0978856	-0.213938	0.247825	-0.0431911	0.817545	-0.353858	0.0508261	0.447651	0.0115635	0.491082	0.00502783	-0.0936848	0.616171
NFIB	red	0.247579	0.179327	-0.247579	0.179327	-0.468468	0.00785982	0.0342028	0.855064	-0.17657	0.342012	0.215233	0.244906	0.629431	0.000148541	-0.501247	0.00407254
NFKBIZ	red	0.12619	0.498765	-0.12619	0.498765	-0.468668	0.00782978	-0.170032	0.360467	-0.130096	0.485458	0.609994	0.000269128	0.5885	0.000497153	0.0809421	0.665118
NMI	red	0.166969	0.36931	-0.166969	0.36931	0.184576	0.320213	0.289933	0.113618	-0.0253657	0.892258	-0.123987	0.50635	0.693213	1.54E-05	0.0500657	0.78911
NMU	red	0.584534	0.000554179	-0.584534	0.000554179	-0.105357	0.572706	0.335944	0.0646447	-0.429876	0.0157949	0.328077	0.0715712	0.885338	3.72E-11	-0.0746297	0.689892
NR4A3	red	0.357448	0.0483624	-0.357448	0.0483624	-0.00255377	0.989122	0.458193	0.00953759	-0.125409	0.501446	-0.0122171	0.947992	0.873589	1.42E-10	0.257394	0.162144
NRCAM	red	0.0325611	0.861953	-0.0325611	0.861953	0.220995	0.232195	0.480839	0.00617809	0.184538	0.320315	-0.378029	0.0360111	0.430223	0.0157015	0.55729	0.00112702
NT5DC2	red	-0.48667	0.00549851	0.48667	0.00549851	0.287525	0.116785	-0.259701	0.158282	0.375543	0.0373513	-0.271995	0.138809	-0.870495	1.97E-10	0.115794	0.535051
NTNG1	red	0.200977	0.278314	-0.200977	0.278314	0.0916444	0.623907	0.462969	0.00872351	0.0048711	0.979252	-0.124767	0.503657	0.682988	2.30E-05	0.48789	0.00536471
NTRK2	red	0.395354	0.0277116	-0.395354	0.0277116	0.0251252	0.893273	0.44523	0.0120767	-0.156547	0.400346	0.0623336	0.739043	0.890597	1.95E-11	0.232436	0.208288
OAS1	red	0.355632	0.0495966	-0.355632	0.0495966	-0.225174	0.223258	0.0348072	0.852531	-0.242116	0.189428	0.54349	0.00157868	0.898632	6.81E-12	-0.0738319	0.693046
OAS2	red	0.221772	0.230514	-0.221772	0.230514	-0.161083	0.386659	-0.0642418	0.731343	-0.096049	0.607257	0.572584	0.000762368	0.862027	4.66E-10	0.025483	0.891762
OAS3	red	0.229588	0.214075	-0.229588	0.214075	-0.111261	0.551261	-0.0160645	0.931647	-0.110326	0.554631	0.447054	0.0116883	0.848337	1.68E-09	-0.0879351	0.638073
OASL	red	0.166056	0.371972	-0.166056	0.371972	-0.128898	0.48952	0.03916	0.834328	-0.0322299	0.863344	0.357527	0.0483092	0.874769	1.25E-10	0.156847	0.399432
ODC1	red	0.543055	0.00159516	-0.543055	0.00159516	0.301584	0.0991907	0.49318	0.00481628	-0.675354	3.07E-05	-0.278728	0.128916	-0.424426	0.0173251	-0.0632821	0.735213
OGN	red	0.313472	0.0859426	-0.313472	0.0859426	0.151972	0.414425	0.493582	0.00477664	-0.0901038	0.629775	-0.177007	0.340801	0.729919	3.16E-06	0.229785	0.213672
PALLD	red	0.155275	0.404235	-0.155275	0.404235	-0.135574	0.46711	-0.300016	0.101047	-0.36102	0.046006	0.353745	0.0509051	-0.434694	0.0145374	-0.594721	0.000418093
PAQR5	red	-0.178977	0.335366	0.178977	0.335366	0.190668	0.304217	0.0336483	0.85739	0.32347	0.0758877	-0.0258393	0.890258	0.4718	0.00737266	0.45445	0.0102194
PARP12	red	0.254106	0.167764	-0.254106	0.167764	-0.175314	0.345512	0.0961031	0.607053	-0.133786	0.473058	0.271002	0.140313	0.882695	5.09E-11	-0.137449	0.460911
PARP14	red	0.14557	0.434587	-0.14557	0.434587	-0.0638658	0.732858	0.12224	0.512404	0.025206	0.892932	0.182787	0.325008	0.864964	3.48E-10	0.0894846	0.63214
PARP9	red	0.26905	0.143306	-0.26905	0.143306	-0.160402	0.388697	0.0590497	0.752352	-0.149349	0.422621	0.389494	0.030323	0.871478	1.78E-10	-0.0621538	0.73977
PCDH7	red	0.363926	0.044157	-0.363926	0.044157	-0.0120805	0.948572	0.0479403	0.797875	-0.292038	0.110901	0.518159	0.00282722	0.684546	2.16E-05	-0.113488	0.54327
PCOLCE2	red	-0.289675	0.113954	0.289675	0.113954	-0.381123	0.0343976	-0.450596	0.0109641	0.458857	0.00942058	0.696519	1.35E-05	0.660249	5.31E-05	0.234552	0.204059
PDE4B	red	0.0931928	0.618033	-0.0931928	0.618033	-0.16435	0.376973	0.00106995	0.995442	0.0596937	0.749736	0.43152	0.0153559	0.745017	1.53E-06	0.445894	0.0119341
PDGFRB	red	-0.546674	0.00146244	0.546674	0.00146244	0.114113	0.541036	-0.125871	0.499858	0.515233	0.00301552	-0.596204	0.000400976	-0.621849	0.000188182	0.040791	0.827529
PEAR1	red	0.69543	1.41E-05	-0.69543	1.41E-05	0.278154	0.129739	0.866946	2.85E-10	-0.601925	0.000340595	-0.364999	0.0434899	0.367608	0.0419008	0.199093	0.282937
PERP	red	0.538776	0.00176554	-0.538776	0.00176554	-0.433178	0.0149237	0.156569	0.400279	-0.448062	0.0114782	0.533554	0.00199476	0.745837	1.47E-06	-0.166813	0.369764
PGF	red	0.0121707	0.948189	-0.0121707	0.948189	-0.349301	0.0540961	-0.264475	0.1505	0.0352133	0.850829	0.628391	0.000153495	0.730652	3.06E-06	-0.0547563	0.769858
PI3	red	0.481138	0.00614165	-0.481138	0.00614165	-0.282853	0.123118	0.0277573	0.882167	-0.488469	0.00530224	0.482823	0.0059393	0.479068	0.00639824	-0.355856	0.0494425
PITX1	red	0.66329	4.77E-05	-0.66329	4.77E-05	0.0814241	0.66324	0.704892	9.55E-06	-0.488154	0.00533623	-0.119734	0.521154	0.695348	1.41E-05	0.117572	0.528758
PLA2G4A	red	0.440182	0.0132081	-0.440182	0.0132081	-0.303335	0.0971477	0.0353544	0.850238	-0.387651	0.0311846	0.514147	0.00308809	0.783145	1.91E-07	-0.327417	0.0721781
PLAU	red	0.714495	6.34E-06	-0.714495	6.34E-06	-0.174546	0.347662	0.425013	0.0171545	-0.653424	6.73E-05	0.0703383	0.706917	0.630047	0.000145677	-0.529097	0.00221039
PLBD1	red	0.778385	2.53E-07	-0.778385	2.53E-07	0.121826	0.513845	0.542221	0.00162721	-0.711203	7.31E-06	0.0790236	0.672612	0.567278	0.000874968	-0.105541	0.572034
PLCL2	red	-0.216205	0.24273	0.216205	0.24273	0.186986	0.313823	0.195853	0.291005	0.445382	0.0120437	-0.279732	0.127486	0.511065	0.00330235	0.324631	0.0747811
PLCXD3	red	0.221104	0.231958	-0.221104	0.231958	0.13634	0.464573	0.31829	0.0809774	-0.00479494	0.979576	0.0132107	0.943768	0.768274	4.51E-07	0.308697	0.0910913
PLEKHA4	red	-0.0619873	0.740443	0.0619873	0.740443	-0.107718	0.564085	0.061468	0.742544	0.261663	0.15505	0.0633072	0.735111	0.790153	1.25E-07	0.169488	0.362028
PLSCR1	red	0.0935349	0.616738	-0.0935349	0.616738	-0.208955	0.259273	-0.071844	0.700927	0.0417758	0.823429	0.43236	0.0151356	0.88494	3.90E-11	0.00516759	0.977989
PNMAL1	red	-0.211211	0.254047	0.211211	0.254047	-0.35669	0.0488744	-0.140164	0.452017	0.356744	0.0488378	0.136982	0.462451	0.580797	0.000613113	0.0861806	0.644817
PNPT1	red	0.239087	0.195196	-0.239087	0.195196	0.109596	0.557268	0.233732	0.205692	-0.0529516	0.77725	0.142116	0.44568	0.868662	2.39E-10	0.206136	0.265901
PPL	red	0.439893	0.0132754	-0.439893	0.0132754	-0.364619	0.0437251	0.0813307	0.663604	-0.336742	0.0639727	0.409166	0.0222767	0.769889	4.12E-07	-0.441781	0.0128404
PPP4R4	red	0.269248	0.143001	-0.269248	0.143001	-0.382809	0.0335432	-0.092964	0.618899	-0.186712	0.314546	0.530166	0.00215693	0.762779	6.09E-07	-0.259611	0.15843
PRICKLE1	red	-0.253946	0.168041	0.253946	0.168041	0.0609662	0.744576	0.0341564	0.855259	0.259554	0.158525	-0.297179	0.104473	-0.444583	0.0122169	0.254398	0.167259
PRKD1	red	-0.707269	8.64E-06	0.707269	8.64E-06	0.242359	0.188971	-0.330971	0.0689594	0.663097	4.80E-05	-0.223752	0.226273	-0.649747	7.64E-05	0.551358	0.00130499
PROCR	red	0.0957606	0.608341	-0.0957606	0.608341	-0.243841	0.186196	-0.170427	0.359334	0.0421094	0.822041	0.642051	9.88E-05	0.797155	8.00E-08	0.0581522	0.756002
PROS1	red	-0.320219	0.0790514	0.320219	0.0790514	-0.120743	0.517622	0.0370415	0.843178	0.521574	0.0026204	-0.154125	0.407767	0.418958	0.0189821	0.312369	0.0871117
PRRT1	red	-0.0469201	0.80209	0.0469201	0.80209	-0.483041	0.00591354	-0.143738	0.44045	0.228053	0.217239	0.388738	0.030674	0.736565	2.31E-06	-0.0608112	0.745204
PRSS3	red	0.422905	0.0177734	-0.422905	0.0177734	-0.123809	0.506965	0.0588582	0.753131	-0.324071	0.0753135	0.525396	0.00240454	0.742516	1.73E-06	-0.0870764	0.64137
PRSS35	red	0.386333	0.031813	-0.386333	0.031813	0.153809	0.40874	0.455469	0.01003	-0.197355	0.287246	0.0116164	0.950546	0.821757	1.45E-08	0.267798	0.145249
PSMB9	red	0.117379	0.529439	-0.117379	0.529439	-0.200615	0.279197	-0.0851013	0.64898	0.00649546	0.972335	0.395248	0.0277572	0.839566	3.57E-09	-0.125498	0.501139
PTGES	red	0.295064	0.107083	-0.295064	0.107083	-0.320975	0.0783068	0.115879	0.534751	-0.16879	0.364038	0.467334	0.00803167	0.835173	5.12E-09	0.222608	0.228717
PTGIS	red	0.0205711	0.912536	-0.0205711	0.912536	-0.293026	0.109644	0.115144	0.537361	0.192389	0.299789	0.164058	0.377834	0.70307	1.03E-05	0.281469	0.125041
PTGS2	red	0.305392	0.0947887	-0.305392	0.0947887	-0.395854	0.0274976	-0.0821357	0.660471	-0.279797	0.127394	0.396695	0.0271404	0.618968	0.000205548	-0.51094	0.00331129
PTPN13	red	0.25153	0.172261	-0.25153	0.172261	-0.17607	0.343404	-0.194422	0.294614	-0.468202	0.0078998	0.211397	0.253621	-0.466733	0.00812409	-0.609949	0.000269491
PXDN	red	-0.271692	0.139266	0.271692	0.139266	0.198683	0.283949	0.0239206	0.898363	0.116422	0.532823	-0.586793	0.000521023	-0.894805	1.14E-11	-0.0439377	0.814446
RAB3B	red	-0.177237	0.340164	0.177237	0.340164	0.34199	0.0596872	0.221721	0.230626	0.126693	0.49704	-0.591636	0.000455794	-0.585156	0.000544876	0.326199	0.0733077
RARRES1	red	0.572052	0.000773047	-0.572052	0.000773047	0.349511	0.0539414	0.742537	1.73E-06	-0.386272	0.0318423	-0.246214	0.181815	0.695935	1.38E-05	0.302745	0.0978327
RARRES2	red	0.195891	0.29091	-0.195891	0.29091	-0.0774255	0.678878	0.215768	0.243707	-0.0641197	0.731835	0.246592	0.181123	0.829947	7.77E-09	0.410436	0.0218246
RARRES3	red	0.110094	0.555471	-0.110094	0.555471	-0.112645	0.546289	0.149446	0.422318	0.059652	0.749906	0.0503168	0.788076	0.817069	2.05E-08	-0.0483475	0.796194
RASL11A	red	0.228283	0.216763	-0.228283	0.216763	0.0506705	0.78662	0.407812	0.0227675	0.00988984	0.957889	-0.165513	0.373559	0.734198	2.59E-06	0.0838745	0.653724
RDH10	red	0.313351	0.0860701	-0.313351	0.0860701	-0.427682	0.0163966	0.154934	0.405278	-0.186142	0.316051	0.370241	0.0403442	0.747121	1.38E-06	0.113816	0.542098
RELN	red	-0.00375731	0.983995	0.00375731	0.983995	-0.0553119	0.767586	0.12757	0.494042	0.185804	0.316949	0.032888	0.860581	0.617335	0.000216013	0.304682	0.0955981
RGS20	red	0.766644	4.93E-07	-0.766644	4.93E-07	0.123818	0.506932	0.675327	3.07E-05	-0.653621	6.69E-05	-0.054276	0.771823	0.624871	0.000171378	-0.11867	0.524888
RIN2	red	-0.213015	0.24992	0.213015	0.24992	-0.480972	0.00616192	-0.405933	0.0234627	0.281193	0.125426	0.586589	0.000523952	0.593328	0.000434767	-0.0946824	0.612403
RRAD	red	0.606863	0.000295103	-0.606863	0.000295103	-0.135537	0.467231	0.481099	0.00614638	-0.582625	0.000583623	-0.068579	0.713938	0.583596	0.000568484	-0.288782	0.115124
RSAD2	red	0.200029	0.280634	-0.200029	0.280634	-0.0413168	0.825339	0.153363	0.410118	-0.035974	0.847644	0.263022	0.152838	0.908462	1.66E-12	0.210342	0.256052
RSPO2	red	0.575264	0.00071048	-0.575264	0.00071048	0.0496538	0.790807	0.700659	1.14E-05	-0.391163	0.0295599	-0.170005	0.360542	0.647757	8.17E-05	0.186993	0.313806
RTP4	red	0.0706403	0.705714	-0.0706403	0.705714	-0.00212969	0.990928	0.11768	0.528377	0.115922	0.534598	0.236858	0.19952	0.842986	2.67E-09	0.395176	0.0277879
RTTN	red	-0.303892	0.0965047	0.303892	0.0965047	-0.278841	0.128755	-0.245775	0.182619	0.454314	0.010245	0.440755	0.0130752	0.614865	0.000232738	0.560662	0.00103561
RUNX1T1	red	-0.801631	5.97E-08	0.801631	5.97E-08	-0.129339	0.488024	-0.532269	0.00205497	0.758942	7.48E-07	-0.0969796	0.603763	-0.580538	0.000617392	0.315131	0.0842072
RXFP1	red	0.0467858	0.802646	-0.0467858	0.802646	-0.166382	0.371019	0.195733	0.291307	0.180807	0.330366	0.0387742	0.835938	0.763418	5.88E-07	0.247295	0.179843
S100A10	red	0.586409	0.000526532	-0.586409	0.000526532	-0.0764981	0.682524	0.410176	0.0219166	-0.509333	0.00342831	-0.0356345	0.849065	0.64819	8.05E-05	-0.568513	0.000847531
SAA1	red	0.185016	0.319041	-0.185016	0.319041	0.181547	0.328358	0.280109	0.126952	0.00782929	0.966657	-0.0125025	0.946778	0.687816	1.91E-05	0.283188	0.122654
SAMD9	red	0.248008	0.178551	-0.248008	0.178551	-0.0982436	0.599032	0.128437	0.491087	-0.117139	0.530286	0.336622	0.0640732	0.844301	2.39E-09	0.159599	0.391108
SAMD9L	red	-0.0117172	0.950117	0.0117172	0.950117	0.146283	0.432316	0.2483	0.178023	0.224952	0.223726	-0.108279	0.562044	0.669178	3.85E-05	0.467223	0.00804863
SAMHD1	red	-0.0992481	0.595283	0.0992481	0.595283	0.0118527	0.949541	-0.0224809	0.904452	0.2712	0.140013	0.147534	0.428347	0.733418	2.69E-06	0.196344	0.289772
SCG2	red	0.236929	0.19938	-0.236929	0.19938	-0.0878632	0.638349	0.303437	0.0970302	-0.0521728	0.780446	0.0579152	0.756967	0.69923	1.21E-05	0.114115	0.541031
SDC1	red	0.453352	0.0104273	-0.453352	0.0104273	-0.129256	0.488305	0.0319596	0.86448	-0.462458	0.0088077	0.616499	0.000221553	0.431091	0.0154694	0.134509	0.470648
SDC2	red	-0.572893	0.000756206	0.572893	0.000756206	0.125251	0.501992	-0.277062	0.131314	0.467439	0.00801568	-0.413878	0.0206371	-0.798437	7.36E-08	-0.0368849	0.843833
SDPR	red	0.0225459	0.904177	-0.0225459	0.904177	0.099809	0.593194	-0.0736937	0.693593	0.135616	0.466968	0.371445	0.0396484	0.632896	0.000133047	0.0759066	0.684854
SECTM1	red	0.0144518	0.938495	-0.0144518	0.938495	-0.194166	0.295264	-0.0835916	0.65482	0.117818	0.52789	0.210785	0.255029	0.755709	8.87E-07	-0.237155	0.19894
SEMA3C	red	0.412181	0.0212159	-0.412181	0.0212159	-0.212201	0.251776	0.124409	0.50489	-0.344021	0.0580897	0.543951	0.00156135	0.537492	0.00181967	0.30305	0.0974786
SEPP1	red	0.324532	0.0748753	-0.324532	0.0748753	-0.243983	0.185932	0.298005	0.103466	-0.167955	0.366449	0.145256	0.435588	0.874804	1.24E-10	-0.0473909	0.800144
SERPINB2	red	-0.173448	0.350751	0.173448	0.350751	-0.362091	0.0453176	-0.55913	0.0010763	0.142422	0.444693	0.70018	1.16E-05	0.454724	0.0101681	-0.261167	0.155862
SERPINE1	red	-0.494554	0.00468201	0.494554	0.00468201	0.317849	0.0814221	-0.172459	0.353548	0.437437	0.0138596	-0.189277	0.307823	-0.637344	0.000115272	0.64084	0.000102824
SERPING1	red	-0.133624	0.473597	0.133624	0.473597	-0.448937	0.0112985	-0.137394	0.461094	0.284618	0.120695	0.289701	0.11392	0.725803	3.82E-06	0.0908626	0.626882
SERPINH1	red	-0.231921	0.209326	0.231921	0.209326	0.317218	0.0820626	0.125459	0.501275	0.091575	0.624171	-0.646548	8.51E-05	-0.877323	9.40E-11	0.0736531	0.693753
SESN3	red	0.556422	0.00115164	-0.556422	0.00115164	-0.280473	0.126439	0.338569	0.062454	-0.449667	0.0111502	0.27912	0.128356	0.722318	4.48E-06	-0.115939	0.534536
SFRP1	red	0.432064	0.015213	-0.432064	0.015213	-0.19138	0.30238	0.341778	0.0598555	-0.282061	0.124216	0.303421	0.0970485	0.856822	7.70E-10	0.221088	0.231992
SFRP4	red	0.154475	0.406689	-0.154475	0.406689	-0.0408603	0.82724	0.233502	0.20615	-0.00624701	0.973393	0.106174	0.569718	0.481389	0.00611112	0.499311	0.00424137
SGCG	red	0.0347088	0.852943	-0.0347088	0.852943	0.107384	0.565302	0.0333064	0.858825	-0.246748	0.180839	-0.208418	0.260528	-0.706237	9.02E-06	0.0744346	0.690662
SGIP1	red	-0.339726	0.0615069	0.339726	0.0615069	0.446606	0.0117826	-0.0350025	0.851712	0.256088	0.164359	-0.364775	0.0436285	-0.610478	0.0002653	0.443262	0.0125076
SIX2	red	0.418399	0.0191587	-0.418399	0.0191587	-0.101702	0.586167	0.428795	0.0160891	-0.206059	0.266083	0.0643885	0.730752	0.8019	5.87E-08	0.0674153	0.718594
SLC15A3	red	0.0630365	0.736204	-0.0630365	0.736204	-0.206697	0.264572	0.0550246	0.76876	0.059846	0.749118	0.170856	0.358108	0.814936	2.39E-08	0.0545083	0.770872
SLC24A3	red	0.0400583	0.830582	-0.0400583	0.830582	0.346862	0.0559134	0.310851	0.0887398	-0.110058	0.555601	-0.613052	0.00024574	-0.658958	5.56E-05	0.175464	0.345094
SLC2A12	red	0.695836	1.39E-05	-0.695836	1.39E-05	-0.0804598	0.666999	0.728079	3.45E-06	-0.559842	0.00105722	-0.179458	0.334049	0.639428	0.0001077	-0.0146725	0.937558
SLC2A9	red	0.638263	0.000111875	-0.638263	0.000111875	-0.1587	0.393818	0.276646	0.131917	-0.551405	0.0013035	0.429686	0.0158462	0.849706	1.48E-09	-0.170325	0.359627
SLC39A8	red	0.309334	0.0903912	-0.309334	0.0903912	-0.167361	0.368172	0.222952	0.22798	-0.133283	0.474738	0.262755	0.153271	0.908283	1.70E-12	0.141735	0.446914
SLC5A3	red	-0.410277	0.021881	0.410277	0.021881	-0.55002	0.0013484	-0.538093	0.00179416	0.505101	0.00375358	0.582493	0.00058571	0.526191	0.00236162	0.00384344	0.983629
SLC7A14	red	-0.0175603	0.925299	0.0175603	0.925299	0.0459854	0.805958	0.0808646	0.66542	0.21142	0.253568	0.0922634	0.621556	0.592958	0.000439289	0.00404864	0.982755
SLC9A9	red	0.0587808	0.753445	-0.0587808	0.753445	-0.298722	0.102598	0.0292679	0.875802	0.119446	0.522161	0.153502	0.409687	0.70862	8.16E-06	-0.184219	0.321167
SLPI	red	0.679735	2.60E-05	-0.679735	2.60E-05	-0.125022	0.502779	0.388695	0.0306941	-0.57578	0.000700862	0.30554	0.094621	0.765454	5.26E-07	-0.165834	0.372619
SMOC1	red	0.249519	0.175833	-0.249519	0.175833	-0.152661	0.412289	0.269632	0.142409	-0.0959865	0.607492	0.101743	0.586015	0.596142	0.000401677	0.0284161	0.87939
SMYD3	red	-0.168101	0.366025	0.168101	0.366025	0.255331	0.165653	-0.132612	0.476986	0.0214035	0.909012	-0.155272	0.404243	-0.796744	8.22E-08	0.112353	0.547335
SNCA	red	0.813159	2.71E-08	-0.813159	2.71E-08	-0.025814	0.890365	0.558702	0.00108791	-0.72849	3.38E-06	0.157858	0.396363	0.674062	3.22E-05	-0.163707	0.378868
SOD2	red	-0.111811	0.54928	0.111811	0.54928	-0.207876	0.261796	-0.0329502	0.86032	0.274779	0.134653	0.299592	0.101554	0.795868	8.69E-08	0.379866	0.0350456
SOD3	red	0.041861	0.823075	-0.041861	0.823075	-0.285564	0.119413	0.096918	0.603994	0.152383	0.41315	0.126508	0.497673	0.77898	2.45E-07	-0.0192584	0.918098
SP110	red	0.0398293	0.831536	-0.0398293	0.831536	-0.101773	0.585904	-0.0115906	0.950655	0.126786	0.496721	0.302802	0.0977665	0.843357	2.59E-09	0.142256	0.44523
SPON1	red	0.408472	0.0225271	-0.408472	0.0225271	0.427169	0.0165402	0.700289	1.16E-05	-0.224078	0.225579	-0.442083	0.0127719	0.514683	0.00305206	0.320318	0.0789535
SPTLC3	red	0.628988	0.000150634	-0.628988	0.000150634	-0.258841	0.159713	0.283972	0.121578	-0.522231	0.00258213	0.423384	0.0176312	0.796228	8.49E-08	-0.206857	0.264194
SQRDL	red	0.448472	0.0113938	-0.448472	0.0113938	-0.289483	0.114204	0.171935	0.355035	-0.402844	0.0246439	0.201222	0.277715	0.73806	2.15E-06	-0.490911	0.00504534
SRPX	red	-0.636943	0.000116785	0.636943	0.000116785	-0.0993049	0.595071	-0.469909	0.00764581	0.500458	0.0041407	-0.178906	0.335563	-0.584685	0.000551905	-0.157525	0.397373
ST6GALNAC5	red	0.544527	0.00153999	-0.544527	0.00153999	-0.00145907	0.993785	0.423311	0.0176529	-0.385392	0.0322674	0.177678	0.338944	0.791346	1.16E-07	-0.0569323	0.760971
STAT1	red	-0.32292	0.0764153	0.32292	0.0764153	-0.386665	0.0316537	-0.478725	0.00644151	0.44743	0.0116095	0.628691	0.000152055	0.648522	7.96E-05	0.112268	0.54764
STC2	red	-0.596422	0.000398515	0.596422	0.000398515	-0.0531661	0.77637	-0.337583	0.06327	0.550332	0.00133816	-0.0183739	0.921848	-0.383679	0.0331091	0.436991	0.013968
STEAP3	red	-0.542767	0.00160617	0.542767	0.00160617	0.36027	0.0464929	-0.284413	0.120975	0.480487	0.0062213	-0.145706	0.434152	-0.585607	0.000538204	0.425184	0.0171051
STEAP4	red	0.144036	0.439495	-0.144036	0.439495	-0.0539688	0.773081	-0.00811381	0.965446	-0.0313851	0.866894	0.132319	0.477969	0.539575	0.0017326	-0.363473	0.0444412
STOM	red	0.115582	0.535804	-0.115582	0.535804	-0.395217	0.0277704	-0.113127	0.544562	0.0152987	0.934898	0.554586	0.00120533	0.894136	1.24E-11	-0.0642901	0.731149
SUSD3	red	0.18531	0.318258	-0.18531	0.318258	-0.037821	0.839919	0.208419	0.260525	0.0307397	0.869608	0.0325583	0.861965	0.821608	1.47E-08	-0.0995475	0.594167
TAGLN	red	-0.572121	0.000771652	0.572121	0.000771652	0.109317	0.55828	-0.333938	0.0663592	0.509995	0.00337968	-0.337476	0.0633588	-0.733273	2.70E-06	-0.12739	0.494659
TAP1	red	0.227413	0.218566	-0.227413	0.218566	-0.236489	0.20024	-0.0944256	0.613372	-0.150905	0.417751	0.547448	0.00143533	0.832236	6.49E-09	-0.115432	0.536338
TAP2	red	0.197686	0.286421	-0.197686	0.286421	-0.0845185	0.651232	0.0433557	0.816862	-0.106752	0.567605	0.335605	0.0649324	0.837174	4.35E-09	0.0283273	0.879764
TFAP2B	red	0.463339	0.00866304	-0.463339	0.00866304	0.0174317	0.925845	0.495118	0.00462776	-0.236845	0.199544	0.0537141	0.774124	0.878558	8.18E-11	0.180434	0.331382
THBS4	red	0.16432	0.37706	-0.16432	0.37706	0.134671	0.470108	0.188832	0.308984	0.0406163	0.828257	-0.00654272	0.972134	0.674545	3.16E-05	-0.0983335	0.598696
TIAM2	red	-0.569116	0.000834403	0.569116	0.000834403	0.184146	0.321364	-0.220478	0.233316	0.485916	0.0055827	-0.417877	0.0193248	-0.821855	1.44E-08	0.238276	0.196762
TLR3	red	0.3118	0.0877192	-0.3118	0.0877192	-0.003421	0.985428	0.310077	0.0895795	-0.145694	0.43419	0.134459	0.470812	0.868269	2.48E-10	0.193817	0.296147
TMEM100	red	0.138129	0.458678	-0.138129	0.458678	0.0548127	0.769627	0.371803	0.0394431	0.0923061	0.621394	-0.220995	0.232195	0.711308	7.27E-06	0.145437	0.43501
TMEM119	red	-0.557589	0.00111864	0.557589	0.00111864	0.00193285	0.991766	-0.364883	0.0435615	0.487584	0.00539809	-0.305117	0.0951025	-0.580329	0.000620857	-0.140344	0.451433
TMEM158	red	-0.0515977	0.782808	0.0515977	0.782808	0.0700316	0.708139	-0.0306111	0.870149	0.175199	0.345834	0.331756	0.0682636	0.644724	9.04E-05	0.39623	0.0273377
TMEM171	red	0.364754	0.0436414	-0.364754	0.0436414	0.239957	0.193528	0.35326	0.0512457	-0.262849	0.153119	0.0355976	0.84922	0.682444	2.35E-05	0.190039	0.305845
TNFAIP2	red	-0.291988	0.110966	0.291988	0.110966	0.0376798	0.840509	-0.00979598	0.958288	0.494925	0.00464625	0.0458308	0.806598	0.554716	0.00120145	0.629116	0.000150029
TNFAIP3	red	0.18175	0.327808	-0.18175	0.327808	-0.250771	0.173603	-0.00421244	0.982057	-0.0971865	0.602988	0.445625	0.0119915	0.826502	1.02E-08	0.0555216	0.766729
TNFAIP6	red	-0.0355084	0.849593	0.0355084	0.849593	0.120988	0.516767	0.361601	0.0456311	0.221498	0.231107	-0.198124	0.285336	0.548741	0.00139104	0.70503	9.49E-06
TNFAIP8	red	0.0533808	0.77549	-0.0533808	0.77549	-0.408455	0.0225333	-0.268805	0.143684	0.0341125	0.855443	0.501974	0.00401067	0.728495	3.38E-06	-0.403726	0.024302
TNFRSF10D	red	-0.419271	0.0188837	0.419271	0.0188837	0.216754	0.241507	-0.0772632	0.679516	0.346717	0.0560226	-0.346509	0.0561803	-0.784548	1.76E-07	0.437624	0.0138144
TNFSF10	red	0.395557	0.0276247	-0.395557	0.0276247	-0.161859	0.384347	0.0783711	0.675168	-0.307368	0.092564	0.465732	0.00827996	0.862754	4.34E-10	-0.0542585	0.771894
TNFSF13B	red	0.192282	0.300063	-0.192282	0.300063	0.0636491	0.733732	0.26918	0.143105	0.0182188	0.922506	0.139172	0.455257	0.910923	1.13E-12	0.354776	0.0501866
TP53I11	red	0.474219	0.00703522	-0.474219	0.00703522	-0.368517	0.0413577	0.256181	0.164201	-0.327318	0.0722692	0.330258	0.0695961	0.88563	3.59E-11	-0.140454	0.451074
TPD52L1	red	0.408589	0.0224847	-0.408589	0.0224847	-0.196726	0.288816	0.0144265	0.938603	-0.548768	0.00139011	0.230838	0.211522	-0.312025	0.0874786	-0.396316	0.0273009
TPST2	red	0.0644035	0.730692	-0.0644035	0.730692	0.206465	0.265121	-0.0404388	0.828996	-0.292545	0.110254	-0.179954	0.332692	-0.804161	5.04E-08	-0.187161	0.313364
TRIM21	red	0.0969894	0.603726	-0.0969894	0.603726	-0.0550273	0.768749	0.0257038	0.89083	0.0719164	0.70064	0.311613	0.0879193	0.864438	3.67E-10	0.161481	0.385472
TRIM22	red	-0.00804255	0.96575	0.00804255	0.96575	-0.423193	0.0176879	-0.329576	0.0702092	0.106259	0.569407	0.732398	2.82E-06	0.759271	7.35E-07	0.0459245	0.80621
TRIM38	red	-0.278201	0.129671	0.278201	0.129671	-0.118882	0.524142	-0.0618669	0.74093	0.505987	0.00368336	0.144696	0.43738	0.692061	1.61E-05	0.457541	0.00965341
TRPC4	red	-0.100844	0.589348	0.100844	0.589348	0.124411	0.504883	-0.0638268	0.733016	-0.0892701	0.63296	-0.100309	0.591336	-0.719681	5.04E-06	0.250846	0.173471
TSPAN12	red	-0.037382	0.841754	0.037382	0.841754	0.0470233	0.801664	0.297558	0.104009	0.235154	0.202868	-0.166517	0.370625	0.447124	0.0116737	0.379058	0.0354676
TSPAN8	red	0.305281	0.0949156	-0.305281	0.0949156	-0.00504925	0.978493	0.427642	0.0164079	-0.115656	0.535544	-0.00154051	0.993438	0.636975	0.000116664	0.271978	0.138834
UBE2L6	red	0.0609024	0.744835	-0.0609024	0.744835	-0.295665	0.106336	-0.0874462	0.639949	0.0920985	0.622182	0.430931	0.015512	0.899516	6.03E-12	-0.00960451	0.959103
USP18	red	0.18967	0.306802	-0.18967	0.306802	0.107642	0.564363	0.249071	0.176636	-0.0162744	0.930756	0.110711	0.553241	0.825143	1.13E-08	0.31863	0.0806348
VIT	red	0.0415378	0.82442	-0.0415378	0.82442	-0.0470546	0.801534	0.172244	0.354157	0.183622	0.322765	0.211511	0.253359	0.796173	8.52E-08	0.481872	0.00605272
VSNL1	red	0.345362	0.0570547	-0.345362	0.0570547	-0.214692	0.246122	-0.135977	0.465772	-0.27979	0.127404	0.634253	0.000127383	0.644655	9.06E-05	-0.416923	0.0196314
VTN	red	0.371366	0.0396938	-0.371366	0.0396938	0.0919272	0.622833	0.455297	0.0100618	-0.135875	0.466111	0.0152678	0.935029	0.86902	2.30E-10	0.260922	0.156264
VWA5A	red	0.715473	6.07E-06	-0.715473	6.07E-06	-0.225561	0.222441	0.457564	0.00964944	-0.63816	0.000112254	0.208009	0.261484	0.709033	8.02E-06	-0.223518	0.226772
WISP2	red	-0.19556	0.291742	0.19556	0.291742	-0.465574	0.00830481	-0.240677	0.192154	0.344325	0.0578544	0.298309	0.103098	0.468747	0.00781798	-0.0674221	0.718567
XAF1	red	0.0872949	0.640531	-0.0872949	0.640531	0.00123744	0.994729	0.132045	0.478887	0.0486655	0.794882	0.116524	0.532465	0.709408	7.89E-06	0.232011	0.209146
ACAN	yellow	-0.434458	0.014597	0.434458	0.014597	-0.0802233	0.667922	-0.586242	0.000528946	0.346234	0.056389	0.167073	0.369007	-0.597931	0.000381824	-0.267111	0.146324
ANKRD29	yellow	0.637393	0.000115091	-0.637393	0.000115091	0.243268	0.187265	0.863988	3.84E-10	-0.514236	0.00308211	-0.492515	0.00488247	0.497294	0.00442366	0.0375222	0.841168
APBA2	yellow	0.322962	0.0763756	-0.322962	0.0763756	0.402801	0.0246607	0.774971	3.09E-07	-0.25856	0.160183	-0.750045	1.19E-06	0.0579281	0.756914	0.317261	0.082018
BARX1	yellow	0.759959	7.09E-07	-0.759959	7.09E-07	0.345886	0.0566535	0.931607	2.81E-14	-0.637994	0.000112863	-0.451349	0.0108152	0.410371	0.0218477	0.175033	0.3463
BMP4	yellow	0.831463	6.90E-09	-0.831463	6.90E-09	0.236229	0.200751	0.871677	1.74E-10	-0.730045	3.15E-06	-0.345971	0.0565889	0.524066	0.00247787	-0.00959738	0.959133
C11orf96	yellow	-0.569066	0.000835479	0.569066	0.000835479	-0.26807	0.144825	-0.755941	8.76E-07	0.527133	0.00231166	0.302337	0.098308	-0.122668	0.510919	-0.473345	0.0071556
C7orf69	yellow	0.586048	0.000531755	-0.586048	0.000531755	0.434262	0.0146467	0.810359	3.30E-08	-0.620485	0.000196233	-0.694695	1.45E-05	-0.209436	0.258152	0.0190698	0.918898
C8orf4	yellow	-0.576571	0.000686335	0.576571	0.000686335	-0.473616	0.00711806	-0.579385	0.000636772	0.501051	0.00408936	0.300063	0.100991	-0.0270751	0.885043	0.0729562	0.696514
CACNA2D3	yellow	0.68045	2.53E-05	-0.68045	2.53E-05	0.275769	0.133198	0.88073	6.39E-11	-0.531356	0.00209869	-0.394796	0.0279522	0.523374	0.00251676	0.247441	0.179577
CD14	yellow	0.627023	0.000160241	-0.627023	0.000160241	0.334349	0.066005	0.842467	2.79E-09	-0.48779	0.00537564	-0.519459	0.00274686	0.484268	0.00577028	0.100616	0.590194
CDH6	yellow	0.695328	1.41E-05	-0.695328	1.41E-05	0.323318	0.0760332	0.889938	2.12E-11	-0.67967	2.61E-05	-0.565703	0.000911075	0.104318	0.576519	0.0644909	0.73034
COL14A1	yellow	0.578686	0.000648772	-0.578686	0.000648772	0.182628	0.325436	0.709511	7.86E-06	-0.461048	0.00904363	-0.396514	0.0272171	0.368762	0.0412124	-0.147499	0.428456
COL15A1	yellow	0.653994	6.60E-05	-0.653994	6.60E-05	0.368448	0.0413988	0.813954	2.56E-08	-0.615611	0.000227574	-0.598178	0.00037916	0.151306	0.416498	0.035609	0.849172
CTTNBP2	yellow	0.631091	0.000140931	-0.631091	0.000140931	0.352901	0.0514993	0.802227	5.74E-08	-0.691673	1.64E-05	-0.655452	6.28E-05	-0.233174	0.206807	-0.0704312	0.706547
CYB5R2	yellow	0.485705	0.00560636	-0.485705	0.00560636	0.514734	0.00304865	0.785663	1.64E-07	-0.409577	0.0221298	-0.53778	0.00180741	0.149711	0.421486	0.352946	0.0514679
CYTL1	yellow	0.7375	2.21E-06	-0.7375	2.21E-06	0.146147	0.432747	0.90121	4.77E-12	-0.607091	0.000293144	-0.396518	0.0272152	0.508796	0.00346819	0.154831	0.405595
DACT3	yellow	-0.581186	0.000606725	0.581186	0.000606725	-0.618958	0.000205609	-0.763305	5.92E-07	0.564712	0.00093446	0.463562	0.00862659	0.0191906	0.918386	-0.236438	0.20034
DLX1	yellow	0.546073	0.00148378	-0.546073	0.00148378	0.267043	0.146431	0.860267	5.54E-10	-0.460699	0.00910279	-0.684442	2.17E-05	0.126576	0.49744	0.0627577	0.73733
DNAJC6	yellow	0.76986	4.12E-07	-0.76986	4.12E-07	0.461314	0.00899857	0.873841	1.38E-10	-0.718488	5.32E-06	-0.471601	0.00740095	0.273579	0.136433	0.0513641	0.783768
DPT	yellow	-0.6085	0.000281263	0.6085	0.000281263	-0.161704	0.384807	-0.679389	2.64E-05	0.603142	0.000328843	0.198759	0.283762	-0.175113	0.346075	-0.309318	0.0904077
EDN1	yellow	-0.308753	0.0910287	0.308753	0.0910287	-0.490603	0.00507716	-0.717515	5.55E-06	0.134497	0.470686	0.649337	7.74E-05	-0.164293	0.377142	-0.283852	0.121743
EMX2	yellow	-0.776284	2.86E-07	0.776284	2.86E-07	-0.451362	0.0108126	-0.953026	1.39E-16	0.706764	8.83E-06	0.529397	0.00219527	-0.213084	0.249762	-0.207287	0.263182
EN1	yellow	-0.626059	0.000165146	0.626059	0.000165146	-0.0495306	0.791314	-0.816057	2.21E-08	0.557074	0.0011331	0.503872	0.0038529	-0.261963	0.154559	-0.000764842	0.996742
EYA1	yellow	0.731896	2.88E-06	-0.731896	2.88E-06	0.363401	0.0444864	0.941718	2.95E-15	-0.601477	0.000345022	-0.535298	0.0019155	0.421596	0.018167	0.152168	0.413818
EYA4	yellow	0.488825	0.00526412	-0.488825	0.00526412	0.372022	0.0393183	0.87496	1.22E-10	-0.42301	0.0177423	-0.65167	7.15E-05	0.0648901	0.728733	0.348782	0.0544788
FAM107B	yellow	0.689089	1.81E-05	-0.689089	1.81E-05	0.520814	0.00266524	0.925117	1.00E-13	-0.627034	0.000160184	-0.676982	2.89E-05	0.176962	0.340924	-0.0428453	0.818982
FAM19A5	yellow	-0.654254	6.54E-05	0.654254	6.54E-05	-0.512635	0.00319169	-0.761363	6.57E-07	0.584823	0.000549838	0.46886	0.00780112	-0.211005	0.254521	0.143931	0.439832
FAT3	yellow	-0.531815	0.00207661	0.531815	0.00207661	-0.201184	0.277808	-0.717087	5.66E-06	0.487719	0.00538337	0.33605	0.0645557	-0.340289	0.0610509	-0.22088	0.232443
FOXF1	yellow	0.704126	9.86E-06	-0.704126	9.86E-06	0.389757	0.0302016	0.927611	6.24E-14	-0.694678	1.45E-05	-0.674235	3.20E-05	0.0926473	0.6201	0.0855862	0.647108
FOXF2	yellow	0.582009	0.000593419	-0.582009	0.000593419	0.602297	0.000336971	0.840114	3.41E-09	-0.548306	0.00140581	-0.596218	0.000400816	-0.00293223	0.98751	0.199533	0.281853
FOXL2	yellow	-0.73393	2.62E-06	0.73393	2.62E-06	-0.444289	0.0122811	-0.88341	4.68E-11	0.657299	5.89E-05	0.510633	0.00333337	-0.132777	0.476431	-0.160803	0.387497
GALNT14	yellow	0.825304	1.11E-08	-0.825304	1.11E-08	0.261715	0.154964	0.904559	2.96E-12	-0.753344	1.00E-06	-0.510533	0.00334058	0.341438	0.0601269	-0.180695	0.330672
GCNT1	yellow	0.00483136	0.979421	-0.00483136	0.979421	0.43191	0.0152535	0.535645	0.00190007	0.211056	0.254404	-0.553125	0.00124959	0.284719	0.120559	0.559035	0.00107888
GULP1	yellow	0.273758	0.136167	-0.273758	0.136167	0.394197	0.0282123	0.726106	3.77E-06	-0.209189	0.258727	-0.701073	1.12E-05	-0.130692	0.483445	0.37533	0.0374679
HAND2	yellow	-0.83595	4.81E-09	0.83595	4.81E-09	-0.240347	0.192782	-0.864843	3.52E-10	0.763962	5.71E-07	0.428473	0.0161776	-0.365254	0.0433322	0.170841	0.358151
HECW2	yellow	0.511817	0.00324892	-0.511817	0.00324892	0.495712	0.00457125	0.901546	4.55E-12	-0.466868	0.0081033	-0.715622	6.03E-06	0.0637848	0.733185	0.361499	0.0456969
HGF	yellow	0.221557	0.230978	-0.221557	0.230978	0.448559	0.0113758	0.685503	2.09E-05	-0.11032	0.554654	-0.683198	2.28E-05	0.0690878	0.711905	0.380577	0.0346779
HHEX	yellow	0.683788	2.23E-05	-0.683788	2.23E-05	0.430538	0.0156168	0.832648	6.28E-09	-0.740507	1.91E-06	-0.739427	2.01E-06	-0.149032	0.423619	-0.242421	0.188854
HOXA10	yellow	-0.497412	0.00441284	0.497412	0.00441284	-0.00582329	0.975197	-0.698966	1.22E-05	0.434613	0.0145578	0.630461	0.000143778	-0.222159	0.229682	0.280305	0.126675
HOXA11	yellow	-0.563432	0.000965444	0.563432	0.000965444	0.0987033	0.597315	-0.636375	0.000118952	0.531633	0.00208535	0.498591	0.00430573	-0.227195	0.219021	0.407211	0.0229879
HOXC6	yellow	-0.504527	0.0037997	0.504527	0.0037997	-0.0266497	0.886838	-0.682528	2.34E-05	0.445856	0.0119421	0.612598	0.000249094	-0.181002	0.329838	0.338982	0.0621152
HOXC8	yellow	-0.520681	0.00267316	0.520681	0.00267316	0.0352812	0.850545	-0.644525	9.10E-05	0.475102	0.00691529	0.546704	0.00146139	-0.18734	0.312893	0.377379	0.0363575
HOXC9	yellow	-0.458669	0.00945364	0.458669	0.00945364	-0.00562444	0.976044	-0.664667	4.54E-05	0.409574	0.0221307	0.634705	0.000125545	-0.114971	0.537977	0.303953	0.0964351
HTR2A	yellow	-0.549442	0.00136751	0.549442	0.00136751	-0.343666	0.0583664	-0.711289	7.28E-06	0.636188	0.000119677	0.580437	0.000619057	0.207538	0.262591	0.0270693	0.885067
IRX1	yellow	-0.738606	2.10E-06	0.738606	2.10E-06	-0.506731	0.00362529	-0.86361	3.99E-10	0.691924	1.62E-05	0.409774	0.0220595	-0.174147	0.348785	-0.258589	0.160135
IRX2	yellow	-0.612569	0.000249312	0.612569	0.000249312	-0.493081	0.00482615	-0.874053	1.35E-10	0.543003	0.00159715	0.510921	0.00331268	-0.140951	0.449456	-0.445822	0.0119493
IRX5	yellow	-0.73912	2.04E-06	0.73912	2.04E-06	-0.397675	0.0267293	-0.928979	4.78E-14	0.672708	3.39E-05	0.618678	0.000207371	-0.271064	0.140219	0.0828224	0.657803
KCNB1	yellow	0.754465	9.46E-07	-0.754465	9.46E-07	0.223379	0.227068	0.87747	9.25E-11	-0.730258	3.11E-06	-0.539497	0.00173578	0.0808724	0.66539	-0.0781014	0.676225
KCNMA1	yellow	0.306948	0.0930346	-0.306948	0.0930346	0.569337	0.000829636	0.777004	2.75E-07	-0.199377	0.282237	-0.784325	1.78E-07	0.097475	0.601907	0.198624	0.284095
KIAA1324L	yellow	-0.499893	0.00418998	0.499893	0.00418998	-0.350226	0.0534192	-0.568917	0.000838724	0.433156	0.0149293	0.110155	0.555249	-0.103624	0.579073	-0.506933	0.00360963
KYNU	yellow	0.611355	0.000258484	-0.611355	0.000258484	0.350073	0.0535304	0.882905	4.97E-11	-0.596826	0.00039399	-0.680017	2.58E-05	0.0608395	0.745089	0.14836	0.425735
LEPR	yellow	0.691658	1.64E-05	-0.691658	1.64E-05	0.390192	0.0300017	0.985387	7.59E-24	-0.604696	0.000314361	-0.647316	8.29E-05	0.222552	0.228838	0.225145	0.223319
LHX8	yellow	0.79919	7.01E-08	-0.79919	7.01E-08	0.3989	0.0262225	0.979946	7.22E-22	-0.725739	3.84E-06	-0.567365	0.000872998	0.282886	0.123071	0.094736	0.612201
LMOD1	yellow	-0.517943	0.00284076	0.517943	0.00284076	-0.330174	0.0696711	-0.634494	0.000126397	0.428806	0.016086	0.0999193	0.592783	-0.491687	0.00496603	-0.571141	0.00079165
LOXL3	yellow	0.434959	0.0144708	-0.434959	0.0144708	0.558156	0.00110288	0.790144	1.25E-07	-0.371871	0.0394043	-0.612743	0.000248022	0.107284	0.565663	0.360357	0.0464362
LPAR1	yellow	0.268752	0.143767	-0.268752	0.143767	0.628333	0.000153779	0.812767	2.79E-08	-0.189721	0.306669	-0.839524	3.58E-09	0.00402668	0.982848	0.387018	0.0314852
LRRC32	yellow	-0.741892	1.79E-06	0.741892	1.79E-06	-0.573695	0.000740467	-0.871122	1.84E-10	0.727513	3.54E-06	0.589848	0.000478987	-0.0200215	0.914865	-0.03225	0.86326
LRRN4CL	yellow	0.586499	0.000525242	-0.586499	0.000525242	0.00596714	0.974585	0.656739	6.00E-05	-0.483447	0.00586582	-0.39088	0.0296881	0.554967	0.00119401	-0.31549	0.0838351
LXN	yellow	0.698186	1.26E-05	-0.698186	1.26E-05	0.259543	0.158543	0.85945	5.99E-10	-0.592706	0.000442394	-0.372051	0.0393018	0.539422	0.00173888	0.150264	0.419754
MAFB	yellow	-0.378072	0.0359884	0.378072	0.0359884	-0.461656	0.00894115	-0.704334	9.77E-06	0.371821	0.0394331	0.655698	6.22E-05	0.312216	0.0872744	-0.324475	0.0749289
MID1	yellow	0.609095	0.000276376	-0.609095	0.000276376	0.149756	0.421345	0.75274	1.03E-06	-0.56079	0.00103227	-0.27811	0.129802	0.324379	0.0750201	0.235191	0.202795
MKX	yellow	0.616885	0.000218978	-0.616885	0.000218978	0.355051	0.0499964	0.832345	6.43E-09	-0.547402	0.00143694	-0.541025	0.00167414	0.0273418	0.883919	0.199646	0.281576
MRVI1	yellow	-0.699917	1.17E-05	0.699917	1.17E-05	-0.342203	0.0595175	-0.898769	6.68E-12	0.630183	0.000145048	0.480173	0.00626005	-0.394871	0.0279198	-0.238312	0.196692
MSX1	yellow	0.687145	1.96E-05	-0.687145	1.96E-05	0.363489	0.0444311	0.92987	4.00E-14	-0.596741	0.000394933	-0.606044	0.00030226	0.309183	0.0905567	0.162729	0.381762
MXRA5	yellow	-0.48887	0.0052593	0.48887	0.0052593	-0.309927	0.0897424	-0.674318	3.19E-05	0.356297	0.0491414	0.367615	0.0418965	-0.476572	0.00671964	0.0384789	0.837171
MYO1D	yellow	-0.365344	0.0432767	0.365344	0.0432767	-0.59185	0.000453088	-0.749333	1.23E-06	0.306277	0.0937884	0.608082	0.000284744	-0.0301292	0.872176	-0.368301	0.0414866
NAV1	yellow	-0.77037	4.01E-07	0.77037	4.01E-07	-0.360809	0.0461421	-0.822094	1.42E-08	0.78331	1.89E-07	0.453905	0.010322	-0.163789	0.378627	0.0852453	0.648424
NME5	yellow	0.477362	0.00661644	-0.477362	0.00661644	-0.11412	0.541011	0.63951	0.000107413	-0.418665	0.0190745	-0.23034	0.212537	0.258234	0.160729	0.376859	0.0366368
NOG	yellow	-0.533391	0.00200233	0.533391	0.00200233	-0.400647	0.0255136	-0.646171	8.61E-05	0.605419	0.000307816	0.669894	3.75E-05	0.326892	0.0726632	0.335288	0.0652016
NTF3	yellow	-0.618822	0.000206467	0.618822	0.000206467	-0.419835	0.0187078	-0.813554	2.64E-08	0.585529	0.000539346	0.474228	0.00703391	-0.0877033	0.638962	-0.218708	0.237186
OMD	yellow	0.706666	8.86E-06	-0.706666	8.86E-06	0.353452	0.0511112	0.948476	5.17E-16	-0.637559	0.00011447	-0.685838	2.06E-05	0.202349	0.274976	0.0340714	0.855615
PAX9	yellow	0.677913	2.79E-05	-0.677913	2.79E-05	0.360956	0.0460472	0.901309	4.70E-12	-0.553459	0.00123935	-0.506903	0.00361199	0.367376	0.0420399	0.207971	0.261573
PDE5A	yellow	0.669797	3.77E-05	-0.669797	3.77E-05	0.468355	0.00787678	0.821001	1.54E-08	-0.707285	8.63E-06	-0.625369	0.000168739	-0.138649	0.456971	-0.0217278	0.907639
PDGFC	yellow	-0.603539	0.000325094	0.603539	0.000325094	-0.108374	0.561699	-0.75045	1.16E-06	0.506298	0.00365902	0.407663	0.022822	-0.462804	0.00875068	-0.02622	0.888651
PDGFRL	yellow	0.42852	0.0161645	-0.42852	0.0161645	0.34191	0.0597503	0.730653	3.06E-06	-0.298848	0.102446	-0.577634	0.000667217	0.384687	0.0326117	0.0614305	0.742696
PENK	yellow	0.474638	0.00697807	-0.474638	0.00697807	0.280655	0.126182	0.78212	2.03E-07	-0.360479	0.0463567	-0.484431	0.00575157	0.296107	0.105789	0.320726	0.0785521
PITX2	yellow	-0.570647	0.000801902	0.570647	0.000801902	0.0607916	0.745284	-0.69286	1.56E-05	0.516142	0.00295588	0.543618	0.00157387	-0.28905	0.114771	0.355836	0.0494567
PLCB4	yellow	0.202898	0.273648	-0.202898	0.273648	0.474	0.00706513	0.695552	1.40E-05	-0.133401	0.474345	-0.744831	1.54E-06	-0.092954	0.618937	0.39992	0.0258065
PMEPA1	yellow	-0.30265	0.0979434	0.30265	0.0979434	-0.436848	0.0140028	-0.733596	2.66E-06	0.140286	0.451622	0.708699	8.13E-06	-0.277851	0.130175	-0.139313	0.454795
PNMA2	yellow	0.725624	3.86E-06	-0.725624	3.86E-06	0.147982	0.426927	0.894729	1.15E-11	-0.680438	2.53E-05	-0.59079	0.000466636	0.204185	0.270552	-0.129384	0.487868
PODN	yellow	-0.478613	0.00645581	0.478613	0.00645581	-0.441666	0.0128666	-0.628627	0.000152362	0.384969	0.0324737	0.209511	0.25798	-0.425856	0.0169122	-0.320205	0.0790656
PPP1R14A	yellow	-0.420895	0.0183807	0.420895	0.0183807	-0.507987	0.00352902	-0.739062	2.05E-06	0.313364	0.0860563	0.467521	0.00800306	-0.26338	0.15226	-0.501248	0.00407249
PRPS1	yellow	-0.669282	3.84E-05	0.669282	3.84E-05	-0.223029	0.227816	-0.702354	1.06E-05	0.677214	2.86E-05	0.588965	0.000490815	-0.0365299	0.845317	0.431294	0.0154157
PRSS12	yellow	0.302458	0.0981667	-0.302458	0.0981667	0.304522	0.0957814	0.639267	0.000108267	-0.148478	0.425362	-0.54026	0.00170475	0.181689	0.327974	0.187871	0.311498
PSG2	yellow	-0.520472	0.00268567	0.520472	0.00268567	-0.504851	0.00377361	-0.530961	0.00211787	0.50824	0.00350992	0.254696	0.166745	0.0566527	0.762111	-0.0227998	0.903103
PTGDS	yellow	-0.668889	3.90E-05	0.668889	3.90E-05	-0.507745	0.00354742	-0.82857	8.66E-09	0.626627	0.000162239	0.601206	0.000347716	-0.0263322	0.888177	0.0921702	0.62191
QPRT	yellow	-0.472534	0.00726872	0.472534	0.00726872	-0.338011	0.0629147	-0.808349	3.80E-08	0.370473	0.0402094	0.719072	5.18E-06	-0.0828148	0.657833	-0.10176	0.585952
QSOX1	yellow	0.524174	0.00247183	-0.524174	0.00247183	0.48996	0.00514408	0.846266	2.01E-09	-0.558739	0.0010869	-0.80578	4.52E-08	-0.249183	0.176434	0.100494	0.590647
RAB20	yellow	-0.578493	0.000652125	0.578493	0.000652125	-0.487551	0.00540168	-0.728558	3.37E-06	0.637741	0.000113794	0.459376	0.0093302	0.166686	0.370135	-0.210986	0.254566
RAC2	yellow	-0.522485	0.00256746	0.522485	0.00256746	-0.182948	0.324575	-0.822424	1.38E-08	0.391648	0.0293409	0.544	0.00155955	-0.40839	0.022557	-0.200553	0.27935
RAMP1	yellow	0.629902	0.000146345	-0.629902	0.000146345	0.249722	0.17547	0.722528	4.44E-06	-0.694215	1.48E-05	-0.668294	3.98E-05	-0.218121	0.238479	-0.394854	0.0279268
RASSF2	yellow	0.543554	0.00157629	-0.543554	0.00157629	0.214267	0.247081	0.798827	7.18E-08	-0.548907	0.00138545	-0.729126	3.28E-06	-0.142141	0.4456	0.0512351	0.784299
RGN	yellow	-0.770944	3.88E-07	0.770944	3.88E-07	-0.352595	0.0517159	-0.741928	1.78E-06	0.811143	3.13E-08	0.41769	0.0193844	0.00616821	0.973729	0.114322	0.54029
RND3	yellow	0.626906	0.000160829	-0.626906	0.000160829	0.257948	0.161209	0.662727	4.86E-05	-0.628125	0.000154787	-0.202519	0.274564	0.350254	0.0533985	0.165887	0.372465
RNF182	yellow	-0.5076	0.00355847	0.5076	0.00355847	-0.295196	0.106918	-0.692232	1.60E-05	0.474519	0.00699429	0.646882	8.41E-05	0.0268577	0.88596	0.0731193	0.695867
RSPO3	yellow	-0.58796	0.000504591	0.58796	0.000504591	-0.511972	0.00323798	-0.744861	1.54E-06	0.601752	0.000342303	0.521087	0.00264905	0.269393	0.142777	-0.258884	0.159641
SCD	yellow	-0.204219	0.270469	0.204219	0.270469	-0.626475	0.000163011	-0.708895	8.06E-06	0.0925197	0.620584	0.667716	4.06E-05	0.0989426	0.596422	-0.648474	7.97E-05
SCG5	yellow	-0.500302	0.00415424	0.500302	0.00415424	-0.225807	0.221924	-0.731666	2.92E-06	0.407477	0.0228901	0.447344	0.0116276	-0.371667	0.0395208	-0.0331081	0.859657
SCN9A	yellow	0.554459	0.0012091	-0.554459	0.0012091	0.388219	0.0309171	0.793661	1.00E-07	-0.590397	0.000471754	-0.627511	0.000157803	-0.238901	0.195555	0.193094	0.297989
SDC4	yellow	0.736628	2.30E-06	-0.736628	2.30E-06	0.357731	0.0481718	0.886556	3.21E-11	-0.65292	6.85E-05	-0.477169	0.00664157	0.349978	0.0536002	0.0436408	0.815678
SEMA3A	yellow	0.116495	0.532567	-0.116495	0.532567	0.495027	0.00463646	0.639487	0.000107491	0.0386787	0.836337	-0.641648	0.000100124	0.129888	0.486164	0.478128	0.00651765
SEMA3B	yellow	0.790502	1.22E-07	-0.790502	1.22E-07	0.33878	0.0622807	0.952383	1.69E-16	-0.747479	1.35E-06	-0.585633	0.000537825	0.219523	0.235398	-0.00408181	0.982613
SERPINF1	yellow	0.298587	0.102762	-0.298587	0.102762	0.36927	0.0409127	0.734506	2.55E-06	-0.190145	0.305569	-0.66881	3.91E-05	0.221527	0.231043	0.327735	0.0718854
SH2D4A	yellow	0.423058	0.017728	-0.423058	0.017728	0.216296	0.242527	0.727371	3.56E-06	-0.311686	0.0878419	-0.472227	0.00731203	0.351758	0.0523131	0.286617	0.117996
SIPA1L2	yellow	0.535192	0.00192026	-0.535192	0.00192026	0.512495	0.00320142	0.847037	1.88E-09	-0.498279	0.00433382	-0.727419	3.55E-06	0.027451	0.883458	0.0714318	0.702565
SIX1	yellow	0.296183	0.105695	-0.296183	0.105695	0.443001	0.0125657	0.82217	1.41E-08	-0.150661	0.418511	-0.774447	3.18E-07	0.159706	0.390785	0.451793	0.0107281
SIX4	yellow	0.276848	0.131625	-0.276848	0.131625	0.191448	0.302206	0.661419	5.09E-05	-0.118285	0.526243	-0.353003	0.0514276	0.411251	0.0215385	0.675967	3.00E-05
SLC14A1	yellow	0.762058	6.33E-07	-0.762058	6.33E-07	0.486353	0.00553382	0.929157	4.61E-14	-0.728345	3.40E-06	-0.629582	0.000147834	0.132771	0.476453	0.0477005	0.798865
SLC4A4	yellow	0.52812	0.00226027	-0.52812	0.00226027	0.549885	0.00135283	0.794252	9.63E-08	-0.476547	0.00672299	-0.509489	0.00341681	-0.00744122	0.968309	0.377333	0.0363823
SLFN5	yellow	0.753624	9.89E-07	-0.753624	9.89E-07	0.283413	0.122344	0.761361	6.57E-07	-0.72356	4.24E-06	-0.272799	0.1376	0.205737	0.266848	0.181007	0.329823
SMURF2	yellow	0.650442	7.46E-05	-0.650442	7.46E-05	0.269902	0.141993	0.723756	4.20E-06	-0.627346	0.000158626	-0.291561	0.111513	0.349943	0.0536254	0.0622313	0.739457
SNCAIP	yellow	0.582509	0.000585458	-0.582509	0.000585458	0.466472	0.00816456	0.859709	5.84E-10	-0.440978	0.0130239	-0.455373	0.0100476	0.32614	0.0733621	0.392436	0.0289881
SPP1	yellow	-0.481767	0.00606545	0.481767	0.00606545	0.0079184	0.966278	-0.650292	7.50E-05	0.446689	0.011765	0.600563	0.00035419	-0.220516	0.233233	0.361798	0.0455048
SSTR1	yellow	-0.595003	0.000414788	0.595003	0.000414788	-0.267729	0.145357	-0.728528	3.37E-06	0.671009	3.60E-05	0.723027	4.34E-06	0.204233	0.270435	0.344837	0.0574581
STAT4	yellow	-0.656359	6.08E-05	0.656359	6.08E-05	-0.478107	0.00652037	-0.773265	3.40E-07	0.59738	0.000387842	0.311751	0.0877719	-0.155942	0.402193	-0.418745	0.0190491
STXBP6	yellow	0.365253	0.0433331	-0.365253	0.0433331	0.569757	0.000820648	0.720688	4.82E-06	-0.295176	0.106944	-0.601766	0.000342163	0.115826	0.534938	0.225393	0.222795
SVIP	yellow	0.483354	0.00587673	-0.483354	0.00587673	0.574685	0.000721431	0.786592	1.55E-07	-0.393305	0.0286029	-0.482038	0.00603278	0.260687	0.156651	0.402245	0.0248786
TCF21	yellow	0.655334	6.30E-05	-0.655334	6.30E-05	0.410056	0.0219591	0.912353	9.05E-13	-0.509899	0.00338669	-0.554375	0.00121163	0.406889	0.0231068	0.175747	0.344303
TFAP2C	yellow	0.605135	0.000310376	-0.605135	0.000310376	0.339774	0.0614684	0.675724	3.03E-05	-0.588923	0.000491384	-0.273407	0.136689	0.261942	0.154593	0.22523	0.22314
TIPARP	yellow	-0.601186	0.00034792	0.601186	0.00034792	-0.194152	0.295297	-0.653994	6.60E-05	0.562528	0.000987874	0.487292	0.00543004	-0.182547	0.325656	0.449833	0.0111169
TM4SF20	yellow	0.679728	2.60E-05	-0.679728	2.60E-05	0.136032	0.46559	0.880291	6.72E-11	-0.678262	2.75E-05	-0.60058	0.000354019	0.0193824	0.917573	0.0526	0.778692
VCAM1	yellow	0.686983	1.97E-05	-0.686983	1.97E-05	0.427545	0.0164349	0.964724	2.36E-18	-0.608062	0.000284911	-0.646564	8.50E-05	0.182271	0.3264	0.188241	0.310528
WFDC1	yellow	-0.462994	0.00871936	0.462994	0.00871936	0.00754287	0.967877	-0.64062	0.000103571	0.368013	0.041658	0.331551	0.0684451	-0.50463	0.00379135	-0.126316	0.498333
WLS	yellow	0.548341	0.00140462	-0.548341	0.00140462	0.0910529	0.626158	0.669246	3.84E-05	-0.426473	0.0167365	-0.42382	0.0175025	0.379699	0.0351326	-0.216881	0.241223
WNT2B	yellow	0.662837	4.84E-05	-0.662837	4.84E-05	0.519496	0.00274461	0.827257	9.58E-09	-0.689223	1.80E-05	-0.62996	0.000146077	-0.203126	0.273099	0.0491744	0.792782
ZBED3	yellow	0.803168	5.39E-08	-0.803168	5.39E-08	0.254743	0.166663	0.857746	7.05E-10	-0.813116	2.72E-08	-0.517452	0.00287178	0.0750287	0.688316	-0.209457	0.258104
ZNF469	yellow	0.595171	0.000412832	-0.595171	0.000412832	0.392775	0.0288373	0.831076	7.11E-09	-0.630424	0.000143948	-0.764438	5.57E-07	-0.25941	0.158765	-0.111223	0.551397
